# Supplementary material for: Discovery of PANoptosis-related signatures correlates with immune cell infiltration in psoriasis
Source: PLoS One. 2024 Oct 31;19(10):e0310362. doi: 10.1371/journal.pone.0310362 (PMC11527320; doi:10.1371/journal.pone.0310362)
Supplement: S1 Table — (XLSX) [file pone.0310362.s005.xlsx]

## Sheet: S1 Table
S1 Table. PANoptosis-related Genes in GeneCards Database
RIPK1	ATR	GORASP1	PGR	MCM2
MLKL	PDCD6IP	PINK1	NTN1	PDGFB
RIPK3	TRAF6	PDGFRB	CCNE1	TP53I3
ZBP1	CD40LG	RHOA	SGK1	SHISA5
CASP8	CSNK2A1	CCL2	SAV1	PHLDA2
TNF	STK17B	APC	RPS6KA3	IFT57
CYLD	TNFSF13B	SIAH1	TNFRSF9	FGF14
MAP3K7	DNM1L	EI24	TIMP2	CYP1B1
ITPK1	PRKN	TLR3	MEFV	PXN
IPMK	EP300	VDAC2	COX5A	E2F2
CASP6	CASP12	APOE	SRGN	GLRX2
BCL2	ATG5	RPS27A	PSMD10	HLA-A
CASP3	IRF3	TIAL1	EAF2	MDC1
BAX	PRF1	CAPN2	EPOR	IL6R
FAS	DAPK3	MLH1	RUNX1	U2AF1
XIAP	RNF34	SMPD2	RASSF6	WWTR1
TP53	PLK1	DAD1	PLAUR	NRP2
CFLAR	MADD	PRKAB1	TUBA1B	NOTCH3
TNFSF10	CARD16	PPP2CB	HDAC4	GZMM
CASP9	BMP6	ANXA1	TAF6	CD80
AIFM1	TIGAR	PRKCH	PSME3	CEBPA
FASLG	CRADD	ATF6	CTSL	IVL
BCL2L1	TRAF3	LTA	PLSCR3	HMGB2
MCL1	GSN	BCR	ABCG2	HIPK3
CYCS	PTPN13	PPM1D	XRCC5	ASAH1
CASP10	TLR4	GSDME	MGMT	CIP2A
BIRC5	MMP9	TNFSF13	AGAP2	ALOX15
CASP7	KDR	TMBIM6	BUB1B	PPT1
PARP1	ERN1	GAS6	PLA2G6	NFATC2
TNFRSF10B	BAG1	PRDX1	CAPNS1	PSMD4
BCL2L11	EIF2AK2	PHLDA1	CDK11A	ITPR3
MAPK8	ACTA2	STAT5B	RUNX3	CHI3L1
CASP2	PIM1	GCG	CD14	CFL1
AKT1	NOTCH1	TGFBR2	PPARD	CANX
CASP1	TET2	PLCG1	ILK	SELP
NAIP	SPHK1	TAX1BP1	CCR5	SLC9A1
DIABLO	FLT3	LCN2	PPP3CA	GAST
BIRC2	KIT	TYMS	STAT6	ACVR1C
BID	FGF2	MEF2A	PPP2R1A	STEAP3
TNFRSF10A	H2AX	GIMAP5	GSDMD	MAP2K5
BOK	GDF15	HTT	GNRH1	EEF1A1
PAWR	IER3	AIMP1	PIK3R3	BEX2
BIRC3	FHIT	FNIP2	DUT	IL21
MAPK1	STK17A	AXL	TNFRSF4	GDF2
PRKCD	SHC1	CDK11B	PTGES	JUP
BAK1	MET	SMAD4	SMPD3	PSMD1
FADD	NTRK1	JUND	STUB1	RTN3
CDKN1A	MAP3K14	HDAC3	ADM	UHRF1
MAP3K5	PDCD10	TSC1	ALPP	PEG10
SIVA1	GAS2	HAX1	CIDEB	XRCC1
MAPK14	HGF	MIF	FBXW7	SPATA3
STAT3	BCL2L12	S100A8	F3	LMTK2
AIFM3	TGM2	FAIM2	NDRG2	RNF31
ANXA5	CREB1	TXN2	CRP	PSMC3
BIRC7	PIDD1	MEF2D	GH1	PPP5C
MYC	TOP1	NRP1	CCN4	OMA1
TNFRSF1A	PRKCI	CTLA4	NCL	DRAM1
APAF1	YWHAG	MAP2K2	HSPB2	PTN
BAD	WWOX	AGER	CD69	TPP2
AIFM2	IL15	GRB2	LATS1	HLA-DQB1
BBC3	NPM1	RHOB	PPP3CC	SOAT1
MOAP1	YWHAH	ING1	SFRP5	CDC42
API5	CDK6	UBC	EZR	PRTN3
CASP4	TNFRSF12A	SOCS3	PSMC5	FASTK
AATK	EIF2S1	CD44	GFER	SLC25A11
CCAR2	CDKN3	NUMA1	FLT4	HIPK1
MDM2	BRAF	SKP2	SERPINF1	ARNT
PEA15	ITPR1	FAIM	KLF11	CERKL
CCAR1	STK3	P2RX7	DCC	IRF4
JUN	BMF	MAP2K3	KLF6	CNR2
AVEN	CD27	TUG1	PLA2G4A	EIF4G1
NFKB1	GADD45A	SNCA	ANGPT2	GATA4
TP53AIP1	FGFR3	CXCR3	TSC22D1	SEMA5A
KRAS	LGALS3	WT1	XPO1	MAD2L1
BFAR	PRKCB	PPP2R2B	INPP5D	VCP
AATF	VIM	CSNK2A2	S100A4	STMN1
PERP	TNFSF14	ITGAM	NFATC1	ALB
AEN	BAG3	ITGB4	S100B	PARL
TRAF2	EGR1	TNFRSF8	ITGB2	MOB1A
TNFRSF10C	RPS6KB1	PARK7	IL7R	TRPV1
TNFRSF10D	DNAJA3	IGF2R	MAPK7	TUBB3
NAIF1	INS	NFKBIB	RALA	CARD14
CIAPIN1	CXCL12	NOD1	PDCD2	FAP
TRIAP1	TNFRSF21	TPT1	HDGF	IRS2
E2F1	CDC25C	IFIH1	VHL	HLA-C
AREL1	CTSB	THPO	HDAC6	UBB
PTEN	IL4	PHLPP1	ITGB3BP	DCK
NRAS	TIA1	SET	TP53BP1	IRF7
EGFR	ESR2	HSP90B1	SHH	MAP1LC3A
TRADD	STK11	HBEGF	IL1R1	PPP3R1
GZMB	PPP2CA	TNFSF15	MTDH	RPS16
BCL2L2	OPA1	CREBBP	BCAR1	P4HB
BIK	SUMO1	PRDX2	IDO1	NME6
PTGS2	IL18	ZC3H12A	CALM1	HCK
TP53BP2	NQO1	GADD45B	SOS1	GADD45G
CDK1	GAPDH	GSTP1	HMGA2	ERCC2
MAPK3	PPP1R13L	ABCC1	DAP	CDH2
CASP5	RARB	TOP2A	SLK	APBB1
ECSCR	THBS1	LGALS9	DEDD2	ANP32A
MTOR	PRKCZ	LEP	ZFAT	COL4A2
CAAP1	RPS3	PSIP1	ETS2	KL
DFFA	NOS3	CD28	KRIT1	PRKG1
CASP14	FGFR2	ALOX5	PSMC2	NME1
BECN1	LMNA	IL7	PRL	DSG1
TGFB1	ACIN1	RARS1	PPP2R5C	EGLN3
CCND1	TLR2	PRNP	MAPK12	ARRB1
RAF1	KITLG	CENPS-CORT	CD247	HOXA5
TP73	BMP2	EIF5A	ELK1	PLEKHO1
CDKN2A	LCK	FYN	TNFAIP8	TNFSF4
ATM	HSPD1	PPIA	DNAJA1	LTF
FOXO3	DNASE1L3	MAPK13	CCL5	MELK
DDIAS	BCL10	PPP1CA	ATP2A2	KLF5
RELA	LMNB1	HSF1	APIP	CDK9
MAPK10	SLC25A4	PTHLH	CDIP1	UBE3A
PIK3CG	STAT5A	NR1H2	ITGAV	PSMD13
HSPA5	BTK	NUPR1	FEM1B	SIX1
ELAPOR1	BCAP31	RACK1	LRBA	IL1RN
VEGFA	PDCD1	EPHA3	EIF4EBP1	HDAC7
IGF1R	IL5	BCL2L2-PABPN1	UBD	CALM2
PYCARD	MKI67	ID1	DHCR24	DKK3
DAXX	MAPK11	PIM3	USP10	AFP
NFKBIA	EPO	FGFR1	MMP7	MAP3K2
NOL3	NFKB2	MAP3K6	TMBIM4	PRDX6
BLCAP	ICAM1	HMGCR	KAT2B	CYP1A1
HTRA2	EZH2	PTPRC	CRYAB	PAX3
IGF1	BNIP3L	PRKCG	RAD21	CTRL
SIRT1	PRKD1	SFRP2	CTNNA1	CERK
HIF1A	IFNB1	ITCH	KPNB1	EIF3F
MAPK9	ATF2	IKBKE	MYD88	TAB1
NIBAN2	BMP4	TGFB2	RNF13	FGF4
TNFSF12	PPP1R15A	ETS1	CR2	RUVBL1
TNFRSF25	SLC25A6	SYK	CD19	RBX1
BCL2L14	YY1	MPO	PLAU	DSP
CDK2	CSF2	FIS1	MAPKAPK2	DPP4
BCL2L10	HDAC2	MYB	WNT1	NGB
PMAIP1	ATRAID	TFRC	CCR7	CSRNP3
CTNNB1	CAV1	CCND2	MAP3K15	H1-5
VDAC1	STK24	AURKB	CEACAM1	MUC4
IL6	CASP8AP2	KLF10	PDK1	ERCC1
IFNG	EIF2AK3	F2R	NAMPT	TXNRD1
NIBAN1	MYCN	CTSG	GPX1	SRSF2
IL2	SMAD7	NTRK3	PSEN2	STK26
DFFB	KAT5	BMP7	ANXA2	HSPG2
SEPTIN4	REL	JAK3	VEGFC	GLO1
PPARG	IRS1	PIM2	TP53INP1	UBE2D3
CLU	SLC25A5	CELF2	KRT8	IGFBP5
PTK2	IL1A	PKM	IL6ST	IFNA2
XAF1	XBP1	SOX4	THAP2	TGIF1
HDAC9	CD5L	MAVS	BSG	MVP
DDIT3	SPP1	GDNF	GAS1	KHDRBS1
ELAPOR2	IGF2	IL13	PTTG1	SPARC
TERT	FASN	SREBF1	CLN3	SETD2
CDKN1B	MAP2K7	PPM1F	TKT	AMBRA1
APP	SPTAN1	LATS2	UBE2D1	MAP1LC3B
PIK3CA	PIK3CB	FGF1	BARD1	LRRK2
ESR1	NDRG1	FGF7	MT-CYB	PSMD9
AKT2	HSPA8	IER3IP1	RAD51	CDKN2B
BCL2A1	LYN	HNRNPA1	CAMK2G	RAG1
CSE1L	DPF2	EIF4E	ING4	TRPM2
HSPB1	CARD8	TUBB	SLC2A1	C1D
CD40	NTRK2	FOXP3	HYOU1	ZEB1
STAT1	C1QBP	ASAH2	LALBA	RPSA
MAP2K1	MAPT	AHR	FOXA1	POLR2B
CHUK	LTBR	MMP1	ITIH4	GDF6
ABL1	UNC5B	RALBP1	DDX5	CD38
RB1	OLR1	SIRT3	GSR	LDHA
HRK	RAC1	SH2D1A	GNRH2	TGFB3
CHEK2	PSEN1	RUNX2	FKBP8	IL11
NFE2L2	RASSF1	DNASE1	UNC5D	IL31RA
CAT	RNASEL	DIDO1	MAF	HMGA1
GSK3B	PDPK1	NTF3	TTF2	MMP3
SRC	PTK2B	PDGFRA	SNAI2	RHBDD3
IL1B	DAPK2	CUL1	RARG	UXT
NGF	BCL2L15	GZMA	EBAG9	BAG5
BCL2L13	CD274	BRCA2	CYP2E1	ADCYAP1
DAPK1	MAP2K6	KMT2A	PDCD7	PDP1
IKBKB	PTPN11	EIF4G2	CDK7	KNG1
SOD1	CSF3	SMAD3	GAB1	NPPA
PCNA	ODC1	CSF1	TNFRSF13C	PLD1
PDCD6	RELB	MAX	KLK3	MKRN1
PPP1R13B	DAP3	BEX3	ARRB2	PRKACB
TRAF1	CIDEA	WEE1	HSD17B10	TNFRSF18
HMGB1	PCSK9	ADIPOQ	GHRL	IFIT2
RNF7	BAG4	USP7	PHLPP2	SOX9
TXN	TRAF5	PTPN6	SERPINE1	TANK
NIBAN3	TIMP1	FLT1	MAGEH1	PSMD3
EGF	SATB1	ACP1	FOXP2	GAL
ENDOG	HSP90AB1	PIK3CD	PPP3CB	SIK2
HRAS	TSC2	TNFRSF11A	PRKAR1A	GDF5
AKT3	NLRP3	GLI1	RPS6KA2	NCAM1
MAP3K1	CD36	PRKACA	INSR	TF
SOD2	ERBB4	VDR	GPER1	GPT
MAP2K4	MDM4	SPATA4	PSMD2	TRIB3
PML	RBM5	CXCL10	ATP8A1	PAK4
HSP90AA1	CD47	HUWE1	SEMA3A	GCLC
PDCD5	BAG6	PROM1	PLG	UNC5C
CCNB1	NOX4	PLSCR1	MMP14	TPX2
ERBB2	CAPN1	HBB	JADE1	ULK1
TNFRSF1B	SFRP1	PKN1	MYLK	PEBP1
HSPA4	AURKA	TWIST1	PPM1L	MAP3K11
NR4A1	SPHK2	CAST	HLA-G	MAP3K4
PRKCA	PRKAA1	TFPT	PGF	PRDX3
HMOX1	CIDEC	PIK3C3	SELE	TFDP2
CCNA2	AXIN1	MSH2	AGTR1	MFGE8
IKBKG	ACHE	PRDX5	CFTR	BGLAP
BRCA1	UACA	E2F3	SRF	RIGI
JAK2	CDC25A	TG	CIB1	MITF
STK4	MALT1	CALR	SOX2	SKP1
RIPK2	DUSP1	RXRA	TAT	TOPBP1
IL3	MFN2	NDUFS4	PPM1A	H4C16
IL10	PTRH2	NOD2	MUC1	FCGR3A
CDK4	MAPK8IP1	CARD11	PPARGC1A	SORT1
TNFAIP3	ERBB3	DAB2IP	HLA-B	PTCH1
PRPF8	ALOX12	BMI1	HSPA1B	ID2
IFNA1	MMP2	TICAM1	RUVBL2	TNFSF8
YWHAB	TGFBR1	PLK3	BCLAF1	GFAP
BIRC6	TGFA	PHB1	NLRP10	HIP1
FOS	TYMP	DKK1	SAP18	MRPL41
THAP1	RET	BNIP1	RTN4	AKTIP
TNFRSF11B	SH3GLB1	TRAF4	RASSF5	PAX2
TP63	PLEKHF1	MAGED1	ANGPT1	NF2
HDAC1	PIK3R2	TRIM28	KLLN	E2F4
IRF1	TIMP3	KEAP1	CD8A	PRKRA
FAF1	SFN	HNRNPK	PEBP4	RB1CC1
NR3C1	TSPO	SFRP4	ING3	DDB2
PAK2	CCND3	ALK	NFKBIE	EIF3A
IFI27	APEX1	EPHA2	PARM1	NOP53
NOS2	GSK3A	RNF144B	HELLS	MAP4K4
NGFR	PTPN3	ELAVL1	TNFRSF17	F2RL1
YWHAQ	BCL6	NLRC4	NUDT6	CKS1B
KRT18	IL9	FOXM1	CLSPN	ZBTB17
PTPA	RASGRP1	PSMC4	YBX1	UCP2
PIK3R1	DUSP19	CCN2	GOLGA2	TLR9
CD4	PAK1	SFPQ	PPID	GNLY
SYVN1	PRKCQ	PSMC6	EPAS1	CTBP1
NLRP1	ATF3	PECAM1	RNPS1	CTTN
SMPD1	PRKDC	DNAJB13	SH3KBP1	H1-1
IGFBP3	PPARA	VCAM1	ADK	PPM1G
HIPK2	RPS6KA1	DNTT	OSMR	MAGT1
CXCR4	JAK1	PTGS1	CNR1	RYBP
ABCB1	HK2	AREG	CD70	NME5
CDK5	TRIM27	PSMB8	PEG3	UBE2D2
CXCL8	IL17A	IFI6	OGG1	AGT
TNFRSF6B	DEDD	G6PD	NBN	MAP3K3
HSPA1A	CBL	HSPA9	ID3	DDIT4
CTSD	ROCK1	XDH	NDUFA13	PIK3R4
BNIP3	CENPS	MECOM	SIRT6	POU5F1
AR	IAPP	ACTB	RNF41	DNMT3A
CDH1	S100A9	TFDP1	ITGA6	NME2
PDCD4	XRCC6	ADA	ACTA1	CSRNP1
YWHAE	TFAP2A	BMX	ZAP70	DCAF1
THOC1	NOS1	IRAK1	GRAMD4	CRIPTO
IL24	NRG1	FGFR4	TNIP2	SMARCA2
BDNF	PLEKHF2	FN1	NOTCH2	NEDD9
CHEK1	DNMT1	THAP3	SERPINB9	DLC1
SQSTM1	SMAD2	HTATIP2	PTPMT1	GSDMB
IL2RA	ATF4	TXNIP	PRODH	GSDMC
LGALS1	ITGB1	GABARAP	CCNG1	GSDMA
YWHAZ	DYNLL1	MXD1	ARHGDIB	AIM2
YAP1	TNFRSF13B	ELANE	KLF4	DPP9
RARA	FCMR	PIN1	SOCS1	TRIM21
TNFSF11	CDK5R1	GJA1	UBE2K	DPP8
PRKCE	STPG1	EDN1	DEK	DDX3X
FOXO1	SERPINB5	RFFL	SMN1	CCN1
SP1	UNC5A	UGCG	GNAS
