# Supplementary material for: Discovery of PANoptosis-related signatures correlates with immune cell infiltration in psoriasis
Source: PLoS One. 2024 Oct 31;19(10):e0310362. doi: 10.1371/journal.pone.0310362 (PMC11527320; doi:10.1371/journal.pone.0310362)
Supplement: S2 Table — (XLSX) [file pone.0310362.s006.xlsx]

## Sheet: S2 Table
S2 Table. DEGs of psoriasis and healthy controls in GSE13355
gene_symbol	logFC	AveExpr	t	P.Value	adj.P.Val	B	group
PI3	6.9069	9.88703	79.67	8.12229e-108	1.25619e-103	233.478	up
S100A7A	7.16384	8.58088	65.6382	1.08304e-97	8.37513e-94	211.425	up
AKR1B10	5.8465	8.66011	64.4277	1.00555e-96	5.18397e-93	209.292	up
IL36G	5.18087	9.17016	49.066	1.05684e-82	4.08627e-79	178.02	up
C10orf99	4.95066	9.11227	47.4393	5.46381e-81	1.69006e-77	174.159	up
SPRR2B	5.11691	11.4728	46.4402	6.55016e-80	1.68841e-76	171.725	up
S100A12	5.80428	7.51664	46.3218	8.82015e-80	1.94875e-76	171.434	up
SERPINB4	8.56072	9.00232	46.1721	1.286e-79	2.48616e-76	171.064	up
TCN1	6.24496	8.49247	40.4555	5.55042e-73	9.53809e-70	156.035	up
HPSE	4.10108	8.28031	39.7885	3.72324e-72	5.75836e-69	154.157	up
LCE3D	4.60194	11.1195	39.4201	1.07787e-71	1.51548e-68	153.108	up
S100A9	5.9473	11.3678	38.2838	3.01953e-70	3.89167e-67	149.816	up
GJB2	2.75087	11.5312	35.2571	3.30852e-66	3.93612e-63	140.611	up
SERPINB3	5.30439	10.9616	35.1439	4.74604e-66	5.23139e-63	140.253	up
PDZK1IP1	2.37357	10.3782	35.1229	5.07376e-66	5.23139e-63	140.187	up
PLBD1	1.77557	10.7526	33.8868	2.77676e-64	2.68409e-61	136.219	up
KYNU	2.63054	8.08907	32.5659	2.28244e-62	2.07648e-59	131.843	up
KRT16	4.08075	11.3521	32.522	2.64932e-62	2.27636e-59	131.695	up
ADAMDEC1	3.97409	6.54102	31.4681	9.93922e-61	8.09052e-58	128.095	up
ARNTL2	2.38799	7.85227	30.3317	5.51775e-59	4.26688e-56	124.102	up
TTC39A	2.45962	7.5047	29.8154	3.55523e-58	2.49933e-55	122.249	up
SPTLC2	1.6336	8.63803	29.7103	5.20985e-58	3.50328e-55	121.869	up
CNFN	2.40916	11.3049	29.5193	1.04658e-57	6.74434e-55	121.175	up
TMEM45B	2.03078	9.54374	29.4047	1.59264e-57	9.85268e-55	120.757	up
GDA	3.846	6.42389	29.3719	1.79625e-57	1.06849e-54	120.638	up
IFI27	2.95498	10.9285	29.3181	2.18954e-57	1.2542e-54	120.441	up
TGM1	2.45263	9.7408	28.955	8.37705e-57	4.62712e-54	119.105	up
CHI3L2	3.88868	8.0787	28.6521	2.59178e-56	1.38222e-53	117.981	up
RHCG	3.84869	9.08299	28.3747	7.34646e-56	3.78734e-53	116.944	up
CCNB1	2.59275	7.94819	28.0208	2.8058e-55	1.39982e-52	115.61	up
MPZL2	2.10429	9.84246	27.9216	4.09434e-55	1.97885e-52	115.233	up
SERPINB13	2.48407	10.8243	27.8194	6.04916e-55	2.83504e-52	114.845	up
BTC	-3.78456	6.42709	-27.4429	2.57124e-54	1.16961e-51	113.403	down
RRM2	2.33118	8.72047	27.2643	5.13293e-54	2.20516e-51	112.714	up
MELK	1.85627	7.53673	27.0272	1.29161e-53	5.39894e-51	111.795	up
ADAP2	1.56429	9.11915	26.9608	1.67432e-53	6.47375e-51	111.536	up
NOD2	1.60617	8.32014	26.5902	7.18869e-53	2.64715e-50	110.084	up
TYMP	2.51558	9.28278	26.5633	7.992e-53	2.87452e-50	109.979	up
SPRR3	2.81119	10.0197	26.2783	2.47627e-52	8.70409e-50	108.852	up
GM2A	1.58807	11.7291	26.2565	2.70195e-52	9.2863e-50	108.765	up
BIRC5	1.75417	7.43265	26.0563	6.01355e-52	1.93762e-49	107.967	up
CDC20	1.90036	7.4558	25.9735	8.38005e-52	2.64502e-49	107.636	up
CARHSP1	1.97393	9.93071	25.9595	8.86494e-52	2.69084e-49	107.58	up
PTTG1	1.60929	9.79065	25.9459	9.36357e-52	2.78494e-49	107.526	up
TRIM14	1.5431	8.79132	25.783	1.80443e-51	5.16802e-49	106.872	up
PCLAF	2.05838	9.68242	25.6931	2.59546e-51	7.29842e-49	106.509	up
GJB6	1.73337	12.1048	25.6423	3.18791e-51	8.80433e-49	106.304	up
TMPRSS11D	3.54241	7.70726	25.5895	3.94875e-51	1.07143e-48	106.091	up
MKI67	1.6891	7.12329	25.5468	4.69526e-51	1.24871e-48	105.918	up
KCNJ15	2.26184	6.62624	25.5433	4.76362e-51	1.24871e-48	105.904	up
CLEC7A	1.9233	8.51965	25.5041	5.58674e-51	1.44007e-48	105.745	up
LCN2	4.04981	9.20557	25.4785	6.19821e-51	1.54615e-48	105.641	up
RGS1	2.69314	6.46244	25.3037	1.26473e-50	3.0563e-48	104.93	up
RGS20	2.56816	6.97717	24.9072	6.45379e-50	1.46786e-47	103.304	up
SLC5A1	2.11711	7.86032	24.7272	1.35994e-49	2.96238e-47	102.561	up
KRT77	-2.97394	10.2735	-24.709	1.46695e-49	3.15109e-47	102.485	down
LTF	4.11568	8.99694	24.6893	1.59251e-49	3.37393e-47	102.403	up
CFB	2.02224	7.54615	24.6308	2.03095e-49	4.18808e-47	102.161	up
KLK13	3.27148	8.3742	24.4841	3.7453e-49	7.42625e-47	101.55	up
IRF7	2.17194	8.17507	24.453	4.26559e-49	8.35083e-47	101.42	up
C5orf46	-2.52525	9.91061	-24.4361	4.57746e-49	8.84938e-47	101.35	down
IL36RN	2.71683	9.52069	24.3332	7.04479e-49	1.34512e-46	100.92	up
DLGAP5	2.013	6.5268	24.2521	9.90857e-49	1.84634e-46	100.579	up
MXD1	2.46683	8.60069	24.1978	1.24498e-48	2.29224e-46	100.352	up
PARP9	1.83939	8.80462	24.1363	1.61342e-48	2.90153e-46	100.093	up
SPRR1B	2.17653	12.524	24.1318	1.64446e-48	2.92336e-46	100.074	up
CXCR4	1.99543	7.76724	24.0436	2.38677e-48	4.19475e-46	99.7022	up
NAMPT	1.68306	10.5044	23.8752	4.87458e-48	8.3767e-46	98.9895	up
GDPD3	2.16509	8.30053	23.8376	5.71945e-48	9.51151e-46	98.83	up
CCNB2	1.87423	8.17567	23.8004	6.70002e-48	1.0794e-45	98.6721	up
CD274	2.39518	6.90037	23.7304	9.02892e-48	1.4396e-45	98.3744	up
GGH	1.74273	9.82828	23.5705	1.78884e-47	2.82307e-45	97.692	up
FAM110C	1.71865	9.35063	23.4996	2.42537e-47	3.78896e-45	97.3882	up
PNP	1.92534	8.86723	23.2507	7.08391e-47	1.04343e-44	96.3183	up
MACROD2	-1.90691	7.11035	-23.1855	9.39262e-47	1.37044e-44	96.0367	down
CXCR2	2.14435	6.54077	23.1663	1.02056e-46	1.46148e-44	95.9538	up
IGFL1	3.50207	7.14494	23.099	1.36657e-46	1.93902e-44	95.6623	up
LAMP3	2.20467	9.19094	22.8391	4.23878e-46	5.90603e-44	94.5323	up
DSC2	1.70212	11.1512	22.7569	6.07425e-46	8.31366e-44	94.173	up
CCL20	3.09695	6.21166	22.5506	1.50369e-45	1.92198e-43	93.268	up
SLC7A11	2.06108	7.53239	22.4246	2.62191e-45	3.27019e-43	92.7128	up
POLR3G	1.65592	6.12765	22.4142	2.74469e-45	3.39595e-43	92.6671	up
NDC80	1.62547	6.55249	22.3548	3.56983e-45	4.38182e-43	92.4047	up
VNN3	2.18461	6.34805	22.3007	4.53811e-45	5.52649e-43	92.165	up
ATP12A	3.0078	7.86473	22.2755	5.07521e-45	6.13228e-43	92.0533	up
CKS2	2.02971	8.84089	22.229	6.23909e-45	7.48014e-43	91.8471	up
KIF20A	1.7263	6.55129	22.1215	1.00661e-44	1.18842e-42	91.3694	up
TOP2A	1.58935	8.29144	21.9714	1.96816e-44	2.28869e-42	90.6998	up
CCR7	1.72355	6.67891	21.9025	2.67898e-44	3.09203e-42	90.3919	up
ARSF	2.30969	7.51076	21.8834	2.91843e-44	3.34344e-42	90.3064	up
WNT5A	2.3243	8.78247	21.8657	3.16028e-44	3.56766e-42	90.2269	up
A2ML1	2.5208	8.98333	21.5701	1.19738e-43	1.2684e-41	88.8964	up
S100A7	4.19898	11.8348	21.4938	1.69152e-43	1.76763e-41	88.5513	up
PRSS3	1.66862	10.2277	21.3741	2.91335e-43	2.98397e-41	88.0082	up
IL37	-2.16477	9.40002	-21.3072	3.9495e-43	3.96642e-41	87.7043	down
SLC6A14	3.36714	8.50336	21.302	4.04553e-43	4.03666e-41	87.6803	up
TMPRSS4	1.62722	7.0157	21.1605	7.71958e-43	7.46194e-41	87.0348	up
UPP1	2.21969	6.97172	21.0839	1.09604e-42	1.05287e-40	86.6846	up
OASL	2.36031	7.11622	21.0725	1.15486e-42	1.10253e-40	86.6324	up
PRSS53	1.54786	7.31316	21.0376	1.3558e-42	1.2855e-40	86.4722	up
CDKN3	1.99314	7.07214	21.0364	1.36313e-42	1.2855e-40	86.4668	up
GAN	-1.75643	10.0295	-21.0199	1.47049e-42	1.37834e-40	86.391	down
SAMD9	2.3491	7.56134	21.0055	1.57063e-42	1.46333e-40	86.3252	up
CEP55	1.75882	6.79863	20.9906	1.68198e-42	1.54842e-40	86.2568	up
PTPN21	-1.52166	8.67532	-20.9302	2.22103e-42	2.03257e-40	85.9791	down
ZDHHC21	1.78298	7.68144	20.8742	2.87483e-42	2.61542e-40	85.7213	up
GRHL3	1.56938	9.08823	20.7252	5.72294e-42	5.02904e-40	85.0334	up
SERPINB1	1.74015	9.60325	20.686	6.85959e-42	5.99381e-40	84.8524	up
S100A2	1.52716	12.5679	20.6638	7.60447e-42	6.53393e-40	84.7494	up
F3	-1.80352	8.54561	-20.6583	7.80003e-42	6.66493e-40	84.7241	down
SPRR2G	2.9093	12.4738	20.5928	1.0574e-41	8.88794e-40	84.42	up
PRSS27	2.45197	6.07109	20.5706	1.1722e-41	9.74687e-40	84.3171	up
PBK	1.8887	7.48082	20.5629	1.21469e-41	1.00462e-39	84.2815	up
EPSTI1	2.45809	7.56478	20.5586	1.23936e-41	1.01957e-39	84.2614	up
GZMB	2.44063	6.56239	20.5118	1.54095e-41	1.24777e-39	84.0438	up
WIF1	-3.85199	7.77219	-20.4018	2.57333e-41	2.0515e-39	83.5314	down
CDH3	1.78784	9.74115	20.3703	2.9815e-41	2.35265e-39	83.3843	up
HERC6	2.81859	8.41487	20.2933	4.2733e-41	3.33793e-39	83.0246	up
OAS3	2.01994	8.33972	20.2106	6.29781e-41	4.79812e-39	82.6371	up
DSG3	1.69084	10.5089	20.192	6.87251e-41	5.2103e-39	82.5498	up
TIGAR	1.86621	7.87707	20.171	7.58636e-41	5.72345e-39	82.4511	up
HAS3	2.4965	8.03691	20.0335	1.44897e-40	1.06713e-38	81.8045	up
CERS3	1.65982	9.87471	19.8347	3.70981e-40	2.64405e-38	80.865	up
RTP4	1.88587	7.06996	19.7957	4.46314e-40	3.16638e-38	80.6803	up
ASPM	1.7206	7.54568	19.7749	4.92592e-40	3.46292e-38	80.5817	up
CYSRT1	1.76891	9.17142	19.7118	6.64971e-40	4.53059e-38	80.2818	up
OAS2	3.09497	7.17993	19.7014	6.9853e-40	4.73836e-38	80.2326	up
ZNF273	-1.59096	8.20304	-19.6283	9.89402e-40	6.62428e-38	79.8847	down
CHP2	-2.00681	9.46875	-19.6138	1.06031e-39	7.0381e-38	79.8155	down
FGFBP1	1.81463	10.2767	19.5496	1.44052e-39	9.40048e-38	79.5093	up
ISG20	1.56978	7.38154	19.4412	2.41991e-39	1.52761e-37	78.9908	up
EMX2	-1.91996	7.34768	-19.3549	3.66044e-39	2.25547e-37	78.5772	down
SCD5	-1.50936	7.21239	-19.3162	4.40896e-39	2.69522e-37	78.3913	down
SLC26A9	1.87016	6.72283	19.2942	4.90073e-39	2.97234e-37	78.2856	up
ABCA12	1.76266	9.21815	19.1471	9.95658e-39	5.74584e-37	77.5771	up
UHRF1	1.64144	7.39924	19.084	1.35004e-38	7.64827e-37	77.2728	up
FAM43A	1.51692	9.55409	19.002	2.00816e-38	1.1132e-36	76.8759	up
CCL27	-2.94851	8.57891	-18.7816	5.86177e-38	3.10473e-36	75.8052	down
TMC5	1.64989	6.01686	18.5713	1.63828e-37	8.33473e-36	74.7779	up
SOX5	-1.58549	7.47591	-18.5549	1.77603e-37	9.0059e-36	74.6972	down
HYAL4	1.84125	6.19209	18.5062	2.25514e-37	1.1324e-35	74.4584	up
TGM3	2.29476	9.86545	18.493	2.40551e-37	1.19903e-35	74.3939	up
SLC16A10	1.63423	9.16565	18.4926	2.41108e-37	1.19903e-35	74.3916	up
CLDN23	-1.7247	6.35156	-18.428	3.31161e-37	1.63112e-35	74.0744	down
FCHSD1	2.13224	7.86964	18.3976	3.8454e-37	1.87612e-35	73.925	up
SDR9C7	1.92186	9.07359	18.3878	4.03531e-37	1.95031e-35	73.8768	up
SLAMF7	1.52509	6.29411	18.2435	8.2221e-37	3.83021e-35	73.1654	up
S100A8	3.52603	12.738	18.2251	9.00806e-37	4.15877e-35	73.0741	up
WNT2B	-1.74946	7.19313	-17.9375	3.7539e-36	1.64005e-34	71.6474	down
MMP9	1.56931	8.47125	17.8725	5.18912e-36	2.24176e-34	71.3237	up
BCL2A1	1.56444	5.42112	17.7849	8.03736e-36	3.39633e-34	70.8863	up
ATP10B	1.62278	8.57497	17.5575	2.51371e-35	1.00718e-33	69.7464	up
KLK10	1.88232	10.9894	17.5456	2.66844e-35	1.06641e-33	69.6867	up
NR3C2	-1.53121	7.32323	-17.43	4.77755e-35	1.8659e-33	69.1045	down
ACP3	1.74061	9.82053	17.4205	5.01144e-35	1.94741e-33	69.0567	up
LRG1	1.932	8.06332	17.3441	7.37163e-35	2.82202e-33	68.6709	up
ALOX12B	2.08562	9.89275	17.281	1.01438e-34	3.79863e-33	68.3518	up
GK	1.57339	7.06568	17.2494	1.19046e-34	4.42587e-33	68.1918	up
CDHR1	-1.66477	8.69959	-16.9948	4.34258e-34	1.51266e-32	66.898	down
GALNT6	1.81654	8.15017	16.7317	1.6672e-33	5.39432e-32	65.5532	up
CHAC1	1.80057	6.59065	16.6909	2.05589e-33	6.55596e-32	65.3437	up
CXCL8	4.1758	6.36081	16.6607	2.40052e-33	7.59233e-32	65.1887	up
MAD2L1	1.56894	7.91536	16.597	3.33153e-33	1.03673e-31	64.8611	up
ARG1	1.82405	11.7729	16.5433	4.3921e-33	1.35046e-31	64.5848	up
HAL	2.19661	10.8053	16.4722	6.33823e-33	1.92587e-31	64.2181	up
IFI6	2.31645	9.15406	16.4219	8.21862e-33	2.45859e-31	63.9584	up
IFIH1	1.50804	7.62974	16.4082	8.81757e-33	2.6276e-31	63.8881	up
CXCL2	1.99128	5.67732	16.4062	8.91052e-33	2.64511e-31	63.8776	up
MMP12	3.13999	6.25832	16.3928	9.55192e-33	2.83008e-31	63.8081	up
TPPP	-1.95721	7.73858	-16.3692	1.0789e-32	3.18046e-31	63.6863	down
KRT6A	2.1873	12.5282	16.3691	1.07962e-32	3.18046e-31	63.6857	up
HS3ST6	-2.01994	7.65585	-16.1868	2.7775e-32	7.83884e-31	62.741	down
KLK6	3.15789	8.82945	16.0543	5.53475e-32	1.52858e-30	62.0517	up
LRRC17	-1.70193	7.38776	-15.9892	7.77124e-32	2.0939e-30	61.7125	down
MX1	2.1554	10.1331	15.9886	7.79572e-32	2.09684e-30	61.7093	up
CXCL13	2.56856	5.54178	15.9415	9.97236e-32	2.6455e-30	61.4632	up
CXCL10	2.82789	7.28484	15.9144	1.14846e-31	3.02077e-30	61.322	up
HSD11B1	-2.32769	8.20592	-15.8954	1.2686e-31	3.32545e-30	61.2226	down
CRABP2	1.57049	11.0947	15.7792	2.33077e-31	5.9583e-30	60.6145	up
APOBEC3B	1.57722	6.18805	15.6961	3.60587e-31	9.02402e-30	60.1783	up
ISG15	2.42475	9.26199	15.5551	7.56899e-31	1.82909e-29	59.4371	up
OAS1	2.10516	7.92038	15.5316	8.5659e-31	2.03503e-29	59.3134	up
TTK	1.61752	6.13482	15.3317	2.46276e-30	5.53621e-29	58.2577	up
CHAC2	1.55369	6.29677	15.316	2.67611e-30	5.97241e-29	58.1747	up
CCL18	2.61402	8.70972	15.3149	2.69264e-30	6.00064e-29	58.1685	up
CHRNA9	2.01012	6.3523	15.2301	4.22006e-30	9.25779e-29	57.7194	up
MSMB	-2.44837	6.64471	-15.2159	4.54913e-30	9.92339e-29	57.6443	down
AQP9	-1.64721	7.58064	-15.0275	1.2389e-29	2.59983e-28	56.6429	down
FUT2	1.76442	7.63229	14.9531	1.84145e-29	3.79225e-28	56.2467	up
IL36A	1.94204	6.29224	14.9313	2.06906e-29	4.21608e-28	56.1303	up
WFDC12	2.0757	9.84777	14.775	4.77053e-29	9.30403e-28	55.2953	up
CXCL1	2.59105	5.78907	14.7535	5.35086e-29	1.03705e-27	55.1806	up
SOCS3	1.56957	6.66873	14.7449	5.60447e-29	1.08213e-27	55.1343	up
WDR72	-2.08701	7.2184	-14.5771	1.37911e-28	2.56055e-27	54.2343	down
CXCL9	2.57923	7.71821	14.5581	1.52727e-28	2.82544e-27	54.1323	up
GREM2	-1.56547	6.25566	-14.5565	1.5399e-28	2.84541e-27	54.1241	down
CMPK2	2.16013	8.83063	14.5458	1.63178e-28	3.00442e-27	54.0662	up
C1QTNF7	-1.65978	6.15337	-14.5451	1.63784e-28	3.012e-27	54.0625	down
GBP6	1.6827	5.87773	14.5017	2.0679e-28	3.74937e-27	53.8295	up
OSR2	-1.56553	8.4039	-14.3765	4.06054e-28	7.21843e-27	53.1551	down
GBP1	1.59011	9.94539	14.1179	1.64259e-27	2.76134e-26	51.7585	up
UST	-1.50415	7.95948	-14.0856	1.95784e-27	3.25942e-26	51.583	down
SPRR1A	1.82836	12.3335	13.9734	3.59855e-27	5.83388e-26	50.9748	up
SORBS1	-1.52573	9.45749	-13.7809	1.02576e-26	1.57013e-25	49.9282	down
CFAP251	2.4542	7.30562	13.6888	1.69448e-26	2.52961e-25	49.4266	up
CLDN8	-1.80129	7.71225	-13.6715	1.8624e-26	2.77494e-25	49.3322	down
CST6	-1.5982	12.3964	-13.6583	2.0015e-26	2.96223e-25	49.2603	down
SP8	-1.5667	5.50253	-13.4852	5.15753e-26	7.35173e-25	48.3146	down
IL19	1.98419	6.04423	13.4437	6.47256e-26	9.15033e-25	48.0877	up
SERPINA12	-2.05801	10.2918	-13.4353	6.77905e-26	9.5487e-25	48.0415	down
XAF1	1.7184	8.74774	13.4234	7.23488e-26	1.01446e-24	47.9765	up
IFI44	1.72421	8.09912	13.4015	8.15596e-26	1.13435e-24	47.8567	up
SAMSN1	1.6825	6.71229	13.3584	1.03308e-25	1.42024e-24	47.6206	up
RSAD2	2.41517	7.51975	13.2542	1.83035e-25	2.47068e-24	47.0492	up
TMEM255A	-1.52101	5.70639	-13.248	1.89341e-25	2.54639e-24	47.0154	down
IFIT3	1.6051	9.34543	13.2371	2.01032e-25	2.69893e-24	46.9555	up
IGFL2	-1.59099	8.63497	-13.1953	2.52952e-25	3.36385e-24	46.7261	down
ALDH1A3	1.61414	8.40543	13.048	5.69093e-25	7.36535e-24	45.9161	up
VNN1	1.70749	5.74847	12.7631	2.74058e-24	3.34801e-23	44.3462	up
TSPAN8	-1.99707	10.1447	-12.73	3.29085e-24	3.98561e-23	44.1635	down
PLAT	2.00014	7.71117	12.5772	7.67076e-24	8.92e-23	43.3184	up
RGMB	-1.50682	8.9682	-12.3127	3.32573e-23	3.62735e-22	41.8539	down
DES	-1.51102	8.4093	-11.9243	2.88705e-22	2.89004e-21	39.6966	down
SLC46A2	-1.54291	7.46787	-11.9031	3.24923e-22	3.23793e-21	39.5786	down
ZBTB16	-1.80457	7.54588	-11.6845	1.09975e-21	1.03966e-20	38.3619	down
SLC7A5	1.7026	8.51673	11.6398	1.41111e-21	1.31471e-20	38.1131	up
IFIT1	1.54947	9.54917	11.5474	2.36405e-21	2.15707e-20	37.5983	up
FLG2	-1.55322	12.8358	-11.2989	9.47767e-21	8.11637e-20	36.2131	down
AGTR1	-1.64213	9.2533	-11.2726	1.0978e-20	9.33399e-20	36.0665	down
CD207	-1.50771	8.63367	-11.2436	1.2911e-20	1.08877e-19	35.9047	down
ZIC1	1.78098	5.90191	11.2266	1.42029e-20	1.19058e-19	35.8096	up
GREM1	-1.75345	8.20334	-11.1732	1.91432e-20	1.5875e-19	35.5119	down
PI15	1.57803	6.9904	10.7742	1.78295e-19	1.34185e-18	33.2868	up
THRSP	-3.28746	9.56185	-10.7563	1.97112e-19	1.47414e-18	33.1868	down
MUC7	-1.97487	5.73866	-10.6593	3.39058e-19	2.48054e-18	32.6462	down
SCGB2A1	-1.94023	6.59222	-10.1446	6.01147e-18	3.88198e-17	29.7813	down
TLCD4	-2.04016	7.0164	-9.96222	1.66145e-17	1.04074e-16	28.7689	down
RNASE7	1.61303	9.20144	9.94788	1.79969e-17	1.12461e-16	28.6894	up
SELE	1.52105	6.56329	9.7825	4.51763e-17	2.71972e-16	27.7731	up
FA2H	-1.59768	7.06061	-9.43346	3.13364e-16	1.7446e-15	25.8458	down
FABP7	-2.4539	9.67664	-9.31459	6.04757e-16	3.27148e-15	25.1919	down
ACSBG1	-2.58589	8.04582	-9.2606	8.14834e-16	4.3531e-15	24.8954	down
PIP	-2.03782	12.0172	-9.16599	1.37318e-15	7.16035e-15	24.3765	down
ELOVL3	-2.77808	7.78852	-8.97965	3.82792e-15	1.9147e-14	23.3574	down
FADS2	-1.65463	7.94713	-8.88429	6.45897e-15	3.17327e-14	22.8376	down
CRAT	-1.54064	9.05227	-8.81526	9.42612e-15	4.55861e-14	22.4621	down
GAL	-2.70676	8.15039	-8.63782	2.48384e-14	1.15743e-13	21.4998	down
FAR2	-2.2237	8.14127	-8.54253	4.17164e-14	1.90264e-13	20.985	down
MMP1	1.73479	5.28033	8.43964	7.29168e-14	3.25182e-13	20.4308	up
HSD3B1	-2.06604	5.93261	-8.13594	3.75259e-13	1.56309e-12	18.8057	down
SLC1A6	-1.52354	7.0387	-8.08269	4.99323e-13	2.0566e-12	18.5225	down
PM20D1	-2.91503	7.75584	-8.06783	5.40698e-13	2.22051e-12	18.4436	down
KRT79	-1.92124	7.67367	-7.68095	4.23095e-12	1.60658e-11	16.4057	down
IFI44L	1.75046	7.34822	7.48771	1.16811e-11	4.26588e-11	15.4008	up
LGR5	-1.58726	7.42573	-7.45424	1.39153e-11	5.04015e-11	15.2277	down
SCGB1D2	-1.52266	10.5448	-6.84124	3.25893e-10	1.0431e-09	12.1132	down
