# Supplementary material for: Discovery of PANoptosis-related signatures correlates with immune cell infiltration in psoriasis
Source: PLoS One. 2024 Oct 31;19(10):e0310362. doi: 10.1371/journal.pone.0310362 (PMC11527320; doi:10.1371/journal.pone.0310362)
Supplement: S3 Table — (XLSX) [file pone.0310362.s007.xlsx]

## Sheet: S3 Table
S3 Table. DEPs of psoriasis and healthy controls
Significant	-LOG(P-value)	Difference	Protein IDs	Gene ID	Majority protein IDs	id	Symbol color	Symbol type	Symbol size	Show label	Only identified by site	Reverse	Potential contaminant	Peptides	Razor + unique peptides	Unique peptides	Sequence coverage [%]	Unique + razor sequence coverage [%]	Unique sequence coverage [%]	Mol. weight [kDa]	Q-value	Score	Intensity	MS/MS count	LFQ intensity h-10	LFQ intensity h-6	LFQ intensity h-7	LFQ intensity h-8	LFQ intensity h-9	LFQ intensity p-1	LFQ intensity p-2	LFQ intensity p-3	LFQ intensity p-4	LFQ intensity p-5
+	1.84592	-2.21823	sp|A6NMZ7|CO6A6_HUMAN;sp|A6NMZ7-2|CO6A6_HUMAN;tr|H0Y940|H0Y940_HUMAN;tr|H0YA33|H0YA33_HUMAN	COL6A6	sp|A6NMZ7|CO6A6_HUMAN;sp|A6NMZ7-2|CO6A6_HUMAN	88	Color2 [DarkGray]	1	4					14	14	14	8.1	8.1	8.1	247.17	0	28.147	670530000	22	24.183	27.0065	26.2026	23.5081	25.9408	23.5847	23.0049	22.1651	23.7472	23.248
+	4.92743	5.2591	sp|A8K2U0|A2ML1_HUMAN;tr|Q6ZWK7|Q6ZWK7_HUMAN;tr|H0YGG5|H0YGG5_HUMAN;sp|A8K2U0-2|A2ML1_HUMAN;tr|H0YH14|H0YH14_HUMAN	A2ML1	sp|A8K2U0|A2ML1_HUMAN;tr|Q6ZWK7|Q6ZWK7_HUMAN	89	Color2 [DarkGray]	1	4					28	28	8	21.3	21.3	4.4	161.1	0	162.55	6984100000	107	23.6351	24.2946	22.274	23.0875	25.2509	29.3984	28.1917	29.1089	29.222	28.9167
+	2.07885	2.1931	sp|B3EWG6|FM25G_HUMAN;sp|B3EWG5|FM25C_HUMAN;sp|B3EWG3|FM25A_HUMAN;tr|B7ZW47|B7ZW47_HUMAN;sp|A8MYX2|FM25E_HUMAN	FAM25G	sp|B3EWG6|FM25G_HUMAN;sp|B3EWG5|FM25C_HUMAN;sp|B3EWG3|FM25A_HUMAN;tr|B7ZW47|B7ZW47_HUMAN	91	Color2 [DarkGray]	1	4					6	6	6	53.9	53.9	53.9	9.3195	0	75.852	780490000	18	23.0474	23.8102	22.9651	23.4287	23.619	23.6959	26.4171	26.7521	24.5415	26.4293
+	5.89742	1.82935	tr|F8VZJ2|F8VZJ2_HUMAN;tr|F8W0W4|F8W0W4_HUMAN;tr|H0YHX9|H0YHX9_HUMAN;tr|A0A024RB41|A0A024RB41_HUMAN;sp|Q13765|NACA_HUMAN;sp|E9PAV3-2|NACAM_HUMAN;sp|E9PAV3|NACAM_HUMAN;tr|F8W1N5|F8W1N5_HUMAN;tr|F8VNW4|F8VNW4_HUMAN;tr|B4DDI8|B4DDI8_HUMAN;tr|F8VZ58|F8VZ58_HUMAN;tr|A8K6N6|A8K6N6_HUMAN;sp|Q9BZK3|NACP4_HUMAN	NACA	tr|F8VZJ2|F8VZJ2_HUMAN;tr|F8W0W4|F8W0W4_HUMAN;tr|H0YHX9|H0YHX9_HUMAN;tr|A0A024RB41|A0A024RB41_HUMAN;sp|Q13765|NACA_HUMAN;sp|E9PAV3-2|NACAM_HUMAN;sp|E9PAV3|NACAM_HUMAN;tr|F8W1N5|F8W1N5_HUMAN;tr|F8VNW4|F8VNW4_HUMAN	92	Color2 [DarkGray]	1	4					7	7	7	50	50	50	15.016	0	148.57	4925500000	69	26.3787	25.9506	25.9596	26.1366	26.342	27.7408	27.967	28.3514	27.7881	28.0671
+	1.90524	1.89401	sp|O00204-2|ST2B1_HUMAN;sp|O00204|ST2B1_HUMAN	SULT2B1	sp|O00204-2|ST2B1_HUMAN;sp|O00204|ST2B1_HUMAN	104	Color2 [DarkGray]	1	4					7	7	7	22.6	22.6	22.6	39.598	0	25.584	1156700000	23	24.743	25.3374	23.2117	23.6225	23.8397	26.2266	26.7617	26.3904	24.3028	26.5429
+	2.48227	1.87779	sp|O00231|PSD11_HUMAN;sp|O00231-2|PSD11_HUMAN;tr|B4DTS5|B4DTS5_HUMAN;tr|J3QRY4|J3QRY4_HUMAN;tr|J3QS13|J3QS13_HUMAN;tr|J3KSW3|J3KSW3_HUMAN	PSMD11	sp|O00231|PSD11_HUMAN;sp|O00231-2|PSD11_HUMAN;tr|B4DTS5|B4DTS5_HUMAN	105	Color2 [DarkGray]	1	4					17	17	17	45.5	45.5	45.5	47.463	0	67.11	4045500000	92	26.1484	24.4483	26.4159	26.2921	25.4915	26.6477	27.9279	27.7727	27.5751	28.2616
+	4.4899	2.02486	sp|O00232-2|PSD12_HUMAN;tr|A0A0S2Z489|A0A0S2Z489_HUMAN;sp|O00232|PSD12_HUMAN;tr|A0A0S2Z476|A0A0S2Z476_HUMAN	PSMD12	sp|O00232-2|PSD12_HUMAN;tr|A0A0S2Z489|A0A0S2Z489_HUMAN;sp|O00232|PSD12_HUMAN	106	Color2 [DarkGray]	1	4					7	7	7	19	19	19	50.578	0	20.888	931860000	28	23.6345	24.0088	23.1972	23.3033	23.8285	25.4782	25.7653	26.0145	24.9549	25.8837
+	3.51458	2.78683	tr|B4DMT5|B4DMT5_HUMAN;sp|O00303|EIF3F_HUMAN;tr|B3KSH1|B3KSH1_HUMAN;tr|B4DEW9|B4DEW9_HUMAN;tr|E9PQV8|E9PQV8_HUMAN;tr|A0A1W2PP79|A0A1W2PP79_HUMAN;tr|Q9BX72|Q9BX72_HUMAN;tr|H0YDT6|H0YDT6_HUMAN	EIF3F	tr|B4DMT5|B4DMT5_HUMAN;sp|O00303|EIF3F_HUMAN;tr|B3KSH1|B3KSH1_HUMAN;tr|B4DEW9|B4DEW9_HUMAN	112	Color2 [DarkGray]	1	4					9	9	9	35.2	35.2	35.2	33.24	0	30.43	1464600000	22	24.891	25.2601	23.1307	22.9583	24.0101	26.7486	26.9167	26.8165	26.9461	26.7565
+	3.32689	2.49668	sp|O00515|LAD1_HUMAN;tr|Q6IPJ9|Q6IPJ9_HUMAN;tr|E9PDI4|E9PDI4_HUMAN;tr|Q63HQ8|Q63HQ8_HUMAN;tr|A0A0J9YYF6|A0A0J9YYF6_HUMAN;tr|A0A0J9YW63|A0A0J9YW63_HUMAN;tr|A0A0J9YVY2|A0A0J9YVY2_HUMAN;tr|H0Y901|H0Y901_HUMAN	LAD1	sp|O00515|LAD1_HUMAN;tr|Q6IPJ9|Q6IPJ9_HUMAN;tr|E9PDI4|E9PDI4_HUMAN;tr|Q63HQ8|Q63HQ8_HUMAN;tr|A0A0J9YYF6|A0A0J9YYF6_HUMAN;tr|A0A0J9YW63|A0A0J9YW63_HUMAN;tr|A0A0J9YVY2|A0A0J9YVY2_HUMAN	120	Color2 [DarkGray]	1	4					16	16	16	36	36	36	57.13	0	49.171	1517700000	41	23.9212	25.2453	22.9118	23.2052	24.307	26.0899	26.6259	26.797	26.519	26.0421
+	1.8874	1.30979	tr|Q53HJ6|Q53HJ6_HUMAN;sp|O14579|COPE_HUMAN;tr|M0QXB4|M0QXB4_HUMAN;sp|O14579-3|COPE_HUMAN;tr|Q7Z4Z1|Q7Z4Z1_HUMAN;sp|O14579-2|COPE_HUMAN;tr|M0R061|M0R061_HUMAN	COPE	tr|Q53HJ6|Q53HJ6_HUMAN;sp|O14579|COPE_HUMAN;tr|M0QXB4|M0QXB4_HUMAN;sp|O14579-3|COPE_HUMAN;tr|Q7Z4Z1|Q7Z4Z1_HUMAN;sp|O14579-2|COPE_HUMAN;tr|M0R061|M0R061_HUMAN	129	Color2 [DarkGray]	1	4					8	8	8	34.4	34.4	34.4	34.528	0	48.473	1242300000	32	25.5293	25.1651	25.7035	23.6588	24.2707	26.1679	26.1763	25.7508	26.1993	26.582
+	1.91221	0.676445	tr|A0A0K0K1K4|A0A0K0K1K4_HUMAN;sp|O14818|PSA7_HUMAN;tr|Q05DH1|Q05DH1_HUMAN;sp|O14818-2|PSA7_HUMAN;tr|H0Y586|H0Y586_HUMAN;sp|O14818-4|PSA7_HUMAN;tr|H0UI83|H0UI83_HUMAN;tr|B0YJ74|B0YJ74_HUMAN;sp|Q8TAA3-2|PSMA8_HUMAN;sp|Q8TAA3-5|PSMA8_HUMAN;sp|Q8TAA3|PSMA8_HUMAN;tr|A0A087WYS6|A0A087WYS6_HUMAN;tr|F5GY34|F5GY34_HUMAN;tr|Q4G1B8|Q4G1B8_HUMAN	HEL-S-276	tr|A0A0K0K1K4|A0A0K0K1K4_HUMAN;sp|O14818|PSA7_HUMAN;tr|Q05DH1|Q05DH1_HUMAN;sp|O14818-2|PSA7_HUMAN;tr|H0Y586|H0Y586_HUMAN	141	Color2 [DarkGray]	1	4					17	17	17	62.1	62.1	62.1	27.887	0	152.35	6909300000	137	27.3971	27.1505	28.0635	27.413	27.3852	28.0386	28.5262	28.3237	27.6769	28.226
+	2.15373	-0.888729	sp|O14933|UB2L6_HUMAN;sp|O14933-2|UB2L6_HUMAN;tr|E9PQT7|E9PQT7_HUMAN	UBE2L6	sp|O14933|UB2L6_HUMAN;sp|O14933-2|UB2L6_HUMAN;tr|E9PQT7|E9PQT7_HUMAN	147	Color2 [DarkGray]	1	4					2	2	2	22.2	22.2	22.2	17.769	0	6.9892	77961000	3	24.5242	24.7168	23.7145	23.8632	24.2553	23.4343	23.1738	23.7707	23.4302	22.8214
+	3.48313	1.74399	tr|Q53R19|Q53R19_HUMAN;sp|O15144|ARPC2_HUMAN;tr|A0A024R408|A0A024R408_HUMAN;tr|Q9BXV5|Q9BXV5_HUMAN;tr|C9JTV5|C9JTV5_HUMAN;tr|G5E9J0|G5E9J0_HUMAN;tr|H7C3F9|H7C3F9_HUMAN;tr|G5E9S7|G5E9S7_HUMAN	ARPC2	tr|Q53R19|Q53R19_HUMAN;sp|O15144|ARPC2_HUMAN;tr|A0A024R408|A0A024R408_HUMAN;tr|Q9BXV5|Q9BXV5_HUMAN	161	Color2 [DarkGray]	1	4					15	15	15	55.3	55.3	55.3	34.333	0	65.02	7653800000	124	27.1172	26.0943	27.7329	26.5929	27.1454	29.0195	28.6452	28.6691	28.5582	28.5107
+	1.96298	2.13195	tr|Q2LE71|Q2LE71_HUMAN;tr|B2R4D5|B2R4D5_HUMAN;sp|O15145|ARPC3_HUMAN;tr|B4DM63|B4DM63_HUMAN;tr|C9JZD1|C9JZD1_HUMAN;tr|F8VR50|F8VR50_HUMAN	ARPC3	tr|Q2LE71|Q2LE71_HUMAN;tr|B2R4D5|B2R4D5_HUMAN;sp|O15145|ARPC3_HUMAN;tr|B4DM63|B4DM63_HUMAN;tr|C9JZD1|C9JZD1_HUMAN;tr|F8VR50|F8VR50_HUMAN	162	Color2 [DarkGray]	1	4					10	10	10	50.6	50.6	50.6	20.564	0	30.34	2397800000	41	25.8627	25.6816	25.8968	23.3547	23.1713	27.1045	27.3014	26.8428	26.3618	27.0165
+	1.81604	1.61262	tr|B4E0S6|B4E0S6_HUMAN;sp|O43143|DHX15_HUMAN;tr|A0A140T947|A0A140T947_HUMAN;tr|B4DFD7|B4DFD7_HUMAN;tr|B4DZ28|B4DZ28_HUMAN;tr|A0A1U9X7L7|A0A1U9X7L7_HUMAN;tr|A0A1U9X7L6|A0A1U9X7L6_HUMAN;tr|Q5SQH4|Q5SQH4_HUMAN;sp|O60231|DHX16_HUMAN;tr|F5H658|F5H658_HUMAN;tr|B7Z8F4|B7Z8F4_HUMAN;tr|Q86YB2|Q86YB2_HUMAN;tr|Q86X36|Q86X36_HUMAN;tr|A8K6J9|A8K6J9_HUMAN;sp|Q14562|DHX8_HUMAN	DHX15	tr|B4E0S6|B4E0S6_HUMAN;sp|O43143|DHX15_HUMAN	185	Color2 [DarkGray]	1	4					8	8	8	11.1	11.1	11.1	89.546	0	15.686	951450000	26	22.9642	24.6679	23.7534	24.7097	23.8694	26.4397	25.906	25.9424	24.0258	25.7137
+	2.28846	0.355985	sp|O43707|ACTN4_HUMAN;tr|A0A0S2Z3G9|A0A0S2Z3G9_HUMAN;sp|O43707-2|ACTN4_HUMAN;tr|Q96BG6|Q96BG6_HUMAN;tr|B4E337|B4E337_HUMAN;sp|O43707-3|ACTN4_HUMAN;tr|F5GXS2|F5GXS2_HUMAN;tr|B4DSX0|B4DSX0_HUMAN;tr|H7C144|H7C144_HUMAN;tr|A0A0S2Z3X3|A0A0S2Z3X3_HUMAN;tr|A0A0S2Z3C0|A0A0S2Z3C0_HUMAN;sp|P35609-2|ACTN2_HUMAN;sp|P35609|ACTN2_HUMAN;tr|A0A494C1A0|A0A494C1A0_HUMAN;tr|K7EJH8|K7EJH8_HUMAN;tr|B7Z2N5|B7Z2N5_HUMA…	ACTN4	sp|O43707|ACTN4_HUMAN;tr|A0A0S2Z3G9|A0A0S2Z3G9_HUMAN;sp|O43707-2|ACTN4_HUMAN;tr|Q96BG6|Q96BG6_HUMAN;tr|B4E337|B4E337_HUMAN	212	Color2 [DarkGray]	1	4					80	80	53	79.8	79.8	61.4	104.85	0	323.31	87884000000	894	31.0839	31.287	31.4745	31.4282	31.3228	31.5896	31.8907	31.6936	31.5091	31.6933
+	3.76029	1.95764	sp|O43776|SYNC_HUMAN;tr|B4DN60|B4DN60_HUMAN;tr|K7EIU7|K7EIU7_HUMAN;sp|O43776-2|SYNC_HUMAN;tr|B4DGT6|B4DGT6_HUMAN;tr|K7EMQ6|K7EMQ6_HUMAN;tr|K7EJ19|K7EJ19_HUMAN;tr|K7EPK2|K7EPK2_HUMAN;tr|K7EQ35|K7EQ35_HUMAN;tr|B4DF91|B4DF91_HUMAN	NARS1	sp|O43776|SYNC_HUMAN;tr|B4DN60|B4DN60_HUMAN	214	Color2 [DarkGray]	1	4					9	9	9	19.3	19.3	19.3	62.942	0	39.118	1370400000	37	24.0072	23.9898	24.7514	24.7527	23.2444	25.9626	26.2489	25.9665	26.4129	25.9428
+	5.01021	4.70087	sp|O60218|AK1BA_HUMAN;sp|C9JRZ8|AK1BF_HUMAN;tr|A4D1P0|A4D1P0_HUMAN;sp|C9JRZ8-2|AK1BF_HUMAN	AKR1B10	sp|O60218|AK1BA_HUMAN	222	Color2 [DarkGray]	1	4					16	16	16	57.6	57.6	57.6	36.019	0	64.975	3756100000	51	23.9041	24.6099	21.8416	23.7762	23.4389	28.2832	28.5043	28.4757	27.9992	27.8128
+	2.86634	2.12167	tr|Q05CK9|Q05CK9_HUMAN;sp|O60506-3|HNRPQ_HUMAN;tr|B2R8Z8|B2R8Z8_HUMAN;sp|O60506|HNRPQ_HUMAN;sp|O60506-4|HNRPQ_HUMAN;tr|Q59GL1|Q59GL1_HUMAN;sp|O60506-2|HNRPQ_HUMAN;tr|B7Z645|B7Z645_HUMAN;sp|O60506-5|HNRPQ_HUMAN;tr|F6UXX1|F6UXX1_HUMAN;tr|B7Z213|B7Z213_HUMAN	SYNCRIP	tr|Q05CK9|Q05CK9_HUMAN;sp|O60506-3|HNRPQ_HUMAN;tr|B2R8Z8|B2R8Z8_HUMAN;sp|O60506|HNRPQ_HUMAN;sp|O60506-4|HNRPQ_HUMAN;tr|Q59GL1|Q59GL1_HUMAN;sp|O60506-2|HNRPQ_HUMAN;tr|B7Z645|B7Z645_HUMAN;sp|O60506-5|HNRPQ_HUMAN	231	Color2 [DarkGray]	1	4					21	14	14	57.8	46.6	46.6	50.65	0	288.42	4721100000	85	26.7099	25.2483	26.3056	25.8823	25.1104	27.1521	28.8448	28.5932	27.5625	27.7123
+	7.78951	2.85724	tr|M0QZK8|M0QZK8_HUMAN;tr|A0A090N7V5|A0A090N7V5_HUMAN;sp|O75223|GGCT_HUMAN;tr|B3KMN7|B3KMN7_HUMAN;sp|O75223-3|GGCT_HUMAN;tr|H7BZK5|H7BZK5_HUMAN;tr|B8ZZK2|B8ZZK2_HUMAN	C7orf24	tr|M0QZK8|M0QZK8_HUMAN;tr|A0A090N7V5|A0A090N7V5_HUMAN;sp|O75223|GGCT_HUMAN;tr|B3KMN7|B3KMN7_HUMAN;sp|O75223-3|GGCT_HUMAN	250	Color2 [DarkGray]	1	4					6	6	6	46.6	46.6	46.6	11.578	0	24.475	1480000000	34	23.8863	23.6638	23.4096	23.7061	23.463	26.1933	26.6579	26.6428	26.5892	26.3319
+	1.9156	0.405229	tr|V9HW48|V9HW48_HUMAN;sp|O75368|SH3L1_HUMAN;tr|D3DTE6|D3DTE6_HUMAN;tr|B0AZV6|B0AZV6_HUMAN	HEL-S-115	tr|V9HW48|V9HW48_HUMAN;sp|O75368|SH3L1_HUMAN;tr|D3DTE6|D3DTE6_HUMAN	261	Color2 [DarkGray]	1	4					8	8	8	68.4	68.4	68.4	12.774	0	92.696	4497200000	95	26.8267	27.2092	27.082	26.9302	26.9573	27.5686	27.6518	27.2304	27.0853	27.4956
+	2.52057	2.44179	sp|O75964|ATP5L_HUMAN;tr|E9PN17|E9PN17_HUMAN;tr|A0A3B3ITX4|A0A3B3ITX4_HUMAN;tr|A0A3B3IRW3|A0A3B3IRW3_HUMAN	ATP5MG	sp|O75964|ATP5L_HUMAN;tr|E9PN17|E9PN17_HUMAN;tr|A0A3B3ITX4|A0A3B3ITX4_HUMAN	296	Color2 [DarkGray]	1	4					7	7	7	60.2	60.2	60.2	11.428	0	22.803	2012600000	33	23.9532	23.5771	23.692	23.4018	23.9325	26.6858	26.9269	26.7111	23.8752	26.5666
+	2.20931	1.3133	tr|B4DZ87|B4DZ87_HUMAN;sp|O94826|TOM70_HUMAN;tr|B3KQK5|B3KQK5_HUMAN;tr|B3KQK0|B3KQK0_HUMAN	TOMM70	tr|B4DZ87|B4DZ87_HUMAN;sp|O94826|TOM70_HUMAN;tr|B3KQK5|B3KQK5_HUMAN	306	Color2 [DarkGray]	1	4					9	9	9	18	18	18	56.93	0	33.425	708090000	26	23.3331	23.9021	24.0282	23.8606	25.0468	25.6683	25.5302	25.5531	24.4704	25.5153
+	2.87145	-1.73436	tr|V9HW53|V9HW53_HUMAN;sp|O95865|DDAH2_HUMAN;tr|A0A140T971|A0A140T971_HUMAN;tr|Q5SSV3|Q5SSV3_HUMAN;tr|Q5SRR8|Q5SRR8_HUMAN;tr|H0Y7N1|H0Y7N1_HUMAN	HEL-S-277	tr|V9HW53|V9HW53_HUMAN;sp|O95865|DDAH2_HUMAN;tr|A0A140T971|A0A140T971_HUMAN;tr|Q5SSV3|Q5SSV3_HUMAN;tr|Q5SRR8|Q5SRR8_HUMAN;tr|H0Y7N1|H0Y7N1_HUMAN	349	Color2 [DarkGray]	1	4					8	8	7	37.5	37.5	34.7	29.644	0	42.167	1281300000	50	26.0015	26.2997	26.3783	26.2036	26.2825	23.8201	24.5982	25.5349	23.6095	24.9311
+	5.54075	1.00011	sp|P00338|LDHA_HUMAN;tr|V9HWB9|V9HWB9_HUMAN;sp|P00338-3|LDHA_HUMAN;tr|B4DJI1|B4DJI1_HUMAN;sp|P00338-4|LDHA_HUMAN;sp|P00338-5|LDHA_HUMAN;sp|P00338-2|LDHA_HUMAN;tr|F5GYU2|F5GYU2_HUMAN;tr|F5GXY2|F5GXY2_HUMAN;tr|F5GXH2|F5GXH2_HUMAN;tr|F5H5J4|F5H5J4_HUMAN;tr|F5H6W8|F5H6W8_HUMAN;tr|F5H8H6|F5H8H6_HUMAN;tr|F5GXC7|F5GXC7_HUMAN;tr|F5GZQ4|F5GZQ4_HUMAN;tr|F5GXU1|F5GXU1_HUMAN;tr|F5GWW2|F5GWW2_HUMAN;tr|Q96L19|…	LDHA	sp|P00338|LDHA_HUMAN;tr|V9HWB9|V9HWB9_HUMAN;sp|P00338-3|LDHA_HUMAN;tr|B4DJI1|B4DJI1_HUMAN;sp|P00338-4|LDHA_HUMAN;sp|P00338-5|LDHA_HUMAN;sp|P00338-2|LDHA_HUMAN	357	Color2 [DarkGray]	1	4					26	26	24	63	63	59	36.688	0	323.31	54207000000	298	30.4336	30.3577	30.1592	30.418	30.2384	31.1713	31.183	31.4284	31.5219	31.3029
+	4.1937	1.85929	tr|V9HWH6|V9HWH6_HUMAN;sp|P00491|PNPH_HUMAN;tr|Q8N7G1|Q8N7G1_HUMAN;tr|G3V5M2|G3V5M2_HUMAN;tr|G3V2H3|G3V2H3_HUMAN;tr|Q9P1G4|Q9P1G4_HUMAN;tr|G3V393|G3V393_HUMAN	HEL-S-156an	tr|V9HWH6|V9HWH6_HUMAN;sp|P00491|PNPH_HUMAN;tr|Q8N7G1|Q8N7G1_HUMAN;tr|G3V5M2|G3V5M2_HUMAN	366	Color2 [DarkGray]	1	4					13	13	13	63.3	63.3	63.3	32.118	0	168.74	3794400000	89	25.711	25.7165	25.6039	26.1561	25.1814	27.2225	27.2132	27.7881	27.2822	28.1594
+	2.53178	0.687596	tr|V9HWF4|V9HWF4_HUMAN;sp|P00558|PGK1_HUMAN;sp|P00558-2|PGK1_HUMAN;tr|B4E1H9|B4E1H9_HUMAN;tr|B4DHB3|B4DHB3_HUMAN;tr|B4DHM5|B4DHM5_HUMAN;tr|B4DWQ3|B4DWQ3_HUMAN;tr|A0A140VJR3|A0A140VJR3_HUMAN;sp|P07205|PGK2_HUMAN;tr|V9HW85|V9HW85_HUMAN;tr|Q16444|Q16444_HUMAN	HEL-S-68p	tr|V9HWF4|V9HWF4_HUMAN;sp|P00558|PGK1_HUMAN;sp|P00558-2|PGK1_HUMAN;tr|B4E1H9|B4E1H9_HUMAN	370	Color2 [DarkGray]	1	4					43	43	43	82.5	82.5	82.5	44.614	0	323.31	69225000000	372	30.8467	30.2376	31.0426	31.0142	30.7568	31.4572	31.6661	31.4137	31.2295	31.5694
+	1.92289	-1.49263	tr|Q6FHW3|Q6FHW3_HUMAN;sp|P00746|CFAD_HUMAN;tr|K7ERG9|K7ERG9_HUMAN;tr|A6XNE2|A6XNE2_HUMAN	DF	tr|Q6FHW3|Q6FHW3_HUMAN;sp|P00746|CFAD_HUMAN;tr|K7ERG9|K7ERG9_HUMAN;tr|A6XNE2|A6XNE2_HUMAN	377	Color2 [DarkGray]	1	4					9	9	9	42.1	42.1	42.1	24.423	0	85.359	8815300000	107	29.9889	28.3411	28.3325	29.3065	27.7782	27.8755	26.6404	27.5774	26.7742	27.4166
+	1.90922	-1.02851	tr|A0A024R944|A0A024R944_HUMAN;sp|P01008|ANT3_HUMAN;tr|A0A2S0BDD1|A0A2S0BDD1_HUMAN;tr|A0A0K0Q2Z1|A0A0K0Q2Z1_HUMAN;tr|A0A3S8NFS6|A0A3S8NFS6_HUMAN;tr|Q8TCE1|Q8TCE1_HUMAN;tr|A0A3Q8Q4D0|A0A3Q8Q4D0_HUMAN;tr|A0A2U8KGL5|A0A2U8KGL5_HUMAN;tr|Q8IZZ8|Q8IZZ8_HUMAN;CON__P41361;tr|Q8J001|Q8J001_HUMAN;tr|Q9UBW9|Q9UBW9_HUMAN;tr|Q8IZZ9|Q8IZZ9_HUMAN;tr|A0A2H4R0R4|A0A2H4R0R4_HUMAN;tr|Q8J000|Q8J000_HUMAN;tr|Q9UE54|Q…	SERPINC1	tr|A0A024R944|A0A024R944_HUMAN;sp|P01008|ANT3_HUMAN;tr|A0A2S0BDD1|A0A2S0BDD1_HUMAN;tr|A0A0K0Q2Z1|A0A0K0Q2Z1_HUMAN;tr|A0A3S8NFS6|A0A3S8NFS6_HUMAN;tr|Q8TCE1|Q8TCE1_HUMAN;tr|A0A3Q8Q4D0|A0A3Q8Q4D0_HUMAN	383	Color2 [DarkGray]	1	4					19	19	19	40.7	40.7	40.7	52.602	0	259.38	35469000000	278	30.6652	31.5499	30.3879	30.694	30.652	29.4074	29.0158	30.4249	29.8257	30.1326
+	2.17642	-0.958474	tr|B4E1C2|B4E1C2_HUMAN;sp|P01042|KNG1_HUMAN;CON__P01045-1;CON__Q2KJ62;CON__P01044-1	KNG1	tr|B4E1C2|B4E1C2_HUMAN;sp|P01042|KNG1_HUMAN	392	Color2 [DarkGray]	1	4					18	18	7	24.1	24.1	10.2	71.914	0	269.05	12267000000	163	29.5479	28.9661	28.9791	29.3609	29.1648	28.0388	27.4823	28.7594	28.2007	28.7452
+	2.29078	-3.20832	tr|B4DPP8|B4DPP8_HUMAN;tr|D3DNU8|D3DNU8_HUMAN;sp|P01042-2|KNG1_HUMAN;sp|P01042-3|KNG1_HUMAN;tr|Q05CF8|Q05CF8_HUMAN	KNG1	tr|B4DPP8|B4DPP8_HUMAN;tr|D3DNU8|D3DNU8_HUMAN;sp|P01042-2|KNG1_HUMAN;sp|P01042-3|KNG1_HUMAN;tr|Q05CF8|Q05CF8_HUMAN	393	Color2 [DarkGray]	1	4					13	2	2	27.5	6	6	46.496	0	14.147	1882900000	26	27.3848	25.1126	26.8164	27.0771	27.0565	25.0718	22.1895	22.9475	25.3812	21.8158
+	2.96113	-0.521661	tr|A0A384MQX1|A0A384MQX1_HUMAN;sp|P02545|LMNA_HUMAN;sp|P02545-6|LMNA_HUMAN;sp|P02545-3|LMNA_HUMAN;tr|Q5I6Y5|Q5I6Y5_HUMAN;tr|Q8N519|Q8N519_HUMAN;sp|P02545-5|LMNA_HUMAN;sp|P02545-4|LMNA_HUMAN;tr|H0YAB0|H0YAB0_HUMAN;tr|A0A0C4DGC5|A0A0C4DGC5_HUMAN;tr|W5X314|W5X314_HUMAN;REV__sp|Q5VX52|SPAT1_HUMAN	LMNA	tr|A0A384MQX1|A0A384MQX1_HUMAN;sp|P02545|LMNA_HUMAN;sp|P02545-6|LMNA_HUMAN;sp|P02545-3|LMNA_HUMAN;tr|Q5I6Y5|Q5I6Y5_HUMAN;tr|Q8N519|Q8N519_HUMAN;sp|P02545-5|LMNA_HUMAN;sp|P02545-4|LMNA_HUMAN	406	Color2 [DarkGray]	1	4					122	122	4	92.8	92.8	14.2	74.139	0	323.31	426250000000	1779	34.0286	33.977	34.1424	34.1931	34.0204	33.7317	33.8274	33.3283	33.4151	33.4506
+	2.33722	-1.16272	tr|A0A0S2Z3D5|A0A0S2Z3D5_HUMAN;sp|P02649|APOE_HUMAN;tr|J9ZVQ3|J9ZVQ3_HUMAN;tr|A0A346DBY2|A0A346DBY2_HUMAN;tr|H0Y7L5|H0Y7L5_HUMAN;tr|E9PEV4|E9PEV4_HUMAN;tr|E7ERP7|E7ERP7_HUMAN;tr|Q6LBZ1|Q6LBZ1_HUMAN;tr|A0A0S2Z3V0|A0A0S2Z3V0_HUMAN;tr|D9ZB55|D9ZB55_HUMAN;tr|A0A0S2Z3J5|A0A0S2Z3J5_HUMAN;tr|A0A0S2Z3B1|A0A0S2Z3B1_HUMAN	APOE	tr|A0A0S2Z3D5|A0A0S2Z3D5_HUMAN;sp|P02649|APOE_HUMAN;tr|J9ZVQ3|J9ZVQ3_HUMAN;tr|A0A346DBY2|A0A346DBY2_HUMAN;tr|H0Y7L5|H0Y7L5_HUMAN;tr|E9PEV4|E9PEV4_HUMAN;tr|E7ERP7|E7ERP7_HUMAN;tr|Q6LBZ1|Q6LBZ1_HUMAN	410	Color2 [DarkGray]	1	4					32	32	21	74.1	74.1	52.4	36.154	0	225.58	12717000000	228	29.3088	30.0562	28.6376	29.5639	29.19	28.4533	27.6434	28.3169	27.8704	28.6589
+	1.99893	-1.27087	tr|V9GYE3|V9GYE3_HUMAN;tr|V9GYG9|V9GYG9_HUMAN;sp|P02652|APOA2_HUMAN;tr|V9GYM3|V9GYM3_HUMAN;tr|V9GYC1|V9GYC1_HUMAN;tr|V9GYS1|V9GYS1_HUMAN	APOA2	tr|V9GYE3|V9GYE3_HUMAN;tr|V9GYG9|V9GYG9_HUMAN;sp|P02652|APOA2_HUMAN;tr|V9GYM3|V9GYM3_HUMAN	411	Color2 [DarkGray]	1	4					7	7	7	51.9	51.9	51.9	5.8767	0	65.874	66876000000	119	31.368	32.3437	31.2047	31.5136	32.1518	29.7059	29.8485	31.292	30.441	30.94
+	2.20361	-1.55879	tr|V9HWF6|V9HWF6_HUMAN;sp|P02763|A1AG1_HUMAN	HEL-S-153w	tr|V9HWF6|V9HWF6_HUMAN;sp|P02763|A1AG1_HUMAN	430	Color2 [DarkGray]	1	4					8	8	6	37.8	37.8	27.4	23.511	0	122.34	28892000000	139	30.7572	30.394	30.3511	31.0502	30.5525	28.358	28.347	29.9714	28.5109	30.1237
+	2.95536	-1.21392	sp|P02774|VTDB_HUMAN;tr|D6RF35|D6RF35_HUMAN;sp|P02774-3|VTDB_HUMAN;sp|P02774-2|VTDB_HUMAN	GC	sp|P02774|VTDB_HUMAN;tr|D6RF35|D6RF35_HUMAN;sp|P02774-3|VTDB_HUMAN;sp|P02774-2|VTDB_HUMAN	433	Color2 [DarkGray]	1	4					13	13	3	16	16	3.2	52.917	0	34.557	17947000000	123	29.7952	30.2762	29.5262	29.8031	29.9459	28.7667	27.9252	28.6648	29.2501	28.6703
+	2.77788	-0.926308	tr|A0A384MDR3|A0A384MDR3_HUMAN;sp|P02792|FRIL_HUMAN;tr|B1Q3B3|B1Q3B3_HUMAN;tr|Q6S4P3|Q6S4P3_HUMAN;tr|B1Q3B4|B1Q3B4_HUMAN;tr|B1Q387|B1Q387_HUMAN;tr|Q4FCH6|Q4FCH6_HUMAN	FTL	tr|A0A384MDR3|A0A384MDR3_HUMAN;sp|P02792|FRIL_HUMAN;tr|B1Q3B3|B1Q3B3_HUMAN;tr|Q6S4P3|Q6S4P3_HUMAN;tr|B1Q3B4|B1Q3B4_HUMAN	436	Color2 [DarkGray]	1	4					9	9	9	49.1	49.1	49.1	20.019	0	44.906	4576100000	63	27.5469	27.5789	27.5786	28.2723	28.2787	27.0726	26.9827	27.1153	26.8943	26.559
+	2.16536	0.864293	tr|V9HWN7|V9HWN7_HUMAN;sp|P04075|ALDOA_HUMAN;tr|J3KPS3|J3KPS3_HUMAN;sp|P04075-2|ALDOA_HUMAN;tr|H3BQN4|H3BQN4_HUMAN;tr|H3BPS8|H3BPS8_HUMAN;tr|A0A0M4FNU3|A0A0M4FNU3_HUMAN;tr|H3BUH7|H3BUH7_HUMAN;tr|H3BR04|H3BR04_HUMAN;tr|H3BMQ8|H3BMQ8_HUMAN;tr|H3BU78|H3BU78_HUMAN;tr|H3BR68|H3BR68_HUMAN;tr|A4UCS9|A4UCS9_HUMAN;tr|A4UCT0|A4UCT0_HUMAN;sp|P05062|ALDOB_HUMAN;tr|A0A024R145|A0A024R145_HUMAN;tr|A8K430|A8K430…	HEL-S-87p	tr|V9HWN7|V9HWN7_HUMAN;sp|P04075|ALDOA_HUMAN;tr|J3KPS3|J3KPS3_HUMAN;sp|P04075-2|ALDOA_HUMAN;tr|H3BQN4|H3BQN4_HUMAN;tr|H3BPS8|H3BPS8_HUMAN;tr|A0A0M4FNU3|A0A0M4FNU3_HUMAN;tr|H3BUH7|H3BUH7_HUMAN	442	Color2 [DarkGray]	1	4					30	30	26	83.5	83.5	69.8	39.42	0	323.31	79281000000	385	30.5218	30.7445	31.1289	30.8298	31.0625	30.9257	31.672	32.136	31.9533	31.9219
+	2.78437	1.06412	tr|Q76LA1|Q76LA1_HUMAN;sp|P04080|CYTB_HUMAN;tr|A0A1W2PQG6|A0A1W2PQG6_HUMAN;tr|A0A1W2PS52|A0A1W2PS52_HUMAN	CSTB	tr|Q76LA1|Q76LA1_HUMAN;sp|P04080|CYTB_HUMAN	443	Color2 [DarkGray]	1	4					7	7	7	88.8	88.8	88.8	11.139	0	216.87	37472000000	155	29.5291	29.1885	30.4011	29.2712	29.6586	30.6179	30.7011	30.8899	30.7407	30.4194
+	2.02372	-2.03022	sp|P04196|HRG_HUMAN;tr|B2R8I2|B2R8I2_HUMAN;tr|Q68DR3|Q68DR3_HUMAN	HRG	sp|P04196|HRG_HUMAN;tr|B2R8I2|B2R8I2_HUMAN	447	Color2 [DarkGray]	1	4					8	8	8	13.7	13.7	13.7	59.578	0	20.85	1044500000	38	26.4103	26.8411	26.3497	25.7834	26.9683	23.2775	23.0428	25.6704	24.5646	25.6463
+	2.26195	-1.8194	tr|V9HWD8|V9HWD8_HUMAN;sp|P04217|A1BG_HUMAN;sp|P04217-2|A1BG_HUMAN;tr|B3KP79|B3KP79_HUMAN;tr|B3KWB5|B3KWB5_HUMAN;tr|Q7Z3U3|Q7Z3U3_HUMAN	HEL-S-163pA	tr|V9HWD8|V9HWD8_HUMAN;sp|P04217|A1BG_HUMAN;sp|P04217-2|A1BG_HUMAN;tr|B3KP79|B3KP79_HUMAN	450	Color2 [DarkGray]	1	4					17	17	6	35.4	35.4	12.9	54.253	0	168.17	12300000000	126	29.686	29.9375	29.4829	29.2418	29.5049	26.3316	27.0037	28.5419	28.0896	28.7894
+	2.82973	2.17361	sp|P04844-2|RPN2_HUMAN;tr|B2RE46|B2RE46_HUMAN;sp|P04844|RPN2_HUMAN;tr|B4DJL0|B4DJL0_HUMAN;tr|Q5JYR4|Q5JYR4_HUMAN;tr|Q5JYR7|Q5JYR7_HUMAN;tr|F2Z3K5|F2Z3K5_HUMAN	RPN2	sp|P04844-2|RPN2_HUMAN;tr|B2RE46|B2RE46_HUMAN;sp|P04844|RPN2_HUMAN;tr|B4DJL0|B4DJL0_HUMAN	462	Color2 [DarkGray]	1	4					6	6	6	18.7	18.7	18.7	67.723	0	82.531	1597600000	36	23.1388	24.6407	25.9197	23.9877	24.1977	26.5632	26.5547	26.7216	26.3955	26.5177
+	2.0607	1.91323	sp|P05089|ARGI1_HUMAN;sp|P05089-2|ARGI1_HUMAN;sp|P05089-3|ARGI1_HUMAN	ARG1	sp|P05089|ARGI1_HUMAN;sp|P05089-2|ARGI1_HUMAN;sp|P05089-3|ARGI1_HUMAN	468	Color2 [DarkGray]	1	4					17	17	17	74.8	74.8	74.8	34.735	0	201.18	6677500000	97	27.1086	24.8476	27.1655	27.7072	26.9729	27.6914	28.8464	29.0595	29.0118	28.7588
+	2.88069	7.28475	sp|P05109|S10A8_HUMAN	S100A8	sp|P05109|S10A8_HUMAN	472	Color2 [DarkGray]	1	4					21	21	21	100	100	100	10.834	0	155.09	345340000000	228	25.1733	31.7404	27.5911	23.1844	29.2316	34.0046	34.5743	35.0347	34.9196	34.8113
+	4.92883	1.65638	sp|P05141|ADT2_HUMAN;tr|Q6NVC0|Q6NVC0_HUMAN;tr|Q59EP7|Q59EP7_HUMAN;sp|Q9H0C2|ADT4_HUMAN	SLC25A5	sp|P05141|ADT2_HUMAN;tr|Q6NVC0|Q6NVC0_HUMAN	475	Color2 [DarkGray]	1	4					27	27	9	53.7	53.7	24.8	32.852	0	95.233	22764000000	176	28.4731	29.0529	28.4008	28.7999	28.2332	29.9781	30.3101	30.5303	30.1605	30.2628
+	2.94988	-1.7566	tr|G3XAM2|G3XAM2_HUMAN;tr|A8K3L0|A8K3L0_HUMAN;sp|P05156|CFAI_HUMAN;tr|E7ETH0|E7ETH0_HUMAN;tr|B4DRF2|B4DRF2_HUMAN;tr|A0A2R8Y3M9|A0A2R8Y3M9_HUMAN;tr|D6R9Z8|D6R9Z8_HUMAN;tr|Q6LAM0|Q6LAM0_HUMAN;tr|Q8WW88|Q8WW88_HUMAN;tr|A0A087X0I2|A0A087X0I2_HUMAN;tr|A0A0U4BCF5|A0A0U4BCF5_HUMAN	CFI	tr|G3XAM2|G3XAM2_HUMAN;tr|A8K3L0|A8K3L0_HUMAN;sp|P05156|CFAI_HUMAN;tr|E7ETH0|E7ETH0_HUMAN;tr|B4DRF2|B4DRF2_HUMAN;tr|A0A2R8Y3M9|A0A2R8Y3M9_HUMAN;tr|D6R9Z8|D6R9Z8_HUMAN;tr|Q6LAM0|Q6LAM0_HUMAN;tr|Q8WW88|Q8WW88_HUMAN;tr|A0A087X0I2|A0A087X0I2_HUMAN;tr|A0A0U4BCF5|A0A0U4BCF5_HUMAN	478	Color2 [DarkGray]	1	4					2	2	2	4.2	4.2	4.2	65.059	0.0052293	1.9624	41631000	2	23.7842	23.7849	24.6249	24.0807	24.7532	22.1768	21.9423	23.3812	22.853	21.8916
+	2.1354	1.91355	tr|Q53XC0|Q53XC0_HUMAN;sp|P05198|IF2A_HUMAN;tr|H0YJS4|H0YJS4_HUMAN;tr|G3V4T5|G3V4T5_HUMAN;tr|B4DM12|B4DM12_HUMAN	EIF2S1	tr|Q53XC0|Q53XC0_HUMAN;sp|P05198|IF2A_HUMAN;tr|H0YJS4|H0YJS4_HUMAN;tr|G3V4T5|G3V4T5_HUMAN	482	Color2 [DarkGray]	1	4					12	12	12	41.3	41.3	41.3	36.112	0	71.085	2135000000	53	25.6607	24.4104	25.5246	23.3263	26.2726	26.5357	26.9826	26.9023	27.2392	27.1025
+	5.0402	1.53382	tr|A0A024RCA7|A0A024RCA7_HUMAN;sp|P05387|RLA2_HUMAN;tr|H0YDD8|H0YDD8_HUMAN;sp|P05386-2|RLA1_HUMAN;tr|Q6FG99|Q6FG99_HUMAN	RPLP2	tr|A0A024RCA7|A0A024RCA7_HUMAN;sp|P05387|RLA2_HUMAN	485	Color2 [DarkGray]	1	4					13	13	12	100	100	85.2	11.665	0	280.68	21768000000	124	28.4701	28.9491	28.9545	28.6468	28.3365	29.915	30.3735	30.4298	30.1339	30.1739
+	3.66802	1.4594	sp|P05388|RLA0_HUMAN;tr|A0A024RBS2|A0A024RBS2_HUMAN;tr|A8K4Z4|A8K4Z4_HUMAN;tr|Q53HW2|Q53HW2_HUMAN;tr|Q53HK9|Q53HK9_HUMAN;tr|Q6NSF2|Q6NSF2_HUMAN;tr|F8VWS0|F8VWS0_HUMAN;sp|P05388-2|RLA0_HUMAN;tr|F8VU65|F8VU65_HUMAN;tr|F8VW21|F8VW21_HUMAN;tr|B4E3D5|B4E3D5_HUMAN;tr|F8VPE8|F8VPE8_HUMAN;tr|F8VZS0|F8VZS0_HUMAN;tr|G3V210|G3V210_HUMAN;tr|F8VRK7|F8VRK7_HUMAN;sp|Q8NHW5|RLA0L_HUMAN;tr|F8VQY6|F8VQY6_HUMAN;tr|…	RPLP0	sp|P05388|RLA0_HUMAN;tr|A0A024RBS2|A0A024RBS2_HUMAN;tr|A8K4Z4|A8K4Z4_HUMAN;tr|Q53HW2|Q53HW2_HUMAN;tr|Q53HK9|Q53HK9_HUMAN;tr|Q6NSF2|Q6NSF2_HUMAN;tr|F8VWS0|F8VWS0_HUMAN;sp|P05388-2|RLA0_HUMAN;tr|F8VU65|F8VU65_HUMAN;tr|F8VW21|F8VW21_HUMAN;tr|B4E3D5|B4E3D5_HUMAN;tr|F8VPE8|F8VPE8_HUMAN;tr|F8VZS0|F8VZS0_HUMAN;tr|G3V210|G3V210_HUMAN;tr|F8VRK7|F8VRK7_HUMAN;sp|Q8NHW5|RLA0L_HUMAN;tr|F8VQY6|F8VQY6_HUMAN	486	Color2 [DarkGray]	1	4					19	19	19	54.6	54.6	54.6	34.273	0	133.23	13467000000	176	27.9189	27.2301	28.1392	28.0784	28.278	28.8854	29.4304	29.7165	29.4481	29.4613
+	2.43101	0.383789	tr|V9HW31|V9HW31_HUMAN;sp|P06576|ATPB_HUMAN;tr|Q0QEN7|Q0QEN7_HUMAN;tr|H0YH81|H0YH81_HUMAN;tr|F8W079|F8W079_HUMAN;tr|F8W0P7|F8W0P7_HUMAN;tr|H0YI37|H0YI37_HUMAN	HEL-S-271	tr|V9HW31|V9HW31_HUMAN;sp|P06576|ATPB_HUMAN;tr|Q0QEN7|Q0QEN7_HUMAN;tr|H0YH81|H0YH81_HUMAN;tr|F8W079|F8W079_HUMAN	500	Color2 [DarkGray]	1	4					29	29	29	64.7	64.7	64.7	56.559	0	323.31	69902000000	409	30.8005	30.834	31.2543	31.0697	31.1054	31.4112	31.4991	31.4639	31.2877	31.321
+	3.32418	4.90024	sp|P06702|S10A9_HUMAN;tr|B2R4M6|B2R4M6_HUMAN	S100A9	sp|P06702|S10A9_HUMAN;tr|B2R4M6|B2R4M6_HUMAN	502	Color2 [DarkGray]	1	4					17	17	17	91.2	91.2	91.2	13.242	0	323.31	460690000000	442	28.8009	33.0605	29.437	28.3782	30.5894	34.1935	34.8693	35.4248	35.2188	35.0608
+	3.31575	2.26084	tr|Q32Q75|Q32Q75_HUMAN;sp|P06730|IF4E_HUMAN;tr|X5D7E3|X5D7E3_HUMAN;sp|P06730-3|IF4E_HUMAN;tr|D6RBW1|D6RBW1_HUMAN;sp|P06730-2|IF4E_HUMAN;tr|B7Z2T1|B7Z2T1_HUMAN;tr|H0Y8J7|H0Y8J7_HUMAN	EIF4E	tr|Q32Q75|Q32Q75_HUMAN;sp|P06730|IF4E_HUMAN;tr|X5D7E3|X5D7E3_HUMAN;sp|P06730-3|IF4E_HUMAN;tr|D6RBW1|D6RBW1_HUMAN;sp|P06730-2|IF4E_HUMAN;tr|B7Z2T1|B7Z2T1_HUMAN;tr|H0Y8J7|H0Y8J7_HUMAN	505	Color2 [DarkGray]	1	4					4	4	4	18	18	18	25.067	0	6.5464	866360000	17	24.7953	24.3573	22.657	23.1467	23.4356	25.8092	26.0827	25.912	25.7526	26.1394
+	2.30341	0.664176	sp|P06733|ENOA_HUMAN;tr|A0A024R4F1|A0A024R4F1_HUMAN;tr|A0A2R8Y6G6|A0A2R8Y6G6_HUMAN;sp|P06733-2|ENOA_HUMAN;tr|E2DRY6|E2DRY6_HUMAN;tr|K7EM90|K7EM90_HUMAN;tr|A0A2R8YEM5|A0A2R8YEM5_HUMAN;tr|A4UCS8|A4UCS8_HUMAN;tr|A0A2R8Y879|A0A2R8Y879_HUMAN;tr|K7ERS8|K7ERS8_HUMAN;tr|A4QMW8|A4QMW8_HUMAN;tr|L0R849|L0R849_HUMAN;tr|A0A2R8Y6I8|A0A2R8Y6I8_HUMAN;tr|A0A2R8Y798|A0A2R8Y798_HUMAN;tr|A0A2R8YEG5|A0A2R8YEG5_HUMAN;…	ENO1	sp|P06733|ENOA_HUMAN;tr|A0A024R4F1|A0A024R4F1_HUMAN;tr|A0A2R8Y6G6|A0A2R8Y6G6_HUMAN;sp|P06733-2|ENOA_HUMAN;tr|E2DRY6|E2DRY6_HUMAN;tr|K7EM90|K7EM90_HUMAN	506	Color2 [DarkGray]	1	4					46	46	44	78.3	78.3	74.9	47.168	0	323.31	171410000000	726	31.7802	32.3939	32.3003	32.1419	32.3145	32.3304	32.904	32.9234	33.0007	33.0931
+	2.94748	0.918999	tr|A0A0S2Z491|A0A0S2Z491_HUMAN;sp|P06748|NPM_HUMAN;tr|A4ZU86|A4ZU86_HUMAN;tr|A0A0S2Z4G7|A0A0S2Z4G7_HUMAN;sp|P06748-2|NPM_HUMAN;tr|A0A140VJQ2|A0A140VJQ2_HUMAN;sp|P06748-3|NPM_HUMAN;tr|Q9BTI9|Q9BTI9_HUMAN;tr|Q9NX34|Q9NX34_HUMAN;tr|V9HVU7|V9HVU7_HUMAN;tr|A0A024RAP1|A0A024RAP1_HUMAN;tr|E5RGW4|E5RGW4_HUMAN	NPM1	tr|A0A0S2Z491|A0A0S2Z491_HUMAN;sp|P06748|NPM_HUMAN;tr|A4ZU86|A4ZU86_HUMAN;tr|A0A0S2Z4G7|A0A0S2Z4G7_HUMAN;sp|P06748-2|NPM_HUMAN;tr|A0A140VJQ2|A0A140VJQ2_HUMAN;sp|P06748-3|NPM_HUMAN;tr|Q9BTI9|Q9BTI9_HUMAN;tr|Q9NX34|Q9NX34_HUMAN	509	Color2 [DarkGray]	1	4					25	25	18	63.6	63.6	56.5	32.575	0	300.38	27275000000	212	29.1404	28.7682	29.5822	29.3412	29.6054	29.8333	30.4283	30.2175	30.3486	30.2047
+	2.03895	0.790563	sp|P07108|ACBP_HUMAN;sp|P07108-3|ACBP_HUMAN;tr|B8ZWD1|B8ZWD1_HUMAN;tr|A0A024RAF2|A0A024RAF2_HUMAN;sp|P07108-2|ACBP_HUMAN;sp|P07108-4|ACBP_HUMAN;tr|A0A0A0MTI5|A0A0A0MTI5_HUMAN;tr|B8ZWD9|B8ZWD9_HUMAN;sp|P07108-5|ACBP_HUMAN;tr|B8ZWD8|B8ZWD8_HUMAN;sp|P07108-6|ACBP_HUMAN	DBI	sp|P07108|ACBP_HUMAN;sp|P07108-3|ACBP_HUMAN;tr|B8ZWD1|B8ZWD1_HUMAN;tr|A0A024RAF2|A0A024RAF2_HUMAN;sp|P07108-2|ACBP_HUMAN;sp|P07108-4|ACBP_HUMAN;tr|A0A0A0MTI5|A0A0A0MTI5_HUMAN;tr|B8ZWD9|B8ZWD9_HUMAN;sp|P07108-5|ACBP_HUMAN;tr|B8ZWD8|B8ZWD8_HUMAN	514	Color2 [DarkGray]	1	4					12	12	12	95.4	95.4	95.4	10.044	0	274.7	33755000000	199	29.4851	29.8779	29.8887	29.4006	29.2597	30.8602	30.6239	30.4622	29.7438	30.1747
+	2.54322	0.596952	tr|Q5U077|Q5U077_HUMAN;sp|P07195|LDHB_HUMAN;tr|A0A3B3IS95|A0A3B3IS95_HUMAN;tr|A8MW50|A8MW50_HUMAN;tr|C9J7H8|C9J7H8_HUMAN;tr|F5H793|F5H793_HUMAN;tr|Q59G78|Q59G78_HUMAN;tr|F5H5G7|F5H5G7_HUMAN;tr|F5H155|F5H155_HUMAN;tr|G3XAP5|G3XAP5_HUMAN;tr|F5H245|F5H245_HUMAN;tr|G9BCY8|G9BCY8_HUMAN;tr|G9BCY7|G9BCY7_HUMAN;tr|D6NKH9|D6NKH9_HUMAN;tr|A0A140VKA7|A0A140VKA7_HUMAN;sp|P07864|LDHC_HUMAN	LDHB	tr|Q5U077|Q5U077_HUMAN;sp|P07195|LDHB_HUMAN;tr|A0A3B3IS95|A0A3B3IS95_HUMAN;tr|A8MW50|A8MW50_HUMAN	515	Color2 [DarkGray]	1	4					17	15	15	44.6	44.6	44.6	36.638	0	102.88	8375000000	145	27.5437	27.7171	27.8858	27.6729	28.2483	28.6095	28.3769	28.5396	28.2822	28.2443
+	3.62665	1.24335	sp|P07237|PDIA1_HUMAN;tr|A0A024R8S5|A0A024R8S5_HUMAN;tr|H7BZ94|H7BZ94_HUMAN;tr|B4DNL5|B4DNL5_HUMAN;tr|B4DUA5|B4DUA5_HUMAN;tr|B4DLN6|B4DLN6_HUMAN;tr|H0Y3Z3|H0Y3Z3_HUMAN;tr|I3L398|I3L398_HUMAN;tr|Q96C96|Q96C96_HUMAN;tr|B4DJS0|B4DJS0_HUMAN;tr|I3L312|I3L312_HUMAN;tr|I3NI03|I3NI03_HUMAN;tr|B3KTQ9|B3KTQ9_HUMAN;tr|I3L4M2|I3L4M2_HUMAN;tr|I3L3U6|I3L3U6_HUMAN;tr|I3L0S0|I3L0S0_HUMAN;tr|B4DNP9|B4DNP9_HUMAN;t…	P4HB	sp|P07237|PDIA1_HUMAN;tr|A0A024R8S5|A0A024R8S5_HUMAN;tr|H7BZ94|H7BZ94_HUMAN;tr|B4DNL5|B4DNL5_HUMAN;tr|B4DUA5|B4DUA5_HUMAN;tr|B4DLN6|B4DLN6_HUMAN	519	Color2 [DarkGray]	1	4					43	43	43	67.5	67.5	67.5	57.116	0	323.31	42592000000	402	29.4905	29.8595	30.0549	29.9813	29.8503	30.5596	30.8553	31.2789	31.5437	31.2157
+	3.69176	1.11018	sp|P07339|CATD_HUMAN;tr|V9HWI3|V9HWI3_HUMAN;tr|A0A1B0GWE8|A0A1B0GWE8_HUMAN;tr|A0A1B0GVD5|A0A1B0GVD5_HUMAN;tr|A0A1B0GV23|A0A1B0GV23_HUMAN;tr|A0A1B0GW44|A0A1B0GW44_HUMAN;tr|A0A1B0GVP3|A0A1B0GVP3_HUMAN;tr|A0A1B0GU92|A0A1B0GU92_HUMAN;tr|A0A1B0GU03|A0A1B0GU03_HUMAN;tr|H7C469|H7C469_HUMAN;tr|C9JH19|C9JH19_HUMAN;tr|F8WD96|F8WD96_HUMAN;tr|H7C1V0|H7C1V0_HUMAN;tr|A0A0S2Z3L4|A0A0S2Z3L4_HUMAN;tr|F8W787|F8W78…	CTSD	sp|P07339|CATD_HUMAN;tr|V9HWI3|V9HWI3_HUMAN;tr|A0A1B0GWE8|A0A1B0GWE8_HUMAN;tr|A0A1B0GVD5|A0A1B0GVD5_HUMAN;tr|A0A1B0GV23|A0A1B0GV23_HUMAN;tr|A0A1B0GW44|A0A1B0GW44_HUMAN;tr|A0A1B0GVP3|A0A1B0GVP3_HUMAN;tr|A0A1B0GU92|A0A1B0GU92_HUMAN;tr|A0A1B0GU03|A0A1B0GU03_HUMAN;tr|H7C469|H7C469_HUMAN;tr|C9JH19|C9JH19_HUMAN;tr|F8WD96|F8WD96_HUMAN	522	Color2 [DarkGray]	1	4					11	11	11	37.1	37.1	37.1	44.552	0	151.11	25977000000	112	28.7242	29.0263	29.4636	28.8661	28.8726	29.9557	30.3297	30.3914	29.7661	30.0607
+	3.10111	4.83518	sp|P07476|INVO_HUMAN;tr|B4DU44|B4DU44_HUMAN;tr|B4DWR5|B4DWR5_HUMAN	IVL	sp|P07476|INVO_HUMAN;tr|B4DU44|B4DU44_HUMAN;tr|B4DWR5|B4DWR5_HUMAN	529	Color2 [DarkGray]	1	4					25	25	25	65.6	65.6	65.6	68.478	0	323.31	15853000000	178	26.2641	26.5727	27.0077	22.2192	24.3086	29.8271	30.182	30.0054	30.9769	29.5568
+	2.21042	-1.80091	tr|H0YA83|H0YA83_HUMAN;tr|Q5URX0|Q5URX0_HUMAN;tr|A0A024RAJ6|A0A024RAJ6_HUMAN;sp|P07686|HEXB_HUMAN;tr|H0Y9B6|H0Y9B6_HUMAN;tr|H0Y9M3|H0Y9M3_HUMAN	HEXB	tr|H0YA83|H0YA83_HUMAN;tr|Q5URX0|Q5URX0_HUMAN;tr|A0A024RAJ6|A0A024RAJ6_HUMAN;sp|P07686|HEXB_HUMAN;tr|H0Y9B6|H0Y9B6_HUMAN	532	Color2 [DarkGray]	1	4					3	3	3	18.8	18.8	18.8	19.412	0	6.6613	238530000	11	24.9781	25.4042	24.245	24.9492	23.3481	22.6707	22.8659	22.2862	23.9871	22.1102
+	1.84391	2.12016	sp|P07814|SYEP_HUMAN;tr|H6WCP5|H6WCP5_HUMAN;tr|V9GYZ6|V9GYZ6_HUMAN;tr|Q3KQZ8|Q3KQZ8_HUMAN;tr|B4DKX5|B4DKX5_HUMAN;tr|B4DP50|B4DP50_HUMAN;tr|V9GZ76|V9GZ76_HUMAN	EPRS1	sp|P07814|SYEP_HUMAN;tr|H6WCP5|H6WCP5_HUMAN;tr|V9GYZ6|V9GYZ6_HUMAN;tr|Q3KQZ8|Q3KQZ8_HUMAN;tr|B4DKX5|B4DKX5_HUMAN	536	Color2 [DarkGray]	1	4					25	25	25	22.9	22.9	22.9	170.59	0	111.2	2789200000	98	26.0516	24.0898	26.4449	23.0408	25.7948	27.3644	27.871	27.1493	26.6862	26.9519
+	2.03835	2.50704	sp|P07858|CATB_HUMAN;tr|A0A024R374|A0A024R374_HUMAN;tr|A8K2H4|A8K2H4_HUMAN;tr|B4DL49|B4DL49_HUMAN;tr|B3KUJ8|B3KUJ8_HUMAN;tr|B4DMY4|B4DMY4_HUMAN;tr|Q6LAF9|Q6LAF9_HUMAN;tr|E9PSG5|E9PSG5_HUMAN;tr|E9PQM1|E9PQM1_HUMAN;tr|R4GMQ5|R4GMQ5_HUMAN;tr|E9PS78|E9PS78_HUMAN;tr|E9PHZ5|E9PHZ5_HUMAN;tr|E9PNL5|E9PNL5_HUMAN;tr|E9PKQ7|E9PKQ7_HUMAN;tr|Q5HYG5|Q5HYG5_HUMAN;tr|E9PCB3|E9PCB3_HUMAN;tr|E9PJ67|E9PJ67_HUMAN;tr…	CTSB	sp|P07858|CATB_HUMAN;tr|A0A024R374|A0A024R374_HUMAN;tr|A8K2H4|A8K2H4_HUMAN;tr|B4DL49|B4DL49_HUMAN;tr|B3KUJ8|B3KUJ8_HUMAN;tr|B4DMY4|B4DMY4_HUMAN;tr|Q6LAF9|Q6LAF9_HUMAN	537	Color2 [DarkGray]	1	4					6	6	6	17.4	17.4	17.4	37.821	0	50.532	2032500000	31	23.9108	23.8009	25.6846	23.4172	22.5097	26.687	27.1131	26.9585	24.309	26.7909
+	2.61794	0.809528	tr|K9JA46|K9JA46_HUMAN;sp|P07900|HS90A_HUMAN;sp|P07900-2|HS90A_HUMAN;tr|Q2VPJ6|Q2VPJ6_HUMAN;tr|Q8TBA7|Q8TBA7_HUMAN;tr|O75322|O75322_HUMAN;tr|Q86U12|Q86U12_HUMAN;tr|Q96HX7|Q96HX7_HUMAN;tr|G3V2J8|G3V2J8_HUMAN;tr|B4DTA5|B4DTA5_HUMAN;tr|Q86SX1|Q86SX1_HUMAN;sp|Q14568|HS902_HUMAN;sp|Q58FG0|HS905_HUMAN;tr|Q58FF9|Q58FF9_HUMAN	EL52	tr|K9JA46|K9JA46_HUMAN;sp|P07900|HS90A_HUMAN;sp|P07900-2|HS90A_HUMAN;tr|Q2VPJ6|Q2VPJ6_HUMAN;tr|Q8TBA7|Q8TBA7_HUMAN;tr|O75322|O75322_HUMAN;tr|Q86U12|Q86U12_HUMAN;tr|Q96HX7|Q96HX7_HUMAN	538	Color2 [DarkGray]	1	4					49	32	31	49.7	33.5	32.5	84.659	0	323.31	29679000000	340	29.1419	29.8382	29.7661	29.2505	29.7243	30.016	30.3934	30.4038	30.727	30.2286
+	4.35576	0.807768	tr|G3V4W0|G3V4W0_HUMAN;tr|B4DY08|B4DY08_HUMAN;sp|P07910-2|HNRPC_HUMAN;tr|G3V4C1|G3V4C1_HUMAN;tr|B2R5W2|B2R5W2_HUMAN;tr|B3KX96|B3KX96_HUMAN;tr|A8K9A4|A8K9A4_HUMAN;tr|G3V2Q1|G3V2Q1_HUMAN;tr|B2R603|B2R603_HUMAN;sp|P07910|HNRPC_HUMAN;tr|G3V576|G3V576_HUMAN;sp|P07910-4|HNRPC_HUMAN;tr|D3DPI2|D3DPI2_HUMAN;tr|G3V555|G3V555_HUMAN;tr|G3V575|G3V575_HUMAN;tr|G3V251|G3V251_HUMAN;tr|G3V2D6|G3V2D6_HUMAN;sp|P079…	HNRNPC	tr|G3V4W0|G3V4W0_HUMAN;tr|B4DY08|B4DY08_HUMAN;sp|P07910-2|HNRPC_HUMAN;tr|G3V4C1|G3V4C1_HUMAN;tr|B2R5W2|B2R5W2_HUMAN;tr|B3KX96|B3KX96_HUMAN;tr|A8K9A4|A8K9A4_HUMAN;tr|G3V2Q1|G3V2Q1_HUMAN;tr|B2R603|B2R603_HUMAN;sp|P07910|HNRPC_HUMAN;tr|G3V576|G3V576_HUMAN;sp|P07910-4|HNRPC_HUMAN;tr|D3DPI2|D3DPI2_HUMAN;tr|G3V555|G3V555_HUMAN;tr|G3V575|G3V575_HUMAN;tr|G3V251|G3V251_HUMAN;tr|G3V2D6|G3V2D6_HUMAN;sp|P079…	539	Color2 [DarkGray]	1	4					23	23	23	59.5	59.5	59.5	28.916	0	124.99	30733000000	208	29.4089	29.6945	29.7155	29.5125	29.8897	30.3794	30.516	30.4803	30.6057	30.2786
+	1.94846	0.891452	sp|P07954-2|FUMH_HUMAN;tr|A0A0S2Z4C3|A0A0S2Z4C3_HUMAN;sp|P07954|FUMH_HUMAN;tr|A0A0S2Z3X6|A0A0S2Z3X6_HUMAN;tr|A0A0S2Z3S9|A0A0S2Z3S9_HUMAN;tr|A0A0S2Z4H0|A0A0S2Z4H0_HUMAN;tr|A0A0S2Z3W2|A0A0S2Z3W2_HUMAN	FH	sp|P07954-2|FUMH_HUMAN;tr|A0A0S2Z4C3|A0A0S2Z4C3_HUMAN;sp|P07954|FUMH_HUMAN	543	Color2 [DarkGray]	1	4					18	18	18	43.3	43.3	43.3	50.212	0	106.08	3608300000	93	26.1002	25.846	27.0958	26.7075	26.1713	26.9355	27.6904	27.4109	26.919	27.4223
+	2.69082	-1.70501	tr|A0A087WTA8|A0A087WTA8_HUMAN;tr|A0A384MDU2|A0A384MDU2_HUMAN;tr|A0A0S2Z3H5|A0A0S2Z3H5_HUMAN;sp|P08123|CO1A2_HUMAN;tr|A0A0S2Z3K0|A0A0S2Z3K0_HUMAN;tr|Q75N18|Q75N18_HUMAN;tr|B4DN66|B4DN66_HUMAN;tr|Q14036|Q14036_HUMAN;tr|B4DTF5|B4DTF5_HUMAN	COL1A2	tr|A0A087WTA8|A0A087WTA8_HUMAN;tr|A0A384MDU2|A0A384MDU2_HUMAN;tr|A0A0S2Z3H5|A0A0S2Z3H5_HUMAN;sp|P08123|CO1A2_HUMAN	545	Color2 [DarkGray]	1	4					47	47	47	34	34	34	129.15	0	323.31	329980000000	501	34.8107	34.1413	33.7335	34.6815	33.4217	32.2776	31.9222	32.4709	33.4735	32.1192
+	3.3438	1.17974	tr|A0A024RD80|A0A024RD80_HUMAN;sp|P08238|HS90B_HUMAN;tr|B4DMA2|B4DMA2_HUMAN;tr|B4DGL0|B4DGL0_HUMAN;tr|Q9H6X9|Q9H6X9_HUMAN;tr|A8K3W9|A8K3W9_HUMAN;tr|Q6PK50|Q6PK50_HUMAN;sp|Q58FF7|H90B3_HUMAN;sp|Q58FF6|H90B4_HUMAN;tr|O14942|O14942_HUMAN;tr|Q58FF4|Q58FF4_HUMAN	HSP90AB1	tr|A0A024RD80|A0A024RD80_HUMAN;sp|P08238|HS90B_HUMAN;tr|B4DMA2|B4DMA2_HUMAN;tr|B4DGL0|B4DGL0_HUMAN;tr|Q9H6X9|Q9H6X9_HUMAN;tr|A8K3W9|A8K3W9_HUMAN	550	Color2 [DarkGray]	1	4					52	52	32	58	58	40.6	83.263	0	323.31	95390000000	562	30.5883	31.302	31.1536	30.7108	30.9736	31.6028	32.1301	32.2197	32.5926	32.0817
+	1.93671	-0.570505	sp|P08670|VIME_HUMAN;tr|V9HWE1|V9HWE1_HUMAN;tr|Q53HU8|Q53HU8_HUMAN;tr|B0YJC4|B0YJC4_HUMAN;tr|B0YJC5|B0YJC5_HUMAN;tr|A0A1B0GTT5|A0A1B0GTT5_HUMAN;tr|A0A1B0GVG8|A0A1B0GVG8_HUMAN;sp|P41219|PERI_HUMAN;tr|B3KWQ6|B3KWQ6_HUMAN;sp|P41219-2|PERI_HUMAN;tr|H7C5W5|H7C5W5_HUMAN;tr|B4DE66|B4DE66_HUMAN;sp|Q16352|AINX_HUMAN;tr|Q59EM6|Q59EM6_HUMAN;tr|F8W835|F8W835_HUMAN;sp|P07197-2|NFM_HUMAN;sp|P07196|NFL_HUMAN;tr…	VIM	sp|P08670|VIME_HUMAN;tr|V9HWE1|V9HWE1_HUMAN;tr|Q53HU8|Q53HU8_HUMAN;tr|B0YJC4|B0YJC4_HUMAN	566	Color2 [DarkGray]	1	4					97	95	10	98.1	98.1	17.2	53.651	0	323.31	1044800000000	1961	35.4048	34.9363	35.8759	35.4263	35.2417	34.9846	34.9613	34.6782	34.5373	34.871
+	2.98805	2.03487	sp|P08708|RS17_HUMAN;tr|H3BNC9|H3BNC9_HUMAN;tr|H0YN88|H0YN88_HUMAN;tr|A0A075B716|A0A075B716_HUMAN;tr|H0YN73|H0YN73_HUMAN;tr|A0A0J9YYC4|A0A0J9YYC4_HUMAN;tr|A4D1Q6|A4D1Q6_HUMAN	RPS17	sp|P08708|RS17_HUMAN;tr|H3BNC9|H3BNC9_HUMAN;tr|H0YN88|H0YN88_HUMAN;tr|A0A075B716|A0A075B716_HUMAN	568	Color2 [DarkGray]	1	4					15	15	15	70.4	70.4	70.4	15.55	0	133.88	5891600000	103	26.0992	25.2197	27.159	26.2191	26.5686	27.6203	28.8921	27.9962	28.8626	28.0687
+	3.29993	1.08714	tr|C9J9K3|C9J9K3_HUMAN;tr|A0A024R2P0|A0A024R2P0_HUMAN;sp|P08865|RSSA_HUMAN;tr|A0A0C4DG17|A0A0C4DG17_HUMAN;tr|Q96RS2|Q96RS2_HUMAN;tr|A0A024R7P5|A0A024R7P5_HUMAN;tr|F8WD59|F8WD59_HUMAN	RPSA	tr|C9J9K3|C9J9K3_HUMAN;tr|A0A024R2P0|A0A024R2P0_HUMAN;sp|P08865|RSSA_HUMAN;tr|A0A0C4DG17|A0A0C4DG17_HUMAN;tr|Q96RS2|Q96RS2_HUMAN;tr|A0A024R7P5|A0A024R7P5_HUMAN;tr|F8WD59|F8WD59_HUMAN	571	Color2 [DarkGray]	1	4					15	15	15	58.9	58.9	58.9	29.404	0	246.54	27320000000	156	29.3252	28.5866	29.4609	29.4427	29.1577	30.5556	30.4131	30.2577	29.9127	30.2697
+	3.84096	0.95083	tr|V9HWE9|V9HWE9_HUMAN;sp|P09211|GSTP1_HUMAN;tr|A8MX94|A8MX94_HUMAN;tr|C7DJS1|C7DJS1_HUMAN;tr|A0A087X2E9|A0A087X2E9_HUMAN;tr|Q5D6A5|Q5D6A5_HUMAN;tr|A0A3B6XSH2|A0A3B6XSH2_HUMAN;tr|A0A2R8Y5E5|A0A2R8Y5E5_HUMAN	HEL-S-22	tr|V9HWE9|V9HWE9_HUMAN;sp|P09211|GSTP1_HUMAN;tr|A8MX94|A8MX94_HUMAN	574	Color2 [DarkGray]	1	4					17	17	12	75.7	75.7	50	23.356	0	323.31	59423000000	196	30.3491	30.306	30.8454	30.215	30.4933	31.3255	31.5892	31.3023	31.5966	31.1493
+	4.39774	1.16879	sp|P09651|ROA1_HUMAN;sp|P09651-3|ROA1_HUMAN;tr|A0A024RAZ7|A0A024RAZ7_HUMAN;tr|A0A024RB53|A0A024RB53_HUMAN;sp|P09651-2|ROA1_HUMAN;tr|F8W6I7|F8W6I7_HUMAN;tr|Q6IPF2|Q6IPF2_HUMAN;tr|A0A024RC46|A0A024RC46_HUMAN;tr|Q9BSM5|Q9BSM5_HUMAN;tr|F8VZ49|F8VZ49_HUMAN;tr|Q0VAC0|Q0VAC0_HUMAN;tr|A0A2R8Y4L2|A0A2R8Y4L2_HUMAN;tr|F8VTQ5|F8VTQ5_HUMAN;sp|Q32P51|RA1L2_HUMAN;tr|A0A024QZ98|A0A024QZ98_HUMAN;tr|B4E0B5|B4E0B5_…	HNRNPA1	sp|P09651|ROA1_HUMAN;sp|P09651-3|ROA1_HUMAN;tr|A0A024RAZ7|A0A024RAZ7_HUMAN;tr|A0A024RB53|A0A024RB53_HUMAN;sp|P09651-2|ROA1_HUMAN;tr|F8W6I7|F8W6I7_HUMAN;tr|Q6IPF2|Q6IPF2_HUMAN;tr|A0A024RC46|A0A024RC46_HUMAN;tr|Q9BSM5|Q9BSM5_HUMAN;tr|F8VZ49|F8VZ49_HUMAN;tr|Q0VAC0|Q0VAC0_HUMAN;tr|A0A2R8Y4L2|A0A2R8Y4L2_HUMAN;tr|F8VTQ5|F8VTQ5_HUMAN;sp|Q32P51|RA1L2_HUMAN;tr|A0A024QZ98|A0A024QZ98_HUMAN;tr|B4E0B5|B4E0B5_…	589	Color2 [DarkGray]	1	4					26	25	24	55.4	55.4	54	38.746	0	323.31	44963000000	354	29.7499	30.036	29.9452	29.9818	29.894	30.6426	31.3867	31.3602	31.0527	31.0087
+	1.8407	-1.75704	tr|A0A087X232|A0A087X232_HUMAN;tr|B3KNX0|B3KNX0_HUMAN;tr|A8K2N0|A8K2N0_HUMAN;sp|P09871|C1S_HUMAN;tr|F8WCZ6|F8WCZ6_HUMAN;tr|H0Y5D1|H0Y5D1_HUMAN;tr|F5H7T4|F5H7T4_HUMAN;tr|B5MCV4|B5MCV4_HUMAN	C1S	tr|A0A087X232|A0A087X232_HUMAN;tr|B3KNX0|B3KNX0_HUMAN;tr|A8K2N0|A8K2N0_HUMAN;sp|P09871|C1S_HUMAN;tr|F8WCZ6|F8WCZ6_HUMAN	594	Color2 [DarkGray]	1	4					6	6	6	11.7	11.7	11.7	75.905	0	19.373	1110300000	31	26.3688	24.8091	25.7359	26.4071	25.8709	23.034	23.2845	25.1593	23.5933	25.3356
+	2.20387	1.93262	tr|A0A140VK27|A0A140VK27_HUMAN;sp|P09960|LKHA4_HUMAN;tr|B4DVZ8|B4DVZ8_HUMAN;sp|P09960-4|LKHA4_HUMAN;sp|P09960-2|LKHA4_HUMAN;sp|P09960-3|LKHA4_HUMAN;tr|Q49AK0|Q49AK0_HUMAN;tr|Q59ES1|Q59ES1_HUMAN;tr|B4DEH5|B4DEH5_HUMAN	LTA4H	tr|A0A140VK27|A0A140VK27_HUMAN;sp|P09960|LKHA4_HUMAN;tr|B4DVZ8|B4DVZ8_HUMAN;sp|P09960-4|LKHA4_HUMAN;sp|P09960-2|LKHA4_HUMAN;sp|P09960-3|LKHA4_HUMAN	598	Color2 [DarkGray]	1	4					16	16	16	36.2	36.2	36.2	69.284	0	112.49	3181800000	68	24.0366	25.9723	26.0957	24.941	25.7846	27.4172	27.8939	27.4578	25.9322	27.7922
+	2.26121	3.05324	tr|A0A384NL93|A0A384NL93_HUMAN;sp|P10606|COX5B_HUMAN;tr|Q6FHM4|Q6FHM4_HUMAN;tr|Q6FHJ9|Q6FHJ9_HUMAN	COX5B	tr|A0A384NL93|A0A384NL93_HUMAN;sp|P10606|COX5B_HUMAN;tr|Q6FHM4|Q6FHM4_HUMAN;tr|Q6FHJ9|Q6FHJ9_HUMAN	618	Color2 [DarkGray]	1	4					3	3	3	29.5	29.5	29.5	13.696	0	11.425	2459800000	29	23.8676	24.4172	23.5441	21.6498	26.6724	27.2047	27.0887	26.9274	27.224	26.9725
+	2.13876	0.905751	sp|P10809|CH60_HUMAN;tr|A0A024R3X4|A0A024R3X4_HUMAN;tr|B3GQS7|B3GQS7_HUMAN;tr|B7Z5E7|B7Z5E7_HUMAN;tr|B7Z597|B7Z597_HUMAN;tr|B7Z4F6|B7Z4F6_HUMAN;tr|Q53SE2|Q53SE2_HUMAN;tr|B7Z532|B7Z532_HUMAN;tr|E7ESH4|E7ESH4_HUMAN;tr|E7EXB4|E7EXB4_HUMAN;tr|B9VPB4|B9VPB4_HUMAN;tr|B9VP19|B9VP19_HUMAN;tr|A0A0S2Z415|A0A0S2Z415_HUMAN;sp|P10809-2|CH60_HUMAN;tr|C9JL25|C9JL25_HUMAN;tr|B9VP24|B9VP24_HUMAN;tr|C9JCQ4|C9JCQ4_…	HSPD1	sp|P10809|CH60_HUMAN;tr|A0A024R3X4|A0A024R3X4_HUMAN;tr|B3GQS7|B3GQS7_HUMAN;tr|B7Z5E7|B7Z5E7_HUMAN;tr|B7Z597|B7Z597_HUMAN;tr|B7Z4F6|B7Z4F6_HUMAN	624	Color2 [DarkGray]	1	4					40	40	40	56.7	56.7	56.7	61.054	0	323.31	24552000000	323	28.914	28.3824	29.6656	29.3301	29.5134	29.7025	30.1094	30.2543	30.2606	30.0074
+	2.0664	0.792897	sp|P11021|BIP_HUMAN;tr|V9HWB4|V9HWB4_HUMAN;tr|B4DEF7|B4DEF7_HUMAN	HSPA5	sp|P11021|BIP_HUMAN;tr|V9HWB4|V9HWB4_HUMAN	626	Color2 [DarkGray]	1	4					52	52	51	65.4	65.4	65.4	72.332	0	323.31	42975000000	465	29.9314	30.2728	30.5319	29.8684	29.9403	30.2194	30.8073	31.1763	31.3131	30.993
+	3.83862	1.0444	sp|P11142|HSP7C_HUMAN;tr|V9HW22|V9HW22_HUMAN;tr|E9PKE3|E9PKE3_HUMAN;tr|Q53GZ6|Q53GZ6_HUMAN;tr|Q96IS6|Q96IS6_HUMAN;tr|B3KTV0|B3KTV0_HUMAN;sp|P11142-2|HSP7C_HUMAN;tr|E9PNE6|E9PNE6_HUMAN;tr|Q53HF2|Q53HF2_HUMAN;tr|B4E1Q1|B4E1Q1_HUMAN;tr|A8K7Q2|A8K7Q2_HUMAN;tr|B4DTX2|B4DTX2_HUMAN;tr|E9PLF4|E9PLF4_HUMAN;tr|E9PQQ4|E9PQQ4_HUMAN;tr|E9PQK7|E9PQK7_HUMAN;tr|E9PS65|E9PS65_HUMAN;tr|Q96BE0|Q96BE0_HUMAN;tr|E9PPY…	HSPA8	sp|P11142|HSP7C_HUMAN;tr|V9HW22|V9HW22_HUMAN;tr|E9PKE3|E9PKE3_HUMAN;tr|Q53GZ6|Q53GZ6_HUMAN;tr|Q96IS6|Q96IS6_HUMAN;tr|B3KTV0|B3KTV0_HUMAN;sp|P11142-2|HSP7C_HUMAN;tr|E9PNE6|E9PNE6_HUMAN;tr|Q53HF2|Q53HF2_HUMAN;tr|B4E1Q1|B4E1Q1_HUMAN;tr|A8K7Q2|A8K7Q2_HUMAN	628	Color2 [DarkGray]	1	4					46	40	9	61.1	56.7	14.4	70.897	0	323.31	89567000000	503	30.9616	30.963	31.1928	30.8152	31.0595	31.5338	32.0757	32.242	32.3585	32.0042
+	2.14157	1.39687	sp|P11177-3|ODPB_HUMAN;sp|P11177-2|ODPB_HUMAN;tr|A0A384MDR8|A0A384MDR8_HUMAN;sp|P11177|ODPB_HUMAN;tr|C9J634|C9J634_HUMAN;tr|F8WF02|F8WF02_HUMAN	PDHB	sp|P11177-3|ODPB_HUMAN;sp|P11177-2|ODPB_HUMAN;tr|A0A384MDR8|A0A384MDR8_HUMAN;sp|P11177|ODPB_HUMAN;tr|C9J634|C9J634_HUMAN	632	Color2 [DarkGray]	1	4					5	5	5	19.6	19.6	19.6	37.514	0	25.497	1365200000	39	23.7555	24.2137	25.2834	25.5464	24.0932	26.5808	25.7248	25.9343	25.6063	26.0304
+	1.86445	2.07938	sp|P11413-2|G6PD_HUMAN;sp|P11413|G6PD_HUMAN;tr|A0A384NL00|A0A384NL00_HUMAN;tr|A8K8D9|A8K8D9_HUMAN;sp|P11413-3|G6PD_HUMAN;tr|Q2VF42|Q2VF42_HUMAN;tr|B4DYA7|B4DYA7_HUMAN;tr|Q2Q9B7|Q2Q9B7_HUMAN;tr|Q2Q9H2|Q2Q9H2_HUMAN;tr|E9PD92|E9PD92_HUMAN;tr|E7EM57|E7EM57_HUMAN;tr|E7EUI8|E7EUI8_HUMAN;tr|Q0PHS1|Q0PHS1_HUMAN;tr|Q0PHS5|Q0PHS5_HUMAN;tr|A0A2H4QGB8|A0A2H4QGB8_HUMAN;tr|A0A2H4QGB2|A0A2H4QGB2_HUMAN;tr|A0A2H4…	G6PD	sp|P11413-2|G6PD_HUMAN;sp|P11413|G6PD_HUMAN;tr|A0A384NL00|A0A384NL00_HUMAN;tr|A8K8D9|A8K8D9_HUMAN;sp|P11413-3|G6PD_HUMAN;tr|Q2VF42|Q2VF42_HUMAN;tr|B4DYA7|B4DYA7_HUMAN;tr|Q2Q9B7|Q2Q9B7_HUMAN;tr|Q2Q9H2|Q2Q9H2_HUMAN;tr|E9PD92|E9PD92_HUMAN	641	Color2 [DarkGray]	1	4					14	14	12	28.7	28.7	25	63.826	0	32.669	1600300000	50	23.189	25.8266	23.5412	23.3055	25.3517	25.1708	25.8326	26.9909	26.9273	26.6894
+	2.59748	2.61371	tr|V9GYY3|V9GYY3_HUMAN;tr|A0A384N5Y3|A0A384N5Y3_HUMAN;tr|A0A024R652|A0A024R652_HUMAN;sp|P11586|C1TC_HUMAN;tr|F5H2F4|F5H2F4_HUMAN;tr|V9GZ78|V9GZ78_HUMAN;tr|B7Z809|B7Z809_HUMAN;tr|A0A494C1T2|A0A494C1T2_HUMAN	MTHFD1	tr|V9GYY3|V9GYY3_HUMAN;tr|A0A384N5Y3|A0A384N5Y3_HUMAN;tr|A0A024R652|A0A024R652_HUMAN;sp|P11586|C1TC_HUMAN;tr|F5H2F4|F5H2F4_HUMAN;tr|V9GZ78|V9GZ78_HUMAN;tr|B7Z809|B7Z809_HUMAN;tr|A0A494C1T2|A0A494C1T2_HUMAN	642	Color2 [DarkGray]	1	4					17	17	17	22.2	22.2	22.2	99.719	0	44.92	1842100000	53	23.6482	24.1755	25.3237	22.2009	24.9014	26.8014	27.4192	26.4356	25.8336	26.8284
+	2.89351	2.28749	sp|P11940|PABP1_HUMAN;tr|A0A024R9C1|A0A024R9C1_HUMAN;sp|P11940-2|PABP1_HUMAN;tr|A0A087WTT1|A0A087WTT1_HUMAN;tr|B4DQX0|B4DQX0_HUMAN;tr|B3KT93|B3KT93_HUMAN;tr|E7EQV3|E7EQV3_HUMAN;tr|E7ERJ7|E7ERJ7_HUMAN;tr|B4DZW4|B4DZW4_HUMAN;tr|A0A024R9E2|A0A024R9E2_HUMAN;sp|Q9H361|PABP3_HUMAN;tr|Q3ZCS4|Q3ZCS4_HUMAN;tr|Q5VX58|Q5VX58_HUMAN;tr|Q2VIP3|Q2VIP3_HUMAN;tr|H0YAR2|H0YAR2_HUMAN;tr|H0YBN4|H0YBN4_HUMAN;tr|E5RGH…	PABPC1	sp|P11940|PABP1_HUMAN;tr|A0A024R9C1|A0A024R9C1_HUMAN;sp|P11940-2|PABP1_HUMAN;tr|A0A087WTT1|A0A087WTT1_HUMAN;tr|B4DQX0|B4DQX0_HUMAN;tr|B3KT93|B3KT93_HUMAN;tr|E7EQV3|E7EQV3_HUMAN;tr|E7ERJ7|E7ERJ7_HUMAN;tr|B4DZW4|B4DZW4_HUMAN;tr|A0A024R9E2|A0A024R9E2_HUMAN;sp|Q9H361|PABP3_HUMAN;tr|Q3ZCS4|Q3ZCS4_HUMAN;tr|Q5VX58|Q5VX58_HUMAN;tr|Q2VIP3|Q2VIP3_HUMAN;tr|H0YAR2|H0YAR2_HUMAN;tr|H0YBN4|H0YBN4_HUMAN	645	Color2 [DarkGray]	1	4					22	22	15	35.8	35.8	24.2	70.67	0	140.45	8766900000	149	27.2312	25.9102	27.9034	26.0616	25.9479	27.933	29.1264	29.1875	29.113	29.132
+	2.44327	2.25109	sp|P12081|SYHC_HUMAN;sp|P12081-4|SYHC_HUMAN;tr|B4DDD8|B4DDD8_HUMAN;tr|Q52NV4|Q52NV4_HUMAN;sp|P12081-2|SYHC_HUMAN;sp|P12081-3|SYHC_HUMAN;tr|B3KWE1|B3KWE1_HUMAN;tr|B4E1C5|B4E1C5_HUMAN;tr|E7ETE2|E7ETE2_HUMAN;tr|B4DEA2|B4DEA2_HUMAN;tr|B2R7G6|B2R7G6_HUMAN;sp|P49590|SYHM_HUMAN;sp|P49590-2|SYHM_HUMAN;tr|A0A2R8Y3N3|A0A2R8Y3N3_HUMAN;tr|A0A2R8Y5P7|A0A2R8Y5P7_HUMAN;tr|A0A2R8Y6I1|A0A2R8Y6I1_HUMAN;tr|D6RF05|D…	HARS1	sp|P12081|SYHC_HUMAN;sp|P12081-4|SYHC_HUMAN;tr|B4DDD8|B4DDD8_HUMAN;tr|Q52NV4|Q52NV4_HUMAN;sp|P12081-2|SYHC_HUMAN;sp|P12081-3|SYHC_HUMAN;tr|B3KWE1|B3KWE1_HUMAN;tr|B4E1C5|B4E1C5_HUMAN;tr|E7ETE2|E7ETE2_HUMAN;tr|B4DEA2|B4DEA2_HUMAN	648	Color2 [DarkGray]	1	4					9	9	9	15.3	15.3	15.3	57.41	0	25.988	1437700000	40	24.9198	23.0996	24.7532	22.7198	25.4486	26.3286	26.1707	26.7817	26.7259	26.1895
+	2.72027	2.55332	tr|H0Y4R1|H0Y4R1_HUMAN;sp|P12268|IMDH2_HUMAN;tr|A0A384N6C2|A0A384N6C2_HUMAN;tr|B7Z1G4|B7Z1G4_HUMAN;tr|Q6QE17|Q6QE17_HUMAN;tr|E7ETK5|E7ETK5_HUMAN;tr|Q6RUP8|Q6RUP8_HUMAN;sp|P20839|IMDH1_HUMAN;sp|P20839-6|IMDH1_HUMAN;sp|P20839-5|IMDH1_HUMAN;sp|P20839-7|IMDH1_HUMAN;sp|P20839-3|IMDH1_HUMAN;tr|Q6ZNB1|Q6ZNB1_HUMAN;tr|B3KRZ3|B3KRZ3_HUMAN;tr|C9J381|C9J381_HUMAN;tr|B4DNJ7|B4DNJ7_HUMAN;tr|Q6RUP9|Q6RUP9_HUMA…	IMPDH2	tr|H0Y4R1|H0Y4R1_HUMAN;sp|P12268|IMDH2_HUMAN;tr|A0A384N6C2|A0A384N6C2_HUMAN	656	Color2 [DarkGray]	1	4					12	12	12	31.3	31.3	31.3	50.957	0	58.418	1626400000	38	25.8269	24.7007	22.8868	23.8869	23.6322	25.7274	27.0019	26.9246	27.0546	26.9917
+	3.51934	2.54417	sp|P12532|KCRU_HUMAN;sp|P12532-2|KCRU_HUMAN;tr|F8WCN3|F8WCN3_HUMAN;tr|E9PCP8|E9PCP8_HUMAN;tr|B4DH34|B4DH34_HUMAN;tr|B4DGR9|B4DGR9_HUMAN;tr|B4DF55|B4DF55_HUMAN;tr|C9JSQ1|C9JSQ1_HUMAN;tr|B4DFE8|B4DFE8_HUMAN;tr|B4DJW9|B4DJW9_HUMAN;tr|C9J6W7|C9J6W7_HUMAN;tr|C9JT96|C9JT96_HUMAN;tr|B4DF72|B4DF72_HUMAN;tr|C9J8F6|C9J8F6_HUMAN;tr|B7Z9T7|B7Z9T7_HUMAN;tr|B4DKA2|B4DKA2_HUMAN;tr|B4DFA3|B4DFA3_HUMAN;tr|B3KVA7|…	CKMT1A	sp|P12532|KCRU_HUMAN;sp|P12532-2|KCRU_HUMAN;tr|F8WCN3|F8WCN3_HUMAN;tr|E9PCP8|E9PCP8_HUMAN;tr|B4DH34|B4DH34_HUMAN	660	Color2 [DarkGray]	1	4					19	19	19	56.6	56.6	56.6	47.036	0	278.34	9781300000	150	25.3688	25.846	27.0876	27.2021	27.0986	28.4436	29.46	29.3466	29.0314	29.0423
+	3.6442	1.03972	tr|A0A024R1N4|A0A024R1N4_HUMAN;sp|P12956|XRCC6_HUMAN;tr|B1AHC9|B1AHC9_HUMAN;sp|P12956-2|XRCC6_HUMAN;tr|B2RDN9|B2RDN9_HUMAN;tr|B4DE32|B4DE32_HUMAN;tr|B4E356|B4E356_HUMAN;tr|Q6IC76|Q6IC76_HUMAN	XRCC6	tr|A0A024R1N4|A0A024R1N4_HUMAN;sp|P12956|XRCC6_HUMAN;tr|B1AHC9|B1AHC9_HUMAN;sp|P12956-2|XRCC6_HUMAN;tr|B2RDN9|B2RDN9_HUMAN;tr|B4DE32|B4DE32_HUMAN;tr|B4E356|B4E356_HUMAN	664	Color2 [DarkGray]	1	4					29	29	29	48.1	48.1	48.1	69.842	0	305.78	14120000000	233	27.8827	28.2683	28.3077	28.2676	28.7662	29.4772	29.5578	29.2575	29.3305	29.0681
+	2.34391	1.59335	tr|A0A384N6H1|A0A384N6H1_HUMAN;sp|P13639|EF2_HUMAN;tr|Q8TA90|Q8TA90_HUMAN;tr|B4DPU3|B4DPU3_HUMAN;tr|Q6PK56|Q6PK56_HUMAN;tr|B4DRE8|B4DRE8_HUMAN;tr|B4DMC6|B4DMC6_HUMAN;tr|Q6W6M8|Q6W6M8_HUMAN;tr|K7EJ74|K7EJ74_HUMAN;tr|M0R0I6|M0R0I6_HUMAN	EEF2	tr|A0A384N6H1|A0A384N6H1_HUMAN;sp|P13639|EF2_HUMAN;tr|Q8TA90|Q8TA90_HUMAN;tr|B4DPU3|B4DPU3_HUMAN;tr|Q6PK56|Q6PK56_HUMAN	669	Color2 [DarkGray]	1	4					45	45	43	44.6	44.6	43.5	95.337	0	206.89	44104000000	419	29.8136	27.9214	30.0963	29.7326	29.7825	30.6354	31.2634	31.2508	31.0915	31.0721
+	2.7941	2.18269	tr|A0A0P1J1R0|A0A0P1J1R0_HUMAN;sp|P13693|TCTP_HUMAN;tr|Q5W0H4|Q5W0H4_HUMAN;tr|A0A0B4J2C3|A0A0B4J2C3_HUMAN;tr|B4DKJ4|B4DKJ4_HUMAN;tr|Q9UP43|Q9UP43_HUMAN;tr|B4DLD6|B4DLD6_HUMAN;tr|J3KPG2|J3KPG2_HUMAN;tr|E9PJF7|E9PJF7_HUMAN;tr|A0A024RDY2|A0A024RDY2_HUMAN;sp|P13693-2|TCTP_HUMAN;sp|Q56UQ5|TPT1L_HUMAN;tr|Q9NXW1|Q9NXW1_HUMAN;tr|H0YCX0|H0YCX0_HUMAN;sp|Q9HAU6|TCTP8_HUMAN	seTCTP	tr|A0A0P1J1R0|A0A0P1J1R0_HUMAN;sp|P13693|TCTP_HUMAN;tr|Q5W0H4|Q5W0H4_HUMAN;tr|A0A0B4J2C3|A0A0B4J2C3_HUMAN;tr|B4DKJ4|B4DKJ4_HUMAN;tr|Q9UP43|Q9UP43_HUMAN;tr|B4DLD6|B4DLD6_HUMAN;tr|J3KPG2|J3KPG2_HUMAN;tr|E9PJF7|E9PJF7_HUMAN	673	Color2 [DarkGray]	1	4					10	10	10	37.2	37.2	37.2	19.595	0	109.42	10887000000	85	27.1706	25.6755	28.0881	27.2259	27.1083	28.2141	29.4313	29.5864	29.6113	29.3387
+	2.51034	0.88854	tr|V9HWJ7|V9HWJ7_HUMAN;tr|Q53FI1|Q53FI1_HUMAN;tr|A0A024RDT4|A0A024RDT4_HUMAN;sp|P13796|PLSL_HUMAN;tr|Q59GX5|Q59GX5_HUMAN;tr|B3KUI1|B3KUI1_HUMAN;sp|P13796-2|PLSL_HUMAN;tr|Q5TBN3|Q5TBN3_HUMAN	HEL-S-37	tr|V9HWJ7|V9HWJ7_HUMAN;tr|Q53FI1|Q53FI1_HUMAN;tr|A0A024RDT4|A0A024RDT4_HUMAN;sp|P13796|PLSL_HUMAN;tr|Q59GX5|Q59GX5_HUMAN	675	Color2 [DarkGray]	1	4					27	27	23	48.6	48.6	43.2	70.289	0	196.54	10004000000	150	27.9989	28.4406	28.2582	27.5365	27.7394	28.7675	29.3136	28.7143	29.059	28.5619
+	2.3788	0.380631	tr|Q53GY0|Q53GY0_HUMAN;sp|P13797|PLST_HUMAN;sp|P13797-3|PLST_HUMAN;tr|B4DPW9|B4DPW9_HUMAN;tr|A0A0A0MSQ0|A0A0A0MSQ0_HUMAN;sp|P13797-2|PLST_HUMAN;tr|Q96HI1|Q96HI1_HUMAN;tr|B4DG31|B4DG31_HUMAN;tr|B4DI60|B4DI60_HUMAN;tr|B4DPU6|B4DPU6_HUMAN;tr|A7E2S2|A7E2S2_HUMAN;tr|U3KQI3|U3KQI3_HUMAN;tr|H7C4N2|H7C4N2_HUMAN;tr|F2Z2Z9|F2Z2Z9_HUMAN;tr|C9JAM8|C9JAM8_HUMAN	PLS3	tr|Q53GY0|Q53GY0_HUMAN;sp|P13797|PLST_HUMAN;sp|P13797-3|PLST_HUMAN;tr|B4DPW9|B4DPW9_HUMAN;tr|A0A0A0MSQ0|A0A0A0MSQ0_HUMAN;sp|P13797-2|PLST_HUMAN;tr|Q96HI1|Q96HI1_HUMAN;tr|B4DG31|B4DG31_HUMAN	676	Color2 [DarkGray]	1	4					24	21	19	39.8	36.3	32.2	70.766	0	177.8	10649000000	192	28.2883	28.2205	28.3517	28.4641	28.1468	28.704	28.9495	28.6286	28.4627	28.6296
+	3.29543	1.8805	tr|A0A024R2U9|A0A024R2U9_HUMAN;sp|P13798|ACPH_HUMAN;tr|C9JIF9|C9JIF9_HUMAN;tr|H7C393|H7C393_HUMAN;tr|H7C1U0|H7C1U0_HUMAN;tr|C9JLK2|C9JLK2_HUMAN;tr|F8WEH5|F8WEH5_HUMAN	APEH	tr|A0A024R2U9|A0A024R2U9_HUMAN;sp|P13798|ACPH_HUMAN;tr|C9JIF9|C9JIF9_HUMAN;tr|H7C393|H7C393_HUMAN;tr|H7C1U0|H7C1U0_HUMAN	677	Color2 [DarkGray]	1	4					10	10	10	13.8	13.8	13.8	81.224	0	25.203	843310000	28	22.4782	23.6455	23.8212	23.146	24.4046	25.414	25.5678	25.5435	25.1827	25.1901
+	1.92397	0.474083	sp|P14618|KPYM_HUMAN;tr|V9HWB8|V9HWB8_HUMAN;sp|P14618-3|KPYM_HUMAN;tr|B4DNK4|B4DNK4_HUMAN;tr|A0A024R609|A0A024R609_HUMAN;tr|H3BQ34|H3BQ34_HUMAN;tr|Q8WUW7|Q8WUW7_HUMAN;tr|H3BTJ2|H3BTJ2_HUMAN;tr|H3BUW1|H3BUW1_HUMAN;tr|H3BT25|H3BT25_HUMAN;tr|H3BU13|H3BU13_HUMAN;tr|Q9UKK4|Q9UKK4_HUMAN;tr|H3BN34|H3BN34_HUMAN;tr|H3BQZ3|H3BQZ3_HUMAN;tr|B4DPM0|B4DPM0_HUMAN;tr|Q9UK31|Q9UK31_HUMAN;tr|Q9NYI7|Q9NYI7_HUMAN;tr…	PKM	sp|P14618|KPYM_HUMAN;tr|V9HWB8|V9HWB8_HUMAN;sp|P14618-3|KPYM_HUMAN;tr|B4DNK4|B4DNK4_HUMAN;tr|A0A024R609|A0A024R609_HUMAN;tr|H3BQ34|H3BQ34_HUMAN;tr|Q8WUW7|Q8WUW7_HUMAN	689	Color2 [DarkGray]	1	4					50	50	4	82.3	82.3	7.3	57.936	0	323.31	171470000000	870	32.4358	31.8999	32.6395	32.1062	32.1939	32.4804	32.8573	32.8463	32.6848	32.7771
+	6.27997	5.09312	tr|A0A3B3ISG5|A0A3B3ISG5_HUMAN;sp|P14735|IDE_HUMAN;tr|Q59GA5|Q59GA5_HUMAN;tr|B3KSB8|B3KSB8_HUMAN;sp|P14735-2|IDE_HUMAN;tr|B7Z7W6|B7Z7W6_HUMAN;tr|Q5T5N3|Q5T5N3_HUMAN	IDE	tr|A0A3B3ISG5|A0A3B3ISG5_HUMAN;sp|P14735|IDE_HUMAN;tr|Q59GA5|Q59GA5_HUMAN;tr|B3KSB8|B3KSB8_HUMAN;sp|P14735-2|IDE_HUMAN;tr|B7Z7W6|B7Z7W6_HUMAN	693	Color2 [DarkGray]	1	4					32	32	32	39.9	39.9	39.9	117.94	0	144.39	5329600000	94	22.9782	24.7689	23.4452	23.8538	23.0783	28.6771	28.6072	28.8675	28.3003	29.1378
+	2.52385	2.26692	tr|Q6NTA2|Q6NTA2_HUMAN;tr|A0A384N6C7|A0A384N6C7_HUMAN;sp|P14866|HNRPL_HUMAN;tr|B2R959|B2R959_HUMAN;sp|P14866-2|HNRPL_HUMAN;tr|M0QXS5|M0QXS5_HUMAN;tr|A0A3B3ITJ4|A0A3B3ITJ4_HUMAN;tr|B4DVF8|B4DVF8_HUMAN;tr|M0R1W6|M0R1W6_HUMAN;tr|B4DPK8|B4DPK8_HUMAN;tr|M0QYL7|M0QYL7_HUMAN	HNRNPL	tr|Q6NTA2|Q6NTA2_HUMAN;tr|A0A384N6C7|A0A384N6C7_HUMAN;sp|P14866|HNRPL_HUMAN;tr|B2R959|B2R959_HUMAN;sp|P14866-2|HNRPL_HUMAN;tr|M0QXS5|M0QXS5_HUMAN;tr|A0A3B3ITJ4|A0A3B3ITJ4_HUMAN	695	Color2 [DarkGray]	1	4					16	16	10	51.6	51.6	36.2	61.926	0	226.7	5428900000	110	26.8381	25.5856	27.003	26.0509	24.2255	28.3815	28.9243	27.9235	27.9328	27.8757
+	2.78153	3.41579	tr|A8YXX4|A8YXX4_HUMAN;sp|P15104|GLNA_HUMAN;tr|A0A2R8YDT1|A0A2R8YDT1_HUMAN;tr|B4DWM6|B4DWM6_HUMAN;tr|Q2TU80|Q2TU80_HUMAN;tr|A1L199|A1L199_HUMAN;tr|Q9NSP3|Q9NSP3_HUMAN	PIG59	tr|A8YXX4|A8YXX4_HUMAN;sp|P15104|GLNA_HUMAN;tr|A0A2R8YDT1|A0A2R8YDT1_HUMAN;tr|B4DWM6|B4DWM6_HUMAN	701	Color2 [DarkGray]	1	4					12	12	12	30	30	30	42.064	0	186.21	2698500000	35	22.8781	24.7459	23.2532	23.7599	24.2503	26.1868	28.2979	27.8986	25.1313	28.4519
+	3.14324	0.830772	sp|P15311|EZRI_HUMAN;tr|B2R6J2|B2R6J2_HUMAN;tr|E7EQR4|E7EQR4_HUMAN;tr|Q6NUR7|Q6NUR7_HUMAN;tr|V9HW42|V9HW42_HUMAN;tr|B7Z5V2|B7Z5V2_HUMAN;tr|B7Z437|B7Z437_HUMAN;tr|J7M2B1|J7M2B1_HUMAN;tr|B7Z9R6|B7Z9R6_HUMAN;tr|Q9UK20|Q9UK20_HUMAN;tr|Q9UJZ6|Q9UJZ6_HUMAN;tr|Q9UJZ7|Q9UJZ7_HUMAN;tr|Q9UJZ8|Q9UJZ8_HUMAN;tr|Q9UJZ2|Q9UJZ2_HUMAN;tr|Q9UJU1|Q9UJU1_HUMAN;sp|P35241-3|RADI_HUMAN;tr|E9PQ82|E9PQ82_HUMAN;tr|E9PNV3|…	EZR	sp|P15311|EZRI_HUMAN;tr|B2R6J2|B2R6J2_HUMAN;tr|E7EQR4|E7EQR4_HUMAN;tr|Q6NUR7|Q6NUR7_HUMAN;tr|V9HW42|V9HW42_HUMAN;tr|B7Z5V2|B7Z5V2_HUMAN;tr|B7Z437|B7Z437_HUMAN;tr|J7M2B1|J7M2B1_HUMAN	708	Color2 [DarkGray]	1	4					54	42	40	65.2	51.2	48	69.412	0	323.31	20839000000	303	29.0711	28.7086	29.1785	29.0023	28.9254	29.4302	30.1808	29.6913	30.0447	29.6928
+	3.54133	1.76624	tr|A0A087WTB8|A0A087WTB8_HUMAN;tr|A0A140VJZ4|A0A140VJZ4_HUMAN;sp|P15374|UCHL3_HUMAN;tr|Q5TBK7|Q5TBK7_HUMAN	UCHL3	tr|A0A087WTB8|A0A087WTB8_HUMAN;tr|A0A140VJZ4|A0A140VJZ4_HUMAN;sp|P15374|UCHL3_HUMAN;tr|Q5TBK7|Q5TBK7_HUMAN	709	Color2 [DarkGray]	1	4					6	6	6	36.6	36.6	36.6	21.945	0	22.912	786120000	24	23.4047	23.7192	24.4697	23.574	24.4681	25.0963	25.98	25.9908	25.943	25.4567
+	2.2358	-1.90253	sp|P16144-4|ITB4_HUMAN;tr|B7ZLD8|B7ZLD8_HUMAN;tr|B7ZLD5|B7ZLD5_HUMAN;tr|A0A024R8K7|A0A024R8K7_HUMAN;sp|P16144-2|ITB4_HUMAN;sp|P16144-3|ITB4_HUMAN;tr|A0A024R8T0|A0A024R8T0_HUMAN;sp|P16144|ITB4_HUMAN;tr|A0A024R8N2|A0A024R8N2_HUMAN;tr|Q59H46|Q59H46_HUMAN;sp|P16144-5|ITB4_HUMAN;tr|Q2VP98|Q2VP98_HUMAN;tr|J3QQL2|J3QQL2_HUMAN;tr|B4E3N0|B4E3N0_HUMAN;tr|J3QRK0|J3QRK0_HUMAN	ITGB4	sp|P16144-4|ITB4_HUMAN;tr|B7ZLD8|B7ZLD8_HUMAN;tr|B7ZLD5|B7ZLD5_HUMAN;tr|A0A024R8K7|A0A024R8K7_HUMAN;sp|P16144-2|ITB4_HUMAN;sp|P16144-3|ITB4_HUMAN;tr|A0A024R8T0|A0A024R8T0_HUMAN;sp|P16144|ITB4_HUMAN;tr|A0A024R8N2|A0A024R8N2_HUMAN;tr|Q59H46|Q59H46_HUMAN	720	Color2 [DarkGray]	1	4					21	21	21	12.7	12.7	12.7	194.46	0	49.817	1650300000	59	25.8069	26.2104	27.0994	25.9963	26.852	25.2446	25.4183	23.1466	23.7409	24.902
+	2.88105	2.05782	sp|P16615-5|AT2A2_HUMAN;sp|P16615|AT2A2_HUMAN;tr|A0A0S2Z3L2|A0A0S2Z3L2_HUMAN;sp|P16615-3|AT2A2_HUMAN;sp|P16615-2|AT2A2_HUMAN;sp|P16615-4|AT2A2_HUMAN;tr|H7C5W9|H7C5W9_HUMAN;tr|Q7Z6E5|Q7Z6E5_HUMAN;sp|O14983|AT2A1_HUMAN;tr|Q7Z675|Q7Z675_HUMAN;sp|O14983-2|AT2A1_HUMAN;sp|O14983-3|AT2A1_HUMAN;tr|Q8N3X5|Q8N3X5_HUMAN;tr|A0A0S2Z3H0|A0A0S2Z3H0_HUMAN;tr|A0A0S2Z425|A0A0S2Z425_HUMAN;tr|J3QSY6|J3QSY6_HUMAN;tr|…	ATP2A2	sp|P16615-5|AT2A2_HUMAN;sp|P16615|AT2A2_HUMAN;tr|A0A0S2Z3L2|A0A0S2Z3L2_HUMAN;sp|P16615-3|AT2A2_HUMAN;sp|P16615-2|AT2A2_HUMAN;sp|P16615-4|AT2A2_HUMAN;tr|H7C5W9|H7C5W9_HUMAN	730	Color2 [DarkGray]	1	4					13	13	9	17.3	17.3	11.9	109.73	0	92.146	1286900000	42	23.7809	23.475	25.6035	24.3281	24.3192	25.6529	26.3808	26.1258	26.7344	26.9021
+	2.07651	1.9648	tr|B5BU83|B5BU83_HUMAN;sp|P16949|STMN1_HUMAN;tr|A0A140VJW2|A0A140VJW2_HUMAN;sp|P16949-2|STMN1_HUMAN;tr|A2A2D0|A2A2D0_HUMAN;tr|Q96CE4|Q96CE4_HUMAN;tr|Q59G27|Q59G27_HUMAN;tr|B7Z4K3|B7Z4K3_HUMAN	STMN1	tr|B5BU83|B5BU83_HUMAN;sp|P16949|STMN1_HUMAN;tr|A0A140VJW2|A0A140VJW2_HUMAN;sp|P16949-2|STMN1_HUMAN;tr|A2A2D0|A2A2D0_HUMAN;tr|Q96CE4|Q96CE4_HUMAN	733	Color2 [DarkGray]	1	4					8	8	6	52.3	52.3	45.6	17.33	0	23.518	1451200000	44	23.8661	25.7046	25.165	22.7739	23.6034	25.483	26.471	26.4789	26.3769	26.1272
+	6.06862	3.52474	sp|P17844|DDX5_HUMAN;tr|B5BUE6|B5BUE6_HUMAN;tr|J3KTA4|J3KTA4_HUMAN;tr|B4DN41|B4DN41_HUMAN;sp|P17844-2|DDX5_HUMAN;tr|Q59E92|Q59E92_HUMAN;tr|Q7Z2V5|Q7Z2V5_HUMAN;tr|B4DNG2|B4DNG2_HUMAN;tr|J3QRQ7|J3QRQ7_HUMAN;tr|J3QSF1|J3QSF1_HUMAN;tr|J3KRZ1|J3KRZ1_HUMAN;tr|C1IK54|C1IK54_HUMAN;tr|J3KRX8|J3KRX8_HUMAN;tr|J3QR02|J3QR02_HUMAN;tr|J3KTQ4|J3KTQ4_HUMAN;tr|X6RLV5|X6RLV5_HUMAN;tr|J3QRN5|J3QRN5_HUMAN;tr|J3QKN9|…	DDX5	sp|P17844|DDX5_HUMAN;tr|B5BUE6|B5BUE6_HUMAN;tr|J3KTA4|J3KTA4_HUMAN;tr|B4DN41|B4DN41_HUMAN;sp|P17844-2|DDX5_HUMAN;tr|Q59E92|Q59E92_HUMAN;tr|Q7Z2V5|Q7Z2V5_HUMAN;tr|B4DNG2|B4DNG2_HUMAN	744	Color2 [DarkGray]	1	4					20	19	15	32.1	30.3	24.3	69.147	0	30.596	1931100000	50	22.7091	23.8954	22.8086	23.1706	23.7407	26.4354	26.7557	27.01	26.7792	26.9677
+	1.85149	1.78805	tr|R4GNH3|R4GNH3_HUMAN;tr|A8K781|A8K781_HUMAN;tr|A0A140VK42|A0A140VK42_HUMAN;sp|P17980|PRS6A_HUMAN;tr|E9PM69|E9PM69_HUMAN;tr|E9PKD5|E9PKD5_HUMAN;tr|E9PMD8|E9PMD8_HUMAN;tr|E9PN50|E9PN50_HUMAN;tr|E9PLG2|E9PLG2_HUMAN	PSMC3	tr|R4GNH3|R4GNH3_HUMAN;tr|A8K781|A8K781_HUMAN;tr|A0A140VK42|A0A140VK42_HUMAN;sp|P17980|PRS6A_HUMAN;tr|E9PM69|E9PM69_HUMAN;tr|E9PKD5|E9PKD5_HUMAN;tr|E9PMD8|E9PMD8_HUMAN;tr|E9PN50|E9PN50_HUMAN;tr|E9PLG2|E9PLG2_HUMAN	748	Color2 [DarkGray]	1	4					12	12	12	30.5	30.5	30.5	47.352	0	40.373	1258800000	44	25.3702	24.7699	23.8542	22.2503	24.4927	25.2201	26.0602	25.7958	26.4394	26.162
+	2.86544	1.66037	sp|P17987|TCPA_HUMAN;tr|F5H282|F5H282_HUMAN;tr|E7EQR6|E7EQR6_HUMAN;tr|E7ERF2|E7ERF2_HUMAN;tr|F5GZ03|F5GZ03_HUMAN;tr|F5H136|F5H136_HUMAN;tr|F5GZI8|F5GZI8_HUMAN;tr|F5H676|F5H676_HUMAN;tr|F5H726|F5H726_HUMAN;tr|F5GYL4|F5GYL4_HUMAN;tr|F5H7Y1|F5H7Y1_HUMAN	TCP1	sp|P17987|TCPA_HUMAN;tr|F5H282|F5H282_HUMAN;tr|E7EQR6|E7EQR6_HUMAN;tr|E7ERF2|E7ERF2_HUMAN	749	Color2 [DarkGray]	1	4					26	26	26	52.3	52.3	52.3	60.343	0	188.61	9389000000	161	27.5412	26.1546	27.8084	27.7011	26.7497	28.3432	28.8435	29.0208	29.1181	28.9313
+	2.08041	1.88063	sp|P18077|RL35A_HUMAN;tr|C9K025|C9K025_HUMAN;tr|F8WBS5|F8WBS5_HUMAN;tr|F8WB72|F8WB72_HUMAN	RPL35A	sp|P18077|RL35A_HUMAN;tr|C9K025|C9K025_HUMAN;tr|F8WBS5|F8WBS5_HUMAN;tr|F8WB72|F8WB72_HUMAN	750	Color2 [DarkGray]	1	4					19	19	19	87.3	87.3	87.3	12.538	0	32.683	5703600000	102	26.4212	25.0988	27.7167	25.6478	26.5862	27.2437	28.8691	28.72	27.7267	28.3142
+	3.45124	1.26586	sp|P18124|RL7_HUMAN;tr|A0A024R814|A0A024R814_HUMAN;tr|A8MUD9|A8MUD9_HUMAN;tr|O95036|O95036_HUMAN;tr|C9JIJ5|C9JIJ5_HUMAN;tr|C9JZ88|C9JZ88_HUMAN	RPL7	sp|P18124|RL7_HUMAN;tr|A0A024R814|A0A024R814_HUMAN;tr|A8MUD9|A8MUD9_HUMAN	752	Color2 [DarkGray]	1	4					25	25	25	68.5	68.5	68.5	29.225	0	107.63	16711000000	216	28.3772	28.5294	28.3599	28.0888	28.5034	29.0152	29.785	29.8264	30.1721	29.3893
+	2.02357	2.37661	sp|P18510-2|IL1RA_HUMAN;tr|A0A024R528|A0A024R528_HUMAN;sp|P18510-4|IL1RA_HUMAN;sp|P18510|IL1RA_HUMAN;sp|P18510-3|IL1RA_HUMAN	IL1RN	sp|P18510-2|IL1RA_HUMAN;tr|A0A024R528|A0A024R528_HUMAN;sp|P18510-4|IL1RA_HUMAN;sp|P18510|IL1RA_HUMAN;sp|P18510-3|IL1RA_HUMAN	754	Color2 [DarkGray]	1	4					6	6	6	47.8	47.8	47.8	17.888	0	118.09	3345200000	49	26.4183	24.6093	26.5494	22.9544	24.4465	26.7292	27.3999	27.9562	27.4473	27.3283
+	2.97153	0.960756	tr|J3QQT2|J3QQT2_HUMAN;tr|A0A0A6YYL6|A0A0A6YYL6_HUMAN;sp|P18621-3|RL17_HUMAN;tr|A0A087WXM6|A0A087WXM6_HUMAN;tr|J3KRX5|J3KRX5_HUMAN;tr|A0A024R261|A0A024R261_HUMAN;sp|P18621|RL17_HUMAN;tr|J3QLC8|J3QLC8_HUMAN;tr|J3KRB3|J3KRB3_HUMAN;tr|A0A087WWH0|A0A087WWH0_HUMAN;tr|J3QS96|J3QS96_HUMAN;sp|P18621-2|RL17_HUMAN;tr|A0A087WY81|A0A087WY81_HUMAN;tr|A0A0A0MRF8|A0A0A0MRF8_HUMAN;tr|J3KSJ0|J3KSJ0_HUMAN;tr|A4D1R…	RPL17	tr|J3QQT2|J3QQT2_HUMAN;tr|A0A0A6YYL6|A0A0A6YYL6_HUMAN;sp|P18621-3|RL17_HUMAN;tr|A0A087WXM6|A0A087WXM6_HUMAN;tr|J3KRX5|J3KRX5_HUMAN;tr|A0A024R261|A0A024R261_HUMAN;sp|P18621|RL17_HUMAN;tr|J3QLC8|J3QLC8_HUMAN;tr|J3KRB3|J3KRB3_HUMAN;tr|A0A087WWH0|A0A087WWH0_HUMAN;tr|J3QS96|J3QS96_HUMAN;sp|P18621-2|RL17_HUMAN;tr|A0A087WY81|A0A087WY81_HUMAN;tr|A0A0A0MRF8|A0A0A0MRF8_HUMAN	755	Color2 [DarkGray]	1	4					12	12	12	62.6	62.6	62.6	19.786	0	113.85	13903000000	163	28.2419	27.8687	28.8919	28.1339	28.5172	29.2367	29.4847	29.3371	29.3899	29.0089
+	2.24329	0.467855	tr|Q6P6D7|Q6P6D7_HUMAN;tr|Q6FHU2|Q6FHU2_HUMAN;tr|Q53G35|Q53G35_HUMAN;sp|P18669|PGAM1_HUMAN;tr|Q0D2Q6|Q0D2Q6_HUMAN;tr|Q6FHK8|Q6FHK8_HUMAN;tr|B4DKL5|B4DKL5_HUMAN;tr|B4DMJ7|B4DMJ7_HUMAN;sp|P15259|PGAM2_HUMAN;tr|B7Z9E5|B7Z9E5_HUMAN;tr|B4DJA4|B4DJA4_HUMAN;tr|A4D2J6|A4D2J6_HUMAN;sp|Q8N0Y7|PGAM4_HUMAN;tr|B7ZW15|B7ZW15_HUMAN	PGAM1	tr|Q6P6D7|Q6P6D7_HUMAN;tr|Q6FHU2|Q6FHU2_HUMAN;tr|Q53G35|Q53G35_HUMAN;sp|P18669|PGAM1_HUMAN;tr|Q0D2Q6|Q0D2Q6_HUMAN;tr|Q6FHK8|Q6FHK8_HUMAN;tr|B4DKL5|B4DKL5_HUMAN;tr|B4DMJ7|B4DMJ7_HUMAN;sp|P15259|PGAM2_HUMAN	756	Color2 [DarkGray]	1	4					18	18	18	65.4	65.4	65.4	28.82	0	248.72	28808000000	227	29.7428	29.4862	29.9646	29.8117	29.6386	29.9385	30.1074	30.1239	30.494	30.3195
+	3.05099	0.636725	tr|A0A024R4A0|A0A024R4A0_HUMAN;sp|P19338|NUCL_HUMAN;tr|B3KTP9|B3KTP9_HUMAN;tr|B3KM80|B3KM80_HUMAN;tr|Q6ZS99|Q6ZS99_HUMAN;tr|Q9BQ02|Q9BQ02_HUMAN;tr|H7BY16|H7BY16_HUMAN;tr|C9JYW2|C9JYW2_HUMAN;tr|C9JLB1|C9JLB1_HUMAN;tr|C9J1H7|C9J1H7_HUMAN;tr|C9JWL1|C9JWL1_HUMAN	NCL	tr|A0A024R4A0|A0A024R4A0_HUMAN;sp|P19338|NUCL_HUMAN;tr|B3KTP9|B3KTP9_HUMAN;tr|B3KM80|B3KM80_HUMAN;tr|Q6ZS99|Q6ZS99_HUMAN;tr|Q9BQ02|Q9BQ02_HUMAN;tr|H7BY16|H7BY16_HUMAN	761	Color2 [DarkGray]	1	4					41	41	41	44.2	44.2	44.2	76.613	0	323.31	27793000000	341	29.55	29.1673	29.5464	29.6485	29.7846	29.9618	30.3035	30.1263	30.3512	30.1376
+	1.99456	0.763724	sp|P19367-3|HXK1_HUMAN;sp|P19367-4|HXK1_HUMAN;tr|A0A024QZK7|A0A024QZK7_HUMAN;sp|P19367|HXK1_HUMAN;tr|A8K7J7|A8K7J7_HUMAN;sp|P19367-2|HXK1_HUMAN;tr|B4DG62|B4DG62_HUMAN;tr|Q59FD4|Q59FD4_HUMAN;tr|B3KXY9|B3KXY9_HUMAN;tr|B3KRA9|B3KRA9_HUMAN;tr|B1AR63|B1AR63_HUMAN;tr|A8K4Q9|A8K4Q9_HUMAN;tr|B3KT70|B3KT70_HUMAN;sp|Q2TB90|HKDC1_HUMAN;tr|B4E0J9|B4E0J9_HUMAN;tr|Q53QX9|Q53QX9_HUMAN;tr|A0A024R7R1|A0A024R7R1_H…	HK1	sp|P19367-3|HXK1_HUMAN;sp|P19367-4|HXK1_HUMAN;tr|A0A024QZK7|A0A024QZK7_HUMAN;sp|P19367|HXK1_HUMAN;tr|A8K7J7|A8K7J7_HUMAN;sp|P19367-2|HXK1_HUMAN;tr|B4DG62|B4DG62_HUMAN;tr|Q59FD4|Q59FD4_HUMAN;tr|B3KXY9|B3KXY9_HUMAN;tr|B3KRA9|B3KRA9_HUMAN	762	Color2 [DarkGray]	1	4					27	27	23	30.7	30.7	26.6	102.74	0	86.489	5478500000	121	27.4161	26.3979	26.7282	27.5278	27.1592	27.9435	28.0171	27.597	27.6358	27.8545
+	3.8166	6.29004	sp|P19971|TYPH_HUMAN;tr|B2RBL3|B2RBL3_HUMAN;tr|E5KRG5|E5KRG5_HUMAN;tr|C9JGI3|C9JGI3_HUMAN;sp|P19971-2|TYPH_HUMAN;tr|A0A494C0L6|A0A494C0L6_HUMAN;tr|A0A494BZZ4|A0A494BZZ4_HUMAN;tr|B4DVR2|B4DVR2_HUMAN;tr|A0A494C1L9|A0A494C1L9_HUMAN;tr|A0A0S2Z3P7|A0A0S2Z3P7_HUMAN;tr|A0A494C1N7|A0A494C1N7_HUMAN;tr|B3KQ24|B3KQ24_HUMAN;tr|A0A0S2Z488|A0A0S2Z488_HUMAN;tr|A0A1W2PP80|A0A1W2PP80_HUMAN;tr|A0A494C0A4|A0A494C0A…	TYMP	sp|P19971|TYPH_HUMAN;tr|B2RBL3|B2RBL3_HUMAN;tr|E5KRG5|E5KRG5_HUMAN;tr|C9JGI3|C9JGI3_HUMAN;sp|P19971-2|TYPH_HUMAN;tr|A0A494C0L6|A0A494C0L6_HUMAN	769	Color2 [DarkGray]	1	4					22	22	22	50.2	50.2	50.2	49.955	0	148.64	13904000000	139	22.1056	24.1755	26.8664	22.3797	22.8706	30.4765	29.0736	30.684	30.4294	29.1844
+	2.4946	3.30129	sp|P20340|RAB6A_HUMAN;sp|P20340-2|RAB6A_HUMAN;tr|A0A024R5H8|A0A024R5H8_HUMAN;tr|A0A024R5J5|A0A024R5J5_HUMAN;tr|Q6FGX3|Q6FGX3_HUMAN;tr|Q53ET8|Q53ET8_HUMAN;tr|B7Z5Z9|B7Z5Z9_HUMAN;sp|P20340-4|RAB6A_HUMAN;sp|Q9NRW1|RAB6B_HUMAN;tr|C9JU14|C9JU14_HUMAN;tr|Q6AZ91|Q6AZ91_HUMAN;tr|J3KR73|J3KR73_HUMAN;sp|Q9NRW1-2|RAB6B_HUMAN;sp|Q53S08|RAB6D_HUMAN;sp|Q14964|RB39A_HUMAN;tr|C9JB90|C9JB90_HUMAN;tr|F5H3K7|F5H3K7…	RAB6A	sp|P20340|RAB6A_HUMAN;sp|P20340-2|RAB6A_HUMAN;tr|A0A024R5H8|A0A024R5H8_HUMAN;tr|A0A024R5J5|A0A024R5J5_HUMAN;tr|Q6FGX3|Q6FGX3_HUMAN;tr|Q53ET8|Q53ET8_HUMAN;tr|B7Z5Z9|B7Z5Z9_HUMAN;sp|P20340-4|RAB6A_HUMAN;sp|Q9NRW1|RAB6B_HUMAN	777	Color2 [DarkGray]	1	4					7	7	7	31.7	31.7	31.7	23.593	0	20.828	3562100000	33	23.1367	24.1463	27.0933	22.8108	23.315	27.4885	27.1701	27.4118	27.9207	27.0174
+	2.10555	3.1956	sp|P20591|MX1_HUMAN;tr|F8W8T1|F8W8T1_HUMAN;tr|Q8NAA8|Q8NAA8_HUMAN;sp|P20591-2|MX1_HUMAN;tr|H9KVC9|H9KVC9_HUMAN;tr|H9KVC7|H9KVC7_HUMAN;sp|P20592-2|MX2_HUMAN;tr|Q75MY7|Q75MY7_HUMAN;sp|P20592|MX2_HUMAN;tr|H9KVD0|H9KVD0_HUMAN;tr|H9KVC4|H9KVC4_HUMAN;tr|C9JS04|C9JS04_HUMAN;tr|C9JZQ9|C9JZQ9_HUMAN;tr|C9JEL4|C9JEL4_HUMAN	MX1	sp|P20591|MX1_HUMAN;tr|F8W8T1|F8W8T1_HUMAN;tr|Q8NAA8|Q8NAA8_HUMAN;sp|P20591-2|MX1_HUMAN	778	Color2 [DarkGray]	1	4					18	18	18	32.3	32.3	32.3	75.519	0	95.345	2295000000	47	23.584	25.3212	23.2899	23.4697	23.0347	27.3818	25.1425	27.8612	29.2464	25.0456
+	1.95314	-1.58147	tr|A8K0R3|A8K0R3_HUMAN;sp|P20774|MIME_HUMAN;tr|B4DI63|B4DI63_HUMAN;tr|Q7Z532|Q7Z532_HUMAN;tr|Q5TBF5|Q5TBF5_HUMAN	OGN	tr|A8K0R3|A8K0R3_HUMAN;sp|P20774|MIME_HUMAN;tr|B4DI63|B4DI63_HUMAN;tr|Q7Z532|Q7Z532_HUMAN;tr|Q5TBF5|Q5TBF5_HUMAN	781	Color2 [DarkGray]	1	4					23	23	23	44	44	44	33.922	0	221.32	123720000000	244	32.8826	32.9365	31.8227	32.7916	32.5377	31.7774	29.3911	31.7319	31.2581	30.9051
+	2.14092	-3.36483	tr|A0A024R8E5|A0A024R8E5_HUMAN;sp|P20908-2|CO5A1_HUMAN;sp|P20908|CO5A1_HUMAN;tr|Q59EE7|Q59EE7_HUMAN;tr|B2ZZ86|B2ZZ86_HUMAN;tr|Q96HC0|Q96HC0_HUMAN;tr|H7BY82|H7BY82_HUMAN;tr|Q59HB5|Q59HB5_HUMAN;sp|P12107-4|COBA1_HUMAN;tr|D3DT71|D3DT71_HUMAN;sp|P12107-3|COBA1_HUMAN;sp|P12107|COBA1_HUMAN;tr|D3DT72|D3DT72_HUMAN;sp|P12107-2|COBA1_HUMAN	COL5A1	tr|A0A024R8E5|A0A024R8E5_HUMAN;sp|P20908-2|CO5A1_HUMAN;sp|P20908|CO5A1_HUMAN;tr|Q59EE7|Q59EE7_HUMAN;tr|B2ZZ86|B2ZZ86_HUMAN	783	Color2 [DarkGray]	1	4					9	9	9	5.7	5.7	5.7	183.56	0	118.64	1738100000	34	28.2688	24.399	27.0208	27.8892	23.6495	22.9594	22.6668	22.9388	23.1459	22.6921
+	2.57416	2.67517	tr|A0A140VK65|A0A140VK65_HUMAN;sp|P21281|VATB2_HUMAN;tr|H0YC04|H0YC04_HUMAN;tr|Q59HF3|Q59HF3_HUMAN;tr|B4DQI9|B4DQI9_HUMAN;tr|B4DFM5|B4DFM5_HUMAN;tr|Q71UA2|Q71UA2_HUMAN;tr|B4DWH7|B4DWH7_HUMAN;tr|C9JL73|C9JL73_HUMAN;sp|P15313|VATB1_HUMAN;tr|H0YAT8|H0YAT8_HUMAN;tr|E5RGH6|E5RGH6_HUMAN;tr|C9JZ02|C9JZ02_HUMAN;tr|C9JNS9|C9JNS9_HUMAN	ATP6V1B2	tr|A0A140VK65|A0A140VK65_HUMAN;sp|P21281|VATB2_HUMAN;tr|H0YC04|H0YC04_HUMAN;tr|Q59HF3|Q59HF3_HUMAN	789	Color2 [DarkGray]	1	4					12	12	12	25.8	25.8	25.8	56.5	0	48.24	1839200000	58	22.9323	24.5838	25.2531	23.4396	23.8534	25.5103	27.6053	27.1194	25.6074	27.5956
+	2.20991	0.873907	tr|A0A1L1UHR1|A0A1L1UHR1_HUMAN;sp|P21796|VDAC1_HUMAN;tr|B3KTS5|B3KTS5_HUMAN;tr|C9JI87|C9JI87_HUMAN;tr|B4DEI3|B4DEI3_HUMAN	VDAC1	tr|A0A1L1UHR1|A0A1L1UHR1_HUMAN;sp|P21796|VDAC1_HUMAN;tr|B3KTS5|B3KTS5_HUMAN;tr|C9JI87|C9JI87_HUMAN	796	Color2 [DarkGray]	1	4					20	20	20	74.2	74.2	74.2	30.772	0	323.31	15629000000	182	28.3415	27.7059	28.9906	28.4241	28.859	29.483	29.396	29.2515	29.4548	29.1053
+	2.78529	1.88219	tr|A0A024RD93|A0A024RD93_HUMAN;sp|P22234|PUR6_HUMAN;sp|P22234-2|PUR6_HUMAN;tr|E9PBS1|E9PBS1_HUMAN;tr|B4DGX3|B4DGX3_HUMAN;tr|D6RF62|D6RF62_HUMAN	PAICS	tr|A0A024RD93|A0A024RD93_HUMAN;sp|P22234|PUR6_HUMAN;sp|P22234-2|PUR6_HUMAN;tr|E9PBS1|E9PBS1_HUMAN;tr|B4DGX3|B4DGX3_HUMAN;tr|D6RF62|D6RF62_HUMAN	805	Color2 [DarkGray]	1	4					12	12	12	31.3	31.3	31.3	47.079	0	46.379	2691400000	54	25.4208	24.3974	25.9047	25.869	24.1126	26.5122	27.4347	27.0022	26.9544	27.2121
+	2.15074	0.912186	sp|P22392-2|NDKB_HUMAN;tr|Q32Q12|Q32Q12_HUMAN;tr|J3KPD9|J3KPD9_HUMAN;tr|Q6FHN3|Q6FHN3_HUMAN;sp|P22392|NDKB_HUMAN;tr|F6XY72|F6XY72_HUMAN;sp|O60361|NDK8_HUMAN	NME2	sp|P22392-2|NDKB_HUMAN;tr|Q32Q12|Q32Q12_HUMAN;tr|J3KPD9|J3KPD9_HUMAN;tr|Q6FHN3|Q6FHN3_HUMAN;sp|P22392|NDKB_HUMAN;tr|F6XY72|F6XY72_HUMAN	809	Color2 [DarkGray]	1	4					18	18	7	72.3	72.3	19.9	30.137	0	81.241	20857000000	166	28.4724	29.3079	29.5551	28.6445	28.7867	29.4968	29.7505	30.0328	30.3557	29.6917
+	2.51182	0.66424	sp|P22626|ROA2_HUMAN;sp|P22626-2|ROA2_HUMAN;tr|A0A384NL58|A0A384NL58_HUMAN;tr|A0A024RA28|A0A024RA28_HUMAN;tr|A0A087WUI2|A0A087WUI2_HUMAN;tr|I6L957|I6L957_HUMAN	HNRNPA2B1	sp|P22626|ROA2_HUMAN;sp|P22626-2|ROA2_HUMAN;tr|A0A384NL58|A0A384NL58_HUMAN;tr|A0A024RA28|A0A024RA28_HUMAN;tr|A0A087WUI2|A0A087WUI2_HUMAN;tr|I6L957|I6L957_HUMAN	811	Color2 [DarkGray]	1	4					32	32	31	71.4	71.4	71.4	37.429	0	323.31	56695000000	528	30.121	30.6712	30.7474	30.2772	30.6757	31.2778	31.448	31.1942	30.9194	30.9743
+	3.09914	2.46346	tr|B0AZN7|B0AZN7_HUMAN;tr|A8K5N5|A8K5N5_HUMAN;sp|P22735|TGM1_HUMAN;tr|B0AZM8|B0AZM8_HUMAN;tr|B4DRV1|B4DRV1_HUMAN;sp|P22735-2|TGM1_HUMAN;tr|H0YMQ8|H0YMQ8_HUMAN;tr|G1APU8|G1APU8_HUMAN;tr|H0YLT9|H0YLT9_HUMAN	TGM1	tr|B0AZN7|B0AZN7_HUMAN;tr|A8K5N5|A8K5N5_HUMAN;sp|P22735|TGM1_HUMAN;tr|B0AZM8|B0AZM8_HUMAN;tr|B4DRV1|B4DRV1_HUMAN;sp|P22735-2|TGM1_HUMAN	813	Color2 [DarkGray]	1	4					15	15	15	22.9	22.9	22.9	89.798	0	71.097	1592400000	41	24.1653	24.9516	23.0731	25.2566	24.1005	25.7356	27.0397	26.9947	26.7362	27.3582
+	2.45146	-3.23491	sp|P23141-3|EST1_HUMAN;sp|P23141|EST1_HUMAN;sp|P23141-2|EST1_HUMAN;tr|B7Z795|B7Z795_HUMAN;tr|H3BQV8|H3BQV8_HUMAN;tr|A0A140TA63|A0A140TA63_HUMAN;tr|H3BSU0|H3BSU0_HUMAN;tr|H3BQR4|H3BQR4_HUMAN;sp|Q9UKY3-2|CES1P_HUMAN;sp|Q9UKY3|CES1P_HUMAN	CES1	sp|P23141-3|EST1_HUMAN;sp|P23141|EST1_HUMAN;sp|P23141-2|EST1_HUMAN;tr|B7Z795|B7Z795_HUMAN	815	Color2 [DarkGray]	1	4					10	10	10	25.1	25.1	25.1	62.392	0	38.21	1208600000	30	28.0376	24.1389	26.6755	26.896	26.0521	22.7108	23.4994	21.7238	24.564	23.1275
+	1.89295	0.694392	tr|V9HWC6|V9HWC6_HUMAN;sp|P23284|PPIB_HUMAN	HEL-S-39	tr|V9HWC6|V9HWC6_HUMAN;sp|P23284|PPIB_HUMAN	823	Color2 [DarkGray]	1	4					17	17	17	67.8	67.8	67.8	22.742	0	132.16	21900000000	205	29.1298	28.8853	29.9717	29.1754	29.0723	29.6534	29.7288	30.0527	30.2494	30.0222
+	1.95292	2.42263	sp|P23381|SYWC_HUMAN;tr|A0A024R6K8|A0A024R6K8_HUMAN;sp|P23381-2|SYWC_HUMAN;tr|G3V3Y5|G3V3Y5_HUMAN;tr|G3V3H8|G3V3H8_HUMAN;tr|B4DTK8|B4DTK8_HUMAN;tr|G3V277|G3V277_HUMAN;tr|H0YJP3|H0YJP3_HUMAN;tr|G3V2Y7|G3V2Y7_HUMAN;tr|G3V456|G3V456_HUMAN;tr|G3V5U1|G3V5U1_HUMAN;tr|G3V227|G3V227_HUMAN;tr|G3V3P2|G3V3P2_HUMAN;tr|G3V423|G3V423_HUMAN;tr|G3V3X0|G3V3X0_HUMAN;tr|G3V3S7|G3V3S7_HUMAN;tr|G3V5W1|G3V5W1_HUMAN	WARS1	sp|P23381|SYWC_HUMAN;tr|A0A024R6K8|A0A024R6K8_HUMAN;sp|P23381-2|SYWC_HUMAN	824	Color2 [DarkGray]	1	4					15	15	15	34.2	34.2	34.2	53.165	0	80.676	1924900000	44	24.8395	25.2689	23.0782	25.5552	23.2882	25.1513	26.5896	27.1934	28.4472	26.7615
+	4.874	1.0438	sp|P23396|RS3_HUMAN;sp|P23396-2|RS3_HUMAN;tr|Q53G83|Q53G83_HUMAN;tr|E9PL09|E9PL09_HUMAN;tr|E9PPU1|E9PPU1_HUMAN;tr|F2Z2S8|F2Z2S8_HUMAN;tr|H0YCJ7|H0YCJ7_HUMAN;tr|H0YF32|H0YF32_HUMAN;tr|Q9NQS8|Q9NQS8_HUMAN;tr|A7E2S3|A7E2S3_HUMAN;tr|H0YEU2|H0YEU2_HUMAN;tr|E9PK82|E9PK82_HUMAN;tr|E9PJH4|E9PJH4_HUMAN;tr|E9PQ96|E9PQ96_HUMAN;tr|E9PSF4|E9PSF4_HUMAN;tr|E9PQX2|E9PQX2_HUMAN;tr|H0YES8|H0YES8_HUMAN	RPS3	sp|P23396|RS3_HUMAN;sp|P23396-2|RS3_HUMAN;tr|Q53G83|Q53G83_HUMAN;tr|E9PL09|E9PL09_HUMAN;tr|E9PPU1|E9PPU1_HUMAN;tr|F2Z2S8|F2Z2S8_HUMAN;tr|H0YCJ7|H0YCJ7_HUMAN;tr|H0YF32|H0YF32_HUMAN;tr|Q9NQS8|Q9NQS8_HUMAN;tr|A7E2S3|A7E2S3_HUMAN	825	Color2 [DarkGray]	1	4					30	30	30	89.3	89.3	89.3	26.688	0	209.27	23687000000	242	28.8181	29.1795	29.3725	29.003	29.1277	29.9786	30.317	30.1807	30.2123	30.0313
+	3.16081	2.05637	tr|A0A384MTQ3|A0A384MTQ3_HUMAN;sp|P23526|SAHH_HUMAN;sp|P23526-2|SAHH_HUMAN;tr|Q1RMG2|Q1RMG2_HUMAN	AHCY	tr|A0A384MTQ3|A0A384MTQ3_HUMAN;sp|P23526|SAHH_HUMAN;sp|P23526-2|SAHH_HUMAN;tr|Q1RMG2|Q1RMG2_HUMAN	828	Color2 [DarkGray]	1	4					19	19	19	34.3	34.3	34.3	47.716	0	102.64	5699100000	110	26.2823	24.9712	26.6399	26.9997	25.776	27.6796	28.2425	28.3826	28.0807	28.5655
+	3.30785	1.26983	tr|V9HWI5|V9HWI5_HUMAN;sp|P23528|COF1_HUMAN;tr|E9PP50|E9PP50_HUMAN;tr|E9PK25|E9PK25_HUMAN;tr|G3V1A4|G3V1A4_HUMAN;tr|E9PQB7|E9PQB7_HUMAN;tr|B4E112|B4E112_HUMAN;tr|E9PS23|E9PS23_HUMAN;tr|E9PLJ3|E9PLJ3_HUMAN	HEL-S-15	tr|V9HWI5|V9HWI5_HUMAN;sp|P23528|COF1_HUMAN;tr|E9PP50|E9PP50_HUMAN;tr|E9PK25|E9PK25_HUMAN;tr|G3V1A4|G3V1A4_HUMAN;tr|E9PQB7|E9PQB7_HUMAN;tr|B4E112|B4E112_HUMAN;tr|E9PS23|E9PS23_HUMAN;tr|E9PLJ3|E9PLJ3_HUMAN	829	Color2 [DarkGray]	1	4					27	27	18	91.6	91.6	64.5	18.502	0	323.31	44349000000	291	29.7215	29.8153	30.2766	29.4781	29.6343	30.5112	31.6458	31.0117	31.1119	30.9945
+	1.93215	-1.42657	tr|B4DNN4|B4DNN4_HUMAN;tr|Q53GZ5|Q53GZ5_HUMAN;sp|P23921|RIR1_HUMAN;tr|B4E0I8|B4E0I8_HUMAN;tr|B4DS95|B4DS95_HUMAN	RRM1	tr|B4DNN4|B4DNN4_HUMAN;tr|Q53GZ5|Q53GZ5_HUMAN;sp|P23921|RIR1_HUMAN;tr|B4E0I8|B4E0I8_HUMAN	832	Color2 [DarkGray]	1	4					3	3	3	3.8	3.8	3.8	86.451	0	4.7134	53697000	2	24.4642	24.7964	22.7701	23.8123	24.7302	22.2078	22.3343	23.2944	22.4574	23.1465
+	1.88567	-1.05768	sp|P23946|CMA1_HUMAN;sp|P23946-2|CMA1_HUMAN;tr|Q4FEB5|Q4FEB5_HUMAN;tr|Q4FEB3|Q4FEB3_HUMAN	CMA1	sp|P23946|CMA1_HUMAN;sp|P23946-2|CMA1_HUMAN	833	Color2 [DarkGray]	1	4					6	6	6	32	32	32	27.324	0	43.172	14958000000	86	29.8162	29.3773	28.9642	29.3921	28.5111	28.7444	27.6374	28.4391	27.4881	28.4636
+	1.99381	2.52411	tr|A7MBN2|A7MBN2_HUMAN;tr|E9PC84|E9PC84_HUMAN;sp|P24821-4|TENA_HUMAN;tr|A0A024R884|A0A024R884_HUMAN;sp|P24821|TENA_HUMAN;tr|Q4LE33|Q4LE33_HUMAN;tr|J3QSU6|J3QSU6_HUMAN;sp|P24821-6|TENA_HUMAN;sp|P24821-5|TENA_HUMAN;sp|P24821-2|TENA_HUMAN;sp|P24821-3|TENA_HUMAN;tr|F5H7V9|F5H7V9_HUMAN;tr|D3YHM4|D3YHM4_HUMAN;tr|B4E1W8|B4E1W8_HUMAN;tr|H0YGZ3|H0YGZ3_HUMAN	TNC	tr|A7MBN2|A7MBN2_HUMAN;tr|E9PC84|E9PC84_HUMAN;sp|P24821-4|TENA_HUMAN;tr|A0A024R884|A0A024R884_HUMAN;sp|P24821|TENA_HUMAN;tr|Q4LE33|Q4LE33_HUMAN;tr|J3QSU6|J3QSU6_HUMAN;sp|P24821-6|TENA_HUMAN;sp|P24821-5|TENA_HUMAN;sp|P24821-2|TENA_HUMAN;sp|P24821-3|TENA_HUMAN;tr|F5H7V9|F5H7V9_HUMAN;tr|D3YHM4|D3YHM4_HUMAN	840	Color2 [DarkGray]	1	4					20	20	20	14.2	14.2	14.2	210.49	0	147.76	2870900000	75	22.8973	25.1411	27.3876	24.4775	24.3314	27.879	27.4147	27.6125	26.9237	27.0256
+	2.51244	1.58314	tr|Q6FI51|Q6FI51_HUMAN;tr|Q6FHS4|Q6FHS4_HUMAN;sp|P25685|DNJB1_HUMAN;tr|B4DKK9|B4DKK9_HUMAN;sp|P25685-2|DNJB1_HUMAN;tr|M0R080|M0R080_HUMAN;tr|M0R128|M0R128_HUMAN;tr|A0A1B0GX60|A0A1B0GX60_HUMAN;tr|M0R1D6|M0R1D6_HUMAN;tr|M0QZD0|M0QZD0_HUMAN;tr|M0QYT3|M0QYT3_HUMAN;tr|M0QXK0|M0QXK0_HUMAN	DNAJB1	tr|Q6FI51|Q6FI51_HUMAN;tr|Q6FHS4|Q6FHS4_HUMAN;sp|P25685|DNJB1_HUMAN;tr|B4DKK9|B4DKK9_HUMAN;sp|P25685-2|DNJB1_HUMAN	848	Color2 [DarkGray]	1	4					5	5	5	17.9	17.9	17.9	38.01	0	13.921	559800000	21	23.9883	24.5412	23.9751	22.4659	23.7413	24.8913	25.3723	25.6935	25.6165	25.054
+	2.29411	0.407555	tr|V9HW26|V9HW26_HUMAN;sp|P25705|ATPA_HUMAN;sp|P25705-2|ATPA_HUMAN;sp|P25705-3|ATPA_HUMAN;tr|K7EK77|K7EK77_HUMAN;tr|K7ENJ4|K7ENJ4_HUMAN;tr|B4DGW3|B4DGW3_HUMAN;tr|K7ERX7|K7ERX7_HUMAN;tr|K7EJP1|K7EJP1_HUMAN;tr|K7EQH4|K7EQH4_HUMAN;tr|K7ESA0|K7ESA0_HUMAN	HEL-S-123m	tr|V9HW26|V9HW26_HUMAN;sp|P25705|ATPA_HUMAN;sp|P25705-2|ATPA_HUMAN;sp|P25705-3|ATPA_HUMAN;tr|K7EK77|K7EK77_HUMAN;tr|K7ENJ4|K7ENJ4_HUMAN	849	Color2 [DarkGray]	1	4					43	43	43	60.9	60.9	60.9	59.75	0	323.31	81757000000	515	30.948	30.9736	31.3674	31.1691	31.4717	31.5673	31.648	31.6235	31.516	31.6129
+	2.80917	2.28793	sp|P25815|S100P_HUMAN	S100P	sp|P25815|S100P_HUMAN	855	Color2 [DarkGray]	1	4					2	2	2	31.6	31.6	31.6	10.4	0	14.229	1182200000	16	24.9006	24.2961	22.6473	23.9877	24.3089	25.5258	26.2045	26.5943	27.3422	25.9133
+	1.82487	0.612999	tr|Q6NZ55|Q6NZ55_HUMAN;tr|A8K4C8|A8K4C8_HUMAN;sp|P26373|RL13_HUMAN;sp|P26373-2|RL13_HUMAN;tr|J3QSB4|J3QSB4_HUMAN;tr|O60250|O60250_HUMAN;tr|J3KS98|J3KS98_HUMAN;tr|H3BUK8|H3BUK8_HUMAN;tr|H3BTH3|H3BTH3_HUMAN;tr|B4DGL7|B4DGL7_HUMAN	RPL13	tr|Q6NZ55|Q6NZ55_HUMAN;tr|A8K4C8|A8K4C8_HUMAN;sp|P26373|RL13_HUMAN;sp|P26373-2|RL13_HUMAN;tr|J3QSB4|J3QSB4_HUMAN	860	Color2 [DarkGray]	1	4					21	21	21	67.8	67.8	67.8	24.265	0	132.3	17482000000	187	28.9978	28.5853	28.9894	28.4035	29.0318	29.3869	29.8652	29.3437	29.5433	28.9335
+	3.70823	1.16004	tr|Q53YD7|Q53YD7_HUMAN;sp|P26641|EF1G_HUMAN;sp|P26641-2|EF1G_HUMAN;tr|B4DUP0|B4DUP0_HUMAN;tr|B4DUK7|B4DUK7_HUMAN;tr|B4DSR4|B4DSR4_HUMAN;tr|Q2F838|Q2F838_HUMAN;tr|Q2F840|Q2F840_HUMAN	EEF1G	tr|Q53YD7|Q53YD7_HUMAN;sp|P26641|EF1G_HUMAN;sp|P26641-2|EF1G_HUMAN;tr|B4DUP0|B4DUP0_HUMAN	866	Color2 [DarkGray]	1	4					17	17	17	39.4	39.4	39.4	50.118	0	122.35	14952000000	133	28.3019	28.3484	28.7761	27.9885	28.5307	29.207	29.5106	29.5066	29.9787	29.543
+	2.55638	0.721267	sp|P27348|1433T_HUMAN;tr|E9PG15|E9PG15_HUMAN;tr|Q53RR5|Q53RR5_HUMAN;tr|B4DMT8|B4DMT8_HUMAN;tr|Q53S41|Q53S41_HUMAN;tr|B4DY04|B4DY04_HUMAN;tr|Q3YBA8|Q3YBA8_HUMAN	YWHAQ	sp|P27348|1433T_HUMAN;tr|E9PG15|E9PG15_HUMAN;tr|Q53RR5|Q53RR5_HUMAN	873	Color2 [DarkGray]	1	4					16	10	10	53.1	41.2	41.2	27.764	0	148.52	7772600000	89	27.3986	28.0567	27.8877	27.7971	27.5783	28.0265	28.5926	28.7131	28.6274	28.3652
+	1.89329	0.644948	sp|P27824|CALX_HUMAN;sp|P27824-2|CALX_HUMAN;sp|P27824-3|CALX_HUMAN;tr|D6RAU8|D6RAU8_HUMAN;tr|D6RB85|D6RB85_HUMAN;tr|D6RDP7|D6RDP7_HUMAN;tr|H0Y9Q7|H0Y9Q7_HUMAN;tr|D6RFL1|D6RFL1_HUMAN;tr|Q16094|Q16094_HUMAN;tr|D6RGY2|D6RGY2_HUMAN;tr|Q6ZP56|Q6ZP56_HUMAN;tr|D6RAQ8|D6RAQ8_HUMAN;tr|H0Y9H1|H0Y9H1_HUMAN;tr|D6RHJ3|D6RHJ3_HUMAN;tr|D6RD16|D6RD16_HUMAN	CANX	sp|P27824|CALX_HUMAN;sp|P27824-2|CALX_HUMAN;sp|P27824-3|CALX_HUMAN;tr|D6RAU8|D6RAU8_HUMAN;tr|D6RB85|D6RB85_HUMAN;tr|D6RDP7|D6RDP7_HUMAN	882	Color2 [DarkGray]	1	4					16	16	16	25.3	25.3	25.3	67.567	0	62.545	5363300000	112	26.968	27.0371	27.3558	27.2028	26.9459	27.2221	27.8336	27.4886	28.323	27.867
+	5.00298	3.42463	tr|Q6FHU0|Q6FHU0_HUMAN;sp|P28062-2|PSB8_HUMAN;tr|X5D2R7|X5D2R7_HUMAN;tr|X5CMJ9|X5CMJ9_HUMAN;sp|P28062|PSB8_HUMAN;tr|Q5JNW7|Q5JNW7_HUMAN;tr|A0A140T998|A0A140T998_HUMAN;tr|B7Z6U7|B7Z6U7_HUMAN	PSMB8	tr|Q6FHU0|Q6FHU0_HUMAN;sp|P28062-2|PSB8_HUMAN;tr|X5D2R7|X5D2R7_HUMAN;tr|X5CMJ9|X5CMJ9_HUMAN;sp|P28062|PSB8_HUMAN;tr|Q5JNW7|Q5JNW7_HUMAN;tr|A0A140T998|A0A140T998_HUMAN	883	Color2 [DarkGray]	1	4					7	7	7	42.6	42.6	42.6	29.696	0	74.714	2813800000	42	23.8502	24.3084	23.0827	24.3354	24.0822	27.1557	28.1853	27.414	27.475	26.5521
+	2.98002	0.935264	tr|Q5U0A0|Q5U0A0_HUMAN;tr|A0A109NGN6|A0A109NGN6_HUMAN;sp|P28066|PSA5_HUMAN;sp|P28066-2|PSA5_HUMAN	PSMA5	tr|Q5U0A0|Q5U0A0_HUMAN;tr|A0A109NGN6|A0A109NGN6_HUMAN;sp|P28066|PSA5_HUMAN;sp|P28066-2|PSA5_HUMAN	885	Color2 [DarkGray]	1	4					8	8	8	44.8	44.8	44.8	26.425	0	150.42	6396700000	75	27.2615	26.6232	27.2323	27.2332	27.6532	27.9913	28.3303	28.307	27.8802	28.1708
+	3.53436	1.14974	sp|P28838-2|AMPL_HUMAN;tr|V9HW38|V9HW38_HUMAN;sp|P28838|AMPL_HUMAN;tr|B4DQG5|B4DQG5_HUMAN;tr|H0Y9Q1|H0Y9Q1_HUMAN;tr|H0Y983|H0Y983_HUMAN	LAP3	sp|P28838-2|AMPL_HUMAN;tr|V9HW38|V9HW38_HUMAN;sp|P28838|AMPL_HUMAN;tr|B4DQG5|B4DQG5_HUMAN	893	Color2 [DarkGray]	1	4					24	24	24	56.8	56.8	56.8	52.771	0	99.181	6029100000	122	27.3101	26.9407	27.5717	26.9204	27.064	27.8301	28.6674	28.228	28.5121	28.318
+	3.93536	4.63462	sp|P29034|S10A2_HUMAN;tr|R4GN49|R4GN49_HUMAN;tr|Q5RHS7|Q5RHS7_HUMAN	S100A2	sp|P29034|S10A2_HUMAN;tr|R4GN49|R4GN49_HUMAN	896	Color2 [DarkGray]	1	4					7	7	7	36.7	36.7	36.7	11.117	0	34.744	6021300000	39	23.8767	24.6973	23.3416	22.9625	25.5626	26.9807	28.7932	29.2485	29.7729	28.8185
+	2.78378	3.36118	sp|P29373|RABP2_HUMAN;tr|Q5SYZ4|Q5SYZ4_HUMAN;tr|B5MCB5|B5MCB5_HUMAN;tr|F1T0F7|F1T0F7_HUMAN;sp|P29762|RABP1_HUMAN	CRABP2	sp|P29373|RABP2_HUMAN;tr|Q5SYZ4|Q5SYZ4_HUMAN	900	Color2 [DarkGray]	1	4					13	13	13	79.7	79.7	79.7	15.693	0	165.54	23928000000	130	27.8813	24.6113	28.3021	27.5579	27.9464	29.7267	30.5655	31.1981	31.122	30.4926
+	3.11885	1.39355	sp|P29692|EF1D_HUMAN;tr|E9PRY8|E9PRY8_HUMAN;tr|D3DWK1|D3DWK1_HUMAN;tr|B2RAR6|B2RAR6_HUMAN;sp|P29692-2|EF1D_HUMAN;sp|P29692-4|EF1D_HUMAN;tr|E9PQZ1|E9PQZ1_HUMAN;tr|E9PK01|E9PK01_HUMAN;tr|Q9H7G6|Q9H7G6_HUMAN;tr|Q71RH4|Q71RH4_HUMAN;tr|A0A087X1X7|A0A087X1X7_HUMAN;tr|H0YE72|H0YE72_HUMAN;tr|E9PI39|E9PI39_HUMAN;tr|E9PQ49|E9PQ49_HUMAN;tr|E9PL12|E9PL12_HUMAN;tr|E9PPR1|E9PPR1_HUMAN;tr|H0YE58|H0YE58_HUMAN;tr…	EEF1D	sp|P29692|EF1D_HUMAN;tr|E9PRY8|E9PRY8_HUMAN;tr|D3DWK1|D3DWK1_HUMAN;tr|B2RAR6|B2RAR6_HUMAN;sp|P29692-2|EF1D_HUMAN;sp|P29692-4|EF1D_HUMAN;tr|E9PQZ1|E9PQZ1_HUMAN;tr|E9PK01|E9PK01_HUMAN;tr|Q9H7G6|Q9H7G6_HUMAN;tr|Q71RH4|Q71RH4_HUMAN;tr|A0A087X1X7|A0A087X1X7_HUMAN;tr|H0YE72|H0YE72_HUMAN;tr|E9PI39|E9PI39_HUMAN;tr|E9PQ49|E9PQ49_HUMAN	907	Color2 [DarkGray]	1	4					18	18	2	68.7	68.7	12.1	31.121	0	257.73	10029000000	120	27.4547	26.9249	28.2493	27.5544	27.723	28.3552	29.1275	29.1931	29.069	29.1293
+	4.22786	-2.63835	tr|Q6JSD7|Q6JSD7_HUMAN;tr|B4E3E3|B4E3E3_HUMAN;tr|B4E220|B4E220_HUMAN;sp|P29972|AQP1_HUMAN;tr|B4F4P6|B4F4P6_HUMAN;tr|A0A024RA31|A0A024RA31_HUMAN;tr|A0A0M7BEW0|A0A0M7BEW0_HUMAN;tr|B2R6P2|B2R6P2_HUMAN;tr|B4DNW4|B4DNW4_HUMAN;tr|B4DVA2|B4DVA2_HUMAN;sp|P29972-3|AQP1_HUMAN;tr|B4DPF5|B4DPF5_HUMAN;tr|A0A494C115|A0A494C115_HUMAN;sp|P29972-2|AQP1_HUMAN;tr|B4DW35|B4DW35_HUMAN;sp|P29972-4|AQP1_HUMAN;tr|K7N7A8…	AQP1	tr|Q6JSD7|Q6JSD7_HUMAN;tr|B4E3E3|B4E3E3_HUMAN;tr|B4E220|B4E220_HUMAN;sp|P29972|AQP1_HUMAN;tr|B4F4P6|B4F4P6_HUMAN;tr|A0A024RA31|A0A024RA31_HUMAN;tr|A0A0M7BEW0|A0A0M7BEW0_HUMAN;tr|B2R6P2|B2R6P2_HUMAN;tr|B4DNW4|B4DNW4_HUMAN;tr|B4DVA2|B4DVA2_HUMAN;sp|P29972-3|AQP1_HUMAN;tr|B4DPF5|B4DPF5_HUMAN;tr|A0A494C115|A0A494C115_HUMAN;sp|P29972-2|AQP1_HUMAN;tr|B4DW35|B4DW35_HUMAN;sp|P29972-4|AQP1_HUMAN;tr|K7N7A8…	911	Color2 [DarkGray]	1	4					2	2	2	32.1	32.1	32.1	9.0561	0	93.282	664690000	13	24.9438	25.0138	26.0393	25.7526	24.7619	23.1252	22.2668	22.3489	23.3447	22.234
+	2.36595	-1.14675	tr|B4E1L0|B4E1L0_HUMAN;tr|A0A024R5Q7|A0A024R5Q7_HUMAN;sp|P30520|PURA2_HUMAN	ADSS	tr|B4E1L0|B4E1L0_HUMAN;tr|A0A024R5Q7|A0A024R5Q7_HUMAN;sp|P30520|PURA2_HUMAN	931	Color2 [DarkGray]	1	4					4	4	4	9.9	9.9	9.9	47.938	0	6.7026	61881000	4	23.9621	24.1134	23.0979	23.8307	24.3222	22.8352	22.2296	22.537	23.4352	22.5555
+	2.32283	1.56142	tr|V9HWH1|V9HWH1_HUMAN;sp|P30740|ILEU_HUMAN;tr|B4E3A8|B4E3A8_HUMAN;sp|P30740-2|ILEU_HUMAN;tr|C9J7N5|C9J7N5_HUMAN;sp|O75830|SPI2_HUMAN;tr|B4DDY9|B4DDY9_HUMAN;tr|A0A0C4DGW9|A0A0C4DGW9_HUMAN	HEL57	tr|V9HWH1|V9HWH1_HUMAN;sp|P30740|ILEU_HUMAN;tr|B4E3A8|B4E3A8_HUMAN;sp|P30740-2|ILEU_HUMAN	938	Color2 [DarkGray]	1	4					20	20	19	57.3	57.3	54.6	42.741	0	104.78	10250000000	113	27.4482	28.5273	27.2049	27.6966	26.5752	28.4036	28.8331	28.7803	29.745	29.4972
+	2.17017	-1.23619	tr|C9J4M6|C9J4M6_HUMAN;tr|B4DR40|B4DR40_HUMAN;tr|B4DH29|B4DH29_HUMAN;tr|A0A1W2PPT5|A0A1W2PPT5_HUMAN;tr|C9J2Y9|C9J2Y9_HUMAN;tr|B4DHJ3|B4DHJ3_HUMAN;sp|P30876|RPB2_HUMAN	POLR2B	tr|C9J4M6|C9J4M6_HUMAN;tr|B4DR40|B4DR40_HUMAN;tr|B4DH29|B4DH29_HUMAN;tr|A0A1W2PPT5|A0A1W2PPT5_HUMAN;tr|C9J2Y9|C9J2Y9_HUMAN;tr|B4DHJ3|B4DHJ3_HUMAN;sp|P30876|RPB2_HUMAN	940	Color2 [DarkGray]	1	4					2	2	2	2	2	2	121.37	0.00087032	2.6887	28986000	2	24.3033	25.0846	24.3965	23.6037	23.8154	23.3681	22.6036	22.7476	22.6039	23.6992
+	6.26023	6.71146	sp|P31151|S10A7_HUMAN	S100A7	sp|P31151|S10A7_HUMAN	944	Color2 [DarkGray]	1	4					14	14	8	83.2	83.2	59.4	11.471	0	92.599	77701000000	190	26.2837	26.5546	24.9962	25.2521	24.167	31.7469	32.0159	32.7718	32.0523	32.224
+	2.33813	0.52308	tr|G8JLB6|G8JLB6_HUMAN;sp|P31943|HNRH1_HUMAN;tr|A0A384MEJ3|A0A384MEJ3_HUMAN;tr|E9PCY7|E9PCY7_HUMAN;tr|D6RBM0|D6RBM0_HUMAN;tr|D6RIU0|D6RIU0_HUMAN;tr|D6RIT2|D6RIT2_HUMAN;tr|D6RAM1|D6RAM1_HUMAN;tr|D6RIH9|D6RIH9_HUMAN;tr|E5RGV0|E5RGV0_HUMAN;tr|D6RJ04|D6RJ04_HUMAN;tr|D6R9T0|D6R9T0_HUMAN;tr|D6RFM3|D6RFM3_HUMAN;tr|D6RDU3|D6RDU3_HUMAN;tr|E7EN40|E7EN40_HUMAN;tr|E7EQJ0|E7EQJ0_HUMAN;tr|D6RDL0|D6RDL0_HUMAN;t…	HNRNPH1	tr|G8JLB6|G8JLB6_HUMAN;sp|P31943|HNRH1_HUMAN;tr|A0A384MEJ3|A0A384MEJ3_HUMAN;tr|E9PCY7|E9PCY7_HUMAN;tr|D6RBM0|D6RBM0_HUMAN;tr|D6RIU0|D6RIU0_HUMAN;tr|D6RIT2|D6RIT2_HUMAN;tr|D6RAM1|D6RAM1_HUMAN;tr|D6RIH9|D6RIH9_HUMAN;tr|E5RGV0|E5RGV0_HUMAN;tr|D6RJ04|D6RJ04_HUMAN;tr|D6R9T0|D6R9T0_HUMAN;tr|D6RFM3|D6RFM3_HUMAN;tr|D6RDU3|D6RDU3_HUMAN;tr|E7EN40|E7EN40_HUMAN;tr|E7EQJ0|E7EQJ0_HUMAN	951	Color2 [DarkGray]	1	4					12	11	6	28.6	26.5	13.8	51.229	0	119.19	7206300000	102	27.3943	27.9706	27.7817	27.5246	27.8455	27.99	28.3948	28.2583	28.4025	28.0864
+	3.63071	1.5126	tr|V9HW72|V9HW72_HUMAN;tr|A8K690|A8K690_HUMAN;sp|P31948|STIP1_HUMAN;sp|P31948-2|STIP1_HUMAN;sp|P31948-3|STIP1_HUMAN;tr|F5H783|F5H783_HUMAN;tr|F5GXD8|F5GXD8_HUMAN;tr|H0YGI8|H0YGI8_HUMAN	HEL-S-94n	tr|V9HW72|V9HW72_HUMAN;tr|A8K690|A8K690_HUMAN;sp|P31948|STIP1_HUMAN;sp|P31948-2|STIP1_HUMAN;sp|P31948-3|STIP1_HUMAN;tr|F5H783|F5H783_HUMAN	955	Color2 [DarkGray]	1	4					25	25	25	51.4	51.4	51.4	62.639	0	156.93	5483000000	142	26.9193	26.9773	26.5283	26.152	26.6369	27.5127	28.6003	28.4302	28.2237	28.0099
+	2.52267	1.59913	tr|C1PHA2|C1PHA2_HUMAN;tr|M1VE91|M1VE91_HUMAN;tr|M1VKJ2|M1VKJ2_HUMAN;tr|A8K048|A8K048_HUMAN;tr|V9HW29|V9HW29_HUMAN;sp|P33176|KINH_HUMAN;tr|M1VRN1|M1VRN1_HUMAN;tr|M1VPF9|M1VPF9_HUMAN;tr|M1V490|M1V490_HUMAN;tr|D3DRX6|D3DRX6_HUMAN;tr|M1V481|M1V481_HUMAN;tr|B4DS27|B4DS27_HUMAN;tr|M1VPF7|M1VPF7_HUMAN;tr|M1VKI9|M1VKI9_HUMAN;tr|M1VRN0|M1VRN0_HUMAN;tr|M1VE89|M1VE89_HUMAN;tr|Q66K46|Q66K46_HUMAN;tr|Q2TA90|…	KIF5B-ALK	tr|C1PHA2|C1PHA2_HUMAN;tr|M1VE91|M1VE91_HUMAN;tr|M1VKJ2|M1VKJ2_HUMAN;tr|A8K048|A8K048_HUMAN;tr|V9HW29|V9HW29_HUMAN;sp|P33176|KINH_HUMAN;tr|M1VRN1|M1VRN1_HUMAN;tr|M1VPF9|M1VPF9_HUMAN;tr|M1V490|M1V490_HUMAN;tr|D3DRX6|D3DRX6_HUMAN;tr|M1V481|M1V481_HUMAN;tr|B4DS27|B4DS27_HUMAN	966	Color2 [DarkGray]	1	4					23	23	23	20	20	20	167.9	0	133.88	2682400000	101	24.5879	25.677	26.1081	26.3042	24.8574	26.5953	27.5831	27.3039	27.2079	26.84
+	2.54357	2.69901	sp|P34932|HSP74_HUMAN;tr|B4DH02|B4DH02_HUMAN;tr|V9HW33|V9HW33_HUMAN;tr|Q59GF8|Q59GF8_HUMAN;tr|B4DUS3|B4DUS3_HUMAN;tr|B4DT47|B4DT47_HUMAN;tr|B4E354|B4E354_HUMAN;tr|B4DIZ3|B4DIZ3_HUMAN;tr|B4E0H6|B4E0H6_HUMAN;tr|A0A087WYC1|A0A087WYC1_HUMAN;tr|A0A087WTS8|A0A087WTS8_HUMAN;tr|O14992|O14992_HUMAN;tr|B0AZU6|B0AZU6_HUMAN;tr|B4DSE8|B4DSE8_HUMAN;tr|B0AZS1|B0AZS1_HUMAN;tr|B0AZT0|B0AZT0_HUMAN;tr|Q7KYN0|Q7KYN0…	HSPA4	sp|P34932|HSP74_HUMAN;tr|B4DH02|B4DH02_HUMAN;tr|V9HW33|V9HW33_HUMAN;tr|Q59GF8|Q59GF8_HUMAN;tr|B4DUS3|B4DUS3_HUMAN;tr|B4DT47|B4DT47_HUMAN;tr|B4E354|B4E354_HUMAN;tr|B4DIZ3|B4DIZ3_HUMAN;tr|B4E0H6|B4E0H6_HUMAN;tr|A0A087WYC1|A0A087WYC1_HUMAN	975	Color2 [DarkGray]	1	4					24	24	23	38	38	37	94.33	0	105.19	2285700000	66	23.3959	23.9717	23.7649	23.234	26.5995	26.3495	27.294	27.166	26.7601	26.8912
+	1.86659	1.51054	sp|P35659-2|DEK_HUMAN;tr|B4DFG0|B4DFG0_HUMAN;sp|P35659|DEK_HUMAN;tr|H0Y993|H0Y993_HUMAN;tr|A0A494C028|A0A494C028_HUMAN;tr|D6RDA2|D6RDA2_HUMAN;tr|H0Y8X0|H0Y8X0_HUMAN;tr|B4DNW3|B4DNW3_HUMAN;tr|A0A494C198|A0A494C198_HUMAN;tr|D6R9L5|D6R9L5_HUMAN	DEK	sp|P35659-2|DEK_HUMAN;tr|B4DFG0|B4DFG0_HUMAN;sp|P35659|DEK_HUMAN;tr|H0Y993|H0Y993_HUMAN;tr|A0A494C028|A0A494C028_HUMAN;tr|D6RDA2|D6RDA2_HUMAN;tr|H0Y8X0|H0Y8X0_HUMAN;tr|B4DNW3|B4DNW3_HUMAN	995	Color2 [DarkGray]	1	4					6	6	6	19.4	19.4	19.4	38.704	0	10.53	732240000	16	24.2231	24.9762	23.0437	23.009	24.5767	25.9375	25.6807	25.7786	24.464	25.5205
+	1.9874	-1.3958	tr|B4DND4|B4DND4_HUMAN;tr|B4DEL3|B4DEL3_HUMAN;sp|P36269-2|GGT5_HUMAN;sp|P36269|GGT5_HUMAN;sp|P36269-3|GGT5_HUMAN;tr|H7C1X2|H7C1X2_HUMAN	GGT5	tr|B4DND4|B4DND4_HUMAN;tr|B4DEL3|B4DEL3_HUMAN;sp|P36269-2|GGT5_HUMAN;sp|P36269|GGT5_HUMAN;sp|P36269-3|GGT5_HUMAN	1000	Color2 [DarkGray]	1	4					3	3	3	7.2	7.2	7.2	53.799	0	5.5466	42557000	4	23.3973	24.0652	22.7364	23.0517	24.0339	21.3183	22.7328	22.6613	22.3482	21.2449
+	1.90718	2.09899	tr|Q53Y06|Q53Y06_HUMAN;sp|P36543|VATE1_HUMAN;sp|P36543-3|VATE1_HUMAN;sp|P36543-2|VATE1_HUMAN;tr|C9J8H1|C9J8H1_HUMAN;tr|A0A140VKA8|A0A140VKA8_HUMAN;sp|Q96A05|VATE2_HUMAN	ATP6V1E1	tr|Q53Y06|Q53Y06_HUMAN;sp|P36543|VATE1_HUMAN;sp|P36543-3|VATE1_HUMAN;sp|P36543-2|VATE1_HUMAN	1004	Color2 [DarkGray]	1	4					9	9	9	40.7	40.7	40.7	26.145	0	55.849	1496300000	52	23.7255	25.103	22.3083	25.6515	23.3193	25.1801	26.6058	26.2564	26.3436	26.2166
+	1.82897	1.6999	sp|P36578|RL4_HUMAN;tr|Q59GY2|Q59GY2_HUMAN;tr|H3BM89|H3BM89_HUMAN;tr|Q53G74|Q53G74_HUMAN;tr|B4DMJ6|B4DMJ6_HUMAN;tr|B4DMJ2|B4DMJ2_HUMAN;tr|B4DFI6|B4DFI6_HUMAN;tr|H3BTP7|H3BTP7_HUMAN;tr|H3BU31|H3BU31_HUMAN;tr|B4DP82|B4DP82_HUMAN	RPL4	sp|P36578|RL4_HUMAN;tr|Q59GY2|Q59GY2_HUMAN;tr|H3BM89|H3BM89_HUMAN;tr|Q53G74|Q53G74_HUMAN;tr|B4DMJ6|B4DMJ6_HUMAN;tr|B4DMJ2|B4DMJ2_HUMAN;tr|B4DFI6|B4DFI6_HUMAN	1005	Color2 [DarkGray]	1	4					31	31	31	66	66	66	47.697	0	152.52	20489000000	230	28.9454	26.2264	28.8595	28.4925	29.1302	29.7407	30.4077	30.2013	29.9371	29.8667
+	2.52905	0.938283	tr|A0A024R2B6|A0A024R2B6_HUMAN;sp|P36952|SPB5_HUMAN;sp|P36952-2|SPB5_HUMAN;tr|C9JLM5|C9JLM5_HUMAN	SERPINB5	tr|A0A024R2B6|A0A024R2B6_HUMAN;sp|P36952|SPB5_HUMAN;sp|P36952-2|SPB5_HUMAN	1009	Color2 [DarkGray]	1	4					25	25	9	65.9	65.9	22.1	42.1	0	323.31	43976000000	348	30.0384	29.1625	30.2856	30.3282	30.0508	31.011	31.0209	30.8083	31.0377	30.6789
+	2.30484	1.98631	sp|P37108|SRP14_HUMAN;tr|H0YLA2|H0YLA2_HUMAN;tr|H0YLW0|H0YLW0_HUMAN	SRP14	sp|P37108|SRP14_HUMAN;tr|H0YLA2|H0YLA2_HUMAN	1013	Color2 [DarkGray]	1	4					5	5	5	32.4	32.4	32.4	14.57	0	14.052	1325600000	31	23.7101	23.754	25.6398	24.1704	22.7484	26.5015	26.3529	25.9283	25.2677	25.9038
+	1.97207	0.519742	tr|A0A384MTL2|A0A384MTL2_HUMAN;sp|P37802|TAGL2_HUMAN;sp|P37802-2|TAGL2_HUMAN;tr|X6RJP6|X6RJP6_HUMAN;tr|B7Z5A2|B7Z5A2_HUMAN;tr|C9J5W6|C9J5W6_HUMAN;sp|Q9UI15|TAGL3_HUMAN	TAGLN2	tr|A0A384MTL2|A0A384MTL2_HUMAN;sp|P37802|TAGL2_HUMAN;sp|P37802-2|TAGL2_HUMAN;tr|X6RJP6|X6RJP6_HUMAN	1016	Color2 [DarkGray]	1	4					22	22	22	68.3	68.3	68.3	22.391	0	310.23	39744000000	274	30.2173	29.6545	30.2657	30.2744	29.9687	30.7178	30.8342	30.2418	30.667	30.5187
+	2.14268	1.18955	tr|B7Z4V2|B7Z4V2_HUMAN;tr|A0A384P5G6|A0A384P5G6_HUMAN;sp|P38646|GRP75_HUMAN;tr|V9HW84|V9HW84_HUMAN;tr|Q8N1C8|Q8N1C8_HUMAN;tr|B7Z1V7|B7Z1V7_HUMAN;tr|B7Z4T3|B7Z4T3_HUMAN;tr|A1XP52|A1XP52_HUMAN;tr|Q2F839|Q2F839_HUMAN;tr|A0A3B3ITI4|A0A3B3ITI4_HUMAN;tr|D6RJI2|D6RJI2_HUMAN;tr|A0A3B3ITN1|A0A3B3ITN1_HUMAN;tr|H0Y8S0|H0Y8S0_HUMAN;tr|H0YBG6|H0YBG6_HUMAN;tr|D6RA73|D6RA73_HUMAN	HSPA9	tr|B7Z4V2|B7Z4V2_HUMAN;tr|A0A384P5G6|A0A384P5G6_HUMAN;sp|P38646|GRP75_HUMAN;tr|V9HW84|V9HW84_HUMAN;tr|Q8N1C8|Q8N1C8_HUMAN;tr|B7Z1V7|B7Z1V7_HUMAN;tr|B7Z4T3|B7Z4T3_HUMAN	1022	Color2 [DarkGray]	1	4					33	33	33	50.7	50.7	50.7	72.4	0	247.73	12655000000	207	27.8885	27.116	28.5384	28.0046	27.8675	28.6374	29.7506	29.3437	28.4143	29.2169
+	1.9725	2.14148	tr|A0A024R8W0|A0A024R8W0_HUMAN;sp|P38919|IF4A3_HUMAN;tr|I3L3H2|I3L3H2_HUMAN;tr|Q59GT8|Q59GT8_HUMAN;tr|Q5JWW0|Q5JWW0_HUMAN;tr|J3QQP0|J3QQP0_HUMAN;tr|E9PBH4|E9PBH4_HUMAN;tr|F8WE11|F8WE11_HUMAN	EIF4A3	tr|A0A024R8W0|A0A024R8W0_HUMAN;sp|P38919|IF4A3_HUMAN;tr|I3L3H2|I3L3H2_HUMAN	1023	Color2 [DarkGray]	1	4					15	13	13	40.6	35	35	46.871	0	57.453	2992000000	63	24.111	26.6655	25.746	23.2297	25.9211	26.8977	27.676	27.4356	27.1938	27.1776
+	4.37636	1.31707	sp|P39023|RL3_HUMAN;tr|Q8TBW1|Q8TBW1_HUMAN;tr|Q96QL0|Q96QL0_HUMAN;tr|B3KS36|B3KS36_HUMAN;tr|Q9NY85|Q9NY85_HUMAN;tr|G5E9G0|G5E9G0_HUMAN;tr|Q9BT63|Q9BT63_HUMAN;tr|Q49AJ9|Q49AJ9_HUMAN;tr|H7C422|H7C422_HUMAN;tr|B5MCW2|B5MCW2_HUMAN;tr|H7C3M2|H7C3M2_HUMAN;tr|B4DN06|B4DN06_HUMAN;tr|F8WCR1|F8WCR1_HUMAN	RPL3	sp|P39023|RL3_HUMAN;tr|Q8TBW1|Q8TBW1_HUMAN;tr|Q96QL0|Q96QL0_HUMAN;tr|B3KS36|B3KS36_HUMAN;tr|Q9NY85|Q9NY85_HUMAN;tr|G5E9G0|G5E9G0_HUMAN;tr|Q9BT63|Q9BT63_HUMAN;tr|Q49AJ9|Q49AJ9_HUMAN;tr|H7C422|H7C422_HUMAN;tr|B5MCW2|B5MCW2_HUMAN	1025	Color2 [DarkGray]	1	4					30	30	28	56.3	56.3	51.9	46.108	0	131.14	10989000000	192	27.8678	27.6111	28.0825	27.5111	27.9302	28.7293	29.4429	29.1369	28.9691	29.3098
+	4.96243	1.64096	tr|Q6FH49|Q6FH49_HUMAN;sp|P40261|NNMT_HUMAN	NNMT	tr|Q6FH49|Q6FH49_HUMAN;sp|P40261|NNMT_HUMAN	1034	Color2 [DarkGray]	1	4					3	3	3	10.2	10.2	10.2	29.574	0	6.5552	474350000	18	23.36	23.2574	22.7471	23.0636	23.1583	24.4137	24.9125	24.5895	24.6923	25.1831
+	2.09983	1.28177	tr|Q5QTS3|Q5QTS3_HUMAN;tr|A0A384ME37|A0A384ME37_HUMAN;sp|P40429|RL13A_HUMAN;tr|Q53H34|Q53H34_HUMAN;tr|Q9BSQ6|Q9BSQ6_HUMAN;tr|M0QYS1|M0QYS1_HUMAN;tr|Q8J015|Q8J015_HUMAN;tr|B4DNC8|B4DNC8_HUMAN;tr|Q0VGL3|Q0VGL3_HUMAN;sp|Q6NVV1|R13P3_HUMAN;tr|M0QZU1|M0QZU1_HUMAN;tr|A0A096LPE0|A0A096LPE0_HUMAN	RPL13A	tr|Q5QTS3|Q5QTS3_HUMAN;tr|A0A384ME37|A0A384ME37_HUMAN;sp|P40429|RL13A_HUMAN;tr|Q53H34|Q53H34_HUMAN;tr|Q9BSQ6|Q9BSQ6_HUMAN;tr|M0QYS1|M0QYS1_HUMAN;tr|Q8J015|Q8J015_HUMAN;tr|B4DNC8|B4DNC8_HUMAN;tr|Q0VGL3|Q0VGL3_HUMAN	1035	Color2 [DarkGray]	1	4					16	16	16	63.5	63.5	63.5	23.662	0	46.501	9399100000	98	27.6151	26.4472	28.0709	27.638	28.0356	28.0896	29.3045	28.9641	29.174	28.6835
+	3.22922	3.12184	sp|P40763-3|STAT3_HUMAN;sp|P40763-2|STAT3_HUMAN;sp|P40763|STAT3_HUMAN;tr|B5BTZ6|B5BTZ6_HUMAN;tr|G8JLH9|G8JLH9_HUMAN;tr|B4DNP0|B4DNP0_HUMAN;tr|B7ZA24|B7ZA24_HUMAN;tr|B4DVR6|B4DVR6_HUMAN;tr|K7EP08|K7EP08_HUMAN	STAT3	sp|P40763-3|STAT3_HUMAN;sp|P40763-2|STAT3_HUMAN;sp|P40763|STAT3_HUMAN;tr|B5BTZ6|B5BTZ6_HUMAN;tr|G8JLH9|G8JLH9_HUMAN;tr|B4DNP0|B4DNP0_HUMAN;tr|B7ZA24|B7ZA24_HUMAN;tr|B4DVR6|B4DVR6_HUMAN	1036	Color2 [DarkGray]	1	4					20	20	20	35.5	35.5	35.5	83.125	0	138.62	2387700000	62	25.0174	24.9934	23.7902	22.841	24.3161	25.7771	27.6666	27.3381	27.9827	27.8029
+	1.9532	1.64408	sp|P41091|IF2G_HUMAN;sp|Q2VIR3|IF2GL_HUMAN;sp|Q2VIR3-2|IF2GL_HUMAN;tr|H7BZU1|H7BZU1_HUMAN	EIF2S3	sp|P41091|IF2G_HUMAN;sp|Q2VIR3|IF2GL_HUMAN;sp|Q2VIR3-2|IF2GL_HUMAN	1041	Color2 [DarkGray]	1	4					11	11	11	28.6	28.6	28.6	51.109	0	80.975	4277800000	94	26.5995	24.1963	26.6854	26.2648	26.8879	27.5178	27.8014	27.6597	28.0431	27.8322
+	4.93431	2.75316	sp|P41252|SYIC_HUMAN;tr|Q59G75|Q59G75_HUMAN;tr|A0A0A0MSX9|A0A0A0MSX9_HUMAN;tr|J3KR24|J3KR24_HUMAN;tr|Q7Z3U5|Q7Z3U5_HUMAN;tr|Q7Z355|Q7Z355_HUMAN;tr|Q6P0M4|Q6P0M4_HUMAN;tr|Q7L4K8|Q7L4K8_HUMAN;tr|B4DVX2|B4DVX2_HUMAN;tr|Q9P1N9|Q9P1N9_HUMAN;tr|Q5TCD1|Q5TCD1_HUMAN	IARS1	sp|P41252|SYIC_HUMAN;tr|Q59G75|Q59G75_HUMAN;tr|A0A0A0MSX9|A0A0A0MSX9_HUMAN;tr|J3KR24|J3KR24_HUMAN;tr|Q7Z3U5|Q7Z3U5_HUMAN;tr|Q7Z355|Q7Z355_HUMAN;tr|Q6P0M4|Q6P0M4_HUMAN;tr|Q7L4K8|Q7L4K8_HUMAN;tr|B4DVX2|B4DVX2_HUMAN	1044	Color2 [DarkGray]	1	4					12	12	12	12.7	12.7	12.7	144.5	0	72.219	1349200000	31	23.5611	23.9249	23.3867	23.2578	24.6129	26.1332	26.9672	26.5473	26.207	26.6546
+	2.30165	1.65727	tr|Q6IAV3|Q6IAV3_HUMAN;sp|P41567|EIF1_HUMAN;tr|K7EM18|K7EM18_HUMAN;tr|Q6FG85|Q6FG85_HUMAN;sp|O60739|EIF1B_HUMAN;tr|Q53F41|Q53F41_HUMAN	SUI1	tr|Q6IAV3|Q6IAV3_HUMAN;sp|P41567|EIF1_HUMAN;tr|K7EM18|K7EM18_HUMAN;tr|Q6FG85|Q6FG85_HUMAN;sp|O60739|EIF1B_HUMAN	1045	Color2 [DarkGray]	1	4					6	6	6	43.4	43.4	43.4	12.732	0	102.3	1507600000	34	23.8398	23.6032	25.5962	25.6445	24.6264	26.2447	26.5322	26.287	26.4148	26.1178
+	5.12761	3.89062	sp|P42224|STAT1_HUMAN;sp|P42224-2|STAT1_HUMAN;tr|J3KPM9|J3KPM9_HUMAN;tr|E7EPD2|E7EPD2_HUMAN;tr|D2KFR9|D2KFR9_HUMAN;tr|E7ENM1|E7ENM1_HUMAN;tr|A5D905|A5D905_HUMAN;tr|Q67C41|Q67C41_HUMAN;tr|H7BZB5|H7BZB5_HUMAN;tr|E9PH66|E9PH66_HUMAN	STAT1	sp|P42224|STAT1_HUMAN;sp|P42224-2|STAT1_HUMAN;tr|J3KPM9|J3KPM9_HUMAN	1049	Color2 [DarkGray]	1	4					23	23	23	32.8	32.8	32.8	87.334	0	93.372	3400100000	70	23.9336	24.6764	25.3133	23.4908	23.5961	27.738	28.0028	28.3105	28.601	27.8112
+	2.67207	2.57183	sp|P42677|RS27_HUMAN;tr|A4D1G5|A4D1G5_HUMAN;tr|C9J1C5|C9J1C5_HUMAN	RPS27	sp|P42677|RS27_HUMAN;tr|A4D1G5|A4D1G5_HUMAN	1054	Color2 [DarkGray]	1	4					4	4	2	45.2	45.2	15.5	9.461	0	23.923	1551200000	27	23.2781	23.9032	26.0238	22.9966	23.7547	26.0287	27.0226	26.1922	27.1334	26.4386
+	3.84905	1.20392	sp|P42766|RL35_HUMAN;tr|F2Z388|F2Z388_HUMAN;tr|A0A024R866|A0A024R866_HUMAN;tr|A4D2M5|A4D2M5_HUMAN	RPL35	sp|P42766|RL35_HUMAN;tr|F2Z388|F2Z388_HUMAN;tr|A0A024R866|A0A024R866_HUMAN;tr|A4D2M5|A4D2M5_HUMAN	1057	Color2 [DarkGray]	1	4					11	11	11	48.8	48.8	48.8	14.551	0	84.442	11851000000	111	27.6381	28.1161	28.2918	27.647	28.0799	28.9871	29.3651	29.3368	29.33	28.7736
+	1.82128	1.78696	sp|P43034|LIS1_HUMAN;tr|B4DF38|B4DF38_HUMAN;tr|I3L3N5|I3L3N5_HUMAN;tr|B4DZN3|B4DZN3_HUMAN;sp|P43034-2|LIS1_HUMAN;tr|I3L495|I3L495_HUMAN	PAFAH1B1	sp|P43034|LIS1_HUMAN	1059	Color2 [DarkGray]	1	4					14	14	14	39.8	39.8	39.8	46.637	0	34.187	2001600000	50	23.7187	25.8267	25.9047	23.2013	25.4119	26.1183	26.7288	26.5141	26.7789	26.8578
+	6.59383	5.76113	tr|A0A024R718|A0A024R718_HUMAN;sp|P43490|NAMPT_HUMAN;tr|A0A0C4DFS8|A0A0C4DFS8_HUMAN;tr|B7Z8W6|B7Z8W6_HUMAN;tr|Q658Z1|Q658Z1_HUMAN;tr|C9JF35|C9JF35_HUMAN;tr|C9JG65|C9JG65_HUMAN	NAMPT	tr|A0A024R718|A0A024R718_HUMAN;sp|P43490|NAMPT_HUMAN;tr|A0A0C4DFS8|A0A0C4DFS8_HUMAN	1065	Color2 [DarkGray]	1	4					21	21	21	45.8	45.8	45.8	55.52	0	146.43	11419000000	111	23.754	24.5465	24.8133	23.0984	23.6898	29.0819	30.2229	29.9768	29.7285	29.6976
+	3.10899	1.41008	sp|P43686|PRS6B_HUMAN;tr|A8K2M0|A8K2M0_HUMAN;sp|P43686-2|PRS6B_HUMAN	PSMC4	sp|P43686|PRS6B_HUMAN;tr|A8K2M0|A8K2M0_HUMAN;sp|P43686-2|PRS6B_HUMAN	1066	Color2 [DarkGray]	1	4					13	13	13	45.5	45.5	45.5	47.366	0	105.8	3808000000	79	26.5659	25.3485	26.3862	25.8925	26.6154	27.1071	27.6757	27.8099	27.655	27.6113
+	1.96915	1.49266	tr|A0A024RAV2|A0A024RAV2_HUMAN;sp|P46063|RECQ1_HUMAN;tr|F8WA66|F8WA66_HUMAN;tr|F8WD97|F8WD97_HUMAN	RECQL	tr|A0A024RAV2|A0A024RAV2_HUMAN;sp|P46063|RECQ1_HUMAN	1071	Color2 [DarkGray]	1	4					5	5	5	9.1	9.1	9.1	73.457	0	44.468	598750000	23	22.291	23.3105	23.2423	24.6037	23.8871	25.7995	24.9096	24.6955	24.357	25.0363
+	1.81506	1.06078	tr|I3L0N3|I3L0N3_HUMAN;tr|B7Z5J7|B7Z5J7_HUMAN;tr|A0A384MTI6|A0A384MTI6_HUMAN;sp|P46459|NSF_HUMAN;sp|P46459-2|NSF_HUMAN;tr|B7Z9U2|B7Z9U2_HUMAN;tr|B4DH19|B4DH19_HUMAN;tr|B4DSK5|B4DSK5_HUMAN;tr|B4DGR3|B4DGR3_HUMAN;tr|I3L0L3|I3L0L3_HUMAN;tr|Q96D47|Q96D47_HUMAN;tr|I3L338|I3L338_HUMAN;tr|I3L4Q9|I3L4Q9_HUMAN;tr|I3L2G1|I3L2G1_HUMAN;tr|K7EQD6|K7EQD6_HUMAN;tr|D3DXJ4|D3DXJ4_HUMAN	NSF	tr|I3L0N3|I3L0N3_HUMAN;tr|B7Z5J7|B7Z5J7_HUMAN;tr|A0A384MTI6|A0A384MTI6_HUMAN;sp|P46459|NSF_HUMAN;sp|P46459-2|NSF_HUMAN;tr|B7Z9U2|B7Z9U2_HUMAN;tr|B4DH19|B4DH19_HUMAN;tr|B4DSK5|B4DSK5_HUMAN;tr|B4DGR3|B4DGR3_HUMAN	1074	Color2 [DarkGray]	1	4					11	11	11	16	16	16	82.091	0	35.845	1347500000	65	24.6799	23.9658	25.6218	25.3717	24.7261	25.7704	25.7693	25.452	26.5388	26.1387
+	2.65536	0.906123	tr|A2RUM7|A2RUM7_HUMAN;sp|P46777|RL5_HUMAN;tr|Q59GX9|Q59GX9_HUMAN;tr|A0A2R8Y6J3|A0A2R8Y6J3_HUMAN;tr|B3KTM6|B3KTM6_HUMAN;tr|A0A2R8Y4A2|A0A2R8Y4A2_HUMAN;tr|Q5T7N0|Q5T7N0_HUMAN;tr|Q9BUV4|Q9BUV4_HUMAN;tr|R4GNJ2|R4GNJ2_HUMAN;tr|Q8WYP1|Q8WYP1_HUMAN	RPL5	tr|A2RUM7|A2RUM7_HUMAN;sp|P46777|RL5_HUMAN;tr|Q59GX9|Q59GX9_HUMAN;tr|A0A2R8Y6J3|A0A2R8Y6J3_HUMAN;tr|B3KTM6|B3KTM6_HUMAN	1076	Color2 [DarkGray]	1	4					24	24	24	61.6	61.6	61.6	34.362	0	126.22	19298000000	234	28.7402	29.2369	29.0589	28.5551	28.9758	29.3872	30.0735	29.7628	30.3032	29.5708
+	1.81738	0.796441	sp|P46779|RL28_HUMAN;sp|P46779-2|RL28_HUMAN;sp|P46779-3|RL28_HUMAN;tr|H0YKD8|H0YKD8_HUMAN;sp|P46779-4|RL28_HUMAN;sp|P46779-5|RL28_HUMAN;tr|H0YMF4|H0YMF4_HUMAN;tr|H0YLP6|H0YLP6_HUMAN;tr|Q59F34|Q59F34_HUMAN;tr|O60251|O60251_HUMAN	RPL28	sp|P46779|RL28_HUMAN;sp|P46779-2|RL28_HUMAN;sp|P46779-3|RL28_HUMAN;tr|H0YKD8|H0YKD8_HUMAN;sp|P46779-4|RL28_HUMAN;sp|P46779-5|RL28_HUMAN;tr|H0YMF4|H0YMF4_HUMAN;tr|H0YLP6|H0YLP6_HUMAN;tr|Q59F34|Q59F34_HUMAN	1078	Color2 [DarkGray]	1	4					17	17	17	78.1	78.1	78.1	15.747	0	59.994	10871000000	125	28.4086	27.6316	28.3876	27.8138	28.369	28.2013	29.067	28.9907	29.4191	28.9148
+	2.48889	1.20952	tr|A0A024R4M0|A0A024R4M0_HUMAN;sp|P46781|RS9_HUMAN;tr|A5D904|A5D904_HUMAN;tr|B5MCT8|B5MCT8_HUMAN;tr|C9JM19|C9JM19_HUMAN;tr|B7Z732|B7Z732_HUMAN;tr|F2Z3C0|F2Z3C0_HUMAN;tr|A8MXK4|A8MXK4_HUMAN	RPS9	tr|A0A024R4M0|A0A024R4M0_HUMAN;sp|P46781|RS9_HUMAN;tr|A5D904|A5D904_HUMAN;tr|B5MCT8|B5MCT8_HUMAN;tr|C9JM19|C9JM19_HUMAN;tr|B7Z732|B7Z732_HUMAN	1079	Color2 [DarkGray]	1	4					22	22	22	55.2	55.2	55.2	22.591	0	66.785	21694000000	204	29.0118	28.0196	28.8282	28.548	29.5596	29.5874	30.0153	29.9413	30.4862	29.9847
+	1.81495	-1.09861	sp|P46939|UTRO_HUMAN;sp|P46939-2|UTRO_HUMAN;tr|A8K8Z1|A8K8Z1_HUMAN;sp|P46939-4|UTRO_HUMAN;tr|A0A0D9SG57|A0A0D9SG57_HUMAN;tr|A0A0A0MSM3|A0A0A0MSM3_HUMAN;tr|H0Y337|H0Y337_HUMAN;tr|Q6LBS5|Q6LBS5_HUMAN;sp|P46939-3|UTRO_HUMAN;tr|Q5T097|Q5T097_HUMAN	UTRN	sp|P46939|UTRO_HUMAN;sp|P46939-2|UTRO_HUMAN	1084	Color2 [DarkGray]	1	4					7	7	7	3.3	3.3	3.3	394.46	0	11.247	405070000	10	24.2006	24.1272	23.9148	24.3392	24.6582	23.954	23.3481	23.042	23.4612	21.9417
+	2.13779	0.423312	sp|P46940|IQGA1_HUMAN;tr|A0A024RC65|A0A024RC65_HUMAN;tr|A4QPB0|A4QPB0_HUMAN;tr|H0YLE8|H0YLE8_HUMAN;tr|A0A0J9YXZ5|A0A0J9YXZ5_HUMAN;tr|B4E2M0|B4E2M0_HUMAN;tr|Q6P1N4|Q6P1N4_HUMAN;tr|Q05DN7|Q05DN7_HUMAN;tr|B4DNP4|B4DNP4_HUMAN;tr|Q5FWG8|Q5FWG8_HUMAN;tr|Q96PA3|Q96PA3_HUMAN;tr|A0A087WWP1|A0A087WWP1_HUMAN;tr|A0A087X225|A0A087X225_HUMAN;tr|F2Z2E2|F2Z2E2_HUMAN;tr|A2RRC9|A2RRC9_HUMAN;sp|Q86VI3|IQGA3_HUMAN;t…	IQGAP1	sp|P46940|IQGA1_HUMAN;tr|A0A024RC65|A0A024RC65_HUMAN;tr|A4QPB0|A4QPB0_HUMAN;tr|H0YLE8|H0YLE8_HUMAN;tr|A0A0J9YXZ5|A0A0J9YXZ5_HUMAN;tr|B4E2M0|B4E2M0_HUMAN;tr|Q6P1N4|Q6P1N4_HUMAN	1085	Color2 [DarkGray]	1	4					67	67	64	40.8	40.8	39.6	189.25	0	323.31	31564000000	475	29.7037	29.866	29.8316	29.8439	29.6707	30.2311	30.6168	30.0352	29.9848	30.1645
+	2.05779	2.27958	sp|P47897|SYQ_HUMAN;tr|A8K3A8|A8K3A8_HUMAN;tr|Q53HS0|Q53HS0_HUMAN;sp|P47897-2|SYQ_HUMAN;tr|B4DNN3|B4DNN3_HUMAN;tr|Q96AW5|Q96AW5_HUMAN;tr|Q9BUZ3|Q9BUZ3_HUMAN;tr|B4DDN1|B4DDN1_HUMAN;tr|C9J165|C9J165_HUMAN;tr|Q9H3A5|Q9H3A5_HUMAN;tr|A0A0U1RQT0|A0A0U1RQT0_HUMAN;tr|B7Z840|B7Z840_HUMAN;tr|A0A0U1RQL2|A0A0U1RQL2_HUMAN;tr|A0A0U1RQE9|A0A0U1RQE9_HUMAN;tr|A0A0U1RRI9|A0A0U1RRI9_HUMAN;tr|A0A0U1RQM8|A0A0U1RQM8_H…	QARS1	sp|P47897|SYQ_HUMAN;tr|A8K3A8|A8K3A8_HUMAN;tr|Q53HS0|Q53HS0_HUMAN;sp|P47897-2|SYQ_HUMAN;tr|B4DNN3|B4DNN3_HUMAN;tr|Q96AW5|Q96AW5_HUMAN;tr|Q9BUZ3|Q9BUZ3_HUMAN;tr|B4DDN1|B4DDN1_HUMAN;tr|C9J165|C9J165_HUMAN;tr|Q9H3A5|Q9H3A5_HUMAN;tr|A0A0U1RQT0|A0A0U1RQT0_HUMAN;tr|B7Z840|B7Z840_HUMAN	1091	Color2 [DarkGray]	1	4					16	16	3	27.4	27.4	5	87.798	0	69.405	1951300000	48	23.3408	24.4434	26.0562	26.0554	23.0143	26.53	26.7544	26.6835	27.328	27.0121
+	2.26076	1.09559	tr|A0A024R326|A0A024R326_HUMAN;sp|P47914|RL29_HUMAN;tr|Q6IPI1|Q6IPI1_HUMAN;tr|A0A3B3ITT5|A0A3B3ITT5_HUMAN	RPL29	tr|A0A024R326|A0A024R326_HUMAN;sp|P47914|RL29_HUMAN;tr|Q6IPI1|Q6IPI1_HUMAN;tr|A0A3B3ITT5|A0A3B3ITT5_HUMAN	1092	Color2 [DarkGray]	1	4					6	6	6	29.9	29.9	29.9	17.553	0	16.39	7334800000	73	27.1623	26.9766	27.7307	26.7425	28.0254	27.9191	28.6005	28.3792	28.9191	28.2976
+	2.27177	-0.91245	sp|P48426-2|PI42A_HUMAN;tr|A0A087WT35|A0A087WT35_HUMAN;sp|P48426|PI42A_HUMAN	PIP4K2A	sp|P48426-2|PI42A_HUMAN;tr|A0A087WT35|A0A087WT35_HUMAN;sp|P48426|PI42A_HUMAN	1097	Color2 [DarkGray]	1	4					2	2	2	6.3	6.3	6.3	39.802	0	9.4545	215280000	11	24.0598	24.5409	23.5395	24.001	24.2845	23.2137	23.1791	22.6453	23.74	23.0853
+	2.06492	2.00932	tr|B0YIW5|B0YIW5_HUMAN;sp|P48444|COPD_HUMAN;tr|Q6MZV5|Q6MZV5_HUMAN;tr|B0YIW6|B0YIW6_HUMAN;sp|P48444-2|COPD_HUMAN;tr|Q6P1Q5|Q6P1Q5_HUMAN;tr|E9PK34|E9PK34_HUMAN	ARCN1	tr|B0YIW5|B0YIW5_HUMAN;sp|P48444|COPD_HUMAN;tr|Q6MZV5|Q6MZV5_HUMAN;tr|B0YIW6|B0YIW6_HUMAN;sp|P48444-2|COPD_HUMAN	1098	Color2 [DarkGray]	1	4					16	16	16	30.7	30.7	30.7	57.21	0	50.323	1484400000	50	23.0416	23.4476	25.7902	25.368	24.9811	25.9362	26.7863	27.0552	26.1567	26.7407
+	3.10167	1.61282	sp|P48643|TCPE_HUMAN;tr|V9HW37|V9HW37_HUMAN;tr|Q9BU08|Q9BU08_HUMAN;tr|E7ENZ3|E7ENZ3_HUMAN;tr|E9PCA1|E9PCA1_HUMAN;tr|B4DZT5|B4DZT5_HUMAN;tr|B7ZAR1|B7ZAR1_HUMAN;tr|B4DDU6|B4DDU6_HUMAN;tr|B4DE30|B4DE30_HUMAN;tr|B4DYC8|B4DYC8_HUMAN;sp|P48643-2|TCPE_HUMAN;tr|B4DXI1|B4DXI1_HUMAN;tr|B4DX08|B4DX08_HUMAN;tr|Q96GI1|Q96GI1_HUMAN;tr|B4DZY9|B4DZY9_HUMAN;tr|Q9HB74|Q9HB74_HUMAN;tr|H0Y914|H0Y914_HUMAN;tr|D6RIZ7|…	CCT5	sp|P48643|TCPE_HUMAN;tr|V9HW37|V9HW37_HUMAN;tr|Q9BU08|Q9BU08_HUMAN;tr|E7ENZ3|E7ENZ3_HUMAN;tr|E9PCA1|E9PCA1_HUMAN;tr|B4DZT5|B4DZT5_HUMAN;tr|B7ZAR1|B7ZAR1_HUMAN;tr|B4DDU6|B4DDU6_HUMAN;tr|B4DE30|B4DE30_HUMAN;tr|B4DYC8|B4DYC8_HUMAN;sp|P48643-2|TCPE_HUMAN;tr|B4DXI1|B4DXI1_HUMAN;tr|B4DX08|B4DX08_HUMAN;tr|Q96GI1|Q96GI1_HUMAN	1103	Color2 [DarkGray]	1	4					24	24	24	42.5	42.5	42.5	59.67	0	117.84	6664900000	156	26.9997	26.0379	27.4371	26.3148	27.094	27.9307	28.7858	28.6796	28.0787	28.4728
+	4.94685	2.58232	sp|P48739|PIPNB_HUMAN;sp|P48739-2|PIPNB_HUMAN;sp|P48739-3|PIPNB_HUMAN;tr|B3KYB7|B3KYB7_HUMAN;tr|B2R7P6|B2R7P6_HUMAN;tr|A0A0A0MSW4|A0A0A0MSW4_HUMAN;tr|B3KYB6|B3KYB6_HUMAN	PITPNB	sp|P48739|PIPNB_HUMAN;sp|P48739-2|PIPNB_HUMAN;sp|P48739-3|PIPNB_HUMAN;tr|B3KYB7|B3KYB7_HUMAN;tr|B2R7P6|B2R7P6_HUMAN;tr|A0A0A0MSW4|A0A0A0MSW4_HUMAN;tr|B3KYB6|B3KYB6_HUMAN	1107	Color2 [DarkGray]	1	4					7	7	7	36.5	36.5	36.5	31.54	0	17.5	1282700000	24	23.4396	23.8931	24.0182	22.8347	24.118	25.9421	26.5862	26.0677	26.497	26.1222
+	3.43403	1.16635	sp|P49368|TCPG_HUMAN;tr|B4DUR8|B4DUR8_HUMAN;sp|P49368-2|TCPG_HUMAN;tr|B3KX11|B3KX11_HUMAN;tr|Q59H77|Q59H77_HUMAN;tr|Q5SZX6|Q5SZX6_HUMAN;tr|E9PRC8|E9PRC8_HUMAN;tr|E9PQ35|E9PQ35_HUMAN;tr|E9PM09|E9PM09_HUMAN;tr|Q5SZX9|Q5SZX9_HUMAN;tr|Q5SZW8|Q5SZW8_HUMAN	CCT3	sp|P49368|TCPG_HUMAN;tr|B4DUR8|B4DUR8_HUMAN;sp|P49368-2|TCPG_HUMAN;tr|B3KX11|B3KX11_HUMAN;tr|Q59H77|Q59H77_HUMAN	1113	Color2 [DarkGray]	1	4					24	24	2	47.7	47.7	5.5	60.533	0	99.008	13567000000	136	28.3354	27.4266	28.3778	28.3423	28.1265	29.1262	29.5984	29.1465	29.2797	29.2897
+	3.56606	0.884919	tr|A0A024R6I3|A0A024R6I3_HUMAN;sp|P49755|TMEDA_HUMAN;tr|Q53GF9|Q53GF9_HUMAN;tr|B4DZH3|B4DZH3_HUMAN;tr|G3V2K7|G3V2K7_HUMAN;tr|B4DL12|B4DL12_HUMAN	TMED10	tr|A0A024R6I3|A0A024R6I3_HUMAN;sp|P49755|TMEDA_HUMAN;tr|Q53GF9|Q53GF9_HUMAN;tr|B4DZH3|B4DZH3_HUMAN;tr|G3V2K7|G3V2K7_HUMAN;tr|B4DL12|B4DL12_HUMAN	1125	Color2 [DarkGray]	1	4					6	6	6	36.1	36.1	36.1	24.976	0	41.06	5294300000	74	26.681	27.3043	27.356	26.9699	27.1259	28.0124	27.9309	27.9102	27.776	28.2323
+	1.81871	-0.954611	sp|P49756|RBM25_HUMAN;tr|E9PQU5|E9PQU5_HUMAN;sp|P49756-2|RBM25_HUMAN;sp|P49756-3|RBM25_HUMAN	RBM25	sp|P49756|RBM25_HUMAN	1126	Color2 [DarkGray]	1	4					5	5	5	6.2	6.2	6.2	100.18	0	5.3148	143420000	10	24.19	25.1561	24.3405	23.8982	23.5129	23.4263	23.0572	23.768	22.998	23.0752
+	4.16991	1.67057	tr|Q53HU0|Q53HU0_HUMAN;sp|P50990|TCPQ_HUMAN;sp|P50990-2|TCPQ_HUMAN;tr|Q7Z759|Q7Z759_HUMAN;sp|P50990-3|TCPQ_HUMAN;tr|H7C4C8|H7C4C8_HUMAN;tr|H7C2U0|H7C2U0_HUMAN	CCT8	tr|Q53HU0|Q53HU0_HUMAN;sp|P50990|TCPQ_HUMAN;sp|P50990-2|TCPQ_HUMAN;tr|Q7Z759|Q7Z759_HUMAN;sp|P50990-3|TCPQ_HUMAN	1153	Color2 [DarkGray]	1	4					34	34	34	58.6	58.6	58.6	59.65	0	169.11	10790000000	188	27.485	27.4389	27.8015	26.9465	27.8555	28.592	29.3774	29.4264	29.1922	29.2922
+	2.82725	1.70828	tr|A8K3C3|A8K3C3_HUMAN;sp|P50991|TCPD_HUMAN;tr|B7Z9L0|B7Z9L0_HUMAN;tr|B7Z2Z8|B7Z2Z8_HUMAN;sp|P50991-2|TCPD_HUMAN;tr|B7Z2F4|B7Z2F4_HUMAN	CCT4	tr|A8K3C3|A8K3C3_HUMAN;sp|P50991|TCPD_HUMAN;tr|B7Z9L0|B7Z9L0_HUMAN;tr|B7Z2Z8|B7Z2Z8_HUMAN;sp|P50991-2|TCPD_HUMAN;tr|B7Z2F4|B7Z2F4_HUMAN	1154	Color2 [DarkGray]	1	4					19	19	19	46.4	46.4	46.4	57.952	0	262.46	6515300000	111	26.8167	25.2723	27.1991	26.9298	26.8523	28.1649	28.7318	28.4217	28.0843	28.2089
+	1.89688	2.3912	tr|A0A024R1U4|A0A024R1U4_HUMAN;sp|P51148|RAB5C_HUMAN;tr|K7ERI8|K7ERI8_HUMAN;sp|P51148-2|RAB5C_HUMAN;tr|K7ERQ8|K7ERQ8_HUMAN;tr|F8VVK3|F8VVK3_HUMAN;tr|K7ENY4|K7ENY4_HUMAN;tr|F8VWU4|F8VWU4_HUMAN;tr|F8VSF8|F8VSF8_HUMAN	RAB5C	tr|A0A024R1U4|A0A024R1U4_HUMAN;sp|P51148|RAB5C_HUMAN;tr|K7ERI8|K7ERI8_HUMAN;sp|P51148-2|RAB5C_HUMAN;tr|K7ERQ8|K7ERQ8_HUMAN;tr|F8VVK3|F8VVK3_HUMAN;tr|K7ENY4|K7ENY4_HUMAN	1156	Color2 [DarkGray]	1	4					7	7	4	49.5	49.5	34.7	23.482	0	55.97	8069800000	67	27.4151	24.1196	27.167	27.7851	24.8374	28.7486	28.5181	28.6164	28.5085	28.8885
+	2.05937	1.77428	tr|A0A158RFU6|A0A158RFU6_HUMAN;sp|P51149|RAB7A_HUMAN;tr|C9J8S3|C9J8S3_HUMAN;tr|C9IZZ0|C9IZZ0_HUMAN;tr|C9J592|C9J592_HUMAN;tr|B4DPH9|B4DPH9_HUMAN;tr|C9J4V0|C9J4V0_HUMAN;tr|C9J4S4|C9J4S4_HUMAN;tr|C9J7D1|C9J7D1_HUMAN	RAB7A	tr|A0A158RFU6|A0A158RFU6_HUMAN;sp|P51149|RAB7A_HUMAN;tr|C9J8S3|C9J8S3_HUMAN;tr|C9IZZ0|C9IZZ0_HUMAN;tr|C9J592|C9J592_HUMAN;tr|B4DPH9|B4DPH9_HUMAN;tr|C9J4V0|C9J4V0_HUMAN	1157	Color2 [DarkGray]	1	4					11	11	11	53.1	53.1	53.1	23.489	0	126.86	5988600000	61	26.6235	24.6849	27.6978	26.6672	26.7672	28.0499	27.9877	28.1733	28.2691	28.8321
+	2.32046	2.07888	sp|P51571|SSRD_HUMAN;tr|A6NLM8|A6NLM8_HUMAN	SSR4	sp|P51571|SSRD_HUMAN;tr|A6NLM8|A6NLM8_HUMAN	1164	Color2 [DarkGray]	1	4					5	5	5	27.2	27.2	27.2	18.998	0	41.97	1447000000	28	22.7632	24.8051	25.9526	24.1492	24.3083	26.1709	26.1564	26.6274	26.9708	26.4473
+	1.99881	1.722	tr|B2RD27|B2RD27_HUMAN;sp|P51665|PSMD7_HUMAN;tr|H3BNT7|H3BNT7_HUMAN;tr|H3BTM8|H3BTM8_HUMAN;tr|B4DXI8|B4DXI8_HUMAN;tr|H3BQV2|H3BQV2_HUMAN	PSMD7	tr|B2RD27|B2RD27_HUMAN;sp|P51665|PSMD7_HUMAN;tr|H3BNT7|H3BNT7_HUMAN;tr|H3BTM8|H3BTM8_HUMAN;tr|B4DXI8|B4DXI8_HUMAN	1170	Color2 [DarkGray]	1	4					8	8	8	35.5	35.5	35.5	37.011	0	83.622	1258000000	41	24.0542	24.746	25.434	24.119	23.5035	24.8206	26.7664	26.622	25.5242	26.7336
+	2.8052	-1.48192	sp|P51857-2|AK1D1_HUMAN;sp|P51857|AK1D1_HUMAN;tr|Q96LK9|Q96LK9_HUMAN;tr|C4PL35|C4PL35_HUMAN;tr|C4PL36|C4PL36_HUMAN;sp|P51857-3|AK1D1_HUMAN	AKR1D1	sp|P51857-2|AK1D1_HUMAN;sp|P51857|AK1D1_HUMAN;tr|Q96LK9|Q96LK9_HUMAN;tr|C4PL35|C4PL35_HUMAN;tr|C4PL36|C4PL36_HUMAN;sp|P51857-3|AK1D1_HUMAN	1172	Color2 [DarkGray]	1	4					2	2	2	6.6	6.6	6.6	32.747	0.0040568	2.02	40040000	3	23.578	23.9948	24.0877	24.2154	24.5639	22.7604	22.5375	22.6861	23.3711	21.675
+	2.08945	1.36408	sp|P51858|HDGF_HUMAN;tr|A0A384NPW1|A0A384NPW1_HUMAN;tr|B2RDE8|B2RDE8_HUMAN;tr|A8K8G0|A8K8G0_HUMAN;tr|B7Z958|B7Z958_HUMAN;sp|P51858-2|HDGF_HUMAN;sp|P51858-3|HDGF_HUMAN;tr|B7Z525|B7Z525_HUMAN;sp|O75475-3|PSIP1_HUMAN;sp|Q7Z4V5-4|HDGR2_HUMAN;sp|Q7Z4V5|HDGR2_HUMAN;sp|Q7Z4V5-2|HDGR2_HUMAN;sp|O75475|PSIP1_HUMAN;sp|O75475-2|PSIP1_HUMAN;tr|H3BPQ6|H3BPQ6_HUMAN;tr|Q05CM9|Q05CM9_HUMAN;tr|Q8N4N4|Q8N4N4_HUMAN;…	HDGF	sp|P51858|HDGF_HUMAN;tr|A0A384NPW1|A0A384NPW1_HUMAN;tr|B2RDE8|B2RDE8_HUMAN;tr|A8K8G0|A8K8G0_HUMAN;tr|B7Z958|B7Z958_HUMAN;sp|P51858-2|HDGF_HUMAN;sp|P51858-3|HDGF_HUMAN;tr|B7Z525|B7Z525_HUMAN	1173	Color2 [DarkGray]	1	4					15	15	15	62.5	62.5	62.5	26.788	0	219.66	3349100000	78	26.3533	24.6138	25.8379	26.6196	25.8525	27.1542	27.9216	26.883	27.1621	26.9766
+	1.81905	0.414194	tr|A0A384NL63|A0A384NL63_HUMAN;sp|P51991|ROA3_HUMAN;tr|Q65ZQ3|Q65ZQ3_HUMAN;tr|B4E036|B4E036_HUMAN;tr|Q8NFG3|Q8NFG3_HUMAN;tr|H7C1J8|H7C1J8_HUMAN;tr|Q66K53|Q66K53_HUMAN	HNRPA3	tr|A0A384NL63|A0A384NL63_HUMAN;sp|P51991|ROA3_HUMAN	1177	Color2 [DarkGray]	1	4					23	22	3	55.8	53.4	8.5	39.594	0	323.31	23788000000	227	29.279	29.8144	29.6356	29.4029	29.3646	29.9588	30.2543	29.7672	29.8008	29.7864
+	2.78541	0.717394	sp|P52272|HNRPM_HUMAN;sp|P52272-2|HNRPM_HUMAN;tr|A0A087X0X3|A0A087X0X3_HUMAN;tr|Q59ES8|Q59ES8_HUMAN;tr|Q7KYM9|Q7KYM9_HUMAN;tr|M0QZM1|M0QZM1_HUMAN;tr|B4DEG4|B4DEG4_HUMAN;tr|M0R019|M0R019_HUMAN;tr|Q6P2D7|Q6P2D7_HUMAN;tr|M0R2T0|M0R2T0_HUMAN;tr|M0R2I7|M0R2I7_HUMAN;tr|M0R0N3|M0R0N3_HUMAN;tr|M0QYQ7|M0QYQ7_HUMAN;tr|M0QY96|M0QY96_HUMAN;tr|M0R0Y6|M0R0Y6_HUMAN;tr|M0QYL3|M0QYL3_HUMAN;tr|Q8TCM5|Q8TCM5_HUMAN	HNRNPM	sp|P52272|HNRPM_HUMAN;sp|P52272-2|HNRPM_HUMAN;tr|A0A087X0X3|A0A087X0X3_HUMAN;tr|Q59ES8|Q59ES8_HUMAN;tr|Q7KYM9|Q7KYM9_HUMAN;tr|M0QZM1|M0QZM1_HUMAN	1180	Color2 [DarkGray]	1	4					44	44	44	61.5	61.5	61.5	77.515	0	182.47	17381000000	272	28.882	28.3147	29.0112	28.6924	28.9596	29.5668	29.7606	29.2396	29.3739	29.506
+	1.92481	2.00736	sp|P53618|COPB_HUMAN;tr|E9PP73|E9PP73_HUMAN	COPB1	sp|P53618|COPB_HUMAN	1197	Color2 [DarkGray]	1	4					8	8	8	15.3	15.3	15.3	107.14	0	75.582	1051700000	20	23.6732	24.3203	23.1174	23.14	24.1265	24.3179	26.6269	26.4976	24.2679	26.704
+	4.57198	2.45843	sp|P54920|SNAA_HUMAN;tr|A0A024R0R9|A0A024R0R9_HUMAN;tr|M0R0Y2|M0R0Y2_HUMAN;tr|M0R2M1|M0R2M1_HUMAN;tr|M0R027|M0R027_HUMAN;tr|A0A024R0V6|A0A024R0V6_HUMAN;tr|M0R058|M0R058_HUMAN;tr|M0R213|M0R213_HUMAN;tr|M0R0I4|M0R0I4_HUMAN;tr|M0QZM9|M0QZM9_HUMAN;tr|M0R031|M0R031_HUMAN;tr|M0QZN5|M0QZN5_HUMAN;tr|A0A087WZQ7|A0A087WZQ7_HUMAN;sp|Q9H115|SNAB_HUMAN;tr|B4DGP9|B4DGP9_HUMAN;sp|Q9H115-2|SNAB_HUMAN;sp|Q9H115-3…	NAPA	sp|P54920|SNAA_HUMAN;tr|A0A024R0R9|A0A024R0R9_HUMAN;tr|M0R0Y2|M0R0Y2_HUMAN;tr|M0R2M1|M0R2M1_HUMAN	1214	Color2 [DarkGray]	1	4					13	13	13	61.4	61.4	61.4	33.232	0	234.84	2554400000	71	25.0901	24.7287	24.0647	25.1668	25.2251	26.5889	27.6727	27.5322	27.3241	27.4496
+	2.48059	1.22282	tr|V9HW80|V9HW80_HUMAN;sp|P55072|TERA_HUMAN;tr|Q96IF9|Q96IF9_HUMAN;tr|Q0IIN5|Q0IIN5_HUMAN;tr|Q9NTC4|Q9NTC4_HUMAN;tr|Q9HAP0|Q9HAP0_HUMAN;tr|Q9HAP1|Q9HAP1_HUMAN;tr|C9JUP7|C9JUP7_HUMAN;tr|C9IZA5|C9IZA5_HUMAN	VCP	tr|V9HW80|V9HW80_HUMAN;sp|P55072|TERA_HUMAN;tr|Q96IF9|Q96IF9_HUMAN;tr|Q0IIN5|Q0IIN5_HUMAN;tr|Q9NTC4|Q9NTC4_HUMAN	1220	Color2 [DarkGray]	1	4					54	54	54	59.6	59.6	59.6	89.321	0	323.31	31198000000	400	29.5276	28.1863	29.836	29.4978	29.3414	30.1759	30.5627	30.5812	30.6397	30.5436
+	4.2981	1.79431	sp|P55263-3|ADK_HUMAN;sp|P55263-4|ADK_HUMAN;tr|Q86U79|Q86U79_HUMAN;tr|A0A140VJE0|A0A140VJE0_HUMAN;sp|P55263-2|ADK_HUMAN;sp|P55263|ADK_HUMAN	ADK	sp|P55263-3|ADK_HUMAN;sp|P55263-4|ADK_HUMAN;tr|Q86U79|Q86U79_HUMAN;tr|A0A140VJE0|A0A140VJE0_HUMAN;sp|P55263-2|ADK_HUMAN;sp|P55263|ADK_HUMAN	1224	Color2 [DarkGray]	1	4					3	3	3	12.5	12.5	12.5	34.084	0	32.605	761760000	29	22.9141	24.1509	23.7542	23.3453	23.5752	25.0565	25.4022	25.4101	25.639	25.2035
+	2.0882	1.82405	sp|P55786|PSA_HUMAN;tr|E9PLK3|E9PLK3_HUMAN;tr|B7Z899|B7Z899_HUMAN;tr|B7Z4B2|B7Z4B2_HUMAN;sp|P55786-2|PSA_HUMAN;tr|B7Z1H4|B7Z1H4_HUMAN;tr|B7Z1V9|B7Z1V9_HUMAN;tr|B3KU93|B3KU93_HUMAN;tr|H0YDG0|H0YDG0_HUMAN;tr|B3KTP2|B3KTP2_HUMAN;sp|A6NEC2|PSAL_HUMAN;tr|E9PP11|E9PP11_HUMAN;tr|B7Z6T6|B7Z6T6_HUMAN;tr|E9PJY4|E9PJY4_HUMAN;sp|A6NEC2-3|PSAL_HUMAN;tr|E9PPD4|E9PPD4_HUMAN;sp|A6NEC2-2|PSAL_HUMAN;tr|E9PRQ5|E9PR…	NPEPPS	sp|P55786|PSA_HUMAN;tr|E9PLK3|E9PLK3_HUMAN;tr|B7Z899|B7Z899_HUMAN;tr|B7Z4B2|B7Z4B2_HUMAN;sp|P55786-2|PSA_HUMAN;tr|B7Z1H4|B7Z1H4_HUMAN;tr|B7Z1V9|B7Z1V9_HUMAN;tr|B3KU93|B3KU93_HUMAN	1231	Color2 [DarkGray]	1	4					21	21	21	26.7	26.7	26.7	103.28	0	77.381	3608700000	78	26.7272	25.6521	26.3371	23.9107	26.6193	27.5281	27.8072	27.6771	27.5877	27.7665
+	4.48661	2.45284	sp|P56537|IF6_HUMAN;tr|B7ZBH1|B7ZBH1_HUMAN;sp|P56537-2|IF6_HUMAN;tr|A0A0U1RQV5|A0A0U1RQV5_HUMAN	EIF6	sp|P56537|IF6_HUMAN;tr|B7ZBH1|B7ZBH1_HUMAN;sp|P56537-2|IF6_HUMAN	1240	Color2 [DarkGray]	1	4					6	6	6	29.8	29.8	29.8	26.599	0	50.307	1153200000	25	24.5983	23.2856	23.5742	23.4428	23.1592	25.7248	26.389	26.3245	25.7171	26.1688
+	2.85064	0.700507	sp|P59998|ARPC4_HUMAN;tr|F8WCF6|F8WCF6_HUMAN;sp|P59998-3|ARPC4_HUMAN;tr|F8WDD7|F8WDD7_HUMAN;tr|H7C0A3|H7C0A3_HUMAN;tr|A0A0A6YYG9|A0A0A6YYG9_HUMAN;sp|P59998-2|ARPC4_HUMAN;tr|Q9H7Z5|Q9H7Z5_HUMAN;tr|R4GN08|R4GN08_HUMAN;sp|P59998-4|ARPC4_HUMAN;tr|F8WE39|F8WE39_HUMAN;tr|F8WDW3|F8WDW3_HUMAN	ARPC4	sp|P59998|ARPC4_HUMAN;tr|F8WCF6|F8WCF6_HUMAN;sp|P59998-3|ARPC4_HUMAN;tr|F8WDD7|F8WDD7_HUMAN;tr|H7C0A3|H7C0A3_HUMAN;tr|A0A0A6YYG9|A0A0A6YYG9_HUMAN;sp|P59998-2|ARPC4_HUMAN;tr|Q9H7Z5|Q9H7Z5_HUMAN	1250	Color2 [DarkGray]	1	4					9	9	9	61.3	61.3	61.3	19.667	0	68.023	10207000000	112	27.7682	28.3762	28.0392	27.6664	28.154	28.5291	28.9153	28.6505	28.8099	28.6017
+	2.54691	0.362575	tr|V9HWK1|V9HWK1_HUMAN;sp|P60174-1|TPIS_HUMAN;sp|P60174|TPIS_HUMAN;tr|Q53HE2|Q53HE2_HUMAN;tr|B4DUI5|B4DUI5_HUMAN;sp|P60174-4|TPIS_HUMAN;tr|U3KPZ0|U3KPZ0_HUMAN;tr|Q2QD09|Q2QD09_HUMAN;tr|U3KQF3|U3KQF3_HUMAN;tr|U3KPS5|U3KPS5_HUMAN	HEL-S-49	tr|V9HWK1|V9HWK1_HUMAN;sp|P60174-1|TPIS_HUMAN;sp|P60174|TPIS_HUMAN;tr|Q53HE2|Q53HE2_HUMAN;tr|B4DUI5|B4DUI5_HUMAN;sp|P60174-4|TPIS_HUMAN;tr|U3KPZ0|U3KPZ0_HUMAN;tr|Q2QD09|Q2QD09_HUMAN	1252	Color2 [DarkGray]	1	4					23	23	23	92.4	92.4	92.4	26.669	0	299.01	54147000000	284	30.5728	30.6707	30.9354	30.6229	30.883	31.116	30.9489	31.1239	31.2307	31.078
+	3.603	2.90171	sp|P60842|IF4A1_HUMAN;tr|A8K7F6|A8K7F6_HUMAN;tr|A8K088|A8K088_HUMAN;sp|P60842-2|IF4A1_HUMAN;tr|J3KT12|J3KT12_HUMAN;tr|Q59F68|Q59F68_HUMAN;tr|J3KTB5|J3KTB5_HUMAN;tr|B4DNH2|B4DNH2_HUMAN;tr|J3QS69|J3QS69_HUMAN;tr|J3KSZ0|J3KSZ0_HUMAN;tr|J3QL43|J3QL43_HUMAN;tr|J3QR64|J3QR64_HUMAN;tr|J3QLN6|J3QLN6_HUMAN;tr|J3KS25|J3KS25_HUMAN;tr|B4E047|B4E047_HUMAN;tr|J3QKZ9|J3QKZ9_HUMAN;tr|B4DKP9|B4DKP9_HUMAN;tr|J3KTN…	EIF4A1	sp|P60842|IF4A1_HUMAN;tr|A8K7F6|A8K7F6_HUMAN;tr|A8K088|A8K088_HUMAN;sp|P60842-2|IF4A1_HUMAN;tr|J3KT12|J3KT12_HUMAN;tr|Q59F68|Q59F68_HUMAN;tr|J3KTB5|J3KTB5_HUMAN;tr|B4DNH2|B4DNH2_HUMAN;tr|J3QS69|J3QS69_HUMAN;tr|J3KSZ0|J3KSZ0_HUMAN;tr|J3QL43|J3QL43_HUMAN	1258	Color2 [DarkGray]	1	4					30	30	17	57.4	57.4	35.5	46.153	0	323.31	23488000000	228	26.231	26.6287	28.3489	28.268	28.2487	30.1646	30.5127	30.5114	30.5129	30.5322
+	2.03796	0.460506	tr|B4E1U9|B4E1U9_HUMAN;tr|A0A024RAE4|A0A024RAE4_HUMAN;sp|P60953|CDC42_HUMAN;tr|B4DMH5|B4DMH5_HUMAN;tr|B7ZAY4|B7ZAY4_HUMAN;sp|P60953-1|CDC42_HUMAN;tr|A0A024RAE6|A0A024RAE6_HUMAN;tr|A0A024R9T1|A0A024R9T1_HUMAN;tr|Q9UJM1|Q9UJM1_HUMAN;tr|Q5JYX0|Q5JYX0_HUMAN;tr|A0A494BZX6|A0A494BZX6_HUMAN;tr|A0A494C1M1|A0A494C1M1_HUMAN;tr|Q9UJM0|Q9UJM0_HUMAN;tr|Q59FQ0|Q59FQ0_HUMAN;tr|Q7Z513|Q7Z513_HUMAN;tr|B1AH79|B1AH…	CDC42	tr|B4E1U9|B4E1U9_HUMAN;tr|A0A024RAE4|A0A024RAE4_HUMAN;sp|P60953|CDC42_HUMAN;tr|B4DMH5|B4DMH5_HUMAN;tr|B7ZAY4|B7ZAY4_HUMAN;sp|P60953-1|CDC42_HUMAN;tr|A0A024RAE6|A0A024RAE6_HUMAN;tr|A0A024R9T1|A0A024R9T1_HUMAN;tr|Q9UJM1|Q9UJM1_HUMAN;tr|Q5JYX0|Q5JYX0_HUMAN	1262	Color2 [DarkGray]	1	4					6	5	5	28	23.3	23.3	26.528	0	56.807	4940600000	81	26.8694	27.5101	27.2037	26.974	27.1834	27.3503	27.7304	27.5545	27.7984	27.6094
+	2.5364	0.963282	tr|A0A024R7V6|A0A024R7V6_HUMAN;sp|P61019|RAB2A_HUMAN;sp|P61019-2|RAB2A_HUMAN;tr|H7C125|H7C125_HUMAN;tr|A0A0A1HAW1|A0A0A1HAW1_HUMAN;tr|A0A3B3ITL1|A0A3B3ITL1_HUMAN;tr|Q5HYI5|Q5HYI5_HUMAN;sp|Q8WUD1|RAB2B_HUMAN;tr|O75546|O75546_HUMAN;tr|B4DUD4|B4DUD4_HUMAN;tr|E9PKL7|E9PKL7_HUMAN;tr|E9PE37|E9PE37_HUMAN;tr|H0YD31|H0YD31_HUMAN;tr|Q96K32|Q96K32_HUMAN;sp|Q8WUD1-2|RAB2B_HUMAN	RAB2A	tr|A0A024R7V6|A0A024R7V6_HUMAN;sp|P61019|RAB2A_HUMAN;sp|P61019-2|RAB2A_HUMAN;tr|H7C125|H7C125_HUMAN;tr|A0A0A1HAW1|A0A0A1HAW1_HUMAN;tr|A0A3B3ITL1|A0A3B3ITL1_HUMAN;tr|Q5HYI5|Q5HYI5_HUMAN;sp|Q8WUD1|RAB2B_HUMAN	1267	Color2 [DarkGray]	1	4					6	6	6	30.2	30.2	30.2	23.545	0	42.594	1151000000	31	25.2813	24.5267	24.9744	25.1319	24.8607	25.1822	26.1664	25.987	26.2132	26.0428
+	1.95023	0.633173	tr|V9HW41|V9HW41_HUMAN;sp|P61088|UBE2N_HUMAN;tr|F8VSD4|F8VSD4_HUMAN;tr|F8VV71|F8VV71_HUMAN;tr|F8VQQ8|F8VQQ8_HUMAN;tr|F8VZ29|F8VZ29_HUMAN;sp|Q5JXB2|UE2NL_HUMAN	HEL-S-71	tr|V9HW41|V9HW41_HUMAN;sp|P61088|UBE2N_HUMAN;tr|F8VSD4|F8VSD4_HUMAN;tr|F8VV71|F8VV71_HUMAN;tr|F8VQQ8|F8VQQ8_HUMAN	1273	Color2 [DarkGray]	1	4					11	11	11	66.4	66.4	66.4	17.138	0	39.357	3721200000	70	26.2743	26.7165	27.221	26.7482	26.334	27.0722	27.1452	27.3777	27.5883	27.2763
+	6.5179	2.47623	sp|P61106|RAB14_HUMAN;tr|A0A024R845|A0A024R845_HUMAN;tr|X6RFL8|X6RFL8_HUMAN	RAB14	sp|P61106|RAB14_HUMAN;tr|A0A024R845|A0A024R845_HUMAN;tr|X6RFL8|X6RFL8_HUMAN	1274	Color2 [DarkGray]	1	4					12	12	12	70.7	70.7	70.7	23.897	0	62.311	1257300000	39	24.1394	24.0491	23.9962	23.7745	23.4907	25.9853	26.3362	26.444	26.6619	26.4037
+	3.15336	1.56679	tr|A0A024RAI1|A0A024RAI1_HUMAN;sp|P61158|ARP3_HUMAN;tr|B4DT29|B4DT29_HUMAN;tr|B4DXW1|B4DXW1_HUMAN;tr|B4DTI0|B4DTI0_HUMAN;tr|Q59FV6|Q59FV6_HUMAN;tr|B4E1U3|B4E1U3_HUMAN;tr|F8WEW2|F8WEW2_HUMAN;tr|F8WE84|F8WE84_HUMAN;tr|F8WDR7|F8WDR7_HUMAN;tr|B3KM55|B3KM55_HUMAN;tr|Q59GD5|Q59GD5_HUMAN;tr|B7Z9W3|B7Z9W3_HUMAN;sp|Q9P1U1-2|ARP3B_HUMAN;sp|Q9P1U1|ARP3B_HUMAN	ACTR3	tr|A0A024RAI1|A0A024RAI1_HUMAN;sp|P61158|ARP3_HUMAN;tr|B4DT29|B4DT29_HUMAN;tr|B4DXW1|B4DXW1_HUMAN;tr|B4DTI0|B4DTI0_HUMAN;tr|Q59FV6|Q59FV6_HUMAN	1275	Color2 [DarkGray]	1	4					18	18	18	40.9	40.9	40.9	47.371	0	111.1	5878600000	98	26.5364	26.6594	26.7556	26.9257	26.3417	28.3901	28.732	28.4569	27.137	28.3367
+	2.33001	2.12828	tr|A0A024R3Q3|A0A024R3Q3_HUMAN;tr|A0A024R0Y6|A0A024R0Y6_HUMAN;sp|P84077|ARF1_HUMAN;sp|P61204|ARF3_HUMAN;sp|P61204-2|ARF3_HUMAN;tr|B4DN70|B4DN70_HUMAN;tr|F5H423|F5H423_HUMAN;tr|B4E190|B4E190_HUMAN;tr|B4DJC8|B4DJC8_HUMAN;tr|B4DEB9|B4DEB9_HUMAN;tr|F5H0C7|F5H0C7_HUMAN;tr|H0YGG7|H0YGG7_HUMAN	ARF1	tr|A0A024R3Q3|A0A024R3Q3_HUMAN;tr|A0A024R0Y6|A0A024R0Y6_HUMAN;sp|P84077|ARF1_HUMAN;sp|P61204|ARF3_HUMAN;sp|P61204-2|ARF3_HUMAN;tr|B4DN70|B4DN70_HUMAN;tr|F5H423|F5H423_HUMAN;tr|B4E190|B4E190_HUMAN;tr|B4DJC8|B4DJC8_HUMAN;tr|B4DEB9|B4DEB9_HUMAN	1279	Color2 [DarkGray]	1	4					9	9	7	49.7	49.7	38.7	20.697	0	78.523	2391700000	47	23.6985	25.2428	26.4592	24.2917	23.7656	26.2038	26.7813	27.1254	27.155	26.8336
+	2.73114	0.805087	tr|Q6NXR8|Q6NXR8_HUMAN;sp|P61247|RS3A_HUMAN;tr|A8K4W0|A8K4W0_HUMAN;tr|D6RG13|D6RG13_HUMAN;tr|D6RAT0|D6RAT0_HUMAN;tr|B7Z3M5|B7Z3M5_HUMAN;tr|E9PFI5|E9PFI5_HUMAN;tr|H0Y9Y4|H0Y9Y4_HUMAN;tr|H0Y8L7|H0Y8L7_HUMAN;tr|D6RB09|D6RB09_HUMAN;tr|D6RAS7|D6RAS7_HUMAN;tr|D6R9B6|D6R9B6_HUMAN;tr|D6RI02|D6RI02_HUMAN;tr|D6RED7|D6RED7_HUMAN;tr|D6RGE0|D6RGE0_HUMAN	RPS3A	tr|Q6NXR8|Q6NXR8_HUMAN;sp|P61247|RS3A_HUMAN;tr|A8K4W0|A8K4W0_HUMAN;tr|D6RG13|D6RG13_HUMAN;tr|D6RAT0|D6RAT0_HUMAN;tr|B7Z3M5|B7Z3M5_HUMAN;tr|E9PFI5|E9PFI5_HUMAN;tr|H0Y9Y4|H0Y9Y4_HUMAN;tr|H0Y8L7|H0Y8L7_HUMAN;tr|D6RB09|D6RB09_HUMAN;tr|D6RAS7|D6RAS7_HUMAN;tr|D6R9B6|D6R9B6_HUMAN	1283	Color2 [DarkGray]	1	4					25	25	25	76.9	76.9	76.9	29.975	0	219.1	19213000000	217	28.6965	29.0006	29.0354	28.7465	29.1551	29.2513	29.7635	29.7945	30.2069	29.6436
+	2.47206	1.47531	tr|Q6IBH6|Q6IBH6_HUMAN;sp|P61254|RL26_HUMAN;tr|J3QRI7|J3QRI7_HUMAN;tr|J3QQQ9|J3QQQ9_HUMAN;tr|J3QQV1|J3QQV1_HUMAN;tr|J3QRC4|J3QRC4_HUMAN;tr|A0A024RBF6|A0A024RBF6_HUMAN;tr|J3KS10|J3KS10_HUMAN;tr|J3KSS0|J3KSS0_HUMAN;tr|H7C1F9|H7C1F9_HUMAN;sp|Q2PPJ7-3|RGPA2_HUMAN;sp|Q2PPJ7-2|RGPA2_HUMAN;sp|Q2PPJ7|RGPA2_HUMAN	RPL26	tr|Q6IBH6|Q6IBH6_HUMAN;sp|P61254|RL26_HUMAN;tr|J3QRI7|J3QRI7_HUMAN;tr|J3QQQ9|J3QQQ9_HUMAN;tr|J3QQV1|J3QQV1_HUMAN;tr|J3QRC4|J3QRC4_HUMAN;tr|A0A024RBF6|A0A024RBF6_HUMAN	1284	Color2 [DarkGray]	1	4					17	17	3	73.8	73.8	13.8	17.244	0	50.638	10149000000	129	27.4857	26.3112	28.1561	27.5744	28.1824	28.7406	29.0899	29.2558	29.2516	28.7484
+	3.309	1.34354	tr|A0A024R2Q4|A0A024R2Q4_HUMAN;sp|P61313|RL15_HUMAN;tr|B4DLP4|B4DLP4_HUMAN;tr|E7EQV9|E7EQV9_HUMAN;tr|A0A2R8YEM3|A0A2R8YEM3_HUMAN;tr|E7ENU7|E7ENU7_HUMAN;tr|E7EX53|E7EX53_HUMAN;tr|A0A2R8Y738|A0A2R8Y738_HUMAN;sp|P61313-2|RL15_HUMAN;tr|B4DEN1|B4DEN1_HUMAN;tr|E7ERA2|E7ERA2_HUMAN;tr|A4D1Q5|A4D1Q5_HUMAN;tr|Q96S84|Q96S84_HUMAN	RPL15	tr|A0A024R2Q4|A0A024R2Q4_HUMAN;sp|P61313|RL15_HUMAN;tr|B4DLP4|B4DLP4_HUMAN;tr|E7EQV9|E7EQV9_HUMAN;tr|A0A2R8YEM3|A0A2R8YEM3_HUMAN;tr|E7ENU7|E7ENU7_HUMAN;tr|E7EX53|E7EX53_HUMAN;tr|A0A2R8Y738|A0A2R8Y738_HUMAN;sp|P61313-2|RL15_HUMAN	1286	Color2 [DarkGray]	1	4					14	14	14	56.4	56.4	56.4	24.146	0	92.215	15076000000	149	28.3248	27.44	28.5844	28.0339	28.658	29.3672	29.8093	29.6044	29.645	29.3329
+	2.02046	1.43045	tr|F5H6N1|F5H6N1_HUMAN;sp|P61326|MGN_HUMAN;tr|A0A023T6R1|A0A023T6R1_HUMAN;sp|Q96A72|MGN2_HUMAN;sp|P61326-2|MGN_HUMAN;tr|F5H3U9|F5H3U9_HUMAN;tr|F5H6P7|F5H6P7_HUMAN	MAGOHB	tr|F5H6N1|F5H6N1_HUMAN;sp|P61326|MGN_HUMAN;tr|A0A023T6R1|A0A023T6R1_HUMAN;sp|Q96A72|MGN2_HUMAN;sp|P61326-2|MGN_HUMAN	1287	Color2 [DarkGray]	1	4					3	3	3	50	50	50	10.715	0	16.548	571730000	17	24.2927	25.1914	22.8019	23.5911	23.2874	25.0539	25.2781	25.2744	25.2329	25.4774
+	2.08486	2.05006	tr|A0A024R1V4|A0A024R1V4_HUMAN;sp|P61353|RL27_HUMAN;tr|E4W6B6|E4W6B6_HUMAN;tr|B2R4D8|B2R4D8_HUMAN;tr|K7ELC7|K7ELC7_HUMAN;tr|Q6LCU2|Q6LCU2_HUMAN;tr|K7EQQ9|K7EQQ9_HUMAN;tr|K7ERY7|K7ERY7_HUMAN	RPL27	tr|A0A024R1V4|A0A024R1V4_HUMAN;sp|P61353|RL27_HUMAN;tr|E4W6B6|E4W6B6_HUMAN;tr|B2R4D8|B2R4D8_HUMAN;tr|K7ELC7|K7ELC7_HUMAN	1288	Color2 [DarkGray]	1	4					9	9	9	60.3	60.3	60.3	15.798	0	25.957	7599800000	78	26.8756	24.4337	27.6631	26.4519	27.5533	28.6796	28.8241	28.6679	28.6263	28.4299
+	1.94218	0.544553	tr|B4DKN9|B4DKN9_HUMAN;tr|A0A024R324|A0A024R324_HUMAN;sp|P61586|RHOA_HUMAN;tr|Q9BVT0|Q9BVT0_HUMAN;tr|A0A0B6XK12|A0A0B6XK12_HUMAN;tr|C9JX21|C9JX21_HUMAN;tr|C9JNR4|C9JNR4_HUMAN;tr|Q5JR07|Q5JR07_HUMAN;tr|Q5JR05|Q5JR05_HUMAN;tr|E9PLA2|E9PLA2_HUMAN;tr|C9JRM1|C9JRM1_HUMAN;tr|Q5JR06|Q5JR06_HUMAN;tr|E9PN11|E9PN11_HUMAN;sp|P62745|RHOB_HUMAN;tr|U3KQA9|U3KQA9_HUMAN;tr|U3KQV3|U3KQV3_HUMAN	RHOA	tr|B4DKN9|B4DKN9_HUMAN;tr|A0A024R324|A0A024R324_HUMAN;sp|P61586|RHOA_HUMAN;tr|Q9BVT0|Q9BVT0_HUMAN;tr|A0A0B6XK12|A0A0B6XK12_HUMAN;tr|C9JX21|C9JX21_HUMAN	1291	Color2 [DarkGray]	1	4					11	11	7	45.7	45.7	31.8	19.57	0	49.022	7953400000	129	27.4639	28.1794	27.9315	27.8824	27.6473	27.9872	28.6425	28.2604	28.4983	28.4388
+	2.92271	0.835258	tr|A0A384N6A4|A0A384N6A4_HUMAN;sp|P61604|CH10_HUMAN;tr|Q9UNM1|Q9UNM1_HUMAN;tr|B8ZZL8|B8ZZL8_HUMAN;tr|A0A024R3X7|A0A024R3X7_HUMAN;tr|S4R3N1|S4R3N1_HUMAN;tr|B8ZZ54|B8ZZ54_HUMAN	HSPE1	tr|A0A384N6A4|A0A384N6A4_HUMAN;sp|P61604|CH10_HUMAN;tr|Q9UNM1|Q9UNM1_HUMAN;tr|B8ZZL8|B8ZZL8_HUMAN;tr|A0A024R3X7|A0A024R3X7_HUMAN;tr|S4R3N1|S4R3N1_HUMAN	1292	Color2 [DarkGray]	1	4					11	11	11	91.2	91.2	91.2	10.932	0	43.055	12680000000	84	27.8392	28.7452	28.4778	27.9784	28.3503	28.9876	29.1187	29.2053	29.2015	29.0542
+	2.07835	0.953042	sp|P61978-3|HNRPK_HUMAN;sp|P61978-2|HNRPK_HUMAN;tr|B4DUQ1|B4DUQ1_HUMAN;tr|A0A024R228|A0A024R228_HUMAN;sp|P61978|HNRPK_HUMAN;tr|Q5EC54|Q5EC54_HUMAN;tr|B4DFF1|B4DFF1_HUMAN;tr|Q5T6W2|Q5T6W2_HUMAN;tr|B3KU16|B3KU16_HUMAN;tr|S4R359|S4R359_HUMAN;tr|S4R457|S4R457_HUMAN	HNRNPK	sp|P61978-3|HNRPK_HUMAN;sp|P61978-2|HNRPK_HUMAN;tr|B4DUQ1|B4DUQ1_HUMAN;tr|A0A024R228|A0A024R228_HUMAN;sp|P61978|HNRPK_HUMAN;tr|Q5EC54|Q5EC54_HUMAN;tr|B4DFF1|B4DFF1_HUMAN;tr|Q5T6W2|Q5T6W2_HUMAN	1302	Color2 [DarkGray]	1	4					27	27	27	50.9	50.9	50.9	48.562	0	323.31	21960000000	274	29.1098	27.9919	29.5655	29.2517	29.0043	29.8356	30.1153	30.0887	29.7969	29.8518
+	2.46093	0.461521	sp|P61981|1433G_HUMAN;tr|B4DE78|B4DE78_HUMAN;tr|B3KNB4|B3KNB4_HUMAN;tr|B4DHC4|B4DHC4_HUMAN	YWHAG	sp|P61981|1433G_HUMAN;tr|B4DE78|B4DE78_HUMAN;tr|B3KNB4|B3KNB4_HUMAN;tr|B4DHC4|B4DHC4_HUMAN	1303	Color2 [DarkGray]	1	4					18	12	9	51.4	38.5	38.5	28.302	0	55.34	12827000000	116	28.6	28.2546	28.485	28.4626	28.8016	28.7771	29.2041	28.9492	28.9706	29.0103
+	2.0461	-1.43481	tr|V9HW04|V9HW04_HUMAN;sp|P62140|PP1B_HUMAN;tr|B4DJ75|B4DJ75_HUMAN;tr|B7ZB67|B7ZB67_HUMAN;tr|C9J9S3|C9J9S3_HUMAN;tr|C9JP48|C9JP48_HUMAN	HEL-S-80p	tr|V9HW04|V9HW04_HUMAN;sp|P62140|PP1B_HUMAN;tr|B4DJ75|B4DJ75_HUMAN;tr|B7ZB67|B7ZB67_HUMAN	1306	Color2 [DarkGray]	1	4					7	3	3	20.5	12.5	12.5	37.186	0	9.803	230860000	7	24.6582	24.7378	24.248	23.9538	24.3865	23.4177	22.2543	23.5501	23.792	21.7961
+	2.98374	0.955644	tr|B2R4W8|B2R4W8_HUMAN;sp|P62244|RS15A_HUMAN;tr|I3L3P7|I3L3P7_HUMAN;tr|A8K7H3|A8K7H3_HUMAN;tr|I3L246|I3L246_HUMAN;tr|H3BN98|H3BN98_HUMAN;tr|H3BV27|H3BV27_HUMAN;tr|H3BT37|H3BT37_HUMAN;tr|I3L303|I3L303_HUMAN;tr|H3BVC7|H3BVC7_HUMAN	hCG_1994130	tr|B2R4W8|B2R4W8_HUMAN;sp|P62244|RS15A_HUMAN;tr|I3L3P7|I3L3P7_HUMAN;tr|A8K7H3|A8K7H3_HUMAN;tr|I3L246|I3L246_HUMAN;tr|H3BN98|H3BN98_HUMAN	1310	Color2 [DarkGray]	1	4					12	12	12	73.1	73.1	73.1	14.839	0	104.39	12178000000	145	28.2042	27.8756	28.4548	27.8942	28.3581	28.6307	29.3769	29.2294	29.4158	28.9123
+	2.08202	0.440469	tr|V9HW98|V9HW98_HUMAN;sp|P62258|1433E_HUMAN;tr|G9K389|G9K389_HUMAN;tr|G9K388|G9K388_HUMAN;sp|P62258-2|1433E_HUMAN;tr|B4DJF2|B4DJF2_HUMAN;tr|I3L3T1|I3L3T1_HUMAN;tr|B4DJB0|B4DJB0_HUMAN;tr|B7ZA86|B7ZA86_HUMAN;tr|K7EIT4|K7EIT4_HUMAN;tr|K7EM20|K7EM20_HUMAN;tr|I3L0W5|I3L0W5_HUMAN;tr|B3KT37|B3KT37_HUMAN	HEL2	tr|V9HW98|V9HW98_HUMAN;sp|P62258|1433E_HUMAN;tr|G9K389|G9K389_HUMAN;tr|G9K388|G9K388_HUMAN;sp|P62258-2|1433E_HUMAN;tr|B4DJF2|B4DJF2_HUMAN;tr|I3L3T1|I3L3T1_HUMAN	1312	Color2 [DarkGray]	1	4					25	22	22	76.5	72.5	72.5	29.174	0	127.93	24040000000	212	29.26	29.0261	29.4679	29.4212	29.7376	29.662	29.8218	29.8151	29.8733	29.9429
+	3.61914	1.10597	tr|A8K517|A8K517_HUMAN;sp|P62266|RS23_HUMAN;tr|D6RD47|D6RD47_HUMAN;tr|D6RDJ2|D6RDJ2_HUMAN;tr|D6RIX0|D6RIX0_HUMAN;tr|D6R9I7|D6R9I7_HUMAN	RPS23	tr|A8K517|A8K517_HUMAN;sp|P62266|RS23_HUMAN;tr|D6RD47|D6RD47_HUMAN	1314	Color2 [DarkGray]	1	4					13	13	13	60.1	60.1	60.1	15.807	0	39.476	8965400000	117	27.5486	27.8387	27.9654	27.3584	27.8272	28.3672	28.9716	28.7305	29.1955	28.8034
+	1.83827	1.19783	sp|P62269|RS18_HUMAN;tr|J3JS69|J3JS69_HUMAN;tr|A0A0G2JQH2|A0A0G2JQH2_HUMAN;tr|Q5GGW2|Q5GGW2_HUMAN	RPS18	sp|P62269|RS18_HUMAN	1315	Color2 [DarkGray]	1	4					19	19	19	73	73	73	17.718	0	98.101	21287000000	175	29.0306	27.2874	29.3436	28.8637	29.2911	29.7157	30.0659	30.0461	30.0825	29.8953
+	3.88824	0.877414	sp|P62277|RS13_HUMAN;tr|J3KMX5|J3KMX5_HUMAN;tr|E9PS50|E9PS50_HUMAN	RPS13	sp|P62277|RS13_HUMAN;tr|J3KMX5|J3KMX5_HUMAN	1317	Color2 [DarkGray]	1	4					13	13	13	55.6	55.6	55.6	17.222	0	102.51	15371000000	160	28.4633	28.6511	28.8583	28.3484	28.5496	29.3531	29.4911	29.431	29.7756	29.207
+	2.98533	2.56428	sp|P62495|ERF1_HUMAN;sp|P62495-2|ERF1_HUMAN;tr|B7Z7P8|B7Z7P8_HUMAN;tr|I3L492|I3L492_HUMAN;tr|D6RCB3|D6RCB3_HUMAN;tr|D6RJE8|D6RJE8_HUMAN	ETF1	sp|P62495|ERF1_HUMAN;sp|P62495-2|ERF1_HUMAN;tr|B7Z7P8|B7Z7P8_HUMAN	1330	Color2 [DarkGray]	1	4					14	14	14	37.3	37.3	37.3	49.03	0	107.66	1340400000	43	23.8317	23.9374	24.5871	22.2382	24.4299	25.2868	26.3465	26.8753	26.3967	26.9404
+	2.00327	0.764364	sp|P62750|RL23A_HUMAN;tr|H7BY10|H7BY10_HUMAN;tr|K7EJV9|K7EJV9_HUMAN;tr|K7ERT8|K7ERT8_HUMAN;tr|A8MUS3|A8MUS3_HUMAN;tr|K7EMA7|K7EMA7_HUMAN;tr|B9EJE3|B9EJE3_HUMAN;tr|O95014|O95014_HUMAN;tr|Q53RC5|Q53RC5_HUMAN	RPL23A	sp|P62750|RL23A_HUMAN;tr|H7BY10|H7BY10_HUMAN;tr|K7EJV9|K7EJV9_HUMAN;tr|K7ERT8|K7ERT8_HUMAN;tr|A8MUS3|A8MUS3_HUMAN	1333	Color2 [DarkGray]	1	4					16	16	16	72.4	72.4	72.4	17.695	0	111.15	9718900000	135	27.6105	28.0229	28.2124	27.6396	28.1779	28.1283	29.0115	28.6195	29.1909	28.5349
+	2.42465	2.47403	sp|P62820|RAB1A_HUMAN;tr|Q5U0I6|Q5U0I6_HUMAN;tr|E7END7|E7END7_HUMAN;tr|B7Z8M7|B7Z8M7_HUMAN;sp|P62820-2|RAB1A_HUMAN;tr|Q9H1C9|Q9H1C9_HUMAN;sp|P62820-3|RAB1A_HUMAN;tr|Q92927|Q92927_HUMAN;tr|Q96RD8|Q96RD8_HUMAN;tr|G3V196|G3V196_HUMAN;tr|G5EMR8|G5EMR8_HUMAN;sp|P59190|RAB15_HUMAN;sp|P59190-2|RAB15_HUMAN;tr|Q53SX4|Q53SX4_HUMAN;tr|Q59EP4|Q59EP4_HUMAN;tr|A0A2R8YDI9|A0A2R8YDI9_HUMAN;tr|G5ELZ5|G5ELZ5_HUMAN…	RAB1A	sp|P62820|RAB1A_HUMAN;tr|Q5U0I6|Q5U0I6_HUMAN;tr|E7END7|E7END7_HUMAN;tr|B7Z8M7|B7Z8M7_HUMAN;sp|P62820-2|RAB1A_HUMAN	1337	Color2 [DarkGray]	1	4					11	11	4	62	62	29.8	22.677	0	94.467	5098600000	72	26.9241	23.973	25.6471	26.6112	24.1866	27.7674	27.8818	27.9282	27.826	28.3086
+	1.94264	0.62247	sp|P62826|RAN_HUMAN;tr|B5MDF5|B5MDF5_HUMAN;tr|J3KQE5|J3KQE5_HUMAN;tr|F5H018|F5H018_HUMAN;tr|H0YFC6|H0YFC6_HUMAN;tr|A0A087X0W0|A0A087X0W0_HUMAN;tr|Q96QB7|Q96QB7_HUMAN;tr|Q0EFC9|Q0EFC9_HUMAN	RAN	sp|P62826|RAN_HUMAN;tr|B5MDF5|B5MDF5_HUMAN;tr|J3KQE5|J3KQE5_HUMAN;tr|F5H018|F5H018_HUMAN	1338	Color2 [DarkGray]	1	4					18	18	9	62	62	32.4	24.423	0	79.068	19742000000	179	28.904	29.5527	28.8299	29.043	29.0786	29.547	29.643	29.5398	30.2691	29.5217
+	2.55079	1.14929	sp|P62847-2|RS24_HUMAN;tr|E7ETK0|E7ETK0_HUMAN;tr|A0A2R8Y849|A0A2R8Y849_HUMAN;tr|A0A087WUS0|A0A087WUS0_HUMAN;sp|P62847-3|RS24_HUMAN;sp|P62847|RS24_HUMAN;tr|A0A2R8YD14|A0A2R8YD14_HUMAN;sp|P62847-4|RS24_HUMAN;tr|A0A2R8Y8A0|A0A2R8Y8A0_HUMAN	RPS24	sp|P62847-2|RS24_HUMAN;tr|E7ETK0|E7ETK0_HUMAN;tr|A0A2R8Y849|A0A2R8Y849_HUMAN;tr|A0A087WUS0|A0A087WUS0_HUMAN;sp|P62847-3|RS24_HUMAN;sp|P62847|RS24_HUMAN;tr|A0A2R8YD14|A0A2R8YD14_HUMAN;sp|P62847-4|RS24_HUMAN;tr|A0A2R8Y8A0|A0A2R8Y8A0_HUMAN	1341	Color2 [DarkGray]	1	4					5	5	5	30	30	30	15.069	0	18.21	3113800000	56	25.8148	26.3001	25.9699	25.5197	26.3282	27.1351	26.5272	27.2088	27.8953	26.9129
+	7.01765	4.14127	sp|P62891|RL39_HUMAN;sp|Q59GN2|R39L5_HUMAN;tr|D6W5G5|D6W5G5_HUMAN	RPL39	sp|P62891|RL39_HUMAN;sp|Q59GN2|R39L5_HUMAN;tr|D6W5G5|D6W5G5_HUMAN	1350	Color2 [DarkGray]	1	4					2	2	2	35.3	35.3	35.3	6.4066	0	6.5501	3877000000	25	24.252	23.4842	23.0691	23.9515	23.7649	27.6752	28.0862	28.0599	27.8998	27.507
+	3.12601	0.885021	sp|P62906|RL10A_HUMAN;tr|Q1JQ76|Q1JQ76_HUMAN;tr|A0A024RCW3|A0A024RCW3_HUMAN	RPL10A	sp|P62906|RL10A_HUMAN;tr|Q1JQ76|Q1JQ76_HUMAN	1352	Color2 [DarkGray]	1	4					17	17	17	55.8	55.8	55.8	24.831	0	133.75	16075000000	189	28.5511	28.5678	28.8634	28.3993	28.8251	29.1803	29.5905	29.5598	30.005	29.296
+	2.34042	0.794378	tr|D3YTB1|D3YTB1_HUMAN;tr|A0A024R2G7|A0A024R2G7_HUMAN;sp|P62910|RL32_HUMAN;tr|F8W727|F8W727_HUMAN;tr|D3YTI8|D3YTI8_HUMAN;tr|D3DNC2|D3DNC2_HUMAN;tr|A0A090N8E7|A0A090N8E7_HUMAN	RPL32	tr|D3YTB1|D3YTB1_HUMAN;tr|A0A024R2G7|A0A024R2G7_HUMAN;sp|P62910|RL32_HUMAN;tr|F8W727|F8W727_HUMAN	1353	Color2 [DarkGray]	1	4					12	12	12	66.9	66.9	66.9	15.616	0	32.394	11068000000	104	27.9822	28.137	28.0505	27.7216	28.5496	28.6136	29.2073	28.8465	29.2532	28.4922
+	3.06113	0.461663	sp|P62987|RL40_HUMAN;tr|Q3MIH3|Q3MIH3_HUMAN;tr|M0R2S1|M0R2S1_HUMAN	UBA52	sp|P62987|RL40_HUMAN;tr|Q3MIH3|Q3MIH3_HUMAN;tr|M0R2S1|M0R2S1_HUMAN	1359	Color2 [DarkGray]	1	4					10	10	2	51.6	51.6	8.6	14.728	0	123.29	20984000000	155	29.1042	29.263	29.2252	29.2879	29.3959	29.8942	29.7753	29.7953	29.6725	29.4471
+	2.27138	0.622107	tr|A4D2P1|A4D2P1_HUMAN;sp|P63000|RAC1_HUMAN;tr|A4D2P0|A4D2P0_HUMAN;sp|P63000-2|RAC1_HUMAN;tr|A4D2P2|A4D2P2_HUMAN;tr|A0A024R9T5|A0A024R9T5_HUMAN;sp|P60763|RAC3_HUMAN;tr|J3KSC4|J3KSC4_HUMAN;tr|J3QLK0|J3QLK0_HUMAN	RAC1	tr|A4D2P1|A4D2P1_HUMAN;sp|P63000|RAC1_HUMAN;tr|A4D2P0|A4D2P0_HUMAN;sp|P63000-2|RAC1_HUMAN;tr|A4D2P2|A4D2P2_HUMAN;tr|A0A024R9T5|A0A024R9T5_HUMAN;sp|P60763|RAC3_HUMAN	1362	Color2 [DarkGray]	1	4					11	11	5	49.5	49.5	24.5	21.45	0	22.736	4913700000	63	27.0361	27.4015	27.144	26.6922	27.1425	27.6965	28.1309	27.65	27.408	27.6414
+	2.40951	0.505829	tr|D0PNI1|D0PNI1_HUMAN;sp|P63104|1433Z_HUMAN;tr|E7EX29|E7EX29_HUMAN;tr|E7ESK7|E7ESK7_HUMAN;tr|E9PD24|E9PD24_HUMAN;tr|E7EVZ2|E7EVZ2_HUMAN;tr|E5RIR4|E5RIR4_HUMAN;tr|Q6LD62|Q6LD62_HUMAN;tr|B0AZS6|B0AZS6_HUMAN;sp|P63104-2|1433Z_HUMAN;tr|B7Z2E6|B7Z2E6_HUMAN;tr|H0YB80|H0YB80_HUMAN;tr|E5RGE1|E5RGE1_HUMAN;tr|Q2F831|Q2F831_HUMAN	YWHAZ	tr|D0PNI1|D0PNI1_HUMAN;sp|P63104|1433Z_HUMAN;tr|E7EX29|E7EX29_HUMAN;tr|E7ESK7|E7ESK7_HUMAN;tr|E9PD24|E9PD24_HUMAN;tr|E7EVZ2|E7EVZ2_HUMAN;tr|E5RIR4|E5RIR4_HUMAN	1366	Color2 [DarkGray]	1	4					29	24	21	62.9	55.9	51.8	27.745	0	323.31	69813000000	325	31.1248	30.5968	31.2158	31.0536	30.9981	31.2797	31.6694	31.6085	31.4584	31.5021
+	2.90892	2.50364	tr|E5RJR5|E5RJR5_HUMAN;sp|P63208|SKP1_HUMAN;tr|E7ERH2|E7ERH2_HUMAN;tr|F8W8N3|F8W8N3_HUMAN;sp|P63208-2|SKP1_HUMAN;tr|E5RGM3|E5RGM3_HUMAN;tr|E5RHM3|E5RHM3_HUMAN;tr|E5RGM4|E5RGM4_HUMAN	SKP1	tr|E5RJR5|E5RJR5_HUMAN;sp|P63208|SKP1_HUMAN;tr|E7ERH2|E7ERH2_HUMAN;tr|F8W8N3|F8W8N3_HUMAN;sp|P63208-2|SKP1_HUMAN;tr|E5RGM3|E5RGM3_HUMAN	1371	Color2 [DarkGray]	1	4					6	6	4	50.3	50.3	22.1	18.72	0	78.171	1023400000	36	23.0944	24.7082	21.9773	23.8351	23.6561	25.1507	25.8754	26.3095	26.6017	25.8519
+	1.88981	1.55154	sp|P63244|RACK1_HUMAN;tr|E9KL35|E9KL35_HUMAN;tr|J3KPE3|J3KPE3_HUMAN;tr|D6RHH4|D6RHH4_HUMAN;tr|H0Y8W2|H0Y8W2_HUMAN;tr|D6RFX4|D6RFX4_HUMAN;tr|D6R9L0|D6R9L0_HUMAN;tr|D6RAC2|D6RAC2_HUMAN;tr|D6R9Z1|D6R9Z1_HUMAN;tr|H0YAF8|H0YAF8_HUMAN;tr|H0YAM7|H0YAM7_HUMAN;tr|B4DVD2|B4DVD2_HUMAN;tr|D6REE5|D6REE5_HUMAN;tr|D6RFZ9|D6RFZ9_HUMAN;tr|E9PD14|E9PD14_HUMAN;tr|D6RAU2|D6RAU2_HUMAN;tr|D6RBD0|D6RBD0_HUMAN;tr|B4E0C3…	RACK1	sp|P63244|RACK1_HUMAN;tr|E9KL35|E9KL35_HUMAN;tr|J3KPE3|J3KPE3_HUMAN;tr|D6RHH4|D6RHH4_HUMAN;tr|H0Y8W2|H0Y8W2_HUMAN;tr|D6RFX4|D6RFX4_HUMAN;tr|D6R9L0|D6R9L0_HUMAN;tr|D6RAC2|D6RAC2_HUMAN;tr|D6R9Z1|D6R9Z1_HUMAN;tr|H0YAF8|H0YAF8_HUMAN;tr|H0YAM7|H0YAM7_HUMAN;tr|B4DVD2|B4DVD2_HUMAN;tr|D6REE5|D6REE5_HUMAN;tr|D6RFZ9|D6RFZ9_HUMAN;tr|E9PD14|E9PD14_HUMAN;tr|D6RAU2|D6RAU2_HUMAN	1375	Color2 [DarkGray]	1	4					24	24	24	68.1	68.1	68.1	35.076	0	200.19	17342000000	181	28.5428	26.3666	29.0148	28.2849	28.7299	29.7656	30.0431	29.8776	29.2903	29.7201
+	2.04555	0.506816	sp|P63313|TYB10_HUMAN;tr|D6W5K2|D6W5K2_HUMAN;CON__P21752	TMSB10	sp|P63313|TYB10_HUMAN;tr|D6W5K2|D6W5K2_HUMAN	1378	Color2 [DarkGray]	1	4					5	5	5	81.8	81.8	81.8	5.0256	0	31.29	12743000000	102	28.4506	28.663	28.8819	28.4135	28.0985	28.7834	29.0666	28.9546	29.199	29.0379
+	4.77741	1.81913	sp|P67809|YBOX1_HUMAN;tr|Q6PKI6|Q6PKI6_HUMAN;tr|Q7KZ24|Q7KZ24_HUMAN;tr|H0Y449|H0Y449_HUMAN;tr|C9J5V9|C9J5V9_HUMAN;tr|Q2VIK8|Q2VIK8_HUMAN;tr|A0JLU4|A0JLU4_HUMAN	YBX1	sp|P67809|YBOX1_HUMAN;tr|Q6PKI6|Q6PKI6_HUMAN;tr|Q7KZ24|Q7KZ24_HUMAN;tr|H0Y449|H0Y449_HUMAN;tr|C9J5V9|C9J5V9_HUMAN;tr|Q2VIK8|Q2VIK8_HUMAN	1380	Color2 [DarkGray]	1	4					10	10	6	39.2	39.2	26.5	35.924	0	115.03	2509000000	57	25.0194	25.012	25.5099	25.5478	25.0931	26.7093	27.2165	27.5941	26.8229	26.9351
+	1.91081	1.21531	tr|Q6IPS9|Q6IPS9_HUMAN;tr|Q53HQ7|Q53HQ7_HUMAN;tr|Q6IPT9|Q6IPT9_HUMAN;tr|Q6IPN6|Q6IPN6_HUMAN;tr|Q53HM9|Q53HM9_HUMAN;sp|P68104|EF1A1_HUMAN;sp|Q5VTE0|EF1A3_HUMAN;tr|A8K9C4|A8K9C4_HUMAN;tr|Q53GA1|Q53GA1_HUMAN;sp|P68104-2|EF1A1_HUMAN;tr|Q53G85|Q53G85_HUMAN;tr|Q53HR5|Q53HR5_HUMAN;tr|A0A087WVQ9|A0A087WVQ9_HUMAN;tr|Q53GE9|Q53GE9_HUMAN;tr|Q53G89|Q53G89_HUMAN;tr|Q96RE1|Q96RE1_HUMAN;tr|B4DV42|B4DV42_HUMAN;t…	EEF1A1	tr|Q6IPS9|Q6IPS9_HUMAN;tr|Q53HQ7|Q53HQ7_HUMAN;tr|Q6IPT9|Q6IPT9_HUMAN;tr|Q6IPN6|Q6IPN6_HUMAN;tr|Q53HM9|Q53HM9_HUMAN;sp|P68104|EF1A1_HUMAN;sp|Q5VTE0|EF1A3_HUMAN;tr|A8K9C4|A8K9C4_HUMAN;tr|Q53GA1|Q53GA1_HUMAN;sp|P68104-2|EF1A1_HUMAN;tr|Q53G85|Q53G85_HUMAN;tr|Q53HR5|Q53HR5_HUMAN;tr|A0A087WVQ9|A0A087WVQ9_HUMAN;tr|Q53GE9|Q53GE9_HUMAN;tr|Q53G89|Q53G89_HUMAN;tr|Q96RE1|Q96RE1_HUMAN;tr|B4DV42|B4DV42_HUMAN;t…	1386	Color2 [DarkGray]	1	4					29	29	29	57.8	57.8	57.8	50.14	0	323.31	177920000000	508	31.8984	30.4873	32.6985	31.8736	31.9719	32.856	33.2056	33.1812	32.6034	33.1602
+	1.95867	0.673775	tr|Q8IZ29|Q8IZ29_HUMAN;sp|P68371|TBB4B_HUMAN;tr|Q8N6N5|Q8N6N5_HUMAN;tr|Q8IWP6|Q8IWP6_HUMAN;tr|B3KML9|B3KML9_HUMAN;tr|Q96HX0|Q96HX0_HUMAN;tr|B4DFH6|B4DFH6_HUMAN;tr|M0R2D3|M0R2D3_HUMAN;tr|B4DNW1|B4DNW1_HUMAN;tr|M0R2T4|M0R2T4_HUMAN;tr|A0A075B724|A0A075B724_HUMAN	TUBB2C	tr|Q8IZ29|Q8IZ29_HUMAN;sp|P68371|TBB4B_HUMAN;tr|Q8N6N5|Q8N6N5_HUMAN;tr|Q8IWP6|Q8IWP6_HUMAN;tr|B3KML9|B3KML9_HUMAN;tr|Q96HX0|Q96HX0_HUMAN	1390	Color2 [DarkGray]	1	4					34	34	2	71.2	71.2	3.6	49.839	0	323.31	125040000000	576	31.9772	31.3634	31.9424	31.756	30.9516	32.1953	32.4659	32.1085	32.3529	32.2369
+	2.5029	1.55144	tr|V9HW96|V9HW96_HUMAN;sp|P78371|TCPB_HUMAN;sp|P78371-2|TCPB_HUMAN;tr|F5GWF6|F5GWF6_HUMAN;tr|F8VQ14|F8VQ14_HUMAN	HEL-S-100n	tr|V9HW96|V9HW96_HUMAN;sp|P78371|TCPB_HUMAN;sp|P78371-2|TCPB_HUMAN;tr|F5GWF6|F5GWF6_HUMAN;tr|F8VQ14|F8VQ14_HUMAN	1399	Color2 [DarkGray]	1	4					29	29	7	52.5	52.5	14.6	57.488	0	214.6	8218500000	151	26.3986	26.3253	27.9404	27.5045	27.2319	27.9314	29.0316	28.9064	28.456	28.8324
+	2.24931	2.2656	tr|V9HWG9|V9HWG9_HUMAN;tr|B2R983|B2R983_HUMAN;sp|P78417|GSTO1_HUMAN;tr|Q5TA02|Q5TA02_HUMAN;sp|P78417-3|GSTO1_HUMAN;sp|P78417-2|GSTO1_HUMAN;tr|Q5TA01|Q5TA01_HUMAN	HEL-S-21	tr|V9HWG9|V9HWG9_HUMAN;tr|B2R983|B2R983_HUMAN;sp|P78417|GSTO1_HUMAN;tr|Q5TA02|Q5TA02_HUMAN;sp|P78417-3|GSTO1_HUMAN;sp|P78417-2|GSTO1_HUMAN;tr|Q5TA01|Q5TA01_HUMAN	1401	Color2 [DarkGray]	1	4					14	14	14	48.1	48.1	48.1	27.566	0	69.861	5984900000	114	26.1481	25.4879	26.7643	27.1785	24.1315	27.1314	28.2701	28.5557	28.3567	28.7243
+	3.32728	2.55367	sp|P78527|PRKDC_HUMAN;sp|P78527-2|PRKDC_HUMAN;tr|B4DL41|B4DL41_HUMAN	PRKDC	sp|P78527|PRKDC_HUMAN;sp|P78527-2|PRKDC_HUMAN	1402	Color2 [DarkGray]	1	4					30	30	30	9.1	9.1	9.1	469.08	0	81.821	1502600000	54	23.0911	24.5509	23.8369	23.7102	25.4789	26.7462	27.4031	26.4373	26.3823	26.4673
+	2.85415	4.50488	sp|P80188-2|NGAL_HUMAN;sp|P80188|NGAL_HUMAN;tr|B2ZDQ1|B2ZDQ1_HUMAN;tr|X6R8F3|X6R8F3_HUMAN	LCN2	sp|P80188-2|NGAL_HUMAN;sp|P80188|NGAL_HUMAN;tr|B2ZDQ1|B2ZDQ1_HUMAN;tr|X6R8F3|X6R8F3_HUMAN	1403	Color2 [DarkGray]	1	4					13	13	13	49	49	49	22.457	0	164.49	7271900000	56	24.8469	27.3159	23.0213	23.1135	23.8558	27.0486	29.1342	29.3376	30.1536	29.0038
+	3.24511	-2.29396	tr|Q86V58|Q86V58_HUMAN;sp|P98095|FBLN2_HUMAN;tr|B7Z9B8|B7Z9B8_HUMAN;sp|P98095-2|FBLN2_HUMAN;tr|B7Z6T9|B7Z6T9_HUMAN;tr|Q9Y3V7|Q9Y3V7_HUMAN	FBLN2	tr|Q86V58|Q86V58_HUMAN;sp|P98095|FBLN2_HUMAN;tr|B7Z9B8|B7Z9B8_HUMAN;sp|P98095-2|FBLN2_HUMAN;tr|B7Z6T9|B7Z6T9_HUMAN;tr|Q9Y3V7|Q9Y3V7_HUMAN	1426	Color2 [DarkGray]	1	4					7	7	7	7.7	7.7	7.7	126.51	0	20.387	835650000	34	26.2499	25.2065	26.3144	25.6041	25.1333	23.6959	22.9194	22.6204	23.2738	24.5288
+	4.52253	1.15366	tr|Q8NCF7|Q8NCF7_HUMAN;tr|B2RE88|B2RE88_HUMAN;tr|A0A024RBE8|A0A024RBE8_HUMAN;sp|Q00325-2|MPCP_HUMAN;tr|A0A024RBH9|A0A024RBH9_HUMAN;sp|Q00325|MPCP_HUMAN;tr|F8VVM2|F8VVM2_HUMAN;tr|Q53HC3|Q53HC3_HUMAN;tr|F8VZL5|F8VZL5_HUMAN;tr|F8VWR4|F8VWR4_HUMAN;tr|F8VWQ0|F8VWQ0_HUMAN	SLC25A3	tr|Q8NCF7|Q8NCF7_HUMAN;tr|B2RE88|B2RE88_HUMAN;tr|A0A024RBE8|A0A024RBE8_HUMAN;sp|Q00325-2|MPCP_HUMAN;tr|A0A024RBH9|A0A024RBH9_HUMAN;sp|Q00325|MPCP_HUMAN;tr|F8VVM2|F8VVM2_HUMAN;tr|Q53HC3|Q53HC3_HUMAN	1431	Color2 [DarkGray]	1	4					10	10	10	23	23	23	39.932	0	40.734	3215100000	70	25.8987	26.5627	25.9415	26.0053	26.3307	27.2023	27.4726	27.2394	27.3233	27.2697
+	4.15597	0.927593	sp|Q00610-2|CLH1_HUMAN;sp|Q00610|CLH1_HUMAN;tr|A0A087WVQ6|A0A087WVQ6_HUMAN;tr|J3KS13|J3KS13_HUMAN;tr|A0A087WX41|A0A087WX41_HUMAN;sp|P53675-2|CLH2_HUMAN;sp|P53675|CLH2_HUMAN;tr|K7EJJ5|K7EJJ5_HUMAN;tr|J3KSQ2|J3KSQ2_HUMAN;tr|J3KRF5|J3KRF5_HUMAN;tr|J3QL20|J3QL20_HUMAN;tr|F5H5N6|F5H5N6_HUMAN;tr|A4FU99|A4FU99_HUMAN	CLTC	sp|Q00610-2|CLH1_HUMAN;sp|Q00610|CLH1_HUMAN;tr|A0A087WVQ6|A0A087WVQ6_HUMAN	1434	Color2 [DarkGray]	1	4					46	46	46	33.6	33.6	33.6	187.89	0	323.31	22526000000	310	29.0531	28.8979	29.3328	29.2491	28.7498	29.8952	30.1599	30.0739	29.9716	29.8201
+	3.18876	0.797825	sp|Q00839|HNRPU_HUMAN;sp|Q00839-2|HNRPU_HUMAN;tr|B4DLR3|B4DLR3_HUMAN;tr|B3KX72|B3KX72_HUMAN;tr|A0A1W2PPS1|A0A1W2PPS1_HUMAN;tr|A0A1X7SBS1|A0A1X7SBS1_HUMAN;tr|Q96BA7|Q96BA7_HUMAN;tr|A0A1W2PP35|A0A1W2PP35_HUMAN;tr|Q5RI18|Q5RI18_HUMAN;tr|A0A1W2PPH7|A0A1W2PPH7_HUMAN;tr|A0A1W2PPL4|A0A1W2PPL4_HUMAN;tr|Q7Z4Q5|Q7Z4Q5_HUMAN;tr|A0A1W2PP34|A0A1W2PP34_HUMAN;tr|A0A1W2PQL0|A0A1W2PQL0_HUMAN;tr|A0A1W2PQ74|A0A1W2P…	HNRNPU	sp|Q00839|HNRPU_HUMAN;sp|Q00839-2|HNRPU_HUMAN;tr|B4DLR3|B4DLR3_HUMAN;tr|B3KX72|B3KX72_HUMAN;tr|A0A1W2PPS1|A0A1W2PPS1_HUMAN;tr|A0A1X7SBS1|A0A1X7SBS1_HUMAN;tr|Q96BA7|Q96BA7_HUMAN;tr|A0A1W2PP35|A0A1W2PP35_HUMAN;tr|Q5RI18|Q5RI18_HUMAN;tr|A0A1W2PPH7|A0A1W2PPH7_HUMAN;tr|A0A1W2PPL4|A0A1W2PPL4_HUMAN;tr|Q7Z4Q5|Q7Z4Q5_HUMAN;tr|A0A1W2PP34|A0A1W2PP34_HUMAN;tr|A0A1W2PQL0|A0A1W2PQL0_HUMAN;tr|A0A1W2PQ74|A0A1W2P…	1438	Color2 [DarkGray]	1	4					37	37	37	40.7	40.7	40.7	90.583	0	323.31	17293000000	261	28.4163	28.6869	28.9228	28.8672	28.923	29.3807	29.982	29.4694	29.3873	29.586
+	2.29574	-0.997364	tr|B2ZZ89|B2ZZ89_HUMAN;sp|Q01082|SPTB2_HUMAN;tr|D6W5C0|D6W5C0_HUMAN;tr|A0A087WUZ3|A0A087WUZ3_HUMAN;tr|K9MS24|K9MS24_HUMAN;sp|Q01082-2|SPTB2_HUMAN;tr|F8W6C1|F8W6C1_HUMAN;tr|B4DIF8|B4DIF8_HUMAN;tr|E9PJZ2|E9PJZ2_HUMAN;tr|Q71VG2|Q71VG2_HUMAN;tr|Q71VG1|Q71VG1_HUMAN;tr|Q8WYB3|Q8WYB3_HUMAN	SPTBN1	tr|B2ZZ89|B2ZZ89_HUMAN;sp|Q01082|SPTB2_HUMAN;tr|D6W5C0|D6W5C0_HUMAN;tr|A0A087WUZ3|A0A087WUZ3_HUMAN;tr|K9MS24|K9MS24_HUMAN;sp|Q01082-2|SPTB2_HUMAN	1439	Color2 [DarkGray]	1	4					117	117	12	52.8	52.8	5.5	274.61	0	323.31	23806000000	631	30.2152	30.0648	30.276	30.187	29.9859	29.5869	29.2622	29.3239	28.1504	29.4187
+	2.17248	0.637254	tr|B2RCX0|B2RCX0_HUMAN;tr|A0A024R895|A0A024R895_HUMAN;sp|Q01105-2|SET_HUMAN;sp|Q01105-3|SET_HUMAN;tr|A0A0C4DFV9|A0A0C4DFV9_HUMAN;sp|Q01105-4|SET_HUMAN;tr|Q5VXV3|Q5VXV3_HUMAN;sp|Q01105|SET_HUMAN;tr|A0A087X027|A0A087X027_HUMAN;sp|P0DME0|SETLP_HUMAN	SET	tr|B2RCX0|B2RCX0_HUMAN;tr|A0A024R895|A0A024R895_HUMAN;sp|Q01105-2|SET_HUMAN;sp|Q01105-3|SET_HUMAN;tr|A0A0C4DFV9|A0A0C4DFV9_HUMAN;sp|Q01105-4|SET_HUMAN;tr|Q5VXV3|Q5VXV3_HUMAN;sp|Q01105|SET_HUMAN;tr|A0A087X027|A0A087X027_HUMAN;sp|P0DME0|SETLP_HUMAN	1441	Color2 [DarkGray]	1	4					11	11	11	39	39	39	32.134	0	132.81	5504800000	95	27.2669	27.6525	27.0983	27.1597	27.439	27.4355	27.8974	28.2637	28.0635	28.1425
+	6.06667	4.7027	sp|Q01469|FABP5_HUMAN;tr|E7DVW5|E7DVW5_HUMAN;tr|I6L8B7|I6L8B7_HUMAN;sp|A8MUU1|FB5L3_HUMAN;REV__tr|B4DR52|B4DR52_HUMAN;REV__tr|I6L9F7|I6L9F7_HUMAN;REV__sp|Q5QNW6-2|H2B2F_HUMAN;REV__tr|B2R4S9|B2R4S9_HUMAN;REV__tr|A0A024RCL8|A0A024RCL8_HUMAN;REV__tr|A0A024RCJ9|A0A024RCJ9_HUMAN;REV__tr|A0A024RCJ2|A0A024RCJ2_HUMAN;REV__tr|A0A024QZZ7|A0A024QZZ7_HUMAN;REV__sp|Q99880|H2B1L_HUMAN;REV__sp|Q99879|H2B1M_HUMA…	FABP5	sp|Q01469|FABP5_HUMAN;tr|E7DVW5|E7DVW5_HUMAN;tr|I6L8B7|I6L8B7_HUMAN	1443	Color2 [DarkGray]	1	4					19	19	19	91.1	91.1	91.1	15.164	0	323.31	102720000000	241	28.2429	27.0564	28.9797	28.0405	28.3587	32.3875	33.0326	33.2957	32.7241	32.7517
+	3.04657	1.03757	tr|Q8TBK5|Q8TBK5_HUMAN;tr|Q8N5Z7|Q8N5Z7_HUMAN;tr|A0A024RBK3|A0A024RBK3_HUMAN;sp|Q02878|RL6_HUMAN;tr|Q9HBB3|Q9HBB3_HUMAN;tr|B2R4K7|B2R4K7_HUMAN;tr|B4DRX3|B4DRX3_HUMAN;tr|F8VZ45|F8VZ45_HUMAN;tr|U3KQR5|U3KQR5_HUMAN;tr|F8VR69|F8VR69_HUMAN;tr|F8VZA3|F8VZA3_HUMAN;tr|F8VWR1|F8VWR1_HUMAN;tr|F8VU16|F8VU16_HUMAN;tr|B4DNY8|B4DNY8_HUMAN	RPL6	tr|Q8TBK5|Q8TBK5_HUMAN;tr|Q8N5Z7|Q8N5Z7_HUMAN;tr|A0A024RBK3|A0A024RBK3_HUMAN;sp|Q02878|RL6_HUMAN;tr|Q9HBB3|Q9HBB3_HUMAN;tr|B2R4K7|B2R4K7_HUMAN;tr|B4DRX3|B4DRX3_HUMAN	1459	Color2 [DarkGray]	1	4					21	21	21	56.2	56.2	56.2	32.741	0	116.98	21786000000	235	28.9316	29.1526	29.0843	28.6716	29.3728	29.6235	30.3541	30.0943	30.5166	29.8123
+	1.82241	-1.2964	sp|Q02952-3|AKA12_HUMAN;sp|Q02952-2|AKA12_HUMAN;sp|Q02952|AKA12_HUMAN;tr|Q5CZB5|Q5CZB5_HUMAN	AKAP12	sp|Q02952-3|AKA12_HUMAN;sp|Q02952-2|AKA12_HUMAN;sp|Q02952|AKA12_HUMAN;tr|Q5CZB5|Q5CZB5_HUMAN	1461	Color2 [DarkGray]	1	4					2	2	2	1.9	1.9	1.9	180.99	0	4.5129	17657000	2	24.3679	24.0012	22.8691	24.3591	23.6443	23.3498	22.0654	21.7477	23.2109	22.3858
+	2.05253	2.69879	tr|B2RU10|B2RU10_HUMAN;tr|B4DGF1|B4DGF1_HUMAN;tr|Q4LE58|Q4LE58_HUMAN;sp|Q04637-9|IF4G1_HUMAN;tr|B2RU06|B2RU06_HUMAN;tr|B4DSI9|B4DSI9_HUMAN;sp|Q04637-5|IF4G1_HUMAN;tr|E7EUU4|E7EUU4_HUMAN;sp|Q04637-3|IF4G1_HUMAN;tr|E9PGM1|E9PGM1_HUMAN;sp|Q04637-4|IF4G1_HUMAN;tr|E7EX73|E7EX73_HUMAN;sp|Q04637-7|IF4G1_HUMAN;sp|Q04637|IF4G1_HUMAN;sp|Q04637-6|IF4G1_HUMAN;sp|Q04637-8|IF4G1_HUMAN;tr|Q96I65|Q96I65_HUMAN;tr…	EIF4G1	tr|B2RU10|B2RU10_HUMAN;tr|B4DGF1|B4DGF1_HUMAN;tr|Q4LE58|Q4LE58_HUMAN;sp|Q04637-9|IF4G1_HUMAN;tr|B2RU06|B2RU06_HUMAN;tr|B4DSI9|B4DSI9_HUMAN;sp|Q04637-5|IF4G1_HUMAN;tr|E7EUU4|E7EUU4_HUMAN;sp|Q04637-3|IF4G1_HUMAN;tr|E9PGM1|E9PGM1_HUMAN;sp|Q04637-4|IF4G1_HUMAN;tr|E7EX73|E7EX73_HUMAN;sp|Q04637-7|IF4G1_HUMAN;sp|Q04637|IF4G1_HUMAN;sp|Q04637-6|IF4G1_HUMAN;sp|Q04637-8|IF4G1_HUMAN;tr|Q96I65|Q96I65_HUMAN	1472	Color2 [DarkGray]	1	4					17	17	17	13.9	13.9	13.9	176.2	0	71.135	1315400000	43	22.6686	23.8491	22.6551	24.0158	24.3948	23.5359	27.6006	26.681	26.431	26.8288
+	2.57145	-2.59519	tr|B4DNI5|B4DNI5_HUMAN;tr|A0A286LWX1|A0A286LWX1_HUMAN;sp|Q06278|AOXA_HUMAN	AOX1	tr|B4DNI5|B4DNI5_HUMAN;tr|A0A286LWX1|A0A286LWX1_HUMAN;sp|Q06278|AOXA_HUMAN	1485	Color2 [DarkGray]	1	4					2	2	2	2.8	2.8	2.8	98.86	0.0036615	2.045	21680000	4	24.0893	25.3053	24.7971	24.2207	23.9351	22.7204	22.3909	22.4372	22.1152	19.7079
+	2.10361	1.8952	sp|Q06323-3|PSME1_HUMAN;tr|A0A384NQ35|A0A384NQ35_HUMAN;tr|A0A0K0K1L8|A0A0K0K1L8_HUMAN;sp|Q06323|PSME1_HUMAN;sp|Q06323-2|PSME1_HUMAN;tr|Q6FHU3|Q6FHU3_HUMAN;tr|Q86SZ9|Q86SZ9_HUMAN;tr|H0YKK6|H0YKK6_HUMAN;tr|H0YLU2|H0YLU2_HUMAN	PSME1	sp|Q06323-3|PSME1_HUMAN;tr|A0A384NQ35|A0A384NQ35_HUMAN;tr|A0A0K0K1L8|A0A0K0K1L8_HUMAN;sp|Q06323|PSME1_HUMAN;sp|Q06323-2|PSME1_HUMAN;tr|Q6FHU3|Q6FHU3_HUMAN;tr|Q86SZ9|Q86SZ9_HUMAN;tr|H0YKK6|H0YKK6_HUMAN	1486	Color2 [DarkGray]	1	4					11	11	11	48.5	48.5	48.5	26.87	0	105.93	12073000000	130	27.7155	25.2326	27.9427	27.5595	28.1569	29.3154	29.4417	28.9355	29.2556	29.135
+	4.51992	0.709832	tr|A0A384NPQ2|A0A384NPQ2_HUMAN;sp|Q06830|PRDX1_HUMAN;tr|A0A0A0MSI0|A0A0A0MSI0_HUMAN;tr|B2R4P2|B2R4P2_HUMAN;tr|A0A0A0MRQ5|A0A0A0MRQ5_HUMAN	PRDX1	tr|A0A384NPQ2|A0A384NPQ2_HUMAN;sp|Q06830|PRDX1_HUMAN;tr|A0A0A0MSI0|A0A0A0MSI0_HUMAN;tr|B2R4P2|B2R4P2_HUMAN	1488	Color2 [DarkGray]	1	4					21	21	17	68.8	68.8	65.3	22.11	0	164	103080000000	248	31.4606	31.4942	31.1558	31.571	31.5814	32.1526	32.1851	32.2569	32.0523	32.1653
+	3.35748	1.23487	tr|A0A024QZD1|A0A024QZD1_HUMAN;sp|Q07020|RL18_HUMAN;tr|J3QQ67|J3QQ67_HUMAN;sp|Q07020-2|RL18_HUMAN;tr|G3V203|G3V203_HUMAN;tr|Q0QEW2|Q0QEW2_HUMAN;tr|H0YHA7|H0YHA7_HUMAN;tr|F8VUA6|F8VUA6_HUMAN;tr|F8VYV2|F8VYV2_HUMAN;tr|B4DDY5|B4DDY5_HUMAN;tr|A0A075B7A0|A0A075B7A0_HUMAN;tr|F8VXR6|F8VXR6_HUMAN	RPL18	tr|A0A024QZD1|A0A024QZD1_HUMAN;sp|Q07020|RL18_HUMAN;tr|J3QQ67|J3QQ67_HUMAN;sp|Q07020-2|RL18_HUMAN;tr|G3V203|G3V203_HUMAN;tr|Q0QEW2|Q0QEW2_HUMAN;tr|H0YHA7|H0YHA7_HUMAN;tr|F8VUA6|F8VUA6_HUMAN;tr|F8VYV2|F8VYV2_HUMAN;tr|B4DDY5|B4DDY5_HUMAN;tr|A0A075B7A0|A0A075B7A0_HUMAN	1489	Color2 [DarkGray]	1	4					17	17	17	59	59	59	21.634	0	105.02	11885000000	142	27.7723	28.2062	28.0779	27.4385	28.5151	29.258	29.5778	29.1746	29.29	28.884
+	2.56685	1.92832	tr|A8K651|A8K651_HUMAN;sp|Q07021|C1QBP_HUMAN;tr|I3L3Q7|I3L3Q7_HUMAN;tr|I3L3B0|I3L3B0_HUMAN	C1QBP	tr|A8K651|A8K651_HUMAN;sp|Q07021|C1QBP_HUMAN	1490	Color2 [DarkGray]	1	4					5	5	5	17.7	17.7	17.7	31.38	0	27.074	2398400000	43	25.0886	23.4482	25.906	25.2875	25.5596	26.4586	27.034	27.3978	26.9765	27.0645
+	3.33998	2.4839	tr|B4DDX2|B4DDX2_HUMAN;tr|B2R7B5|B2R7B5_HUMAN;sp|Q07666|KHDR1_HUMAN;sp|Q07666-2|KHDR1_HUMAN;tr|B4E043|B4E043_HUMAN;sp|Q07666-3|KHDR1_HUMAN;tr|B3KTS3|B3KTS3_HUMAN;sp|Q5VWX1|KHDR2_HUMAN	KHDRBS1	tr|B4DDX2|B4DDX2_HUMAN;tr|B2R7B5|B2R7B5_HUMAN;sp|Q07666|KHDR1_HUMAN;sp|Q07666-2|KHDR1_HUMAN;tr|B4E043|B4E043_HUMAN;sp|Q07666-3|KHDR1_HUMAN	1494	Color2 [DarkGray]	1	4					9	9	9	18.4	18.4	18.4	46.459	0	29.254	1580800000	50	22.8312	25.1081	24.6144	23.1692	23.7541	26.6244	26.5125	26.2293	26.3396	26.1908
+	2.12834	1.65486	tr|A8K1L8|A8K1L8_HUMAN;sp|Q07955|SRSF1_HUMAN;tr|J3KTL2|J3KTL2_HUMAN;tr|A0A2I7N9Y9|A0A2I7N9Y9_HUMAN;tr|J3KSR8|J3KSR8_HUMAN;tr|B7Z570|B7Z570_HUMAN;sp|Q07955-3|SRSF1_HUMAN;tr|Q59FA2|Q59FA2_HUMAN;sp|Q07955-2|SRSF1_HUMAN;tr|J3QQV5|J3QQV5_HUMAN;tr|J3KSW7|J3KSW7_HUMAN	SRSF1	tr|A8K1L8|A8K1L8_HUMAN;sp|Q07955|SRSF1_HUMAN;tr|J3KTL2|J3KTL2_HUMAN;tr|A0A2I7N9Y9|A0A2I7N9Y9_HUMAN;tr|J3KSR8|J3KSR8_HUMAN;tr|B7Z570|B7Z570_HUMAN;sp|Q07955-3|SRSF1_HUMAN;tr|Q59FA2|Q59FA2_HUMAN;sp|Q07955-2|SRSF1_HUMAN	1498	Color2 [DarkGray]	1	4					6	6	6	21.4	21.4	21.4	27.688	0	23.018	2887400000	57	24.696	24.1437	26.1747	25.7716	26.4538	26.5329	27.2555	27.3188	27.1566	27.2503
+	4.00281	5.18894	sp|Q08188|TGM3_HUMAN;tr|A0A494C0J7|A0A494C0J7_HUMAN	TGM3	sp|Q08188|TGM3_HUMAN;tr|A0A494C0J7|A0A494C0J7_HUMAN	1501	Color2 [DarkGray]	1	4					31	31	9	48.9	48.9	13	76.631	0	295.63	10937000000	160	24.2777	24.7046	26.3067	22.3984	23.2913	28.4281	29.727	29.4317	29.1036	30.2328
+	3.70976	2.39832	sp|Q08211|DHX9_HUMAN;tr|Q58F26|Q58F26_HUMAN;tr|Q6PJK6|Q6PJK6_HUMAN;tr|B3KU66|B3KU66_HUMAN;sp|Q08211-2|DHX9_HUMAN	DHX9	sp|Q08211|DHX9_HUMAN;tr|Q58F26|Q58F26_HUMAN;tr|Q6PJK6|Q6PJK6_HUMAN	1503	Color2 [DarkGray]	1	4					18	18	18	14.7	14.7	14.7	140.96	0	49.938	1469500000	41	23.706	24.3706	25.1098	23.5804	23.2037	26.8904	26.292	25.9424	26.5297	26.3075
+	3.30608	3.78838	tr|B4DY09|B4DY09_HUMAN;tr|Q53FG3|Q53FG3_HUMAN;tr|F4ZW62|F4ZW62_HUMAN;sp|Q12905|ILF2_HUMAN;tr|F4ZW63|F4ZW63_HUMAN;tr|X6R6Z1|X6R6Z1_HUMAN;tr|A0A0A0MRL0|A0A0A0MRL0_HUMAN	ILF2	tr|B4DY09|B4DY09_HUMAN;tr|Q53FG3|Q53FG3_HUMAN;tr|F4ZW62|F4ZW62_HUMAN;sp|Q12905|ILF2_HUMAN;tr|F4ZW63|F4ZW63_HUMAN;tr|X6R6Z1|X6R6Z1_HUMAN	1520	Color2 [DarkGray]	1	4					9	9	9	31.2	31.2	31.2	38.91	0	73.098	2378100000	34	23.5973	24.4196	22.13	22.5361	23.383	27.3438	27.5524	27.7112	24.8601	27.5404
+	2.37565	0.52561	sp|Q13151|ROA0_HUMAN	HNRNPA0	sp|Q13151|ROA0_HUMAN	1532	Color2 [DarkGray]	1	4					9	9	9	33.4	33.4	33.4	30.84	0	149.99	3457400000	86	26.6594	26.4639	26.3925	26.4881	27.0053	26.9848	27.333	27.0712	26.9729	27.2752
+	2.8032	1.6539	tr|A4D177|A4D177_HUMAN;sp|Q13185|CBX3_HUMAN;tr|C9JMM0|C9JMM0_HUMAN;tr|B8ZZ43|B8ZZ43_HUMAN;tr|S4R2Y4|S4R2Y4_HUMAN;tr|K7ELA4|K7ELA4_HUMAN;tr|B5MD17|B5MD17_HUMAN;tr|J3KS05|J3KS05_HUMAN;tr|Q6IBN6|Q6IBN6_HUMAN;sp|P83916|CBX1_HUMAN	CBX3	tr|A4D177|A4D177_HUMAN;sp|Q13185|CBX3_HUMAN	1536	Color2 [DarkGray]	1	4					4	4	4	29.5	29.5	29.5	20.811	0	20.637	1313500000	35	24.0971	24.4039	23.3629	25.1778	23.7962	25.3418	26.3648	25.9375	25.5424	25.9208
+	4.47447	3.14096	sp|Q13200|PSMD2_HUMAN;tr|Q59EG8|Q59EG8_HUMAN;sp|Q13200-3|PSMD2_HUMAN;tr|B4DM22|B4DM22_HUMAN;tr|Q9NSM5|Q9NSM5_HUMAN;sp|Q13200-2|PSMD2_HUMAN;tr|Q13041|Q13041_HUMAN;tr|H7C2Q3|H7C2Q3_HUMAN;tr|H7C1H2|H7C1H2_HUMAN;tr|C9JPC0|C9JPC0_HUMAN	PSMD2	sp|Q13200|PSMD2_HUMAN;tr|Q59EG8|Q59EG8_HUMAN;sp|Q13200-3|PSMD2_HUMAN;tr|B4DM22|B4DM22_HUMAN;tr|Q9NSM5|Q9NSM5_HUMAN;sp|Q13200-2|PSMD2_HUMAN;tr|Q13041|Q13041_HUMAN	1537	Color2 [DarkGray]	1	4					10	10	10	16.7	16.7	16.7	100.2	0	45.674	1792100000	43	23.6674	24.8634	23.6343	23.3329	23.2594	26.1815	27.3524	27.1796	26.4322	27.3166
+	2.75	2.37135	sp|Q13283|G3BP1_HUMAN;tr|Q53HH4|Q53HH4_HUMAN;tr|Q5U0Q1|Q5U0Q1_HUMAN;tr|Q6FI03|Q6FI03_HUMAN;tr|Q32P45|Q32P45_HUMAN;tr|Q6ZP53|Q6ZP53_HUMAN;tr|B7Z8K4|B7Z8K4_HUMAN;tr|E5RIZ6|E5RIZ6_HUMAN;tr|E5RH42|E5RH42_HUMAN;sp|Q13283-2|G3BP1_HUMAN;tr|E5RJU8|E5RJU8_HUMAN;tr|E5RI46|E5RI46_HUMAN;tr|E5RIF8|E5RIF8_HUMAN;tr|E5RH00|E5RH00_HUMAN;tr|D6RAC7|D6RAC7_HUMAN;tr|D6R9X5|D6R9X5_HUMAN;tr|D6RB17|D6RB17_HUMAN;tr|D6RBW…	G3BP1	sp|Q13283|G3BP1_HUMAN;tr|Q53HH4|Q53HH4_HUMAN;tr|Q5U0Q1|Q5U0Q1_HUMAN;tr|Q6FI03|Q6FI03_HUMAN;tr|Q32P45|Q32P45_HUMAN;tr|Q6ZP53|Q6ZP53_HUMAN;tr|B7Z8K4|B7Z8K4_HUMAN	1541	Color2 [DarkGray]	1	4					12	12	11	35.8	35.8	33.3	52.164	0	55.964	2680100000	58	24.5925	23.2074	25.9889	25.1805	25.9183	27.1512	27.5407	27.4937	27.2632	27.2954
+	2.9252	1.06702	tr|Q5U0F4|Q5U0F4_HUMAN;tr|Q53HU7|Q53HU7_HUMAN;sp|Q13347|EIF3I_HUMAN;tr|Q9P1D9|Q9P1D9_HUMAN;tr|Q5TFK1|Q5TFK1_HUMAN	EIF3S2	tr|Q5U0F4|Q5U0F4_HUMAN;tr|Q53HU7|Q53HU7_HUMAN;sp|Q13347|EIF3I_HUMAN	1544	Color2 [DarkGray]	1	4					10	10	10	40.9	40.9	40.9	36.501	0	93.207	1689700000	42	25.1837	24.5727	25.4929	25.6073	25.3456	26.3786	26.513	25.8668	26.26	26.5188
+	2.26045	1.34957	tr|A0A140VKC8|A0A140VKC8_HUMAN;sp|Q13630|FCL_HUMAN;tr|E9PLH9|E9PLH9_HUMAN;tr|B3KU96|B3KU96_HUMAN;tr|B4DZW9|B4DZW9_HUMAN;tr|E9PP14|E9PP14_HUMAN;tr|A0A0J9YX13|A0A0J9YX13_HUMAN;tr|E9PKL9|E9PKL9_HUMAN;tr|H0YE90|H0YE90_HUMAN;tr|H0YCP7|H0YCP7_HUMAN;tr|E9PP60|E9PP60_HUMAN	GFUS	tr|A0A140VKC8|A0A140VKC8_HUMAN;sp|Q13630|FCL_HUMAN;tr|E9PLH9|E9PLH9_HUMAN;tr|B3KU96|B3KU96_HUMAN;tr|B4DZW9|B4DZW9_HUMAN;tr|E9PP14|E9PP14_HUMAN;tr|A0A0J9YX13|A0A0J9YX13_HUMAN;tr|E9PKL9|E9PKL9_HUMAN	1564	Color2 [DarkGray]	1	4					6	6	6	20.6	20.6	20.6	35.892	0	16.432	1879200000	29	24.069	25.1727	26.0797	25.2298	24.4042	26.3712	26.066	26.4086	26.4088	26.4486
+	1.86278	-2.08245	tr|B7Z4B7|B7Z4B7_HUMAN;sp|Q13642-4|FHL1_HUMAN;sp|Q13642-5|FHL1_HUMAN;tr|Q53FI7|Q53FI7_HUMAN;sp|Q13642-1|FHL1_HUMAN;tr|B7Z5V0|B7Z5V0_HUMAN;tr|B7Z6U8|B7Z6U8_HUMAN;tr|B7Z5T3|B7Z5T3_HUMAN;sp|Q13642|FHL1_HUMAN;tr|B7Z9A1|B7Z9A1_HUMAN;tr|Q5JXI8|Q5JXI8_HUMAN;tr|A0A494C0D6|A0A494C0D6_HUMAN;tr|Q5JXI2|Q5JXI2_HUMAN;tr|Q5JXI3|Q5JXI3_HUMAN;tr|Q5JXH7|Q5JXH7_HUMAN;tr|Q5JXH8|Q5JXH8_HUMAN;sp|Q13642-3|FHL1_HUMAN;tr…	FHL1	tr|B7Z4B7|B7Z4B7_HUMAN;sp|Q13642-4|FHL1_HUMAN;sp|Q13642-5|FHL1_HUMAN;tr|Q53FI7|Q53FI7_HUMAN;sp|Q13642-1|FHL1_HUMAN;tr|B7Z5V0|B7Z5V0_HUMAN;tr|B7Z6U8|B7Z6U8_HUMAN;tr|B7Z5T3|B7Z5T3_HUMAN;sp|Q13642|FHL1_HUMAN;tr|B7Z9A1|B7Z9A1_HUMAN;tr|Q5JXI8|Q5JXI8_HUMAN;tr|A0A494C0D6|A0A494C0D6_HUMAN;tr|Q5JXI2|Q5JXI2_HUMAN;tr|Q5JXI3|Q5JXI3_HUMAN;tr|Q5JXH7|Q5JXH7_HUMAN;tr|Q5JXH8|Q5JXH8_HUMAN;sp|Q13642-3|FHL1_HUMAN;tr…	1565	Color2 [DarkGray]	1	4					3	3	3	13.3	13.3	13.3	28.097	0	10.096	918200000	15	25.5569	24.2615	26.3035	25.7822	25.5994	24.3783	21.1867	23.7324	24.0412	23.7527
+	2.26093	1.13959	sp|Q13838-2|DX39B_HUMAN;sp|Q13838|DX39B_HUMAN;tr|A0A024RCM3|A0A024RCM3_HUMAN;tr|Q5STU3|Q5STU3_HUMAN;tr|A0A0G2JJZ9|A0A0G2JJZ9_HUMAN;tr|B4DP52|B4DP52_HUMAN;tr|A0A140T9X3|A0A140T9X3_HUMAN;tr|F6WLT2|F6WLT2_HUMAN;tr|F6TRA5|F6TRA5_HUMAN;tr|Q59G92|Q59G92_HUMAN;tr|A0A0A0MT12|A0A0A0MT12_HUMAN;tr|F6S4E6|F6S4E6_HUMAN;tr|A0A140T996|A0A140T996_HUMAN;tr|A0A140T9K1|A0A140T9K1_HUMAN;tr|B4DIJ6|B4DIJ6_HUMAN;tr|F6U…	DDX39B	sp|Q13838-2|DX39B_HUMAN;sp|Q13838|DX39B_HUMAN;tr|A0A024RCM3|A0A024RCM3_HUMAN;tr|Q5STU3|Q5STU3_HUMAN;tr|A0A0G2JJZ9|A0A0G2JJZ9_HUMAN;tr|B4DP52|B4DP52_HUMAN;tr|A0A140T9X3|A0A140T9X3_HUMAN;tr|F6WLT2|F6WLT2_HUMAN;tr|F6TRA5|F6TRA5_HUMAN;tr|Q59G92|Q59G92_HUMAN;tr|A0A0A0MT12|A0A0A0MT12_HUMAN;tr|F6S4E6|F6S4E6_HUMAN;tr|A0A140T996|A0A140T996_HUMAN;tr|A0A140T9K1|A0A140T9K1_HUMAN;tr|B4DIJ6|B4DIJ6_HUMAN;tr|F6U…	1570	Color2 [DarkGray]	1	4					19	19	6	35	35	14.2	50.679	0	101.88	8877600000	152	27.7914	26.3917	27.965	27.8932	27.7004	28.6496	28.9301	28.6984	28.4507	28.7107
+	2.46152	2.38562	sp|Q14019|COTL1_HUMAN;tr|A0A384MTY2|A0A384MTY2_HUMAN;tr|H3BT58|H3BT58_HUMAN	COTL1	sp|Q14019|COTL1_HUMAN;tr|A0A384MTY2|A0A384MTY2_HUMAN;tr|H3BT58|H3BT58_HUMAN	1577	Color2 [DarkGray]	1	4					5	5	5	26.1	26.1	26.1	15.945	0	12.152	1195300000	17	23.9522	23.1979	22.5781	23.8654	25.6927	26.5248	26.8346	26.1466	25.3096	26.399
+	3.29799	0.723949	tr|H0Y8G5|H0Y8G5_HUMAN;tr|A0A024RDF4|A0A024RDF4_HUMAN;sp|Q14103-3|HNRPD_HUMAN;tr|A0A024RDF3|A0A024RDF3_HUMAN;sp|Q14103|HNRPD_HUMAN;tr|H0YA96|H0YA96_HUMAN;tr|Q12771|Q12771_HUMAN;sp|Q14103-4|HNRPD_HUMAN;tr|B4DTC3|B4DTC3_HUMAN;tr|A0A024RDB4|A0A024RDB4_HUMAN;sp|Q14103-2|HNRPD_HUMAN;tr|D6RAF8|D6RAF8_HUMAN;tr|D6RF44|D6RF44_HUMAN;tr|D6RBQ9|D6RBQ9_HUMAN;tr|B4E0W4|B4E0W4_HUMAN;tr|D6RD83|D6RD83_HUMAN	HNRNPD	tr|H0Y8G5|H0Y8G5_HUMAN;tr|A0A024RDF4|A0A024RDF4_HUMAN;sp|Q14103-3|HNRPD_HUMAN;tr|A0A024RDF3|A0A024RDF3_HUMAN;sp|Q14103|HNRPD_HUMAN;tr|H0YA96|H0YA96_HUMAN;tr|Q12771|Q12771_HUMAN;sp|Q14103-4|HNRPD_HUMAN;tr|B4DTC3|B4DTC3_HUMAN;tr|A0A024RDB4|A0A024RDB4_HUMAN;sp|Q14103-2|HNRPD_HUMAN;tr|D6RAF8|D6RAF8_HUMAN;tr|D6RF44|D6RF44_HUMAN;tr|D6RBQ9|D6RBQ9_HUMAN	1578	Color2 [DarkGray]	1	4					18	18	16	52.7	52.7	52.7	29.667	0	100.62	12505000000	145	28.2973	28.0054	28.6467	28.5469	28.1907	29.0072	29.2677	29.0675	29.013	28.9514
+	3.51734	2.98115	tr|Q24JU4|Q24JU4_HUMAN;tr|J9R021|J9R021_HUMAN;sp|Q14152|EIF3A_HUMAN;sp|Q14152-2|EIF3A_HUMAN;tr|Q7Z5T5|Q7Z5T5_HUMAN;tr|Q6P1R0|Q6P1R0_HUMAN;tr|Q05BS0|Q05BS0_HUMAN;tr|Q3B770|Q3B770_HUMAN	EIF3A	tr|Q24JU4|Q24JU4_HUMAN;tr|J9R021|J9R021_HUMAN;sp|Q14152|EIF3A_HUMAN;sp|Q14152-2|EIF3A_HUMAN;tr|Q7Z5T5|Q7Z5T5_HUMAN;tr|Q6P1R0|Q6P1R0_HUMAN;tr|Q05BS0|Q05BS0_HUMAN;tr|Q3B770|Q3B770_HUMAN	1584	Color2 [DarkGray]	1	4					38	38	38	30.8	30.8	30.8	166.47	0	111.7	3770900000	125	23.3263	25.4693	25.8973	25.4477	24.6946	27.2123	28.2713	28.0298	28.2236	28.0039
+	2.33657	1.25961	sp|Q14204|DYHC1_HUMAN;tr|A0A2R8Y706|A0A2R8Y706_HUMAN;tr|A0A2R8Y5T0|A0A2R8Y5T0_HUMAN;tr|A0A2R8Y6H2|A0A2R8Y6H2_HUMAN;tr|A0A2R8YFZ7|A0A2R8YFZ7_HUMAN;tr|A0A2R8Y542|A0A2R8Y542_HUMAN;tr|A0A2R8Y6I5|A0A2R8Y6I5_HUMAN;tr|H0YJ21|H0YJ21_HUMAN;tr|B4DSR6|B4DSR6_HUMAN;tr|Q6P2H7|Q6P2H7_HUMAN;tr|A0A2R8YGC7|A0A2R8YGC7_HUMAN;tr|Q92862|Q92862_HUMAN	DYNC1H1	sp|Q14204|DYHC1_HUMAN	1593	Color2 [DarkGray]	1	4					73	73	73	19.2	19.2	19.2	532.4	0	311.27	7629900000	231	26.9852	26.958	28.1161	27.2264	26.7622	28.4994	29.1943	28.6159	27.9642	28.0722
+	4.42539	1.89497	sp|Q14210|LY6D_HUMAN	LY6D	sp|Q14210|LY6D_HUMAN	1594	Color2 [DarkGray]	1	4					2	2	2	11.7	11.7	11.7	13.286	0	25.048	6021800000	34	25.9858	27.2448	26.4968	26.3715	26.8722	28.1576	28.6021	28.5996	28.5964	28.4903
+	1.83031	-1.17004	sp|Q14554|PDIA5_HUMAN;sp|Q14554-2|PDIA5_HUMAN	PDIA5	sp|Q14554|PDIA5_HUMAN;sp|Q14554-2|PDIA5_HUMAN	1605	Color2 [DarkGray]	1	4					3	3	3	4.8	4.8	4.8	59.594	0	4.2187	83254000	4	24.125	24.2309	23.7532	25.4162	23.9727	23.3757	22.881	22.7916	23.9619	22.6378
+	1.82396	-1.2145	tr|B2RMS9|B2RMS9_HUMAN;sp|Q14624|ITIH4_HUMAN;tr|B7ZKJ8|B7ZKJ8_HUMAN;tr|Q68DH2|Q68DH2_HUMAN;tr|B7Z551|B7Z551_HUMAN;tr|B7Z8Q7|B7Z8Q7_HUMAN	ITIH4	tr|B2RMS9|B2RMS9_HUMAN;sp|Q14624|ITIH4_HUMAN;tr|B7ZKJ8|B7ZKJ8_HUMAN;tr|Q68DH2|Q68DH2_HUMAN;tr|B7Z551|B7Z551_HUMAN	1608	Color2 [DarkGray]	1	4					36	36	2	39.8	39.8	2.5	103.36	0	232.15	12386000000	241	29.6021	29.7849	28.6292	28.7018	30.0364	27.8635	27.207	28.6012	28.5746	28.4356
+	2.77004	-2.21943	tr|A0A024R8A2|A0A024R8A2_HUMAN;tr|A0A024R875|A0A024R875_HUMAN;sp|Q14C86-6|GAPD1_HUMAN;sp|Q14C86|GAPD1_HUMAN;sp|Q14C86-2|GAPD1_HUMAN;tr|A0A024R862|A0A024R862_HUMAN;sp|Q14C86-5|GAPD1_HUMAN;sp|Q14C86-4|GAPD1_HUMAN;sp|Q14C86-3|GAPD1_HUMAN;tr|F8W9S7|F8W9S7_HUMAN;tr|B4DK42|B4DK42_HUMAN;tr|C9IZ08|C9IZ08_HUMAN;tr|B4DGD8|B4DGD8_HUMAN;tr|B0QZ65|B0QZ65_HUMAN;tr|H0Y7I9|H0Y7I9_HUMAN;tr|A0A0A0MQV8|A0A0A0MQV8_H…	GAPVD1	tr|A0A024R8A2|A0A024R8A2_HUMAN;tr|A0A024R875|A0A024R875_HUMAN;sp|Q14C86-6|GAPD1_HUMAN;sp|Q14C86|GAPD1_HUMAN;sp|Q14C86-2|GAPD1_HUMAN;tr|A0A024R862|A0A024R862_HUMAN;sp|Q14C86-5|GAPD1_HUMAN;sp|Q14C86-4|GAPD1_HUMAN;sp|Q14C86-3|GAPD1_HUMAN;tr|F8W9S7|F8W9S7_HUMAN;tr|B4DK42|B4DK42_HUMAN;tr|C9IZ08|C9IZ08_HUMAN;tr|B4DGD8|B4DGD8_HUMAN;tr|B0QZ65|B0QZ65_HUMAN;tr|H0Y7I9|H0Y7I9_HUMAN;tr|A0A0A0MQV8|A0A0A0MQV8_H…	1622	Color2 [DarkGray]	1	4					2	2	2	1.3	1.3	1.3	166.17	0.0090909	1.8008	297570000	3	23.7956	25.9318	24.9	23.6493	24.8754	21.8636	22.9148	22.7859	22.6755	21.815
+	2.09297	2.05224	sp|Q15008|PSMD6_HUMAN;sp|Q15008-4|PSMD6_HUMAN;tr|B3KT66|B3KT66_HUMAN;sp|Q15008-3|PSMD6_HUMAN;sp|Q15008-2|PSMD6_HUMAN;tr|C9J7B7|C9J7B7_HUMAN;tr|C9J0E9|C9J0E9_HUMAN	PSMD6	sp|Q15008|PSMD6_HUMAN;sp|Q15008-4|PSMD6_HUMAN;tr|B3KT66|B3KT66_HUMAN;sp|Q15008-3|PSMD6_HUMAN;sp|Q15008-2|PSMD6_HUMAN	1624	Color2 [DarkGray]	1	4					7	7	7	20.6	20.6	20.6	45.531	0	46.827	1042000000	23	24.2748	24.4629	24.0864	22.6155	23.4094	23.9592	26.2322	26.5561	26.4467	25.916
+	4.81203	2.77976	sp|Q15056-2|IF4H_HUMAN;sp|Q15056|IF4H_HUMAN;tr|Q75MU1|Q75MU1_HUMAN;tr|B4DMV6|B4DMV6_HUMAN;tr|Q75MU2|Q75MU2_HUMAN;tr|A4D198|A4D198_HUMAN;tr|Q75MT8|Q75MT8_HUMAN	EIF4H	sp|Q15056-2|IF4H_HUMAN;sp|Q15056|IF4H_HUMAN;tr|Q75MU1|Q75MU1_HUMAN;tr|B4DMV6|B4DMV6_HUMAN;tr|Q75MU2|Q75MU2_HUMAN;tr|A4D198|A4D198_HUMAN	1629	Color2 [DarkGray]	1	4					5	5	5	29.4	29.4	29.4	25.2	0	16.502	1470300000	26	23.1897	24.7174	23.1119	23.9644	23.9155	26.4638	26.523	26.5654	26.8104	26.4349
+	1.89833	-1.1182	sp|Q15113|PCOC1_HUMAN;tr|A4D2D2|A4D2D2_HUMAN;tr|B4DPJ4|B4DPJ4_HUMAN	PCOLCE	sp|Q15113|PCOC1_HUMAN;tr|A4D2D2|A4D2D2_HUMAN;tr|B4DPJ4|B4DPJ4_HUMAN	1637	Color2 [DarkGray]	1	4					3	3	3	9.1	9.1	9.1	47.972	0	9.0615	199660000	14	24.5523	23.675	24.3017	24.5383	22.7645	22.9906	22.7722	22.815	22.6032	23.0598
+	2.61794	1.07703	tr|A8K525|A8K525_HUMAN;tr|A0A0S2Z4Z9|A0A0S2Z4Z9_HUMAN;sp|Q15233|NONO_HUMAN;sp|Q15233-2|NONO_HUMAN;tr|H7C367|H7C367_HUMAN;tr|C9JYS8|C9JYS8_HUMAN;tr|C9IZL7|C9IZL7_HUMAN;tr|C9J4X2|C9J4X2_HUMAN;tr|A0A0S2Z4E7|A0A0S2Z4E7_HUMAN;tr|C9JJ13|C9JJ13_HUMAN;tr|C9JHW1|C9JHW1_HUMAN;tr|B4DRT8|B4DRT8_HUMAN;tr|E7ESB6|E7ESB6_HUMAN;tr|B4DZM1|B4DZM1_HUMAN	NONO	tr|A8K525|A8K525_HUMAN;tr|A0A0S2Z4Z9|A0A0S2Z4Z9_HUMAN;sp|Q15233|NONO_HUMAN;sp|Q15233-2|NONO_HUMAN;tr|H7C367|H7C367_HUMAN;tr|C9JYS8|C9JYS8_HUMAN	1647	Color2 [DarkGray]	1	4					33	30	29	51.6	50.3	50.3	54.287	0	225.29	7849100000	171	27.3991	27.2397	28.1697	26.8687	27.56	28.5224	28.9486	28.2682	28.593	28.2902
+	2.34657	2.125	sp|Q15366-4|PCBP2_HUMAN;sp|Q15366-6|PCBP2_HUMAN;sp|Q15366-5|PCBP2_HUMAN;sp|Q15366-3|PCBP2_HUMAN;tr|F8VZX2|F8VZX2_HUMAN;sp|Q15366|PCBP2_HUMAN;tr|A0A384N6B9|A0A384N6B9_HUMAN;sp|Q15366-2|PCBP2_HUMAN;tr|H3BRU6|H3BRU6_HUMAN;tr|B4DRD7|B4DRD7_HUMAN;sp|Q15366-7|PCBP2_HUMAN;sp|Q15366-8|PCBP2_HUMAN;tr|B4DLC0|B4DLC0_HUMAN;tr|F8W0G4|F8W0G4_HUMAN;sp|P57721-4|PCBP3_HUMAN;tr|Q5MJP6|Q5MJP6_HUMAN;tr|E9PFP8|E9PFP8…	PCBP2	sp|Q15366-4|PCBP2_HUMAN;sp|Q15366-6|PCBP2_HUMAN;sp|Q15366-5|PCBP2_HUMAN;sp|Q15366-3|PCBP2_HUMAN;tr|F8VZX2|F8VZX2_HUMAN;sp|Q15366|PCBP2_HUMAN;tr|A0A384N6B9|A0A384N6B9_HUMAN;sp|Q15366-2|PCBP2_HUMAN;tr|H3BRU6|H3BRU6_HUMAN;tr|B4DRD7|B4DRD7_HUMAN;sp|Q15366-7|PCBP2_HUMAN;sp|Q15366-8|PCBP2_HUMAN;tr|B4DLC0|B4DLC0_HUMAN;tr|F8W0G4|F8W0G4_HUMAN;sp|P57721-4|PCBP3_HUMAN;tr|Q5MJP6|Q5MJP6_HUMAN;tr|E9PFP8|E9PFP8…	1654	Color2 [DarkGray]	1	4					8	5	5	40.5	27.8	27.8	34.917	0	27.649	1004500000	18	23.5974	24.234	23.2121	24.4061	23.696	26.3598	26.6561	26.5609	23.9848	26.209
+	1.98221	1.40192	sp|Q15417-3|CNN3_HUMAN;sp|Q15417|CNN3_HUMAN;sp|Q15417-2|CNN3_HUMAN;tr|E9PDU6|E9PDU6_HUMAN	CNN3	sp|Q15417-3|CNN3_HUMAN;sp|Q15417|CNN3_HUMAN;sp|Q15417-2|CNN3_HUMAN;tr|E9PDU6|E9PDU6_HUMAN	1659	Color2 [DarkGray]	1	4					10	9	8	38.9	36.7	32.9	31.38	0	31.64	561620000	21	23.1227	23.8716	22.8372	24.2419	23.7243	25.1005	25.3609	25.4416	23.6402	25.264
+	1.98333	1.5124	sp|Q15435-2|PP1R7_HUMAN;tr|A0A140VK83|A0A140VK83_HUMAN;sp|Q15435|PP1R7_HUMAN;tr|C9JD73|C9JD73_HUMAN;tr|C9J177|C9J177_HUMAN;tr|H7C003|H7C003_HUMAN;sp|Q15435-5|PP1R7_HUMAN;sp|Q15435-4|PP1R7_HUMAN;sp|Q15435-3|PP1R7_HUMAN;tr|B5MBZ8|B5MBZ8_HUMAN;tr|C9JRC4|C9JRC4_HUMAN;tr|H7C118|H7C118_HUMAN	PPP1R7	sp|Q15435-2|PP1R7_HUMAN;tr|A0A140VK83|A0A140VK83_HUMAN;sp|Q15435|PP1R7_HUMAN;tr|C9JD73|C9JD73_HUMAN;tr|C9J177|C9J177_HUMAN;tr|H7C003|H7C003_HUMAN;sp|Q15435-5|PP1R7_HUMAN;sp|Q15435-4|PP1R7_HUMAN;sp|Q15435-3|PP1R7_HUMAN;tr|B5MBZ8|B5MBZ8_HUMAN	1662	Color2 [DarkGray]	1	4					7	7	7	28.1	28.1	28.1	36.837	0	31.686	531510000	21	22.5432	23.2976	22.4628	23.8633	24.2809	23.9693	25.2344	25.2674	24.2821	25.2567
+	4.09492	-0.997111	tr|A0A0S2Z4Q2|A0A0S2Z4Q2_HUMAN;sp|Q15582|BGH3_HUMAN;tr|Q53GU8|Q53GU8_HUMAN;tr|A0A0S2Z4K6|A0A0S2Z4K6_HUMAN;tr|H0Y8L3|H0Y8L3_HUMAN;tr|S4R3C6|S4R3C6_HUMAN;tr|Q59F63|Q59F63_HUMAN;tr|H0Y9D7|H0Y9D7_HUMAN;tr|C7FFS5|C7FFS5_HUMAN;tr|H0YAB8|H0YAB8_HUMAN	TGFBI	tr|A0A0S2Z4Q2|A0A0S2Z4Q2_HUMAN;sp|Q15582|BGH3_HUMAN;tr|Q53GU8|Q53GU8_HUMAN;tr|A0A0S2Z4K6|A0A0S2Z4K6_HUMAN;tr|H0Y8L3|H0Y8L3_HUMAN	1667	Color2 [DarkGray]	1	4					25	25	25	35	35	35	74.68	0	135.63	15299000000	212	29.6491	29.4371	29.5091	29.6894	29.3376	28.7374	28.5932	28.5185	28.0785	28.7092
+	4.77487	1.66896	sp|Q15907-2|RB11B_HUMAN;tr|H3BMH2|H3BMH2_HUMAN;sp|P62491-2|RB11A_HUMAN;tr|H3BSC1|H3BSC1_HUMAN;tr|A0A024R5Z8|A0A024R5Z8_HUMAN;sp|P62491|RB11A_HUMAN;sp|Q15907|RB11B_HUMAN;tr|B4DMN1|B4DMN1_HUMAN;tr|B4DQU5|B4DQU5_HUMAN;tr|M0R2D0|M0R2D0_HUMAN	RAB11B	sp|Q15907-2|RB11B_HUMAN;tr|H3BMH2|H3BMH2_HUMAN;sp|P62491-2|RB11A_HUMAN;tr|H3BSC1|H3BSC1_HUMAN;tr|A0A024R5Z8|A0A024R5Z8_HUMAN;sp|P62491|RB11A_HUMAN;sp|Q15907|RB11B_HUMAN;tr|B4DMN1|B4DMN1_HUMAN	1684	Color2 [DarkGray]	1	4					9	9	7	46.9	46.9	41.3	19.971	0	24.519	5538200000	65	26.548	26.8627	26.2078	26.5581	26.4273	27.8335	28.061	28.2164	28.7309	28.1069
+	1.96366	-0.465941	sp|Q16181|SEPT7_HUMAN;tr|E7EPK1|E7EPK1_HUMAN;sp|Q16181-2|SEPT7_HUMAN;tr|A8K3D0|A8K3D0_HUMAN;tr|A4GYY8|A4GYY8_HUMAN;tr|Q3LIE9|Q3LIE9_HUMAN;tr|E7ES33|E7ES33_HUMAN;tr|Q8TC62|Q8TC62_HUMAN;tr|B4DUD6|B4DUD6_HUMAN;tr|A0A023T695|A0A023T695_HUMAN;tr|G3V1Q4|G3V1Q4_HUMAN;tr|A0A024RA87|A0A024RA87_HUMAN;tr|B4DPQ6|B4DPQ6_HUMAN;tr|B4DNE4|B4DNE4_HUMAN;tr|Q59EY4|Q59EY4_HUMAN;tr|Q3B7A3|Q3B7A3_HUMAN;tr|A0A0U1RRM2|A…	SEPTIN7	sp|Q16181|SEPT7_HUMAN;tr|E7EPK1|E7EPK1_HUMAN;sp|Q16181-2|SEPT7_HUMAN;tr|A8K3D0|A8K3D0_HUMAN;tr|A4GYY8|A4GYY8_HUMAN;tr|Q3LIE9|Q3LIE9_HUMAN;tr|E7ES33|E7ES33_HUMAN;tr|Q8TC62|Q8TC62_HUMAN;tr|B4DUD6|B4DUD6_HUMAN;tr|A0A023T695|A0A023T695_HUMAN;tr|G3V1Q4|G3V1Q4_HUMAN;tr|A0A024RA87|A0A024RA87_HUMAN;tr|B4DPQ6|B4DPQ6_HUMAN;tr|B4DNE4|B4DNE4_HUMAN;tr|Q59EY4|Q59EY4_HUMAN	1686	Color2 [DarkGray]	1	4					14	14	14	35	35	35	50.679	0	160.72	8378000000	149	28.1096	28.5906	28.4804	28.4021	28.2622	28.2736	27.9674	27.9304	27.6065	27.7373
+	2.77297	1.88136	tr|A0A024R7B7|A0A024R7B7_HUMAN;sp|Q16543|CDC37_HUMAN;tr|Q6FG59|Q6FG59_HUMAN;tr|K7EQA9|K7EQA9_HUMAN;tr|K7EKQ2|K7EKQ2_HUMAN;tr|K7EL68|K7EL68_HUMAN;tr|A1L0W4|A1L0W4_HUMAN;tr|K7EIU0|K7EIU0_HUMAN	CDC37	tr|A0A024R7B7|A0A024R7B7_HUMAN;sp|Q16543|CDC37_HUMAN;tr|Q6FG59|Q6FG59_HUMAN;tr|K7EQA9|K7EQA9_HUMAN;tr|K7EKQ2|K7EKQ2_HUMAN;tr|K7EL68|K7EL68_HUMAN	1693	Color2 [DarkGray]	1	4					10	10	10	24.6	24.6	24.6	44.468	0	24.07	1318200000	24	23.8716	24.84	25.4934	24.0675	23.4954	25.6916	26.2395	26.2348	26.875	26.1339
+	3.06274	-1.02242	sp|Q2M389|WASC4_HUMAN;tr|B7ZKT9|B7ZKT9_HUMAN;tr|A0A087X256|A0A087X256_HUMAN;tr|F8W1W1|F8W1W1_HUMAN;sp|Q2M389-2|WASC4_HUMAN	WASHC4	sp|Q2M389|WASC4_HUMAN;tr|B7ZKT9|B7ZKT9_HUMAN;tr|A0A087X256|A0A087X256_HUMAN;tr|F8W1W1|F8W1W1_HUMAN;sp|Q2M389-2|WASC4_HUMAN	1721	Color2 [DarkGray]	1	4					2	2	2	1.8	1.8	1.8	136.4	0.00047192	3.6736	40788000	2	23.6706	23.4624	23.6862	23.5784	24.1902	22.7317	22.4149	22.3886	23.2436	22.6969
+	2.43337	2.00143	tr|B4DWS6|B4DWS6_HUMAN;sp|Q53GQ0|DHB12_HUMAN;tr|D3DR22|D3DR22_HUMAN;tr|A0A1B0GVY6|A0A1B0GVY6_HUMAN;tr|B3KQJ0|B3KQJ0_HUMAN;tr|E9PI21|E9PI21_HUMAN;tr|A0A1B0GV93|A0A1B0GV93_HUMAN	HSD17B12	tr|B4DWS6|B4DWS6_HUMAN;sp|Q53GQ0|DHB12_HUMAN;tr|D3DR22|D3DR22_HUMAN;tr|A0A1B0GVY6|A0A1B0GVY6_HUMAN;tr|B3KQJ0|B3KQJ0_HUMAN	1734	Color2 [DarkGray]	1	4					3	3	3	13.8	13.8	13.8	33.528	0	13.762	861010000	24	24.8294	23.4192	23.055	23.2197	24.3137	24.3863	26.0517	25.8436	26.3459	26.2167
+	2.37141	2.75882	sp|Q53RT3|APRV1_HUMAN	ASPRV1	sp|Q53RT3|APRV1_HUMAN	1735	Color2 [DarkGray]	1	4					9	9	9	31.8	31.8	31.8	36.991	0	40.072	5091100000	53	23.7899	25.5311	26.2727	26.6119	23.7187	29.0271	28.3541	27.7047	27.0448	27.5877
+	2.32463	1.37422	sp|Q6DD88|ATLA3_HUMAN;tr|F5H6I7|F5H6I7_HUMAN;tr|B4DXC4|B4DXC4_HUMAN;tr|F5GWF8|F5GWF8_HUMAN	ATL3	sp|Q6DD88|ATLA3_HUMAN;tr|F5H6I7|F5H6I7_HUMAN;tr|B4DXC4|B4DXC4_HUMAN	1757	Color2 [DarkGray]	1	4					9	9	9	19.2	19.2	19.2	60.541	0	64.512	1692200000	46	24.4184	25.0663	25.5513	24.667	25.0638	26.6341	26.5651	25.4177	25.9085	27.1125
+	3.67603	1.33531	sp|Q6UWP8|SBSN_HUMAN;tr|K7ESC4|K7ESC4_HUMAN	SBSN	sp|Q6UWP8|SBSN_HUMAN	1778	Color2 [DarkGray]	1	4					56	56	35	86.1	86.1	61.2	60.54	0	323.31	162340000000	1155	31.0962	32.1495	31.5084	31.5892	31.7001	32.9774	33.2197	32.9553	33.0754	32.492
+	5.9427	3.34087	sp|Q6UWP8-2|SBSN_HUMAN	SBSN	sp|Q6UWP8-2|SBSN_HUMAN	1779	Color2 [DarkGray]	1	4					24	3	3	66.8	13	13	25.335	0	108.35	2391900000	31	23.9614	24.3917	23.382	24.2316	24.4621	27.4094	27.7579	27.456	27.6893	26.8206
+	1.99685	-1.21212	tr|A0A024R333|A0A024R333_HUMAN;sp|Q6UXN9|WDR82_HUMAN;tr|C9J355|C9J355_HUMAN;tr|C9JBU3|C9JBU3_HUMAN	WDR82	tr|A0A024R333|A0A024R333_HUMAN;sp|Q6UXN9|WDR82_HUMAN;tr|C9J355|C9J355_HUMAN;tr|C9JBU3|C9JBU3_HUMAN	1782	Color2 [DarkGray]	1	4					2	2	2	6.4	6.4	6.4	35.079	0.00047596	3.77	36354000	3	24.9231	24.4468	23.2263	24.1802	23.3998	23.0665	23.1471	22.2748	23.054	22.5732
+	3.16134	2.07688	sp|Q6ZVX7|FBX50_HUMAN	NCCRP1	sp|Q6ZVX7|FBX50_HUMAN	1792	Color2 [DarkGray]	1	4					10	10	10	38.9	38.9	38.9	30.847	0	56.078	6882500000	84	26.8644	25.1733	27.1833	26.3816	26.9107	28.0166	28.7469	28.8859	28.4938	28.7544
+	4.43702	2.37957	sp|Q7L1Q6-2|BZW1_HUMAN;tr|A0A024R3Z6|A0A024R3Z6_HUMAN;sp|Q7L1Q6|BZW1_HUMAN;sp|Q7L1Q6-4|BZW1_HUMAN;tr|Q53FN7|Q53FN7_HUMAN;sp|Q7L1Q6-3|BZW1_HUMAN;tr|D3DN77|D3DN77_HUMAN;tr|C9IZ80|C9IZ80_HUMAN;tr|B3KU41|B3KU41_HUMAN;tr|C9JFN4|C9JFN4_HUMAN;tr|Q3LIC9|Q3LIC9_HUMAN;tr|C9JV57|C9JV57_HUMAN;tr|H0Y503|H0Y503_HUMAN;tr|C9J188|C9J188_HUMAN;tr|C9JWF5|C9JWF5_HUMAN	BZW1	sp|Q7L1Q6-2|BZW1_HUMAN;tr|A0A024R3Z6|A0A024R3Z6_HUMAN;sp|Q7L1Q6|BZW1_HUMAN;sp|Q7L1Q6-4|BZW1_HUMAN;tr|Q53FN7|Q53FN7_HUMAN;sp|Q7L1Q6-3|BZW1_HUMAN;tr|D3DN77|D3DN77_HUMAN;tr|C9IZ80|C9IZ80_HUMAN;tr|B3KU41|B3KU41_HUMAN	1796	Color2 [DarkGray]	1	4					7	7	6	19	19	17	40.538	0	38.354	830170000	24	23.9247	24.4658	22.997	23.1393	23.4467	25.5906	25.9219	26.0215	26.1349	26.2025
+	2.74403	1.3603	sp|Q7L2H7|EIF3M_HUMAN;tr|J3KNJ2|J3KNJ2_HUMAN;sp|Q7L2H7-2|EIF3M_HUMAN;tr|H0YCQ8|H0YCQ8_HUMAN;tr|E9PN86|E9PN86_HUMAN;tr|E9PRY0|E9PRY0_HUMAN;tr|E7ESM3|E7ESM3_HUMAN;tr|B4DT09|B4DT09_HUMAN	EIF3M	sp|Q7L2H7|EIF3M_HUMAN;tr|J3KNJ2|J3KNJ2_HUMAN;sp|Q7L2H7-2|EIF3M_HUMAN;tr|H0YCQ8|H0YCQ8_HUMAN	1797	Color2 [DarkGray]	1	4					6	6	6	21.1	21.1	21.1	42.502	0	32.767	439680000	17	24.3145	24.3299	23.8933	22.9713	23.4748	24.8116	25.6066	25.1348	25.3313	24.901
+	1.81773	-1.76601	sp|Q7Z7G0|TARSH_HUMAN;tr|A0A1S5UZ16|A0A1S5UZ16_HUMAN;tr|H7C556|H7C556_HUMAN;tr|D3YTG3|D3YTG3_HUMAN;sp|Q7Z7G0-2|TARSH_HUMAN;sp|Q7Z7G0-3|TARSH_HUMAN;sp|Q7Z7G0-4|TARSH_HUMAN;tr|B4DSV9|B4DSV9_HUMAN;tr|H0Y897|H0Y897_HUMAN;tr|Q9H717|Q9H717_HUMAN;tr|Q5JPC9|Q5JPC9_HUMAN;tr|H7C4X4|H7C4X4_HUMAN;tr|H0YEA0|H0YEA0_HUMAN	ABI3BP	sp|Q7Z7G0|TARSH_HUMAN;tr|A0A1S5UZ16|A0A1S5UZ16_HUMAN;tr|H7C556|H7C556_HUMAN;tr|D3YTG3|D3YTG3_HUMAN;sp|Q7Z7G0-2|TARSH_HUMAN;sp|Q7Z7G0-3|TARSH_HUMAN;sp|Q7Z7G0-4|TARSH_HUMAN;tr|B4DSV9|B4DSV9_HUMAN;tr|H0Y897|H0Y897_HUMAN	1807	Color2 [DarkGray]	1	4					10	10	10	7.8	7.8	7.8	118.64	0	111.67	3391500000	59	27.8696	27.5202	26.9786	28.3693	26.8657	26.1487	25.8824	26.4643	23.7982	26.4798
+	2.76022	3.66084	sp|Q86SG5|S1A7A_HUMAN	S100A7A	sp|Q86SG5|S1A7A_HUMAN	1808	Color2 [DarkGray]	1	4					9	3	3	65.3	29.7	29.7	11.305	0	11.61	2856500000	13	23.0602	24.4019	22.6207	24.174	23.737	25.9513	28.1351	28.5773	25.1179	28.5164
+	2.3231	0.78266	sp|Q86V81|THOC4_HUMAN;tr|E9PB61|E9PB61_HUMAN	ALYREF	sp|Q86V81|THOC4_HUMAN;tr|E9PB61|E9PB61_HUMAN	1813	Color2 [DarkGray]	1	4					8	8	8	33.9	33.9	33.9	26.888	0	154.97	3646300000	68	26.6256	26.1119	26.6906	26.4159	26.4998	26.696	27.4675	27.0479	27.7097	27.3359
+	2.01324	-2.89749	sp|Q8IUE6|H2A2B_HUMAN;tr|A2RUA4|A2RUA4_HUMAN	H2AC21	sp|Q8IUE6|H2A2B_HUMAN	1823	Color2 [DarkGray]	1	4					8	2	2	30	10.8	10.8	13.995	0	7.5564	4409700000	23	23.6007	24.8989	27.2477	26.603	28.0196	22.8265	22.9091	22.404	24.0051	23.7377
+	1.81447	-1.71469	sp|Q8N4C8|MINK1_HUMAN;sp|Q8N4C8-4|MINK1_HUMAN;sp|Q8N4C8-3|MINK1_HUMAN;sp|Q8N4C8-2|MINK1_HUMAN;sp|Q8N4C8-5|MINK1_HUMAN;tr|C9J338|C9J338_HUMAN;tr|I3L2I2|I3L2I2_HUMAN;sp|Q9UKE5-4|TNIK_HUMAN;sp|Q9UKE5-2|TNIK_HUMAN;sp|Q9UKE5-6|TNIK_HUMAN;tr|A0A0D9SEY1|A0A0D9SEY1_HUMAN;sp|O95819-3|M4K4_HUMAN;sp|Q9UKE5-3|TNIK_HUMAN;sp|Q9UKE5-7|TNIK_HUMAN;tr|B7Z388|B7Z388_HUMAN;sp|Q9UKE5-5|TNIK_HUMAN;sp|O95819-6|M4K4_HUM…	MINK1	sp|Q8N4C8|MINK1_HUMAN;sp|Q8N4C8-4|MINK1_HUMAN;sp|Q8N4C8-3|MINK1_HUMAN;sp|Q8N4C8-2|MINK1_HUMAN;sp|Q8N4C8-5|MINK1_HUMAN;tr|C9J338|C9J338_HUMAN;tr|I3L2I2|I3L2I2_HUMAN;sp|Q9UKE5-4|TNIK_HUMAN;sp|Q9UKE5-2|TNIK_HUMAN;sp|Q9UKE5-6|TNIK_HUMAN;tr|A0A0D9SEY1|A0A0D9SEY1_HUMAN;sp|O95819-3|M4K4_HUMAN;sp|Q9UKE5-3|TNIK_HUMAN;sp|Q9UKE5-7|TNIK_HUMAN;tr|B7Z388|B7Z388_HUMAN;sp|Q9UKE5-5|TNIK_HUMAN;sp|O95819-6|M4K4_HUM…	1846	Color2 [DarkGray]	1	4					2	2	2	1.5	1.5	1.5	149.82	0	4.7902	59455000	5	24.2544	23.9733	24.2228	24.6003	23.7756	23.1548	23.5375	22.2653	22.8407	20.4548
+	2.09934	-1.08996	tr|B4DF22|B4DF22_HUMAN;sp|Q8TAQ2-2|SMRC2_HUMAN;sp|Q8TAQ2-3|SMRC2_HUMAN;tr|Q59G16|Q59G16_HUMAN;tr|A0A024RB22|A0A024RB22_HUMAN;sp|Q8TAQ2|SMRC2_HUMAN;tr|F8VXC8|F8VXC8_HUMAN;tr|B4DYF9|B4DYF9_HUMAN;tr|B4DYQ1|B4DYQ1_HUMAN;tr|Q58EY4|Q58EY4_HUMAN;sp|Q92922|SMRC1_HUMAN	SMARCC2	tr|B4DF22|B4DF22_HUMAN;sp|Q8TAQ2-2|SMRC2_HUMAN;sp|Q8TAQ2-3|SMRC2_HUMAN;tr|Q59G16|Q59G16_HUMAN;tr|A0A024RB22|A0A024RB22_HUMAN;sp|Q8TAQ2|SMRC2_HUMAN;tr|F8VXC8|F8VXC8_HUMAN;tr|B4DYF9|B4DYF9_HUMAN;tr|B4DYQ1|B4DYQ1_HUMAN;tr|Q58EY4|Q58EY4_HUMAN;sp|Q92922|SMRC1_HUMAN	1865	Color2 [DarkGray]	1	4					5	5	5	4.6	4.6	4.6	112.21	0	10.855	129800000	6	23.4397	24.721	23.5633	24.2285	23.8773	22.4497	22.6639	23.1431	22.5743	23.549
+	2.58525	-1.14637	sp|Q92482|AQP3_HUMAN;tr|A0A2R8YD22|A0A2R8YD22_HUMAN;tr|B4E034|B4E034_HUMAN;tr|A0A2R8Y2R4|A0A2R8Y2R4_HUMAN;sp|Q92482-2|AQP3_HUMAN	AQP3	sp|Q92482|AQP3_HUMAN;tr|A0A2R8YD22|A0A2R8YD22_HUMAN;tr|B4E034|B4E034_HUMAN;tr|A0A2R8Y2R4|A0A2R8Y2R4_HUMAN;sp|Q92482-2|AQP3_HUMAN	1886	Color2 [DarkGray]	1	4					2	2	2	6.5	6.5	6.5	31.543	0	4.2498	179000000	9	23.9031	24.8374	24.0645	24.3184	23.8129	23.3134	22.3812	23.5043	22.9153	23.0903
+	2.16281	1.64307	sp|Q92688-2|AN32B_HUMAN;tr|Q53F35|Q53F35_HUMAN;sp|Q92688|AN32B_HUMAN	ANP32B	sp|Q92688-2|AN32B_HUMAN;tr|Q53F35|Q53F35_HUMAN;sp|Q92688|AN32B_HUMAN	1900	Color2 [DarkGray]	1	4					6	6	6	30.3	30.3	30.3	22.276	0	18.819	869920000	23	22.7423	23.4229	24.1179	25.3927	24.3151	25.6033	25.4833	25.4145	25.9099	25.7951
+	1.86541	1.11112	tr|B4E312|B4E312_HUMAN;tr|A0A075B7D9|A0A075B7D9_HUMAN;sp|Q92804-2|RBP56_HUMAN;sp|Q92804|RBP56_HUMAN;tr|A0A075B7F2|A0A075B7F2_HUMAN	TAF15	tr|B4E312|B4E312_HUMAN;tr|A0A075B7D9|A0A075B7D9_HUMAN;sp|Q92804-2|RBP56_HUMAN;sp|Q92804|RBP56_HUMAN	1906	Color2 [DarkGray]	1	4					5	2	2	13.2	7.1	7.1	40.078	0	12.973	1352700000	31	25.2742	25.2364	23.6598	25.5533	25.3391	26.1233	26.2001	25.9343	26.3988	25.962
+	1.83882	2.41743	sp|Q92820|GGH_HUMAN;tr|A8K335|A8K335_HUMAN;tr|B4DVI2|B4DVI2_HUMAN	GGH	sp|Q92820|GGH_HUMAN;tr|A8K335|A8K335_HUMAN;tr|B4DVI2|B4DVI2_HUMAN	1908	Color2 [DarkGray]	1	4					7	7	7	18.6	18.6	18.6	35.964	0	30.146	1611000000	28	24.1235	23.1418	25.8115	23.0053	23.2287	26.8266	27.0962	26.7327	24.0006	26.7418
+	3.37099	1.88171	tr|B2R7Y3|B2R7Y3_HUMAN;sp|Q92901|RL3L_HUMAN	RPL3L	tr|B2R7Y3|B2R7Y3_HUMAN;sp|Q92901|RL3L_HUMAN	1915	Color2 [DarkGray]	1	4					4	2	2	8.4	2.7	2.7	46.267	0	14.1	796940000	17	23.218	24.6552	23.3279	24.0992	23.3181	25.6299	25.909	25.7309	25.7907	24.9665
+	2.67584	-1.26569	tr|B7Z7T5|B7Z7T5_HUMAN;tr|H3BND8|H3BND8_HUMAN;tr|B7Z855|B7Z855_HUMAN;tr|B7ZAX6|B7ZAX6_HUMAN;sp|Q93009-3|UBP7_HUMAN;sp|Q93009|UBP7_HUMAN;tr|Q6U8A4|Q6U8A4_HUMAN;tr|F5H2X1|F5H2X1_HUMAN;tr|B7Z842|B7Z842_HUMAN	USP7	tr|B7Z7T5|B7Z7T5_HUMAN;tr|H3BND8|H3BND8_HUMAN;tr|B7Z855|B7Z855_HUMAN;tr|B7ZAX6|B7ZAX6_HUMAN;sp|Q93009-3|UBP7_HUMAN;sp|Q93009|UBP7_HUMAN;tr|Q6U8A4|Q6U8A4_HUMAN;tr|F5H2X1|F5H2X1_HUMAN	1920	Color2 [DarkGray]	1	4					4	4	4	7.8	7.8	7.8	92.804	0	6.2446	83123000	4	23.6699	24.5418	23.1636	24.3949	23.4644	22.4424	22.5889	22.6774	22.8756	22.3217
+	4.38604	2.22992	sp|Q96AG4|LRC59_HUMAN	LRRC59	sp|Q96AG4|LRC59_HUMAN	1931	Color2 [DarkGray]	1	4					4	4	4	18.2	18.2	18.2	34.93	0	16.814	924690000	20	23.8962	24.3126	22.9435	24.0855	23.4877	25.4633	26.2054	26.0014	26.1747	26.0305
+	2.67885	2.6734	sp|Q96CW1-2|AP2M1_HUMAN;tr|A0A087WY71|A0A087WY71_HUMAN;sp|Q96CW1|AP2M1_HUMAN;tr|E9PFW3|E9PFW3_HUMAN;tr|B4DNB9|B4DNB9_HUMAN;tr|B4E304|B4E304_HUMAN;tr|B4DJB1|B4DJB1_HUMAN;tr|C9JJ47|C9JJ47_HUMAN;tr|B4DTI4|B4DTI4_HUMAN;tr|B4DFM1|B4DFM1_HUMAN;tr|C9JJD3|C9JJD3_HUMAN;tr|C9JPV8|C9JPV8_HUMAN;tr|C9JTK4|C9JTK4_HUMAN;tr|C9JGT8|C9JGT8_HUMAN;tr|B7Z4N2|B7Z4N2_HUMAN;tr|H7C4C3|H7C4C3_HUMAN	AP2M1	sp|Q96CW1-2|AP2M1_HUMAN;tr|A0A087WY71|A0A087WY71_HUMAN;sp|Q96CW1|AP2M1_HUMAN;tr|E9PFW3|E9PFW3_HUMAN;tr|B4DNB9|B4DNB9_HUMAN;tr|B4E304|B4E304_HUMAN;tr|B4DJB1|B4DJB1_HUMAN;tr|C9JJ47|C9JJ47_HUMAN;tr|B4DTI4|B4DTI4_HUMAN;tr|B4DFM1|B4DFM1_HUMAN	1940	Color2 [DarkGray]	1	4					7	7	7	19.2	19.2	19.2	49.389	0	23.236	1904600000	37	23.9677	24.7267	22.9658	24.0455	23.7393	27.1317	26.8297	27.0912	24.4739	27.2856
+	3.59635	0.856247	sp|Q96FQ6|S10AG_HUMAN	S100A16	sp|Q96FQ6|S10AG_HUMAN	1946	Color2 [DarkGray]	1	4					7	7	7	58.3	58.3	58.3	11.801	0	62.75	9547800000	104	27.5117	28.0043	27.8373	27.6438	28.2166	28.7702	28.8664	28.6659	28.661	28.5314
+	2.28762	2.70332	sp|Q96G03|PGM2_HUMAN;tr|B4DN40|B4DN40_HUMAN;tr|E7ENQ8|E7ENQ8_HUMAN;sp|Q96G03-2|PGM2_HUMAN;tr|Q4W5D6|Q4W5D6_HUMAN;tr|E9PD70|E9PD70_HUMAN;tr|H0Y921|H0Y921_HUMAN	PGM2	sp|Q96G03|PGM2_HUMAN;tr|B4DN40|B4DN40_HUMAN	1949	Color2 [DarkGray]	1	4					18	18	18	35.1	35.1	35.1	68.283	0	120.72	2049200000	46	22.4664	25.256	24.2958	24.2252	23.526	27.0646	27.0281	27.2409	24.5252	27.4273
+	2.78716	1.23586	tr|B3KRR1|B3KRR1_HUMAN;sp|Q9Y383-3|LC7L2_HUMAN;sp|Q9Y383-2|LC7L2_HUMAN;tr|B3KSL5|B3KSL5_HUMAN;sp|Q9Y383|LC7L2_HUMAN;tr|A0A0A6YYJ8|A0A0A6YYJ8_HUMAN;sp|Q96HJ9-2|FMC1_HUMAN	LUC7L2	tr|B3KRR1|B3KRR1_HUMAN;sp|Q9Y383-3|LC7L2_HUMAN;sp|Q9Y383-2|LC7L2_HUMAN;tr|B3KSL5|B3KSL5_HUMAN;sp|Q9Y383|LC7L2_HUMAN;tr|A0A0A6YYJ8|A0A0A6YYJ8_HUMAN;sp|Q96HJ9-2|FMC1_HUMAN	1953	Color2 [DarkGray]	1	4					3	3	3	8.8	8.8	8.8	40.491	0	6.4384	465560000	20	23.325	24.0273	22.6946	23.7966	23.6025	24.8695	25.1142	24.7679	24.3541	24.5195
+	2.28479	1.37603	tr|A0A024R325|A0A024R325_HUMAN;sp|Q96I99|SUCB2_HUMAN;sp|Q96I99-2|SUCB2_HUMAN;tr|Q3ZCW5|Q3ZCW5_HUMAN;tr|E9PDQ8|E9PDQ8_HUMAN;tr|B7Z2D5|B7Z2D5_HUMAN;tr|H0Y852|H0Y852_HUMAN;tr|Q9Y436|Q9Y436_HUMAN	SUCLG2	tr|A0A024R325|A0A024R325_HUMAN;sp|Q96I99|SUCB2_HUMAN;sp|Q96I99-2|SUCB2_HUMAN;tr|Q3ZCW5|Q3ZCW5_HUMAN;tr|E9PDQ8|E9PDQ8_HUMAN;tr|B7Z2D5|B7Z2D5_HUMAN;tr|H0Y852|H0Y852_HUMAN;tr|Q9Y436|Q9Y436_HUMAN	1957	Color2 [DarkGray]	1	4					11	11	11	28.2	28.2	28.2	46.51	0	25.346	1108800000	31	25.3576	23.9796	23.2839	23.7247	24.2571	25.5714	25.6237	25.3903	25.1743	25.7235
+	1.86113	2.23901	sp|Q96KP4|CNDP2_HUMAN;tr|B4DV28|B4DV28_HUMAN;sp|Q96KP4-2|CNDP2_HUMAN;tr|B4DPF1|B4DPF1_HUMAN;tr|Q9NW02|Q9NW02_HUMAN;tr|A0A024R382|A0A024R382_HUMAN;tr|Q9NUV1|Q9NUV1_HUMAN;tr|Q9H7K8|Q9H7K8_HUMAN;tr|J3QKT2|J3QKT2_HUMAN;tr|J3KSV5|J3KSV5_HUMAN;tr|A0A087WYZ1|A0A087WYZ1_HUMAN;tr|J3QRD0|J3QRD0_HUMAN;tr|J3QKQ0|J3QKQ0_HUMAN;tr|J3QLU1|J3QLU1_HUMAN;tr|J3QR27|J3QR27_HUMAN;tr|J3QQN6|J3QQN6_HUMAN;tr|J3QL02|J3QL0…	CNDP2	sp|Q96KP4|CNDP2_HUMAN;tr|B4DV28|B4DV28_HUMAN;sp|Q96KP4-2|CNDP2_HUMAN;tr|B4DPF1|B4DPF1_HUMAN;tr|Q9NW02|Q9NW02_HUMAN;tr|A0A024R382|A0A024R382_HUMAN;tr|Q9NUV1|Q9NUV1_HUMAN	1964	Color2 [DarkGray]	1	4					16	16	16	45.5	45.5	45.5	52.878	0	52.203	2928600000	66	25.4378	23.6553	27.0494	23.9019	24.7744	26.8896	27.6863	28.0736	25.949	27.4153
+	3.94959	3.26054	sp|Q96QA5|GSDMA_HUMAN;tr|J3KRG2|J3KRG2_HUMAN	GSDMA	sp|Q96QA5|GSDMA_HUMAN;tr|J3KRG2|J3KRG2_HUMAN	1980	Color2 [DarkGray]	1	4					19	19	19	42.5	42.5	42.5	49.364	0	108.87	2526000000	61	24.6907	24.0923	23.0092	23.5159	24.534	26.3026	27.0852	27.9293	26.7371	28.0907
+	2.49173	-1.3465	sp|Q96QR8|PURB_HUMAN	PURB	sp|Q96QR8|PURB_HUMAN	1982	Color2 [DarkGray]	1	4					5	3	3	13.8	10.6	10.6	33.24	0	7.0292	130620000	7	23.9082	24.7545	24.3379	24.2848	23.6098	23.3462	22.4343	22.299	23.5656	22.5176
+	2.39883	1.91818	tr|A0A024R872|A0A024R872_HUMAN;sp|Q96TA1-2|NIBL1_HUMAN;sp|Q96TA1|NIBL1_HUMAN;tr|Q9H8K1|Q9H8K1_HUMAN;tr|Q2YD88|Q2YD88_HUMAN	NIBAN2	tr|A0A024R872|A0A024R872_HUMAN;sp|Q96TA1-2|NIBL1_HUMAN;sp|Q96TA1|NIBL1_HUMAN	1988	Color2 [DarkGray]	1	4					12	12	12	20.6	20.6	20.6	82.682	0	42.501	1852400000	53	24.9235	23.669	25.5203	25.5622	23.4496	26.373	26.8435	26.8531	25.9766	26.6694
+	2.01575	1.52299	tr|Q86U62|Q86U62_HUMAN;tr|Q6IBT1|Q6IBT1_HUMAN;tr|E9KL30|E9KL30_HUMAN;tr|B2RAQ9|B2RAQ9_HUMAN;sp|Q99436|PSB7_HUMAN	PSMB7	tr|Q86U62|Q86U62_HUMAN;tr|Q6IBT1|Q6IBT1_HUMAN;tr|E9KL30|E9KL30_HUMAN;tr|B2RAQ9|B2RAQ9_HUMAN;sp|Q99436|PSB7_HUMAN	1990	Color2 [DarkGray]	1	4					2	2	2	4.7	4.7	4.7	30.018	0	4.8749	874770000	21	24.3447	25.6227	22.892	24.4901	24.71	25.9959	25.7578	25.9276	26.2635	25.7296
+	5.15206	2.98029	tr|B4DVQ5|B4DVQ5_HUMAN;sp|Q99613-2|EIF3C_HUMAN;tr|A1KYQ7|A1KYQ7_HUMAN;tr|A0A024QYU9|A0A024QYU9_HUMAN;sp|Q99613|EIF3C_HUMAN;tr|B4DVU3|B4DVU3_HUMAN;tr|B4DDN4|B4DDN4_HUMAN;sp|B5ME19|EIFCL_HUMAN;tr|B4DRU0|B4DRU0_HUMAN;tr|B4E2Z6|B4E2Z6_HUMAN;tr|B3KNZ4|B3KNZ4_HUMAN;tr|A0A024QYX7|A0A024QYX7_HUMAN;tr|Q3B7B9|Q3B7B9_HUMAN;tr|H3BPE4|H3BPE4_HUMAN;tr|H3BPE3|H3BPE3_HUMAN;tr|H3BTY8|H3BTY8_HUMAN	EIF3C	tr|B4DVQ5|B4DVQ5_HUMAN;sp|Q99613-2|EIF3C_HUMAN;tr|A1KYQ7|A1KYQ7_HUMAN;tr|A0A024QYU9|A0A024QYU9_HUMAN;sp|Q99613|EIF3C_HUMAN;tr|B4DVU3|B4DVU3_HUMAN;tr|B4DDN4|B4DDN4_HUMAN;sp|B5ME19|EIFCL_HUMAN;tr|B4DRU0|B4DRU0_HUMAN;tr|B4E2Z6|B4E2Z6_HUMAN;tr|B3KNZ4|B3KNZ4_HUMAN;tr|A0A024QYX7|A0A024QYX7_HUMAN	2002	Color2 [DarkGray]	1	4					21	21	21	20.5	20.5	20.5	103.64	0	73.245	2416000000	70	24.093	24.5087	23.5868	24.3081	25.0589	26.8552	27.6292	27.6015	26.9655	27.4055
+	2.58495	-1.43622	tr|K7EPP7|K7EPP7_HUMAN;tr|K7ESP1|K7ESP1_HUMAN;tr|K7EIH8|K7EIH8_HUMAN;tr|B7Z9W6|B7Z9W6_HUMAN;sp|Q99615-2|DNJC7_HUMAN;tr|Q59EH7|Q59EH7_HUMAN;tr|A8K4T2|A8K4T2_HUMAN;sp|Q99615|DNJC7_HUMAN;tr|K7EJE9|K7EJE9_HUMAN;tr|K7EK03|K7EK03_HUMAN;tr|K7EJL5|K7EJL5_HUMAN;tr|K7EN19|K7EN19_HUMAN;tr|K7EJV7|K7EJV7_HUMAN;tr|K7ER44|K7ER44_HUMAN;tr|K7ELJ8|K7ELJ8_HUMAN;tr|B4DKK3|B4DKK3_HUMAN	DNAJC7	tr|K7EPP7|K7EPP7_HUMAN;tr|K7ESP1|K7ESP1_HUMAN;tr|K7EIH8|K7EIH8_HUMAN;tr|B7Z9W6|B7Z9W6_HUMAN;sp|Q99615-2|DNJC7_HUMAN;tr|Q59EH7|Q59EH7_HUMAN;tr|A8K4T2|A8K4T2_HUMAN;sp|Q99615|DNJC7_HUMAN;tr|K7EJE9|K7EJE9_HUMAN;tr|K7EK03|K7EK03_HUMAN;tr|K7EJL5|K7EJL5_HUMAN;tr|K7EN19|K7EN19_HUMAN;tr|K7EJV7|K7EJV7_HUMAN;tr|K7ER44|K7ER44_HUMAN;tr|K7ELJ8|K7ELJ8_HUMAN;tr|B4DKK3|B4DKK3_HUMAN	2004	Color2 [DarkGray]	1	4					2	2	2	9.1	9.1	9.1	28.704	0.00045475	3.252	27089000	2	25.2672	24.7087	23.6966	24.6855	24.2464	23.3986	22.7123	23.424	23.4242	22.4642
+	3.02843	1.18079	tr|Q6IBT3|Q6IBT3_HUMAN;tr|Q53HV2|Q53HV2_HUMAN;sp|Q99832|TCPH_HUMAN;sp|Q99832-3|TCPH_HUMAN;tr|B7Z7I4|B7Z7I4_HUMAN;sp|Q99832-4|TCPH_HUMAN;tr|B7Z1C9|B7Z1C9_HUMAN;sp|Q99832-2|TCPH_HUMAN;tr|F8WAM2|F8WAM2_HUMAN;tr|F8WBP8|F8WBP8_HUMAN;tr|A0A0D9SG95|A0A0D9SG95_HUMAN	CCT7	tr|Q6IBT3|Q6IBT3_HUMAN;tr|Q53HV2|Q53HV2_HUMAN;sp|Q99832|TCPH_HUMAN;sp|Q99832-3|TCPH_HUMAN;tr|B7Z7I4|B7Z7I4_HUMAN;sp|Q99832-4|TCPH_HUMAN;tr|B7Z1C9|B7Z1C9_HUMAN;sp|Q99832-2|TCPH_HUMAN	2016	Color2 [DarkGray]	1	4					17	17	17	33.5	33.5	33.5	59.328	0	47.559	6834200000	121	27.2567	26.4243	27.5748	26.9095	27.0476	28.1965	28.7302	28.016	28.1488	28.0254
+	5.97394	2.9903	sp|Q9BQ50-2|TREX2_HUMAN;tr|Q06S70|Q06S70_HUMAN;sp|Q9BQ50|TREX2_HUMAN	TREX2	sp|Q9BQ50-2|TREX2_HUMAN;tr|Q06S70|Q06S70_HUMAN;sp|Q9BQ50|TREX2_HUMAN	2022	Color2 [DarkGray]	1	4					5	5	5	28.4	28.4	28.4	25.921	0	77.162	1355100000	20	23.5003	23.872	24.1783	23.6516	23.631	26.0285	26.6937	26.964	27.0805	27.0181
+	1.86076	-1.46735	sp|Q9BS40|LXN_HUMAN	LXN	sp|Q9BS40|LXN_HUMAN	2034	Color2 [DarkGray]	1	4					2	2	2	14.9	14.9	14.9	25.75	0	7.0521	145060000	3	24.1105	23.5177	24.9656	25.1314	25.0674	22.9184	21.9533	23.756	23.8338	22.9944
+	2.03689	1.75603	sp|Q9BV40|VAMP8_HUMAN;tr|B8ZZT4|B8ZZT4_HUMAN;tr|C9JXZ5|C9JXZ5_HUMAN	VAMP8	sp|Q9BV40|VAMP8_HUMAN;tr|B8ZZT4|B8ZZT4_HUMAN;tr|C9JXZ5|C9JXZ5_HUMAN	2047	Color2 [DarkGray]	1	4					4	4	4	44	44	44	11.438	0	12.442	655310000	22	23.1963	24.8661	22.9806	22.4296	24.6618	25.1578	25.5768	25.3258	25.9546	24.8996
+	5.6358	2.97739	tr|A0A090N7U2|A0A090N7U2_HUMAN;sp|Q9H0P0-3|5NT3A_HUMAN;sp|Q9H0P0-2|5NT3A_HUMAN;tr|A0A024RA81|A0A024RA81_HUMAN;sp|Q9H0P0-1|5NT3A_HUMAN;tr|X6RM59|X6RM59_HUMAN;sp|Q9H0P0|5NT3A_HUMAN;tr|B9A035|B9A035_HUMAN;tr|C9K084|C9K084_HUMAN	NT5C3	tr|A0A090N7U2|A0A090N7U2_HUMAN;sp|Q9H0P0-3|5NT3A_HUMAN;sp|Q9H0P0-2|5NT3A_HUMAN;tr|A0A024RA81|A0A024RA81_HUMAN;sp|Q9H0P0-1|5NT3A_HUMAN;tr|X6RM59|X6RM59_HUMAN;sp|Q9H0P0|5NT3A_HUMAN	2085	Color2 [DarkGray]	1	4					7	7	7	32.3	32.3	32.3	32.558	0	19.984	1447200000	16	23.579	23.8527	23.8502	24.5091	23.6352	26.3242	26.5461	27.2141	26.9303	27.2984
+	3.54221	-1.54527	tr|B3KTC3|B3KTC3_HUMAN;tr|A0A0S2Z4W2|A0A0S2Z4W2_HUMAN;sp|Q9H2C0|GAN_HUMAN;tr|A0A3B3ITY2|A0A3B3ITY2_HUMAN;tr|A0A0S2Z5G5|A0A0S2Z5G5_HUMAN	GAN	tr|B3KTC3|B3KTC3_HUMAN;tr|A0A0S2Z4W2|A0A0S2Z4W2_HUMAN;sp|Q9H2C0|GAN_HUMAN;tr|A0A3B3ITY2|A0A3B3ITY2_HUMAN;tr|A0A0S2Z5G5|A0A0S2Z5G5_HUMAN	2093	Color2 [DarkGray]	1	4					2	2	2	3.9	3.9	3.9	67.637	0	10.575	141230000	8	23.4242	24.5917	24.2502	24.1818	24.5727	22.8751	22.609	23.0345	22.2362	22.5396
+	2.11108	-1.50509	sp|Q9HC35|EMAL4_HUMAN;tr|B5MBZ0|B5MBZ0_HUMAN;tr|A6P4V4|A6P4V4_HUMAN;tr|B3XZL9|B3XZL9_HUMAN;tr|B3XZM0|B3XZM0_HUMAN;tr|A9YLN7|A9YLN7_HUMAN;sp|Q9HC35-2|EMAL4_HUMAN;tr|A6P4T4|A6P4T4_HUMAN;tr|C1PHA0|C1PHA0_HUMAN;tr|B6EXY3|B6EXY3_HUMAN;tr|C1PHA1|C1PHA1_HUMAN;tr|J7MA22|J7MA22_HUMAN	EML4	sp|Q9HC35|EMAL4_HUMAN;tr|B5MBZ0|B5MBZ0_HUMAN;tr|A6P4V4|A6P4V4_HUMAN;tr|B3XZL9|B3XZL9_HUMAN;tr|B3XZM0|B3XZM0_HUMAN;tr|A9YLN7|A9YLN7_HUMAN;sp|Q9HC35-2|EMAL4_HUMAN;tr|A6P4T4|A6P4T4_HUMAN;tr|C1PHA0|C1PHA0_HUMAN;tr|B6EXY3|B6EXY3_HUMAN;tr|C1PHA1|C1PHA1_HUMAN;tr|J7MA22|J7MA22_HUMAN	2120	Color2 [DarkGray]	1	4					2	2	2	2.3	2.3	2.3	108.91	0	4.7059	27910000	4	24.1988	24.1008	22.7452	24.1334	24.2965	23.0401	22.6611	22.3181	22.7069	21.2231
+	2.44137	1.97951	tr|V9HW39|V9HW39_HUMAN;sp|Q9NR45|SIAS_HUMAN;tr|Q5TBR0|Q5TBR0_HUMAN;tr|Q5TBR1|Q5TBR1_HUMAN	HEL-S-100	tr|V9HW39|V9HW39_HUMAN;sp|Q9NR45|SIAS_HUMAN	2144	Color2 [DarkGray]	1	4					6	6	6	17.8	17.8	17.8	40.321	0	22.417	739720000	14	24.1686	23.2764	22.1016	23.6281	24.1633	25.985	25.7511	24.2669	25.694	25.5386
+	2.12794	1.6773	tr|B4DQT8|B4DQT8_HUMAN;tr|A0A024R2D4|A0A024R2D4_HUMAN;sp|Q9NVJ2|ARL8B_HUMAN;tr|B4E1J8|B4E1J8_HUMAN;sp|Q9NVJ2-2|ARL8B_HUMAN;tr|A0A087X2J2|A0A087X2J2_HUMAN	ARL8B	tr|B4DQT8|B4DQT8_HUMAN;tr|A0A024R2D4|A0A024R2D4_HUMAN;sp|Q9NVJ2|ARL8B_HUMAN;tr|B4E1J8|B4E1J8_HUMAN	2165	Color2 [DarkGray]	1	4					5	5	3	35.6	35.6	30.5	20.598	0	17.209	958340000	24	23.9086	25.0802	22.5848	24.2932	23.9346	26.4421	25.566	25.6844	24.9073	25.5881
+	2.88207	2.9595	sp|Q9NZH8|IL36G_HUMAN;sp|Q9NZH8-2|IL36G_HUMAN	IL36G	sp|Q9NZH8|IL36G_HUMAN;sp|Q9NZH8-2|IL36G_HUMAN	2180	Color2 [DarkGray]	1	4					5	5	5	46.2	46.2	46.2	18.721	0	54.074	2117600000	24	24.9618	24.8694	23.2365	24.156	23.4852	25.1106	27.3459	27.8062	27.6873	27.5563
+	6.10393	1.52561	sp|Q9NZT1|CALL5_HUMAN;tr|Q53H37|Q53H37_HUMAN	CALML5	sp|Q9NZT1|CALL5_HUMAN;tr|Q53H37|Q53H37_HUMAN	2184	Color2 [DarkGray]	1	4					23	23	23	95.9	95.9	95.9	15.892	0	323.31	120400000000	337	31.1481	31.0436	31.2471	30.8986	30.7958	32.4904	32.7761	32.322	32.5306	32.6422
+	1.96946	1.71626	tr|A8KA83|A8KA83_HUMAN;sp|Q9P0L0|VAPA_HUMAN;sp|Q9P0L0-2|VAPA_HUMAN;tr|A0A024RC64|A0A024RC64_HUMAN	VAPA	tr|A8KA83|A8KA83_HUMAN;sp|Q9P0L0|VAPA_HUMAN;sp|Q9P0L0-2|VAPA_HUMAN	2187	Color2 [DarkGray]	1	4					6	6	6	21.9	21.9	21.9	27.317	0	13.364	2024100000	36	24.0399	24.8042	25.8877	25.928	23.3674	26.2333	26.4274	26.5091	26.9716	26.4671
+	2.00247	-1.02838	tr|M0QX65|M0QX65_HUMAN;tr|M0QZS6|M0QZS6_HUMAN;sp|Q9UBE0-2|SAE1_HUMAN;tr|B3KNJ4|B3KNJ4_HUMAN;sp|Q9UBE0-3|SAE1_HUMAN;tr|A0A024R0R4|A0A024R0R4_HUMAN;sp|Q9UBE0|SAE1_HUMAN;tr|M0R286|M0R286_HUMAN;tr|M0QYM8|M0QYM8_HUMAN;tr|M0R054|M0R054_HUMAN	SAE1	tr|M0QX65|M0QX65_HUMAN;tr|M0QZS6|M0QZS6_HUMAN;sp|Q9UBE0-2|SAE1_HUMAN;tr|B3KNJ4|B3KNJ4_HUMAN;sp|Q9UBE0-3|SAE1_HUMAN;tr|A0A024R0R4|A0A024R0R4_HUMAN;sp|Q9UBE0|SAE1_HUMAN;tr|M0R286|M0R286_HUMAN;tr|M0QYM8|M0QYM8_HUMAN;tr|M0R054|M0R054_HUMAN	2197	Color2 [DarkGray]	1	4					2	2	2	11.7	11.7	11.7	22.622	0.0017354	2.6342	32569000	2	24.0287	25.2016	23.7065	24.0954	23.6751	23.2692	22.8181	22.9727	23.5344	22.9709
+	2.34757	1.56301	sp|Q9UII2|ATIF1_HUMAN;sp|Q9UII2-3|ATIF1_HUMAN;sp|Q9UII2-2|ATIF1_HUMAN;tr|A0A0B4J230|A0A0B4J230_HUMAN	ATP5IF1	sp|Q9UII2|ATIF1_HUMAN	2236	Color2 [DarkGray]	1	4					7	7	7	48.1	48.1	48.1	12.249	0	22.443	2275700000	56	24.7006	24.4712	25.8436	26.0828	24.2835	26.4591	26.9756	27.0399	26.3735	26.3486
+	2.34236	-1.45417	tr|B7Z2E2|B7Z2E2_HUMAN;tr|Q53GR7|Q53GR7_HUMAN;sp|Q9UJS0|CMC2_HUMAN;sp|Q9UJS0-2|CMC2_HUMAN;tr|Q75KX8|Q75KX8_HUMAN	SLC25A13	tr|B7Z2E2|B7Z2E2_HUMAN;tr|Q53GR7|Q53GR7_HUMAN;sp|Q9UJS0|CMC2_HUMAN;sp|Q9UJS0-2|CMC2_HUMAN	2241	Color2 [DarkGray]	1	4					5	2	2	10.4	5.3	5.3	62.286	0	5.9863	54856000	4	25.0045	24.2958	24.0848	23.7446	24.777	22.5412	23.2059	22.3633	23.9575	22.568
+	1.90355	1.853	tr|H0YM70|H0YM70_HUMAN;tr|Q86SZ7|Q86SZ7_HUMAN;sp|Q9UL46|PSME2_HUMAN;tr|A0A087X1Z3|A0A087X1Z3_HUMAN;tr|Q6FHK9|Q6FHK9_HUMAN;tr|Q2TNB3|Q2TNB3_HUMAN	PSME2	tr|H0YM70|H0YM70_HUMAN;tr|Q86SZ7|Q86SZ7_HUMAN;sp|Q9UL46|PSME2_HUMAN;tr|A0A087X1Z3|A0A087X1Z3_HUMAN;tr|Q6FHK9|Q6FHK9_HUMAN;tr|Q2TNB3|Q2TNB3_HUMAN	2253	Color2 [DarkGray]	1	4					7	7	7	29.4	29.4	29.4	26.011	0	23.097	5238300000	58	26.4492	23.993	27.1251	26.7021	26.9311	27.8214	28.1195	28.0804	28.26	28.1843
+	2.93108	1.07669	tr|A8K6Y1|A8K6Y1_HUMAN;tr|Q6PIN5|Q6PIN5_HUMAN;tr|A0A024RB85|A0A024RB85_HUMAN;sp|Q9UQ80|PA2G4_HUMAN;tr|Q05D08|Q05D08_HUMAN;sp|Q9UQ80-2|PA2G4_HUMAN;tr|F8VR77|F8VR77_HUMAN;tr|H0YIN7|H0YIN7_HUMAN;tr|F8W0A3|F8W0A3_HUMAN;tr|F8VZ69|F8VZ69_HUMAN	PA2G4	tr|A8K6Y1|A8K6Y1_HUMAN;tr|Q6PIN5|Q6PIN5_HUMAN;tr|A0A024RB85|A0A024RB85_HUMAN;sp|Q9UQ80|PA2G4_HUMAN;tr|Q05D08|Q05D08_HUMAN;sp|Q9UQ80-2|PA2G4_HUMAN;tr|F8VR77|F8VR77_HUMAN	2275	Color2 [DarkGray]	1	4					22	22	22	54.5	54.5	54.5	40.911	0	143.3	8488400000	160	27.7081	26.7294	27.6925	27.6738	27.807	28.4696	28.7088	28.4169	28.9013	28.4977
+	3.66496	1.86847	sp|Q9Y262-2|EIF3L_HUMAN;tr|B4DQF6|B4DQF6_HUMAN;sp|Q9Y262|EIF3L_HUMAN;tr|B0QY89|B0QY89_HUMAN;tr|B3KPB9|B3KPB9_HUMAN;tr|B0QY90|B0QY90_HUMAN;tr|Q7Z5X3|Q7Z5X3_HUMAN;tr|Q8N7H0|Q8N7H0_HUMAN;tr|B3KNG0|B3KNG0_HUMAN;tr|C9JHP4|C9JHP4_HUMAN;tr|C9K0Q7|C9K0Q7_HUMAN;tr|B4DEH4|B4DEH4_HUMAN;tr|H0Y7E6|H0Y7E6_HUMAN;tr|H7C3A0|H7C3A0_HUMAN	EIF3L	sp|Q9Y262-2|EIF3L_HUMAN;tr|B4DQF6|B4DQF6_HUMAN;sp|Q9Y262|EIF3L_HUMAN;tr|B0QY89|B0QY89_HUMAN;tr|B3KPB9|B3KPB9_HUMAN;tr|B0QY90|B0QY90_HUMAN;tr|Q7Z5X3|Q7Z5X3_HUMAN;tr|Q8N7H0|Q8N7H0_HUMAN;tr|B3KNG0|B3KNG0_HUMAN	2284	Color2 [DarkGray]	1	4					13	13	13	26.4	26.4	26.4	61.013	0	111.77	1253000000	42	25.0105	25.1617	23.999	23.7595	24.2043	25.9451	26.3813	26.3189	26.3754	26.4565
+	1.88721	1.81157	sp|Q9Y277|VDAC3_HUMAN;sp|Q9Y277-2|VDAC3_HUMAN;tr|E5RJN6|E5RJN6_HUMAN;tr|E5RHZ6|E5RHZ6_HUMAN;tr|E5RK27|E5RK27_HUMAN;tr|E5RFP6|E5RFP6_HUMAN;tr|E5RHE1|E5RHE1_HUMAN	VDAC3	sp|Q9Y277|VDAC3_HUMAN;sp|Q9Y277-2|VDAC3_HUMAN;tr|E5RJN6|E5RJN6_HUMAN;tr|E5RHZ6|E5RHZ6_HUMAN	2287	Color2 [DarkGray]	1	4					7	7	7	34.3	34.3	34.3	30.658	0	82.188	3718900000	50	26.3313	24.5704	26.6514	26.668	24.003	27.6601	27.5226	27.5095	27.2668	27.323
+	2.27242	-1.72009	sp|Q9Y3B4|SF3B6_HUMAN	SF3B6	sp|Q9Y3B4|SF3B6_HUMAN	2308	Color2 [DarkGray]	1	4					2	2	2	20.8	20.8	20.8	14.585	0.00044267	2.8594	32166000	2	23.6584	24.5116	24.2269	24.0577	25.1082	22.1278	23.443	23.6083	21.919	21.8643
+	2.83082	3.56204	sp|Q9Y3U8|RL36_HUMAN;tr|J3QSB5|J3QSB5_HUMAN;tr|J3KTD3|J3KTD3_HUMAN;tr|Q9BYF3|Q9BYF3_HUMAN	RPL36	sp|Q9Y3U8|RL36_HUMAN;tr|J3QSB5|J3QSB5_HUMAN	2316	Color2 [DarkGray]	1	4					9	9	9	51.4	51.4	51.4	12.254	0	29.177	4358700000	49	23.0899	23.9307	27.1171	23.3328	23.5985	28.2527	27.851	27.6077	27.7617	27.4061
+	1.93043	2.47686	sp|Q9Y3Z3|SAMH1_HUMAN;sp|Q9Y3Z3-4|SAMH1_HUMAN;tr|A0A2R8YCS7|A0A2R8YCS7_HUMAN;sp|Q9Y3Z3-3|SAMH1_HUMAN;tr|A0A2R8YD90|A0A2R8YD90_HUMAN;tr|Q59H15|Q59H15_HUMAN;tr|A0A2R8Y5D2|A0A2R8Y5D2_HUMAN;tr|A0A2R8YF51|A0A2R8YF51_HUMAN;tr|A0A2R8Y586|A0A2R8Y586_HUMAN;tr|A6NDZ3|A6NDZ3_HUMAN;tr|A0A2R8Y6J9|A0A2R8Y6J9_HUMAN;tr|A0A2R8Y755|A0A2R8Y755_HUMAN;tr|A0A2R8Y7R5|A0A2R8Y7R5_HUMAN;tr|A0A2R8YG48|A0A2R8YG48_HUMAN;tr|A…	SAMHD1	sp|Q9Y3Z3|SAMH1_HUMAN;sp|Q9Y3Z3-4|SAMH1_HUMAN;tr|A0A2R8YCS7|A0A2R8YCS7_HUMAN;sp|Q9Y3Z3-3|SAMH1_HUMAN;tr|A0A2R8YD90|A0A2R8YD90_HUMAN	2318	Color2 [DarkGray]	1	4					20	20	20	36.1	36.1	36.1	72.2	0	72.141	3928700000	72	22.8679	24.9743	27.3474	25.6816	24.6849	27.8805	28.2368	27.6425	26.9071	27.2734
+	1.86256	1.79927	tr|A0A494C039|A0A494C039_HUMAN;sp|Q9Y4L1|HYOU1_HUMAN;tr|A0A384P5T6|A0A384P5T6_HUMAN;tr|B3KXH0|B3KXH0_HUMAN;tr|B7Z2N4|B7Z2N4_HUMAN;tr|A0A087X054|A0A087X054_HUMAN;tr|B7Z766|B7Z766_HUMAN;tr|A0A087WWI4|A0A087WWI4_HUMAN;tr|Q6IN67|Q6IN67_HUMAN;tr|K7EQK2|K7EQK2_HUMAN;tr|Q05D91|Q05D91_HUMAN;tr|E9PJ21|E9PJ21_HUMAN;tr|B7Z602|B7Z602_HUMAN;sp|Q9Y4L1-2|HYOU1_HUMAN;tr|A0A024R3G0|A0A024R3G0_HUMAN;tr|Q9BST8|Q9BS…	HYOU1	tr|A0A494C039|A0A494C039_HUMAN;sp|Q9Y4L1|HYOU1_HUMAN;tr|A0A384P5T6|A0A384P5T6_HUMAN;tr|B3KXH0|B3KXH0_HUMAN;tr|B7Z2N4|B7Z2N4_HUMAN;tr|A0A087X054|A0A087X054_HUMAN;tr|B7Z766|B7Z766_HUMAN;tr|A0A087WWI4|A0A087WWI4_HUMAN;tr|Q6IN67|Q6IN67_HUMAN;tr|K7EQK2|K7EQK2_HUMAN;tr|Q05D91|Q05D91_HUMAN;tr|E9PJ21|E9PJ21_HUMAN;tr|B7Z602|B7Z602_HUMAN;sp|Q9Y4L1-2|HYOU1_HUMAN	2324	Color2 [DarkGray]	1	4					12	12	12	19.4	19.4	19.4	111.41	0	89.59	669150000	29	23.5512	24.9795	22.9328	23.4218	23.5787	23.6878	25.6941	26.1268	26.1235	25.8281
+	2.33703	1.47369	tr|A0A024R5X2|A0A024R5X2_HUMAN;sp|Q9Y6N5|SQOR_HUMAN;tr|Q9UHS8|Q9UHS8_HUMAN;tr|B2R7T6|B2R7T6_HUMAN;tr|Q53HW7|Q53HW7_HUMAN;tr|H3BNX3|H3BNX3_HUMAN;tr|H3BMS6|H3BMS6_HUMAN;tr|A0A1B0GXB4|A0A1B0GXB4_HUMAN;tr|H3BV36|H3BV36_HUMAN;tr|H3BNP9|H3BNP9_HUMAN	SQOR	tr|A0A024R5X2|A0A024R5X2_HUMAN;sp|Q9Y6N5|SQOR_HUMAN;tr|Q9UHS8|Q9UHS8_HUMAN;tr|B2R7T6|B2R7T6_HUMAN;tr|Q53HW7|Q53HW7_HUMAN;tr|H3BNX3|H3BNX3_HUMAN	2349	Color2 [DarkGray]	1	4					19	19	19	53.8	53.8	53.8	49.96	0	68.471	4098600000	95	26.642	24.8459	26.4594	26.459	26.5796	27.6998	27.8684	28.0765	27.0743	27.6354
+	2.81215	2.35966	tr|A0A090N8G0|A0A090N8G0_HUMAN;sp|P41250|GARS_HUMAN;tr|Q75MN1|Q75MN1_HUMAN;tr|H7C443|H7C443_HUMAN	GARS	tr|A0A090N8G0|A0A090N8G0_HUMAN;sp|P41250|GARS_HUMAN	2361	Color2 [DarkGray]	1	4					14	14	14	27.6	27.6	27.6	77.53	0	39.196	1683500000	31	23.1323	24.1922	25.0093	24.3834	25.9015	26.5222	26.7036	27.3295	26.4437	27.4181
+	2.24378	-1.16697	tr|A0A1B0GVI3|A0A1B0GVI3_HUMAN	KRT10	tr|A0A1B0GVI3|A0A1B0GVI3_HUMAN	2386	Color2 [DarkGray]	1	4					8	7	7	53.3	38.3	38.3	10.03	0	46.731	19577000000	133	29.861	29.566	29.7459	29.6759	29.9337	28.6993	29.1027	27.8278	29.3649	27.953
+	2.31466	-2.53716	tr|Q5NV90|Q5NV90_HUMAN;tr|A0A1L2BU40|A0A1L2BU40_HUMAN;tr|Q5NV91|Q5NV91_HUMAN;tr|A2MYD4|A2MYD4_HUMAN;tr|Q5NV64|Q5NV64_HUMAN;sp|P01717|LV325_HUMAN;sp|P01718|LV327_HUMAN;sp|A0A075B6K0|LV316_HUMAN	V2-17	tr|Q5NV90|Q5NV90_HUMAN;tr|A0A1L2BU40|A0A1L2BU40_HUMAN;tr|Q5NV91|Q5NV91_HUMAN;tr|A2MYD4|A2MYD4_HUMAN;tr|Q5NV64|Q5NV64_HUMAN;sp|P01717|LV325_HUMAN;sp|P01718|LV327_HUMAN;sp|A0A075B6K0|LV316_HUMAN	2390	Color2 [DarkGray]	1	4					2	2	2	30.9	30.9	30.9	10.405	0	16.381	1268600000	19	24.7194	24.1856	25.5831	24.4906	26.9273	23.5755	21.7901	23.2632	23.1762	21.4153
+	1.95701	-0.999582	tr|A0A384MDQ7|A0A384MDQ7_HUMAN		tr|A0A384MDQ7|A0A384MDQ7_HUMAN	2416	Color2 [DarkGray]	1	4					49	49	2	73.2	73.2	5.3	46.722	0	323.31	417290000000	896	34.1504	35.0301	34.1078	34.1637	34.3542	32.8581	32.6752	33.9357	33.7343	33.605
+	2.48587	-1.43094	tr|D3DTX7|D3DTX7_HUMAN		tr|D3DTX7|D3DTX7_HUMAN	2491	Color2 [DarkGray]	1	4					58	4	4	57.7	3.5	3.5	84.739	0	118.09	175190000000	142	33.6781	33.3955	33.0354	32.8495	32.2747	31.9479	31.3253	31.3705	32.4109	31.0239
+	3.75464	3.27045	tr|D3DUZ3|D3DUZ3_HUMAN;sp|Q16666|IF16_HUMAN;sp|Q16666-2|IF16_HUMAN;sp|Q16666-3|IF16_HUMAN;sp|Q16666-6|IF16_HUMAN;tr|A0A346JEQ3|A0A346JEQ3_HUMAN;tr|H3BR88|H3BR88_HUMAN;tr|H3BM18|H3BM18_HUMAN;tr|X6RHM1|X6RHM1_HUMAN;tr|A0A0A0MRB1|A0A0A0MRB1_HUMAN;tr|H3BVE6|H3BVE6_HUMAN;sp|Q6K0P9|IFIX_HUMAN;tr|H3BR65|H3BR65_HUMAN;sp|Q6K0P9-2|IFIX_HUMAN;sp|Q6K0P9-3|IFIX_HUMAN;sp|Q6K0P9-5|IFIX_HUMAN;sp|Q6K0P9-6|IFIX_HU…	IFI16	tr|D3DUZ3|D3DUZ3_HUMAN;sp|Q16666|IF16_HUMAN;sp|Q16666-2|IF16_HUMAN;sp|Q16666-3|IF16_HUMAN;sp|Q16666-6|IF16_HUMAN;tr|A0A346JEQ3|A0A346JEQ3_HUMAN	2492	Color2 [DarkGray]	1	4					21	21	21	32.9	32.9	32.9	82.422	0	135.44	2404100000	66	24.0965	25.5022	24.611	22.6817	23.773	27.4837	27.3295	27.9939	26.8975	27.3121
+	3.06449	1.42874	tr|Q59GW5|Q59GW5_HUMAN;tr|D3DTY9|D3DTY9_HUMAN;sp|Q14258|TRI25_HUMAN;tr|A0A3B3IUA7|A0A3B3IUA7_HUMAN	TRIM25	tr|Q59GW5|Q59GW5_HUMAN;tr|D3DTY9|D3DTY9_HUMAN;sp|Q14258|TRI25_HUMAN;tr|A0A3B3IUA7|A0A3B3IUA7_HUMAN	2546	Color2 [DarkGray]	1	4					13	13	13	22.8	22.8	22.8	72.249	0	64.225	1075100000	39	25.2313	24.6538	24.1951	24.8085	24.2912	26.3779	26.7008	25.8708	25.7544	25.6197
+	2.3495	0.904629	tr|Q6IPH7|Q6IPH7_HUMAN	RPL14	tr|Q6IPH7|Q6IPH7_HUMAN	2559	Color2 [DarkGray]	1	4					18	18	3	58.6	58.6	10.5	23.787	0	86.566	13318000000	171	28.2345	28.2092	28.7535	28.0014	28.5051	28.5389	29.3534	29.4673	29.6548	29.2125
+	2.01999	0.766813	tr|X5D2T3|X5D2T3_HUMAN;tr|F8W7C6|F8W7C6_HUMAN;tr|A0A087WV22|A0A087WV22_HUMAN;tr|X5D7P1|X5D7P1_HUMAN	RPL10	tr|X5D2T3|X5D2T3_HUMAN;tr|F8W7C6|F8W7C6_HUMAN;tr|A0A087WV22|A0A087WV22_HUMAN;tr|X5D7P1|X5D7P1_HUMAN	2617	Color2 [DarkGray]	1	4					15	15	2	61.7	61.7	5.6	24.577	0	80.486	15183000000	168	28.5433	28.5059	28.6975	28.5131	28.7915	28.6092	29.6663	29.5907	29.8307	29.1885
