# Supplementary material for: Discovery of PANoptosis-related signatures correlates with immune cell infiltration in psoriasis
Source: PLoS One. 2024 Oct 31;19(10):e0310362. doi: 10.1371/journal.pone.0310362 (PMC11527320; doi:10.1371/journal.pone.0310362)
Supplement: S4 Table — (XLSX) [file pone.0310362.s008.xlsx]

## Sheet: S4 Table
S4 Table. PANoptosis-related DEGs (PDEGs)
BIRC5
GZMB
XAF1
BCL2A1
CCNB1
IFI27
CXCR4
CXCL8
TIGAR
MMP9
CDKN3
MKI67
CD274
TYMP
S100A9
LCN2
S100A8
SOCS3
IFIH1
TOP2A
MMP1
CXCL10
NOD2
IFI6
MXD1
F3
CCR7
NAMPT
PTTG1
SELE
AGTR1
UHRF1
MAD2L1
IRF7
LTF
MELK
