# Supplementary material for: Discovery of PANoptosis-related signatures correlates with immune cell infiltration in psoriasis
Source: PLoS One. 2024 Oct 31;19(10):e0310362. doi: 10.1371/journal.pone.0310362 (PMC11527320; doi:10.1371/journal.pone.0310362)
Supplement: S5 Table — (XLSX) [file pone.0310362.s009.xlsx]

## Sheet: S5 Table
S5 Table. PANoptosis-sig
TYMP
NAMPT
LCN2
S100A8
S100A9
