# Supplementary material for: Discovery of PANoptosis-related signatures correlates with immune cell infiltration in psoriasis
Source: PLoS One. 2024 Oct 31;19(10):e0310362. doi: 10.1371/journal.pone.0310362 (PMC11527320; doi:10.1371/journal.pone.0310362)
Supplement: S6 Table — (XLSX) [file pone.0310362.s010.xlsx]

## Sheet: S6 Table
S6 Table. DEGs between different subtypes in psoriasis
gene_symbol	logFC	AveExpr	t	P.Value	adj.P.Val	B	group
S100A8	4.01032	11.855	22.7619	2.10749e-50	3.03014e-46	103.186	up
S100A7	4.34672	11.2288	19.8846	8.39687e-44	6.03651e-40	88.4836	up
S100A9	5.62321	10.7431	19.7543	1.71367e-43	8.21305e-40	87.7911	up
SERPINB3	4.72361	10.4648	16.654	7.34385e-36	2.63975e-32	70.6759	up
SERPINB4	7.30332	8.32763	15.2182	3.61431e-32	1.03933e-28	62.3637	up
KRT6A	2.40498	12.1421	14.2795	1.03709e-29	2.48522e-26	56.8213	up
S100A2	1.66479	11.9864	14.2138	1.54487e-29	3.17317e-26	56.4308	up
KRT16	3.55705	11.1257	14.108	2.9375e-29	5.27941e-26	55.801	up
SPRR2B	4.325	10.8606	13.8583	1.34175e-28	2.14353e-25	54.3121	up
GJB2	2.39915	11.3158	13.2285	6.28869e-27	9.04188e-24	50.5393	up
LCN2	3.33957	9.13869	12.8527	6.29818e-26	8.23229e-23	48.2789	up
MPHOSPH6	1.08804	9.74082	12.8194	7.72459e-26	9.25534e-23	48.0786	up
S100A7A	5.60011	8.47405	12.5808	3.34513e-25	3.69971e-22	46.6403	up
SPRR1B	1.94244	11.8252	12.5252	4.70834e-25	4.83547e-22	46.3049	up
CHI3L2	3.11722	7.70855	12.4879	5.9214e-25	5.67586e-22	46.0799	up
C10orf99	3.78516	9.11768	12.2583	2.42795e-24	2.18182e-21	44.695	up
PI3	5.34595	9.75074	12.0699	7.73534e-24	6.54228e-21	43.5576	up
GALNT6	1.66565	7.95988	12.0063	1.14361e-23	8.78071e-21	43.1738	up
AKR1B10	4.32346	8.28701	12.0039	1.16034e-23	8.78071e-21	43.1596	up
WNT5A	1.83445	8.40056	11.9197	1.94773e-23	1.40022e-20	42.6511	up
TXNDC17	1.16845	10.5376	11.6049	1.34916e-22	9.23726e-20	40.7511	up
SPRR3	2.44074	9.71056	11.5858	1.51719e-22	9.91552e-20	40.6359	up
KLK6	2.77293	8.31923	11.4203	4.1936e-22	2.62155e-19	39.6377	up
S100A12	4.34693	6.93374	11.4087	4.50289e-22	2.69761e-19	39.5678	up
SPRR1A	1.91449	12.0271	11.3661	5.84879e-22	3.36376e-19	39.3111	up
SLC6A14	2.56803	8.32209	11.2659	1.08195e-21	5.76156e-19	38.7072	up
CLEC7A	1.65162	8.06853	11.1906	1.71622e-21	8.81281e-19	38.2542	up
DSC2	1.42074	10.8407	11.1235	2.59056e-21	1.24157e-18	37.8499	up
ARNTL2	1.74084	7.68431	11.1177	2.68499e-21	1.24532e-18	37.8148	up
TMPRSS4	1.40946	6.88423	11.0522	4.00897e-21	1.80128e-18	37.4212	up
SPTLC2	1.20082	8.36677	10.9884	5.92846e-21	2.52655e-18	37.0371	up
TMEM45B	1.52951	9.77386	10.9871	5.97459e-21	2.52655e-18	37.0295	up
PDSS1	1.06461	7.22804	10.9707	6.60511e-21	2.71338e-18	36.931	up
BTC	-2.84671	6.66348	-10.9048	9.88538e-21	3.8414e-18	36.5351	down
ATP12A	2.34757	8.01973	10.8955	1.04701e-20	3.87524e-18	36.4787	up
PDZK1IP1	1.73923	10.0664	10.8948	1.05115e-20	3.87524e-18	36.4748	up
PTPN21	-1.21638	8.47299	-10.8689	1.23179e-20	4.42766e-18	36.3191	down
ZDHHC21	1.4433	7.7638	10.8592	1.30741e-20	4.58487e-18	36.2606	up
COBL	-1.08174	8.75416	-10.8041	1.83085e-20	6.26761e-18	35.93	down
SERPINB13	2.00016	10.5914	10.764	2.33857e-20	7.30955e-18	35.6897	up
SLAMF7	1.27071	6.45823	10.6757	4.01187e-20	1.19206e-17	35.1598	up
POLR3G	1.29615	6.5815	10.6736	4.06251e-20	1.19206e-17	35.1475	up
IL36G	3.60877	9.3298	10.627	5.40103e-20	1.52743e-17	34.8679	up
TPPP	-1.70548	7.54231	-10.6252	5.45827e-20	1.52743e-17	34.8576	down
HSD17B2	1.50798	6.85204	10.6233	5.52416e-20	1.52743e-17	34.8458	up
NFKBIZ	1.2278	11.1873	10.6091	6.02179e-20	1.62942e-17	34.7611	up
DSG3	1.28401	10.4237	10.6065	6.11969e-20	1.62942e-17	34.7453	up
HK2	1.14799	9.24352	10.6018	6.29626e-20	1.64596e-17	34.7174	up
NOD2	1.18614	8.66173	10.576	7.36895e-20	1.89198e-17	34.5629	up
ADAMDEC1	2.88546	6.13804	10.5709	7.60547e-20	1.91845e-17	34.5319	up
KYNU	1.98674	7.99404	10.5357	9.42117e-20	2.29589e-17	34.3217	up
ZSCAN18	-1.21817	8.31629	-10.4865	1.27183e-19	2.90261e-17	34.0271	down
KRT77	-2.26406	10.2745	-10.4711	1.3969e-19	3.13823e-17	33.935	down
UHRF1	1.23501	7.99531	10.4638	1.46066e-19	3.23098e-17	33.8912	up
LTF	3.16797	8.60199	10.4537	1.55263e-19	3.38238e-17	33.8313	up
CDKN3	1.54885	7.05788	10.4472	1.61543e-19	3.46667e-17	33.7923	up
GDA	2.8646	6.91243	10.4272	1.8254e-19	3.85965e-17	33.6724	up
CXCR2	1.55968	6.83203	10.4233	1.86866e-19	3.89386e-17	33.6494	up
GM2A	1.19885	11.4406	10.3848	2.36197e-19	4.78388e-17	33.4194	up
PLLP	-1.15009	8.88448	-10.3848	2.36233e-19	4.78388e-17	33.4193	down
LAMP3	1.69753	8.72939	10.3395	3.11062e-19	6.15888e-17	33.1491	up
KCNJ15	1.67477	6.68478	10.3359	3.17994e-19	6.17854e-17	33.1275	up
SLC7A11	1.62533	7.17969	10.3193	3.51833e-19	6.74488e-17	33.0282	up
LCE3D	3.3291	10.287	10.3072	3.78678e-19	7.16398e-17	32.956	up
CDH3	1.37765	9.6432	10.3	3.95685e-19	7.38852e-17	32.9129	up
PGM2	1.06865	9.84457	10.2819	4.41447e-19	8.00084e-17	32.8055	up
PTTG1	1.31327	9.69513	10.2758	4.58277e-19	8.03549e-17	32.7688	up
TRIM14	1.18641	8.5821	10.2617	4.99162e-19	8.544e-17	32.6849	up
RHCG	2.72914	8.39204	10.2577	5.11509e-19	8.65232e-17	32.6609	up
CCNB1	1.88948	7.77693	10.2282	6.11678e-19	9.99399e-17	32.4853	up
SAMD9	1.82124	7.55969	10.1871	7.84933e-19	1.24019e-16	32.2405	up
HAS3	1.96382	8.16896	10.1397	1.04662e-18	1.58404e-16	31.9581	up
FABP5	1.12285	12.1571	10.125	1.1441e-18	1.67856e-16	31.8707	up
SLC16A6	1.05649	7.72444	10.1131	1.2291e-18	1.77304e-16	31.8003	up
HPSE	2.82647	7.73984	10.1126	1.23316e-18	1.77304e-16	31.7971	up
TTC39A	1.71867	7.37786	10.1045	1.29547e-18	1.83371e-16	31.7487	up
RTP4	1.49511	6.73985	10.1038	1.30087e-18	1.83371e-16	31.7446	up
RORC	-1.1431	6.98074	-10.0509	1.79187e-18	2.43052e-16	31.4303	down
TPBG	1.07024	9.84155	10.0328	1.99878e-18	2.66097e-16	31.3231	up
ACP3	1.45148	9.28298	10.0171	2.19818e-18	2.89958e-16	31.2297	up
MXD1	1.71378	8.85277	10.0151	2.22542e-18	2.90883e-16	31.2176	up
C1QTNF7	-1.42238	6.10612	-10.0053	2.3603e-18	3.00235e-16	31.1599	down
GJB6	1.45891	11.5239	10.0043	2.37583e-18	3.00235e-16	31.1535	up
MOXD1	1.13914	8.93664	10.0039	2.3805e-18	3.00235e-16	31.1515	up
CD24	1.14703	11.9602	9.99566	2.50265e-18	3.12897e-16	31.1024	up
TYMP	1.81034	9.20989	9.98143	2.72744e-18	3.38061e-16	31.018	up
DLGAP5	1.52601	7.0143	9.96481	3.01573e-18	3.6672e-16	30.9194	up
TCN1	4.35067	8.03916	9.86885	5.38247e-18	6.29181e-16	30.3508	up
CAB39L	-1.11145	8.50014	-9.85288	5.92658e-18	6.87196e-16	30.2563	down
KLK13	2.32013	8.45859	9.837	6.5221e-18	7.38384e-16	30.1624	up
HR	1.0674	9.12857	9.83097	6.76341e-18	7.59721e-16	30.1267	up
VSNL1	1.0722	9.82422	9.81701	7.35713e-18	8.13699e-16	30.0441	up
ISG20	1.19696	7.85096	9.81245	7.56209e-18	8.29982e-16	30.0172	up
EPSTI1	1.82371	7.65747	9.80688	7.82044e-18	8.51836e-16	29.9842	up
IDH3A	1.00532	9.34601	9.72297	1.29587e-17	1.34044e-15	29.4886	up
PCLAF	1.73497	10.1237	9.69733	1.51192e-17	1.53087e-15	29.3373	up
OAS3	1.42335	8.64891	9.69605	1.52353e-17	1.53184e-15	29.3298	up
STAT1	1.10723	11.0762	9.6624	1.86493e-17	1.83658e-15	29.1314	up
NABP1	1.03497	8.45197	9.645	2.07039e-17	2.01135e-15	29.0288	up
FAM110C	1.26803	9.15161	9.61861	2.42575e-17	2.34077e-15	28.8734	up
F3	-1.35301	8.61408	-9.59919	2.7255e-17	2.61249e-15	28.7591	down
BIRC5	1.2819	7.34477	9.5738	3.17359e-17	2.96298e-15	28.6097	up
FCHSD1	1.59917	7.62843	9.56204	3.40531e-17	3.14544e-15	28.5406	up
IVL	1.23254	10.1542	9.56168	3.41278e-17	3.14544e-15	28.5384	up
PRSS27	1.76198	6.66021	9.55654	3.51943e-17	3.22308e-15	28.5082	up
MPZL2	1.48639	10.0495	9.54238	3.83097e-17	3.43996e-15	28.425	up
KLRB1	1.07583	6.42899	9.54147	3.85195e-17	3.43996e-15	28.4197	up
CHP2	-1.5356	9.71124	-9.50392	4.82318e-17	4.17757e-15	28.1991	down
TIGAR	1.34507	7.68937	9.50207	4.8769e-17	4.19881e-15	28.1882	up
RGS20	1.77584	6.79122	9.47673	5.67518e-17	4.79987e-15	28.0395	up
CEP55	1.25345	7.05909	9.47351	5.7854e-17	4.86447e-15	28.0206	up
GPR68	1.16407	8.28198	9.45923	6.30126e-17	5.23696e-15	27.9368	up
GBP1	1.21929	9.40448	9.44774	6.74899e-17	5.57684e-15	27.8695	up
SLC5A1	1.46255	8.20843	9.44538	6.84512e-17	5.62395e-15	27.8556	up
PARP9	1.2745	8.83467	9.41978	7.9763e-17	6.44288e-15	27.7056	up
OAS2	2.18922	7.76984	9.4171	8.10499e-17	6.49017e-15	27.6899	up
LRG1	1.4514	7.5879	9.41645	8.13657e-17	6.49017e-15	27.686	up
IL37	-1.71644	9.10616	-9.40771	8.57228e-17	6.73509e-15	27.6349	down
GATA3	-1.07797	11.4783	-9.40473	8.72621e-17	6.75848e-15	27.6174	down
KLK10	1.4105	10.4101	9.40445	8.74083e-17	6.75848e-15	27.6158	up
TK1	1.07683	8.01015	9.38112	1.00466e-16	7.56595e-15	27.4792	up
GINS2	1.08354	7.61658	9.38105	1.00507e-16	7.56595e-15	27.4788	up
CCL20	2.31792	6.55611	9.37868	1.01939e-16	7.60564e-15	27.4649	up
ADAP2	1.15548	8.64073	9.37843	1.02093e-16	7.60564e-15	27.4634	up
APOBEC3B	1.36917	6.04058	9.37421	1.04693e-16	7.75913e-15	27.4388	up
IFI27	2.024	10.8643	9.37137	1.06482e-16	7.85127e-15	27.4221	up
MACROD2	-1.30355	6.84799	-9.36843	1.08369e-16	7.94965e-15	27.4049	down
ZWINT	1.08327	8.52691	9.36472	1.10794e-16	8.08631e-15	27.3832	up
TMEM255A	-1.23165	5.69031	-9.34955	1.21279e-16	8.76253e-15	27.2945	down
GDPD3	1.47731	8.63463	9.3443	1.25136e-16	8.99601e-15	27.2638	up
UBE2T	1.04636	7.16975	9.32835	1.37613e-16	9.8438e-15	27.1705	up
MELK	1.33668	7.3985	9.30116	1.61811e-16	1.11317e-14	27.0117	up
SERPINA1	1.16083	7.23637	9.28369	1.79544e-16	1.22561e-14	26.9097	up
SNTB1	-1.02269	7.14095	-9.28339	1.79861e-16	1.22561e-14	26.9079	down
PNP	1.36559	8.99821	9.25387	2.14402e-16	1.44726e-14	26.7356	up
RHOBTB3	-1.0659	8.63575	-9.24661	2.23862e-16	1.49013e-14	26.6933	down
CHAC2	1.18627	6.12661	9.24072	2.3184e-16	1.52908e-14	26.6589	up
UBE2C	1.03483	8.31694	9.23214	2.43961e-16	1.58718e-14	26.6089	up
AFAP1L2	1.08695	7.73995	9.22584	2.53274e-16	1.63299e-14	26.5722	up
PRKCQ	1.07772	6.73852	9.20169	2.92336e-16	1.84351e-14	26.4315	up
MMP12	2.39313	6.19312	9.19504	3.04116e-16	1.89026e-14	26.3928	up
SERPINB1	1.3218	9.32032	9.19497	3.04239e-16	1.89026e-14	26.3924	up
CD274	1.73384	6.72276	9.1935	3.06903e-16	1.89384e-14	26.3838	up
RRM2	1.68403	8.42669	9.19109	3.11333e-16	1.91297e-14	26.3698	up
CDC20	1.4061	8.05689	9.18105	3.30444e-16	2.02176e-14	26.3114	up
TGM1	1.66488	9.49429	9.17944	3.33631e-16	2.0326e-14	26.3019	up
CXCL10	2.16099	7.17196	9.1662	3.60886e-16	2.17106e-14	26.2249	up
CDHR1	-1.34158	9.25749	-9.15905	3.76521e-16	2.24631e-14	26.1833	down
IGFL1	2.41556	7.16735	9.15611	3.83148e-16	2.26819e-14	26.1662	up
GK	1.14083	7.69833	9.15568	3.84131e-16	2.26819e-14	26.1637	up
IRF7	1.50315	8.43345	9.14896	3.9975e-16	2.34596e-14	26.1246	up
SYT8	-1.0586	6.89045	-9.12471	4.61554e-16	2.66515e-14	25.9836	down
HERC6	1.90067	8.37522	9.11843	4.7904e-16	2.75506e-14	25.9472	up
TPX2	1.04361	7.59833	9.09629	5.46149e-16	3.10377e-14	25.8186	up
CDK1	1.06798	8.2674	9.0941	5.53276e-16	3.13189e-14	25.8059	up
LAMB4	-1.09996	7.47922	-9.06197	6.69162e-16	3.74366e-14	25.6194	down
CNFN	1.69425	11.4513	9.04653	7.3311e-16	4.0541e-14	25.5299	up
CYSRT1	1.23521	9.62995	9.04305	7.48352e-16	4.12253e-14	25.5097	up
MAD2L1	1.155	7.63772	9.03799	7.71075e-16	4.2315e-14	25.4804	up
ABCA12	1.26087	9.2726	9.0322	7.97921e-16	4.36217e-14	25.4468	up
EMX2	-1.31198	7.7118	-9.02267	8.44157e-16	4.52286e-14	25.3916	down
CKS2	1.43483	8.69304	8.99956	9.67592e-16	5.05893e-14	25.2578	up
CD2	1.13794	7.28316	8.99192	1.01222e-15	5.25402e-14	25.2136	up
CCL27	-2.15641	9.50187	-8.96804	1.16539e-15	5.98428e-14	25.0754	down
ULBP2	1.06884	7.02266	8.9393	1.38055e-15	6.96413e-14	24.9093	up
CCNA2	1.03494	7.89217	8.92762	1.47893e-15	7.38334e-14	24.8418	up
HS3ST6	-1.51045	7.5964	-8.92405	1.51029e-15	7.4879e-14	24.8213	down
IFIH1	1.12629	7.71321	8.91708	1.57358e-15	7.70442e-14	24.781	up
GZMB	1.74928	6.7802	8.91689	1.57539e-15	7.70442e-14	24.7799	up
ZNF273	-1.20602	8.74292	-8.88955	1.85043e-15	8.75511e-14	24.6221	down
C5orf46	-1.85272	9.8547	-8.88899	1.85654e-15	8.75511e-14	24.6189	down
CCR7	1.29638	6.59393	8.87542	2.01078e-15	9.38667e-14	24.5407	up
CCNB2	1.29957	7.98079	8.85274	2.2976e-15	1.05543e-13	24.41	up
MKI67	1.23122	7.45223	8.82769	2.66181e-15	1.20351e-13	24.2657	up
TSC22D3	-1.09564	10.5089	-8.82411	2.71827e-15	1.22388e-13	24.2451	down
PCP4L1	1.14622	6.67157	8.81751	2.82575e-15	1.26456e-13	24.2071	up
ATP10B	1.21095	8.46423	8.81641	2.844e-15	1.26598e-13	24.2008	up
GGH	1.31572	9.57945	8.81349	2.89328e-15	1.28173e-13	24.184	up
ARSF	1.51087	7.34985	8.80681	3.00896e-15	1.32708e-13	24.1455	up
GAN	-1.28217	10.0438	-8.79789	3.17058e-15	1.38983e-13	24.0943	down
OASL	1.55166	7.23055	8.79221	3.278e-15	1.42822e-13	24.0616	up
GPX2	1.12316	8.00384	8.7887	3.34615e-15	1.44477e-13	24.0414	up
SPRR2G	2.18111	11.5777	8.76212	3.91019e-15	1.66333e-13	23.8888	up
TYMS	1.03445	8.57905	8.73844	4.49193e-15	1.86662e-13	23.7528	up
PCDH7	-1.01479	8.97765	-8.737	4.52992e-15	1.87158e-13	23.7446	down
GRHL3	1.0811	9.25542	8.73137	4.68172e-15	1.91777e-13	23.7123	up
ID4	-1.10471	10.5761	-8.72221	4.93958e-15	2.0006e-13	23.6597	down
OAS1	1.48318	8.08183	8.6957	5.76773e-15	2.30998e-13	23.5078	up
TMPRSS11D	2.3348	7.45178	8.68626	6.09522e-15	2.43436e-13	23.4537	up
BCL2A1	1.16311	5.66277	8.68254	6.22885e-15	2.47617e-13	23.4324	up
CHRNA9	1.51036	6.2326	8.67883	6.36547e-15	2.52129e-13	23.4112	up
GPRASP1	-1.02616	6.83724	-8.6778	6.40404e-15	2.5296e-13	23.4052	down
CHL1	-1.15686	7.95411	-8.66475	6.91119e-15	2.7076e-13	23.3306	down
CLDN1	-1.01532	11.5687	-8.65676	7.24131e-15	2.81394e-13	23.2848	down
CFB	1.31867	7.50418	8.65353	7.37913e-15	2.85208e-13	23.2664	up
ENPP5	-1.16529	5.67146	-8.64446	7.78022e-15	2.98304e-13	23.2145	down
CERS3	1.17626	9.77655	8.61224	9.38837e-15	3.51707e-13	23.0304	up
NR3C2	-1.12879	7.26118	-8.61215	9.39321e-15	3.51707e-13	23.0299	down
LCK	1.08	6.79567	8.6109	9.46188e-15	3.53358e-13	23.0227	up
KIF20A	1.22653	6.89524	8.6056	9.75847e-15	3.62551e-13	22.9925	up
PHLDA2	1.05799	7.89146	8.58162	1.12216e-14	4.11592e-13	22.8556	up
FGFBP1	1.32002	10.4337	8.52141	1.59263e-14	5.65402e-13	22.5126	up
HSD11B1	-1.63737	7.97722	-8.50259	1.77651e-14	6.24514e-13	22.4055	down
RAI2	-1.00367	7.78632	-8.49491	1.85749e-14	6.45095e-13	22.3618	down
CARHSP1	1.30622	9.9567	8.48891	1.92334e-14	6.63159e-13	22.3277	up
F12	1.01623	8.57033	8.47948	2.03146e-14	6.95436e-13	22.2741	up
PRSS3	1.15897	9.98553	8.47446	2.0915e-14	7.12597e-13	22.2456	up
CMPK2	1.6474	7.98624	8.44483	2.4832e-14	8.26469e-13	22.0774	up
NETO2	1.09585	6.62548	8.4262	2.766e-14	9.10058e-13	21.9718	up
MX1	1.56281	10.3028	8.42167	2.83958e-14	9.31853e-13	21.9461	up
SOX5	-1.23478	7.47186	-8.40417	3.1421e-14	1.02302e-12	21.8469	down
WIF1	-2.5805	7.45025	-8.40401	3.1449e-14	1.02302e-12	21.846	down
CDK5R1	1.10547	6.31873	8.40293	3.16468e-14	1.02713e-12	21.8399	up
CALHM6	1.04724	7.08713	8.39555	3.30258e-14	1.06229e-12	21.7981	up
GBP6	1.22519	5.87541	8.38676	3.47481e-14	1.10383e-12	21.7483	up
SLC26A9	1.33771	7.29922	8.38626	3.4848e-14	1.10383e-12	21.7455	up
HYAL4	1.30881	6.23611	8.36695	3.89608e-14	1.21251e-12	21.6362	up
NUSAP1	1.08351	8.85342	8.2812	6.38669e-14	1.9012e-12	21.1522	up
CNKSR2	-1.00198	5.60365	-8.27559	6.5961e-14	1.95544e-12	21.1206	down
C14orf132	-1.06109	8.72534	-8.25963	7.23034e-14	2.12159e-12	21.0307	down
CXCL8	2.89092	6.5959	8.23996	8.0957e-14	2.34205e-12	20.92	up
NDC80	1.20903	6.42206	8.23828	8.1738e-14	2.3599e-12	20.9106	up
DNASE1L3	1.2563	8.41946	8.21483	9.35188e-14	2.6626e-12	20.7788	up
CRIP1	-1.05738	10.7035	-8.20732	9.76338e-14	2.77188e-12	20.7366	down
ZBED2	1.0291	6.57723	8.19521	1.04657e-13	2.94472e-12	20.6686	up
ASPM	1.31413	7.50491	8.17703	1.1615e-13	3.21774e-12	20.5666	up
VNN3	1.43675	6.46566	8.15846	1.2918e-13	3.49783e-12	20.4625	up
IL36RN	1.69245	9.59881	8.14918	1.36231e-13	3.64753e-12	20.4105	up
ARFGEF3	-1.01805	7.25792	-8.14203	1.41912e-13	3.77156e-12	20.3705	down
CXCL9	1.89367	7.20284	8.14101	1.42743e-13	3.78664e-12	20.3648	up
POSTN	-1.19076	11.4998	-8.1363	1.46645e-13	3.86164e-12	20.3384	down
ISG15	1.63354	8.78547	8.12743	1.54274e-13	4.04772e-12	20.2888	up
SDR9C7	1.34232	8.51163	8.12168	1.59429e-13	4.17535e-12	20.2566	up
WDR72	-1.62112	7.26003	-8.08906	1.92072e-13	4.92267e-12	20.0743	down
CARD6	1.02937	8.0482	8.06205	2.2405e-13	5.61218e-12	19.9235	up
SAMSN1	1.21488	6.48636	8.06118	2.25173e-13	5.6305e-12	19.9186	up
WNT2B	-1.1521	7.62186	-8.05466	2.33699e-13	5.79332e-12	19.8823	down
CXCL13	1.87673	5.48305	8.05037	2.39473e-13	5.88572e-12	19.8584	up
PBK	1.36021	7.16248	8.03555	2.60568e-13	6.32846e-12	19.7758	up
MMP9	1.13276	8.22197	8.03149	2.66659e-13	6.44375e-12	19.7531	up
PI15	1.23085	6.84487	8.02116	2.82799e-13	6.81086e-12	19.6956	up
TMC5	1.20235	6.36187	8.01638	2.90597e-13	6.96368e-12	19.669	up
RGMB	-1.21707	9.33638	-8.00704	3.0645e-13	7.24694e-12	19.617	down
TTK	1.16519	6.30824	7.9976	3.2333e-13	7.62105e-12	19.5646	up
A2ML1	1.63562	9.30718	7.99676	3.24876e-13	7.63755e-12	19.5599	up
VNN1	1.35279	6.10257	7.98875	3.40008e-13	7.93221e-12	19.5153	up
EPHX3	1.0692	10.3668	7.97974	3.57867e-13	8.26314e-12	19.4653	up
SERPINA12	-1.71116	10.3069	-7.97564	3.66298e-13	8.41315e-12	19.4425	down
SCEL	-1.10569	10.8494	-7.97192	3.74106e-13	8.56512e-12	19.4218	down
CXCL1	1.76262	6.22235	7.95775	4.05418e-13	9.22325e-12	19.3432	up
GZMA	1.04139	6.78626	7.94895	4.2617e-13	9.63438e-12	19.2943	up
UST	-1.09062	7.68158	-7.90806	5.37253e-13	1.18613e-11	19.0677	down
HAL	1.55161	10.3539	7.89855	5.66947e-13	1.23322e-11	19.0151	up
AQP9	-1.2144	7.90607	-7.88607	6.08399e-13	1.31345e-11	18.946	down
ARG2	1.00268	6.52611	7.88244	6.21022e-13	1.33469e-11	18.926	up
MAMDC2	-1.23847	8.57993	-7.85741	7.15326e-13	1.51464e-11	18.7877	down
TSPAN8	-1.59855	8.906	-7.85438	7.27641e-13	1.53402e-11	18.771	down
CLDN23	-1.21175	7.20279	-7.85007	7.45553e-13	1.56663e-11	18.7472	down
CCL18	1.72881	8.15082	7.80011	9.88037e-13	2.02365e-11	18.4718	up
ZBTB16	-1.61728	8.11153	-7.79177	1.0355e-12	2.11483e-11	18.4259	down
CD34	-1.03855	9.25383	-7.78907	1.05135e-12	2.14129e-11	18.411	down
FUT2	1.12553	7.46189	7.77918	1.11152e-12	2.24809e-11	18.3566	up
SLC16A10	1.13166	9.46279	7.77512	1.13715e-12	2.28992e-11	18.3343	up
MFSD4A	-1.22093	7.51125	-7.7608	1.23246e-12	2.46458e-11	18.2556	down
PLA2G3	1.00721	9.03702	7.72575	1.50041e-12	2.92399e-11	18.0632	up
IFI6	1.48031	9.54465	7.70247	1.7095e-12	3.25122e-11	17.9356	up
SERPINA3	1.45003	8.46222	7.69825	1.75034e-12	3.3148e-11	17.9126	up
NAMPT	1.17437	10.3999	7.69326	1.79996e-12	3.39185e-11	17.8852	up
CFAP251	1.79927	7.21086	7.64865	2.30987e-12	4.25785e-11	17.6414	up
CCL19	1.14167	9.61702	7.62939	2.57207e-12	4.64027e-11	17.5363	up
BHLHE41	-1.08558	8.37846	-7.62247	2.67337e-12	4.79871e-11	17.4985	down
DIO2	1.25004	9.27915	7.6185	2.7331e-12	4.88786e-11	17.4769	up
UPP1	1.43514	7.98825	7.61024	2.86189e-12	5.08003e-11	17.4319	up
CLDN8	-1.35476	7.78831	-7.60473	2.95116e-12	5.20635e-11	17.4019	down
TGM3	1.45452	10.3484	7.60249	2.9882e-12	5.26523e-11	17.3897	up
RSAD2	1.63767	7.10521	7.59512	3.11353e-12	5.47936e-11	17.3495	up
IL7R	1.06906	8.34164	7.5864	3.26835e-12	5.71682e-11	17.3021	up
CALML3	1.0778	11.5009	7.57346	3.51245e-12	6.10666e-11	17.2317	up
C15orf48	1.04909	10.1313	7.52743	4.53586e-12	7.64555e-11	16.9818	up
CXCR4	1.29629	8.51576	7.52468	4.60551e-12	7.75386e-11	16.9669	up
SELL	1.04274	6.04251	7.52169	4.68255e-12	7.84682e-11	16.9507	up
CHAC1	1.19949	6.69235	7.50858	5.03577e-12	8.37045e-11	16.8796	up
PAMR1	-1.08604	9.02445	-7.50367	5.17463e-12	8.57152e-11	16.853	down
KRT6B	1.17041	12.7297	7.49285	5.49424e-12	9.05919e-11	16.7945	up
VMP1	1.14582	7.83137	7.4805	5.88314e-12	9.56875e-11	16.7277	up
AGTR1	-1.38822	8.67924	-7.4467	7.09176e-12	1.13044e-10	16.5451	down
TOP2A	1.0547	8.71626	7.3735	1.0616e-11	1.61521e-10	16.151	up
RGS1	1.73447	7.01102	7.37252	1.06733e-11	1.6205e-10	16.1458	up
FBLN1	-1.0203	11.5355	-7.29775	1.60876e-11	2.31772e-10	15.7451	down
AFF3	-1.00903	6.52344	-7.29057	1.6733e-11	2.40346e-10	15.7067	down
IFIT3	1.16822	8.93339	7.28925	1.6854e-11	2.41361e-10	15.6997	up
SLC46A2	-1.27423	7.7873	-7.28106	1.76263e-11	2.50425e-10	15.6559	down
PLCB4	-1.00867	6.9642	-7.25874	1.99131e-11	2.80421e-10	15.5368	down
OSR2	-1.17495	8.3865	-7.24967	2.09244e-11	2.93228e-10	15.4885	down
CILP	-1.36785	9.20689	-7.24395	2.15882e-11	3.02235e-10	15.458	down
PDK4	-1.44596	8.28372	-7.1919	2.86662e-11	3.9001e-10	15.1812	down
IFI44	1.16444	8.16031	7.0932	4.89592e-11	6.27393e-10	14.6588	up
WFDC12	1.38069	9.29384	7.04939	6.20186e-11	7.75395e-10	14.4282	up
SCN7A	-1.04532	6.35815	-7.0287	6.93296e-11	8.58588e-10	14.3195	down
IGFBP6	-1.12177	9.21847	-6.98209	8.90674e-11	1.06718e-09	14.0752	down
CCL2	1.07465	9.30272	6.96902	9.55344e-11	1.13661e-09	14.0068	up
CD207	-1.12133	9.02096	-6.94899	1.0636e-10	1.24633e-09	13.9021	down
THRSP	-2.48662	9.09973	-6.93524	1.14479e-10	1.3317e-09	13.8304	down
AGR3	-1.15235	4.95124	-6.9178	1.25662e-10	1.45006e-09	13.7396	down
CXCL2	1.29989	6.18204	6.91739	1.25939e-10	1.45092e-09	13.7374	up
XAF1	1.13423	9.1921	6.89368	1.42929e-10	1.62325e-09	13.614	up
LIPG	1.11492	6.05512	6.85844	1.72452e-10	1.92211e-09	13.431	up
CRABP2	1.10704	11.2497	6.85126	1.79163e-10	1.99381e-09	13.3938	up
MUC7	-1.52563	5.77331	-6.83067	1.99875e-10	2.20215e-09	13.2872	down
ZIC1	1.30672	5.74984	6.77304	2.71262e-10	2.90627e-09	12.9897	up
UNC93A	1.08483	8.62374	6.77	2.75655e-10	2.94894e-09	12.974	up
CYP4B1	-1.26611	7.57074	-6.75722	2.94918e-10	3.13171e-09	12.9082	down
ALDH1A3	1.12179	8.73422	6.70068	3.97318e-10	4.09215e-09	12.6179	up
FLG2	-1.29271	12.4722	-6.69312	4.13434e-10	4.23689e-09	12.5792	down
RBP4	-1.44393	7.29168	-6.68382	4.34129e-10	4.43632e-09	12.5316	down
ALOX12B	1.22901	10.4143	6.67577	4.52875e-10	4.6115e-09	12.4905	up
PCOLCE2	-1.24435	8.21518	-6.66469	4.8e-10	4.84311e-09	12.4338	down
GREM2	-1.00858	6.17759	-6.63993	5.46524e-10	5.42674e-09	12.3075	down
SCGB2A1	-1.49465	6.66864	-6.51683	1.03806e-09	9.63543e-09	11.6831	down
CHRDL1	-1.00744	8.88112	-6.50649	1.0952e-09	1.01268e-08	11.631	down
SOCS3	1.16914	7.18586	6.42095	1.70355e-09	1.51009e-08	11.2013	up
LRRC17	-1.04872	7.5153	-6.38492	2.05012e-09	1.7843e-08	11.0212	down
FGFBP2	-1.08889	7.79635	-6.34598	2.50279e-09	2.14197e-08	10.8273	down
IFIT1	1.09392	9.11107	6.29348	3.2718e-09	2.71919e-08	10.5669	up
SCARA5	-1.02382	10.1372	-6.27854	3.53013e-09	2.912e-08	10.4931	down
PLAT	1.23286	8.01403	6.26196	3.84055e-09	3.1482e-08	10.4112	up
SLC7A5	1.01635	9.2692	6.25552	3.96826e-09	3.24549e-08	10.3795	up
SELE	1.09979	6.69293	6.24924	4.09675e-09	3.33917e-08	10.3485	up
PPARGC1A	-1.00345	7.68089	-6.17648	5.91885e-09	4.63504e-08	9.9912	down
LYVE1	-1.06004	8.35955	-6.10047	8.67098e-09	6.55475e-08	9.62057	down
ADH1B	-1.17545	9.87775	-6.03995	1.173e-08	8.57417e-08	9.32742	down
APOD	-1.05369	11.413	-6.00324	1.40778e-08	1.01205e-07	9.15048	down
LORICRIN	-1.03487	13.1285	-5.98561	1.53642e-08	1.09222e-07	9.0657	down
PPP1R1B	-1.04373	7.83532	-5.97156	1.64705e-08	1.16313e-07	8.99828	down
IL19	1.25005	6.20658	5.93683	1.95529e-08	1.35283e-07	8.83199	up
LPL	-1.05796	8.30529	-5.88409	2.53432e-08	1.70515e-07	8.58064	down
FABP7	-1.61231	8.92306	-5.86197	2.8244e-08	1.87919e-07	8.47566	down
TLCD4	-1.38049	6.94512	-5.83404	3.23764e-08	2.1295e-07	8.34341	down
MMP1	1.34873	5.51619	5.81608	3.53411e-08	2.3076e-07	8.25856	up
GREM1	-1.11871	7.74671	-5.75018	4.86719e-08	3.0869e-07	7.94874	down
IL36A	1.08077	6.24083	5.68953	6.52219e-08	4.04033e-07	7.66555	up
ARG1	1.13522	11.1434	5.51769	1.4797e-07	8.39916e-07	6.87376	up
PLIN1	-1.17991	8.21459	-5.41487	2.39822e-07	1.29679e-06	6.40764	down
MSMB	-1.26511	6.71651	-5.36812	2.98162e-07	1.58835e-06	6.19762	down
RNASE7	1.09206	9.12242	5.3511	3.22651e-07	1.70554e-06	6.12151	up
MFAP5	-1.02009	9.87108	-5.34913	3.25622e-07	1.71809e-06	6.11267	down
GAL	-1.61287	7.42503	-5.2624	4.85721e-07	2.47561e-06	5.72729	down
HSD3B1	-1.3522	5.90639	-5.25414	5.04486e-07	2.55765e-06	5.69078	down
PM20D1	-1.82867	7.27502	-5.21595	6.00734e-07	2.98675e-06	5.52264	down
LEP	-1.05801	7.18551	-5.20956	6.18484e-07	3.06112e-06	5.49461	down
OGN	-1.13203	7.67289	-5.16412	7.60413e-07	3.70367e-06	5.29578	down
FAR2	-1.27266	7.66546	-5.12751	8.97361e-07	4.29217e-06	5.13648	down
ELOVL3	-1.54094	7.13586	-5.08284	1.09715e-06	5.13653e-06	4.9432	down
IFI44L	1.1661	7.70381	5.06851	1.17001e-06	5.45119e-06	4.88141	up
LGR5	-1.11213	7.30047	-4.76231	4.48904e-06	1.84885e-05	3.59167	down
PIP	-1.43696	10.5832	-4.74303	4.87658e-06	1.98909e-05	3.51242	down
SCGB1D2	-1.3613	9.74026	-4.71495	5.49958e-06	2.22115e-05	3.39741	down
FADS2	-1.01626	8.07575	-4.67689	6.46786e-06	2.56184e-05	3.24234	down
ACSBG1	-1.34984	8.59244	-4.59958	8.96722e-06	3.45474e-05	2.9302	down
ADIPOQ	-1.25699	8.21274	-4.4636	1.57879e-05	5.78931e-05	2.39074	down
KRT79	-1.07156	7.61692	-4.04384	8.40006e-05	0.00026515	0.80479	down
