# Supplementary material for: Discovery of PANoptosis-related signatures correlates with immune cell infiltration in psoriasis
Source: PLoS One. 2024 Oct 31;19(10):e0310362. doi: 10.1371/journal.pone.0310362 (PMC11527320; doi:10.1371/journal.pone.0310362)
Supplement: S1 Data — (ZIP) [file pone.0310362.s011.zip]

Archive with 11 entries (8 files):
- Gene Expression Matrix/
- Gene Expression Matrix/Microarray/
- Gene Expression Matrix/Microarray/GSE109248_gene_matrix.txt
- Gene Expression Matrix/Microarray/GSE13355_gene_matrix.txt
- Gene Expression Matrix/Microarray/GSE14905_gene_matrix.txt
- Gene Expression Matrix/Microarray/GSE53431_gene_matrix.txt
- Gene Expression Matrix/Microarray/GSE78097_gene_matrix.txt
- Gene Expression Matrix/RNAseq/
- Gene Expression Matrix/RNAseq/GSE121212_gene_matrix.txt
- Gene Expression Matrix/RNAseq/GSE54456_gene_matrix.txt
- Gene Expression Matrix/RNAseq/GSE66511_gene_matrix.txt
