# Supplementary material for: Discovery of PANoptosis-related signatures correlates with immune cell infiltration in psoriasis
Source: PLoS One. 2024 Oct 31;19(10):e0310362. doi: 10.1371/journal.pone.0310362 (PMC11527320; doi:10.1371/journal.pone.0310362)
Supplement: S1 Data — (ZIP) [file pone.0310362.s011.zip › Gene Expression Matrix/Microarray/GSE109248_gene_matrix.txt]

gene_symbol	GSM2935853	GSM2935854	GSM2935855	GSM2935856	GSM2935857	GSM2935858	GSM2935859	GSM2935860	GSM2935861	GSM2935862	GSM2935863	GSM2935864	GSM2935865	GSM2935866	GSM2935867	GSM2935868	GSM2935869	GSM2935870	GSM2935871	GSM2935872	GSM2935873	GSM2935874	GSM2935875	GSM2935876	GSM2935877	GSM2935878	GSM2935879	GSM2935880	GSM2935881	GSM2935882	GSM2935883
A1BG	8.099631193	8.137471774	8.03340713	8.159457843	8.486189176	8.581052174	8.381113303	8.369525	8.465519952	8.551703288	7.612186678	8.55125576	8.43369993	8.360930761	8.651625234	9.282049877	9.292514906	8.879527067	8.859228454	8.853558155	9.321615247	8.949515847	8.861304877	8.570422866	8.638012169	8.780765201	8.55760475	8.971040908	8.470629057	8.479074356	8.699168613
A1CF	7.710331576	7.761563455	7.718804181	7.704986986	7.714471767	7.724312456	7.754595421	7.691934397	7.737966306	7.652200699	8.434862591	7.899671478	7.594687739	9.478395046	7.779092195	7.736754921	7.747609424	7.770431914	7.77859907	7.696500548	7.626358719	7.806385381	7.672885434	7.884194719	7.772226788	7.694884342	7.757889902	7.781762699	7.707824166	7.637381202	7.885356262
A2M	13.46169681	13.78041283	14.07364013	13.30695505	13.44083193	11.87185512	13.78804892	13.27893624	12.46357269	13.33321084	14.33865656	12.95919448	13.09929207	9.246036673	11.12869867	10.72707064	11.27238438	11.0167294	10.78280096	11.45958888	10.58049766	9.011111406	11.15782461	11.38152913	12.70959223	9.945576558	11.21038138	10.70976981	10.15354278	10.5487037	12.32190133
A2ML1	12.50145924	12.7945169	12.71729958	13.10241741	12.44414577	10.55622735	13.43765104	12.57787042	10.78572461	11.13741133	13.0374127	12.88763124	12.28400009	6.924002461	12.85341358	11.64215956	13.20343164	12.57830125	13.22976742	13.16556462	13.39749692	12.1216199	12.95161379	12.94040171	14.19058679	12.12203741	10.92818422	12.90806876	12.94124707	12.85378992	12.3580307
A3GALT2	7.676213362	7.665081144	7.592500749	7.518585407	7.784810827	7.579228738	7.737476524	7.933385078	7.773958067	8.574851758	7.649858916	8.571953043	7.572450798	9.188636904	7.631392011	7.653970717	7.680485807	7.624902588	9.202755766	8.849941265	7.623178789	7.62537929	7.702232728	7.680288873	7.625537152	7.563168986	8.818867403	7.583679393	8.604592764	8.502670128	7.623871495
A4GALT	10.83729839	10.02248722	10.25367498	9.083852695	10.60309579	10.09115339	9.675311583	10.38654953	9.587540153	10.8952335	11.09974365	10.54512481	10.29136782	8.93170221	9.606110527	9.463587166	9.38412468	9.976991592	9.436973824	9.689918525	9.861732857	8.831745171	9.785216137	9.716792321	9.902475141	9.131946509	10.31531332	9.303591761	9.398324584	9.34538768	8.965510221
A4GNT	7.740971836	7.783395498	7.826624406	7.85221869	7.786252184	7.83630071	7.785192954	7.784448159	7.818271933	7.767840643	7.594996547	7.694997772	7.743227665	8.984640139	7.764222739	7.956344701	7.814977957	7.864797908	7.941402162	7.888108119	7.938101303	8.003192997	7.73908037	7.791875657	7.742845712	7.843336091	7.937374092	7.794701985	7.913397016	7.845032264	7.816708708
AAAS	11.25300209	9.923059838	10.31801228	9.919812037	11.00428894	10.21633145	11.19900281	10.18305173	10.23284275	10.92102917	10.26631547	10.88357808	10.77488331	7.813249774	9.349879317	9.902615872	9.587986076	10.3626911	9.830284824	9.725500905	10.56755378	9.347194915	10.14184652	10.17464751	10.69075237	9.44705833	9.687273309	9.700359915	9.607603946	9.736230636	10.33329942
AACS	12.20272743	12.0457211	12.18592665	12.212498	12.43711926	11.55969505	12.06612353	11.86431198	11.83978695	12.0161653	11.2029138	12.05433495	12.32010785	9.60975584	11.73479439	11.64391427	11.60081871	12.08631323	11.65808417	12.0288399	12.28802189	11.96388944	11.75292263	11.99347588	11.8411752	12.044482	11.4984982	11.79259382	11.7877119	11.76313441	11.65162106
AADAC	8.536634278	9.976716524	8.421748892	9.471037601	8.187700628	8.471553958	8.255110426	9.168194133	9.116852964	7.934449308	8.840507875	8.012107443	9.2413852	9.669228907	7.721275942	7.654056013	7.975811961	7.985180577	8.164109896	7.768781758	8.682921927	9.306564167	9.553438282	7.918533904	7.835629603	8.905421892	7.756999894	7.76954433	7.691130964	7.829558105	8.04002347
AADACL2	10.14415398	11.12473378	10.51794771	12.07678246	10.80912433	10.92301317	10.35916778	10.29142356	10.59628774	11.14297449	11.2874831	12.15615878	12.16157944	10.39638692	9.322407426	9.724604897	8.016628451	10.29430482	9.476283897	8.266347878	10.56444903	10.23465365	10.93762493	9.535960285	9.748191301	10.50028011	9.858408279	9.32199118	8.844465044	9.519504903	8.9824735
AADACL3	7.594945455	7.628459081	7.549742871	7.615363165	7.572597552	7.56257152	7.475888607	7.500798122	7.550540186	7.567874245	7.591881921	7.584495397	7.561800643	9.433862356	7.678341728	7.602957679	7.53429162	7.577653191	7.59092111	7.625908221	7.660791329	7.566509121	7.563890485	7.584235766	7.59732943	7.658956881	7.593436664	7.494809131	7.559773203	7.590881738	7.596388435
AADACL4	7.995652443	8.055700313	7.993870103	8.029536202	7.764966777	7.747809091	7.782698242	7.823877603	7.864594156	7.935768623	7.862165042	7.670917251	7.708302913	8.179452023	7.828287144	7.546883418	7.656056237	7.746554802	7.731100614	7.711597423	7.676101257	7.854275162	7.835919449	7.667048468	7.744041954	7.745196865	7.713440924	7.751844724	7.76885537	7.941810213	7.948850217
AADAT	8.824519462	9.360053022	9.161555879	9.07666235	10.44019562	10.7761707	9.863807078	10.03864439	9.729749931	9.727524345	10.81296248	8.866540002	10.2455135	8.108835691	9.283712956	7.973207637	8.538173853	9.187226416	9.271654565	7.788226035	7.927935148	7.975991816	7.846384072	7.921473829	8.693370574	9.49969237	7.762311648	7.823928236	8.02974938	7.786908044	10.42721803
AAGAB	13.55666989	13.1873718	12.30316533	12.12737971	13.45080899	13.33260623	13.02215574	13.39637163	13.0928948	12.72241874	12.24076074	12.51240978	12.40327389	10.6744195	13.59869564	13.50482514	13.06938695	12.91119466	13.36096147	13.08554172	13.3393569	14.17974506	13.98342923	13.40793654	12.61519987	13.45696645	13.54720606	13.61337687	12.24683419	13.6117972	13.02272451
AAK1	10.73718271	11.1974307	10.99119355	11.1192579	10.70018053	11.15530633	10.55189954	10.76270881	11.25487583	10.23708846	10.90348149	10.22366318	9.755994584	8.236586949	11.43430041	11.05197062	10.98259511	10.88085736	10.83872559	11.05044037	10.06414666	11.3649581	11.14279821	11.14349827	10.77683952	11.41558005	9.642218152	11.5577456	10.99378973	10.99905093	10.92897147
AAMDC	9.087561316	9.167250993	9.499210014	9.68285109	9.189452919	10.05426996	9.409912216	10.00297023	9.751233405	9.219400945	8.508331926	8.52547219	9.062344891	8.682368953	8.725372486	8.585563696	8.566924319	9.491095677	8.347308033	8.890856463	8.767329908	8.401120217	8.995487786	8.706486324	8.864299675	8.23501497	8.370547747	8.30452558	8.992040691	8.257403412	9.044194614
AAMP	9.693989544	10.20422559	10.17553803	10.15790028	9.458490894	9.375310499	9.257902637	9.407116059	9.286292408	9.482869835	10.26048214	10.11278455	9.710988428	8.785349119	9.684176601	10.61609907	9.75014663	10.47203652	10.46124675	10.541576	10.84217542	10.40386993	9.691737088	10.64641029	9.927324941	9.903539827	10.18413543	10.30850091	9.934715149	9.903625634	10.00636765
AANAT	7.567415253	7.562063314	7.576620485	7.609733518	7.617429463	7.566749556	7.466838926	7.483836196	7.545422129	7.514559906	7.499439333	7.659698889	7.548956014	7.498763662	7.594329341	7.65263504	7.54976318	7.473761722	7.658255942	7.545461787	7.509847012	7.551008063	7.578064097	7.517767673	7.533340057	7.562986115	7.527558546	7.524434683	7.535429281	7.644135796	7.523687548
AAR2	10.78896452	12.26538123	11.74869368	12.35861673	11.11991171	11.21945191	11.7802661	11.32037616	11.72426731	11.01245733	11.06206426	11.48528005	11.4004927	9.025899656	11.59258654	12.15831086	11.84256574	11.69258345	12.84355221	11.82156185	12.30058367	12.45613561	11.48041345	12.24542123	11.63477717	12.53954989	12.4378559	12.36467934	12.10399968	11.14735234	11.52455917
AARS1	15.30861789	15.25994047	15.16485646	15.45183167	14.75060096	15.14924261	14.86200788	15.18087124	15.45431251	14.61717468	14.30533227	13.94021828	14.17303341	10.06970104	15.17750418	14.23910068	14.99939748	14.70440826	14.47134363	14.52946259	14.07505082	14.58229754	14.81588766	14.23265178	14.47898096	14.31794388	14.52696497	14.41973804	14.93491033	14.89466139	14.76708483
AARS2	13.06263278	12.08963533	12.09670465	12.14335742	12.60778089	11.87695535	13.16153505	12.44987094	12.58713208	12.90075395	11.90287232	12.63827332	12.74582229	7.081963331	12.12641297	12.19491741	12.6663285	12.66742077	12.17846266	12.14704819	12.47579216	11.59239811	12.22427271	12.08430876	12.75653898	11.65841124	11.69664579	11.86779055	12.58212833	12.47208567	12.24259557
AARSD1	11.92425921	12.60249142	12.46229509	12.70926189	11.58499202	11.65600888	11.83040286	12.29555514	12.66640237	11.97379409	11.41035325	11.42290632	11.62568587	7.257722195	11.64369386	12.10416869	11.86272176	12.16952822	12.34475968	12.05706221	12.83625547	11.71896935	11.77055654	12.39093077	12.08815271	11.83836023	11.63893567	11.57264331	12.21388064	11.98473691	11.74815367
AASDH	11.6507118	12.23432185	11.95987121	12.31935249	10.37664547	10.95915979	11.22058048	11.72756574	12.25475775	10.60732259	9.689717527	9.330538321	10.32572985	10.16413257	10.65110001	9.179389666	10.21039492	9.670696073	9.718278558	9.556800182	8.982560788	10.67867844	10.54472113	10.16057285	10.2198328	10.19128113	9.9464083	11.0962993	10.1407099	10.49496617	10.46139489
AASDHPPT	8.178537384	8.369773698	8.396726545	8.387185805	8.506570796	8.181170323	8.502360792	8.194161929	8.281229669	8.351696008	7.598052503	8.725545681	9.289325903	8.086718601	7.940577878	7.673450504	8.06198198	7.994515742	7.950791061	8.078536363	7.73595826	8.033141593	8.167722073	7.793820495	8.28922147	7.983034218	8.142342296	8.085193731	7.935333222	8.156399853	8.356235433
AASS	10.45607736	10.5690997	11.02311137	10.72863475	10.89199339	10.50179859	11.14423885	10.81177602	11.03851815	10.92748128	10.86645951	11.4690775	10.75410653	8.232879179	9.611807317	10.58255459	10.77823718	11.103518	11.26482742	10.77452611	10.78713086	10.3161887	9.770899877	10.72117694	11.59832868	10.78720272	9.086002081	10.45906423	11.0133798	10.93077253	9.744123398
AATF	12.92440164	13.96106245	14.05704887	13.92268395	13.93916473	14.3077117	14.18579973	14.12817937	14.16691481	14.02563245	13.60066444	14.14516697	13.91358747	8.424821002	14.47431572	14.24367663	14.45151413	14.50037564	14.18904818	14.47059378	14.44967582	14.59167497	14.26329371	14.07210418	14.07659555	14.32899889	14.79914911	14.09715266	14.47873282	14.53023033	14.31933126
AATK	8.229611129	7.955714747	8.108337195	8.075919856	8.49363185	9.962557577	7.944868287	8.670308049	8.366079569	8.4347579	9.617724919	8.786847098	8.136772911	9.364238005	9.431696067	9.71609227	9.183995501	7.634599131	8.208525885	8.538525753	9.480741252	8.715305062	7.919205636	9.446898287	8.033834978	9.587896747	9.306919043	8.938705032	8.390720228	8.875852738	8.482550864
ABAT	8.620845656	9.419512916	9.274458329	9.250373771	9.66472384	8.509037534	9.678317078	9.464083116	9.727534242	9.301961512	8.918537957	10.03743695	9.641269716	7.391913443	8.455547504	7.585818764	9.0930179	9.016261279	8.541030283	9.265371338	8.76247347	7.64443462	8.719806188	8.391710537	8.920576952	8.086724495	9.053176424	7.803760071	8.176715012	8.257784751	7.73095169
ABCA1	13.94316947	14.09367794	14.30609774	13.86926204	13.885028	13.12805206	14.04790826	14.27340704	13.76086952	13.65577166	14.4513254	13.31117553	14.06737542	8.411022463	12.59593548	12.3937599	13.37992807	12.60493906	12.31895126	13.22781066	12.75764365	12.82480439	12.94021716	12.94373718	13.74502378	12.42731298	12.4397703	13.17650963	12.49340174	12.23729874	12.89625402
ABCA10	9.662107949	9.767064419	10.69840648	9.830675425	11.15128845	10.29560026	10.26453329	10.12610022	10.63328136	10.69402034	10.87577429	11.1468147	10.53873263	10.78486594	8.447427352	8.653689695	8.456945869	9.086295276	8.712551464	9.098684752	8.579370626	9.058555596	9.579368417	9.823565271	9.120812227	9.053966226	9.571447571	8.425246254	8.86784628	9.021292529	9.165054278
ABCA12	11.33961676	11.15745711	10.87905476	11.475654	11.35163012	11.44594865	10.91302663	11.30662324	11.34096708	11.41616062	9.694570004	10.89191347	11.2548966	7.254796089	12.18888365	11.90910258	12.31777387	12.18283543	12.9640449	11.77290312	12.0049525	12.67167335	12.24338745	12.17857622	12.52871662	12.68289965	11.63611678	12.85637036	12.68446726	13.2992146	11.55044207
ABCA13	8.465019422	8.41607945	8.250513933	8.419966313	8.05425853	7.441829496	8.414919822	7.83988517	8.212201386	7.60085309	7.531661497	7.356444316	7.699732227	6.657462204	7.479079933	7.610133772	7.613084735	7.548826585	7.460607096	7.547152565	7.478726066	7.569390423	7.532414318	7.544627574	7.906832978	7.526969236	7.626076917	7.433331396	7.583289062	7.469233384	7.465040485
ABCA2	8.555757474	8.882254148	8.234955833	8.406453835	9.649734276	10.45480298	8.807150938	9.622528348	9.315625538	9.750723951	8.331445521	9.057471236	8.713271915	7.785926062	11.34117771	12.16309952	11.14208976	8.974669102	11.01475361	10.92728719	11.18779596	11.68702813	11.04157567	10.4901975	9.168080461	11.10765286	11.53801131	10.31455344	11.75525931	10.72681026	11.35310313
ABCA3	11.96557575	10.64012314	11.2718032	10.54730232	11.00348073	10.86747075	10.76584304	10.73270766	10.38665432	10.91432541	9.164648677	10.45805813	10.59442349	8.029183769	10.48554415	8.626016013	9.584879723	9.891017261	8.78451225	9.144355583	9.472211301	9.927818047	10.45351742	9.83220528	9.776876015	9.913785377	10.52421208	9.709647541	9.208009745	10.01732698	10.94526113
ABCA4	12.40064834	10.56054778	10.08406185	9.464708948	10.83799391	8.159428093	12.56215849	9.949589397	10.27319654	9.39157321	7.597700294	7.647993652	9.584443373	9.69968715	7.866587472	7.642732863	7.711390271	8.014027782	7.643581945	7.796656097	7.602861106	7.634986852	7.62314683	7.694332309	7.862615708	8.237826218	7.986550615	7.619722069	9.051624217	9.516086307	7.702041375
ABCA5	10.30968247	10.58624752	10.76612389	11.27655477	11.97673521	12.01289554	11.80266725	11.85880545	12.10917708	12.41812232	11.93268073	12.53297583	12.766016	9.034069785	11.68749905	12.3880105	12.10404142	11.5573092	11.88197925	11.92119817	12.03203001	12.40812198	11.76295931	12.02024773	11.55369059	12.4802317	12.04064834	11.45497736	11.64014007	10.3313925	12.22505247
ABCA6	11.4134116	12.30254542	13.22486627	12.40320132	11.95196816	12.4437949	11.68309233	12.05382277	12.32420032	11.16921654	11.06672309	10.51648877	10.58809185	8.835850187	11.01596521	10.14744298	10.42184052	10.33043	10.40730428	10.84699097	10.82641487	10.83586879	11.54489129	11.86572193	10.26039105	10.31843716	10.36974842	9.716517579	10.69833068	10.51075673	9.62027429
ABCA7	9.472614467	9.201598124	9.566044341	9.60392784	8.423358064	9.027203163	8.738942	9.436948474	9.568224858	8.540675203	7.661077048	7.741636166	8.221049834	9.352299903	9.842234303	9.167644441	9.296674772	8.924932767	9.332960066	9.299746968	8.802565385	10.20188861	8.937841991	9.426602714	8.535182804	9.41822438	8.948503237	9.922637042	9.297011884	9.021125552	8.897053558
ABCA8	13.48162335	12.34396841	12.7975158	11.00574875	12.63735923	12.4966469	12.26958054	12.53736188	12.77966805	11.75098512	12.69908524	11.7346085	12.55572315	9.076155405	11.55768314	9.227546194	10.41538808	10.71024228	8.95858665	9.658572841	10.322909	9.318705957	11.8073299	10.73781856	10.68247325	9.758730316	9.51804629	9.57998393	9.341491261	11.87362931	10.51416267
ABCA9	9.682946215	9.643809649	9.908607656	8.939497907	11.22610046	11.18520698	9.878165916	10.4415274	9.967253453	10.51012523	11.22734986	10.73827621	10.71463478	10.49726022	9.75026241	10.20001008	10.06860036	10.11121634	9.53105873	9.862440585	10.34616191	9.144510923	11.11031166	11.3996335	9.778591095	9.474174731	10.36876944	9.821273873	9.40103584	10.52735984	9.202543227
ABCB1	8.824837904	10.77398474	10.42146706	10.57071352	9.660943692	9.773605782	10.25199263	9.607892178	10.2921054	9.96950756	7.592209235	8.962760694	9.116951322	10.41491496	8.642005458	9.385504497	9.593158532	9.589835682	9.219536001	9.616549265	9.17987911	7.799054315	9.535550247	7.821094748	9.391571304	8.736487062	8.645206607	7.849283573	8.933009228	7.77113584	8.91937687
ABCB10	9.421765934	9.900596453	10.03328551	9.84828546	9.778954978	8.970135533	9.371513453	9.252656462	9.755940797	9.406574499	9.843254305	9.952777122	9.773972426	7.782774309	8.982132605	8.845683902	8.735922664	8.758426237	8.584996235	8.240828645	8.807462336	8.787201004	9.028302675	8.469736103	9.408143345	9.394449102	9.23997695	8.589564482	8.602435582	9.120666707	9.269571376
ABCB11	7.837655747	7.817476152	8.142861645	7.949560599	8.442034472	8.056486175	8.135092172	8.105084622	7.752840573	7.646840754	7.59171962	7.682227764	8.01877095	9.926558797	8.067422311	8.144574198	8.199640776	7.581348742	7.650394647	7.619382	7.623919644	7.658660412	7.648839836	7.647892145	7.841859965	7.710413779	7.624958125	7.601045357	7.730769982	7.673508741	8.241393201
ABCB4	8.173275128	8.83656557	9.087974645	8.889000285	8.156126886	8.031168056	7.873356046	8.546072797	8.701211738	8.179664963	7.597088144	7.791928116	7.808309266	9.547541317	7.828574266	7.553122605	7.680415694	7.910425303	7.938258475	7.603692865	7.457839869	7.701595812	8.324354385	7.579015152	8.075987615	7.617124521	7.625091292	8.007668758	7.833255705	7.997237784	7.721868533
ABCB5	7.561427858	7.586100073	7.732579515	7.474782957	7.536009538	7.790065201	7.672029936	7.676223345	7.541205775	7.690313091	7.598033527	7.630242153	7.6698416	7.065798883	7.650021261	7.620857422	7.554446263	7.543843894	7.483266329	7.616432296	7.57745061	7.605533322	7.635867888	7.541077424	7.683171904	7.698075686	7.57655277	7.559207813	7.567771995	7.620873599	7.528066568
ABCB6	11.77335002	11.6640431	11.28812169	11.17152917	10.26898761	9.579571556	11.54683351	10.60780169	11.06309062	10.2114716	10.15642984	10.43676363	10.69268768	10.27732295	9.972257934	8.813880415	9.80498467	9.679459168	8.74024466	8.741111708	9.269374037	8.499803573	8.901784572	8.892969023	10.88930915	8.532558116	9.5366233	8.99781668	9.629354502	9.814283736	10.39220244
ABCB7	11.81994649	11.0098781	11.02216078	11.38808018	11.49604319	12.2911783	11.67559957	11.59587223	11.65832597	11.27334362	10.00753304	10.89646285	11.31700134	9.005826888	11.93684834	10.77017057	11.59775937	11.14031811	11.59316468	10.91707949	10.48570542	11.99983762	11.72035573	11.19539329	11.28670954	12.21304122	11.58919007	12.0130624	12.15087986	12.06923929	11.3296598
ABCB8	10.83588318	9.78857431	9.764751033	9.88272095	11.92752124	11.66360219	11.36308786	12.00495514	11.47110922	11.63640276	10.53709706	11.12716562	11.87539274	8.398081167	12.5110184	11.06413915	11.90175728	12.66793046	12.4938202	11.79014774	12.0503592	12.2917178	11.54828662	12.14807446	11.69739266	12.63203213	12.54512283	12.61580171	12.23983726	12.47730125	12.50997308
ABCB9	11.3722832	10.77513282	10.9702138	10.71703524	10.22815026	9.975957769	10.87801483	10.94744938	10.94387653	9.988945601	10.4317296	9.805463996	10.24561972	7.940624852	9.674860623	8.49981937	9.775622637	8.627070827	8.302016611	8.836330806	7.873988088	8.180211821	9.593501259	8.436704136	10.36206348	8.010783844	7.824710884	8.605121855	9.206226825	8.850216339	8.713541312
ABCC1	10.97788711	11.42068135	11.16365231	10.8202254	12.32530648	12.35645456	11.7380617	12.47155149	11.74947644	12.02726208	11.2420089	11.42883815	11.45036503	8.48550487	13.79658412	12.98644689	13.60595207	13.57628672	14.37540052	13.56739479	13.36399311	14.35141058	13.04166886	13.62288178	12.79249462	13.90085422	13.36402058	13.85057806	13.92759345	14.24229259	12.88299782
ABCC10	9.802611141	10.42407934	10.56621752	10.51637974	9.70018416	9.059730066	10.07552866	9.955203059	9.959303192	10.63485551	11.2410629	11.18318066	11.0657615	6.811827496	9.278909898	10.47110633	9.974662353	10.7316188	10.13274185	10.3396801	9.53452024	9.628081487	10.07671995	10.20333122	10.1562124	9.958294349	9.675321083	9.37740008	8.834403671	9.89078213	10.15521256
ABCC11	8.005692532	7.906320252	7.964377072	7.994423591	8.4691967	8.350075143	7.97937869	8.055172832	8.017901655	8.281238751	8.736321961	7.725412165	8.40916635	8.153336195	8.260317715	9.006199139	8.389577061	8.528892452	8.656091481	8.771596004	8.954351651	8.512015724	8.433671898	8.689862828	8.391353417	8.388734522	8.602885538	8.440463029	8.213901687	8.248254058	8.780368471
ABCC12	7.638833256	7.534296398	7.660181286	7.577517306	7.612282373	7.591399334	7.632753274	7.589893876	7.612147112	7.539764971	8.222133073	7.509618437	7.591205758	9.240597806	7.692926235	7.583387017	7.642910147	7.64609268	7.612686396	7.579529484	7.674100719	7.5767913	7.64790261	7.621763088	7.552112878	7.565294692	7.52898171	7.648944446	7.520546419	7.636444005	7.653278014
ABCC2	7.848648556	8.230508657	8.136863597	8.559689459	7.723170384	7.984698537	7.771256161	8.156923948	8.087316649	7.723498951	7.573999988	7.672336263	7.635820013	8.006956231	8.813197244	7.668135007	8.014463504	7.825017352	7.894905892	7.821945645	7.671960192	7.842423924	7.9846713	7.850486898	7.812529385	8.500576938	7.706412504	8.698659599	8.219006312	7.978323287	7.741197632
ABCC3	10.13310338	9.213371355	8.918122149	9.732425928	8.689052095	9.799202328	8.403907087	8.942851492	8.905242517	8.759992304	8.391302391	8.015188951	8.27542415	10.39269765	8.17947511	7.802898524	8.698925912	8.031368509	8.251243086	8.206151994	8.204824867	8.19622952	8.404963359	8.221946337	8.063145813	8.384034615	8.547951547	8.461032743	8.769469717	8.837277206	8.169535425
ABCC4	7.83205214	8.128253293	8.032658252	8.430348501	7.903507253	7.906732496	7.867041745	7.777270266	8.128544498	7.968164294	8.749756979	7.939909397	8.293969119	9.210100929	7.521457769	7.546503684	7.871574736	7.881928956	7.890664786	7.600246528	7.618432163	7.692395743	7.62514845	7.65074515	7.686973357	7.55761533	7.560039469	7.571864332	7.599024884	7.66262783	7.846349047
ABCC5	12.58269395	12.89437361	12.24895652	12.49364461	11.7901976	10.5052699	12.20158688	11.96966989	12.66414371	11.0724559	11.77880221	11.26731452	11.1479183	9.013123461	10.85732212	10.5083904	11.01320542	10.71662332	10.54862987	11.12176387	11.55857088	11.37746003	10.77049102	10.19061069	11.94652998	10.42991281	10.84636775	11.25160536	10.61742294	10.95851874	11.86597154
ABCC6	8.845085635	7.753171794	8.15235421	7.727248358	8.360263104	9.153258503	7.901121537	8.264235169	8.645124627	7.936914358	9.83834752	8.06977051	7.825095775	9.630709135	7.740788588	7.69349635	7.784439653	7.687575827	7.718236906	7.754901273	7.70961275	7.703822004	7.727417292	7.909892962	7.888858557	7.76267923	7.756813111	7.663697066	8.307067308	7.778503513	7.974927145
ABCC8	12.8505949	9.633910831	9.961543883	10.17419695	10.28247273	10.36283113	9.899617408	10.17474059	10.18129376	9.72109441	11.74183499	10.61351366	9.599058575	9.093056879	8.76932847	7.898610924	7.870044931	9.713262252	7.70912163	7.745133591	7.85392341	7.803793524	7.754375471	7.942174345	8.253530316	9.756189045	7.851762191	7.736476976	8.584932653	7.82558708	8.9348561
ABCC9	12.33877946	12.18553855	12.2969195	11.28135616	12.47839251	13.12976198	11.38856328	13.05681096	11.79019001	12.84499481	11.97073996	11.99809813	11.92977383	8.636710329	11.46673884	10.52985974	10.50665219	11.77460832	11.2628229	12.54561941	11.81293181	11.28774116	12.689518	13.16082126	10.96874884	12.45314619	12.07414281	12.00155713	11.39390462	11.42206131	10.49990276
ABCD1	8.393060463	8.611768476	9.236521178	8.607171903	9.657466565	9.051805885	9.810676001	9.656102106	9.135257165	9.771231381	8.41094387	10.69589508	10.35982555	9.111748609	9.323581185	11.01614036	10.96319148	10.07232499	10.0841272	9.51109281	10.72090303	8.082949316	9.835346577	10.71518654	10.01020288	10.24958675	10.19416544	9.355792485	10.33096767	9.130239225	9.687118148
ABCD2	7.912293464	8.094433191	8.238351508	7.821330435	7.937732722	8.796725878	7.770818551	8.149327659	8.171128944	7.714958209	7.579387853	7.709778462	7.683757382	8.836621101	7.750611512	7.54898168	7.730449991	7.72403873	7.88745354	7.727725404	7.690517664	7.674556592	7.656910695	7.792685025	7.687203665	7.93163602	7.892042201	7.712607326	7.915142668	7.876297632	7.889156001
ABCD3	8.226329383	8.203195717	8.120754519	8.462765116	7.968556844	8.126488776	8.138508351	8.170772851	8.10050397	7.929149499	8.475204877	7.707191077	7.966888575	9.65140766	7.853387004	7.758072764	7.933041888	7.8598391	8.057341107	7.892213148	8.097405906	8.249993041	8.019578585	7.874145626	8.097807219	8.282258809	8.025810123	8.146953239	8.293944423	8.374353998	7.798336542
ABCD4	9.007277427	9.524275343	9.890269921	9.757562611	10.59915849	10.36447035	9.494869117	10.16924669	9.665957396	10.61371573	11.62392413	11.12313769	11.22882143	8.036917702	9.13138004	10.72865825	9.016025046	10.18613981	10.32589888	10.63894975	9.132723577	10.5385818	10.70581083	10.79796499	9.963025395	10.3791028	10.89551525	10.70339984	8.450014894	8.84055199	9.79286575
ABCE1	12.55722639	12.57293931	12.326111	12.34884524	11.85634515	12.81189033	11.73171901	12.39827584	12.41389214	11.95756878	10.33447019	11.51595569	11.2232251	7.896498914	12.99697066	12.09311413	12.66837878	12.60735137	13.07401022	12.25000772	11.7782092	13.27729691	12.93228227	12.08114736	12.28461567	13.13141197	12.44892721	13.27401836	13.21726654	13.68066735	12.67440845
ABCF1	14.16016668	14.07313065	13.8473853	14.39637097	13.90330707	13.36997126	14.32175413	14.12757081	13.94047449	13.62357169	14.1075425	13.37543761	13.62661851	10.06347887	13.74142679	13.16461988	13.6848467	13.71579571	12.90533772	13.0247219	12.55666975	12.01712161	13.07785654	12.7783207	14.03308112	12.74019265	12.70772868	12.57644437	13.06797074	13.21521067	13.58670475
ABCF2	10.96931652	10.90123581	10.57786541	10.93582245	11.22232065	11.04496949	10.93435326	11.0082676	11.39231039	11.48232174	10.69311457	11.23625192	11.26457613	7.33243019	11.54735247	11.73415805	11.46119148	12.00644914	12.35263203	11.82370996	11.73123227	11.29119025	10.85133002	10.79757798	11.97422709	10.8691226	12.4390666	11.31460114	12.11776482	11.99532033	11.21854482
ABCF3	10.7830134	12.20580855	12.61896195	12.46221906	11.72687011	11.76424573	11.50669303	12.23560322	12.31669747	11.7766572	11.76582227	11.67024716	12.01836649	7.511590076	11.51296949	12.24084903	12.25125031	12.14485383	12.76237786	12.27501237	12.68649754	11.97392695	11.71835851	11.81246052	11.65803257	12.28279257	11.95262625	12.26781524	11.62705418	12.18642817	11.63868726
ABCG1	10.8895134	12.20970538	12.0315163	11.47695882	12.23545207	10.8206113	11.29480092	12.84771038	12.2717931	11.84248569	11.49643937	11.39503997	12.4102676	8.443435233	12.25596799	12.09709995	12.23400752	12.22744207	11.96142094	11.89445882	11.95683002	12.05327504	12.19043537	12.34625879	12.92606256	12.37537947	11.861663	12.81407068	11.65820707	11.66347453	12.94437295
ABCG2	8.427659569	8.780873398	8.814106618	8.479126748	8.777402969	8.23360062	8.674522353	8.910919902	8.560109978	8.411652698	8.10761281	8.363287317	9.006343332	7.277588183	8.070488399	7.832248229	7.880182934	8.908006536	7.738366057	7.664688302	7.988152261	8.079641426	8.399958836	7.47939224	8.749091616	8.05973808	7.981450574	7.728203958	8.111645017	7.599460202	8.102547408
ABCG4	12.69729675	10.67787468	10.75041185	9.339402906	12.48507914	9.538599931	12.23948887	10.50843379	10.35402102	10.23284166	11.28590499	9.929548569	11.11093784	10.59876071	14.70575586	12.83287287	14.0810058	14.3099951	13.64005289	13.63838896	12.03010915	12.96371699	13.21887938	13.32447744	14.51437126	12.76281051	11.75815521	13.80861993	14.20324421	13.87252823	14.46420452
ABCG5	7.768283292	7.738121796	7.700974015	7.718868903	7.772642706	7.751754273	7.78153553	7.763710719	7.728983423	7.743471103	8.57686755	8.107336	7.955593448	10.30205875	7.7936088	8.132423968	7.90861494	7.734784266	7.770868932	7.740667639	8.003428519	7.759475378	7.762280859	7.909766085	7.735823672	7.703421399	7.647207699	7.710528935	7.744388817	7.695774996	7.834817376
ABCG8	7.72843745	7.858845284	7.923108238	7.74455298	7.721791164	7.665536017	7.782829533	7.650870826	7.684495766	7.633122134	7.680590308	7.563736126	7.682885593	9.736416493	7.750037288	7.675368954	7.712419384	7.612433535	7.724126968	7.680786439	7.691324403	7.804079198	8.281776463	7.667293096	7.758963124	7.74852254	7.78193856	7.696897328	7.688953635	7.724569625	7.647089067
ABHD1	7.975525817	7.8433292	7.871392714	7.732111576	7.727111876	7.763839598	7.768619817	7.901898295	7.818857434	7.748823336	7.598366063	7.762923885	7.73332402	7.630839808	7.769188026	7.625177369	7.771772355	7.697862739	7.750818971	7.635574028	7.763059233	8.220367316	7.695109452	7.627048597	7.665874729	7.683502875	7.712340867	7.755324658	7.720828928	7.735287091	7.840577112
ABHD10	11.56772718	12.56900907	12.33743797	12.60022097	11.03966898	11.6593114	11.35626335	11.26458839	11.82893209	10.65323826	8.059740191	9.969022639	10.02928629	9.110937304	11.46614651	11.4289348	11.38559572	11.13242479	11.93979435	11.12353938	11.7656493	12.24317078	12.09157974	11.398942	10.81100147	11.51724029	11.49858548	12.0404577	11.53709917	11.45769083	11.17226614
ABHD11	11.14083591	9.955575294	10.04648774	9.649224797	10.34070283	11.89632388	9.623055983	11.26901006	10.61196928	10.30336545	9.083232837	9.22481539	9.250635409	9.414498752	11.25673283	10.40758591	11.09340773	10.4557237	11.29279193	10.5497772	10.79072961	12.20183964	11.88495472	11.33082384	9.764960397	11.46387925	11.79391467	11.85303783	11.43375808	11.76159767	10.88176971
ABHD12	12.49241716	12.99790269	12.72216372	12.7373426	12.66302903	12.63874408	12.99285918	13.16200324	12.95836006	12.69453059	11.71502257	12.09657191	12.55372824	10.85760839	13.2549508	12.03083238	12.47059292	12.35543605	13.42743398	12.44179891	12.72388677	13.57060123	12.61997175	13.17904736	12.26410451	13.71278254	13.11880114	13.51324599	12.95429625	13.22158053	12.41431287
ABHD12B	13.9698974	13.78879356	13.22331145	13.57657983	13.30527832	13.24622069	12.83691793	13.58471121	13.23900196	12.87622192	11.12260955	12.00751314	12.56785205	9.547089483	9.444432988	10.24912657	10.58377412	11.03918523	12.19834386	10.90211492	11.51095383	11.98614497	12.36216172	12.70957443	9.536365913	12.9180024	11.80500356	9.230728355	11.03028179	12.37012402	11.3919922
ABHD13	8.419901011	8.172961156	8.121329657	8.142415131	7.64755504	7.765270375	7.787155732	7.888777077	7.880245463	7.71845423	8.20426215	7.775436313	7.662547692	9.671882318	7.748686407	7.741338814	7.578261915	7.636894141	7.678727203	7.628235626	7.670675662	7.825171808	7.707328284	7.548814406	7.560719732	7.697612101	7.684902614	7.765949437	7.771511145	7.930006464	7.605453467
ABHD14A	11.16145605	11.0366403	11.52626732	10.21969207	10.65390136	11.12890965	10.81459216	11.11737031	11.04019938	11.57169096	10.9873678	11.20741823	10.65051423	9.012080049	9.838894576	10.46541503	9.840698004	10.40677042	9.877562092	10.98962101	11.28293934	9.439826525	10.66056722	10.95226386	9.644447833	11.27719667	11.00755575	10.47655528	9.729481719	10.41142534	10.54662258
ABHD14B	12.60424527	13.16147833	13.37586953	12.92518941	11.79348287	11.00166247	12.16114508	11.88643931	12.51772242	10.57865314	10.93941503	10.35290778	10.90568587	9.215674163	11.16632999	10.70744132	11.25443936	10.930717	11.34632122	11.38985389	10.60529409	10.1276761	10.9350484	10.16938456	11.12134083	10.57594219	9.727482079	10.76578577	10.9128853	10.59357483	10.32262594
ABHD15	9.626448777	10.15274709	10.09343665	9.77950479	9.702300041	9.492651743	9.790989861	9.597478035	9.953932423	10.13170572	9.568344023	8.958652352	9.887705821	8.76244488	9.164015279	9.595320815	9.24394633	8.947864823	9.249850834	9.351816839	8.728606272	9.325756218	9.255389489	9.609306809	9.220491719	9.468759163	9.785156856	8.97298681	9.594731352	9.348292391	9.582215659
ABHD16A	12.27678142	12.78310401	12.71236325	12.74649025	12.25948482	12.5247801	12.00785937	12.3273053	12.53327912	12.46405135	11.9832865	12.85014938	12.78598437	7.704708602	13.12931497	13.33310043	12.88984494	13.10108948	13.05525175	12.90173649	13.43120006	13.66941221	13.0029283	13.24449987	12.28546902	13.29075185	13.71554843	13.06893786	13.2292467	13.35229271	13.23716654
ABHD16B	7.625083535	7.598241257	7.599117643	7.560407677	7.612925501	7.670485827	7.562128573	7.527553104	7.621531862	7.879036412	7.570461279	7.740870451	7.554973303	8.348640926	7.552702491	7.555336705	7.51581507	7.657311585	7.59745615	7.615766028	7.688890391	7.724539274	7.574022296	7.542996988	7.559955663	7.631672825	7.644650095	7.629470049	7.594816162	7.659107676	7.520404554
ABHD17A	7.956527783	7.728988759	7.832088682	7.725963658	7.541229626	8.146953492	7.816121469	7.955199197	7.805854882	7.59683758	7.569667902	7.528611885	7.533090771	8.171115047	8.318606711	7.491688689	7.99317019	7.477520922	8.127283875	7.557783468	7.537906604	8.253344187	7.822230912	7.534892113	7.488593032	7.977532125	7.78992169	8.340906867	8.721070336	8.429036047	7.566091418
ABHD17B	11.23605946	10.30437745	10.23077571	9.94233167	10.78996922	10.63597267	10.68634064	10.81028999	10.32379432	11.19142416	11.08224096	11.75374198	11.98773861	8.689664011	11.9301932	11.50829928	11.69479669	11.54722692	11.82238064	11.53058728	11.72110944	11.37299939	11.81760877	12.48943618	11.24648259	11.1320738	11.16965547	11.88161351	11.35546794	11.64459504	12.72844955
ABHD17C	7.767473389	7.764920277	7.809091839	7.69622773	7.671272373	7.733536025	7.721385996	7.736759403	7.737113506	7.702595734	7.601547069	7.770116143	7.650893495	9.107957615	7.761532068	7.700578548	7.768260428	7.698560318	7.767383807	7.695830203	7.614212493	7.683426449	7.76884729	7.761979097	7.724694742	7.767193986	7.756861137	7.74637169	7.745517844	7.773077791	7.663893174
ABHD18	8.061412466	8.493388127	8.35958207	8.530047445	8.479496882	8.426236444	8.095953675	8.18306725	8.182668161	8.409693028	7.472822773	7.875468218	8.15532613	9.12116404	8.843875631	8.506005855	8.412712957	8.400374603	8.752143816	8.915380259	8.131297298	9.096870859	8.589254399	9.077403126	8.448199836	9.202993256	8.859892425	9.302281724	9.016797893	9.013497815	9.029264534
ABHD2	10.20966583	10.04647765	9.808620033	10.18950884	9.95546682	10.79026395	9.810128657	9.972664749	9.878983582	10.60078697	11.13035157	10.36945834	10.48590848	7.492144235	10.33444985	10.79631489	10.44146139	10.73838893	11.25316962	11.03699478	10.74150381	10.46768583	10.33733486	11.36596706	10.39761838	10.95296899	11.41655686	11.06781925	10.65775265	10.35116666	10.28994225
ABHD3	8.275111895	8.888718806	9.104060004	9.191335759	8.745086652	8.765202255	8.907565332	8.4906835	9.157857667	8.601449136	7.516441922	7.95433108	8.762747929	7.044934771	8.916570896	8.277920578	9.081704467	8.489148283	8.190281866	8.457364277	8.616917149	8.729258673	8.554321845	7.600819855	9.119500418	7.528256404	9.020669842	8.815912293	8.620646467	8.491686614	8.599380409
ABHD4	11.27798541	11.22064408	11.38591768	10.77341935	11.08775336	12.07857282	11.22443461	11.26357582	11.19306335	11.45706924	11.35833051	12.13942013	11.20007561	9.625186213	11.66799782	11.81714987	12.07978074	11.85905429	11.42455524	11.59813606	11.84914547	12.04773329	11.97513933	12.10567843	11.24238533	12.06666539	11.67115086	11.51181299	11.88290518	11.7892377	11.93388415
ABHD5	13.42035368	13.17191912	13.17121674	13.74578062	12.39766531	11.96351332	12.94963138	12.57346476	12.74529211	11.42332277	7.587527945	9.09243867	10.6431401	8.619343388	12.14554719	10.74171833	11.64929776	11.22264833	11.91814017	10.71552961	10.95590331	12.58203014	12.13197753	11.47071735	11.64071445	12.48965596	11.23343346	12.74347749	12.44388683	12.82708076	11.58591802
ABHD6	13.90397412	14.2502847	14.41259754	14.65933732	14.79452685	14.01245869	14.51891393	14.55648739	14.42302898	14.30892075	13.79530041	14.37288739	14.0575493	8.488926459	13.14291983	12.34907527	12.26229847	13.60256247	12.35759455	13.09675449	13.1351117	13.54886062	13.50314845	12.31097223	13.37677706	13.69360659	13.37663568	10.60065711	11.85723957	12.87398046	13.50712067
ABHD8	12.59344305	10.66268505	10.0445328	10.07355634	9.408669523	10.93237231	9.603758367	10.580472	10.82996068	9.410911919	10.25587422	9.05167548	9.654418412	7.165229104	11.39867166	8.915947252	10.45793429	9.508673334	9.963262985	9.311687562	9.607958804	11.40411743	10.81053987	10.52476238	9.547901269	10.60096902	9.547630881	11.62677543	11.79652895	12.32513341	10.444536
ABI1	9.587151456	10.58650336	10.36628145	10.43787465	11.74386388	11.21074596	11.01557597	10.94908465	11.00345782	11.25793211	11.88585035	12.31304914	11.50910056	7.275512161	11.4804747	12.09907975	11.87966348	11.4652835	11.98065683	11.88774438	12.75162411	12.33789346	11.7114379	13.13297308	11.45738504	12.37722116	11.82626086	10.77915013	11.22212354	11.25438067	11.77328308
ABI2	12.19948094	12.16493074	12.57940363	11.98572351	13.30755453	13.28807776	13.0196037	12.67267122	12.81990325	13.00471581	12.31636473	13.32999506	12.66678212	8.274456136	12.90156587	12.89511305	12.97933276	13.07682136	12.98318269	13.37214282	13.38807643	13.02481642	13.2932043	13.4898677	12.36734591	12.52981588	13.1461921	13.1558893	12.87142754	13.03267091	12.7129646
ABI3	8.647270216	8.362906868	8.276221993	8.292278181	8.396854011	8.207875292	8.205328426	8.245469736	8.282356702	8.309559155	7.94736116	7.678921342	8.087263698	7.143007689	8.693998618	9.252485465	8.917109071	8.537356865	8.442285587	8.530038152	8.701718978	8.548890061	8.568439742	8.348235339	8.467438331	7.948285082	8.392989943	8.477183941	8.86638365	8.960796329	8.714929639
ABI3BP	11.08783716	11.38926774	11.28303594	10.72346198	10.83529	9.414873019	10.69504325	10.48575732	10.01185988	10.40705214	10.95157493	10.10683779	9.899858366	9.160896143	8.756697691	8.650668511	8.734619864	8.379690361	8.055140529	8.486847879	8.247476287	7.982012088	8.763376893	8.54042894	8.352396593	8.50502335	8.932893961	8.061643652	7.997302871	8.703311656	8.519358494
ABITRAM	10.88668438	11.1246416	11.22194875	11.30713308	11.78855869	11.14080969	11.40457776	11.25605166	11.40292414	11.35822884	11.44456385	11.59447204	11.88268403	10.52859701	10.51277057	11.56037575	11.29710871	11.45327892	11.62163491	10.98128054	11.082835	10.73388618	11.2136756	11.16233327	11.86963337	11.19553697	10.74248415	11.66398031	11.80878367	11.24383256	11.60661288
ABL1	15.10045153	14.93261241	14.68993632	14.40564635	13.22205297	13.92455046	13.71920021	14.41230726	14.15581939	13.33123037	13.21972905	12.02035878	12.41353576	8.697547889	13.17972994	11.27791055	12.65922323	12.25279897	11.57705668	12.27035254	10.94233227	11.99804712	12.90837919	11.74758142	12.95990758	12.21108467	11.30477345	12.17550001	11.94544976	12.98877444	12.67884067
ABL2	10.49479488	11.08767326	10.79973462	10.83476153	12.30803898	12.71400076	11.55857519	12.15132967	11.6956044	12.3284255	12.75351655	12.89285214	12.63433417	8.8851814	12.84451305	12.92832355	12.0720773	12.50573756	12.51162826	12.47039666	12.55130159	12.89577493	11.83910522	12.05736645	11.88315719	12.22795732	13.16617286	12.94364442	12.26895256	12.50917804	12.55732983
ABLIM1	14.01407557	14.94517831	14.39441885	14.79396909	13.97770208	13.31358399	14.53477783	14.22836701	14.27823987	14.00277729	14.56087189	13.64514324	14.13618825	9.869011863	13.58474128	13.07437128	13.40400969	14.10827298	13.71547574	13.99776102	13.87138675	13.96144699	13.88603569	13.61120784	14.49340468	13.66790782	13.54954972	13.5510252	13.49565857	13.60685174	13.78605589
ABLIM2	10.59016012	11.78625802	11.13130465	11.41069987	11.43112685	12.32212761	10.04210323	11.20774246	10.52794832	12.52945836	12.86111844	13.70566243	13.15827995	8.936791846	11.77330543	12.18974698	11.73713387	12.35578042	11.794636	12.69833027	13.20820957	12.1530053	12.56373137	12.47950121	11.23515793	10.74226642	13.48568549	11.30869717	10.2180225	10.01267275	12.90662175
ABLIM3	8.65355658	9.157488906	9.451727544	8.721183665	8.710770169	8.982760763	8.550666282	8.848309943	8.57377964	8.598650152	9.28514389	8.564775668	8.018291225	9.689353089	8.72052512	8.772418022	8.409437922	8.733037766	8.531424664	8.655634852	8.918977318	8.576456639	8.516218187	8.274902802	8.595538949	8.392683104	8.574919615	8.302720705	8.087279136	8.082369508	8.050558052
ABO	11.55072891	10.37302437	12.51626532	11.42325933	11.19679157	12.87469036	10.92494501	11.49801007	11.81307492	11.76661909	11.79234163	13.64340512	12.15773337	8.129126167	11.25586574	10.96464606	12.2306169	11.85381297	10.2607769	10.39230373	12.83953621	10.70480357	12.70557349	11.51743496	9.238787175	10.87030038	11.30904273	11.6414721	10.95473139	11.27782747	11.51751728
ABR	12.15657156	12.88791067	12.62643619	13.32872605	13.16428409	11.65262489	13.28682761	12.48370778	12.18815068	12.98619707	13.77955894	13.22630719	13.31862107	8.487537472	12.15022688	12.63983168	12.70764369	12.97873653	12.81731134	13.13274554	12.62506632	12.24960839	12.53960627	12.83226367	13.20844238	12.56674507	13.21476372	12.29647224	12.69245393	12.25745006	12.96181343
ABRA	7.750411742	7.920520481	7.865755928	7.92940792	7.798695469	7.822761534	7.785657989	7.778672594	7.83059205	7.723640588	7.576094504	7.718612794	7.64698891	7.874067792	7.6791552	7.709112684	7.705339571	7.659342009	7.719289446	7.616500997	7.592884459	7.650916637	7.755819851	7.620380054	7.738707667	7.739621611	7.637596931	7.717968074	7.724958437	7.760424676	7.561357752
ABRACL	8.672560221	8.326164642	8.281643289	8.355809973	8.826188474	8.788222419	8.688987252	8.717376179	8.246359234	8.90368963	9.884618515	10.05489025	9.77055359	8.311526876	9.117693902	9.916836888	9.097150433	9.736658559	8.96217502	9.478740134	9.372619573	9.046824927	9.131933778	9.501092561	8.989735335	8.727309238	8.948017362	8.876898642	8.915060356	8.684716753	9.508415331
ABRAXAS1	11.45270821	11.84175843	12.01447463	12.34381177	12.0946262	12.52798731	11.39218742	12.40737435	12.62843186	11.82211073	10.19866777	11.01281131	10.79199917	10.1405641	12.12604237	12.08106816	11.98490548	11.42001092	11.76016464	11.82996175	12.11424091	12.17969913	12.36918801	11.97589009	11.3981443	12.22395935	12.07097977	12.53315181	11.52141298	11.7030189	11.75460385
ABRAXAS2	10.80079393	11.20551215	10.90435962	10.7634044	10.79826469	10.64383432	11.04295676	10.44886676	10.74753825	10.45359167	11.0059481	10.23236035	10.30910481	9.69711325	9.728032168	10.31882754	9.930821992	10.49116972	9.923686566	9.795642348	10.28760479	9.368329813	10.00597167	10.45856641	10.25276226	10.27181002	10.40920709	10.77715198	9.888673362	10.17255589	10.45396599
ABT1	8.092876011	8.138935641	8.12108647	8.156067638	7.953011239	8.011555616	8.139392802	8.169102927	8.10416993	8.097846001	7.604449319	8.560946594	8.17622646	9.204280143	7.861281658	8.059349429	7.846888075	7.921609866	7.98773863	7.92795623	7.825573639	8.293438787	8.244908735	8.256574014	8.239446902	8.03074631	8.173963229	7.959042872	8.165346123	8.051237788	7.848776542
ABTB1	10.40130934	9.140626126	9.390471727	9.313061462	9.103183107	9.928576064	9.374386267	9.518789799	9.421413754	9.38662174	7.822760469	9.337347929	8.519227078	7.445133914	10.21898166	8.916149632	10.21569397	9.504977372	9.85380255	9.626874259	9.081142695	10.01805774	10.10291647	10.24950518	9.36525855	9.417253771	9.449609538	9.805346403	9.967645239	9.882364909	9.967493258
ABTB2	8.277908954	8.657036513	8.326181047	9.098928345	8.314995363	8.320170498	8.431907197	8.29894228	8.325967271	7.989822084	7.598159627	7.648273842	7.928607003	11.26783841	8.715701568	9.106312422	9.03203166	8.333113356	8.72934425	8.244054714	8.944650094	7.580194304	8.919561565	7.632601576	8.552737753	8.337492266	8.489512401	10.08401568	9.085033589	9.044751827	9.356656766
ACAA1	12.13241623	11.27795347	11.49402316	11.56290826	13.27689335	12.3054162	12.14656104	12.15691094	11.9552864	12.80477346	12.99604219	12.94556859	13.44579321	8.295698357	12.97991471	13.0733864	12.83481771	13.21402564	13.65333351	13.50341264	13.5504929	12.92376121	13.0321243	13.41281289	12.97087907	13.0102148	12.76922869	12.45235975	13.05553713	12.91974353	12.91459242
ACAA2	13.34472402	13.31626376	13.38536895	13.1842846	14.43677003	13.33879364	13.85670928	13.37855146	13.02068091	13.19127388	12.19440152	11.49800238	12.83694146	8.063826015	12.25832262	11.3354975	11.27345346	11.41505364	11.77889898	11.60176402	10.76900914	9.742129796	11.89600173	11.77944312	11.77657182	11.80410486	11.67132893	9.840359089	11.20121792	12.15604606	12.58793571
ACACA	14.47283587	14.07764521	14.29402803	14.36473967	13.82974529	12.38359208	14.34014966	13.75276809	14.17001097	12.91632887	11.53199602	10.83272181	12.03821981	6.732858663	13.00833877	10.37321043	12.45744786	12.24008332	11.64653611	11.11651931	10.55208681	10.88272397	11.88828192	11.15391709	13.54132599	11.67836173	11.59656818	11.94392166	12.405875	12.28228619	12.61698221
ACACB	15.19489727	13.92350389	15.01898629	13.98248044	14.43379774	15.15138922	14.34425264	14.57846117	14.20165967	13.79328384	12.96528513	12.4768604	12.90674269	8.986799142	13.71096574	11.30974994	13.60776705	12.56938938	11.81568591	12.32489694	11.63445352	13.03278787	13.56459229	13.1137411	12.50101488	13.43989096	12.51156136	12.82036023	13.00737633	13.40207885	12.36356094
ACAD10	10.47055175	9.591027186	9.547036583	9.681374862	9.780244842	9.047985809	9.956361079	9.429707741	9.390765759	9.914924998	8.915187549	10.14792932	10.32387893	9.027326803	8.993688583	9.066824085	9.015982186	9.095891873	9.177149327	9.192348614	8.482762913	8.691596723	9.216694379	9.055969934	9.712025032	8.81103122	9.637212748	8.894652494	9.146549942	9.406640985	9.51423861
ACAD11	12.64365203	12.62025602	12.85673442	12.73303625	13.26715141	12.22108375	12.54779523	12.11859603	12.53058419	13.31642373	13.06354981	13.51105577	13.74934021	9.998861317	10.93041018	12.18309667	11.03429438	11.58307762	11.91788845	12.06571502	12.13374561	11.7800081	12.25672457	12.07150748	12.57668626	11.63705227	11.9377355	11.17454911	10.76735438	11.346913	12.50103686
ACAD8	8.471742141	8.644705541	8.566728345	8.882667904	8.838790637	8.29698573	8.518214539	8.506904086	8.304125754	8.678443687	10.65167652	9.18547301	9.463068872	8.15816094	8.424334465	9.164059726	8.917372426	9.005126826	9.308241749	9.117956698	9.085575668	8.563315815	8.81987584	9.113902689	9.735282993	8.496010943	8.619706575	8.852185497	8.747322945	9.135225419	8.685514255
ACAD9	14.4062704	14.47620116	14.65590599	14.93705228	14.70654241	13.92129704	14.96979697	14.47497382	14.56281422	14.58719725	14.85798472	14.83493498	14.90764442	7.380448246	14.0630537	13.89214101	14.01247685	14.50420444	14.08894788	14.23158346	14.68084917	14.21376611	14.41734004	14.34217136	14.80942774	13.64532492	14.04485471	13.66089469	13.78780129	14.06080637	14.36514901
ACADL	8.393135667	8.649762921	9.189406002	9.060973717	8.585268859	9.076765422	7.974579237	9.046887106	8.525889413	8.470434729	7.598982671	8.73263093	8.311924548	9.398627854	7.729206245	7.919969136	7.708359195	7.774966913	7.670402827	7.621036118	7.706517584	7.609230505	8.659401753	9.211312866	7.601812614	7.768597692	8.04177306	7.804845661	7.564454303	7.737746236	7.88204947
ACADM	12.78312293	13.08013154	13.77708907	13.4845016	13.56657871	11.8475828	13.9383464	13.08763727	13.58937106	12.60852908	11.32953415	10.71437476	12.46106467	11.17317111	10.97116054	10.99854443	11.14471768	11.1394499	11.17941427	11.68811465	12.02074096	11.76612274	10.89412044	11.04356055	12.67318853	10.84533625	11.01226192	10.85741203	11.37179989	11.61898831	11.23252899
ACADS	9.170460427	8.916376157	8.959468282	8.969556367	9.834577425	10.39984371	9.71605957	9.863451911	9.210316438	10.12861178	9.444005487	10.56059154	10.09941407	6.863508721	9.854883337	10.73291677	10.76952568	10.73583492	10.82708335	11.27033752	11.24617173	10.48391679	10.85667817	11.34691599	9.677831137	10.94809868	10.39677576	10.57759822	10.1732465	10.52392311	10.42840427
ACADSB	8.616130439	8.682654273	8.627974098	8.997978741	8.076034129	8.858715535	8.150965466	8.581087571	8.803527438	8.178136969	9.787873031	7.969782035	7.939528473	10.46735472	8.085539593	7.61865279	7.973534452	7.7643533	7.902846902	7.986627438	7.728831992	8.492088419	8.595318861	8.376430106	7.712186485	8.763111757	8.56713429	8.280867076	8.457719958	8.524217501	8.182540113
ACADVL	15.09100519	14.49273429	15.241155	14.90469629	15.13993477	14.78860997	15.10314246	14.79622068	14.99661172	14.87182011	15.24660726	15.2081122	15.18586286	9.749244658	14.80711498	14.49440899	14.52324581	14.95610778	14.59714861	14.58487435	14.62896248	14.51456704	14.80145171	14.67335967	15.06093464	14.26370801	14.31033366	14.11102409	14.44595211	14.80312611	14.7968988
ACAN	8.538791762	8.325154758	8.032787663	7.748494055	9.595974952	7.456164343	9.102304873	8.557611189	8.261115902	9.059372485	8.121775117	7.6272138	7.552338415	9.323421662	8.571642178	7.482763184	9.39141789	10.96554968	12.27495132	11.08536211	7.487320444	7.511096983	10.14120313	7.579378174	9.924055708	10.08044587	7.522506543	7.534473129	9.676982943	8.627759674	7.498218847
ACAP1	10.11956582	11.72140496	10.99859002	10.34812316	12.28276283	10.00460232	10.89295266	10.48533516	11.64265104	12.02710418	12.15719794	12.38716626	12.04237753	9.061985188	11.67197248	13.41372041	11.20733661	11.54568999	12.28867167	12.819566	13.0393579	12.05858528	10.88977101	12.77449561	12.35922773	12.52375676	12.73915922	10.57353297	12.22804457	10.97933745	13.08742819
ACAP2	11.80222204	12.12457913	12.02809268	12.2053812	12.70588715	12.54620918	12.64352724	12.55169139	12.45572673	12.39530774	12.44071345	12.2928293	12.9344732	9.430033003	12.72270472	12.32067947	12.72756836	12.56089525	12.92447025	12.53280401	12.21112331	13.00942957	12.6793251	12.52397039	13.03647201	13.41650524	12.80703266	13.06751393	12.75707093	12.9245669	12.40644849
ACAP3	11.39726667	9.82519066	10.02701412	10.25747217	11.33717236	13.10323203	10.38407055	11.55957826	10.7221372	11.72571776	7.790039782	11.07113642	11.28738119	6.998267075	12.89209117	12.38051146	12.65733421	12.96444185	13.44305668	12.48000224	12.67183152	14.10807898	13.47474155	13.36908091	11.56262623	13.76932284	13.72719335	13.59636571	13.55122164	13.40132021	12.84736292
ACAT1	10.28431584	11.11553917	11.09145948	11.26205455	10.99325485	9.424642131	10.45712463	9.597686833	9.714458207	10.94245842	11.22411803	11.16449208	11.64935352	9.197118255	9.335615389	10.18746273	9.41739702	9.918509622	9.569816942	10.08354644	8.484817095	8.936742917	9.946009544	10.60823068	10.11598192	9.135377056	9.652965493	9.659706147	9.12999392	9.651721686	10.27797586
ACAT2	11.16691753	11.05861472	11.35207771	11.34354077	12.58115315	9.445456751	11.9405367	10.44671616	11.07061083	11.22153905	11.21681229	10.17776637	11.88782043	8.987992523	9.314703165	10.05274969	10.06570472	10.92373443	10.37643229	9.3906593	9.958588836	7.684369693	9.95012269	10.06116024	12.52547211	10.67166786	10.5519118	9.618517441	10.82189018	9.751549598	9.913775046
ACBD3	10.12634621	10.41012327	10.43076286	10.27350713	9.067528794	8.389581185	9.223614627	9.33375194	9.307538309	9.031745189	8.003338379	8.377487272	8.984834875	9.235832699	8.714462553	8.026130918	8.744270535	8.123045047	8.315663611	8.261196206	8.771044836	8.607658024	8.60371748	8.45146272	10.05247242	8.404798	8.459427538	9.231548695	8.575915941	8.783630373	9.021756107
ACBD4	8.423327892	8.550579818	8.729124882	8.717814368	8.397384513	8.817753864	8.564052179	8.482640035	8.757254443	8.6591071	9.510272871	8.418812704	8.795100862	9.084679831	8.051177047	7.813203083	7.953681595	8.423307931	9.154506747	8.501529119	9.48136607	8.539536409	8.445619037	9.418813278	8.343557531	9.032607391	9.276535429	9.342632886	8.881203052	8.64037698	8.884060601
ACBD5	9.153989785	8.787017023	8.444185332	8.876299191	9.817489011	9.888020396	9.025514682	9.441505346	9.239463413	10.33644076	10.67917247	11.49459872	11.31931913	6.828663974	10.10522496	10.40234658	10.04211113	11.1579813	10.49905346	10.50590171	12.09262236	11.40348366	9.755505778	10.32775969	10.22607161	10.7124934	10.68224787	10.91063749	10.37648842	10.8271555	10.92843089
ACBD6	11.60031494	12.47096307	12.3271873	12.59001281	10.93732336	10.15290618	11.84623128	11.52717495	11.73439546	10.72291678	11.0197287	8.872251394	10.26530706	8.512121733	9.933301733	9.101535212	10.08799315	9.963490042	9.792963837	10.38407132	10.33798878	9.961280936	10.17124381	8.825847668	10.99039799	9.404462146	10.11780208	9.697276924	9.306565166	9.943728497	9.062448028
ACBD7	8.753715613	8.792444916	8.880558661	9.171780072	10.66759476	10.55980427	9.693816243	10.20243098	10.01055541	10.19535013	11.42853162	12.39004589	11.47759272	9.432687058	10.68744501	11.4318465	10.59878144	10.49091908	11.33275375	11.00937392	11.74444009	11.5072605	10.96859271	10.37982259	10.27613808	10.77095501	10.24313025	10.71461127	10.39341609	10.71992784	10.64328501
ACCS	14.23478266	14.04391386	14.15227527	13.89617294	14.64153878	14.36606099	14.11343981	14.42424698	14.42525884	14.50945985	15.1864937	14.30083929	14.21693922	9.868475169	13.92893861	12.70600599	13.33727896	13.40262576	12.92071541	13.733132	12.66000141	12.95987167	13.87666594	13.67776772	13.76994317	13.00825259	13.92895273	12.89270232	13.0565793	13.90026845	13.76272806
ACCSL	7.741602282	8.334239361	8.055266517	9.264535689	8.041684822	7.781865827	7.736777002	7.718142318	8.392643317	8.26482412	7.627755234	8.297362411	8.886802019	8.981157428	7.739415584	7.694768976	7.818301997	7.766520786	9.796028114	7.650929817	9.924528485	9.668662643	7.839740825	9.929445466	7.761234653	9.000002506	7.698172275	7.859844183	8.677720054	7.812071205	7.632368923
ACD	10.77754494	11.21034116	11.06961446	10.40562357	9.79920405	9.714225899	10.57622724	10.72549895	10.38503595	10.57925822	11.06557124	10.69837376	10.80196074	9.171484081	9.698059713	11.37058339	10.10367984	10.52028268	9.691425616	10.67421612	10.98891295	9.420073885	10.28312321	11.19837844	10.51782106	9.22696251	10.6214409	10.49488801	10.17838043	9.239546303	10.97622239
ACE	8.738250164	8.521083602	8.76175221	8.429936597	9.974280055	10.36397014	8.853366709	10.48942372	9.512464948	10.84730033	11.38042197	9.785719955	10.9872598	9.616540513	10.28796279	11.48886575	10.49597442	11.57736717	11.40106224	11.78278491	10.46049163	10.6555708	11.38087948	12.08499325	10.30280682	10.82407127	11.36079881	10.99683517	10.38526755	10.12983955	10.10214019
ACE2	8.303549183	8.228835068	8.223363835	8.515897976	8.074500711	7.907683324	8.19138729	7.970179923	8.086603036	7.804348687	7.590115582	7.661906547	7.846096178	9.183393207	7.919101205	8.145031625	8.269301983	8.009384408	8.1325383	7.971575854	7.795166751	8.324524524	8.085922614	7.987366829	8.234586081	7.950752919	8.44643866	8.218205186	8.336795309	8.058174602	8.679012756
ACER1	12.91110573	12.20772144	11.91213787	12.45514249	13.17724549	13.53534759	12.30505312	13.01965264	12.5334434	13.03591092	11.73574828	13.24632459	13.50126495	10.57666755	13.37326669	12.66310899	12.73197128	13.46182199	13.68058341	13.00898817	13.82057069	14.19690913	13.87974882	13.95663963	12.53299925	13.84321856	13.42003825	13.8850837	12.98884953	13.64896041	13.84382363
ACER2	10.01308337	10.28819494	10.44000425	10.61882136	11.30553552	10.83089494	10.53544756	10.51948224	11.03647005	10.47324259	11.20494423	10.59751677	11.95725064	8.708982391	10.80725151	9.922761776	9.676548497	11.00011104	10.16319645	10.07944545	10.35253168	10.91045063	11.10978292	11.49577057	10.30631203	10.42565029	10.09574183	9.384347649	9.395896258	10.9407792	9.973725565
ACER3	11.44604076	11.17308139	11.52923482	10.59640217	11.32041873	11.18113431	11.59307019	10.63643383	10.9599626	11.57760648	13.53095842	12.57859595	11.92143361	11.04369227	11.11916511	12.11864863	11.74870106	11.29688824	10.78992478	11.63391536	12.00928511	11.30199933	10.60736732	11.7435266	12.0221982	11.08545608	11.84887407	11.80822681	10.814214	11.40445286	11.63281572
ACHE	9.151388328	9.506741476	9.12087606	8.659884933	9.359583022	8.488650248	8.361297316	8.842838849	8.922715825	9.206175789	8.531899536	10.61998794	9.593962099	7.164963078	9.327389881	9.805337561	9.672365945	9.402298389	8.430488758	8.871314774	9.859251289	8.536347198	9.020154713	7.518759534	8.661249728	9.310433477	9.767852385	8.953204693	8.85333146	8.188832249	10.10668273
ACIN1	12.07825835	12.01450849	12.25831124	12.64772714	11.3216331	11.86456429	11.57815172	11.29504983	12.05317659	11.81184285	11.86485724	12.41694625	12.04532248	8.884829852	11.80740691	11.84213216	11.74903676	11.77851339	12.35682913	11.33082736	12.05643184	12.52578351	11.85692533	11.97137057	11.5380273	12.21723899	12.10291547	12.41615382	12.33860147	11.86604078	11.6834373
ACKR1	9.48921832	10.77523282	11.533098	10.64627742	8.699293905	8.273870066	9.179335937	9.322034688	8.830571766	8.779654491	7.597918268	8.978215117	8.318847284	9.900614811	8.281400047	7.866428279	8.406887256	8.125442379	7.822969093	8.0815006	8.372742773	7.718732995	8.532046976	8.585653615	8.226506561	7.930112919	8.345059182	8.058469809	8.129310687	7.935798504	7.94903979
ACKR2	13.13624654	12.17993691	11.97651812	11.3521388	11.95686803	13.18052805	12.39495842	13.65989852	12.72321774	12.38336657	11.12097663	9.989012594	10.08086058	8.566015479	15.05146152	13.16950984	14.39214697	14.21591558	14.1282923	13.61856457	13.87801188	14.37168897	15.12385747	13.85937551	13.66411315	13.20436332	13.74704241	14.20256386	15.0882537	14.83385593	14.2490624
ACKR3	13.14483791	13.3968021	13.33211219	12.99510546	11.19828515	11.19030167	11.13525675	13.00474742	11.96740332	11.11627457	11.17922702	9.21481304	10.11857567	6.975989843	10.40413511	9.385724857	10.2460528	9.77719759	9.352289641	8.631331968	8.278157269	8.443951306	10.10571964	9.676109059	10.5312778	9.167208418	9.811043517	9.625583997	8.774372455	9.267501154	9.659773259
ACKR4	9.468458625	10.18923046	9.094950957	9.375812308	9.021309798	9.232522123	8.637588668	9.921253684	9.280069277	10.16666344	10.45823728	10.58946286	9.149866399	10.78346643	7.955188133	9.398219246	8.318722503	8.28155936	8.558940111	7.850440275	9.139298176	8.261627733	9.269192816	9.152284526	8.896550997	7.994536489	9.194837014	8.951937284	8.147169529	7.686362147	9.007217738
ACLY	14.96574947	14.98877226	15.06213783	14.8009703	15.11782134	14.54979983	15.15305699	15.00683906	14.76226039	15.08836947	14.67599228	14.39488881	14.89988103	11.34559576	14.87910758	14.0455648	14.83926693	14.70580635	13.94639061	14.33520583	13.9057641	13.49907582	14.47956534	14.02636667	15.04804719	13.73236426	14.08094212	13.87059744	14.97524601	14.85804301	14.57428515
ACMSD	7.589862625	7.640123103	7.559463606	7.619025333	7.573146188	7.517426141	7.544234739	7.638038325	7.580027653	7.652366884	7.604551373	7.599608332	7.602438296	10.01862186	7.633182268	7.601302861	7.635373877	7.570531861	7.613685328	7.628385564	7.49437091	7.635714486	7.590376563	7.584745287	7.688788165	7.652307635	7.548304039	7.539383071	7.911637052	7.587139151	7.572440209
ACO1	13.32117714	12.4275349	12.88471538	12.25225459	13.05818094	12.24698053	13.14534909	12.47098482	12.33469885	11.99600114	11.47681717	10.9220389	11.45823316	9.842037683	10.79389758	9.853022997	10.79409856	10.60979863	10.06403754	11.30496411	9.905789848	9.787198642	10.79776591	10.77655975	11.12929669	10.24076277	10.52196443	9.653686024	10.27726583	11.40124453	10.21633959
ACO2	11.88178919	10.74240633	11.05045901	11.00873185	10.70079903	12.32670109	11.06435317	11.6604445	11.33149275	10.60967027	8.438254948	9.359084629	9.410112759	9.63761531	12.57486285	10.94503266	12.26319405	10.999092	11.78446667	11.27931027	10.82411699	12.55571853	11.58091005	11.21078796	10.63759494	12.50334148	11.3215682	12.47290893	12.29878075	12.38750825	11.02837638
ACOD1	7.692570568	7.588568517	7.633671314	7.640923049	7.483245825	7.575838533	7.466139191	7.596854287	7.574700953	7.546260373	7.687264539	7.522862316	7.513039007	9.131832074	7.514530284	7.527503435	7.499606755	7.567372953	7.602814652	7.60925093	7.578710408	7.549982574	7.545329782	7.589638234	7.514103775	7.721173418	7.612513133	7.591801553	7.617470791	7.645629027	7.555843065
ACOT1	11.22464823	7.727862534	9.827575935	9.565569153	13.00996551	9.149425433	12.08206492	10.10705081	9.353323972	11.5695676	9.860911437	9.668088598	12.03720507	10.2634419	8.970723975	9.9086635	9.747237544	9.486089887	9.740256258	7.696519599	10.0663145	7.792957085	7.70498233	7.688998951	8.10457972	7.70378083	10.69461407	9.828326597	9.290320183	11.38906002	7.778002105
ACOT11	10.645436	10.02025772	9.748472686	9.579684428	11.2945552	12.38791625	10.81583916	10.89274187	10.93845929	11.19601352	10.90368359	11.52499662	11.57330932	10.06208515	12.19781577	10.61982001	12.36395673	12.49587837	13.42067812	12.94050584	12.7443013	12.64679275	12.43939635	12.51141122	11.65461918	12.98759764	12.34490857	12.72972863	13.23090393	12.14542502	12.07739428
ACOT12	7.565338172	7.821802796	7.948330745	8.252233105	7.688338991	8.326005569	7.616748151	7.759978742	7.788289435	7.746712739	7.600129266	7.666441862	7.749306918	7.138070666	7.860241349	7.679734629	7.562290728	7.695772364	8.054630737	7.743685742	7.652608312	7.614617567	7.647267846	7.564145945	7.950785595	7.592519164	7.597743561	7.547599216	7.638128112	8.225163774	7.634308501
ACOT13	10.72324177	11.5393519	11.71596985	11.94985016	11.3353516	10.76177601	11.57701911	10.60311126	10.8953865	10.92584228	10.97076283	11.11237385	11.13774773	6.981991402	10.41428582	10.57713342	10.8418149	10.8768226	10.72377481	10.83968253	10.24507972	11.07742401	10.6614288	10.5308752	11.21578831	10.53306134	10.99030938	10.85189738	11.2094893	10.40531859	10.25862287
ACOT2	11.32275807	9.676352701	9.283381866	9.319380744	11.27736133	12.42021947	10.14174652	11.02475747	10.27156899	11.12476254	11.62939887	10.81689819	11.59980915	7.267174517	10.9355333	11.23813018	10.88303049	10.67841546	11.51122763	10.86046339	10.72719955	10.36299403	10.25011262	11.74413078	10.15727283	12.01265799	9.596713287	11.40884859	10.60507013	11.24372956	9.494142645
ACOT4	9.254177546	9.019820118	8.892359685	8.89318405	9.167961566	8.379513657	8.744576834	8.476253559	8.487076365	8.556298511	7.86847256	7.963853374	8.003217924	9.391221712	8.648993222	8.460358258	8.641734567	8.073756257	8.337787383	8.499512258	8.981066245	8.430598738	8.430965944	8.48785372	8.639995762	8.185832706	8.203935043	8.584395592	8.442941986	8.481532526	8.513082968
ACOT6	7.91885556	7.769503522	8.033170899	7.949466499	7.673284156	7.608285932	7.696938362	7.767220287	7.71630796	7.604766301	7.587233404	7.658026194	7.642801403	10.37459488	7.744068054	7.654489531	7.646807628	7.761838869	7.740279494	7.553181808	7.625196084	7.62193866	7.718970898	7.678191992	7.605658882	7.658893039	7.641925734	7.689597597	7.640876664	7.554592137	7.583248209
ACOT7	11.64101814	9.86933138	9.886994199	10.33244075	12.07133669	11.85882214	12.02882321	11.41259425	11.26711761	11.64254875	11.44404193	11.2691933	12.1847811	8.165854977	13.08764601	12.99863007	13.41797898	12.91785134	13.17188917	13.08890071	13.31710066	12.87914385	12.87956864	12.01478413	12.55818842	12.99150595	13.06370819	13.03445732	13.39400377	13.12281197	12.5143302
ACOT8	9.107554016	8.533981729	8.448204555	8.847096749	9.043818103	9.749443998	8.855290704	8.861686062	8.746361747	9.09382884	7.504649231	8.174815152	8.598616201	9.123831749	9.386899966	8.924464791	9.210915683	8.949859236	10.17615486	8.831024313	9.565114813	10.1143193	9.166275908	9.96834776	8.916017193	9.966721172	9.543842229	9.837754428	9.912314286	9.731726041	9.480038334
ACOT9	9.670473918	10.26942436	10.1859855	9.961863144	10.58917035	10.33402521	9.778632487	10.05986617	9.865000359	10.708672	10.03213279	10.61223598	10.13962316	8.488544264	10.13455649	10.7717862	10.55474031	10.59118812	10.55935813	10.37699192	9.945501669	9.980667608	10.59265947	10.60169037	10.90519457	9.785059991	11.07597302	10.6915875	10.60889745	10.15247539	10.85574455
ACOX1	9.479157663	9.231740301	9.052435469	9.305736794	9.631271556	10.68385939	9.436112328	9.332942838	9.400961086	9.847841624	8.542113459	9.859355329	9.717153003	6.629882367	10.47921958	11.01896087	10.93762161	10.4659251	11.10304297	10.59099478	10.44674961	11.1588428	10.88415592	11.16988231	10.44250354	11.12858649	10.17245923	11.54154548	11.38850331	10.70844835	9.968192107
ACOX2	13.68601819	13.14045389	13.18023504	13.06861166	13.31667143	11.4377036	12.63518274	12.02461062	12.34836377	11.76524022	11.5957383	10.82820093	12.15129194	7.248736953	9.415670499	8.458174792	8.396506257	9.532855743	9.062881259	9.925127094	9.379356499	9.310300289	9.738369169	9.556867885	9.721727345	8.800035041	8.928290382	9.109676528	8.907310094	9.564112072	9.080469841
ACOX3	7.880990542	7.731133511	7.668003365	7.729144484	8.179642821	7.847731506	8.82511678	8.994100815	8.603438298	8.282379195	7.590874964	7.687442383	7.948197562	7.783034859	8.440366601	7.605148342	7.637827373	7.776546894	8.391754919	8.249834694	7.638062748	8.931709733	8.922237475	8.705083281	8.682233139	8.308178851	7.557207849	8.453808004	8.478876892	7.715568328	8.273964776
ACOXL	7.642516457	7.641333882	7.637627148	7.691381676	7.626257433	7.586489214	7.721725212	7.679767492	7.721872688	7.793143986	7.560593228	7.784465993	7.555060999	7.844080297	7.552975488	7.621232964	7.653235751	7.572501541	7.626971277	7.613911418	7.491478671	7.57758398	7.608640566	7.579154932	7.681232663	7.617289163	7.650226913	7.594071849	7.666393122	7.662578885	7.862959547
ACP1	12.71810851	12.70272889	12.41451957	12.73588977	13.31358019	13.50769731	13.07733495	12.98894014	12.73821626	13.3343107	13.57030975	13.79109176	13.55234679	8.269211734	13.22878411	14.11613142	13.87004073	13.82466982	13.7215646	13.97938646	14.14105991	13.30345499	13.62176175	13.98388873	13.57979605	13.79763625	13.78044652	13.80740018	13.51113743	13.44324531	13.69788035
ACP2	10.49635579	10.61787848	10.84721139	10.86509913	10.63683823	9.653527086	10.66615739	10.16712483	10.54709437	10.02243788	10.48515458	9.686997623	10.02598707	7.404578882	10.7811842	10.75652731	10.00708916	10.69481092	10.62987627	10.71758405	10.98443847	11.01241641	11.11788355	10.18083198	10.56103151	10.28641545	10.52024552	9.60832049	10.89200585	10.77084455	9.955355297
ACP3	10.62808041	11.05496929	10.774062	10.91647144	11.21149782	9.451481867	11.14872616	9.89511821	11.16163925	10.64875903	11.49786021	10.82516113	12.17168449	9.850604	9.799720607	10.53308235	10.60410565	11.08256511	11.18504747	11.49832377	12.21112017	11.14316579	11.90553815	12.1624278	12.08126791	11.35307519	11.52310078	9.698050769	9.725186929	10.73937709	12.12063188
ACP4	8.044535789	8.06684599	8.018787179	8.138581042	7.990155642	8.437853848	7.959329646	7.807841776	8.155984229	8.222208278	10.68132119	10.96813371	9.067579305	6.945191834	8.638689897	8.819673233	8.014625539	8.09077226	7.940827478	8.274271643	8.953542684	8.019660366	9.165190832	8.437380987	8.169401136	7.854726916	7.974875393	7.875851925	7.833123856	8.187437725	7.950570908
ACP5	8.294245496	9.314090427	8.944383393	9.137429792	9.334009023	8.68857401	9.859541766	8.553310795	8.833300816	9.283252193	7.856963374	8.975899099	9.206420324	6.968052145	9.561534763	10.04440425	10.18345861	10.33326754	11.17458531	10.07038045	11.13796064	10.58911021	10.46252456	9.553606117	9.769418542	11.33501803	10.02839323	9.83042991	11.20041006	10.38851558	9.887647253
ACP6	12.98987129	13.21830816	13.35959826	12.85874747	14.18662691	11.75987374	13.652191	12.97606283	13.12755981	12.32317555	11.79640696	11.57998181	12.35559164	9.258093145	10.00610909	10.89394799	10.53722619	11.16005322	10.17114055	11.05782599	7.589564959	10.65282146	11.05704537	10.70264047	12.39385501	11.19075593	10.16908445	10.2539793	9.970670422	10.42688041	9.897688494
ACR	8.428099702	8.091887115	8.551756804	8.207366492	8.79642041	9.867574845	8.367982564	8.943918649	8.160277994	9.321740282	11.08550534	10.75809294	9.375681931	7.661984973	8.126958314	10.61266994	8.149059359	9.393540278	9.601618538	9.452857334	9.599895826	9.330679089	8.650375052	10.57288117	8.670478033	10.75118373	10.10483095	10.05002764	9.397108399	9.256521022	8.604619125
ACRBP	8.197496984	8.424483288	8.528616109	8.31689618	8.440032753	7.594681996	8.509968292	8.059111047	8.750303594	8.16440545	7.589797176	9.317957057	8.031621113	7.720630009	7.595361938	7.590077191	7.555548579	8.342139281	8.208506781	7.627853257	7.570224084	7.585191493	7.606609485	7.542913562	8.113299429	7.574660514	9.239696637	7.596367128	7.613050181	7.658923563	7.58459995
ACRV1	9.195961847	8.679354281	8.471608339	8.495951237	8.255540625	7.70706381	8.343597072	8.35505275	8.181238766	7.582784289	8.015499392	7.887960084	7.789172827	10.19301598	7.787940562	7.659073033	7.600614518	8.120099546	7.674283961	8.482310027	7.740103797	7.551931968	8.287928852	7.69095932	9.291435837	8.843986341	7.969341344	7.53676351	8.488844714	8.336474802	7.655393055
ACSBG1	13.92664115	13.98574208	14.38699713	14.28792955	14.08113651	12.31584457	14.22318965	13.58990496	13.75294199	13.69327327	11.39123593	11.72107762	13.94781241	9.105778468	10.30280709	9.289917099	10.96667961	11.70853419	11.42094464	9.575604007	9.539206019	11.72250179	11.35269248	11.62815039	11.00996615	11.93511734	11.43834454	9.344391009	10.80585606	12.49630768	10.70252381
ACSBG2	8.468829912	8.203724172	8.17955998	8.227766534	7.724109698	7.918710944	8.418273249	8.205414956	7.790342219	7.94009459	7.596707136	7.558574259	7.643412523	8.340504202	7.739445655	7.651483707	7.765618377	7.793131888	7.646211934	7.690869498	7.695742329	7.643625672	8.141212567	7.777572242	7.57472762	7.696049166	7.626199426	7.709656085	7.859703355	7.937223066	7.590800595
ACSF2	8.594648768	8.460432417	8.564447543	8.460383116	8.024967613	7.759241732	8.374854845	8.225650411	8.239881501	8.045237452	7.590908022	7.85346708	8.319764421	8.831100114	7.720162066	7.731692988	7.69505701	7.718672413	7.61271555	7.716686377	7.727829536	7.820492677	7.743928734	7.602710237	7.788973933	7.844396954	7.807668376	7.834121062	7.730011771	8.245215861	7.638005
ACSF3	8.635674981	8.887428964	8.93234693	8.789336509	10.04065442	8.897328441	9.125629735	9.450402835	9.028744374	9.523866599	9.478934169	9.692883992	8.292050851	9.4867581	7.950794577	7.773246304	8.980307994	7.938933686	8.691827709	8.609157426	7.712792415	10.3345191	10.04120993	7.622632656	9.175156701	9.349163174	7.821204149	7.711076521	9.091472718	7.652063124	8.381477054
ACSL1	8.562179645	8.20576024	8.490126283	8.532656824	8.631046234	7.929930916	8.644398829	7.963890729	8.09246131	8.04775074	7.596787455	7.762568311	7.905910286	9.90708247	7.770389496	7.694932254	7.820158956	7.722372891	7.785054517	7.741341381	7.751765465	7.75421022	7.614999738	7.76730453	7.824382781	7.777603291	7.672393198	7.774285186	7.994881065	7.945290746	8.167469022
ACSL3	11.70986034	11.18728446	11.60093188	10.9385581	12.25474145	11.76105181	11.70186725	11.12853322	11.51983447	11.81808393	11.57352874	11.98973784	12.01666023	8.442451855	11.43768344	11.55326961	11.39657239	11.43755591	11.64378489	11.39589891	12.42951272	10.77192997	11.87753208	10.53488849	11.51287752	11.23091047	11.26217224	11.20426559	11.63183865	11.35150022	11.65825586
ACSL4	10.3325783	10.35051655	10.52945018	10.20763314	11.20593202	11.05090854	10.42021118	10.34770161	10.68145371	10.77785794	11.04191537	11.70453094	10.93365812	9.645200083	11.146097	12.37678899	11.86783211	11.51040122	11.9406903	11.87287925	12.59312379	11.1607873	11.71678075	11.96593911	11.40538502	11.86823404	11.93736279	11.2486107	11.42913963	10.97030029	11.65527056
ACSL5	14.56782783	14.20853431	14.18549842	13.20380667	14.53860233	12.36762875	13.79742102	13.40830975	13.67211062	13.52946542	13.66420026	12.9228785	13.2822522	8.235553814	12.29018742	12.67572742	13.31891035	11.99346065	11.11502472	12.26510517	11.53837125	10.88692206	12.01540556	10.60719093	12.58684156	11.03059192	12.5107019	11.54989132	12.12293261	11.93657622	12.89467688
ACSL6	8.491892188	8.172582666	8.222896326	8.308652951	9.843011077	8.863362731	8.65495025	8.80470541	8.575666918	9.644722039	8.926510736	10.60365275	10.21195719	9.263775818	9.096776707	10.87228152	8.858950367	8.502314091	8.265475181	9.64274797	9.646434883	9.234987325	7.721978709	9.522374667	8.899628289	8.95426402	9.434587473	7.697968081	8.561880725	8.251770535	9.981396604
ACSM1	7.532123805	7.78928963	7.665475558	7.677360237	7.492027746	7.61704328	7.517132052	7.52707892	7.601174279	7.544656889	7.591002135	7.54726738	7.532884021	8.856040694	7.637176202	7.489280854	7.504849964	7.497895242	7.506190955	7.517878649	7.576496962	7.531321656	7.56243822	7.511359383	7.508228943	7.598748527	7.453942558	7.567484932	7.544695774	7.711765554	7.60521623
ACSM2A	7.607685129	7.548982493	7.597991888	7.611376769	7.521466303	7.564155473	7.604239934	7.617851808	7.561603268	7.520332061	7.596067795	7.601245236	7.502812226	9.28966227	7.599519544	7.561505645	7.570550148	7.607151793	7.616328183	7.609293571	7.628192072	7.528494315	7.605248714	7.576374067	7.498190896	7.615245207	7.606578825	7.545452566	7.673561952	7.482761816	7.5294502
ACSM2B	7.683066367	7.661108257	7.714684056	7.694320537	7.748392496	7.714550463	7.66723173	7.741055634	7.709371509	7.685222523	7.577696992	7.659888939	7.708067856	8.357906434	7.704080563	7.732850144	7.712907023	8.021399028	7.710870741	7.72574669	8.212864951	7.717967014	7.742659133	7.843601481	7.787874986	7.770437715	7.751835143	7.732252296	7.781619525	7.61904405	7.804479146
ACSM3	10.26008397	9.385011998	10.06601142	9.908932484	12.14833838	8.890630619	11.36142634	9.086155797	10.18330884	10.57593356	9.069664536	8.298278704	10.76450867	9.207698451	8.848274012	9.586226366	8.707920935	8.536307433	8.454752642	8.96361072	8.778326942	8.877054546	8.988614551	8.97080518	8.018155627	9.569662018	8.200360871	9.120529543	7.711115303	9.529896445	7.638464888
ACSM4	7.568180339	7.600792346	7.538557396	7.642508031	7.631194111	7.576997382	7.625805944	7.585239418	7.563006191	7.551943366	7.52536917	7.645059469	7.760655504	9.303652977	7.620587109	7.595310574	7.595892582	7.515805538	7.514157558	7.550830102	7.647767647	7.558720393	7.545164336	7.585036154	7.641588091	7.591600782	7.500084655	7.531165667	7.580630672	7.540117998	7.592546894
ACSM5	8.166650831	8.670275739	8.29815257	8.201858525	7.943119059	9.334802514	8.133768309	8.658514401	8.448324563	8.015952199	10.22182183	7.929714007	7.81239451	8.652586402	8.211981447	8.342959457	7.973367737	8.081999468	8.31377621	8.317894973	8.497394587	7.952839038	8.457895819	8.019139575	8.316473756	8.631173011	8.021196819	8.270783885	8.131075985	8.52395697	7.92233796
ACSM6	7.889957028	7.777954311	7.866087763	7.870490826	7.774443023	7.778553591	7.897750104	7.866469824	7.863667732	7.786886061	8.826595975	7.998001869	7.904107293	7.973137417	7.862126096	7.75709317	7.807377785	7.76031737	7.830190756	7.637775194	7.868141688	7.785208154	7.774730611	7.687789729	7.736729421	7.796516167	7.823025926	7.832507976	7.852701439	7.879991826	7.69567492
ACSS1	12.47337817	13.45358049	12.93967997	13.24083545	12.43556278	11.66403252	12.7222459	13.21880384	13.15359323	11.89772801	12.15238603	12.51854246	12.45261393	9.956168146	11.0851302	11.36000201	11.17405672	11.26063457	11.20372951	12.26276267	10.82805442	11.13762154	12.75422269	12.90207339	11.68175117	11.64847609	11.71726211	9.033031644	10.76712476	10.43051391	11.86549482
ACSS2	15.23890595	14.27206683	14.90833023	14.67157908	15.42023561	14.57524562	14.96362549	14.64517902	14.28215006	14.99065521	14.92479835	14.87372151	15.06313519	12.13526541	14.77703199	14.71729508	14.63839409	14.85971227	14.79690916	14.67882454	14.39855326	14.48759349	14.73816145	14.88138359	14.79493837	14.62438328	14.70292766	14.64678144	14.76068547	14.78346223	14.43078132
ACSS3	8.023853377	7.959372351	7.950214612	8.005625849	7.978039447	8.054733025	7.918175035	7.965638175	7.935737718	7.945975611	7.99726078	8.202817608	7.898885497	7.432069575	7.995656608	7.768037544	7.826275484	7.937836294	7.959759336	7.892032908	8.030156748	8.089421323	7.92587248	7.878071101	7.798911976	7.98923944	7.874820912	8.104532545	7.952618379	7.982072914	7.828740161
ACTA1	13.47883814	10.7619515	11.19057619	9.23141859	9.526947699	9.54228382	12.46463208	8.729655093	9.240938347	9.31453611	9.779593376	8.073027862	8.884301316	8.971585366	7.929289589	8.340556192	8.422423129	7.955912261	7.672359929	7.73826423	7.709360498	7.766983891	9.254262582	7.59424352	8.22391504	10.64983551	7.692013799	9.531355382	8.527921717	8.465033108	7.634387727
ACTA2	15.22199379	15.36963835	15.60129495	14.93265913	15.30787292	15.22502697	15.36197661	15.41406349	15.11642751	15.25422428	15.82364881	14.8748056	14.96785339	11.68547748	14.20131876	13.22281617	13.49748831	13.28369683	14.11899845	14.68150674	14.3552474	12.96043632	14.56322382	14.52916355	14.96747594	13.48064381	13.46562384	13.03577069	12.87416988	12.77706925	13.07706181
ACTB	14.5929877	15.35501739	15.24227718	15.14092759	14.90765709	14.59448926	15.03012346	14.41809167	14.98491659	14.85550054	13.36103122	13.64553013	13.79085028	9.371242101	14.82557247	14.56440605	14.51341721	14.39903108	14.83349537	14.43975376	14.09640083	14.14512279	14.52524462	14.2966404	14.63658639	14.50785288	14.82714437	14.72412327	15.12980616	14.69649308	14.43393319
ACTBL2	7.84850092	7.788168995	8.1086909	7.951554526	7.783218773	8.005969951	8.947039999	7.790866451	7.822755761	7.783316539	8.29997923	7.660623277	7.77484374	8.496766032	7.996522899	7.686161116	7.845315271	7.896673987	7.882884406	7.707003476	8.254646536	8.252445086	8.11470206	7.697667633	7.700402477	8.218563164	7.85418202	8.28038529	8.115362167	7.93171457	7.821710899
ACTC1	8.376056318	8.813684085	8.69867987	7.748074133	8.109185069	7.877092057	9.273742212	7.748993027	7.722738967	7.966131264	8.656036525	7.729901476	8.430108615	9.025160845	7.73146117	7.655958318	7.886198295	7.634993334	7.58005369	7.611150579	7.795121286	7.555691327	7.858996781	7.707454438	7.624839904	8.53642715	7.607273304	7.633262158	8.186369678	7.623274568	7.614309007
ACTG1	13.14130043	13.24683041	13.23437631	13.35521485	14.08738663	13.52622966	13.56104184	13.14367121	13.4211727	13.74672331	15.12459927	14.47657072	14.14162686	11.04878134	13.762499	14.74920317	13.66729902	14.22836216	13.75849781	14.37324303	14.73781515	13.68877752	14.01425416	14.27453137	13.90855713	13.27843734	13.99329917	13.32865925	13.31478463	13.30554717	14.29587279
ACTG2	15.01482634	14.97430351	15.23558544	13.62895536	14.87498742	15.04314412	15.23117015	14.96071144	14.87013916	15.09599375	15.28939973	14.57899155	14.58753457	10.50676727	14.76001583	12.09820178	14.85048802	13.02190944	13.87891596	13.9071149	14.25167602	12.07047023	14.88199377	14.82605996	13.98068969	14.68043708	13.51584573	13.58645172	14.50407493	13.08728808	11.22866681
ACTL10	7.915325423	8.352146461	8.0204758	8.409113815	8.372499071	8.099800099	8.141703468	8.234810912	8.286166756	8.620118479	7.597638652	8.169732665	8.515651202	7.965798193	8.004257366	7.551215925	8.67701699	8.611776968	8.636343013	8.191778883	9.041156937	7.669684474	7.582869869	7.636436246	8.464939842	8.919930392	7.705685763	9.438187016	8.84777879	8.194210719	9.254064339
ACTL6A	11.48516796	11.7277262	11.68488446	11.87645131	12.15634583	11.82286542	11.94051155	11.73983972	11.88488161	12.19473102	11.90059933	12.1209908	12.51987722	8.306173504	12.43829655	12.18365711	12.16324051	12.55215566	12.35215644	12.47361287	12.61192783	11.89038159	12.38294481	12.70314459	12.53101916	12.28088495	12.56207665	12.46984321	12.4881481	12.4146582	12.20880662
ACTL6B	7.655625847	7.667836067	7.683090573	7.634689667	7.729704114	7.642784365	7.771551852	7.652882339	7.73078616	7.820096564	7.597295816	7.674541096	7.657745134	8.803863395	7.711200073	7.798215947	7.692308098	7.675865	7.627916508	7.67455003	7.687288235	7.633412663	7.660057764	7.582584545	7.65027376	7.675507578	7.675881004	7.631153999	7.703607692	7.703802336	7.67316081
ACTL7A	7.598672384	7.547933342	7.569896579	7.528580754	7.553153728	7.606889558	7.611877227	7.631198775	7.634219672	7.564594484	8.355943638	7.664055141	7.603780959	9.111623679	7.643628847	7.61846036	7.560973569	7.540055996	7.656199106	7.619498196	7.613307796	7.678153775	7.597351041	7.517007656	7.647726086	7.584986503	7.59735999	7.525069178	7.631197397	7.596865271	7.700786261
ACTL7B	7.664211921	7.613381511	7.567009913	7.545931392	7.812353581	7.570231476	7.572272725	7.526393545	7.556900214	7.6192199	7.586601101	7.652055697	7.617275396	7.677682499	7.632343791	7.618406081	7.611379224	7.632810225	7.631648205	7.648411769	7.615762653	7.621847062	7.733422841	7.564681546	7.511527408	7.591478964	7.564415873	7.495493485	7.570129269	7.588039793	7.637177635
ACTL8	7.788346247	7.713077471	7.769484898	7.791451541	7.773616715	7.75728648	7.757900134	7.796092219	7.785906313	7.812460815	7.597322369	7.655904641	7.876294661	9.039625594	7.890690426	7.888327972	7.772677994	7.707026651	7.751457149	7.78202381	7.702677245	7.958868421	7.831497605	7.819681163	7.930236948	7.854725884	7.78472492	7.825398565	7.783834819	7.776903824	8.08205577
ACTN1	15.79162176	15.68446563	15.74075669	15.56259434	15.69162792	15.74139039	15.73805265	15.68602131	15.7669248	15.71683909	15.32125756	14.65802276	14.96148895	12.03940379	15.30018525	15.61920525	15.48204565	15.7222487	15.63366872	15.69984489	15.18812515	15.48769106	15.8370128	15.42659348	15.48132156	15.8706363	15.77687579	15.64423651	15.98335019	16.05564377	15.37674325
ACTN2	7.824916894	7.832217733	7.753015801	7.636436649	7.651725127	7.580223221	7.620457482	7.504409398	7.616408185	7.535915632	7.584911498	7.640047098	7.61535341	7.239774335	7.650232177	7.531046729	7.65234109	7.613404435	7.619861058	7.598405906	7.698069201	7.546074429	7.607068678	8.028872126	7.620971647	7.588127729	7.703618539	7.655011448	7.537823111	7.615470825	7.624618394
ACTN3	7.825312446	7.97671011	7.989940833	7.880703808	7.869256088	7.726537032	7.883244609	7.902434984	8.065155129	7.761742994	7.630902806	7.694179755	7.657898758	8.583380218	7.81541138	7.703996124	7.707573968	7.666928823	7.782058876	8.3381453	7.881485389	7.756996351	7.686986585	7.617396169	7.823182056	7.684946412	7.712477156	7.726188116	7.724118051	7.714702666	7.625767586
ACTN4	15.1430546	15.06516609	15.16043231	15.13400727	15.05448688	14.92340287	15.02655322	15.12778854	15.18588935	15.11251968	15.35752488	15.14103893	14.93747467	10.17996236	15.20496182	15.15672339	15.07486941	15.20432763	15.29917814	15.36500185	15.19535025	15.13370305	15.09841113	15.01778883	15.1288524	15.06175684	15.20026272	14.99639314	14.69567335	14.8152949	15.15237582
ACTR10	8.769463336	8.912755091	8.719158517	9.141789954	8.04774081	9.076065894	8.62827335	8.764703991	8.75858753	8.14279983	9.690887301	7.870447275	8.054376203	7.558444017	9.310447478	8.560407205	8.955257508	8.635762343	8.971788864	8.474729747	8.424767734	9.477463177	8.844681952	8.82301074	8.4812791	9.262997341	8.716264969	9.464366899	9.615181024	9.370973692	8.707798629
ACTR1A	14.37062722	13.12653527	13.16906883	13.19148994	12.56764047	13.35741118	12.83557126	13.16499612	12.93900766	12.90995949	12.88850323	12.65896401	13.10222364	10.41103184	13.84496413	12.67295754	13.2821843	13.25343361	12.89382753	12.68489471	12.23047944	12.99693112	13.17320276	12.81515085	13.02202616	13.22926296	12.78503222	13.36965083	13.68543169	13.57705655	13.04545896
ACTR1B	13.82015548	14.75239419	14.75625756	14.92831147	13.62208823	14.0746852	14.02500122	14.10035521	14.48502872	13.64146375	13.36317454	13.74331891	13.63711357	9.428183887	14.09564267	13.78934985	13.85841866	13.8302826	13.64215702	14.17054245	14.47271805	14.54120694	14.06982352	14.11058427	13.20797237	13.7694483	14.24451598	14.21198493	13.85832933	14.14424423	13.91310144
ACTR2	11.85429814	12.03266735	12.17093281	11.79698204	12.99548619	12.59718154	12.42627783	11.87311169	12.37705884	13.22393179	13.8485329	13.87971033	13.30695725	9.283641014	12.86112331	13.60748912	13.03737293	13.1650192	12.98456695	13.27780037	13.62918808	12.70080806	13.0500259	13.22295512	13.17923796	12.57937421	13.02148454	12.60547949	12.17591094	12.5788067	13.41653287
ACTR3	12.52824482	12.13885172	11.81030917	12.02533841	11.12354763	10.59389144	11.33637688	10.99536147	11.21906225	11.31620053	10.82032564	11.19307467	10.70890433	9.475670007	11.21593172	10.93892527	11.29897852	11.00254478	10.71025965	10.66973183	10.92108299	10.85108765	10.91839834	10.11961205	12.09082185	10.36256848	11.23101736	10.14062736	10.97181494	11.12622895	11.69065972
ACTR3B	8.12303049	8.426958142	8.418249496	8.561433338	8.386754534	9.027630925	8.742698587	9.024056683	8.608266966	8.757791946	9.648304471	9.459137223	9.399461977	9.665163782	7.968467559	8.425506493	9.531744601	9.682083407	10.07115617	9.162946931	9.320698762	9.4389705	9.234728257	8.956646266	9.235232247	9.980902721	8.661156689	10.9241807	9.775492822	9.733248578	9.546644895
ACTR5	9.860557832	9.870716582	9.619906999	9.887407344	9.004920508	8.498291502	9.409276597	9.255778749	9.319400771	8.701120663	9.937914917	9.523736787	9.502502519	9.774599743	9.085874743	8.725141376	8.369798749	8.672654607	8.61035781	9.049792952	8.619416875	7.96115295	7.991867694	8.341687932	9.568209859	8.537334941	8.087521296	8.24035606	8.716245329	8.985091688	8.764107339
ACTR6	13.37654625	13.68624232	13.39590563	13.43133883	13.08446984	11.24743556	13.50796141	12.83300987	13.1138389	12.55027277	12.71288595	12.43166642	12.6282111	9.440894869	11.03540327	10.61647762	11.41426468	11.37450814	9.435950432	11.05041338	11.07733247	10.97541823	10.91274054	11.20974487	13.11825666	9.615695836	8.607869632	9.541772048	10.62508834	10.45959526	12.07493943
ACTR8	8.607930101	8.517410872	8.37628958	8.734743645	8.408594974	8.678208055	8.372307463	8.435914303	8.487551292	8.384923757	7.657323994	8.138010102	8.373720339	11.26196779	8.901166987	8.528532073	8.678024341	8.662962633	8.898257457	8.692387532	8.63487653	9.023130912	8.693852543	8.955920519	8.024948005	8.966794411	8.426430888	8.726324695	8.508090064	8.577409068	8.317499447
ACTRT1	8.140245954	8.034736214	8.060419259	8.156304216	8.281158117	8.337861824	8.264861655	8.170615966	8.103146535	8.182670283	9.012063537	8.437502303	7.843109423	8.832705962	8.633381378	9.028467565	8.483205714	8.622226191	8.608228148	8.360116319	8.709594216	8.576691041	8.308786617	8.468120867	8.251659549	8.343681255	8.227928822	8.438873586	8.238596255	8.105150885	8.250775246
ACTRT2	7.550618809	7.576495357	7.603642287	7.696669195	7.508379903	7.458088307	7.524315387	7.653481433	7.573930171	7.577433978	7.597869306	7.516918836	7.549790203	6.806602752	7.591328251	7.55112285	7.583201126	7.529155072	7.477711688	7.619057987	7.673017659	7.518169272	7.6689595	7.556582499	7.590178575	7.54916651	7.522380916	7.511962394	7.613409807	7.551832101	7.647234413
ACVR1	11.44228665	11.89180738	12.23291408	10.86163463	11.16329145	10.69802506	12.08696076	10.83019479	10.98731523	11.60308418	11.09324338	11.33740906	11.20331796	7.5783163	10.26550287	10.88123365	10.49017475	10.98733215	10.74790292	11.36832221	10.93427089	10.4893003	10.91508567	10.4936664	10.97848198	10.74199538	11.20131669	10.98642315	10.65596671	10.72023849	10.975418
ACVR1B	11.89010757	11.84911894	11.7288871	12.34542105	10.85356399	11.42388372	11.20852663	10.99687629	11.34192667	10.41322294	9.408214817	9.732231578	10.2134525	7.496627775	10.99534334	9.92308018	10.52927762	10.45333158	11.23455633	10.22471868	9.752676664	10.80533015	11.13553349	11.22063154	10.36127832	11.64684061	10.6503883	11.49709345	11.18376324	10.97593014	10.12470559
ACVR1C	7.762999352	7.684336891	8.013617089	7.69565414	7.653362784	7.754357804	7.726710884	7.662833983	7.652996477	7.730033258	7.561429516	7.670398533	7.740795443	9.687666907	7.67357212	7.700593941	7.643516272	7.678452804	7.680760056	7.652223782	7.652742487	7.775092334	7.700705334	7.588088722	7.675362885	7.612287716	7.61220094	7.627438947	7.706009329	7.679945495	7.746552068
ACVR2A	9.102471561	10.25155475	9.659149542	10.21332736	8.240163037	8.335702409	8.817078313	8.703529647	8.932554547	8.263469382	9.080541485	8.864032998	8.314753494	9.633829597	7.908935458	8.571802923	7.953393439	7.914117943	8.114250565	8.43910845	8.500987369	8.200079029	8.251261141	8.025568172	8.15991629	8.116155159	8.071831547	8.136101287	7.967099642	8.386369396	8.066497046
ACVR2B	7.69192211	7.774399686	7.8538837	7.807213159	7.664381139	7.660640982	7.699201684	7.677586236	7.654865452	7.640279069	8.713038906	7.664079983	7.65711034	8.950331991	7.604167972	7.626792144	7.673232989	7.600815546	7.660052221	7.555880071	7.696205614	7.548807616	7.639845436	7.755429736	7.490240658	7.662615486	7.763875399	7.663565079	7.781560037	7.7067261	7.70585531
ACVRL1	14.0259364	14.83092393	13.84337643	13.95781863	14.39046128	14.35222047	14.49799424	14.44219777	14.18416845	14.60200719	15.16762635	14.37446965	14.68754501	9.730939508	14.24183103	14.04174252	13.77109124	14.16626407	10.45324301	13.91628489	11.95938552	11.77504552	14.00153165	12.94352571	10.76652244	12.45438938	13.87774593	12.81188221	12.18415304	13.55957243	13.62776121
ACY1	11.51498978	10.78340803	11.70519546	10.95068108	12.29372704	10.95129245	11.72459658	11.40931531	11.61159492	11.62918867	10.55391239	10.98414941	11.65824254	9.053544129	12.08603007	12.11381364	12.46246681	12.23982053	12.86683609	12.36348346	12.5705578	12.20549356	11.78502048	12.66697657	11.79967709	12.21584307	11.03917212	12.62122993	12.13895055	12.7363994	11.54067076
ACY3	7.792881129	7.77636856	7.955726569	7.810261535	7.708456879	7.592830131	7.70549695	7.597406557	7.921908287	7.79354095	7.564092827	7.599077118	7.569760061	8.526501695	7.631700446	8.070360901	7.586503454	7.63095021	7.858301428	7.534151296	7.601021186	7.56826274	8.270137905	7.638535794	7.776462922	7.642472099	7.645687594	8.215131475	7.518501382	8.078575578	7.48706928
ACYP1	10.3259285	10.45854867	11.1073128	11.19224502	10.56530427	10.8754596	10.89211849	10.98232928	11.29833119	10.10781684	11.30658478	11.39194349	10.93947629	9.304502509	10.40449734	9.85919658	10.22116386	10.08603738	10.01025415	9.193920109	9.544546714	10.08171192	10.00037089	8.69273484	9.988111037	8.90079057	10.09937489	9.662141396	10.23713231	10.31486764	9.913327076
ACYP2	12.13055057	12.33293872	12.36258798	11.79065269	13.20761586	12.70233053	12.950788	12.75569383	12.30407176	12.88507311	11.55544643	12.73244229	12.72065281	9.032552024	12.01026424	12.05325718	12.17625581	12.65028786	12.44772179	12.64578476	12.70386225	12.02685261	12.13885169	12.61192352	12.24774198	12.17418302	12.17589063	11.62920809	12.00582446	11.80052211	12.44484452
ADA	11.66922888	12.72221574	13.35598062	12.11385997	13.60814427	12.54589644	12.64674664	13.18989452	12.41582208	13.45085524	12.07965801	11.69153755	12.30662549	8.098238448	11.18560636	12.10523769	11.56718813	11.29817632	11.63246546	12.16166957	10.16608033	7.941780951	11.53512956	11.48963604	11.99873689	10.91329475	11.49989073	10.53471218	10.88986086	10.47392751	11.16788719
ADA2	12.59925866	14.49164944	13.73043316	13.21591677	13.6350884	12.129585	13.39629225	12.70583934	13.54912422	13.32863671	13.67395212	13.17574922	12.25767508	8.615112049	12.24555249	13.32551449	11.77882535	11.97972007	12.41365844	13.16894814	12.37706203	12.79067326	12.95947865	12.75913173	12.25622046	12.08621887	13.30541595	12.46327746	11.30594967	12.09531138	12.55176176
ADAD1	7.575905461	7.55436372	7.586219561	7.612726751	7.566938844	7.629685083	7.506873077	7.514132819	7.585969724	7.661755428	8.053512369	7.548140062	7.487309797	9.409109491	7.547471291	7.74301488	7.628686473	7.578831967	7.697392009	7.508490126	7.540861809	7.630889591	7.542909802	7.573919628	7.62457418	7.549658674	7.623880386	7.555499013	7.568770171	7.621739921	7.647363818
ADAD2	8.536478273	8.148543404	8.047829359	8.437960171	7.92841296	8.418926918	7.920640621	8.541618424	8.206769932	7.813135339	7.590677988	7.74598553	7.654632442	7.479463186	8.002637648	7.636869589	7.752983287	7.96267376	7.967513191	7.678264343	7.573022109	8.334619558	8.38409499	7.624262634	7.684239861	8.411463901	7.868264073	8.310180587	8.770934118	8.435854487	7.736209681
ADAL	8.386346579	8.861043125	9.018057115	8.868416875	8.495011724	8.011519536	9.058496874	8.376397397	8.845492249	8.149264254	7.600759962	8.196318802	8.389554888	9.709047994	8.373710011	9.044576542	8.130943676	7.853487233	8.490634061	8.677541958	7.968293321	8.131128752	8.3188405	8.509557307	8.343074657	8.098444001	7.918973171	8.015392576	8.297413689	8.021502247	7.878339889
ADAM10	8.666344903	8.871349116	8.734531481	8.804154575	8.621867205	8.531076805	8.624510222	8.403468139	8.585773635	8.988470024	7.665181705	8.926306572	9.072320322	7.203394891	9.165421337	9.365382129	9.211517837	9.078411615	9.273662426	9.243463396	8.922751555	9.407199518	9.258753566	9.21153148	9.636336034	9.046964932	9.062288813	9.613748105	9.029740259	9.620366661	9.318478076
ADAM11	9.163921064	9.371438877	8.873315408	9.408191243	8.55734528	9.829796301	8.661891614	9.199745431	9.269094002	8.584184988	10.8426518	9.745740585	9.544213418	8.440872511	9.695551429	11.34910776	8.743111821	10.8474034	10.31661935	9.869478318	12.01283555	10.60680423	10.65566144	11.10102392	9.085593347	9.424088203	10.54392255	10.6538954	8.974383849	8.407122133	10.55188168
ADAM12	9.65256428	8.946986784	9.215451479	8.927492931	10.39645306	9.984945672	9.604967921	9.819010486	9.627823701	9.670034526	12.85347709	11.09490628	10.25744991	10.24157384	10.45276663	9.314741199	10.30411613	10.24452148	11.0583402	10.52956376	10.45961089	9.192773638	9.542381807	10.59057296	9.613964851	10.23613141	10.340523	10.11817058	10.53437782	10.86701259	10.32672064
ADAM15	15.26380139	15.1217022	15.05879737	15.25953721	14.53321053	15.43603291	14.99948226	15.13285337	14.93247751	14.81248244	14.38209545	14.15736951	14.13323609	9.186857682	15.22771916	14.31162269	15.19149692	14.48412077	14.9227589	14.75995793	14.12312013	15.13318897	15.18072534	14.5656092	14.46984671	15.17610345	14.85191884	15.07150283	15.07137694	15.15614558	14.77722688
ADAM17	14.94639479	14.83911399	15.0981972	15.18232223	14.85599935	15.1322889	14.84965454	15.13642708	15.02100863	14.63420859	14.06726327	14.19507832	14.01922311	7.971643371	15.30622602	15.07858322	15.30195838	14.78949893	14.85357458	14.79400685	14.72320016	15.04979962	14.76599628	14.57554819	14.73538956	15.00537904	14.84933532	14.72254556	15.05142375	14.94397819	14.7400502
ADAM18	7.574365051	7.510133844	7.583249486	7.740965583	7.506985571	7.53185377	7.557324378	7.507425578	7.539556344	7.556440282	7.615945844	7.604888232	7.65579308	9.040287652	7.507825519	7.581311995	7.549655795	7.524538864	7.585758734	7.543314459	7.574878153	7.612203782	7.572550998	7.525393448	7.657820134	7.504657967	7.575375912	7.54252749	7.675265536	7.566128305	7.559672762
ADAM19	10.32800185	10.95004727	10.68333486	9.903711607	10.88414421	9.434899298	10.9951229	10.52286514	10.42101686	11.14112162	10.90274397	10.61572724	10.14253683	9.12028216	11.27252909	12.51149842	11.57338148	11.10382579	10.64227352	11.46981362	10.9599464	11.28024697	10.50868886	11.27747082	11.06837993	10.97247849	11.66686974	11.21943688	11.33399908	11.09099492	11.91163968
ADAM2	7.799627005	7.800418578	7.800771572	7.840032791	7.868134885	7.829112523	7.855200427	7.8223466	7.804731573	7.779822643	10.08548597	7.966732699	8.123300085	8.526316868	7.939028992	7.922806426	7.845869118	7.90787081	7.914791649	7.862395551	8.086658302	7.851941917	7.790409471	7.967902557	7.971149305	7.861286454	7.755552368	7.920727471	7.866719234	7.832377689	7.852142351
ADAM20	7.719638398	7.743180434	7.836231224	7.687974586	7.527140377	7.675809023	7.727283648	7.747070878	7.829924602	7.821158218	7.585208213	7.325558049	7.638271471	8.34790902	7.653014945	7.616810905	7.65589431	7.461103952	7.631620788	7.452014759	7.470906164	7.485066763	7.672679911	7.511539442	7.518016508	7.516423891	7.471820631	7.539772193	7.956275642	7.714413677	7.647399778
ADAM21	7.786403737	7.748619396	7.797518629	7.642150293	7.915585227	7.822692521	7.796491379	7.926944055	7.830456961	7.767584147	7.636905603	7.937979008	7.890080413	8.301255726	7.88081809	7.678259932	7.893956912	7.812984244	7.778679051	7.809624194	7.692036355	7.752568321	7.712818302	7.84042473	7.714167577	7.719505453	7.792080957	8.070392794	7.910972357	7.768882418	7.805312361
ADAM22	8.976291066	8.393395461	8.390293986	8.290007589	8.827769002	9.339713743	9.354096559	8.576571435	8.587771697	8.464485147	7.588803419	8.14939068	7.892253115	8.933245183	8.276172066	7.631948865	7.864947986	7.878678978	7.898260589	8.010293571	7.590769661	8.226056062	8.429882225	8.653957468	7.737082075	8.69516169	8.538282833	7.993303536	8.524830052	8.162242702	7.644581106
ADAM23	9.126544607	9.007318352	9.0456893	8.900238056	8.356862345	8.326717679	8.884025027	8.927918006	9.249033462	8.108199095	7.755727	8.099550357	9.274788955	10.00597231	10.752617	7.595865198	9.213746404	9.519618424	9.582836918	9.484191686	9.211688342	9.317711306	8.697943982	8.165352427	11.06385421	9.578855949	7.575000054	9.220639796	9.836743555	8.248577208	10.20556069
ADAM28	8.937299866	9.425755013	8.68959273	9.340410482	10.87621782	9.432383615	9.893048529	9.69283468	10.00143384	10.72841396	10.92273341	11.27584322	10.57104523	6.917899422	10.05035938	11.30063121	10.20238714	9.098816875	11.10405154	11.42943981	11.25746513	11.20867497	11.07513431	10.50363605	10.68773222	11.34540867	10.99973619	10.76808264	11.0157402	10.17424764	8.989523234
ADAM29	7.728407924	7.740013644	7.661842214	7.768954548	7.759664575	7.68686383	7.674850617	7.642845586	7.703227197	7.705181222	8.200102615	8.090985998	7.762012174	9.235582544	7.672176183	7.789808842	7.787093238	7.935586934	7.705033921	7.699955386	7.786091973	7.655959481	7.569398543	7.626154349	7.724568235	7.603201846	7.756796784	7.728493114	7.691668569	7.601466754	7.64584414
ADAM30	7.64766604	7.703210239	7.629479304	7.628868125	7.587608228	7.61671381	7.696391674	7.607538367	7.660647189	7.670582247	7.595131294	7.603171932	7.705209388	7.84727808	7.623805189	7.664596294	7.698517883	7.666939271	7.743303711	7.743784037	7.751491843	7.690832395	8.175981778	7.717770548	7.618968372	7.684473504	7.780080742	7.772351164	7.648816898	7.700069197	7.60914811
ADAM32	8.946639652	9.323864635	9.004810758	8.287333747	10.03517587	9.657627772	9.36397401	9.999662632	8.998739149	9.412974185	10.17056372	7.702944457	8.566805127	9.851440195	8.442179978	9.743520294	8.442146281	8.784234696	9.467704072	9.7213427	10.07376044	9.542290972	7.809408028	7.801917725	9.746000882	7.776196232	9.781524771	8.88660611	8.683837416	7.73206228	8.708790294
ADAM33	12.17619251	10.81681572	11.09163803	10.08784801	14.14705098	15.31435476	13.00339236	14.40375068	12.78946245	14.55557419	14.33251058	14.88099016	14.35757576	8.696363717	14.42977256	13.8919052	14.45441595	14.7599043	14.27671646	14.74148332	14.69266515	14.80494494	15.00451871	14.86962007	13.64535653	14.96440322	15.28646791	14.38615197	13.90492285	13.89634446	13.056968
ADAM7	7.841892923	7.817093165	7.826983326	7.782220739	7.8183154	7.87301568	7.925765987	7.811536939	7.815640116	7.888574056	7.595083612	7.696612077	7.834620822	8.791554174	7.942277069	7.88676516	7.990053722	7.947529515	7.841292205	7.815951198	7.743495009	8.058394997	7.858783839	8.057307267	7.851669433	7.838465687	7.892050589	7.884462227	7.888246641	7.816902039	7.846328503
ADAM8	8.52675711	9.460705702	8.845249822	9.11231539	9.954281862	9.582137176	9.146873533	8.948241322	9.406497156	9.347545349	8.816144581	10.69117557	9.307600162	8.176499132	10.39342737	12.76593989	11.11752692	10.80290874	10.5994282	11.00395322	10.9189492	10.60529837	10.15705185	9.901777292	10.23880876	10.55490492	11.56869321	11.2340801	11.12356518	9.974257307	10.84099799
ADAM9	10.36155255	10.89211491	10.53761324	10.38760032	10.85419823	11.21424833	10.39038092	11.03217512	10.51027779	11.49920513	11.55227533	11.50043626	11.41419749	8.133559643	12.09377883	11.79444001	12.168594	12.09789816	11.74016013	11.58516	11.95926233	11.45352371	12.07483203	12.18176693	11.8705717	11.81078605	12.20515995	12.71818006	12.01017183	12.35025994	11.89928685
ADAMDEC1	7.832256597	8.537889333	7.939975904	7.897263399	8.392645267	7.794182852	7.991911139	7.860947826	8.215659175	8.069763856	7.990184083	7.892462626	7.871750448	9.964250376	8.079676433	7.93598551	8.326350383	8.175287858	8.922261417	9.100840887	8.001708521	7.887068701	7.927657721	8.455991191	8.972092573	8.267811893	8.2122579	8.410957608	8.363925205	8.092336277	8.393422728
ADAMTS1	8.278871671	8.486577402	8.403770293	8.499105339	8.609238792	8.238909933	8.559772085	8.191212203	8.190638552	8.304790272	7.5998191	9.213604171	8.119657403	8.80019409	8.601615414	8.769888685	9.066577672	8.455411472	8.955121092	8.398864057	8.644345132	8.588930728	9.000174085	8.344684902	8.601115311	8.760998262	8.884429521	8.549051119	8.752239166	8.857457781	8.062393278
ADAMTS10	7.757618159	7.802766699	7.777531548	7.823152782	7.74486512	7.781393717	7.830074389	7.72540544	7.720640406	7.748045013	7.600887048	7.934786302	7.664109864	10.33854644	7.819654566	7.882550138	7.695413907	7.771660358	7.764267565	7.813418645	7.681191639	7.78677349	7.834875173	7.670812415	7.721496728	7.739710464	7.843626093	7.771690469	7.733230162	7.712769515	7.670929775
ADAMTS12	7.585565312	8.213506535	7.679643247	7.917272458	8.15574735	8.147864024	7.62314837	8.147376378	8.247978123	8.080617351	7.585769739	7.669627768	7.429018775	8.532084812	7.724930455	7.610590304	7.751821932	7.627355543	8.431194548	8.083372005	7.551808129	7.56579341	7.949966327	8.156549039	7.845696401	7.791528862	7.594875858	7.616825323	7.685828663	8.140283438	7.652411804
ADAMTS13	8.058912777	7.962173476	7.987984296	7.985711543	7.975151615	8.028196422	7.966655414	7.878968893	7.907915425	7.961986693	9.75540352	8.788462657	8.170158185	9.975986588	8.103428109	8.232516832	7.952821902	8.151696466	7.934605444	8.12683199	8.475593087	7.86245129	7.965880491	7.928423787	8.016813567	7.833518878	7.860823938	7.874157723	7.923385023	7.925582005	8.107234306
ADAMTS14	8.352140693	8.238375107	8.255465057	8.402174326	8.419601906	9.121413009	8.219244095	9.225616019	8.206069965	9.875767385	9.573531556	10.50471862	9.006333229	8.767439255	9.996952079	9.751390586	10.1808597	9.784800161	10.61940611	10.97423125	7.571667374	10.69482819	10.19971603	9.72832089	9.20995575	10.07020092	11.383829	8.756227228	9.157164754	8.690165192	10.15239265
ADAMTS15	8.70940663	8.180204615	8.028130564	7.982044411	9.446532972	8.517243038	8.834917341	8.563868844	8.23986158	8.973124329	10.34017308	9.500210226	9.545911303	9.46698811	9.022446173	9.083490155	8.895739788	9.825322173	9.313075854	8.456003557	9.306970107	8.786030485	8.435082222	7.862205462	9.196351727	9.049376818	9.159846317	8.489969734	10.04556105	9.532180894	7.921602337
ADAMTS16	7.686331814	7.774330289	7.770922751	7.67157451	7.719760935	7.710722083	7.780657719	7.752541968	7.772845948	7.68998972	7.552088282	7.651003604	7.696994344	7.602600383	8.480413885	7.953633652	7.784954558	7.683579205	7.766914564	7.766015852	7.626492351	7.764443289	8.815932673	7.762765339	7.915465029	7.652099504	7.780056139	7.620837077	7.73511065	7.786237519	7.661857837
ADAMTS17	8.895901346	8.528189686	8.283156093	8.904609862	8.62136366	10.17028319	8.343672722	9.599288902	9.151827981	9.118534603	7.612366427	9.09106987	8.31424068	7.630790153	10.51391484	9.068531054	10.14581899	8.961487186	10.383603	10.13342526	8.582355803	10.30919861	9.442955707	9.574598054	8.535633787	10.59097782	9.752129231	10.4267469	10.15012713	10.29514502	9.297174591
ADAMTS18	9.341324858	8.505749404	8.79997311	7.571491983	8.647618133	8.655182749	9.460564458	8.306886262	8.41880675	8.279083844	8.864020584	7.474775142	7.715021876	8.4665701	7.750564333	7.541478336	7.555789812	8.328809045	7.818674812	7.552633618	7.523384651	7.579976687	8.113081423	7.995329999	7.562504437	7.706758701	7.536098845	7.526392729	7.706158512	7.781689212	7.541185604
ADAMTS19	7.66145764	7.610158589	7.606604381	7.55976918	7.641214521	7.618101975	7.55476409	7.531793561	7.746546296	7.483423537	7.890966256	7.6122819	7.560527109	9.120184885	7.49031529	7.533153877	7.592319689	7.528801542	7.440642801	7.480363897	7.579913418	7.518940667	7.572876145	7.637038507	7.580259194	7.667277574	7.536762135	7.466627903	7.570492358	7.578996246	7.568428748
ADAMTS2	12.20506572	12.56529322	12.03837146	10.37735638	12.80762904	13.88278828	11.21877973	14.09105058	11.82229305	13.98392128	13.82202649	11.58987681	12.27356361	8.55234721	13.01236316	11.97470581	12.68556152	12.5786225	13.9210695	13.43510861	11.84611954	12.97049412	13.24859431	13.78209956	12.42512359	13.1127841	13.86354352	13.29480348	12.19280123	11.69156543	12.14982956
ADAMTS20	7.694139723	7.628223104	7.672098345	7.675624407	7.662150851	7.849025654	7.740587421	7.722305115	7.660829951	7.732578949	8.156772721	7.847944982	7.657779422	7.128944884	7.773261568	8.077653045	7.830114061	7.798468796	7.758326963	7.660373746	8.136033092	7.711323134	7.817779926	8.194157642	7.752407106	7.739782346	7.763818925	7.885650379	7.756743807	7.677384851	7.729212068
ADAMTS3	7.845528276	7.792559972	7.81483145	7.821582394	7.587855372	7.756188779	7.697518304	7.677307649	7.70026261	7.653249404	7.598637268	7.549220529	7.627657509	7.401274169	7.760365368	7.739708502	7.696181952	7.631808753	7.690687743	7.636377213	7.572854079	7.708139644	7.662984718	7.60447838	7.700593777	7.624613593	7.707759595	7.773229627	7.571024552	7.639711808	7.73605391
ADAMTS4	7.704300652	7.899558697	7.909872894	8.009654968	7.727743021	8.428950661	7.751692972	7.967766328	8.066807177	7.703779596	7.443567064	7.481789967	7.451323407	6.540546086	9.268461359	8.547258248	9.577674878	7.711274022	8.588281553	7.570033272	7.745692877	8.844749295	8.058545236	7.598451603	7.902167021	8.418582417	8.135307155	8.339108358	9.172735083	8.329046605	7.692665171
ADAMTS5	8.072298485	8.270585016	8.277662592	8.163667833	8.033486056	8.389250203	7.814109465	8.164259145	8.004296549	8.051816638	7.597227101	7.406028742	7.718051891	9.659232893	7.791436168	7.679900726	7.929566637	7.773391229	7.686086925	7.566505242	7.629961728	7.568762989	8.074474887	7.818546185	7.761247517	7.91577259	7.918557586	7.803468986	7.805945464	7.95670119	7.648003527
ADAMTS6	8.545956016	9.333596766	9.03902181	8.498223524	8.771175657	8.560806105	8.566073165	8.85075866	8.723428658	8.197897651	9.251615581	8.168263985	7.973321738	9.383831855	8.405368704	7.87640652	7.957931755	8.168611345	8.709939367	8.377252918	7.62465991	9.117229606	8.063603993	8.650287845	8.221151717	8.466977452	8.50626978	8.268618971	8.602644081	8.64343623	7.825533282
ADAMTS7	7.995069876	8.529292894	8.37278467	8.141066086	8.393336844	8.533737161	8.376361458	8.681904493	8.545194856	8.850515433	8.010357656	9.246370312	9.047206868	9.036096047	8.734661903	9.038851992	8.329118506	8.911311946	8.652169556	8.494815259	8.535852316	8.928944539	8.223560367	9.745934834	9.022661109	8.360861787	8.767891775	8.656334092	8.732926909	8.549482081	8.670258093
ADAMTS8	7.909297005	7.799059948	7.887589469	7.82012913	7.783560387	7.83000234	7.885499574	7.754525919	7.799968735	7.756145757	7.614683249	7.872728408	7.700417518	6.968676188	7.723235799	8.085575881	7.835596522	7.701901569	7.823899493	7.809557219	7.769329002	7.884974152	7.810525693	7.863117779	8.028801893	7.844448263	7.861567846	7.836564538	7.875470024	7.78339213	7.752590975
ADAMTS9	7.621484824	7.780554777	7.864782461	7.745989361	7.564559722	7.490487596	7.634431938	7.721207337	7.761372329	7.521388881	7.583910313	7.601273384	7.555953082	9.178026973	7.594153141	7.732628867	7.63174647	7.630035915	7.583546433	7.559116097	7.551524809	7.654894318	7.572531624	7.717309674	7.656315057	7.575344779	7.544481057	7.599666807	7.709246774	7.699195732	7.579651991
ADAMTSL1	9.854730396	10.34496134	9.668824856	9.50019759	11.49406527	11.70519197	9.583395644	10.4879824	10.87073591	9.691495144	11.49373252	11.50097389	9.207066589	7.021922137	8.32903607	8.593704885	9.319144804	10.08773752	9.729726576	9.975174425	10.77629316	9.748743837	10.98905711	11.56388931	8.509155838	10.09896386	8.769733273	9.833830604	8.986219254	8.9221855	8.317618939
ADAMTSL2	13.09745162	11.53626356	10.94923778	10.42089816	10.62922562	12.14138668	11.03749875	11.91006092	12.30612614	9.907339447	9.458620592	9.186460621	9.442890716	7.912584507	13.25195574	10.58962754	12.343601	11.2156497	11.49461428	11.07916606	9.243967172	12.28668416	11.12063025	10.32251775	10.41154469	10.73229642	10.82556616	12.31537673	13.21455044	12.67687363	10.45707171
ADAMTSL3	7.822234052	7.926733019	7.953367403	7.970016629	7.670953395	7.860107733	7.796353111	7.81591427	7.859551121	7.878839411	7.560638868	7.673280367	7.747111179	8.014950026	7.767941692	7.729933515	7.870058698	7.821461133	7.888230243	7.771298235	7.784452435	7.754516952	7.7783865	7.951927693	7.851927446	7.870243811	7.816547544	7.735862338	7.774409077	7.867804349	7.799026104
ADAMTSL4	9.801890941	9.935510252	10.26814929	9.759166069	11.14558486	12.15001045	10.58859925	11.66129183	10.95091319	11.7705584	11.39366162	11.71339905	11.3852066	9.408826318	12.04870372	12.41230588	11.75008251	12.28469538	11.97723209	11.76344432	11.94292158	9.864039933	12.06388366	12.29954771	12.02179545	10.33215915	11.58432734	10.65251434	11.33544381	11.62335381	11.41080277
ADAMTSL5	8.11482692	7.984330022	8.008682016	8.072102805	8.073539007	8.047004772	8.131512179	8.07979327	8.053782234	8.280531041	7.800064776	8.938340519	8.576927429	9.091029985	8.209045878	8.196033535	8.288816543	8.567402199	8.142222914	8.270358683	9.296942315	8.416096555	8.249251103	8.087525195	8.09382153	8.158151445	8.487994493	8.195371562	8.171621987	8.26479364	8.323958689
ADAP1	13.76907447	12.44374035	12.69790315	12.19891701	13.51974178	13.35366645	13.11067307	12.76745741	12.57296779	13.59089588	13.52644229	13.82669238	13.37822704	8.296783979	13.49335223	14.03692093	13.47387213	13.5101855	12.98823215	13.38885204	13.20440459	12.85668651	13.24952101	13.85975433	12.64280879	12.7099606	13.8334099	12.74962507	13.4499931	13.2694232	13.41706041
ADAP2	9.860545543	9.542772271	9.111873772	9.243211882	9.199130252	8.399619662	9.472318128	9.074203318	8.946607013	8.888359979	8.634433107	7.653163938	8.539602373	8.357102142	10.46820648	9.359310793	9.447810445	9.915217407	9.389454373	9.187063733	9.103141029	9.440815541	9.132568132	9.035477647	10.78910036	8.444279284	9.215028671	9.458660701	9.425482256	9.762352079	9.668054997
ADAR	14.28585351	14.72837989	14.34102096	14.79182959	13.6280823	13.11178175	14.15044677	14.09103146	14.45425658	13.21463845	13.10054078	12.13514378	12.9105624	9.024253247	12.99771572	12.47554097	13.35925275	12.73424785	12.39885222	12.41098968	11.70702671	12.32465025	12.65717958	12.13572667	13.89821495	12.48685843	12.58325257	12.22792163	13.09917668	13.00847272	13.52380298
ADARB1	15.14791147	15.48382251	15.21728961	15.29780161	14.25943165	14.37998655	14.91206551	14.94522345	15.01365498	14.09408652	13.9391847	13.0682624	13.75535213	8.576882264	14.16207502	11.92165212	13.47501735	13.14009077	12.53780357	12.83568181	12.5215787	12.86217306	13.62911094	12.78728789	13.8464277	13.83239314	13.06177846	13.24532656	13.74353409	13.73718678	13.55599779
ADARB2	8.321804493	8.507976233	8.765037872	8.167628123	8.313123769	8.272054132	8.733428753	8.070576669	8.417480315	7.935436352	10.39437798	9.502342734	8.827694586	9.16794268	9.421487276	9.651267954	9.283182425	9.24644092	8.906563772	9.073850881	8.942119558	7.916875652	8.40834034	8.065541165	9.63477799	8.052914905	7.992458617	8.130225284	8.291058108	8.2083911	8.1181684
ADAT1	10.06072479	9.697822495	9.565797279	9.464998138	11.32315634	11.7474923	10.74350941	10.97976824	10.67122777	11.31950872	11.2285473	11.84349499	11.8725905	7.980849872	11.92724191	12.56322698	12.44154545	12.2977189	12.50949212	12.15177348	12.58021717	12.33097868	12.02008162	12.59474968	11.13424306	12.14489084	12.75808226	12.39766845	12.64304901	12.1338129	12.65537517
ADAT2	8.946005967	9.323712229	9.152643982	9.379991828	9.261974963	9.348170464	8.975267367	9.665462842	9.462439088	9.441259628	8.205315538	9.710049862	10.12085507	8.050415523	9.930705037	10.36391568	9.796006909	9.700741567	10.64914976	9.48353744	10.48257407	10.48330329	9.825865956	8.705531066	9.418249485	10.47845034	10.59991979	10.55173846	10.20008802	10.18635098	10.13165922
ADAT3	10.13065676	9.580659336	9.530120258	9.951678762	9.205761597	10.03050742	9.504705039	9.563597651	9.552878713	9.25366975	8.977441505	10.14978711	9.187774254	9.657986831	10.62809878	10.12534508	10.78204784	10.60359806	11.05451632	10.66191743	11.01009406	11.44177527	10.50626028	10.73036659	10.00729691	11.45377616	10.51810204	11.3855183	11.78177712	11.57315826	10.04233862
ADCK1	7.623089021	7.649602978	7.701109746	7.721096585	7.643913727	7.703197869	7.678222111	7.726708144	7.738423686	7.586036292	8.173949401	7.656004161	7.789788503	9.386287891	7.659133635	7.803410233	7.657578331	7.690308007	7.771783924	7.618796573	7.614355128	7.665181506	7.586455151	7.70398779	7.595693819	7.685186791	7.614961253	7.915372222	7.778379689	7.765392046	7.520909083
ADCK2	13.27420773	13.91155926	13.64705545	14.00985375	13.60177344	12.17531008	13.91983467	13.7170095	13.72333947	13.0470306	12.89253865	12.71088668	13.46792144	9.041854716	12.45963891	12.65436891	12.52993989	13.1252923	13.11027511	12.96534405	13.01381599	12.7143894	13.00069814	13.0389254	13.59333135	12.62522985	13.18489142	12.34537828	12.69403375	12.99093251	13.02334312
ADCK5	9.055626162	9.897308962	9.695864875	10.40650741	10.18037836	9.240804307	10.75804598	9.938444093	9.85684799	9.700879777	11.1552724	11.45261591	11.40086891	9.011698241	9.475183215	10.23304189	9.759016196	11.26828174	10.91383969	11.36787684	9.383045552	8.651164843	9.184009171	8.129741827	10.39481093	10.26317792	7.797901895	10.1905	9.652334904	10.31789622	9.438993956
ADCY1	8.09621542	8.695012879	8.517087815	8.629756122	9.151246204	8.227377999	8.408612443	8.267263599	8.443512866	8.331330209	9.19878884	7.924551702	7.935281182	10.35711066	7.89103348	8.427383365	8.166864324	8.1196076	8.007721444	7.865046592	8.303349576	7.566036574	8.695180888	8.051145823	7.821229411	8.844847503	8.287285086	7.882677054	7.572184302	7.481347566	7.928955554
ADCY10	7.489515417	7.910223526	7.996613617	7.916021043	8.243538764	7.587514688	7.69248036	8.031797141	8.029621694	8.185443236	7.58815472	7.674067794	7.636061762	7.98474871	9.038426706	7.632141503	7.631863512	7.60697679	7.643659918	7.645705648	7.592089381	7.585479891	7.559501862	7.594008435	7.609929237	7.572701125	7.634686161	8.802639074	8.376357352	7.642101381	7.621050941
ADCY2	8.354944363	8.289258958	8.114159073	8.696879492	8.865933572	8.617182609	8.062257443	8.470246353	8.36825575	8.838684164	8.913514343	10.3225341	9.077359971	9.080588313	8.485626432	10.15831963	8.467828375	9.116211679	8.471114922	8.916134933	10.18765443	9.806815967	8.838458304	9.087090888	8.411576192	9.003176383	9.130910996	7.920643336	7.979967757	7.948393656	8.912564528
ADCY3	13.90446764	13.31837594	13.09039128	13.45831063	12.23182598	12.78927844	12.67193461	12.64385636	12.73962418	12.14297541	12.12949239	10.89673125	11.22745572	9.226024794	12.33571846	10.11480209	11.94606802	11.19876795	11.18337821	10.7146839	9.107423919	10.36514584	11.55349144	10.5107221	11.79350743	11.65374996	11.2437508	11.61868117	12.46306769	12.08166497	11.55022203
ADCY4	13.88888313	14.29643009	14.63834369	14.03831554	14.14515668	13.79552734	14.03180409	14.74726715	14.40599852	13.95710759	13.8362157	13.03441938	13.39391414	6.903087228	13.83537074	12.8506824	13.46291272	13.32502507	13.76884381	13.12915266	13.09077096	13.76909537	13.70184851	13.77326191	13.21153352	13.84081409	13.6962412	13.31441722	13.53780845	13.52406777	12.31709452
ADCY5	8.103036682	7.923346299	8.285042423	7.734696735	8.376367544	8.627031632	7.954948541	8.397090894	8.226154448	7.916028693	7.67896619	7.714000262	8.447866891	9.19485207	9.736112745	7.669664869	7.73440559	7.660503978	9.269717131	8.766259635	7.882489423	7.655772757	9.008486274	7.614235173	7.968945904	7.652503441	7.725719429	9.600288403	7.653869847	7.58363708	8.93497477
ADCY6	12.74160828	12.9991148	13.11970633	12.82600363	12.64582244	13.14178498	12.51984376	13.15337632	13.0542663	12.77143559	12.87566417	12.76736238	12.43001661	9.993278529	12.41427242	12.55300651	12.30204912	12.54488332	12.65020965	13.22367693	13.47656499	13.14002867	12.89059996	13.42754623	12.352471	13.1546933	12.84708618	12.87895737	12.69412443	11.9806032	12.1968652
ADCY7	8.825976486	9.093323503	9.119635054	9.277330013	8.791383571	9.42340334	8.5086619	9.102627673	9.159009117	8.72948047	8.682986335	8.868429933	8.541351153	8.404508042	9.372544968	9.041543694	8.932254286	8.804214993	8.967283887	8.769067643	8.462973835	9.563911326	9.297865073	8.508010598	8.682043603	9.379426388	9.056057764	9.383098973	9.299485226	9.129036475	8.670809824
ADCY8	11.25149865	9.069589046	10.70118305	7.988207753	7.943310061	9.450562534	9.025138268	10.05125	11.47110222	9.264543141	9.660999277	8.152237642	7.977612069	8.821023621	9.240578485	8.227703615	10.10291454	8.180728999	8.060373192	8.139958418	9.334473241	7.997996612	7.939570259	7.943518678	8.238495874	9.771038164	9.269600748	9.822230669	9.252142018	8.556347684	7.783170076
ADCY9	8.170856612	8.666420961	8.579021613	8.854369085	8.600749144	8.971452294	8.759403695	8.446673982	8.716769882	8.625926355	7.594956775	8.217419706	8.84819721	7.516749978	9.064731625	7.437234024	8.420918829	9.175366589	8.028950026	8.520816027	8.409272431	7.44943787	8.420209955	7.472665393	8.400418665	8.842681837	9.355504501	7.504236524	9.667005716	8.836107158	8.276053998
ADCYAP1	8.281631537	9.701610759	9.020905759	7.897932743	9.34840801	7.72917411	9.092031175	8.039598489	8.796464828	8.1739865	7.543549783	7.48165485	7.666969182	9.065738852	7.718999856	7.526936303	7.553784477	7.583767363	8.548012208	8.681439951	7.60476457	8.838287023	7.518496492	7.532238599	9.183488822	7.601711012	7.512213802	8.570458687	8.178087098	7.558621133	7.528719373
ADCYAP1R1	7.848681663	7.704008949	7.788279339	7.634816245	7.996979198	8.411674109	7.802338338	7.775562956	7.912425472	8.12058303	7.57660255	7.633043844	7.55950337	7.653473637	7.871474634	7.541631479	7.834018684	7.925448038	7.579455027	7.557483901	7.878670501	7.568542993	7.647410572	7.574586715	7.599098021	8.320223797	8.436082243	7.671244963	7.617129584	7.608004511	7.614366114
ADD1	14.57384653	14.18675178	14.53865437	14.33992393	14.42808979	14.3261237	14.24784584	14.0633532	13.81401214	14.54452218	14.89651308	14.59705757	14.39141332	10.81346532	14.31211313	13.90436467	14.0343614	14.28015808	13.5115949	14.20684455	13.50185064	14.10395483	14.16712221	14.1022239	14.29769034	14.1500408	13.59315048	14.03462618	14.17749006	14.11445677	14.29836241
ADD2	7.678716209	8.091074587	8.540577646	8.034714124	8.423832956	7.849792295	8.030182408	8.245209262	8.050320738	8.117309785	8.591583505	9.093734441	7.800773795	8.87001853	7.973629464	9.455010152	7.993896876	7.98439843	8.702015857	7.92769356	8.410380974	8.052448761	7.959266005	8.321644653	7.961002523	7.837409704	8.069060192	7.999326723	7.840602745	8.006834926	7.928402288
ADD3	12.10149072	12.2953257	12.4191528	12.15623885	12.32711749	13.13108163	12.52236122	12.62727893	12.60116202	12.61152809	13.61564782	13.55394387	12.77103741	9.313100391	11.77823177	12.31106029	12.46673863	12.24764113	12.19605942	12.59865344	12.2087719	13.35627851	12.68133631	12.67047058	11.72290067	13.007545	12.59770367	12.5417782	12.26528818	12.55802927	12.58037581
ADGB	7.73549741	7.757712301	7.732737728	7.706235306	7.687538585	7.745929365	7.725187966	7.725015591	7.701200742	7.757512544	7.75713827	7.663788708	7.915915411	9.100122116	7.726398625	7.769315626	7.749178729	7.799521627	7.81107851	7.756958391	7.867196466	7.674492882	7.855697397	7.869804075	7.874511603	7.681117469	7.79196742	7.72775802	7.799288089	7.784803298	7.696472257
ADGRA1	7.686861941	7.604405906	7.535223733	7.543894367	7.55518549	7.621228555	7.616357324	7.603337855	7.53395752	7.625590523	8.062409373	7.581641291	7.694471595	9.231927336	7.614201693	7.580005438	7.568666027	7.644087288	7.649842221	7.65405828	7.651176561	7.703241458	7.570417662	7.565482285	7.661139677	7.695478733	7.529654068	7.592296727	7.592717809	7.669797505	7.595939826
ADGRA2	13.42173329	13.9133129	13.75128561	13.48252953	13.79464563	13.46415811	13.91093328	14.19533793	14.21991096	14.155122	13.64593383	13.1978519	13.41945742	8.910144269	12.05086974	11.17777634	12.34198773	11.83494262	12.2408253	12.6838264	11.52806631	11.08370325	12.23241982	11.89500487	12.67632688	12.10622214	12.07583692	11.33036971	11.23056562	11.91180103	11.60038447
ADGRA3	8.967595856	8.050974317	8.249380555	7.914510029	8.535487183	8.679732435	8.898952003	9.106378592	8.8758538	8.667784838	10.27104083	8.500653392	8.171795509	8.68767367	9.413375621	10.37812682	9.49667431	10.08021154	10.97059983	9.304276267	10.6032301	9.797351321	9.870168522	7.677664038	8.655918738	9.498966052	7.764207127	9.04888302	9.076348109	9.071515914	7.677161692
ADGRB1	10.4618513	9.933954537	9.920228636	9.617911964	12.71610371	11.29182957	12.80662665	10.10495494	10.44582965	11.71858051	10.90632847	11.74160234	12.40355028	7.506395838	9.940675792	10.35402937	11.05237502	11.79984783	11.96421489	10.60958424	11.80055582	11.25618323	10.92192813	11.78687835	9.087216264	10.45976364	9.529204	9.691788311	12.39194044	11.46908072	10.23610827
ADGRB2	8.589074085	8.625135976	8.740998044	8.354139596	8.524608299	10.05879512	8.791551085	8.706467706	8.439026905	9.210353624	9.031209913	10.19853978	8.806178538	7.321865464	8.58523043	9.075157083	7.717268719	8.875922879	8.637648451	9.763525846	9.346881593	9.109777087	9.540594181	7.629065693	8.253722216	9.791110834	9.729900819	7.441026763	9.304647251	9.504928954	9.634248936
ADGRB3	8.714920192	8.538447321	8.977961784	8.424558729	10.33268119	8.976115161	8.884021425	8.765166368	9.334489311	8.873729437	7.845842516	9.496407199	9.070426595	9.338449541	8.233990784	8.893043932	8.154748348	9.2737331	7.539891037	8.21437714	7.52551214	7.564502543	7.705294737	9.313555493	8.452923985	8.742917603	7.657358429	7.660800297	8.242329866	8.258748956	8.127308868
ADGRD1	8.257683194	8.155720414	8.419930822	8.019490486	8.603884662	9.073702102	7.842142655	8.700808663	7.96783979	8.217118186	7.577459075	7.901284033	7.714849115	9.037212921	8.826231142	7.678040462	7.641575196	7.90108107	8.669435435	7.770408713	7.591375381	9.064511585	9.444422581	8.992098813	7.67662281	8.255402498	8.845506031	8.84017461	8.265797761	8.14897182	7.744190191
ADGRD2	7.514177064	7.639063765	7.748962318	7.59214948	7.617954766	8.832542756	7.560554402	7.620527286	7.634630132	8.286361196	7.866104876	9.581998717	7.619373929	7.065296892	7.546678559	7.563258059	7.520968317	7.605008725	8.318279715	7.546914548	7.582268386	7.637952187	7.463779196	7.575144637	7.948818774	8.75982246	7.676639332	8.499050568	7.646231784	7.579715862	7.632808548
ADGRE1	7.552297028	7.653744742	7.684010164	7.649146779	7.514405817	7.544362157	7.66194983	7.563162753	7.568456737	7.614123532	7.599070311	7.54676897	7.57218758	9.045828182	7.655127015	7.73262674	7.645337718	7.583753691	7.502288833	7.601207687	7.566115781	7.526645406	7.493038751	7.657123546	7.596670694	7.641299294	7.51191095	7.956562412	7.531142711	7.539861106	7.685585033
ADGRE2	8.607683863	8.757900167	8.821126027	9.075948232	8.719759426	8.645758335	8.723245638	8.64043784	8.563278118	9.008141873	9.465505462	9.782580797	9.234494619	9.129822073	9.109592978	10.83001086	10.66971922	9.34351801	10.24854457	10.70295909	10.42644575	9.273549529	9.127373537	9.931783888	9.203199122	9.175846407	9.409751693	9.646128465	9.274780544	9.467536588	9.392719895
ADGRE3	7.771750817	7.699990551	7.69976414	7.68413744	7.689556973	7.712969612	7.713532113	7.748459022	7.764307653	7.734576887	8.498988831	7.816439388	7.677247762	6.933112143	7.750997506	7.761034002	7.784432139	7.666905025	7.726849918	7.699224886	7.696732145	7.63181425	7.794959748	7.759835733	7.747383142	7.671108391	7.660877834	7.657108337	7.802655562	7.679323412	7.647765005
ADGRE5	9.95762047	9.534202429	9.65774292	9.334400182	10.83631943	11.38999327	10.0948402	10.71321572	10.2446534	11.37037198	10.45813926	10.56950532	10.42464247	9.153479933	12.16157778	12.124753	11.43196835	11.8311434	11.77226519	12.02225126	12.01734817	11.16454501	12.0349007	12.05023625	10.49289474	10.87256911	12.23013022	11.12726367	11.63022129	11.57698613	11.95210135
ADGRF1	7.77636692	7.805147379	7.865143314	7.817964675	7.85397233	7.895787463	7.852376484	7.807117241	7.884211164	7.851784486	7.717761384	8.672805314	8.014474036	9.044831544	9.528328744	9.306860188	9.226876875	8.254484383	8.751445375	8.197912139	8.136921899	8.368543149	8.000132127	7.799800893	8.567611546	8.202020387	8.089995281	7.864194894	9.138779152	8.873773521	7.731530472
ADGRF2	7.831253098	7.934222691	7.834055647	8.162543155	7.551923317	7.921301272	7.673402714	7.817363495	7.850539863	7.794182146	7.587442054	7.648243547	7.628474911	7.314136383	7.482276007	7.566099339	7.574734573	7.6367913	7.633162764	7.707301341	7.560919733	7.586000625	7.909333629	7.751159231	7.699382314	7.843960504	8.136947735	8.170360851	7.741564387	7.594409283	7.590549388
ADGRF3	7.7856249	7.751719081	7.723906692	7.724389336	7.781430753	7.776715203	7.817640402	7.727470561	7.769409013	7.666134288	8.923264116	7.780901671	7.843561604	9.683971241	7.783358389	7.938558131	7.815528757	7.741529006	7.807636714	7.864153003	7.886317067	8.03994494	7.713342334	7.862505912	7.838030101	7.828267542	7.847848886	7.755048225	7.763568741	7.775659153	7.665393445
ADGRF4	8.773505156	8.813571374	8.565866743	9.706397969	8.988929325	9.540900351	9.064397062	8.862912902	8.792885643	8.964817862	7.550625494	8.924304886	9.535265107	7.151504574	9.287260257	8.433996677	8.207701592	9.600604229	9.949573667	7.633405985	7.581083676	7.608442771	9.4592998	8.680510015	7.997395689	9.144340168	9.171716491	8.409471328	9.585573412	8.578299995	8.85532204
ADGRF5	11.20722567	10.43040087	10.85028961	10.50300309	10.24643649	10.33398312	10.00759094	9.94823509	9.524430961	10.66015739	10.97035995	10.25996109	10.2466648	6.613492221	10.19751011	9.059804726	9.773526415	9.580315053	10.40170586	9.844562958	9.418858227	9.52065209	10.1835663	10.33256549	10.21406737	9.546800708	9.416900808	9.572791632	9.385072137	9.41320462	9.648574782
ADGRG1	12.20543627	13.50487284	13.15117354	13.93730004	12.07879407	12.13496333	13.25575059	12.49705324	13.08957306	11.81003546	11.49066931	11.55517138	12.39493537	7.939679502	12.57897509	11.71006491	12.71575282	12.97979168	12.87760964	12.49741484	12.33512634	12.83716514	12.81999992	13.13016578	12.84604834	13.11661707	12.65702316	13.22431006	13.00081059	13.00565742	12.74705337
ADGRG2	7.765672201	7.830256309	7.923985077	7.852726215	7.814995604	7.7561551	7.858224635	7.78780312	7.777875255	7.938032581	8.404957733	8.123703512	7.879993643	9.437362732	7.869037407	7.915490645	7.857356462	7.877295747	7.764493662	7.833970193	7.878022872	7.761849753	7.792478174	7.907440851	7.87863511	7.780249833	7.812668059	7.715468483	7.758612273	7.727485122	8.05166791
ADGRG3	7.820295394	7.72031024	7.790321657	7.875957865	7.904443973	7.791109829	7.726692667	8.024339492	7.861465521	7.602135317	7.625064699	7.683743934	7.647943791	7.941905096	9.617503329	11.162995	12.02772795	7.674702137	9.454723731	11.32348225	11.00276484	7.669347668	8.442826846	10.00465234	7.968325323	8.574483888	8.642610077	7.515065931	9.39630896	8.921966106	7.792998612
ADGRG4	7.96918725	7.932235813	7.879938309	8.005039493	8.074245041	7.81643619	7.903279244	7.692076435	7.886077718	7.978464621	9.384130494	8.337049129	7.842917076	8.987593681	7.930021578	8.249717434	7.995885403	7.953175834	8.116940557	8.166889082	8.390260876	7.898291196	7.838336616	8.078741905	8.218205385	7.894504405	8.037062023	7.923006487	7.915488645	7.973048791	7.827724092
ADGRG5	10.01672313	11.57085503	9.823321346	9.830432986	10.62561396	7.595422028	10.71072103	9.744643405	10.49812353	10.80847053	12.09707585	10.38121012	9.925015423	8.975928057	9.768582833	10.06321324	10.13899437	9.295385642	7.680734597	7.997059938	7.732330502	9.763440281	7.705301734	9.887638492	10.64780262	7.656111862	9.080023014	7.619092613	8.19808142	7.654328067	10.4432669
ADGRG6	9.961288377	10.11954738	10.38450081	10.77734711	9.861121009	10.20601732	9.896483708	9.720928067	10.05654898	10.5484774	7.664601156	11.16412201	10.47817253	9.071532081	10.57223447	10.69666297	11.16839937	11.20347467	10.89513082	11.01592535	11.47747114	11.06284693	10.95016252	10.64404865	11.032706	10.72171834	11.17857946	10.59533465	11.40473162	10.89698597	9.860071823
ADGRG7	8.232471932	7.860246834	7.975916472	7.854757941	7.999202935	7.969494031	8.083830189	7.858508163	7.876156991	7.851769389	7.606791198	7.780644215	8.164094965	8.260713174	12.15805982	7.829948042	7.772722252	7.889615988	7.929151267	7.821756319	7.723547009	8.043058914	7.890426668	7.965607727	8.110345666	7.890059121	7.826651475	7.924765268	8.06689632	8.120168195	7.78902348
ADGRL1	11.84178957	12.38410679	12.06420251	12.07681671	11.10108534	11.32544585	10.83844349	11.27294498	11.47756785	11.20683653	12.10907051	12.11029075	11.99421327	9.632509792	10.52877823	10.64251127	9.879475181	10.85783169	10.38590732	10.84509349	11.08807821	10.09084196	10.91771222	9.902372048	10.77455799	9.938508292	9.599790142	10.58316397	9.547921294	9.741311712	11.43736045
ADGRL2	8.560650515	8.198965287	8.258210301	8.196242293	7.96748902	7.858302814	8.635347214	7.909904265	8.217030907	7.825271359	7.526306061	7.481664602	7.621675829	9.166060697	8.345043235	7.638790696	8.189054422	7.944235083	7.861540755	7.74438986	7.60332312	7.940211827	7.87215118	7.682713196	8.314279387	7.878582325	7.753281619	7.961891833	8.242546714	8.310721297	8.068254906
ADGRL3	9.076506512	8.378116076	8.270272982	8.168770954	9.602786454	8.005348431	9.408494721	8.340436625	8.533488909	8.938420463	8.685751548	8.241455052	10.28475472	8.235854213	7.96157523	7.598247197	7.829209851	8.669231349	7.82767405	7.804725242	8.281596235	7.680295385	7.635165195	8.016163209	7.92871468	8.203180728	8.147004499	7.867063785	8.447568704	8.772368494	7.738424712
ADGRL4	9.362991303	10.68828947	10.87187508	9.937725386	11.19095589	11.12031799	10.44881725	10.81627756	10.22642343	11.35709841	10.99510874	10.62837079	10.83046843	9.060541346	10.16826128	10.61469873	10.90178673	9.944161944	10.64589991	11.03286726	11.43297774	10.08168128	10.49494489	11.33116907	10.59006602	10.73005816	10.12580624	11.01004568	10.75419016	10.28976755	10.61697656
ADGRV1	8.992176658	9.790726657	10.10079008	9.374376938	10.40152293	9.490433636	10.48447565	9.645137441	9.994668361	10.13270816	10.89851256	10.80198501	10.32318034	9.440745556	7.654759253	9.570821448	9.650457738	9.587377838	10.83000482	9.063235459	7.920198719	7.651167538	10.00567821	10.2943612	10.04717195	9.364993757	8.875678469	7.656274716	8.826625701	8.481060972	7.725894589
ADH1A	7.808411399	8.180308495	8.015781462	7.891232955	10.762191	10.37096142	8.549086902	10.36752782	9.49312248	8.485152192	8.975379986	9.668186929	8.392563624	10.74799806	7.715715612	7.627327486	7.718517082	8.152636486	7.615971915	7.959310225	9.453866021	8.516463717	8.716503739	9.490784933	7.643263701	7.60601089	8.259198819	8.300779361	7.688415758	7.656659878	7.602085902
ADH1B	13.48976126	12.14349659	13.64537684	11.79507498	12.4902107	12.84665964	11.20755401	12.82955176	11.7335336	10.67198638	11.12857744	10.8672648	10.29615583	11.02482421	9.02066036	8.456882609	9.75331876	8.975604688	8.172900755	7.798425144	10.01685129	8.21106225	11.00294475	10.42405371	7.612547406	9.247660397	8.210910052	8.762045561	8.322563595	8.904228839	7.721813252
ADH1C	7.915625312	7.876241912	8.084706145	7.628448297	8.044421465	8.034290924	7.715882704	7.828864638	7.72831831	7.582803018	7.595225446	7.653859834	7.672579114	10.15471823	7.581962434	7.608210773	7.610812536	7.678544835	7.598051108	7.720987162	7.738220302	7.61260302	7.651707269	7.549199942	7.614699493	7.85646639	7.854345943	7.614439129	7.638125995	7.607532728	7.704689671
ADH4	9.764605727	9.399158564	9.275115013	9.384866029	10.10402886	9.17925866	9.797910784	9.836454702	9.536300304	9.86227308	10.7384737	10.48153337	10.46780716	9.368999396	9.491597925	10.30987995	9.41976564	9.490254649	9.747201985	9.782136587	10.20920748	9.425724925	9.234271776	9.176028642	10.12986938	9.341305349	9.062707924	9.854321162	9.145484566	9.480305632	9.807732487
ADH5	8.570238614	8.649109559	8.62543675	8.693702207	8.220394502	8.991488648	8.261639159	8.75485907	8.816198546	8.178112706	9.056589815	8.224476215	7.975303079	9.058909159	8.669391334	8.141204992	8.484517146	7.955037348	8.296122961	8.165258011	8.142620501	8.916421695	8.443502726	8.297617018	8.077602352	8.872837754	8.220009175	8.467979909	8.405268386	8.797265692	7.932303745
ADH6	8.05908506	8.094455128	8.064037409	8.728715965	8.545530121	8.204007394	8.313787449	8.29671103	8.127192819	8.778923259	11.18383161	10.54038359	9.312030743	9.538202656	8.32977077	9.683936817	8.339526727	8.67654231	8.46532027	8.597379923	9.428695755	8.210512259	8.252182515	8.537045484	8.450600291	7.995617331	8.185558689	8.993056914	8.519174794	7.977503117	8.266351371
ADH7	8.339215768	9.402325703	7.814507319	8.062527947	7.724563984	7.705754604	7.844235913	8.061381643	7.979665094	7.748126808	7.588851553	7.653177269	7.789518539	9.322297162	7.720797264	7.672227069	7.736004746	7.669134815	7.717271364	8.072371781	7.690798899	7.711186868	7.872722094	7.85601598	9.309995621	7.518390457	7.604998055	7.651429477	7.75964364	7.770470078	9.116370696
ADHFE1	12.1585995	12.17508223	12.51883794	12.32391551	12.3022506	12.1757328	11.43045177	11.67281997	11.89901474	11.64099584	11.79250149	12.22541207	11.80447308	8.884510821	11.08863506	10.88578586	10.75750135	10.1883209	10.44295811	10.71693618	10.46437846	11.76613471	11.22502838	11.10790964	9.773117352	11.39578233	10.87423857	11.1786973	10.82963175	10.7151347	10.35611796
ADI1	11.31946903	10.90528154	11.21624815	11.36738554	11.27276933	10.33351088	10.84847335	10.74583882	11.0348602	10.2058151	11.21536562	10.63809462	10.61729326	9.483578448	10.01968582	10.18277383	10.38994559	10.26220219	9.965551202	10.60109542	10.35396492	10.07597518	10.86274942	10.12315585	11.29611417	10.06678484	10.19868	10.15059175	10.55358564	10.07007882	10.20183885
ADIG	7.725579582	7.664294192	7.75211057	7.763156927	7.76341862	7.808503998	7.780803632	7.769177552	7.740071394	7.790375469	7.572872049	8.381244032	7.697431012	7.466108816	7.886212219	7.83775723	7.770456372	7.8155856	8.688575903	7.870259873	7.731347343	7.94774576	7.955187876	7.74085866	7.907888271	7.856914149	7.893931683	7.811105376	7.85477851	7.804507395	7.835515489
ADIPOQ	12.14507491	8.848515962	13.83930594	8.013612948	13.48150857	13.92859589	12.32190328	12.79258025	12.82128956	12.46115877	13.12338369	9.807002057	8.79540898	10.88315506	7.826599122	10.50871766	10.7341664	10.9828002	7.995635049	8.128110126	11.29885174	7.983097706	11.0185655	11.30335865	8.725114087	9.824761299	7.876152718	9.128400974	9.341684117	9.378807655	7.817328755
ADIPOR1	13.19424592	13.66660196	13.64942383	14.0615887	13.69511516	13.55956147	13.30059966	13.23869865	13.51268874	13.07625589	11.70538392	11.94751026	12.77235133	9.270772115	13.9186247	13.01912633	13.58069148	13.31418235	13.59778184	13.57888026	13.08203897	13.56988288	13.75107607	13.17590913	13.5077417	13.44694802	13.32221516	13.63117647	13.44040906	13.38123931	13.38947683
ADIPOR2	12.9703606	13.96834822	13.83028183	14.23160147	13.8732047	12.72495179	13.72912264	13.1095156	13.80712581	13.11651745	13.59012117	13.17692188	13.52091052	9.041530005	13.24835325	12.09627776	12.70818115	13.07082424	12.98410806	12.96527513	12.1207074	12.54380816	12.48840055	12.63392749	13.58724317	12.76426686	12.55104928	12.27196698	12.55361044	12.33015823	12.99592166
ADIRF	15.77664845	15.66876571	15.8473217	15.74783032	15.77937185	15.67659748	15.71632713	15.74923217	15.80153997	15.74263673	14.93296966	15.11346071	14.92587983	11.00656338	15.28660983	15.60000953	15.49951246	15.68452318	15.5309997	15.67730481	15.54315	15.53404411	15.9079345	16.05371336	15.51077256	15.86529174	15.86873937	15.87922631	15.84771952	15.83848696	15.63645176
ADK	12.33831838	12.17046572	12.09560592	12.09793471	12.37267265	12.72559571	12.54734003	12.26017977	12.2213285	12.30379664	11.25945189	11.57013739	11.85904808	9.042349722	12.81624874	12.47259347	12.84074041	12.78299983	12.63155623	12.46011042	11.67758152	12.17994748	12.18811865	12.3680841	12.51649788	12.74390562	12.72150426	12.90577752	12.81886762	12.49573677	12.66892467
ADM	13.33513586	12.90745258	13.22614329	12.59035943	14.09240253	12.48285704	12.64025948	13.16811614	12.82279597	12.71464314	13.8879771	12.01367687	12.96848195	10.24623453	12.38239529	13.01993558	13.18823234	12.14146655	12.54704549	12.72609927	11.77222131	10.8632468	12.15430736	12.89035866	13.46931052	12.15181538	12.02196459	12.18186419	11.90635885	11.69681217	12.94272374
ADM2	11.78750459	10.43988931	10.08399224	10.30994773	9.541741855	9.45586976	9.919212295	9.796935249	10.41191123	9.530680092	8.950840043	8.545612086	8.298047235	9.66059426	10.89889354	8.161595329	10.00676436	10.09384966	9.434468064	9.539143373	7.667385499	7.843338352	9.673615993	9.859778453	11.25445935	9.116702362	10.01842928	10.00213129	10.36855895	10.6481336	11.09640394
ADNP	11.18341791	11.8888428	11.85162893	11.80785708	12.16341909	12.07473145	11.79880851	11.85621049	12.01034586	12.15139186	11.41443942	12.25339123	12.26042657	6.928666813	11.27047128	11.39756761	11.66420477	11.82146231	11.55846816	12.12389643	11.27578494	11.79103618	11.99073458	12.09954977	12.07367174	11.19845257	11.39898387	11.92313021	11.33623065	11.93183872	12.14151811
ADNP2	11.37569507	11.85874236	11.74666863	11.95836358	11.65828428	12.14777752	11.35899729	11.54003557	11.61287518	11.49569415	10.82786912	11.35740802	11.31669077	9.045479803	12.33505337	12.0941067	12.3633661	12.14073173	12.18847866	12.17952787	11.99950057	12.42203378	12.42794448	12.72754693	11.69713788	12.83888926	12.62573969	12.26352323	12.33829103	12.30010701	12.45314943
ADO	10.67166719	10.92313436	10.759545	10.66012627	10.51073255	9.097467484	10.87165376	9.758046526	10.62130798	10.76036111	10.68313067	10.95414135	11.22816214	10.04059945	9.219431203	10.25770797	9.579375229	10.09643392	9.592308237	9.953137971	10.12190949	8.995189334	9.715196521	8.388526925	10.37927429	9.378697407	9.664452916	9.027863055	9.599303892	9.215887183	10.4415844
ADORA1	10.47840024	9.076460911	9.937383267	8.961354482	9.765658703	9.996706291	9.757000165	9.804144846	10.06000801	9.700869666	11.13991906	10.63774854	9.50606313	7.264199376	9.373755436	9.284145801	9.902192122	9.602577286	9.422957869	9.284870877	9.598711818	9.453909623	9.422350124	9.265789364	9.825217432	9.39769904	9.2743456	8.872404401	8.8715201	9.133975754	9.503071712
ADORA2A	9.454393714	8.49723416	8.362167437	8.557058721	9.915314813	9.1849678	8.806971626	8.983485686	9.368960335	9.503408482	10.94453058	8.48807053	8.397375102	9.309677396	11.47186956	11.15322228	12.08569601	10.2791994	10.29510925	10.37514905	10.77457637	11.76536665	8.774879769	8.826054269	9.284045649	9.47794307	9.957533754	10.68439026	9.693535968	10.69782576	10.61368142
ADORA2B	7.724430069	7.874888743	7.876648324	7.930975865	7.785767143	7.625828305	7.81119543	7.706578	7.795007449	7.758856849	7.715415319	7.731177034	7.595361318	9.265660027	7.656349412	7.866789044	7.697915429	7.699746582	7.702576926	7.540863174	7.684413189	7.802504342	7.88386285	7.815480683	7.59235276	7.717342812	7.718623551	7.838678331	7.830533724	7.81603717	7.661807043
ADORA3	7.744299137	7.740518025	7.651364518	7.709123468	7.574313587	7.711162518	7.628195023	7.790480033	7.694061381	7.71724059	7.389366577	7.656901915	7.714739216	8.283685707	7.700909055	7.705972287	7.64741155	7.599041595	7.64346189	7.599765954	7.796940207	7.585891571	7.554454077	7.696867355	7.574261468	7.775713012	7.852589513	7.678817275	7.812448155	7.695035792	7.704925533
ADPGK	10.54959817	11.52924763	11.39890841	11.66979581	10.71864231	10.90747534	10.86864125	10.84025844	11.31863506	10.55217569	11.0905876	10.9263813	10.65394931	9.902969658	11.66170174	11.14304788	11.31386687	11.38135299	11.91865687	11.35061981	11.02981364	11.8829471	11.11416167	11.45608421	10.98279392	11.76190458	10.8989778	11.59915369	11.70572129	11.20024245	10.92756383
ADPRH	7.901461103	7.915953021	7.989247365	7.980627835	8.068023412	7.939481449	7.844729894	7.936500438	7.920590709	8.00124099	7.59760053	7.969049997	7.933638416	9.870974698	8.068749033	7.956761559	8.208902781	8.072593497	7.885502235	8.142615231	8.166571597	8.073999867	8.121776267	7.985207629	8.003676894	7.920328537	8.340651141	7.931961251	8.106626885	8.116619829	7.900483947
ADPRHL1	8.696869331	8.873835982	8.467769159	8.732423059	9.475622408	9.568309938	9.198275114	8.898712526	8.699503353	9.33662603	9.502414073	8.923685614	10.03090522	8.506116755	7.758886068	9.30779701	9.301453206	9.827113107	9.480387938	10.145748	7.992696201	7.822835466	9.462406532	10.37729507	8.307056709	9.164417072	9.274938108	8.300009672	8.557208668	8.775932931	9.999713475
ADPRM	9.845098987	11.15905549	11.22380098	10.75842067	9.659783678	9.889173937	10.26137364	10.21445626	10.55384182	9.519619437	10.89358348	10.32027308	10.13963492	8.952893357	8.804188042	9.110628896	8.388492418	9.342749533	7.903005495	9.802655222	7.521770939	9.403136461	9.731036542	8.421731831	9.960021279	8.292696145	9.896334697	9.619584454	8.812649718	9.710021017	8.854562215
ADPRS	8.552552964	9.190019398	8.940468413	9.467498655	8.395076912	8.213199937	8.576960957	8.475823099	8.583356979	8.265112637	7.598544962	8.66730456	8.331509742	9.289028505	9.104987408	8.773124491	9.000785285	8.933713261	9.022030088	9.143014091	8.836247887	9.223411821	8.803991684	9.13784147	9.361274254	8.983156356	8.885350824	9.210761415	9.001729031	8.958838286	9.168788325
ADRA1A	10.62613405	8.913104739	10.54917991	8.578332225	10.22847414	9.365996179	10.31134261	9.849117632	9.23344671	9.439374926	8.905648398	7.733674334	9.539627731	9.034763527	8.330218393	7.747764029	9.084353229	8.213395909	7.867752688	7.749647902	8.594940512	7.835796251	9.374325867	7.775825009	7.80196522	9.440229067	8.576037486	7.786895148	8.30465069	7.958319953	7.978182671
ADRA1B	10.10581275	10.00562673	9.867494458	8.680311712	9.421992392	9.377907351	8.55688311	8.957679672	8.346804455	8.971391315	9.818181718	8.882780141	9.390329671	10.29167114	8.194241541	7.713249622	7.847152268	7.768149512	7.804746018	8.052808118	7.764795293	7.645676403	7.965114041	7.681040589	7.890332353	7.658499985	8.30702065	8.071119764	7.821019993	7.72407277	8.559086069
ADRA1D	7.787133927	7.837739937	7.819886238	7.709804088	8.22186362	8.371114535	7.850305083	7.751121409	7.869502751	7.913326457	7.594396093	7.568954172	7.902625374	7.865813354	8.261704027	10.20586212	8.343471638	8.184474627	10.08412389	7.922757068	7.656573076	7.698430305	8.976110153	8.724584738	8.692445134	8.419659336	9.066623348	8.788618977	9.20400953	8.470893552	7.933322594
ADRA2A	10.58858337	11.35226838	11.91063073	12.25443563	12.25714855	13.39148661	11.12459832	12.20659648	12.76497752	12.31971176	11.77704194	11.54271901	11.27334224	10.18914913	12.21894594	11.66284423	11.47229767	10.88835639	12.11782085	11.45351627	12.35301141	11.02438212	12.44057097	13.14944657	10.58613406	12.76903527	12.0045243	12.19818828	10.40832126	10.9331678	11.08263083
ADRA2B	8.401342674	8.216870439	8.19321166	8.365791569	8.443981898	8.453400065	8.424333651	8.411977176	8.289445104	8.386819223	9.322692507	8.123810222	8.41867137	8.762104264	8.327412488	8.701243307	8.403724643	8.498477556	8.535443296	8.627631686	9.006127044	8.486213863	8.298436276	8.35872059	8.432805372	8.235230138	8.433130661	8.311519299	8.171211052	8.126601147	8.337371413
ADRA2C	9.072998315	8.455608734	8.628891773	8.043986014	10.30083126	10.42288427	9.234122139	9.335403881	8.860645525	9.576772233	10.83528211	10.75009898	9.943843894	9.10437487	9.46488274	9.554175946	8.53868795	9.586863672	8.790814044	9.40842104	7.993697323	10.18124991	8.860618999	9.979058481	8.405259477	10.06538015	10.56644952	8.981135618	9.208081796	9.370876154	9.569791215
ADRB1	9.163605228	8.098765142	8.847410887	8.657701929	9.100889897	9.027725101	8.897165915	9.356204962	9.010726161	8.138449738	7.56075296	7.685586722	7.87081544	10.00530675	8.176877222	8.69901738	7.674348952	7.731825746	8.249720648	7.707043224	7.709113349	7.735164278	8.555664636	9.024395628	8.106433511	9.576766677	7.58097555	8.80449721	7.676211929	7.627806721	8.499404817
ADRB2	13.81087912	13.81173497	13.74264386	14.0895812	13.40673974	13.8753229	13.70631155	14.05594152	13.83739174	14.11396577	13.16376768	14.07188056	14.24921089	9.142598524	13.39545917	12.61670806	11.93600132	12.90340434	12.81785669	13.12237949	12.71677388	12.40358449	13.47362926	13.36631874	12.6134089	12.73173991	13.34562275	13.3747837	12.70805603	12.92185198	13.26317688
ADRB3	8.071903718	7.739721715	8.030287835	7.850863726	8.100906772	8.139967222	7.974077014	7.787735412	7.761913817	7.846296395	8.321133205	8.3555398	9.232303107	9.057530597	7.749430619	8.144336439	7.842022936	8.816250189	8.683450475	10.09318303	9.86251243	10.69644988	8.758528134	9.767259823	8.141420672	7.885090273	8.074744742	8.091172263	7.847997769	8.065978613	7.831421374
ADRM1	14.05747739	13.74411185	13.92554186	13.39365876	13.27434563	14.07546852	13.19591744	13.95315237	13.60444004	12.99923549	11.68970717	11.89903961	12.45687378	9.08922853	14.62138727	14.1676387	14.46800105	14.04068933	14.62441468	13.97007963	13.92031999	14.89280846	14.27917741	14.16517186	13.88015358	14.82950301	14.20504815	14.83325254	14.66819688	14.57488943	13.60618736
ADSL	10.20626412	9.735639504	9.669726199	9.923916726	8.880444246	9.174292005	9.424285873	9.44252399	9.534513976	8.589787414	8.058274787	7.993582984	8.00580426	7.32315133	8.401209413	8.016766923	8.691344669	8.787976844	8.587054435	8.461539672	8.842704116	7.944825079	8.665522003	7.835654388	8.9272039	8.251233789	8.267658695	8.256950757	9.04884526	8.691766962	8.367367666
ADSS1	10.12471942	11.53785571	10.84682508	11.37114226	10.77388483	11.70685281	11.0081392	11.78776352	10.49713797	10.6032155	11.02830486	10.88588633	11.0571266	10.26279505	10.50520712	7.665255475	9.844250145	10.84307004	10.87373412	11.43623576	11.63652196	11.01484175	10.30304137	9.789065016	9.203646839	10.47849424	11.35773454	10.33062822	9.987168766	10.52993637	11.09204759
ADSS2	8.888268263	9.279678607	9.384139091	9.319069096	9.003949528	9.029521508	8.882331632	9.204687738	9.137482827	9.465182292	10.12093982	10.31302884	9.792394486	8.011570568	9.071254179	8.858207167	9.146525811	9.003521417	8.687230842	9.121221551	9.314971268	8.940520785	8.97378481	8.990862352	9.450855141	8.932349126	9.504773333	8.951649313	9.025790644	9.1107439	9.766131049
ADTRP	12.4427108	11.59815263	12.26905438	12.08756803	13.07943344	10.60155553	13.40811452	11.83850148	12.18591565	12.0293383	11.22792199	11.47252745	12.50626746	8.357354259	9.133451709	11.77116124	11.01255247	11.36294107	11.42239563	11.4513398	11.92268993	10.18978008	12.02658319	11.45790506	11.40750791	10.15395675	10.40483224	10.13853714	10.62057897	11.82412012	11.56140576
AEBP1	12.15369471	13.51234423	13.32286602	12.77740911	10.36620015	10.73532871	10.16058765	11.46598945	12.01113856	10.15589524	8.900402179	8.616845231	9.111812134	10.02175597	10.68960543	8.841477615	9.677127957	9.615870816	10.5731127	10.26839843	8.941532592	10.08046114	10.04734658	10.92244447	10.02374213	10.91015071	10.38634697	10.18593175	9.628603046	10.46816377	9.126813747
AEBP2	8.345743247	8.137527758	8.12527864	8.152946892	8.112006824	8.102004541	8.103638458	8.07647208	8.165466083	8.342623598	8.719674417	8.714939735	8.419343745	10.44398785	8.106826744	8.365417077	8.475185001	8.426637647	8.457234053	8.36226122	7.984218365	8.29549947	8.490596561	8.446670476	8.419134067	8.303430988	8.501579414	8.568342457	8.349921153	8.54045016	8.301645427
AEN	9.679563049	9.094344759	9.191559336	9.087859079	9.34325205	8.803276013	9.426031395	9.17035481	9.06062508	9.030439436	9.024978988	9.791841704	9.364597014	7.040184183	9.753553299	9.492118026	9.633475521	9.548500782	9.549612435	9.477222862	9.12313189	9.233037021	9.117712552	9.160493403	10.34387562	8.838561906	9.133215896	9.200738971	9.414490867	9.418373849	9.520481746
AFAP1	14.83451403	13.82188474	13.89931501	12.61930897	14.34572528	14.67024985	14.63888286	14.53218442	13.67470729	14.66234539	14.65714377	14.70452475	14.11680931	8.130029407	13.87957782	14.23027664	14.24947134	14.2221124	14.16781528	14.56678797	13.68406655	13.63049012	14.00802361	14.27144049	13.83198728	13.96408163	14.26148914	13.81621796	14.02910595	14.02129281	13.8172319
AFAP1L1	10.23695056	10.60319403	10.88970044	9.900179211	11.72049154	11.43594084	10.62032519	11.96633296	10.58029927	11.75269259	12.54015562	11.9142058	11.45522277	7.256294108	10.53106711	10.41585916	10.26624269	10.6891603	11.32048833	11.13424247	10.66446971	9.982704081	11.2791549	10.99852868	11.43453793	10.7103462	10.88566852	10.38496573	9.644886242	9.31898891	10.60252319
AFAP1L2	11.44227053	12.27089851	12.62117395	11.67994323	11.43326928	10.28292801	12.62513695	11.25236611	11.01701029	12.11982113	12.53213617	12.54977827	12.29752625	7.673843981	11.46631065	11.5966434	12.56529327	12.32701206	11.95122616	11.89593227	12.35893957	11.47896946	11.8810292	11.73765507	13.34403387	10.58275101	11.56567495	11.61833492	11.92127517	11.91991255	11.84669686
AFDN	7.948445726	8.024092897	7.984763461	7.974872233	7.984500707	7.808179368	8.208467523	7.885409743	7.925170777	8.000250189	8.493361519	7.912395173	8.0343461	9.027845864	8.078309899	7.935910909	8.018319749	7.949630233	8.207240057	8.02973732	8.182703018	8.005001942	7.815731616	8.113014994	8.511821338	8.093629726	8.245534152	8.266893024	8.037453915	8.016530197	7.883838785
AFF1	9.063753108	9.582970501	9.738837528	9.672740456	10.22404552	10.03261552	9.998802787	9.860712827	9.904125671	10.17637664	10.22308151	10.61641197	10.57330146	9.531369972	9.262329281	9.825794716	9.832539593	10.28564103	10.47723254	10.8789438	10.55684515	10.29049602	10.31946095	10.51955803	10.27938615	9.868177808	10.27098404	10.14313591	10.22350978	9.615274409	10.3184596
AFF2	8.145814392	8.226053556	8.302237385	8.097356947	7.833657245	7.915361355	7.884543456	7.94392689	7.815918251	7.863775627	7.593313929	7.672004071	7.624189975	9.068062353	7.649325376	7.685515653	7.647053835	7.676783301	7.764742007	7.677398806	7.863508824	7.571826188	7.638734579	7.677300739	7.708780802	7.603450626	7.611348778	7.65462524	7.842029546	7.642547388	7.60390249
AFF3	8.761949084	9.188950621	9.455389987	8.927921442	10.11893509	9.823484172	9.017079063	9.145736901	8.898363589	10.46308963	11.43366024	11.71658161	10.36157503	8.07854517	8.813782605	9.765800463	8.709406781	9.2902358	9.094455004	9.787623297	8.933362776	9.376320462	9.128075645	9.067242841	9.715227216	9.098807386	8.695564167	9.079111498	8.735453252	8.264583251	9.344032388
AFF4	10.20862345	10.05443576	10.09169294	10.21293635	10.47929704	9.979714235	10.09430241	10.00863605	10.06198935	10.85869903	11.14597599	11.04163285	11.07672209	8.741918431	10.38106069	10.53683818	10.4230181	10.72913171	10.43726965	10.77081109	10.42436037	10.0893037	10.38500009	10.5116418	11.13649838	10.44140489	10.15082907	10.43598272	10.25914765	10.1707185	11.11383324
AFG1L	9.660446998	8.927902501	8.861016458	9.15673193	8.679211622	9.414185952	8.972787978	8.97239886	9.229414022	8.557992757	8.123312505	8.258204755	8.088500528	6.856193774	9.253526687	8.386630934	9.272703565	8.657845447	9.662943814	8.743811301	8.872847838	10.21137911	9.085053338	8.803505929	8.728506054	8.934786925	9.166672722	9.195505582	9.778703537	9.935355938	8.866085879
AFG3L2	13.15690498	12.74380189	12.99341914	13.05639569	12.85433539	12.17705565	12.85330517	13.11448877	12.40861162	12.728096	13.45701261	13.27156404	13.36794669	6.975141598	12.49988933	12.82254107	12.40485876	12.5958197	12.28022346	12.45336275	12.46088932	11.83893952	12.27998447	12.17827173	13.27016392	11.73141372	11.84293492	11.82922059	11.90362175	12.11275215	12.64965609
AFM	7.59414969	7.541107893	7.656186475	7.628375921	7.668154215	7.522748248	7.581254129	7.684892216	7.511035313	7.513007967	7.581600904	7.615588267	7.5973175	6.939431543	7.423703944	7.474366847	7.50092984	7.544640239	7.542439282	7.512303199	7.569214835	7.521145534	7.50887186	7.810277426	7.518505166	7.493052057	7.451776304	7.504170683	7.542570268	7.479808878	7.725742909
AFMID	10.9731429	10.93239608	11.09799456	11.0321764	10.873558	11.29970465	10.8503942	10.98149298	10.93525769	10.68731317	9.511962835	10.37468839	10.29949083	9.274332397	11.26216914	10.0364866	10.88469651	10.86235542	10.37127714	10.92691773	10.10569746	11.05392639	11.25292096	10.69800813	9.937480459	10.54470188	10.53135725	10.78556149	10.56078615	11.56118138	10.4665272
AFP	7.728028024	7.777668308	7.765960786	7.79472677	7.694873448	7.810176985	7.675349582	7.71372225	7.718557168	7.720710349	8.82497632	7.696885482	7.751089573	7.99172231	7.686216917	7.706314134	7.623217416	7.709513695	7.791407494	7.683149504	7.693717575	7.666105549	7.660706534	7.717344052	7.74303049	7.68738108	8.131754383	7.714045861	7.711147249	7.720298291	8.083770986
AFTPH	8.831238819	9.650648259	9.751223315	10.3264965	9.338910477	8.967113786	9.473307359	8.948439796	9.25076059	9.38434252	9.931143572	9.843002111	9.833589956	7.898177815	8.883628352	9.854493571	9.302654624	10.29825421	9.667904791	9.811570506	10.87351464	9.900504617	9.96352731	10.36279314	10.06586039	10.28986554	9.822159784	10.10314177	9.435863572	9.860483968	9.533022192
AGA	13.30544659	12.92679383	12.81137595	13.00742406	12.98108446	12.30169894	13.56645168	13.22571968	12.96048147	13.10316853	13.51607705	13.05345404	13.14301137	8.465734933	12.65946846	12.05250273	12.2257537	12.65646397	11.45282578	11.97920619	11.82457518	10.63604605	12.04552611	11.68130115	13.45166762	11.20082995	11.98314561	12.21570449	12.43195414	12.05038296	12.38979742
AGAP1	11.8026201	12.12991804	12.0796751	11.51091691	12.30013847	13.54947525	12.01975788	12.72619506	12.03812733	13.45176412	13.5263132	13.75505434	13.27931412	10.54741243	12.90122087	12.73248687	12.49552686	13.09354726	13.01803171	12.66545789	13.42064332	12.95536854	13.39112378	13.58250453	12.49225506	13.25925557	13.93859396	13.26355074	12.85985697	12.96586747	13.05934249
AGAP2	8.162264176	7.924883823	7.928810809	7.72648794	8.351343496	8.303174323	7.927691094	7.811139307	7.895970502	8.593816538	7.932414333	9.089539452	8.468458473	9.580008796	8.857196182	11.13770436	9.730923983	10.23110871	10.26330086	10.13482619	10.80383034	9.559798241	9.573625292	10.10331552	9.18382229	9.654266249	10.7196689	10.17571033	9.790111708	9.343276168	10.14129288
AGAP3	12.73210084	11.92060405	12.29685701	12.11308315	12.932535	13.44753323	12.71141146	12.97711994	12.89760212	13.26298631	11.70452706	13.04937432	12.89062021	9.306092714	13.97237495	13.7681348	13.91454275	13.92119393	13.97379834	13.80122328	13.83573787	14.03043898	13.97941091	13.88312016	13.63471734	14.03369055	13.73500628	13.80450772	14.01109903	13.76584102	13.63223217
AGAP4	12.90560227	12.3831592	12.47636412	12.2436946	13.58366316	13.25742601	13.06341198	13.37889361	12.76197731	13.75751376	15.24492655	14.47259389	14.17723753	9.578720181	13.24846277	13.74472674	13.18135216	13.63041123	13.23091804	13.50776725	13.41831083	12.90743637	13.53784345	13.48078328	13.39855436	12.94608057	13.21085044	12.67037401	12.95040272	13.15762912	13.62567142
AGAP6	14.04944828	13.92512972	13.80969364	13.9671821	13.70377317	13.02611706	13.66267271	13.93237677	13.65370593	13.39790164	12.92947927	12.54881896	12.82019879	7.701923045	12.4730389	12.10202489	12.25330512	12.50909007	12.30750069	11.73205689	10.55333855	11.05368952	12.2697724	11.65987806	12.86505145	12.60777458	12.28772737	12.15898593	12.91454191	12.40258508	12.57423258
AGAP9	7.89428816	7.87887451	7.946335675	7.839673962	8.561688797	8.811215141	8.177565889	8.327603719	8.405401701	8.379237792	7.629517988	8.900830344	8.027565567	9.66124776	9.517311454	9.760002269	9.502081909	9.452073145	9.8850166	9.552393572	9.991747947	10.02651034	9.329165563	9.874353745	8.634737614	9.719489087	9.360250532	10.11407296	9.361943802	9.188523125	9.360693893
AGBL1	7.63044345	7.655379393	7.64996456	7.604793256	7.623014225	7.466528034	7.654229538	7.576251475	7.57399348	7.674931615	7.603027769	7.585495422	7.538509945	9.023136406	7.646778898	7.633654978	7.66864886	7.736169448	7.56827287	7.555617399	7.556394567	7.660010955	7.776447081	7.613435604	7.649890647	7.659626872	7.600231383	7.700265862	7.654019628	7.617870188	7.593270782
AGBL2	7.968604891	8.334637422	8.074783337	8.263514318	8.491219866	8.39724995	8.333008647	8.231482232	8.433672517	8.380807439	7.659096559	9.216273746	8.592715852	9.892015899	7.63849733	7.612086858	8.133505138	8.621814302	8.291595951	8.346965697	9.072081243	7.613185272	7.685318286	7.876465905	8.380737205	7.651481301	7.642611742	7.558496258	8.874177462	8.518584302	7.963313985
AGBL3	7.649050371	7.695841041	7.609162751	7.673197984	7.619461381	7.581861158	7.54069489	7.566085338	7.531158211	7.586942169	7.588202959	7.641287717	7.377243985	8.194036539	7.545119444	7.55311235	7.652808219	7.571444207	7.509638154	7.60135161	7.586238706	7.783822847	7.537864138	7.63070032	7.539853195	7.56699686	7.556515912	7.653226459	7.538092044	7.641037881	7.52281467
AGBL4	9.565504167	9.474230117	9.447226715	9.58446655	8.833760725	8.899776934	9.464522875	9.72801121	8.967967816	9.372684571	9.724432274	8.071727257	9.417357507	9.770340849	8.286147552	7.568148928	7.55852427	7.77601537	7.591627442	8.12508394	7.507558599	7.549149882	9.24924378	9.711862139	8.146661813	8.461754132	7.557764716	7.578880324	8.113451381	7.660819482	8.254462172
AGBL5	9.75118337	10.56123747	10.3233388	10.47857558	10.81484182	10.46711274	10.58080651	10.93245891	10.63733079	11.06269022	10.57592407	10.39043275	10.86006972	7.752950382	10.29348209	9.304414481	10.61133011	11.16686894	10.77001861	10.9003655	11.95360621	10.90720484	10.47030228	11.47926903	10.52414111	11.08504067	10.73470672	10.77007164	10.96207316	10.82210239	10.12408609
AGER	9.818091099	9.645923527	9.252483565	9.689195704	10.40717224	10.36683973	10.3561069	10.3985584	10.42039725	10.87497672	10.99332118	11.27480376	10.94118665	10.80315793	11.33659847	12.43648693	11.30124943	10.69279642	11.13448564	11.42669034	10.4127665	10.86388553	11.38776577	11.83144689	10.71925676	11.60729962	11.93169314	11.27006982	12.28744216	11.20709564	11.09936608
AGFG1	12.73450696	13.17485349	13.05104323	13.09795084	13.92285213	13.4470166	13.61237284	13.50809041	13.63595841	13.88254462	14.58357033	14.21235775	14.18331095	10.02490729	13.44422431	14.07539362	13.67980189	14.18415473	13.86848403	13.91880445	13.96204249	13.37494454	13.67162273	13.94094759	13.70662647	13.22457086	13.4384714	13.39817624	13.73136394	13.45959807	13.84818288
AGFG2	9.725742805	9.852751657	10.04566463	10.54636169	10.27148154	10.63425089	9.860988239	10.6678957	10.20790194	10.47107265	11.21788808	11.52174278	11.43027865	9.094456	10.54070141	10.96971115	10.41606132	10.98690562	11.11108356	11.05285493	10.86777258	11.24321072	11.50284093	11.92639101	10.57119628	10.96875873	11.22971157	10.26189142	10.50882146	10.58623846	11.11119873
AGGF1	10.69359755	11.39924409	11.21728367	11.47052162	9.948735173	11.12270714	10.77187531	11.14559315	10.99841733	9.894075094	8.298711097	8.24301186	8.678621129	9.353631187	10.98475714	10.08498767	10.26172438	9.751744068	9.613152298	9.301850184	8.858305923	10.66293023	10.1743766	9.417236914	9.592092934	10.77410509	10.41296814	9.12836166	10.06542689	10.50734533	9.65047673
AGK	11.28412557	11.2264942	11.54552566	11.30414961	10.90423807	11.18672393	10.74847636	11.1383284	10.74735394	11.30358309	10.79029893	10.80596373	10.58526188	7.409443754	10.51141179	10.34357237	10.35929901	10.33051397	10.49497199	10.37709195	10.14394218	10.4207854	10.63056822	10.30065265	10.89264784	10.88855889	10.53451879	10.51406718	10.57032288	10.44716215	11.09802919
AGL	12.71755424	11.43814654	11.90632961	10.63475501	11.73942565	11.37497097	11.90090596	11.42973314	11.22035269	12.33023876	12.20358198	11.78517393	12.29876178	8.503245074	11.44367852	10.91292365	11.23065512	11.67499148	11.1196815	11.55990856	11.16162736	10.45380832	11.75402779	11.62063329	11.79403709	10.44988748	11.55413122	10.8360484	11.63785275	11.77103047	12.08278201
AGMAT	8.102683662	8.077765841	7.705786215	7.862735267	7.887457302	8.088310779	8.328808093	7.805301265	7.997037569	8.170309889	7.595835347	7.656631112	7.718148096	9.293158367	7.841178745	7.694828226	8.291681583	7.619258342	7.930299673	8.269943872	7.555118717	7.551914407	8.861053044	7.510928266	7.777253624	7.524396126	9.711591057	7.643284264	8.384899936	8.590071203	8.733426872
AGMO	8.388770549	8.155921435	8.556069274	8.252142769	8.54139421	8.33698167	8.338033389	8.503336806	8.255523637	8.206416049	9.750087122	8.005649746	8.575334978	9.708069501	7.707823756	7.713651378	7.710243045	7.62650383	7.702697634	7.683337387	7.859933739	7.694638687	7.757258305	7.904387461	7.890864434	7.970631281	7.686166099	7.718090501	7.676254444	7.758695732	7.746856486
AGO1	9.479270352	10.53672495	10.08171275	10.41146403	8.742216799	8.576802867	9.393907013	9.278895541	9.537763	8.63671255	9.465982265	8.325836143	8.213444011	8.678688209	8.363428229	8.237972195	8.439825294	8.456216612	8.056685251	8.354028195	8.241944684	8.414147026	8.528100439	7.925759505	9.02894727	8.599250653	8.081531503	8.384569201	8.306813352	8.152121202	8.602242772
AGO2	14.56953834	14.18748561	13.96788923	14.19738971	14.51510416	14.71559309	14.46447251	14.59816597	14.06684176	14.55352862	14.48743824	14.75118494	14.62537785	9.108627359	14.9486865	14.76037506	14.83309727	14.73546246	14.61373254	14.62809117	14.48389837	14.60924697	14.72144609	14.7594306	14.75804675	14.55208186	14.82338604	14.45389934	14.71078409	14.24771887	14.79430909
AGO3	9.068489312	9.06354261	9.298290927	8.975109743	9.540612742	9.473478153	8.979741988	9.071637204	8.96351061	10.44408052	10.81033084	11.35770025	10.62913861	7.28591236	9.046127845	9.713836923	9.061791062	9.537094366	9.52143	10.12629786	10.6046089	9.375590213	9.608664079	9.563338699	9.382533943	9.005664095	9.46336499	9.57762517	8.780965086	9.028044728	10.13448591
AGO4	10.09465063	9.970771855	9.975344494	10.10957844	9.247354263	11.23671106	9.649699227	10.21909867	10.04754743	9.739820855	7.598567711	9.086842856	9.617660522	7.519134234	10.93054915	9.799837553	10.33359937	10.15226717	10.86230164	10.23917233	10.35429998	11.83827983	11.26633293	11.19662519	9.13861772	12.15877586	11.22730007	12.07662795	11.14673379	10.88961802	9.983106771
AGPAT1	13.23999358	13.30517198	13.40124498	13.23036451	14.32970443	13.34356918	14.30813805	13.35734439	13.91387914	13.97787396	12.88495511	13.31083277	13.7814459	9.005208591	12.61494249	12.83291215	13.29156383	12.85334699	13.26018666	13.32365718	13.1270982	13.39362398	13.34068593	12.12064423	12.66236993	12.89596772	13.42617183	11.94850074	12.74369753	13.4733139	12.76504511
AGPAT2	9.197783429	8.593321648	9.612959955	8.689746968	10.3075252	10.79305737	9.677912692	9.645848873	9.2816416	10.64181938	9.762891505	9.70441383	10.58613007	7.879624897	10.56309428	11.46677012	10.49947601	11.14086546	11.45509761	10.91467841	11.20026295	10.20528839	10.58658347	10.75183598	10.43536018	11.27379223	11.25872325	10.84177972	10.71243316	10.33151959	10.23557544
AGPAT3	11.99766559	11.1229023	11.0991261	11.20748115	13.33510587	12.17139302	13.03244056	12.07753831	11.86574688	12.76148344	12.03771905	11.48526207	12.85665688	9.657284236	12.45772791	13.46304503	12.95033181	12.88721118	13.1760681	13.1842032	13.4607076	13.18698646	12.43866036	13.11220562	11.96288182	13.07081356	12.3347572	12.62293407	12.96041396	13.07245	12.41109374
AGPAT4	11.31391455	11.68827427	11.54459327	10.66464016	11.02120181	10.80894405	10.99423213	11.46891686	10.67427645	11.47711633	11.50337312	10.57224198	11.33874341	8.681087822	11.64003397	10.2769394	10.73005533	10.61359225	9.866249004	10.73178464	9.552405818	8.333108343	10.21881851	10.92432696	11.29951554	9.777790811	10.88493394	11.12207469	10.78548175	10.2151187	10.19693945
AGPAT5	9.067814608	9.800381509	9.415433119	9.800402311	9.7662632	9.653412802	10.05392789	9.505296423	9.588082309	10.36176481	10.19928176	10.54379609	10.46814446	7.647675985	9.987325014	11.24214572	10.80630544	10.97336075	11.31234182	10.88396149	11.60528775	11.08811516	10.16169647	9.531903889	10.57451896	8.914020602	10.61219607	10.13096522	10.60037779	10.49956709	9.822763779
AGPS	9.118868546	9.08059694	9.25969198	9.104455632	9.497630188	9.650353954	8.846719556	9.200402092	9.084928751	9.706556559	7.600947063	8.828168523	9.022244465	8.902493824	9.882570168	9.430790478	9.489790303	9.192308892	9.950847514	9.729488544	9.488069452	9.884190882	9.644333814	9.767587506	9.598949919	9.979519637	10.08781851	10.28987378	9.912198003	9.959069041	9.968233552
AGR2	12.07442477	10.7854904	10.6842953	11.03366744	11.85968394	7.653987491	12.12150873	9.602760243	10.16367135	9.387511682	8.977885305	8.28045807	11.00721409	10.19482234	7.814600912	7.742172822	7.735561033	9.343521526	8.012575179	7.704389494	9.667178233	7.671150732	9.078519904	8.278517424	8.025567113	7.719248265	8.466321957	7.743685481	9.183871869	10.01899697	7.64952198
AGR3	7.797637207	7.707500261	7.903577793	7.914785401	7.676360294	7.759623629	7.739877107	7.81218002	7.757734607	7.747169096	9.075593324	7.918996212	8.013270828	9.586586859	7.752414954	7.710561134	7.743113714	7.784359172	7.761931287	7.77364556	7.810624196	7.699047081	8.307158855	7.795924834	7.725878497	7.829171021	7.788193319	7.743630012	7.661046071	7.77023412	7.955366956
AGRN	11.21270623	9.536720882	9.436954172	9.322006134	12.24349773	12.81922924	12.3609433	11.93465912	11.11929277	12.48561753	12.426212	13.30937322	13.05638955	9.928697996	13.38868309	13.86793141	13.97768724	13.64727365	14.40452937	14.35823213	13.8835733	13.94399451	13.90812314	13.94250521	12.89158527	14.1180919	13.98621259	13.6504892	13.93377105	13.31399803	12.67785832
AGRP	7.670974449	7.728724337	7.664765654	7.679273691	7.68938619	7.663200099	7.697818058	7.690107282	7.697728468	7.700729814	9.106842331	8.154003045	7.954800832	10.14614295	7.766047095	7.633820611	7.771159577	7.675730659	7.68187395	7.828872125	7.696558405	7.724436837	7.702806154	7.898294571	7.842016238	7.677024309	7.732187183	7.648147274	7.683138166	7.733293001	7.751369825
AGT	7.815248317	8.25476033	8.143377172	8.013111079	7.760064396	8.168281672	7.754663522	8.729372362	8.1688237	8.771477502	8.080444536	7.763356974	7.79286635	7.869892937	7.769009841	7.662436575	7.825961043	7.669884103	8.030876337	7.671437293	7.486094634	8.147888436	8.393480142	9.129666307	7.585023406	8.145671475	9.131516278	7.642733578	8.030538954	7.645190324	7.645964274
AGTPBP1	10.35358908	10.05923055	9.897117273	9.638228789	9.699541763	8.825949518	9.494146121	9.313940388	9.090063783	9.558855756	9.240252816	10.00351734	9.89460965	7.282062595	9.223407069	8.579020916	8.997228982	8.891823941	8.646408774	8.809126933	8.465213971	8.698391194	9.622617228	8.831935041	9.709317564	8.672860836	9.300766118	9.215879243	9.213260383	8.798216624	10.05211177
AGTR1	8.815003253	9.924101377	10.07812863	9.149814829	9.335169962	10.66018729	8.253848258	9.256777202	8.494689921	9.334450377	10.21690108	9.788123707	8.775054668	11.04329818	8.444916442	8.509622309	8.928712419	8.506253216	8.041635759	8.024384546	8.970321332	8.775058647	10.12157642	9.015591668	8.086591624	9.549332266	9.054837025	7.817777443	8.135041221	8.342813714	7.96032194
AGTR2	7.858787715	7.810646948	7.829489342	7.716674505	7.850975949	7.849866453	7.908713382	7.935813727	7.917972169	7.890293292	7.675643607	8.021254054	7.924399226	9.041225859	7.836231719	7.819378328	7.893222456	7.86002016	7.863360945	7.839636223	7.957956447	7.847498851	7.711494079	7.600745738	7.833387021	7.752199651	7.81656816	7.920301755	7.788590823	7.832393906	7.730965961
AGTRAP	8.490233211	8.564056814	8.442597598	8.76573376	9.791309017	8.514535432	9.313020623	8.211831998	8.477486051	9.892360245	8.808861794	9.739776569	9.11271452	9.049701309	8.992015084	11.45251228	9.98091447	10.96567356	9.322628508	10.52190133	10.47812211	9.405241948	10.31785686	11.4129862	9.513032553	10.50386708	9.888366871	10.76424785	10.46168631	10.61447651	9.580308891
AGXT	8.873929271	8.351360558	8.033345134	7.950159449	7.827512266	7.950697858	7.877548222	7.771871879	7.856105344	7.815508269	7.597657028	7.703040851	7.727145091	9.111666749	9.549822116	9.450411511	11.85541558	8.090753864	7.767690674	7.765377801	7.904099773	7.711543683	8.155433283	8.018570866	8.388877091	8.448302651	7.744132582	9.232135692	8.371068017	7.724503552	7.788355266
AGXT2	7.602386752	7.677662108	7.726548724	7.6482955	7.563079762	7.642783464	7.630980595	7.62662187	7.639102375	7.644162664	7.531790157	7.567120489	7.572552328	8.063008315	7.57560249	7.622426856	7.64957735	7.599189825	7.626980668	7.67201633	7.573687966	7.65497192	7.61375226	7.537897829	7.511419507	7.722041179	7.511116863	7.624634491	7.60072545	7.633920122	7.566672448
AHCTF1	13.38601212	14.29647264	13.91268071	14.3649203	14.26204616	12.54272387	13.86234523	14.09934971	14.203227	12.73591171	13.47244398	12.40057079	13.18949535	9.469482551	11.90852784	11.74052259	11.46062302	11.83301674	12.06606353	12.16950999	12.41637795	12.80865689	11.52503847	12.10801458	13.59760707	11.22839639	11.92381778	10.4360142	10.73661127	10.59741847	12.35345739
AHCY	9.31069714	9.713020097	9.615145865	10.280448	9.277395459	8.84805494	9.863891693	9.224828022	9.686817046	9.053614442	8.626592786	7.714050742	9.407789098	7.86631759	9.598002103	9.44219705	10.20905717	9.461835247	9.253394323	9.863563706	8.654060724	8.513938145	9.059536969	9.667714679	10.2874083	9.409503902	9.163057702	9.353625956	9.962872721	9.93406621	9.467321136
AHCYL1	12.77724406	12.88306393	12.87689061	13.65181475	11.24738335	11.35127661	11.71942778	11.68594578	12.34161881	10.68474096	10.53364871	9.790295495	10.69585699	8.017468515	11.21158806	10.25007085	10.69191056	10.60444588	10.5600145	10.30071311	10.41040769	11.48536315	10.92194553	10.79664657	11.03927326	11.48989067	10.67466716	11.16554766	11.1892578	11.54529939	10.64523707
AHCYL2	10.91191286	10.80734853	10.73422926	11.42708928	9.843475459	10.31323791	10.44559951	10.04019168	10.5801899	10.1978004	7.592062302	9.424093876	9.136650067	7.049718588	9.979322618	9.250430178	9.473374693	9.596323907	9.549489014	9.069778293	9.513667934	9.514603305	10.04575783	9.453949881	9.136205777	10.24856487	9.81991052	9.351324988	9.832644959	9.534236312	10.032526
AHDC1	13.65923332	13.60203552	13.71558075	13.5189606	14.32973104	14.12748618	13.9820325	14.18266647	13.78034612	14.28583638	14.28741981	14.69072635	14.38825566	9.789296202	13.41746864	13.83688202	13.65123407	14.03189962	13.6176583	14.24223392	13.92224529	13.80883471	13.73612336	14.21195973	13.88662187	14.04018804	14.35942769	13.55401929	13.0316576	13.58351843	14.15048469
AHI1	10.48275336	10.6095205	10.82632016	10.31552825	8.978938936	9.365120954	9.760431136	10.3088066	9.18166316	8.827265966	7.449857175	7.630513461	7.931991725	6.549192283	7.667633434	7.966665628	7.764004375	7.770409261	8.330658295	8.086865007	7.436934137	7.612144111	7.656027062	7.61490469	9.283335036	8.332947485	8.838116308	8.695569636	8.552835442	8.395300133	8.674135219
AHNAK	14.72930185	15.01978823	15.11521293	15.33442891	15.37481525	15.56514161	14.92956887	15.52089867	15.19180919	15.46087877	15.3865238	15.313918	15.33436511	11.26919217	15.24155708	14.9937276	15.10504575	15.43787348	15.54705018	15.45925642	15.27859703	15.26108359	15.5812352	15.45642745	14.9768212	15.24421856	15.60986085	15.27628932	15.33049893	15.29323833	15.3010115
AHNAK2	11.31796844	12.88027245	12.79099565	12.90192656	11.37528386	10.52178238	11.97101602	11.90741831	11.91196723	11.71999557	11.78006525	12.22441527	12.28323412	7.160444335	10.68957784	10.32331377	10.37756042	11.61315961	11.65880211	11.57616977	11.44028817	10.87287789	11.27148766	11.31260085	11.91443213	11.2584235	11.78322343	11.16491435	10.65517729	10.73244154	10.78618906
AHR	11.29390573	11.8376469	12.0747925	11.92815325	12.30065878	12.48695775	11.95167096	11.86051556	11.57152734	12.60972915	11.60532548	12.9501753	12.57705554	7.753302913	11.52591317	12.24575077	11.82355852	12.16794671	12.65382183	12.14322383	12.27065155	12.33109912	12.26888855	11.88154768	11.92788827	12.31220465	12.72402858	12.77171111	12.72468815	12.12307072	12.20018783
AHRR	8.673106419	8.80655561	8.687030603	9.156402417	8.665862838	10.2440795	7.95552929	8.923607803	9.942643961	10.61078886	10.66392663	11.62130303	10.22383119	9.15787748	10.22956889	10.72948521	10.44121687	10.39413024	10.4684499	9.402590242	9.959787586	10.51050669	10.56359523	11.82980515	9.774086749	10.2150034	9.921943342	10.14477287	9.625821024	9.073054109	10.51471098
AHSA1	10.86981497	10.91805834	11.23045141	11.33894333	10.69528696	10.88145219	10.50717607	10.72654984	11.09232873	10.56733322	10.26053708	10.1233074	10.40882655	9.643323267	10.76664916	10.84986004	11.07965712	10.78385329	11.19666842	10.86662132	10.97402412	10.80384411	10.50456484	10.4831365	11.21111062	10.99008993	11.12132744	10.62237193	11.3034422	11.87252392	10.90734417
AHSG	7.844144211	8.065467177	7.905981732	7.861249655	7.892850317	7.865330924	8.007886647	7.775526344	7.804358424	7.786236946	7.603112468	8.032628888	7.895293424	7.287477504	7.943872781	7.885479713	7.920161894	7.940495198	8.014938341	7.891753946	8.222140455	7.920991814	8.003921944	7.972207714	8.030524513	7.912035686	7.832487532	7.897692778	7.902747076	7.866870131	7.828589439
AHSP	11.48575372	10.1593829	10.35414593	9.38773572	11.62539118	8.802822522	10.28196611	10.39814052	9.20093815	10.091385	10.20872047	9.005101496	11.04230345	10.01612165	8.89039552	8.390863659	8.708512495	8.466498541	8.300959111	8.698639759	8.808729512	8.193943761	8.393057649	9.508632604	8.789300871	8.560905393	8.461886546	8.446076239	8.26246166	8.029261432	8.287410899
AICDA	7.802242509	7.728690365	7.744632201	7.742430033	7.811327814	7.823312191	7.762492605	7.699920622	7.764412834	7.758687832	7.653864993	7.759272797	7.924367202	7.433328708	7.796853706	8.166468086	7.830787685	7.784680705	7.843344416	7.85720046	8.065300375	7.889107509	7.781925612	7.556505277	7.745401618	7.8077381	7.809959177	7.812697048	7.832906029	7.776867134	7.716956712
AIDA	11.51294866	12.24096807	12.16513788	11.80790447	10.84639233	10.00118831	11.10414523	11.05699935	10.98910941	10.83432557	11.35609923	10.36200715	10.72577456	10.44478945	9.645344799	9.453847986	9.43565592	9.842983261	9.492237887	9.886506446	9.827963544	9.363072878	9.955768439	9.522473044	10.95295931	9.686457797	10.02543556	9.474408789	9.555121657	9.951457999	10.4838748
AIF1	11.71573031	12.52917517	12.66320029	12.30133321	13.06020661	11.72275037	12.77222645	12.54840115	12.31578615	12.70697917	13.90494359	12.71204026	12.51011635	7.115436535	11.5501533	12.59099623	12.89274123	11.74567921	11.1524572	12.48759706	11.87249197	10.41451463	11.64155488	11.47513944	12.46655613	11.45482388	11.97300303	11.11237842	11.44462628	11.49666519	12.13253374
AIF1L	14.36526591	14.50109955	14.45113353	14.39544271	14.52148548	14.31707775	13.98753472	14.30905795	14.00025596	14.30430474	15.6746792	15.01898344	15.03234931	11.53515846	14.46630703	13.58972339	13.91174146	14.13283865	13.83439999	14.32037266	13.90281265	13.17966945	14.04907199	14.35665131	14.29615194	13.2931866	12.89786248	13.2147649	13.10250314	13.38914612	13.55810608
AIFM1	11.01164859	10.01573488	10.09133336	10.38935621	9.669037374	8.994078946	9.970679722	9.602884635	9.856913339	9.004517909	7.592656298	7.660542004	8.997422024	7.136695654	9.215202994	8.91612012	9.215317301	8.657600289	9.063248655	8.774622376	8.109019593	8.950324653	8.907012743	8.218205336	9.881708142	9.029321493	8.830953257	9.443670513	9.474916558	9.316956156	8.957688514
AIFM2	7.941307978	8.137369744	8.176990356	8.168460648	8.160610592	8.068547182	8.046094545	7.917678788	8.126622342	7.963115298	7.74175905	8.538030736	7.910990482	9.827441813	7.999407495	7.71241436	8.187444808	7.936349989	7.837258454	8.070486594	8.171504868	8.08524026	8.065611687	8.379413135	7.967810927	8.127827347	8.057061493	7.792333999	8.031797467	7.999064865	8.027948489
AIFM3	7.858049328	7.796450342	7.803402438	7.767965846	7.901948174	7.88562706	7.855456538	7.789137298	7.863680752	7.764432515	8.200490602	7.783698014	8.067499202	7.067048254	7.923690242	8.270099294	7.92343435	7.945998261	7.946523338	7.909460415	8.297250623	8.136846927	7.94680518	7.928492805	7.93332271	7.888042005	7.996600036	7.900102488	7.869003563	7.905179664	7.744387065
AIG1	10.47883602	11.06896986	11.50560814	11.28871166	11.06210335	10.1111785	11.30032003	10.29058802	10.81613175	10.38065374	11.09490659	10.59063857	10.49566168	8.767783933	10.4637461	10.45684396	10.48327467	10.69746	10.8999876	10.53783396	11.19371716	10.81332684	10.27750894	10.66781679	11.08876515	10.87199486	10.80570581	10.58415331	11.44198283	10.5041782	10.32022008
AIM2	9.652443765	9.953991381	9.81757573	9.549908599	11.90098066	10.00690646	10.78445319	10.19445384	10.17816167	11.71667138	11.03848738	11.93074723	11.78739251	7.06409878	11.18201515	13.35551953	11.51628966	11.72265806	12.36032976	12.96743044	11.28591918	10.19571339	11.33130543	10.78103968	13.0866584	10.39874877	12.35731409	11.35274917	11.83909463	11.03018128	13.10765702
AIMP1	8.016148336	8.326406236	8.246721178	8.433618073	7.865686734	7.94654212	7.852374567	7.892352236	8.041058794	7.95645542	7.578326699	7.583382872	7.63833205	8.00662676	7.773058428	7.688275282	7.67080226	7.649234521	7.66544617	7.677297816	7.647412199	8.029809637	7.918130046	7.581640281	7.812397033	7.993964534	8.004502631	7.93068841	7.838378685	8.086058866	7.919891293
AIMP2	13.75058627	14.12519346	14.00946613	14.09089581	13.50975022	12.85263874	13.99626974	13.84168329	14.18098249	13.08217216	13.07131299	12.67621744	13.08753406	8.373442225	13.28211018	13.31625804	13.33988398	13.52376025	13.08483341	12.65244401	13.6248009	13.01184173	12.02906641	12.38558825	13.59254582	13.15698444	12.97640588	12.81393559	13.2694895	13.41173347	13.28258136
AIP	14.69266134	14.41971318	14.36323263	13.84338333	14.33396694	14.12577649	14.14393039	14.50552968	14.13990375	14.47603323	15.12671938	14.80033281	14.79026343	7.936314915	14.39111483	14.0832199	14.13471057	14.30074004	13.34394931	14.57671899	13.95275055	13.06648974	14.21398931	13.62410519	14.63474071	13.05569307	13.78799803	12.60819183	13.29004316	14.04266136	14.42263987
AIPL1	7.670555272	7.635989611	7.666271396	7.662854599	7.748109066	7.66573105	7.722706318	7.732657435	7.678040006	7.754386413	8.962821546	7.822182632	7.981023769	9.169305555	7.727680382	7.989178528	7.652888651	7.671292345	7.683618971	7.728895634	7.655375532	7.686896515	7.621780068	7.568827357	7.69900513	8.673454663	7.726437396	7.702884195	7.660149751	7.733304979	7.744037963
AIRE	11.7852501	10.64632068	11.40290927	11.09981488	12.08492812	13.49556905	11.40101339	12.74904379	11.75018117	12.18953426	10.98774489	12.64398181	11.81194129	8.968691892	13.43774806	13.60469585	13.33833779	12.63052255	13.15002256	12.94220891	13.33786988	13.57283091	13.37958	13.36275396	12.00765992	13.16640763	13.42466879	14.08742963	13.57059713	13.30529225	12.90717518
AJAP1	8.023259153	8.247176972	8.103188584	8.194217633	8.136711702	8.166255112	8.178941891	8.247571533	8.090700339	8.134752158	9.660826339	8.577665266	8.480884387	10.21669584	8.223185366	8.465918962	8.42412052	8.755190613	8.361976174	8.262221861	8.608980998	8.247291797	8.155353504	8.508968604	8.299070484	8.076878158	8.273747579	7.998727898	7.964591421	8.502463836	8.384227077
AJM1	7.73889474	7.774170739	7.799137104	7.749588132	7.719932123	7.746662186	7.744950881	7.70032691	7.734972449	7.803760457	7.585399119	7.62416346	7.723950882	8.505238297	7.69081445	7.733763841	7.748790071	7.671688224	7.697496885	7.606541153	7.766213561	7.837593852	7.830110145	7.811953387	7.700612331	7.813415716	7.83774522	7.71538393	7.77016397	7.653519467	7.636508394
AJUBA	10.49470759	9.956907089	10.21076201	10.30330244	10.5358649	11.58819501	10.55094196	10.55200038	10.21716158	10.66591622	10.99268725	11.19100958	10.92643615	7.665245639	11.22965661	11.3686092	11.31795517	11.98675281	11.71689234	11.7848178	11.59774421	11.72030932	11.51006995	11.5757214	11.48142015	12.25232366	11.46283133	11.85984806	10.93526533	12.19651007	11.421894
AK1	7.718059282	7.756174919	7.768929244	7.663217384	7.790182967	7.755624609	7.711393072	7.718133451	7.722076269	7.80029869	7.599420363	7.697056957	7.856173731	9.269616508	7.615564209	7.759914209	7.641356294	7.689684804	7.749162875	7.670238594	7.67792613	7.667392384	7.800140601	7.633453967	7.712804197	7.68056113	7.846992266	7.67475359	7.65283448	7.717378513	7.636456262
AK2	13.54028946	13.41413352	13.73952291	13.68293981	13.56794126	13.89599578	13.54935866	13.08846866	13.42129593	13.64777006	11.99333402	13.55112406	13.21527158	8.702814232	13.59274047	14.2811635	13.83168972	13.88388624	14.51449414	13.94751352	13.96628058	14.04583101	13.84892262	13.97017722	13.81452942	14.20188436	13.99037842	14.03320756	14.13168697	13.87363992	13.97328204
AK3	13.77697051	13.3428021	13.23270977	12.72551779	12.99280535	12.2930747	13.41449091	13.24901973	12.78800822	13.16872093	13.97863434	13.0972609	13.43036299	9.041717233	12.12129964	11.31500403	12.14164792	11.51540225	11.44369835	12.14060405	11.42382038	11.40496201	12.2116713	11.61465582	12.80387727	11.09209277	11.33034582	11.34561699	11.4690857	11.29497942	12.70702637
AK5	8.173618642	8.241786404	8.446105771	7.95782261	8.138392065	8.547612674	8.434585937	8.3585186	8.490422547	9.188658379	8.00900826	7.635566802	9.05236997	9.150772899	7.648537989	8.457639788	8.902761377	8.702504578	8.872107892	9.077259889	9.43359011	8.636178691	8.147626363	8.929376432	8.579031426	8.263337149	8.346162037	8.421438263	8.55295775	9.472705676	8.029600179
AK7	8.118603826	8.386127368	8.091091135	8.474882417	8.341760222	8.22660357	8.03850808	8.579649355	8.326604524	8.648023687	7.704543431	8.928893393	8.997839746	8.493396375	7.950866827	8.094457534	7.82870213	8.380047802	8.47380076	8.221008766	8.873486327	7.940691681	8.98563052	8.21888265	8.037351798	8.292402544	9.305269252	7.911345418	8.040956009	7.880188736	8.705456033
AK8	8.357122625	9.103093679	8.828418444	9.343403461	8.115035375	8.102662463	8.740758143	8.398910801	8.261410617	8.287632859	7.60398196	8.004307677	8.061183637	9.242755428	8.531041425	8.337740527	8.080395509	8.119992186	8.159786651	8.386783833	7.892485034	8.092563896	7.857581375	7.808544582	8.075634252	8.293823733	8.493535428	7.942173875	8.156660604	8.407400282	8.191693284
AK9	8.36411799	8.35429948	8.452331044	8.302189077	8.372630732	8.735931179	8.482137089	8.535916078	8.364834574	8.475718585	7.621055935	7.794751161	8.214698274	7.323067895	8.0182688	7.638220797	7.929088426	7.85836385	8.043401611	7.81125447	8.253072769	8.623444945	8.432247477	8.00716715	7.890976096	8.139766519	8.472259346	8.193711251	8.200985441	8.583652111	8.801434364
AKAP1	9.413104502	9.358633806	9.866811644	9.349588424	9.250770578	8.981736157	9.25540395	8.987325962	9.02787949	9.209319038	9.170043402	9.823042102	9.532571306	8.850794346	8.408896886	8.548266748	8.201660279	8.427202708	8.071817151	8.319489417	8.04225209	8.481668883	8.665245992	8.134187788	8.801073224	8.63347684	8.803547836	8.122322873	8.290795376	8.979978994	8.906700657
AKAP10	10.21212179	10.04570505	10.10400853	10.26164272	11.98933534	12.41650722	11.40284405	11.45135661	11.50515117	11.60356013	11.7318346	12.61414337	12.05885084	9.502748221	12.02420148	12.75197082	12.50339936	12.38199165	12.64823887	13.01222152	12.90969368	12.96792054	12.83689208	12.5912222	11.45633547	12.93268492	12.46033151	12.21906034	12.29230942	12.25567563	12.11771665
AKAP11	10.66232832	10.68020731	10.64506335	11.06603305	10.52891857	11.48573809	10.25509394	10.5921653	10.71516982	10.70165949	11.09279252	11.43665329	11.02230133	7.829562008	10.93281531	10.66072844	10.46785732	10.35739542	11.14871394	10.69717052	10.72525085	11.75581745	11.05692031	10.6952002	10.33933764	11.21394801	11.25614505	11.10932824	11.20103815	10.78972543	10.8348594
AKAP12	10.08598984	10.39646628	11.21819886	10.16740386	11.62649545	12.0009759	10.83637134	11.91266055	11.51160917	11.08952637	11.17563527	11.04512069	10.53657911	7.667503712	10.25012678	9.77097056	10.45383378	10.41776668	10.26261869	10.61776712	10.69530386	7.64160904	11.2996398	10.23495036	9.757606674	9.90921643	10.37609369	9.916927075	9.93188521	10.66098109	9.88964559
AKAP13	11.78512174	12.25727432	11.93377787	12.10011945	13.38155359	12.91297173	12.52670615	12.8134761	12.78246307	13.59882244	14.140701	14.01729437	13.71502543	8.946160375	12.41898694	13.45962067	12.73763957	13.41075027	13.06248814	13.3737325	12.63118326	12.63841953	13.14944906	13.15268144	12.69659268	12.40719274	13.18841894	11.65076555	12.22429074	11.98233412	13.54200474
AKAP14	8.183576361	7.941034239	7.948867267	7.880645241	7.6411005	7.601651575	7.69079782	7.796622181	7.792371138	7.605088258	7.583603167	7.519192867	7.593666771	7.940537151	8.163029437	7.629331192	7.505262989	7.58909912	7.582013736	7.539488001	7.551943933	7.606886331	7.699334153	7.53904909	7.488297072	7.617497368	7.509251874	7.501404996	7.556931532	7.590700748	7.501214886
AKAP17A	11.34994595	11.41728154	11.14626448	11.12274938	11.7887654	12.43991928	11.97281219	11.87174932	11.77037263	12.04862961	11.11871162	12.15141805	11.7659661	10.37001638	12.26603427	13.17650827	12.65216023	12.08359909	12.50794835	11.97232132	12.4290049	12.71013229	12.54155698	12.47072869	11.98393029	12.50921796	12.4774927	12.90540656	12.58166357	12.24623646	11.88491234
AKAP3	7.910052203	7.869700352	7.906150683	7.888319195	7.752227531	7.711464206	7.808662158	7.803946857	7.854512088	7.724807636	7.876654719	7.996968326	8.070091879	7.883293515	7.914664095	7.815542982	7.804891818	7.89894473	8.004922416	7.784747373	8.790058432	7.685850081	7.749183938	7.737982578	7.802626324	7.763840739	7.757355476	7.752944333	7.687744017	7.700147836	7.658759088
AKAP4	7.745201577	7.79395383	7.838944715	7.73576412	7.791630895	7.786374848	7.701388308	7.786249026	7.813696243	7.768491636	7.593196987	7.712843658	7.866366664	10.49719703	7.79780455	7.769904786	7.721384702	7.801205914	7.701398665	7.801772959	7.775616184	7.728553419	7.917340864	7.869363236	7.753253375	7.799072356	7.729158525	7.826973037	7.725294228	7.70504194	7.857977222
AKAP5	7.800089422	7.733289513	7.78809654	7.767934481	7.743219677	7.720975058	7.76512423	7.663348422	7.687122813	7.704091131	7.605438052	7.620898786	7.606483288	8.625449138	7.659650929	7.761030128	7.647980183	7.676840618	7.714787349	7.654722699	7.632331547	7.626096125	7.751299825	7.68473193	7.621637481	7.62050422	7.581320151	7.670452565	7.698274649	7.748575597	7.617243467
AKAP6	8.002852156	8.578673625	8.765067409	8.401443346	8.861969188	8.995701719	8.566584545	8.328770529	8.300472014	8.769989911	9.743057058	9.123502471	8.604033389	9.019206506	7.959901179	9.543002871	7.786542839	7.861798311	9.042758438	9.026327126	7.701376608	8.999484591	8.467348656	8.281155884	8.601458814	8.632268099	8.243748208	9.287877267	7.966995619	8.444774544	7.718745755
AKAP7	11.68980419	11.94993752	11.56523955	11.35420067	12.55491248	11.96771178	11.57369311	11.78551615	11.68590162	12.74929248	12.76038711	12.90982957	12.81878444	8.995952253	10.92471471	12.08548226	11.54540236	11.5824494	11.75878288	12.23657817	11.30882169	10.75329151	11.95038355	12.26335112	12.00715602	11.95550418	12.25644151	11.45261975	10.84059703	11.30224324	12.30765815
AKAP8	10.81618933	11.62518807	11.4060099	12.04227928	10.14186942	9.721743547	10.25348121	10.30355146	10.87960699	9.026679411	9.776888134	9.4390094	9.514197765	9.155257283	9.770516318	8.548896252	10.05795317	10.13744335	10.24869955	10.07105334	8.71528967	9.81573957	10.02514137	9.552564745	10.46912381	10.67400045	9.617039718	10.11361147	10.48035384	10.34266136	9.497754496
AKAP8L	11.89508526	11.3109395	11.38989762	11.24266864	12.24018673	13.0131885	12.1648677	12.44223364	12.38057296	12.73814969	11.54125857	12.19688835	12.25891731	8.939857627	12.94312439	13.03827381	12.68516254	13.06675927	13.40165761	12.83853202	12.60478343	13.3223528	13.36166542	13.38507458	12.50941218	13.85070009	13.68346415	13.56914477	13.31458894	13.10190609	13.32347868
AKAP9	12.37697506	11.88015741	11.7922625	12.10502711	12.2312189	12.56182217	11.45570321	11.68804122	12.18627076	11.87361502	10.77420541	11.73487941	12.10890606	9.04387096	12.06148165	10.98477915	11.3221076	11.35099763	11.67107659	11.30580308	10.9774825	11.81770817	12.0593697	11.59711619	11.64135681	12.33153097	12.01460108	11.91351638	12.02005108	12.53952641	12.02664219
AKIP1	12.17205636	12.15699964	12.05858624	11.67485776	11.71597805	10.17427539	11.76360471	11.66723161	11.6984762	11.24506239	11.95189387	11.21506476	11.70374443	7.690422476	9.929261876	9.293001981	10.43773412	10.61906049	9.625819397	10.48323418	10.54462317	9.700463092	10.21668186	8.711242601	11.69463358	8.489562174	8.961334793	8.368793016	9.879388006	9.304792108	10.61728588
AKIRIN1	13.78779506	13.67332521	13.74702015	13.62152268	14.36723274	14.37201136	14.31766861	14.2775154	14.37934539	14.40946969	13.95776083	14.5365538	14.20533143	10.03167551	14.55852717	14.58100594	14.50594189	14.26032228	14.26710963	14.19623621	14.16113543	14.61361445	14.20773876	14.02099442	14.01498652	14.57755845	14.3754712	14.0723795	14.2860557	14.55190147	14.25531567
AKIRIN2	12.18579384	12.0214079	12.05858303	12.08974572	12.44379845	11.59711613	12.53682997	12.21901274	12.17286968	11.37837841	11.19492399	11.2154637	11.31627376	9.734451522	12.50848666	12.53700958	12.56650633	12.09025086	12.07283239	11.48090677	11.73120769	11.74175212	11.37671428	10.52098203	13.23565141	12.07392432	11.30681452	11.55648148	12.58111567	12.33290574	12.02382125
AKNA	10.14441034	11.42431537	10.57518824	10.44015889	11.24371148	11.38932915	10.1782271	10.54208033	11.11262735	11.04414053	9.914947073	10.63121698	10.08861017	9.527178174	11.39884344	12.68247208	11.47703779	10.77411558	11.29495378	11.34371249	11.13548537	10.94026817	11.01664244	11.84908787	10.45934338	11.89837433	12.33015665	12.31246619	11.96002368	10.98121793	11.79338187
AKNAD1	8.575687662	8.330540827	8.336806443	8.304738996	7.831091481	8.677613311	8.367057659	8.216040707	8.278752221	8.943415522	7.590912957	8.358489327	8.602844256	9.454974955	7.865660145	7.740512074	7.881692265	8.333866483	9.08539805	8.127129062	8.353738801	8.140456713	8.59993045	8.593857681	8.083715706	8.179545764	8.299291369	8.003682398	8.348578922	8.589615142	8.557841096
AKR1A1	13.04066272	13.92831938	13.9788584	14.16389377	13.46011199	12.43713065	13.61778922	12.53804041	13.499103	13.19098674	12.70040882	12.63123801	13.13151431	8.972801284	12.37858744	12.55703058	12.69109414	12.85017368	12.56768105	12.9454567	13.24494041	12.07240116	12.59337524	11.74319513	12.88199583	12.61868625	12.39680376	12.46205035	12.51005587	12.50631039	12.32491431
AKR1B1	9.471344237	10.72334125	10.39241496	10.46453588	10.17579621	10.64549288	10.15316208	10.07105422	10.08560756	10.44002926	10.79534594	9.749481589	9.500198339	10.78177905	9.789356839	9.963546039	10.70231924	10.23784614	10.1251325	10.43381336	9.890276862	10.0218468	9.945653054	9.712352535	9.791464993	10.15410489	10.64440384	10.56531667	10.49312825	10.00446447	9.472827455
AKR1B10	7.734326004	8.255024148	8.122498196	8.202912714	7.709009341	7.590726317	8.133093274	7.751706277	8.37718358	7.519348103	7.587877163	7.660046657	7.535386773	8.699402433	9.396624403	8.658707236	8.656640336	9.215208428	9.176656765	8.299215463	8.312199641	9.65524668	9.041642454	8.40975445	9.753321371	8.937606349	8.133925917	9.668776185	10.02737379	9.627318697	8.86766968
AKR1B15	7.774712703	7.753255064	7.818857764	7.697779085	7.771537247	7.577726943	7.706536355	7.691352728	7.710895216	7.728441735	7.702615387	7.686927835	7.638775082	8.525890122	8.245907406	7.556755799	7.978489612	8.638175938	7.927067277	8.944565982	7.629469835	8.675736774	7.652604255	7.690227432	9.707279858	7.560927836	8.498563821	8.718212101	8.649138916	8.320361034	8.539326416
AKR1C1	7.682109866	7.52351999	7.575238839	7.554019652	7.45917446	7.761207831	7.514339169	7.650427938	7.634766091	7.475651286	7.522052454	7.50035127	7.591420471	7.727426229	7.541479677	7.472107409	7.481495176	7.511064449	7.511201613	7.485513017	7.472382346	7.573321913	7.557916974	7.55782547	7.500996595	7.599742724	7.640309984	7.563405662	7.580312997	7.591376583	7.496985886
AKR1C2	14.7446536	14.45219247	14.84556467	13.87702125	14.76376989	14.70008219	14.23105706	14.72551818	14.76543008	14.5172173	15.19354529	13.80892403	14.40296002	9.670553945	14.28517564	13.78338885	14.41553214	13.99490285	13.46141386	14.21148399	13.34976779	13.87763533	14.26819297	14.34901318	14.31750461	13.85752291	14.4523094	13.44314971	13.54146896	13.81468243	13.91507382
AKR1C3	14.37876638	14.1083116	14.46558044	13.83661381	13.72807309	13.95617644	13.19151593	13.99442864	13.79251195	13.77398336	13.58680939	12.07572465	13.1971869	9.03913999	12.28745003	10.11139014	11.55777124	11.14775396	9.915384565	11.50159828	11.10182506	9.930728491	11.84793478	11.59726703	13.0918354	10.58084052	12.56283965	10.50133995	10.61134562	11.62491552	11.5163955
AKR1C4	7.884743255	8.246920732	7.852182461	7.696204319	7.942172338	7.771093795	8.194735706	7.904139673	7.924051489	7.963130322	8.907009902	9.076504916	7.761203247	9.482024223	7.763619528	7.8157269	7.903820516	7.629178675	7.710917906	8.355162762	7.726917336	7.737455828	7.726451726	7.559630993	7.678546443	7.718160904	7.697120646	7.567807106	7.713186577	7.698363453	7.641334686
AKR1D1	15.46903662	15.17623245	15.25884766	15.34626847	15.52329824	15.4758534	15.10102163	15.40730609	15.39128191	15.6642913	15.87356168	15.83261013	15.6396498	16.87887499	15.32556338	15.79871543	15.47747999	15.66220883	15.55941789	15.6815226	15.89656996	15.55244364	15.76435067	15.91285342	15.44918105	15.75813252	15.69060608	15.86509891	15.57813202	15.55994043	15.60921184
AKR1E2	9.072710327	8.330039254	8.592338044	8.796523005	8.118040801	8.952463249	8.276732691	7.952565976	8.086012908	8.146126324	8.306443454	7.722540977	7.778710721	9.360931545	7.88960542	7.872674062	8.026086319	7.83078135	8.717130119	7.888943134	7.761892108	8.235935328	7.776384771	8.329435092	8.104855714	8.923777398	8.268738857	8.809997154	8.321487515	8.358171339	7.806438564
AKR7A2	11.65969034	11.06033715	10.9644893	10.83458877	11.9066145	11.12052547	11.44800193	11.16872471	10.71934707	11.86992574	13.69557909	12.95860294	12.66537312	10.29472786	11.25404997	11.78763402	11.52235052	12.06222162	11.19432259	11.95145606	12.29778827	10.91023008	11.48060702	11.73618353	12.06461024	10.67859367	11.20817056	10.50898102	10.90580427	10.84378631	11.78977555
AKR7A3	10.6452738	10.61512537	9.22352171	10.24496787	9.710576823	10.4480882	9.572867815	10.5959988	10.10517521	9.665840498	9.654415332	8.698509459	9.457790753	9.749987258	8.973053085	9.442834855	8.915586642	8.937971117	9.87003483	8.948805477	8.449262021	9.957492994	9.499553368	8.353898952	9.320065028	10.02113915	9.10303055	10.12439791	9.322204504	9.579381579	9.474546025
AKR7L	8.103854814	8.987475074	8.927158488	9.113466596	9.350588118	9.147133705	8.17519611	10.12406644	8.97784822	9.097812553	11.3013703	9.998240234	10.2170212	7.278354017	7.999433876	7.731482408	7.694577855	8.320322282	9.018088811	9.335993245	7.675269878	7.641217521	9.925331775	9.776589256	9.644424059	7.609632886	8.793157599	7.717721849	7.66293524	7.598209786	9.232111054
AKT1	15.74964576	15.80499839	15.85189379	15.71448133	15.69268419	15.56232316	15.72452691	15.71681315	15.73265464	15.85046283	15.74032077	15.55965126	15.701293	10.03682607	15.3004573	15.70976732	15.46543389	15.69825953	15.59635237	15.66537719	15.48983498	15.55212027	15.10935098	15.27389393	15.74330906	15.65366025	15.74734713	15.4977242	15.39965498	15.38019056	15.4238936
AKT1S1	10.80088591	9.653371586	10.04861129	10.2538751	11.28528563	12.16818377	10.65632455	10.3669165	10.32929181	11.39134612	10.62942994	10.62515238	10.51895998	10.18603963	11.63345753	12.79731335	12.28538045	12.12884484	12.74576746	11.65561988	11.84747183	12.73160323	12.20537686	12.00468216	10.69597954	12.89108391	12.2369814	13.03515951	13.06272774	12.67348213	11.12362678
AKT2	13.7741303	13.93607993	14.1048288	14.08338633	14.09163043	13.93682719	14.12269958	14.42825431	14.21322335	14.07047595	14.09474102	13.89067161	14.03092631	8.811324833	13.78813418	13.22809562	13.49781163	13.84840156	13.44899147	13.5560302	13.50763005	14.00567158	13.11876042	13.7998159	13.84715567	13.51116917	13.7436129	13.44956697	13.91831282	13.64304666	13.46142957
AKT3	7.864854298	7.928881199	7.935102665	7.872074966	7.961753025	8.063284942	7.850464979	7.879306359	7.899627529	7.854788573	7.518372806	7.735934188	7.853356385	9.029106038	7.940297631	7.905618952	7.904370725	8.018620715	7.907958719	8.024170944	7.97303526	8.135231205	7.768250299	7.823119293	7.871794577	7.963757763	7.897758366	8.016265023	7.917648894	7.842413221	8.007394248
AKTIP	12.14084405	12.84487345	12.09073377	12.58562257	11.93306369	11.20770117	12.49390937	12.64069607	12.3946584	11.56483008	11.04130984	10.87751578	11.22149342	9.511049291	11.51692886	9.715475743	11.00058249	10.48718714	10.74218664	10.60258576	10.88317911	10.84075907	10.68828019	10.77366559	11.85592356	10.81804112	10.04781243	10.83042932	10.72723762	11.11087122	10.85200255
ALAD	7.939558824	7.81438831	7.836755871	7.989577791	7.787835128	7.874808333	7.974733541	7.795740839	7.816242597	7.975284458	10.27195652	7.873812378	8.007914973	9.034200603	7.863241044	8.810757467	8.027904728	8.117793395	7.876169108	8.21423085	8.008595759	8.277061029	7.860896723	7.994653972	7.847991259	7.937702557	8.016787923	8.064243654	7.879743788	7.970208335	7.937030958
ALAS1	11.74547948	11.60132375	11.74472617	11.71571901	12.1591454	10.21230807	12.32637962	10.82914906	11.33409088	11.37178708	11.74731927	11.36163175	11.5198803	8.165959662	10.84999769	11.91215296	11.98939641	10.94081969	11.2451876	11.01140701	10.99518148	10.26697412	9.946879665	10.8243685	12.62952965	10.45846151	11.01741052	10.86473909	11.7621673	10.96304623	11.63054968
ALAS2	13.98871788	8.432139364	10.0339842	8.386789773	12.45348235	10.86979141	13.39145152	12.89256308	10.91517333	8.923708448	9.464330644	11.31973414	13.1653646	8.918698572	10.11289841	7.816579655	7.644353864	9.979109241	7.810794513	7.711264948	8.78387072	7.784032044	7.806971244	12.03664746	8.241558219	8.950850178	7.742142152	7.788168833	8.557426965	7.676387768	8.756935188
ALB	9.139535287	10.78710968	8.719012589	8.743416767	9.488181417	9.612353059	9.105967703	9.075627864	8.770271549	9.488882651	10.93444068	11.23603966	10.43267149	8.388758328	9.711301948	11.13548542	9.850467314	10.5369243	10.06734344	10.38593152	11.12789685	10.07282279	10.17647031	10.83893314	9.689159883	9.671400648	9.701818813	9.561493957	9.450226818	9.061734056	10.04853526
ALCAM	13.2271801	12.82604519	12.94227562	13.2377195	14.12906243	13.59101208	13.59498989	13.33397325	13.51057621	13.8924304	13.16566297	14.13127128	14.09434606	9.54017956	13.25451511	13.96990754	13.63766122	13.65972253	12.79680974	13.53206077	13.804653	13.39604862	13.59668864	13.36809126	12.74498242	13.40023338	14.02496942	13.1850563	12.89952229	13.31490786	13.66569365
ALDH16A1	10.0145233	10.20341237	9.798399501	9.916903783	9.814329707	11.11046411	10.74463031	10.5094128	10.42973326	10.25371916	10.32200579	10.35377578	10.59998986	7.291965069	11.72612717	10.94373645	11.79103224	11.59349366	11.33574414	11.70185711	11.28483777	10.89300279	10.78643004	11.3958774	10.67865587	10.9761683	10.83999338	11.35616853	12.15152518	10.95459607	11.11275231
ALDH18A1	11.50683569	12.70889097	12.21169306	12.8487879	10.75445978	10.02094058	12.23672688	11.43336717	12.0533743	9.849832687	11.75420675	9.418281713	10.50255478	8.842329026	10.18703821	9.292340894	9.458822233	8.950821923	9.623970715	8.840244155	8.722262549	10.74138353	9.814305283	7.756379563	11.18838453	9.184364885	9.548909417	9.501284939	8.705958342	9.846872347	9.04414981
ALDH1A1	11.95827803	12.07713157	12.34909384	10.87401076	12.62631679	11.74231742	11.58178505	11.77299641	11.94175094	11.83987604	11.58962101	10.66536643	11.77591308	8.946485741	10.91372679	9.358118847	9.411290724	11.95034341	10.20303542	11.14842304	11.30872244	10.63816929	11.19005314	11.70175718	10.81408201	9.400566054	10.56376579	8.464403486	10.65596861	10.84827691	9.919963654
ALDH1A2	11.52355415	12.4413157	12.81891432	10.52893404	11.87516612	10.92907793	12.35980489	12.00560795	12.05101177	10.5104575	11.16124556	9.228642028	10.37963422	10.39981387	10.06809521	8.260305141	9.51813821	8.74287569	7.861682501	8.074606131	9.462304321	7.860328899	8.133038322	8.710905274	8.531887238	8.746480545	9.499659891	7.808042789	8.840204125	7.730378804	7.773966086
ALDH1A3	13.58438025	12.17007158	12.79486552	12.79888442	14.14976648	12.86695598	13.33329056	13.40451215	13.38660252	11.89531968	13.74821067	12.42196875	13.00918384	7.521188883	14.95871245	15.35336881	15.25569732	14.69463174	15.08001605	15.47825379	14.24378879	12.39502348	13.88766784	13.40322571	15.31994877	14.15367206	13.77550149	15.24359645	14.85398264	15.12270514	13.76867312
ALDH1B1	8.881296307	9.154615476	9.236151443	8.704249253	9.237457146	8.920177995	9.282625988	8.85015479	8.71243138	9.146842994	7.971466037	8.042248082	8.598444956	9.44339909	8.329855746	8.110681807	8.214743013	7.893679713	7.963722595	7.863984885	8.678947144	7.717550538	8.498665582	8.005254974	8.290788421	8.247658836	8.622042015	8.125630598	8.19843365	8.413052293	8.419446932
ALDH1L1	8.915483694	8.123730013	9.40042687	8.304557093	8.22782584	8.231031491	8.529996068	8.011447515	8.592181917	7.594108374	7.7420187	7.663482813	7.59754283	9.831698337	7.641589153	7.612786059	7.748824347	7.573920803	7.604839493	7.688999962	7.521143754	8.284112908	7.580462143	7.816916585	7.572186216	7.506528906	7.600250704	7.593387043	7.828187928	8.103987119	7.606353382
ALDH1L2	8.193404212	8.426409672	8.433958408	8.286589995	8.699335373	8.767716401	8.342976839	8.721099284	8.364337503	9.797644736	9.313709967	9.330868149	9.46090942	7.185966926	8.499643995	7.676054808	8.164307158	8.85500482	9.222582531	9.18654583	8.409995465	8.500828168	8.936711386	9.240467598	8.929681641	8.884126831	9.352007016	8.417324018	8.710541548	7.848247455	8.530844958
ALDH2	12.68828568	13.07850681	13.34094816	13.44615827	12.33721268	13.43654186	12.51422713	12.81031268	13.29131791	12.44708629	11.78459383	12.31300045	12.40113355	9.055749636	13.45105593	12.50349971	12.92411606	13.23836367	13.17768375	12.66361933	13.51229179	14.11886496	13.67706319	13.29303606	12.53494943	13.8845644	13.12403082	13.67801888	13.4691079	13.7396917	13.37423116
ALDH3A1	14.33502867	13.73153472	13.14878679	14.24014062	11.23637262	13.53472695	12.49975013	14.75674082	14.96296575	12.11401933	11.72433374	12.19861006	12.98802602	9.637198608	14.60048254	11.49456378	13.4344887	11.91944366	12.61079529	12.70891362	11.17949955	14.81572893	13.45128177	13.06884737	12.42532019	14.18131081	12.1335062	13.62598255	14.70010158	14.18679153	12.87742234
ALDH3A2	11.65854992	11.84695709	11.47180464	12.46432601	10.7112621	11.73407565	10.79794191	10.97253782	11.88275064	10.88939225	7.578553436	10.30164843	10.33614683	7.358638731	11.11582614	9.680412427	10.43822378	10.38929357	10.65172161	10.53725463	10.72276888	12.44495861	11.86200843	11.4306301	9.501817782	12.16776127	11.53009261	11.24272247	11.6969405	11.99046648	10.4727803
ALDH3B1	7.882305855	7.714007991	7.612156523	7.715572612	7.947775149	8.158217196	7.986899988	8.110516355	7.849255012	8.345596137	7.597804999	7.662857391	7.655332904	7.592743002	7.987923876	9.07631368	8.596773882	9.208307326	8.49648769	9.368203729	9.21250817	7.506342112	8.812917285	9.618411854	7.860770297	9.006627532	9.402071584	9.473374995	9.039192438	8.820649188	8.285637626
ALDH3B2	14.83989182	14.94698127	14.88536287	15.25417474	14.9521714	14.07663218	14.93832413	14.58185959	14.67397146	14.46620221	14.33115288	13.61425416	14.53824586	9.437530793	14.30394759	14.16343956	14.488973	14.41417321	14.44845357	14.28193084	14.55263346	14.63803128	14.31391035	14.4816157	14.94979853	14.66236051	13.89701845	14.38222254	14.39684237	14.31371809	14.49557318
ALDH4A1	14.42767097	13.50028068	13.56800427	13.48689837	14.02478145	13.43795355	14.04030574	13.19485323	13.57159277	13.7638813	13.98060294	14.16112096	13.86417153	10.8491207	14.05287004	13.42384974	14.22139827	14.24005495	14.15575249	14.27910231	13.7579412	13.78344095	14.25039048	14.09970836	14.49524815	13.4796983	13.5180679	13.45948841	13.90735831	13.80263227	14.17024022
ALDH5A1	12.68331123	11.28787247	11.45195803	11.16610298	10.90080126	11.43204223	10.86220571	11.13744147	10.87195291	10.26258055	10.39723351	10.04900096	9.679099634	9.050457609	11.17334739	9.350304956	11.21253664	10.77037599	10.5371313	10.6990788	9.767222174	11.61087567	11.13393235	11.33291999	11.24636002	10.95831396	9.725774244	11.46580554	11.67204754	11.97610044	10.31018578
ALDH6A1	12.69579224	12.20943817	12.64449138	12.25034972	13.3632416	12.28578936	12.85440778	12.42012906	12.37377783	12.96557296	11.98836311	12.49293216	12.70754774	9.122227441	11.21743441	10.39230843	12.07304198	11.83769414	11.51821347	12.15513848	11.86557792	11.89338963	11.82637102	12.63541835	11.84847289	11.55983266	12.01850568	11.90626858	11.07713337	12.27328074	12.41660451
ALDH7A1	14.56023524	13.57144632	13.90088535	13.50220693	11.41602888	13.47017368	13.27360463	13.48545025	13.90894373	11.58216477	9.781228469	10.10123169	10.76275365	9.408513125	13.75851299	11.01142364	13.42752251	11.56590135	11.95874466	11.80397482	10.12943485	13.41689944	12.8996594	11.30950111	11.62957339	13.18366749	11.3810179	13.48820328	13.85118644	13.93964614	11.87392079
ALDH8A1	8.689195467	8.169973821	8.469842062	8.394183706	9.190472433	9.288506901	9.173613555	9.095080967	8.502879161	9.149850794	9.368578553	10.2393761	9.923827767	7.83342122	9.279996921	10.34532066	9.58629375	9.798877912	10.01232538	10.31250326	10.38485082	9.122475643	9.324023409	9.857004043	9.573114506	9.434575734	8.93738821	9.352317837	9.560901952	9.335253288	9.549969665
ALDH9A1	15.15720095	14.86866902	14.87355721	15.04679387	15.05049607	14.78389221	15.24972594	15.07814237	14.98515685	14.97841102	15.68040115	15.11852526	15.30447694	10.2683961	14.75781279	13.75382577	14.51429237	14.82971909	13.68417724	14.60559415	13.98411562	13.87323625	14.42965106	14.10583896	14.86429813	13.73662706	14.07213477	13.35034426	13.41325988	14.20319636	15.0142406
ALDOA	14.54046786	14.03276729	14.00040429	13.84310702	14.17516949	14.3278942	14.10883556	14.19119673	14.01228044	14.01640153	13.42430133	13.55603875	13.5085734	9.610805549	14.7589822	15.13072639	14.97042189	14.62145534	15.14470871	14.82565031	14.69029278	15.0237856	14.76367485	14.75367222	14.51459724	14.9410589	14.6054053	15.04641374	14.91934274	14.80825764	14.5406547
ALDOB	7.818184022	8.509845408	7.851520449	7.87480707	7.953137171	7.771823597	10.05494868	7.840836489	7.751940154	8.001509409	7.689878231	8.370794021	8.005773228	7.106069856	7.804171681	7.782389441	7.810305457	7.792348173	7.84352704	7.97881562	7.883522544	7.81926688	7.74147073	8.946510164	7.884699587	7.77982975	7.836060029	7.748030172	7.685663489	7.777411847	7.91509227
ALDOC	15.51717054	15.82575395	15.78900803	15.73902506	15.3423192	15.45010608	15.44331507	15.730171	15.62203584	15.63233615	15.55111123	14.70947823	15.39024979	10.56669654	14.56866401	13.78961143	14.22575509	14.29066615	14.3384966	14.72286399	14.57925985	13.58030972	14.09597867	14.56136511	15.19500323	13.811418	13.75425027	13.73150912	13.98438432	14.51646038	14.78800276
ALG1	9.153329723	8.652170925	8.750766225	8.559820236	8.989506754	8.984419701	8.882984056	8.906634924	8.770744447	9.585003263	7.59717379	8.773693861	9.539151603	9.037829748	9.442558695	9.023501577	9.480196183	10.00086437	9.701152083	9.93724756	9.87601793	9.873794159	9.293967725	10.05052368	9.605035064	10.03300669	10.37307445	9.60650354	10.07175416	10.71126383	9.710502986
ALG10	8.395583411	8.860136522	8.78352319	9.059211012	7.976466845	8.366393746	8.106176749	8.463207899	8.753405442	7.982986624	7.627019412	7.650459643	7.750409147	9.043143607	8.134540046	7.930613954	7.882380119	7.784718725	7.889865022	7.928910815	7.773661837	7.614703307	8.448482478	7.704238968	7.961032442	7.691249215	8.042505603	7.685454534	8.056399447	8.075619926	7.855520664
ALG10B	8.771060741	9.636615912	9.404403753	9.694341493	8.0234932	9.215952431	8.921048568	9.532554394	9.624318764	8.110160175	7.692322676	7.686563401	7.686404183	7.92768575	8.792564483	7.800133578	8.337173355	7.852967413	8.141163189	7.870162641	7.64628048	8.407750013	8.462503535	7.834597974	7.829849318	8.649807632	7.948303198	8.351530942	8.683877928	8.660071292	8.040796159
ALG11	10.2032137	10.00788008	10.19816736	10.32662263	10.14149481	10.43521842	10.01384003	10.04613067	10.16454715	9.534048659	8.756710712	9.643666972	9.277709581	10.5514574	10.02035548	9.492725332	10.09360927	9.624565784	9.964894602	9.65429208	9.165877987	10.53829362	10.19925895	9.368204888	9.896576886	9.070796362	9.851153522	9.995236708	10.0995267	9.788680794	10.08176431
ALG12	8.13794779	8.165354612	8.138455697	8.251080171	8.137298462	8.134694566	8.421031493	7.956958163	8.208844281	7.925040268	7.599094387	8.513271707	8.272536907	7.302698704	8.18549525	8.305596946	8.396496656	8.112937575	8.260576279	8.039779695	8.217034892	8.193984355	7.924873649	8.001157328	8.198212766	8.563251397	8.529045469	8.367826261	8.53676226	8.215741247	7.972352431
ALG13	10.18976452	10.25553106	9.971118146	10.45445119	10.80042819	10.48703264	9.990858249	10.08745181	10.49276408	10.55737846	10.58393397	11.22898225	10.99466534	7.943542726	9.599369241	10.88954381	9.911987576	10.45851342	10.56467996	10.27248131	10.41024426	10.42244303	10.25715827	10.38412908	10.18331616	9.342326286	9.575211251	9.492585486	10.45879406	10.79010573	10.52954279
ALG14	10.71963555	10.62389838	10.9044587	11.23044585	11.53206058	11.41412431	11.31643235	11.2532187	10.95192855	11.54007084	11.42140608	12.15213476	11.71982855	6.711718246	10.90739207	12.20190155	11.75489347	11.85047928	11.51902193	11.96631229	12.44337791	11.86532401	10.9943192	11.44131194	11.3414979	11.73820563	11.68988197	10.26672348	10.8922121	11.55753629	11.45890524
ALG1L	11.76167721	11.28424096	11.78380053	10.72453123	11.11799133	12.33949165	11.48246981	12.92746407	9.629193056	12.19640255	12.83992979	12.95495909	12.29954964	8.804983342	9.184433418	10.77397963	13.37402919	13.17160597	13.3193782	13.70579561	12.03204832	9.706449684	13.18422699	12.49213457	11.36994782	10.54036763	9.837091016	11.8939759	11.13148732	13.36929069	12.87901161
ALG2	11.47631925	11.95626755	12.18795208	11.52898494	12.38800963	12.4362394	11.66753658	11.90531301	11.63346399	12.6671611	12.98064041	13.07724954	12.37186286	10.24932214	11.82272231	13.06664451	12.2470605	12.30217054	12.1285503	11.9610733	12.5902601	12.55069111	12.0862991	12.38384056	12.308073	12.68387835	12.91576931	12.04871091	11.8852994	11.95132024	12.27770131
ALG3	13.33138605	12.81029518	12.64151743	12.73032561	11.24427572	12.71625856	11.96670948	12.7470476	12.76445104	11.43595999	11.10796873	10.61195811	11.00735391	9.075805362	13.12124456	11.55432228	12.28177748	11.64434056	12.36537874	11.42014236	11.49532566	12.92647034	11.95776869	11.61012848	12.05195385	12.6165441	12.01649667	12.91280955	12.97811781	12.90745331	11.83978942
ALG5	10.81698828	10.04536956	9.798674173	10.01209009	8.84815994	8.738696233	9.483554885	9.272013464	9.159128843	8.735542939	7.847683115	7.853513324	8.290282074	9.033187107	8.509005563	7.718504891	8.450746154	8.45225637	8.009529007	8.0739544	7.774469723	7.987953606	8.435542436	7.949898233	9.478189894	7.988432187	8.00242707	8.003939279	8.349113594	8.760971575	8.537474006
ALG6	8.651800292	9.549614529	9.467092276	9.863297293	8.311627545	8.345993492	8.822156694	8.807650813	8.84130245	8.205763311	7.576963874	8.023338491	8.077802593	8.495060805	7.862782595	7.770248747	7.976865936	8.103500759	7.981093058	8.200533283	7.689979965	7.600334735	8.463332917	9.106987998	8.547501653	8.217283909	7.568736962	8.345822906	8.351870268	8.807045761	8.325350495
ALG8	10.71806033	10.24614004	10.3624595	10.46493727	11.83298369	12.61897013	11.14177511	12.03702212	11.87413785	11.57443179	11.37189053	11.81116457	11.38330578	9.539725384	12.5831933	12.11810803	12.34907216	12.03435623	12.41165894	12.01499387	12.11120298	12.79013836	12.22066541	11.99194309	11.50360388	12.36915386	11.79539506	12.48272896	12.30016859	12.23489861	12.03478507
ALG9	12.08759803	12.70707987	12.28283254	12.50749725	11.82511253	12.01148812	11.99954647	12.1704651	12.50911955	12.10923039	12.64712158	12.22235016	12.06042679	9.096292803	10.96187768	11.28225235	10.53181874	10.8802808	10.70152124	10.89436402	11.10611425	10.98419243	11.4541677	10.67659173	11.30430112	11.12373662	11.86729382	11.00158581	11.27630556	10.76381653	11.29311474
ALK	8.407222271	8.239551094	8.040294425	7.975125605	8.513230812	8.083509651	8.014284507	8.237722776	8.213302829	8.181135074	8.23527328	7.769516217	8.470402848	9.043275112	7.935941367	8.085634428	7.781392643	8.160179708	7.860788915	7.913805703	8.059803691	7.857342913	7.989111033	7.96968736	7.798051702	8.055643778	8.088851131	7.993852947	8.074630551	7.960887091	8.336333349
ALKAL1	8.096421405	7.804570522	7.823243004	7.657392621	7.689444993	7.80479225	8.1475537	7.717243224	7.677110685	7.72614608	7.573200747	7.594444246	7.622586418	9.072419797	7.688242096	7.650644359	7.620142469	7.671355526	7.682639755	7.766109978	7.613216258	7.603483524	7.620370138	7.78049882	7.693501063	7.662773508	7.836364262	7.691481785	7.601263546	7.553449173	7.521360957
ALKAL2	8.100745011	8.515554241	9.649182686	8.333585155	8.59092344	11.07498028	8.047322088	9.347638969	8.305933201	8.648350477	10.24753531	9.074630915	9.319552806	9.9403479	8.914433071	9.733140484	9.650468357	8.087040908	8.835446333	7.968062124	7.95858721	9.258220054	8.424558013	8.530060148	8.249939683	9.917062934	8.543757191	8.891349052	8.979635203	8.509694175	8.565238199
ALKBH1	9.311090132	10.69156612	10.28818854	10.6180669	10.93445533	10.17782389	10.3217356	10.7555552	10.42746775	10.51086407	12.21756857	11.80096417	11.20621092	9.931830149	9.282893486	9.199542616	9.603436939	9.218185242	10.06464408	10.0102674	9.590842356	7.851737725	8.642484687	9.385551571	10.58878523	9.363533274	7.916885483	9.656228431	8.619794847	9.828484981	10.34820304
ALKBH2	10.60709488	11.76399136	11.88056903	11.37528415	10.10932628	10.12032115	10.3948884	11.30964335	10.82344135	10.30449831	10.72961041	10.86942267	10.71626634	9.046609888	10.33880935	9.991589185	9.387529213	10.67483812	10.55367812	10.58068018	9.73794136	10.32322191	9.768173048	10.08117904	10.73070198	10.11383993	10.15574704	9.710944481	10.18662303	10.69414211	9.985973448
ALKBH3	10.89367762	13.04217137	12.8547841	13.44884304	11.56402919	11.84033685	12.43288958	12.2286776	12.84218278	11.46690088	10.7582696	11.04857742	11.03438508	7.628165117	11.57431748	11.74591658	11.64580646	11.66728457	11.99233061	11.70602729	12.28628061	12.57216215	11.87502508	11.14567746	11.92581175	11.83403831	11.50812825	11.66129466	11.35495182	11.6541264	11.74218139
ALKBH4	11.95473756	11.25543503	10.86411007	11.01908689	10.46143536	11.21462362	10.86954701	11.06840966	11.02972308	10.70756068	11.06637073	11.03951507	11.32656994	8.680933414	10.9998793	10.5598213	10.30121647	10.6430137	10.36578458	10.50098215	9.436893299	10.82403426	11.12303593	10.91208931	10.78223625	11.12289517	10.84178192	11.11273335	11.0515568	10.72818987	10.90624404
ALKBH5	14.97486532	15.14813533	15.31339196	15.38902351	14.23715967	14.31358722	14.37641257	14.83901662	15.10005022	13.9779771	13.91822832	13.52021637	13.56619635	9.385580344	14.52526534	14.23605437	14.44509802	14.23528247	14.54838746	14.22521871	14.19503711	14.67357929	14.29143915	14.41192894	14.14237689	14.7505632	14.59100687	14.54304917	14.37254822	14.12173499	13.97392141
ALKBH6	7.872852715	7.735940454	7.778605785	7.745895072	7.875815511	7.741370506	7.8391505	7.779352655	7.755350469	7.804705798	9.688444347	7.702841324	7.842719591	8.891818515	7.746420308	7.670368578	7.827830535	7.791274127	7.881400526	7.790732366	7.838792729	7.735470401	7.752181101	7.711104832	7.779636499	7.732821588	7.704564027	7.731741952	7.797429104	7.733107282	7.733323303
ALKBH7	11.35688985	11.353485	11.5886219	11.78106163	12.62195189	12.38593664	12.26996355	11.57664544	11.58984596	12.54595216	13.07706191	13.22600238	13.1292273	9.522415902	12.78366075	13.76272806	13.09110988	13.59371918	13.38956282	13.76304233	13.98414626	13.29244529	13.05101699	13.83444206	12.93121729	13.23607052	13.01914716	13.16415136	12.91306328	12.80071154	12.66621501
ALKBH8	9.767651219	10.8005897	10.49946377	10.35608505	9.63383343	8.9830901	10.02721775	9.991920945	9.919545643	9.780722383	9.151961589	9.291140201	10.31187462	10.16164305	8.170488088	8.995995867	8.317811274	8.947533482	9.479756514	9.503712688	9.330270981	8.245092394	8.721668643	7.993459765	10.20012892	8.479165162	9.159585622	8.701129384	8.337540289	8.873917335	9.869410401
ALLC	8.019635775	7.849236204	7.976617576	7.863522598	8.229206387	8.177689665	8.286585524	8.133397735	7.974969244	7.963924912	7.983642066	8.838037477	8.689784797	9.835277264	8.696336099	9.001057484	8.276172207	8.177389976	8.207571562	8.289877229	8.591447668	8.118893842	7.933823588	8.250025471	8.088521332	7.98869667	7.984306818	7.969261808	7.95705231	7.816242934	8.160883769
ALMS1	8.465144773	8.429832767	8.690074803	8.74062513	8.893524108	9.046689038	8.917174341	8.425325136	8.528024122	8.786717228	10.987448	10.45963302	9.210059994	8.197171175	9.233081586	7.803583889	8.221958839	9.480433706	9.377531953	9.150833157	9.471119946	8.776366118	9.201034016	10.10556032	9.083537598	8.96541917	8.039500402	8.177805219	9.904567089	9.580401057	8.932251836
ALOX12	8.40578628	8.972610661	8.505772875	9.304046231	8.164530251	8.278986859	8.798604011	8.939676957	9.029134778	9.11113722	7.588596772	9.492076029	9.631833983	8.997756088	9.475116947	9.198285831	8.488884748	8.366125693	8.244926773	8.564941111	9.591270445	9.747808676	9.229715062	9.360806343	9.074869901	8.935977101	8.49842269	8.274254978	8.470896837	9.297298789	8.651069902
ALOX12B	15.32230214	15.6232734	15.17366805	15.6558758	15.15384436	15.52667542	14.89360842	15.39531379	15.40806343	15.10679434	15.07769388	15.33536059	15.30545917	9.011390069	15.34380459	15.89227441	15.46705689	15.72898861	15.62593794	15.69896191	15.94797789	15.56747657	15.77185952	15.96760262	15.86147158	15.77405037	15.68021074	15.76077232	15.70885729	15.52092671	15.74935991
ALOX15	7.835023365	8.045453935	7.813362494	8.143523935	8.236582705	8.115857518	7.854233195	7.866555519	8.156523643	8.563324765	9.85453636	10.65024541	8.482788894	7.46607664	8.782077646	9.051088701	7.837364685	9.109804288	8.779362618	7.752171708	7.793193889	9.506490683	7.842560825	9.99619697	7.908269654	7.797998374	9.45972907	8.707773103	8.353316345	7.816679908	9.532571282
ALOX15B	13.75972604	11.02616215	12.89613905	11.87668062	14.03406148	10.00857182	13.35833773	12.91095456	12.48965951	13.1314474	7.629414799	7.63854617	12.8284959	8.930878123	13.11028662	10.79647228	13.11612966	11.10813202	12.32605653	11.34119991	12.84318939	11.52389807	9.492802197	10.67637531	11.401553	11.55718527	10.61790665	11.9821463	11.55295341	13.7088236	11.07152511
ALOX5	12.72323613	13.9133182	13.78870145	13.58612266	14.27669105	13.7230383	13.35542355	14.06582444	13.67295046	13.96393999	13.18208881	12.74609075	13.23552691	7.965681876	13.52980637	14.45719625	13.97476033	12.93231504	13.88463634	14.00688151	13.26101269	13.90424714	14.10390736	13.33404536	13.2569058	14.02178245	13.87052865	14.06660139	14.02255969	13.61847702	13.36295432
ALOX5AP	10.96232622	11.94786399	11.16477134	11.56066732	10.28877713	10.41780398	10.29518327	10.0061158	11.20636181	10.51438905	11.03159618	11.21572913	9.437083236	6.675720405	11.12761143	12.18171113	12.83082727	10.48223909	10.58636014	11.53225756	11.18604094	11.30068879	10.89695096	11.48241562	10.52645422	11.43238174	11.72636169	11.1279022	12.08409547	11.22714998	11.26554889
ALOXE3	11.87304986	12.44472016	11.79265956	13.08419466	11.92104836	11.66237088	11.02920899	12.43730224	12.21674833	11.32894038	11.98302	11.5203279	12.15118606	9.766665298	11.55514924	10.71150417	11.49974495	11.18777489	10.76470387	9.768751616	9.965839262	9.954931799	10.4518632	10.53411706	12.970674	10.22488345	10.87862741	10.81903457	10.73104313	10.93627836	11.4613786
ALPG	7.74387359	7.759831491	7.784090594	7.678287011	7.734575066	7.814408357	7.755080502	7.805423321	7.785999534	7.764715127	7.807448344	7.730200754	7.612508144	6.770388341	7.844244068	7.832032565	7.864489089	7.819180685	7.82550751	7.807201762	7.767805779	7.942786595	7.819646202	7.904771225	7.685421161	7.789034573	7.862359912	7.82271699	7.769014142	7.871132644	7.874519327
ALPI	7.653707571	7.600140173	7.637430161	7.663431651	7.687070308	7.696091472	7.663354156	7.672723834	7.684409044	7.641582506	7.589801801	7.691912068	7.851267666	8.175001346	7.700501559	7.646742145	7.693487588	7.672372077	7.642310306	7.696565938	7.680590301	7.696837417	7.759007993	7.810466648	7.725413196	7.700625835	7.814207525	7.792169656	7.720239019	7.720087783	7.702869731
ALPK1	10.93413609	11.78862536	11.5871456	12.12723131	12.44236813	12.41992124	12.16424074	11.88905264	12.47901524	11.87277398	12.66206278	13.00477925	12.81280518	7.780624725	11.3864549	11.71364137	12.37267882	11.62355757	12.32174875	12.36691877	11.64955734	12.12771989	12.03840729	12.29935846	12.38300123	12.36809794	12.59255712	12.0558648	12.06930356	11.60643071	12.27751233
ALPK2	12.67713444	12.22914499	12.3661123	10.04366291	12.67756464	11.3036884	11.55457464	12.70941956	11.12336017	12.85093648	13.45476547	10.45129111	10.28217489	8.217696297	10.81181372	10.37346895	10.55281928	10.58584294	10.94010813	11.00845607	8.363890825	7.906035235	9.963264205	11.51767735	11.59682993	9.527814025	10.48607978	7.935318095	9.974958262	9.728249656	9.903735834
ALPK3	7.591900221	7.654448901	7.639792948	7.597585465	7.639791154	7.642626787	7.600644773	7.706810191	7.608834217	7.634870351	7.601646507	7.58898022	7.4821841	7.518003718	7.577452333	7.589137612	7.562517608	7.578891878	7.660794887	7.618741391	7.65811599	7.688582957	7.724888731	7.519618878	7.644062973	7.629683362	7.67915116	7.623036938	7.655596274	7.556260107	7.589558903
ALPL	13.45811756	12.97274985	12.53897576	12.09548322	13.70098476	13.5316848	13.31676687	13.34221781	13.72257418	12.66126825	14.51239804	12.09493	12.66464786	8.748218456	13.67270324	13.6448567	14.6408329	13.93650001	13.95502157	14.14104568	14.12181209	13.33654737	13.36836129	13.91677028	13.56139832	13.46442343	11.83443643	13.31271066	13.77457748	13.28246091	12.9476078
ALPP	9.828409636	9.291529423	9.522905724	9.747347709	9.670855801	9.966957003	9.701766158	10.12079077	9.549600963	9.317808247	8.924860968	9.909009234	9.45783273	10.06758023	9.899485605	9.624553647	9.806992793	9.098619508	9.540751218	8.88145919	9.709926012	9.720828647	9.912710873	9.286504235	9.674937587	9.254339802	9.273595444	9.555227962	9.213671514	8.883822184	9.63212431
ALS2	11.89972122	11.93595485	11.49079464	11.69140568	10.68142936	10.16943403	10.97499975	11.11113669	11.11075557	10.30473524	9.648812936	10.31114849	10.52539074	8.89606653	9.971675584	9.436555313	9.580768422	10.04790508	9.83473703	9.647663685	10.3096779	9.826378129	10.48894591	10.01323047	10.51861231	9.703872794	9.468017267	9.940944723	9.59794411	10.0363479	10.21148783
ALS2CL	13.15397696	13.69318217	13.43948034	14.0163697	13.62468029	14.7510632	12.7660179	14.42957124	13.97331273	14.14465549	13.77630088	14.85053577	14.57077395	6.698897272	14.66832513	14.50599398	14.19306174	14.68793692	14.84159678	14.83058247	14.81951815	15.01625736	14.54941269	14.91825884	14.09290118	14.6082056	14.78350259	14.52233986	14.16888951	14.30836889	14.37319312
ALX1	9.936551941	10.10549754	10.42036497	11.5541191	10.65644707	10.11613627	9.64631514	10.17770081	10.44199958	10.3750228	10.94578571	11.50895586	11.64082972	10.21865902	8.814458594	9.76267945	9.365915722	9.554735658	9.757164472	9.730128485	10.50712154	10.02100598	10.16262158	9.605673107	9.720952897	8.816267329	10.79928072	8.597637634	9.463151421	9.0077424	9.572309483
ALX3	7.859830128	7.866239941	7.735289481	7.799739073	7.855118366	7.814747783	7.923730905	7.843814591	7.81623952	7.929843663	8.330583168	8.443941376	7.725151168	9.383075102	7.939191824	7.959469603	7.878389718	7.900423111	7.896247701	8.100972927	7.87960548	8.050893382	7.785994088	8.033391922	7.848629374	7.849533619	7.905799464	7.805196123	7.876860206	7.826872984	7.927012951
ALX4	9.292383112	8.333939197	8.575873701	7.953562341	8.693028464	7.669862714	9.230106611	8.659223351	9.099704767	9.334613571	10.77624726	7.705556568	9.480657358	9.738218531	9.263696976	7.758296999	9.187174714	9.38293212	7.531610527	9.269930269	10.45113498	7.574355985	9.780646972	10.86776741	8.103658133	7.559317151	7.578756967	9.835614257	8.990776764	8.752345635	7.669772756
ALYREF	8.064672398	7.909905194	8.033482961	7.892604722	7.912287939	7.92793494	8.053447633	7.936054155	7.914689127	8.177226378	10.03066958	8.623005429	8.574312041	9.563893045	8.009013279	7.989294163	7.840153167	8.115723072	7.769034558	7.930235361	7.912797087	7.856635292	8.207899407	8.127710089	8.04221073	7.893698952	8.194256565	7.871911736	8.063632232	7.927999207	8.443178118
AMACR	9.610891925	10.04159582	10.1029622	10.033765	10.47400761	9.304773201	10.07758895	10.16675262	10.19151074	10.3699435	8.888465932	10.46065419	10.66869579	7.528694738	9.871501797	10.1693709	9.275062197	10.18663418	9.755024488	10.95885825	10.56132963	10.30985003	10.29254467	12.01460019	9.994586819	9.681412208	10.70667102	10.05580164	9.664117411	9.339990903	10.70983469
AMBN	7.635001429	7.634547703	7.733500483	7.709948397	7.608058134	7.609655061	7.559262467	7.591603532	7.595120279	7.574147984	7.630243729	8.12391625	7.699059691	9.780748894	7.674395882	7.675195892	7.682530577	7.639011932	7.666354489	7.651070231	7.793023588	7.674433447	7.647019123	7.826781107	7.757040975	7.74976156	7.724485614	7.682847245	7.622403088	7.699210171	7.651100464
AMBP	7.69744399	7.66662867	7.721443392	7.626573003	7.694889616	7.696304206	7.741855802	7.745995024	7.799934496	7.672999687	7.594153122	7.670289254	7.649426486	8.365707924	7.752210249	7.774273528	7.696702942	7.753718283	7.653734797	7.71281811	7.736827763	7.741783219	7.745800174	7.831732025	7.821199326	7.724943374	7.710619198	7.778618438	7.732679255	7.69256953	7.932981591
AMBRA1	8.458061912	8.712128203	8.625088415	8.937301946	8.076810919	8.38823191	8.431038462	8.361136617	8.582634765	8.191941714	9.503471562	8.57607752	8.197608468	6.817650031	8.907616749	8.220376096	8.568428691	8.664387027	8.862944289	8.170166723	8.713752639	9.156638757	8.635169254	8.381563673	8.843905433	8.760038439	8.448048533	8.898057547	8.614549305	8.534862597	8.33836411
AMD1	10.61003858	10.97693191	11.0340865	11.36279985	11.42102067	10.64353173	10.81250921	10.82238731	11.06574016	10.97316706	11.4034485	11.30312212	11.48569891	8.817021991	10.97055618	10.72659482	10.46265223	11.6166656	11.27174476	11.05897662	10.925364	11.0824621	11.23325773	11.02513502	12.10523679	11.16040685	11.40722115	11.13737155	10.82379836	10.60511371	11.10419185
AMDHD1	8.439779379	9.932691659	9.072661781	9.1784665	9.336631302	9.110276703	10.33920394	9.332396027	9.881653669	8.672365289	7.86451545	9.309399616	9.267639948	8.091536466	8.673625963	10.09165032	9.496238523	9.722121934	9.241820423	8.384518941	10.28342472	9.211015092	9.760731149	10.38860208	9.3657736	9.934450727	9.623370069	8.583823956	8.406215325	9.417447333	9.598442438
AMDHD2	9.185482716	8.814777332	8.821488983	8.951697951	9.475643561	9.443794808	9.291027386	9.176198696	8.784744369	9.252907131	9.705250106	9.211853097	9.373267144	11.10916586	10.07875958	10.60373834	10.28510283	10.37605092	10.55464269	10.56714995	10.63490808	11.13232451	10.03550682	11.30290726	9.808614002	10.54289853	10.35751142	10.72125639	10.18264082	9.642116477	9.285932666
AMELX	7.893462869	7.966654756	7.624640488	7.639214723	7.532338703	7.936861762	7.717567953	7.739405414	7.585548176	7.620293365	7.60285588	7.673360065	7.547241033	8.602963089	8.087001883	7.613133005	7.589671484	7.572745455	7.586606073	7.604608141	7.52649133	7.71342801	7.533465583	7.494484073	7.646586318	7.568361908	7.704800902	7.645108729	7.610310761	7.60802278	7.548937249
AMELY	7.916256744	7.840245728	7.891380413	7.897623264	8.021903244	7.981766757	7.990166783	7.966842022	7.86811049	7.837185322	8.160210335	8.223075494	7.719034973	9.412701564	8.108188896	7.937599522	8.005532827	7.9268954	7.814658096	8.091307507	7.736016867	7.762661382	7.782637968	7.869922907	7.965643077	7.834171071	7.83032348	7.852111325	7.730561715	7.86157409	7.830023918
AMER1	8.530366446	8.415907966	8.349100783	8.728492804	8.297594292	8.35357086	8.432538401	8.368676477	8.599931093	8.169756974	7.595708376	7.697396705	7.983856387	9.303963469	8.114617758	7.901653978	7.985834522	7.892369546	7.961925571	8.179389312	7.715968582	8.520477615	8.522177317	8.02669678	8.241070049	8.847983494	8.317372575	8.093675502	7.908419517	8.563851615	8.180665844
AMER2	8.011065448	8.115403626	8.069476304	8.323458981	8.09034994	7.84608217	7.691549651	7.893049355	7.792030528	7.762326802	7.880594599	7.836151624	7.693527798	9.39069521	7.622230405	7.673119808	7.558364114	7.654306982	7.576715167	7.931425709	7.534567426	7.568351968	7.67920817	7.585038438	7.701369166	8.040743414	7.691895354	8.038587655	7.660186553	7.624051759	7.951316749
AMER3	7.751357595	7.626487864	7.602811782	7.640387328	7.634002804	7.658364351	7.672594984	7.6243609	7.585630088	7.551766978	7.599754964	7.672652766	7.642549432	9.415356885	7.607275799	7.782678602	7.657676247	7.775760831	7.692870417	7.646965208	7.697874947	7.604946536	7.620112168	7.677135217	7.629318375	7.640320656	7.657058875	7.612031489	7.620383277	7.570630349	7.624981887
AMFR	10.71908202	11.20889017	11.22961786	11.18571853	9.932153117	10.69774576	10.7111389	11.070232	11.48580972	9.983327075	8.201117696	7.893698592	8.485725386	9.024204222	10.69612109	9.348622195	9.516615224	9.750132459	10.47766531	9.500873226	9.053218076	10.09241202	9.936621557	9.168778669	9.526641871	11.09528208	10.7875292	10.8185185	10.37125387	9.927078367	9.81488946
AMH	7.520526083	7.787136621	7.584007927	7.722697509	7.682745426	7.603255045	7.65121363	7.642667938	7.622083731	7.538653981	7.610259161	7.571462265	7.726787433	9.031213202	7.569082558	7.574861012	7.5808246	7.90028415	7.486648997	7.628345157	7.515784694	7.502481837	7.661544096	7.520000219	7.544975892	7.601918855	7.536120852	7.550452987	7.566186436	7.503723522	7.565251038
AMHR2	11.47041146	10.51439371	10.4531651	9.012740401	9.971716194	8.606853353	10.05675687	10.16024714	10.15697322	10.51846818	11.14693449	10.27102532	10.38444866	7.99274975	8.857192441	7.59857885	7.640254175	10.2736351	8.192160039	9.173896143	7.584805541	7.547799458	7.612167222	7.55054959	9.60831919	7.526976955	8.463033236	8.518894309	7.629435911	8.226040489	9.304198312
AMIGO1	7.997129679	7.878182894	7.9433213	7.846390593	7.911028388	7.857398416	7.931776301	7.925465266	7.993829034	7.91467463	8.044045895	8.127776828	7.890032361	8.333303892	7.990008744	7.846925891	8.043346486	7.866064958	7.873888377	7.843871935	7.93992383	7.995937529	7.816709602	7.764707268	7.929793645	7.791153021	7.929043288	7.925615159	7.948024378	7.831173605	7.768184116
AMIGO2	7.912639075	7.978456417	8.062931628	7.865986951	7.912432299	7.886682209	7.896364256	8.038700346	7.984887901	7.926385778	7.585642087	7.770829151	7.95626266	8.879594427	7.914673372	7.850722871	7.985857067	7.879988524	8.264455192	7.952632057	7.736039069	8.214729797	8.072973861	8.109769159	8.132177353	7.892204297	7.829208492	7.821396036	8.184377902	7.966861444	8.010937135
AMIGO3	7.816755086	8.481228705	8.170722725	8.499621535	8.465361151	8.541448418	8.158705759	8.747376758	8.558404955	8.603692263	8.478856828	8.735101337	9.343076587	9.37481304	9.236294656	9.304198976	10.06859421	9.148983992	9.137743876	8.358869805	10.55167286	11.18421442	10.1285761	9.467966164	8.433553938	10.35979699	9.781451883	10.12894001	8.838180803	8.724917312	9.666130764
AMMECR1	11.34961942	11.22492785	11.32311451	11.3539799	10.99251093	11.8326027	11.15906382	11.64969847	11.37715251	10.77009904	7.833048806	9.790505414	10.02213536	7.067181239	12.6987583	11.03441479	12.37041391	12.44307352	12.44542398	11.46306381	11.80355603	13.28573355	12.4338119	11.5318909	12.02902368	12.426287	12.05946695	12.93637779	12.84150526	12.96405447	12.09049703
AMMECR1L	10.37758843	10.13688768	9.944791362	10.10742994	8.717797633	8.230847044	9.403681719	9.055256319	9.409318104	8.658012332	7.622905551	7.8505487	8.665040658	9.100731353	8.290807194	8.232034337	7.996017776	7.943813604	7.855771284	7.770165146	7.935486776	7.665719869	8.024436003	7.604681575	8.860163587	7.71183682	7.722209442	7.816882776	8.343847539	8.179651465	8.392197361
AMN	8.061740649	7.956941547	7.953188105	7.971668618	7.924567085	8.770766614	7.954858875	7.930344585	7.984633482	8.368634119	7.699351693	7.804797592	8.695559789	9.420259992	8.60255832	9.586369582	8.85484533	9.145428783	9.236450333	8.468012841	7.729445351	7.796221736	8.843801899	7.73993258	8.601338523	9.107679723	8.569264574	9.5154817	9.041183593	8.953615028	7.814692272
AMN1	7.998564754	8.131139883	8.074908813	8.237091747	7.803587414	7.980695596	7.795268213	7.788181497	7.830004729	7.790641379	7.607503796	7.724042334	7.746479612	9.941082549	7.755207343	7.770747005	7.753694048	7.867095218	8.022419195	7.977113333	7.763851804	8.539403087	7.938918624	8.02104901	7.78190756	8.196911753	7.880226239	7.825343688	7.861133584	7.906396609	8.012053915
AMOT	8.032564433	8.232860384	8.206494376	8.308656244	7.933023893	8.047461933	7.930109319	8.112782847	7.963276416	7.999082546	8.719908968	8.648174793	7.873938541	10.52921299	7.937725165	8.078443586	8.004694845	8.035293634	7.832843719	7.966523118	8.177029621	7.884363103	8.000599357	7.97378359	8.201145822	8.118630849	7.951043319	8.052855183	8.087147889	8.107609331	7.996092513
AMOTL1	7.709155386	7.6901219	7.664882375	7.676510519	7.72561879	7.698084577	7.720650527	7.689757961	7.751093529	7.741261921	7.675543548	7.611936188	7.703876421	10.02598694	7.666036663	7.641772625	7.685617343	7.685556688	7.777984648	7.72711978	7.830885637	7.765034682	7.734995306	7.850127084	7.708501756	7.73342617	7.709418336	7.755627072	7.696591329	7.802478063	7.700351007
AMOTL2	8.268517074	8.225109957	8.136520657	8.290606821	8.377602776	8.327388439	8.070578862	8.308695743	8.251382132	8.161013455	7.592785289	8.636517358	7.904330389	7.527011697	8.506464426	8.516106985	8.419011255	8.153951012	8.48300195	8.61714997	8.385781232	8.569044534	8.496871095	8.254474795	8.23800522	8.438853187	8.342706686	8.456453281	8.434145654	8.302238698	8.52540483
AMPD1	9.21970127	7.72842722	7.798785516	7.761422161	7.507807913	7.685874869	7.675017301	7.730760184	7.941439072	7.562212534	7.59732917	7.601451022	7.537387067	9.321145876	7.629618132	7.545619583	7.538356221	7.543931628	7.515535858	7.568359988	7.509724279	7.62271855	7.688473157	7.600553498	7.551603619	7.588906145	7.792673323	7.85320232	7.619406267	7.4668162	7.545421591
AMPD2	10.09695213	9.695066209	9.435512064	9.653425193	11.5875174	10.51353336	10.2247245	11.09935265	10.71609749	11.70296257	10.97314493	12.16526476	11.44307934	7.121399571	11.29508989	11.86307901	11.59380911	12.28823465	11.22421329	12.08795168	12.1462965	12.34583777	11.66914127	11.01126205	10.81627854	11.14100728	12.20610021	12.42102628	11.64843464	11.00618161	12.19052422
AMPD3	8.088213907	8.08517971	7.612317421	8.401904454	8.266832445	8.612284147	8.079283823	8.832462868	8.439577087	8.231247449	8.84634193	8.630903453	8.447865156	9.792069077	11.8181431	12.43506672	12.52170846	11.36373995	10.64342995	11.36186703	11.26032567	11.78540668	11.36968222	11.59538105	10.85073716	11.33523462	7.746588119	12.66448581	11.89232722	11.03061438	10.6231609
AMPH	9.480745046	9.889451895	10.26879157	9.982134816	9.654379952	9.731209971	9.433324059	9.414800425	9.192005101	9.212609291	8.945382973	7.852480192	8.177809367	7.492432132	8.365468128	7.755444209	8.074018939	8.599582708	7.803063707	7.758681488	7.778090813	7.740844457	8.568439142	7.844449986	7.929243141	7.683521244	7.854326029	7.660918493	7.803266399	7.756553706	7.753778821
AMT	13.74811826	14.21892468	14.1665059	14.05231187	13.91647293	13.41376834	14.04178512	14.00584835	14.063161	13.89850481	13.50906541	13.56013914	13.74446488	9.098229422	12.17568573	10.69086738	12.20568453	12.67833953	11.59736765	12.31876433	11.27702547	11.349174	12.41726471	11.64144804	13.32683943	11.51549548	12.29464977	10.14325651	11.64912419	11.66242535	12.74965446
AMTN	7.508038579	7.919990816	7.832675974	7.620603407	7.774564154	7.534246211	7.982728436	7.750634056	7.978545501	8.155636004	8.632016462	7.648481778	7.585654064	9.447586242	7.638869653	7.531309876	7.635489868	7.91172891	7.954173916	7.628048445	7.701402319	7.480472589	7.615330717	7.810311898	7.597772108	7.560344281	7.633906487	7.606124321	7.586786109	8.317882612	7.554849988
AMY1A	12.15762534	12.4070026	11.35401276	13.36324933	12.69742424	11.45743225	13.53012523	12.49158681	12.95326738	11.75950273	11.80635401	10.92139964	11.54767586	7.729232167	11.62683095	10.83307716	11.19034253	11.24136271	10.93589306	10.92097449	10.18090042	9.89008154	10.10084628	9.993851486	13.13093423	9.907843317	9.7593877	10.01133175	11.08349838	11.55951409	11.19852935
AMY1B	8.920212717	9.220922644	8.605193077	9.908783347	9.446972553	8.390110624	9.921420052	9.293903404	9.610936319	8.650025424	9.565356209	7.70829172	8.651949178	10.72962453	8.574608035	7.885226417	8.513271669	8.471296913	8.473731517	8.386832077	7.880702228	8.068085353	8.076415515	7.916419154	10.16482897	8.003153679	8.003857161	8.073174099	8.338644148	8.436520227	8.560185606
AMY1C	7.921148623	8.019129474	8.001662702	8.066041434	8.072498973	8.029999137	8.149006286	8.02591318	7.991189854	8.259522534	7.597897565	8.092706519	8.512102055	6.758491267	8.115651781	8.773045396	8.361737484	8.770401916	8.24532608	8.42285792	8.971377055	8.350850025	8.484621743	8.847283222	8.195710482	8.21353098	8.363126406	8.087768083	8.065540147	8.123710312	8.272995866
AMY2A	7.785051755	7.863288854	7.827111914	7.86050809	7.878393594	7.838761856	7.877161342	7.854636579	7.820348742	7.922863817	8.557289719	7.730306846	7.828137828	7.730942586	7.869086902	8.108942287	7.797877094	8.007653894	7.873809525	7.88467267	8.015617974	7.931507118	7.884407427	7.934132794	7.995233292	7.940599123	7.980625943	7.936539027	7.863847058	7.822428867	7.68239376
AMY2B	9.551599624	9.143626251	9.25658624	9.088161441	8.958507664	8.704481364	9.076417629	9.034745201	8.91228886	8.954428573	9.078217484	8.792508122	9.117725974	9.364617455	8.100798671	8.512385981	8.103477875	8.070763083	8.16688631	8.296627321	8.286765704	8.297878091	8.462911526	8.291274941	8.472772224	8.260872014	8.328750323	8.241472187	8.26851201	8.230413802	8.48755748
AMZ1	7.623980788	7.598214406	7.572837099	7.550134389	7.631849496	7.547979203	7.586098491	7.611055469	7.652051419	7.686751151	7.596285794	7.590563217	7.710766309	10.14388556	7.664917623	7.644615136	7.69804018	7.549967025	7.553280438	7.703956268	7.701428834	7.549841927	7.538102745	7.637529301	7.639150427	7.715313371	7.591114048	7.642476939	7.687773622	7.793320159	7.519447263
AMZ2	11.1577426	12.65211792	12.53960324	12.45955368	11.57409468	11.60983402	11.7069445	11.3064276	11.87740159	11.21302122	10.24187395	10.59374645	10.61122588	9.246112856	10.18601943	10.87118056	10.8015879	10.40419477	10.06358056	10.72558667	10.54305337	10.96693249	10.58363892	10.69813046	10.28677789	10.00725366	10.66260362	10.78357409	9.926131969	10.41723	10.75539691
ANAPC1	11.41257821	11.95080053	11.78566616	11.93822262	10.39378215	11.02011894	11.09372102	11.38080258	11.60998653	10.02193482	10.36812403	8.53673435	9.528246763	8.307649138	10.99583217	9.020703269	10.57220318	10.04233658	10.16097667	9.874600512	9.033980539	10.92043415	10.4267496	9.156317195	10.30934775	10.80221769	10.0937263	9.960806483	11.1228244	11.32736633	10.30789571
ANAPC10	10.36613922	11.00132117	11.10395945	11.37114598	10.27518128	10.1517142	10.27646337	10.29175017	10.33699679	10.2997342	10.47394539	9.879159187	10.55663199	6.761156016	9.707373318	8.778940676	9.564130086	8.978566709	9.644509107	9.270548926	8.640108715	8.536988784	9.437097258	8.886568034	10.1242322	9.191721579	9.419006449	9.622707788	9.395760973	9.731420815	9.996596685
ANAPC11	13.28868827	13.46673659	13.6644415	12.77739488	13.02063625	12.49359269	13.23070158	13.07371844	12.99279254	12.94351468	13.66509399	13.66395534	13.50343036	6.592537069	12.83437184	13.90121751	13.20459034	13.58613799	13.48589226	13.7353946	14.20431736	13.27189208	13.26448366	13.79386311	13.52326611	13.08076224	13.45225706	12.96407473	13.05565582	12.96136097	13.26014834
ANAPC13	10.3042928	11.35208331	11.11571883	10.94641474	10.19236401	9.314069508	10.18982289	9.630813977	10.00384096	9.377042072	9.44916039	8.790824871	9.863212188	7.581076263	8.679966764	9.051398963	8.981286164	9.157849611	9.170417194	8.707677965	9.311212286	9.323695027	9.165382037	9.091051564	9.601900213	8.681715238	9.174361798	9.103238	8.603065196	9.006562961	9.569381859
ANAPC15	9.3350594	8.846914455	8.932408634	9.469602196	8.952698508	9.408859142	9.129707085	9.383959059	9.249175705	8.949757961	9.268523403	8.05029592	8.635099797	10.45606594	9.351948466	8.176004633	9.282523107	8.871734278	9.444554188	8.83049145	8.593669904	9.334659127	9.00016978	8.568991684	8.840028914	9.50133729	9.410510444	8.827399154	9.246787303	9.370141424	9.074425991
ANAPC16	11.25400876	11.09465769	10.2463599	10.67564182	9.536481563	8.535644606	10.00530634	8.896766799	9.540399712	9.560524866	7.597151522	8.847443276	9.775679394	9.636867039	8.493260209	7.801010467	8.345994524	8.325748101	8.030333635	8.653567727	7.722633457	8.494602425	8.728800275	8.772510939	9.514043622	8.000412627	8.095555099	7.840108991	8.220272906	8.616542404	9.203305593
ANAPC2	11.40036376	10.82999315	10.63899084	11.17735213	11.96262478	12.57799369	11.2177653	12.36820833	11.65243261	12.45571764	11.41476797	11.67004002	12.22372687	7.640101214	13.16067744	12.92894877	13.01801477	12.88981515	13.45760532	13.14365408	13.26146808	13.60052042	13.21815312	13.16227948	12.33899715	13.29996086	13.11379047	13.35092779	13.2639154	12.64804967	12.81321647
ANAPC4	13.48127318	13.7503923	13.58469648	13.84898766	14.09152997	13.14701028	14.39855177	13.85299141	14.01118098	13.45389118	14.03484205	13.56241314	13.74917588	8.098457275	11.96043002	12.57869967	12.21976316	12.64254849	12.48853939	12.18509148	13.16325388	12.22752097	12.03726364	10.41201308	14.01853469	12.43046496	12.24059749	11.45049736	12.30935793	11.81833721	12.75495112
ANAPC5	10.41657568	12.10086136	11.80879833	12.17716057	10.65539063	9.158367174	10.79587611	10.76938802	11.21891036	10.44950034	11.05853094	10.18250668	10.64937676	10.97308233	9.477279006	9.978124149	9.465716197	10.16630292	10.52754466	10.28700029	9.534732669	10.03408897	9.844190957	10.27952219	11.20064391	10.09806511	9.95800546	9.915674199	10.1221876	9.208180676	10.17627994
ANAPC7	10.43115157	10.43198571	10.19876808	10.61816186	11.53370088	11.20206219	11.54217243	10.97131762	11.499103	11.114275	10.98686137	10.90737886	11.02733886	8.607792274	11.13715245	11.53655244	11.15822459	11.69993215	12.00824331	11.14882004	10.9291679	9.919313924	11.29975201	10.36726865	11.43367788	10.34645647	11.52599216	12.20182829	11.66600692	10.91976245	11.11650921
ANG	13.0926989	13.02238949	13.31279271	13.56219348	11.41835814	11.94133196	12.03313935	12.31282669	12.9415804	11.4914039	11.58831364	11.32622273	10.88538778	10.1189095	10.52167169	9.230086663	9.984418044	10.08235725	10.48547939	10.92379224	10.56673193	10.78867479	11.39179011	10.8973534	10.1312136	11.71822063	10.63078967	10.5508159	10.01102867	10.42728006	10.42722795
ANGEL1	9.08306628	9.884789592	9.830554659	9.849197775	8.965312546	9.425812353	9.669596496	9.105943476	9.716259129	8.745212192	10.47957457	9.791449593	9.113709608	9.897648276	9.289072144	9.441734391	9.564679671	8.928711609	9.251694379	9.4705179	9.455464679	9.398570774	9.454334453	9.009614039	8.624659454	9.437954814	9.023947919	9.560866932	9.353845606	9.354971858	9.131354739
ANGEL2	13.73482481	13.04749408	13.25865417	13.16725395	13.26757909	12.99885863	13.15065552	13.61643204	13.48581939	13.6795952	13.95160021	13.99611393	13.97125738	9.692143859	13.28422891	12.96894661	13.26977771	13.17546977	12.57092476	13.32202102	12.75318704	12.34389837	13.16574159	13.00755004	13.21667775	12.61868348	13.11740938	12.67510122	12.9704006	12.96128958	13.69963952
ANGPT1	8.009618431	8.090088174	8.123189642	7.933783106	7.840994712	7.88206777	7.836639721	7.878248805	8.011476644	7.789200518	8.895887204	8.567884513	7.869086888	10.12818007	7.834496135	7.982515299	7.829625235	7.904533745	7.804576498	7.808783689	7.950679095	7.769522451	7.723200899	7.98114275	7.802950661	7.823666689	7.883978091	7.762520524	7.790686233	7.89972005	7.908252642
ANGPT2	12.04776952	11.93842318	11.53130806	11.81067499	12.446441	11.64039492	12.39507207	12.42779687	11.67271699	12.8832846	12.15125007	11.55516082	12.46882438	8.504256563	11.8507584	11.68560151	11.65907215	12.05423514	12.7077853	12.50220513	11.39575205	10.62853086	12.14203648	11.95577763	12.78852882	10.87605532	11.62934547	11.11935692	11.73178689	11.81585346	11.43638288
ANGPT4	8.461319378	8.600416663	9.30325858	8.183408942	10.10989305	10.07091178	9.913722884	10.70740006	9.610006559	9.662833137	7.58724756	10.87589097	11.10503176	8.05224965	9.345309947	7.57930585	8.296292151	8.891132105	7.535785537	7.529038593	9.611196291	7.607463851	10.20295613	7.535798417	9.703826376	7.587142294	10.0348838	9.046355467	9.446025232	9.314485448	7.566861648
ANGPTL1	8.570181425	9.760068277	9.731167828	8.907993744	9.224287548	9.654695724	8.565673201	9.380574289	9.199180506	10.32942218	9.658562543	9.157736254	8.724412	9.114950638	9.125617609	7.609407686	8.191674131	9.074978381	8.166656885	9.144019433	9.433702526	9.186098486	9.38510123	10.02510873	8.193365612	8.557490169	10.2263522	9.93664644	8.470274995	7.54776066	7.922947082
ANGPTL2	13.21717525	13.53579381	13.69488769	12.41187933	12.43873473	11.30479534	12.32131285	12.86380929	12.3673241	12.66492645	13.39921013	10.64705107	11.94181676	9.038366672	12.08513308	10.63770113	10.36989652	11.71065459	11.08782507	11.55248912	11.59599459	9.942729592	11.88794473	12.01343734	11.41535401	10.19145167	12.19874576	10.16251047	10.35484403	10.30182882	10.72050258
ANGPTL3	7.718643053	8.29847566	7.720429357	7.72626168	7.759716112	7.818985192	7.786134434	7.741311749	7.752802188	7.876191494	8.568676517	8.043664833	7.979548773	9.798756588	7.743639013	8.004697825	7.734397818	7.924089487	7.902030121	8.161999106	8.479418484	7.865227175	7.808598162	8.319162494	7.950461634	7.818575146	7.921864449	7.775060022	7.75493118	7.80588203	7.801075439
ANGPTL4	15.40668387	13.74494402	15.21389248	14.33370815	15.39557626	15.34026224	15.17687435	14.87591778	14.51825222	14.33456728	14.76407431	14.10447507	14.06041351	9.706176615	15.30380549	15.46465008	15.4281544	15.41235518	15.54579506	15.44225578	14.49596883	15.5141284	15.41647267	15.31930882	15.41314449	15.39652595	15.4344887	15.47950299	15.51507725	15.38293041	15.53142468
ANGPTL5	10.33468276	12.00492897	11.93614651	11.18190652	10.24616403	11.17528239	9.915066209	11.0951052	10.67821626	11.0304771	10.99707595	9.867395901	11.03330894	8.41175612	10.30416655	9.730625528	9.000071492	9.589421647	7.750103078	9.658641921	9.795427923	9.576936106	10.83275709	10.56575004	8.553649096	9.974246186	11.00535932	9.009506276	8.259499905	9.177443434	9.598605945
ANGPTL6	7.613552939	7.852599748	7.672347549	7.808094388	7.775849174	7.665897356	7.748154527	7.901126973	7.780284773	7.554719488	8.471319097	7.659578442	7.847860812	6.704827092	7.703056457	7.718005567	7.641901058	7.689279767	7.787960836	7.692631607	7.88339663	7.672765953	8.199202583	8.697797383	7.63060897	7.722940577	7.683810479	8.493674678	8.08459425	8.238872221	7.625629685
ANGPTL7	8.017754432	8.256970043	8.698217821	8.028785862	7.847306762	8.122177988	10.26933295	7.953703619	8.162796522	8.162682218	7.592824812	7.484687026	7.638723137	9.473829788	10.01031552	7.673950937	7.721827331	7.927552478	7.776826237	7.678668722	7.754573265	8.105236551	7.792254866	7.875871381	7.772477416	8.100962945	7.822133299	7.908936782	8.499369579	9.104574412	8.980680231
ANK1	7.896306034	7.7036172	7.62186939	7.620601569	7.797180396	7.962086619	7.707793418	7.805472779	7.751366392	8.019776481	7.583612003	8.352078985	7.677861634	7.386485314	7.700955076	9.213810184	8.088912643	7.986823731	8.221741988	8.305298205	7.621699588	8.400280869	8.777311649	7.875575592	7.845352598	7.56208373	8.668972338	8.37648019	7.926090691	7.542313194	8.233627935
ANK2	9.759044046	9.230699792	9.383136517	8.626899125	10.89602658	11.50845704	9.657748911	11.23114674	10.23321026	11.50378978	10.24883089	10.79806319	10.52105811	9.59457545	11.24991682	9.786941453	10.48154088	10.18957395	10.36537626	10.76192653	11.08987106	11.93153051	11.51845366	12.21341916	9.208125984	11.38298822	11.81479013	11.97196198	10.71253523	10.6579573	10.74720867
ANK3	9.350422942	9.371063761	9.262990284	10.02611585	9.502556922	10.63326146	10.11543145	10.17037353	9.971736725	9.76932145	10.46453963	9.96606189	9.731040264	8.577025472	10.54824177	9.421557038	10.09369753	9.862587997	10.43701074	9.674793903	9.515730909	10.44270459	10.39775699	10.27991916	10.00610492	10.56664308	9.831858539	9.706608809	10.70476339	10.50057856	10.02984391
ANKAR	11.92760237	11.35242393	11.38858522	10.55166277	12.71922599	11.76006731	11.33457893	11.33611031	11.26664289	12.42287754	12.22020066	13.12393828	12.77925891	6.587698408	11.35433745	11.80569505	10.70622034	11.22497456	10.96953141	12.11752477	11.21509856	10.51699564	11.78450621	12.06468814	11.15230978	10.63518647	11.59774603	10.07013937	10.6888009	10.67528835	12.1968873
ANKDD1A	11.10177948	11.18353246	11.42062172	10.57215052	11.74597561	10.45809626	10.27321636	11.41719358	10.82788419	10.9544545	12.91779316	11.51590271	11.77049497	8.355462284	10.05005867	11.19923321	10.83453576	10.45835437	9.725182287	10.7618323	10.22720064	9.898594573	9.753491977	10.87113676	9.688324768	10.37305519	11.4103277	9.185546047	9.421052221	9.787143617	10.48399722
ANKEF1	10.1111499	10.10062378	10.15503041	10.15768527	11.02319527	10.86659532	10.63699427	11.03632863	10.90878674	10.26075522	9.539375179	10.79423003	10.94946226	8.456496124	11.2660312	10.98536967	11.4978803	11.09200852	11.64394242	11.60929211	11.64443935	11.42651121	10.70809195	10.28763046	10.91343372	11.04814898	11.3573636	11.51469752	11.40075462	11.12578933	11.33908441
ANKFN1	10.80248645	12.41627988	10.84497782	12.64133761	12.13806502	12.06929328	11.76176732	11.76743251	12.55261129	11.67033391	10.86480688	11.53989919	11.87629628	9.091018675	8.941000205	7.652848913	10.30235632	7.749633637	9.410372404	10.80468513	11.19685258	9.769978981	8.626965029	7.654601266	8.881969224	10.58971334	10.08056319	9.057616967	8.898211408	8.790208307	7.677538691
ANKFY1	12.81404036	12.57463232	12.59615052	12.5635066	13.41112236	13.89410047	13.2688262	13.41051557	13.16386685	13.54042963	12.31655359	12.81907583	13.01064005	9.375915612	14.09152401	13.93466685	13.86095907	13.88131615	14.0613908	13.88446765	13.79807097	14.29291402	13.91622153	14.00930796	13.4128042	14.29098416	14.25041125	14.25718944	14.12073803	13.87434438	13.94360087
ANKH	8.242682342	7.999264773	8.074165424	8.128976949	8.271617241	8.172426692	8.041774574	8.480826781	8.103535999	8.363155258	7.593240289	7.722933728	8.276252432	8.21049482	8.535414856	8.109339876	8.624956571	8.663560834	8.713566109	8.935539747	8.964947679	8.693190469	8.848246412	9.116953947	8.239544984	8.757432761	9.029770337	9.131928094	8.421578266	8.419298408	8.769677235
ANKHD1	11.38662487	11.91962703	12.09324232	12.79236255	11.10528528	12.08249561	11.50240853	11.80003025	12.06024068	10.88715113	10.013219	10.24506268	10.32294437	9.331432097	11.5402858	10.63710087	11.00557394	10.47072899	11.12516436	10.03261853	10.04526421	11.91673792	11.21865747	10.77106082	10.73070821	11.92918436	10.94866358	11.80687865	11.47408576	11.64561427	10.5558947
ANKIB1	11.56604546	12.64009421	12.66783607	12.49148164	12.09862656	10.61447788	11.90315344	11.63543617	12.51206169	11.79441856	12.63650046	11.69501767	12.25555198	7.840879258	9.872618621	10.10166118	9.734072141	10.192863	9.805384798	10.1386127	10.70299847	10.218934	10.22647807	10.63182359	11.60576593	10.31897616	10.22995372	9.351011904	9.75912885	10.0193605	11.09759222
ANKK1	8.32873196	8.70032457	8.740915336	9.160172589	7.79954479	8.29509989	7.974414301	8.428101857	8.838722287	7.738371288	7.61697521	7.647354407	7.65407676	9.084372249	7.801550307	7.630922433	8.091360241	7.72104743	7.877445692	7.654637321	7.629785249	8.333624276	8.045927072	7.601809972	7.894080339	8.588118113	8.306934493	8.801315477	8.477943763	9.050366307	7.886122689
ANKLE1	8.045174277	8.130127507	8.020046266	8.178446016	7.892691656	7.974050399	7.798659914	8.155717041	7.994708367	7.921582183	7.579520342	7.763990273	7.651860416	7.632403421	8.211291049	7.686836708	8.086297135	8.114110069	7.880785292	8.148529517	7.884483984	8.351908973	7.982785173	8.039606718	7.895210077	8.199374656	7.929076208	8.490143063	8.38406005	8.409821887	7.900252003
ANKLE2	12.09673723	12.61221228	12.42415728	12.80753357	12.51983155	12.95429993	12.81777677	13.14170589	13.10195622	12.02953649	11.86162812	11.75331174	12.02378493	10.01494976	12.38657188	11.17880478	12.25954085	11.76343093	12.0131051	11.66775478	11.52405388	11.21395233	11.21526659	11.06747716	12.08187015	11.84541499	11.52316418	11.38646579	11.7796541	11.95995292	12.08394242
ANKMY1	12.46433756	10.85062379	11.15001947	10.66956197	12.72448133	10.73091224	12.25682779	10.65062623	11.0911204	12.22624384	12.31128516	12.39103522	13.29909307	10.8413641	11.20895077	10.50244687	11.29120391	11.86623933	11.53236307	11.6751308	9.894630749	9.524380078	11.32161557	10.7842393	11.53936756	10.93916073	10.40359371	9.396049515	10.43817202	10.80288756	12.33521064
ANKMY2	9.323305688	9.98053633	10.16807862	10.03612647	8.300620501	9.515337133	9.007498088	9.392964216	9.466622713	8.436578083	7.56810453	7.560456372	7.765360991	7.511724725	8.767458597	7.664462601	8.516721714	7.961931155	7.994093721	8.046857246	7.705283557	9.494354043	8.5341092	8.434481958	8.136640394	9.086525909	8.482056825	9.260983778	8.736250979	8.773257381	8.07661967
ANKRA2	12.90417321	13.07583768	12.73598264	12.51740083	12.02868991	11.7853749	12.61063896	12.54209863	13.17155025	11.83826734	11.16068624	10.86018713	11.26838998	7.025004575	10.96396557	10.50841788	11.2800098	10.93880053	11.13910596	10.54738618	10.89971477	10.254916	11.28585433	11.60955941	11.10213036	11.0950286	10.72602064	10.75697929	10.88875719	11.50172797	11.28784839
ANKRD1	10.10296073	8.949013829	8.723925775	8.94082384	8.488241707	9.21915248	8.245292804	8.525293383	8.075734949	8.1524904	7.598509039	8.221443467	7.739914036	8.476459472	8.767925124	9.456394323	10.21760769	8.121223101	9.302723822	7.857796488	8.441725997	7.628902724	8.186904612	8.352414882	9.261350799	7.985313479	8.259375708	8.82744298	8.856483875	8.834193043	7.866136152
ANKRD10	9.266727702	10.98087182	11.0338063	10.62622962	10.07295487	9.606357911	9.779739364	10.23055473	10.50192415	10.25481302	10.42166293	10.70581625	10.37877224	9.602924085	9.674371694	8.815730217	9.582746803	9.629378143	8.883803629	9.433616534	10.50468135	9.04306268	10.0852878	9.592877383	9.885338338	9.3677312	10.01052976	9.753513684	9.517921541	9.503626185	10.12472182
ANKRD11	11.74480189	11.21785759	11.1585683	11.32924218	12.01641747	12.67092902	11.27365275	12.35837042	11.80877927	12.46096652	12.33594435	12.51670249	12.21216733	11.03665922	12.46810385	12.60179452	12.37773612	12.5531005	12.96645909	12.93105365	12.56218325	13.12457287	12.64937781	12.81309448	11.93176385	12.77283868	12.37274584	13.24855526	12.42065106	12.51879293	12.6433767
ANKRD12	9.167778021	10.71369008	10.70582299	10.84113495	10.32427828	9.905581599	9.833204173	9.998791198	10.12563227	10.12894739	11.32133525	11.43369526	10.76886421	10.51786998	9.017485042	9.687165704	8.954954347	9.527262272	8.948015449	8.751591343	9.557267543	8.985038546	8.839956652	8.782412151	9.574943681	10.01919322	10.42947154	9.122233792	9.221520311	9.134471978	9.999191745
ANKRD13A	11.1174965	11.81451653	11.44264504	11.96959859	10.63875759	9.637061434	11.01148421	11.07707735	11.37793172	10.07539511	10.90133029	9.172124114	10.49434454	8.67686498	10.47362762	9.749957018	10.07206564	10.14655933	9.474624353	9.060882703	9.104083864	9.938500134	9.707913384	9.704118369	12.10174629	8.94540167	9.596002018	9.806461502	9.752395116	10.06817982	10.49075821
ANKRD13B	8.163049995	8.14787118	8.042332867	7.947355715	7.967085079	8.187025823	8.171422742	8.179340626	8.023264372	8.822633725	7.607192409	7.723020933	8.028808054	10.03208103	8.090902271	7.651764521	7.893770532	8.378842251	8.305332435	8.075344646	8.554103299	8.65491424	8.262334866	9.024997671	7.866408337	8.671474398	9.242248832	8.762089287	8.202204276	8.071513235	8.380214959
ANKRD13C	11.4715489	11.71153884	11.23170404	11.93028662	10.76726645	11.01412787	10.62474121	11.41022957	11.189082	10.97407883	10.84131004	10.10854362	10.82033078	9.815127775	10.59341359	9.285194246	9.432434344	9.402023138	9.736434926	9.46009403	8.972385926	9.772267303	10.15254451	9.734755627	10.61026468	9.669544127	9.785219752	9.477245578	9.267174688	10.47806187	11.5085697
ANKRD13D	9.042789848	8.603079712	8.168423588	8.189805366	10.33614365	10.53005702	9.603135851	9.274124457	9.494730258	10.09001888	8.34073454	11.11503693	10.59120257	9.23584028	10.1962091	11.49845465	10.69942125	11.53761384	11.35098768	10.40290424	12.26214958	11.57603606	11.06008198	10.0008179	10.8498411	9.298805881	10.47834411	10.55587229	11.21862714	10.83297147	10.61395931
ANKRD16	12.78581424	12.10230796	12.25103869	12.13870443	12.3450649	12.05227166	12.62296567	12.52993518	12.56469697	12.00323476	11.38050438	11.32004482	12.05031836	9.855647565	11.32969214	10.09119361	11.02816942	10.32593866	11.07366276	10.28461533	9.826045936	10.94212209	9.864257666	9.564270121	12.19825103	9.779955078	10.36226637	10.78314244	10.60957131	10.76946198	10.49973874
ANKRD17	12.42519213	12.83292229	12.71060924	12.86962726	12.91475529	13.5395586	12.84521075	13.09732021	13.29858076	13.11979091	11.50882002	12.55413667	12.56677605	7.831978119	13.59214344	13.42302014	13.70019629	13.56663254	13.98460945	13.44746942	13.54699726	14.32079491	13.50146407	13.70467614	12.866878	14.06425097	13.80230983	14.15432521	14.32989358	13.83888298	13.39212008
ANKRD18A	7.692587085	7.687266891	7.665281988	7.631513565	7.676350336	7.660294409	7.639289904	7.720381601	7.635387159	7.668237972	9.546102128	7.70945724	7.64527693	9.639336189	7.657132872	7.716166133	7.736399703	7.746443818	7.690509563	7.779060352	7.768884836	7.665961532	7.761463672	7.889164997	7.70684126	7.81112988	7.811585845	7.708996044	7.700519178	7.693419211	7.8540555
ANKRD18B	7.75489257	7.655899491	7.733774969	7.660857721	7.718147023	7.745596245	7.745043127	7.766926942	7.726783549	7.676668655	7.590585855	7.636919483	7.725503839	9.112424925	7.764381317	7.696424343	7.845164186	7.730148581	7.716373565	7.867223657	7.810230018	7.849909569	7.864103367	7.884309916	7.709705293	7.892868132	7.656752153	7.699369514	7.770211424	7.797178943	7.587040898
ANKRD2	8.353848593	8.950655418	8.245553378	8.840657875	7.80439331	7.69456717	7.733841245	8.933181686	7.968501013	7.751734214	7.589247297	7.654230537	7.788285426	6.924951535	8.103762157	7.722308359	8.063148346	7.700707676	7.66225863	7.608284926	8.418231502	7.617047771	7.613906757	7.64608633	7.581604177	7.5755731	7.537549144	8.132204388	8.019404475	7.663065524	7.658658709
ANKRD20A1	10.82030753	11.38897283	11.84148732	12.08397725	10.30387754	10.66228319	10.73845036	11.27050304	10.77739085	10.7752323	11.02816961	10.3538134	10.76281035	10.61819821	9.329584359	8.098241997	8.702833836	9.986300435	9.669251891	8.746874141	8.734063926	9.796826452	9.40594184	9.604034526	10.64044945	8.913780544	9.91658906	9.322093781	8.668772207	9.351286632	10.33670747
ANKRD22	9.106818021	9.076262536	8.975436118	9.526493637	8.342280653	9.414964478	8.978276826	9.196012405	9.425130643	8.51631076	8.399350424	9.195375471	9.095211739	9.548279613	10.14953744	9.259169479	10.16374494	8.883674326	9.146600741	8.685630363	9.029094803	9.800973965	8.907719076	8.910550298	8.516775623	9.853429311	8.868850502	10.08963008	10.66963632	10.59727092	9.113613384
ANKRD23	7.938509032	7.88287879	7.909726601	7.975208221	7.992519677	7.903034711	7.86842381	7.913278564	7.855766297	7.95327114	8.127100324	8.559742917	7.908982643	8.966039778	8.027086508	7.999377817	7.966025995	7.947731276	8.191480993	8.189277181	8.166839117	8.16369192	8.076996234	7.963069938	7.901922902	8.034657664	7.84632377	8.008658111	7.874148664	7.838253789	7.858415127
ANKRD24	8.770033715	8.138829202	8.372114171	8.301026479	8.683273032	8.259260062	8.26898212	8.157496811	8.614284539	8.328085155	7.558346036	8.108616131	8.002182068	7.146018256	8.795291521	7.861936236	9.218820701	8.918673817	8.110926577	8.411726308	7.985307169	10.05744218	8.921619143	8.440873388	7.720111567	9.138003449	8.230199829	9.160720154	8.838594134	8.622000155	8.189004734
ANKRD26	11.68421135	11.96719131	12.34901707	11.55452232	12.65663968	12.15712626	12.38664325	12.26041733	12.9906317	12.18266965	12.00939804	12.31802624	12.75337759	9.83981661	11.17581015	10.83271043	10.5858596	11.53794814	11.05163618	11.46639932	9.98869754	10.88657755	11.39891235	7.661402552	11.41450396	8.694194164	9.662965331	9.56740135	9.867541085	10.36869275	11.2174988
ANKRD27	8.003848935	8.028099935	8.001664021	8.111793181	7.965513625	7.899790881	7.954042029	8.056666523	7.964459764	8.089080951	10.08658566	7.850687845	8.255051442	7.999493258	7.835110277	7.848590179	7.758582029	7.825398407	7.930522626	8.012232855	7.995723788	8.212826364	8.041033345	7.966889903	7.758674778	8.009892787	8.183066702	8.01088877	8.085117779	7.950134505	8.130544758
ANKRD28	8.539696455	8.479583878	8.560641582	8.700017552	8.502282742	8.165000061	8.346575167	8.435584539	8.271193449	8.649024586	9.307923163	8.544344711	8.651053745	9.70738662	8.095223583	7.780950589	8.184636428	8.329959005	8.262718934	8.140409301	8.337724657	8.467148013	8.329062463	8.574470085	8.532567311	8.297026418	8.481473324	8.405241236	8.154667983	8.40445454	8.397440546
ANKRD29	11.47691075	11.39434709	11.32228054	10.22882756	10.85541383	9.515436229	10.75204837	10.56430194	9.876972269	10.89624725	11.48128542	10.84802349	10.87278859	6.956881851	10.42795093	8.471745526	9.051808396	9.357595648	9.660174747	10.33833457	8.833877594	8.819697316	9.843196105	7.615095744	10.81136558	9.179885859	9.573797702	9.548989256	9.487408711	9.489718536	10.85989751
ANKRD30A	8.71962986	8.147297585	8.202982022	8.812372902	8.737189282	12.49513329	8.568716019	8.773739387	8.520753833	8.913869806	10.90648992	8.275634612	8.259721599	9.328509959	7.605908082	7.581466701	7.527743251	7.794344388	7.766910247	7.554164572	8.262040358	7.531908956	8.932737855	7.535799819	7.57595917	7.899810172	8.250525969	7.544697958	7.771269399	7.826605904	8.302429948
ANKRD30B	9.737151207	8.578650001	8.828827291	8.655162624	10.28380723	10.98411707	10.05940187	10.17268634	9.616974248	10.45247308	9.619950022	11.26973378	10.35266882	9.508114058	11.40913644	12.1154728	11.43400474	11.17098058	11.51222488	11.3681284	12.02196157	11.89025031	11.6518747	12.08120629	10.74660982	11.70447643	12.0397393	12.06000271	11.77559968	11.29024877	11.64063705
ANKRD31	7.607027064	7.562242472	7.605954529	7.637801179	7.581789124	7.613721589	7.614571288	7.661329893	7.571498319	7.648435534	7.509523928	7.645477474	7.538514059	9.549542973	7.626926177	7.601760203	7.67317164	7.649912765	7.597807555	7.700987966	7.639985661	7.640307582	7.624116165	7.600095148	7.602181264	7.642821585	7.65471724	7.608539791	7.575526759	7.523805559	7.651044885
ANKRD33	7.566976655	7.501133943	7.576567216	7.609428232	7.547817528	7.640116314	7.578550828	7.499942017	7.616661909	7.550966531	7.502460803	7.579344648	7.638912185	7.724864388	7.563033714	7.629112075	7.76281949	7.583519778	7.605259122	7.582635489	7.491742161	7.557628618	7.537460221	7.582063201	7.633929943	7.629390372	7.577771948	7.602085866	7.585614552	7.635000443	7.519438261
ANKRD34A	8.315753849	8.258211462	8.198425563	8.223322434	8.646326557	8.389126645	8.556610085	8.27649222	8.382564128	8.432408615	10.33381878	9.639586544	9.021592869	10.7802252	8.470211794	9.199235705	8.426044723	8.739573577	8.434940661	8.693245476	9.313025694	8.33595023	8.349438624	8.671566437	8.45033733	8.281250828	8.348859077	8.231956801	8.213553587	8.346881873	8.44138133
ANKRD34B	7.509418256	7.49309549	7.579512177	7.505119842	7.450348077	7.59471877	7.565776442	7.499913571	7.515944763	7.55642552	7.54192825	7.527338367	7.489819098	7.333358747	7.555335343	7.521307977	7.543181615	7.54333571	7.49542204	7.408677598	7.553778805	7.541041535	7.486594823	7.518602512	7.476837423	7.535156105	7.435242403	7.534305554	7.462027036	7.584621306	7.505713947
ANKRD34C	7.729523602	7.724921464	7.754031664	7.714050412	7.682350445	7.731265986	7.72882068	7.728925541	7.66348374	7.762586091	8.002728118	7.643293818	7.720716516	9.572218427	7.7193077	7.8173305	7.7593452	7.847069565	7.712174748	7.716968366	7.831752261	7.829677759	7.704438139	7.71401896	7.683477699	7.784171553	7.772133559	7.677502449	7.734590755	7.777600995	7.690539255
ANKRD35	15.30331939	15.37466249	15.09772743	15.37793327	15.21143457	15.04476981	15.18879872	15.00138753	15.33127911	15.24870741	15.03697889	15.28591012	15.1740815	9.173102802	14.87230694	14.08967799	14.95674539	15.31747736	14.86550261	14.89970894	14.70855682	14.92081739	15.19975447	15.02399465	15.20481986	14.89525459	15.02147278	15.05211786	14.99606606	14.80679306	15.36610594
ANKRD36	10.502556	9.87888596	10.0648863	10.1656855	10.56674091	11.93569853	10.35047596	11.07760804	10.75532624	11.00952814	10.89497519	10.98001909	10.51254514	8.155585106	10.75872755	10.18782336	10.63873413	10.10331577	10.28600646	10.29518235	10.06802894	11.14622972	11.12966006	10.3724608	9.450480827	10.9463104	11.03540591	11.20021345	11.1302776	11.37454485	10.46445455
ANKRD36B	10.04161375	10.74269273	11.16174067	11.71810724	10.31430941	10.63320277	10.32438251	10.57896145	10.91025124	10.11193284	9.280465852	10.06994177	9.464255963	9.093637842	9.644612441	7.919939998	9.862831578	9.11863149	9.084111097	8.844644069	8.086681553	9.366248917	9.385360021	8.901307408	9.08566267	9.485519517	9.773419813	9.727380412	10.05946464	10.23143586	9.632011988
ANKRD37	9.987434849	10.8379113	10.32290747	11.74137312	11.60527801	11.12258138	11.20061656	10.91785223	11.11342532	11.5295063	11.09585168	11.32785909	11.08584784	9.601561617	12.05167168	12.38396727	12.93338858	11.03032646	11.85005003	11.55368057	11.21424357	10.32108127	10.00168738	12.03007269	11.03031145	11.082989	11.79160461	12.3408395	11.7047661	12.13370026	11.687097
ANKRD39	11.38269322	11.67265352	11.58007534	12.32933329	10.19807876	11.8312549	11.16828477	11.77725799	12.26474057	10.29624042	11.10583	10.48115191	10.2473608	9.042824266	11.11036896	9.685761016	10.65031164	10.2568408	10.3324221	9.997999345	9.823980587	11.98795906	10.63522705	9.72343262	9.665626936	11.17090219	9.849674898	11.4437559	11.185303	11.34977994	10.06398108
ANKRD40	9.46108147	9.252489796	9.440538534	9.454738802	9.715449444	10.36316055	9.362875021	9.580565617	9.503644966	9.854781134	9.844801312	10.33244857	9.358246137	9.301608711	10.20721919	10.82393758	10.20088551	10.38771692	10.31408522	10.15687507	10.63155414	10.62409906	10.49754552	10.75935256	9.845985639	10.22360026	10.54897567	10.88412151	10.42617519	10.35920356	10.03375086
ANKRD40CL	7.707027536	7.729248742	7.715785943	7.597249231	7.819124268	7.820123455	7.723572572	7.881324238	7.656920784	7.704988014	7.593042534	7.721972762	7.67463101	10.87871836	7.788634006	8.268267957	7.818174503	7.75443248	7.904165875	7.792077982	8.033056903	7.825806259	7.949756145	7.861181799	7.937509327	7.885676898	7.841417886	7.674735478	7.730042721	7.812927221	7.780944705
ANKRD42	9.154575987	9.122619501	9.185651361	9.254400404	9.602111094	9.519549179	9.507774242	9.442425708	9.20396823	8.936576663	9.888904927	9.929709061	9.929683338	9.885532958	8.528181814	7.470289161	8.163365848	8.071435219	7.527097397	8.453993181	7.545937354	9.353079191	7.724509948	7.550620154	8.134401028	7.559720741	8.965601508	8.738406118	7.533361852	9.36331843	8.573476244
ANKRD44	9.68400737	10.03156878	9.83889694	10.07120419	11.39221065	10.89626853	9.964227773	11.07923178	10.96040336	10.86361111	11.53177133	11.35611387	10.65155471	9.353523408	11.057566	11.21287043	11.24998663	10.09637749	10.08397317	11.1367088	10.16991547	11.04467682	10.73916019	9.988816043	10.53001218	10.38384186	10.58025434	9.982624641	10.38107923	10.76602305	11.754586
ANKRD45	7.794083052	7.762627064	8.029635788	7.692992414	7.846827503	7.798726681	7.938125704	7.920908201	7.725223597	8.223048463	9.119730273	9.21794031	7.812224947	9.447798794	7.794368921	7.704940454	7.686153459	8.434301028	8.037834594	7.651156351	7.942324512	7.624210357	7.719813966	7.64713481	7.808752156	8.135891822	8.548109838	7.583887757	8.296537205	7.66022585	7.643470171
ANKRD46	10.16017903	11.19593113	10.90928194	11.44666531	9.249663102	10.19196573	10.03513226	10.07401566	10.48244091	9.066651105	7.589614728	7.683429331	8.53861249	9.192665685	9.31510228	7.569868768	9.179929781	8.442360965	8.860760964	7.9348004	7.805235354	9.64923642	8.980585268	7.591157461	8.397858524	8.884836153	8.062487898	8.238043937	8.954496129	8.620085649	9.748713152
ANKRD49	9.441180152	9.520677073	9.172621148	10.15417364	9.055485837	10.04691579	8.837920378	9.640096425	9.697437049	9.471821838	7.561719673	8.588701969	9.622442072	7.528667975	9.535793087	9.357184099	9.458246011	9.513119607	9.788089843	9.638939873	8.876682566	10.33248829	10.07675021	9.722461167	9.145263651	9.998896698	9.781842823	9.667997187	10.32116165	10.08827084	9.735604139
ANKRD50	8.339975156	8.641705661	8.591966345	8.895410613	7.688047624	8.533052672	7.910181578	8.342390691	8.182282629	7.791235068	7.580585931	7.74938986	7.561903577	8.457977607	7.7807191	7.54981136	7.782867524	7.603388388	7.766478222	7.581768154	7.568889688	8.334698465	7.97742571	7.626913602	7.603331174	8.457032796	7.830054629	8.377449912	8.036719329	8.14216262	7.629582021
ANKRD52	12.4405452	12.58910312	12.69063708	12.29849779	11.09760622	12.03161468	11.47324269	12.61633145	12.34369186	11.5508453	10.54734685	10.67621902	10.75414613	8.049765295	12.30704211	11.84955422	11.69823664	11.45341213	11.62746526	11.72644911	11.01789409	12.01580887	11.10282111	11.03496255	11.43172353	12.04404406	12.03408392	11.63619281	11.48802632	11.80408809	11.40210324
ANKRD53	7.763215187	7.729739744	7.708126592	7.61842286	7.76498522	7.759895994	7.795241356	7.713864102	7.663055229	7.748066109	7.801546035	8.304407205	7.81051067	9.70551505	7.755120805	8.045945432	7.725725683	7.72191866	7.738645947	7.796102421	7.936378077	7.797198822	7.834265403	8.028980157	7.73720463	7.771655748	7.781983313	7.722399157	7.812001096	7.68467363	7.822201079
ANKRD54	11.44056741	11.44648083	11.48752019	11.1887046	11.71734887	11.98736317	11.39272893	11.91696703	11.62522932	12.21037066	11.78145649	13.19494432	12.70832214	8.867974689	12.5482974	13.32044208	12.54750639	12.79468865	13.02424433	12.79321019	13.58180171	13.14103185	12.66652394	13.28225868	12.15789097	12.69618661	12.89568761	12.81801271	12.53036078	12.19783491	12.64875372
ANKRD55	7.954431759	8.469770765	8.278738466	8.230069337	7.952914916	7.815224601	7.823873916	7.609995052	8.313858384	7.695348757	7.545933476	7.738626827	7.673698008	7.406723683	7.513671582	7.804737573	7.548960132	7.469014935	7.522594544	7.429107511	7.535929286	8.77175942	7.572434117	7.526594334	7.582252617	7.769797107	8.2585678	7.554282373	8.25292626	7.523295113	7.658320625
ANKRD6	11.380956	11.95450049	12.13104266	11.32973208	13.08996398	12.89259705	12.38675982	12.92792076	12.80291106	12.7912255	12.1998989	12.63543215	12.00184654	9.127804204	11.82952204	10.42259366	10.9288667	11.86299643	10.79316075	11.25422306	10.9472583	12.45458806	11.20161977	11.41259487	10.78067247	11.47629181	12.10610024	10.90472921	10.69286365	7.629825091	11.95415528
ANKRD60	7.798239303	7.743755806	7.777669445	7.715189328	7.721047048	7.808476829	7.847554242	7.802700706	7.769756836	7.731791613	7.799944197	7.816429809	7.759921886	7.655192954	7.820612092	7.815907277	7.809877641	7.965917069	7.799503495	7.835063949	8.020576503	7.840649188	7.698387312	7.80093347	7.649245403	7.807623779	7.770457526	7.762173938	7.762318266	7.805502962	7.722886026
ANKRD7	7.799564908	8.059800617	7.926678014	7.859354337	7.922002667	7.859897346	7.878695638	7.815692924	7.91511412	7.967509407	10.39559052	8.440372068	8.352262195	9.888079864	7.815165448	8.09402407	7.802303412	7.891941641	7.808629302	8.022543531	7.898371912	7.957135275	7.908569456	7.902715448	7.887972532	7.814860676	8.027921953	7.935006112	7.798048194	7.890853977	7.975165724
ANKRD9	15.2216758	14.40933213	14.54904359	14.57653958	14.61805539	14.82643699	14.74686165	14.92644253	15.36576685	14.41631968	13.35571665	13.1126376	13.96719458	7.603864931	15.29894898	14.02719676	15.32073539	14.78877439	14.58718336	14.54414318	13.65337631	15.16938114	14.55938466	14.31620781	14.80677163	14.85649306	14.38203059	14.70571899	14.93892996	14.73828581	14.35377115
ANKS1A	12.1408503	12.72392701	12.55446354	12.37429315	12.28819637	11.42314531	12.58785104	12.10734257	12.33014883	12.26436522	12.21923841	12.26344802	12.36724567	8.889303686	11.31412931	11.93472995	11.04565754	11.94802905	11.57619369	11.26325684	11.79959276	8.904103794	11.10906303	10.77970774	12.48029849	11.16697213	10.77092653	10.83557391	10.95261134	10.55366207	11.27517194
ANKS1B	10.71361329	9.402476116	10.12467769	9.581118582	10.33842955	10.6238263	9.866153035	9.723361976	9.971735505	10.39445415	7.87514441	10.64323604	9.544784869	7.864317235	9.557905517	7.747551451	9.967061144	10.02727216	8.535048647	9.646254146	10.60836934	10.78193166	10.14894764	11.20138571	9.203603875	10.53868359	9.905975372	10.04432029	9.611973332	9.938498701	9.696564709
ANKS3	8.287071994	8.501414746	8.748614741	9.110826529	9.116455299	8.98932613	9.306386021	8.866539314	9.134303414	9.473708639	7.678241847	9.536858226	9.473388572	9.922713361	9.203229458	10.08866487	8.776837953	9.737161333	9.885333273	9.440399519	7.70718721	10.75221415	9.725454102	7.645516428	9.337513771	9.887968865	10.44644164	9.785261844	10.45771354	9.683324632	8.278254048
ANKS4B	7.726098387	7.902513517	7.711076326	8.00268354	7.738350327	7.722743089	7.768671277	7.822125311	7.79796161	7.750120465	8.787948858	8.244158616	7.722204371	8.435556838	7.744287662	7.685742751	7.723424312	7.815018785	7.761414356	7.701111129	7.859119673	7.740230545	7.848007926	8.122520044	7.802271834	7.774166608	7.785346386	8.776892508	7.776779666	7.76645778	7.846219624
ANKS6	8.381036683	8.077590481	8.06644964	7.97936788	7.804356703	8.391196429	7.803300343	8.083992982	7.931447317	8.079849746	7.707787941	7.67851447	7.802497717	9.535796472	8.4770746	7.716152672	7.904996719	7.807435193	7.879898686	7.831027045	7.618395873	8.031423332	8.291995826	8.440204557	7.878542434	7.949265315	8.142925373	8.195523373	8.145950411	8.143322766	8.550589739
ANKUB1	7.735124483	7.637578288	7.613019388	7.600641203	7.622990599	7.681634441	7.702296172	7.591571384	7.673027039	7.669846414	7.59011553	7.667763433	7.626652635	9.68803546	7.625706068	7.673430904	7.654034046	7.660622117	7.696764063	7.769476152	7.602532204	7.612339874	7.73570175	7.776460134	7.636138443	7.688164343	7.703993142	7.638438258	7.655923278	7.695240402	7.584458285
ANKZF1	10.26960045	10.89630218	10.76503362	10.97355566	10.33525825	10.75119584	10.02118646	10.55116415	10.41183412	10.86953227	11.04474381	11.22901907	10.81126403	7.73767135	10.22713898	10.92638646	10.26012639	10.65967191	10.93528375	10.78304136	11.12534814	11.46475924	10.42745437	11.28472273	10.38681921	11.11437094	11.1615075	10.97488044	10.77903115	10.40154694	11.00896155
ANLN	8.414528887	8.201234916	8.107720034	8.428842639	7.98193615	8.248932156	8.264559782	8.431091811	8.541328442	8.287882292	7.6601294	8.736994229	8.073637044	8.05957908	9.153709556	9.422167138	9.868836565	9.610334414	9.144397886	9.346633697	9.765956621	9.566341668	10.25223203	9.511042321	9.291255887	8.970044754	9.478053449	9.715251272	9.429825044	9.5168447	9.257622295
ANO1	11.20878551	11.38499577	11.79513388	11.48413186	12.05355778	11.61505767	11.80371534	11.84906883	12.12211618	12.57639928	11.16841244	12.59160224	12.35857775	9.060432472	11.69827195	11.55844108	11.59938856	12.3113422	11.34472279	11.37712831	11.6302957	10.55707365	12.09152341	11.36659108	11.96626675	11.4348912	12.20767842	11.42334396	11.28308931	11.31428083	11.75762396
ANO10	13.05362782	12.76999192	12.83688456	12.71948307	13.56251958	13.56226417	13.34758508	13.2011023	12.86727139	13.35951796	12.6458019	13.72995329	13.23282163	10.00299297	13.47025399	13.99902197	13.61889051	14.06079261	14.1293772	13.84057196	14.60080137	14.3538038	13.98097239	14.14349001	13.29919043	13.72962353	13.80923098	13.74943139	13.88421724	13.91103325	13.61445081
ANO2	8.037911835	7.974609932	7.998511837	7.880173227	8.104541039	7.876009478	7.987373571	7.965680769	7.934134081	7.973627085	8.308184925	8.949267184	8.430701799	8.767525422	8.035515891	8.613799559	7.975961848	8.076732212	8.082823174	8.205691615	8.680451382	7.885161662	8.168947712	8.162546212	8.191479268	7.876691591	7.845960553	8.132105441	7.862984826	8.138688963	8.420078861
ANO3	9.909255621	9.551392505	9.873227226	8.623284096	9.819354489	9.791566153	9.069116254	9.173813203	9.60762253	8.214556028	8.885867111	7.647258557	8.041132611	9.013227065	7.910479769	8.32057666	7.558372029	7.568789113	8.028063864	7.545353422	7.551999357	7.514869374	7.544680321	8.819990266	8.536767907	7.663761141	7.729039834	7.522809274	7.536970665	7.539041793	7.574122107
ANO4	8.038824664	8.748746347	8.263609169	8.346198817	9.183543198	7.604006387	8.456484156	8.631905611	7.970679025	8.813318096	10.3307469	7.433666935	8.114270057	9.520256639	7.617803033	7.577784107	7.577834808	8.681861652	8.451031514	7.582615659	7.632915709	9.168624255	7.687143371	9.721550389	7.566263322	7.673990442	8.786881917	8.397939377	7.625497135	7.552486733	8.29213191
ANO5	7.948786824	8.062842746	8.224554354	7.74590248	8.476659236	8.279953713	7.940726225	7.794056437	8.003785759	7.507378839	7.567338351	7.555680725	7.595737233	8.763513535	7.569042012	8.453893754	7.565644631	7.84195882	7.577209071	7.680008353	7.495130046	7.56041633	7.577644799	7.523958327	7.791971887	8.102450696	7.580452127	8.436018819	7.98116083	7.548199802	8.029549924
ANO6	8.767799854	9.149950954	9.280543129	8.997910199	8.414907208	8.942666476	8.580341373	8.802243715	8.746720294	8.477960521	7.593976763	8.108809947	8.168094251	9.6137773	8.711411861	8.478562331	8.511219681	8.355987242	8.57243762	8.418690591	8.449013723	8.73488866	8.749541097	8.638234758	8.562646734	8.777887887	8.343916906	8.659190947	8.759520446	8.733372621	8.547776007
ANO7	9.081291441	8.61703959	8.811754476	8.643777284	9.921413623	8.940924305	9.29468	9.386574957	8.816152145	9.321300306	10.85366478	10.36446433	10.25603153	9.056498814	9.275629758	9.742592542	9.393525873	9.345077492	8.866043671	9.91753419	7.993786714	9.118946785	8.533439204	8.035569847	9.47838864	10.02427366	8.085565239	7.875327973	8.865885961	8.157023971	9.712177991
ANO8	10.17779224	10.16951224	9.803936564	10.39360452	8.51600406	9.728134596	8.746940176	9.711510086	9.66565122	8.773055944	8.791907653	7.930020795	8.364300008	7.973876446	9.890678968	8.353592752	8.597365189	8.858611799	9.376060719	8.487266084	8.344928873	10.23710579	9.594590702	9.234162038	8.409000827	10.15522259	9.173491649	9.871453653	9.549700431	9.92959003	9.28525112
ANO9	10.11459457	10.34616248	10.15688354	10.99855974	10.88140323	11.8773254	10.13678367	11.0704639	10.54996991	11.55249041	10.45981807	12.71988879	12.54246572	7.171982116	11.89343329	11.76899318	11.58715974	12.27184787	11.99491434	12.08912161	12.68331015	12.84643129	12.72382746	12.82707766	11.6259374	12.46224805	12.09879993	11.78648865	12.13537574	12.28914339	12.68964693
ANOS1	8.255014574	8.341820644	8.302760483	8.210311812	7.607192303	7.792686566	7.956567839	7.81592785	8.114926916	7.670891143	7.568119729	7.581876544	7.544442524	8.237187992	7.678896758	7.662291383	7.666020636	7.619712448	7.626720628	7.605430742	7.498512432	7.964685175	7.625729584	7.538851717	7.68377675	7.885278282	7.810450994	7.60506601	7.726622275	8.095209851	7.564868832
ANP32A	8.465446712	8.733356424	8.548504461	8.608775495	8.371262323	8.354680946	8.414709555	8.420850713	8.379152247	8.427021514	7.675556454	7.858722967	8.777627804	7.126500966	8.609387051	7.966353573	8.628588838	8.232685094	8.160897919	8.334964255	8.540347854	8.1615878	8.17314839	8.533230527	8.15668782	8.245099989	8.578474256	8.47132126	8.359780031	8.505831147	8.535726422
ANP32B	14.74449297	14.92996811	14.97982227	14.79588711	14.98762026	13.79069995	14.90034146	14.56193236	14.83821576	14.87005557	15.63089689	15.13525602	15.05161323	11.48281664	14.25559075	13.92829584	14.33123315	14.42013201	13.27339717	14.1361921	13.44469639	12.30026555	13.87778542	13.07152641	14.81385524	12.90804729	13.77068447	12.12251302	13.39779494	13.72247294	14.54839297
ANP32D	7.944168369	7.774872785	7.807281465	7.792332973	7.732838641	7.913363297	7.751004164	7.908689829	7.72749846	7.686051187	7.596769175	7.621937185	7.655168078	8.412502934	7.78156762	7.836500845	7.65029521	7.609595173	7.703834389	7.624040718	7.924530342	7.600278338	7.796584475	7.682694836	7.679533052	7.85024301	7.674090548	7.642987339	7.690993137	7.757958761	7.651105502
ANP32E	7.832652057	7.818837036	7.851844667	7.791435116	7.858895983	7.753508683	7.833026317	7.724715631	7.754703158	7.821983982	7.707586493	7.823484752	7.677840894	9.290467754	7.855492207	7.862403088	7.811627076	7.946842081	7.834792293	7.90084389	7.806502356	7.898137751	7.785295268	7.68423748	8.027476736	7.843258481	7.843841101	7.917922987	7.864496869	7.899076308	7.796266792
ANPEP	12.44218253	12.9123952	12.92462669	12.45085894	13.68000378	14.35152848	12.46576997	14.17665364	12.94970045	13.69258911	14.08701528	13.96065703	13.64524121	7.370445872	13.91498664	14.61756336	14.30665167	14.3559005	14.12832754	14.50508781	13.80101291	14.17348528	14.38138017	14.38914969	13.21502247	13.77930058	14.5304111	13.75298585	13.77262468	13.19474034	13.67721893
ANTKMT	10.69710747	11.02554405	10.92941395	10.4773947	10.34823056	8.900017621	10.65695259	10.21859954	10.07925112	10.38338699	9.093259188	9.641812038	10.41175421	10.08191394	10.16504532	8.95141079	10.63252634	11.19498739	10.67906315	10.91361204	10.9345372	10.90010082	10.3519831	11.4894623	11.12884707	10.88103946	10.18348847	10.91757165	10.60584504	10.56484222	11.04264448
ANTXR1	15.11483976	14.99496899	15.27558898	14.9485639	14.18990881	14.52668062	14.47294475	14.98111139	14.86871681	14.96121045	13.19187487	13.29306649	13.30158377	9.052774181	14.44003032	12.3809763	13.90934092	13.53170941	13.36847744	13.75678044	12.73113895	13.53108408	14.0289541	13.4799126	13.78589758	13.52905988	14.1605948	13.77467263	13.94493631	14.07801098	13.81675454
ANTXR2	9.501990641	10.02924245	10.38196146	9.546420884	9.809067917	9.574485502	8.808796021	9.638422353	9.456813505	9.40906902	9.600080848	9.029432038	8.560227082	9.686437049	9.156648796	9.188111144	8.679372045	8.889359547	9.117395475	8.392640744	8.070869284	9.345269086	9.337369107	9.060932775	8.767119301	9.093086366	9.631755884	9.655417181	9.001161138	8.957152348	9.291305692
ANTXRL	7.570065653	7.596097974	7.583270179	7.625852054	7.57999413	7.652032622	7.580265038	7.56887983	7.551001525	7.619992258	7.554710389	7.676068233	7.545764212	9.0170323	7.598042377	7.570709678	7.629355856	7.666498687	7.687813147	7.660208777	7.61119646	7.626944908	7.711134018	7.553363739	7.64749928	7.651994087	7.625405089	7.599624558	7.631013829	7.69560071	7.576178312
ANXA1	12.59459869	13.90370554	14.13498556	14.03610363	11.16548834	11.5371165	12.57265636	12.57101766	12.54505852	12.02730964	11.42838226	11.32228898	11.59489063	7.435814406	13.84887137	13.17174193	14.22552853	12.22587415	12.25301825	11.98239593	11.7783401	10.49383594	11.33196235	10.45801108	14.14275887	11.07568571	12.0683136	12.92443981	14.07218592	12.97159782	11.5759906
ANXA10	7.823616559	7.843624335	7.86356645	7.840806042	7.700202029	7.846433301	7.674780393	7.815244566	7.854249572	7.754481029	7.946005485	7.837117074	7.65382137	9.497735202	7.757391411	7.995354664	7.788455065	7.748844529	7.778638727	7.818188204	7.821898903	7.803296047	7.890988531	7.789963715	7.793215139	7.730232399	7.871918301	7.861881245	8.133577908	7.86737872	7.729133063
ANXA11	14.29998132	14.52065569	14.56305224	14.61512137	14.44005218	15.51572021	14.03176688	14.99101371	14.90899551	14.91027226	14.00733495	14.27405027	13.99552135	9.94184131	15.01020798	14.3934556	14.84988569	14.15768611	14.55888708	14.51523752	14.26821898	14.62353834	14.71044465	14.68777252	14.43997297	14.51579453	14.83507677	14.65793735	14.46142979	14.52781806	14.51681712
ANXA13	7.656497612	7.657328318	7.768485184	7.802098947	7.648953984	7.792287934	7.698625577	7.624325759	7.749188363	7.693719994	7.606182944	7.660946089	7.741355378	11.33978064	7.735592806	7.929159214	7.744007837	7.693194229	7.707377746	7.754935468	7.667871778	7.713457554	7.717960383	7.6015392	7.668159713	7.619616091	7.685369477	7.695641787	7.713263408	7.684373208	7.540962553
ANXA2	14.55329084	15.14808767	15.02887569	15.45833018	14.4395264	14.80052247	14.73178515	14.59454224	14.87339483	14.41913088	12.89539769	13.25372707	13.51033087	9.040426778	14.59054197	14.01641062	14.5035578	14.22893224	14.60838781	14.24605913	13.94532895	14.10870609	14.37252479	13.92368183	14.22647499	14.4541974	14.33693798	14.18505311	14.61667245	14.45283905	13.78152435
ANXA2R	12.62564	12.23943105	12.49475493	11.29639644	11.36321994	11.39500553	11.55851977	11.89018638	11.81548601	11.76891376	11.6160039	11.1921257	11.20808861	9.672226534	10.93949029	10.95501201	10.31985571	9.87046832	9.689555076	10.45262259	10.34606589	9.527469813	11.10770267	9.980536033	11.66259349	9.607565895	10.74718335	9.680135404	10.50844341	10.64524215	11.21150115
ANXA3	8.696607314	8.612523592	9.088740762	8.800079167	8.158126893	7.976608422	8.91629675	8.037811023	8.23210432	8.3941116	7.615206238	7.678104081	7.905202516	7.737533906	8.20076786	8.104381193	8.548901821	7.990427406	7.883976817	8.349725743	8.24831516	7.722264678	7.834072743	7.764769508	9.271324429	8.148007014	8.27715506	7.845018546	8.473490076	8.460767298	7.672322049
ANXA4	8.337962876	8.75889743	8.860948598	8.916713304	8.137452665	8.30221648	8.027190861	8.143735668	8.365765584	8.373354302	7.577780108	7.631378041	7.906242903	7.964973015	7.862598064	7.631206841	7.768961692	7.715776768	7.75242711	7.729544318	7.624301467	7.702280733	7.911188297	7.937202898	7.98273856	8.057240939	8.155188761	7.922021777	8.100956671	8.156295432	7.847679087
ANXA5	13.73324116	14.13369435	14.15133503	14.56206167	13.98527645	14.28296037	13.62792117	13.91635139	14.20454212	13.75754146	11.99171807	11.70176358	12.06593942	8.199815786	13.04227069	12.72193726	13.08674544	12.84339282	13.03858738	12.10338115	11.53657518	12.8791348	13.14224082	12.52417661	12.12978669	13.13536166	13.40532415	13.18251165	13.50511382	12.89675477	12.20871293
ANXA6	11.51058456	11.798185	12.11870179	10.92030413	12.26660901	11.87811409	11.76696243	12.30277979	12.26105762	12.4026823	12.78422946	12.24147467	11.72722692	8.404255384	12.38180104	13.19611242	12.09647404	12.03771806	12.1931279	12.68028666	12.15568913	12.5068625	12.35472243	12.84215688	11.53208994	12.24468566	13.17464953	12.44052357	12.23203107	11.7325546	12.54604598
ANXA7	8.98884301	9.398091008	9.403348379	9.259477603	9.423755453	9.124026101	8.96251935	9.061250478	9.135995234	9.568640197	8.009057037	10.31504287	9.57419062	7.288766925	8.900665348	10.03954849	9.562163735	9.573341589	9.207988523	8.702427315	9.654160737	9.274270426	9.423688981	8.992155464	9.390265378	9.455031637	10.19722825	9.393588355	8.937530477	9.204018009	9.584558462
ANXA8	9.134836174	8.800193406	8.545718581	8.216472045	9.701525215	9.790831837	9.669395325	10.29079435	8.922174395	10.04654084	7.997286011	11.0613953	11.31414661	8.490641886	10.53780471	11.40737727	10.05319846	11.31226876	10.75471864	11.04106071	11.25007288	11.07955878	11.16503543	11.30929031	9.945159987	9.702866878	11.31868831	10.69203843	11.86180388	10.63350418	11.77728726
ANXA8L1	13.92405423	14.09953393	13.4761935	13.73468188	14.23283904	14.72916712	14.21539666	14.94597531	14.36108897	14.476377	13.43679428	14.65590923	14.83373522	9.921832691	14.7701751	14.6809388	14.58846897	15.07328244	14.71733194	14.88778238	14.86881782	14.67843758	15.07670334	14.79332822	13.85482427	13.86354566	14.81533888	14.31268572	14.75493012	14.46263717	14.90257241
ANXA9	9.58664852	9.55382874	8.940911841	9.46061797	8.290577764	9.46426886	8.511497551	9.305745467	9.573255751	8.892161054	7.589723435	8.375411533	8.880923536	7.414074183	8.805113378	8.218317471	8.858412169	9.562165874	9.806747772	8.592985954	9.937886926	10.97155065	10.64822415	11.22424917	8.035411044	10.71010393	9.181202407	10.5067924	9.823424603	10.74352999	9.618879748
AOAH	8.7250641	9.316333452	9.200484191	9.228211123	9.237605037	8.374978207	9.168508983	8.706550926	9.034613606	8.921625572	7.739720803	7.852773205	8.369999731	7.408035616	9.019683308	8.921425295	8.897105955	8.1910676	8.734696558	9.071015373	8.434610559	9.447857037	9.479946979	9.923754523	8.440026177	8.980840994	8.458368061	8.522306639	8.944148586	8.992648119	9.057881336
AOC1	11.60877808	8.696909708	10.71518918	8.970152365	11.3141673	10.43434971	10.59426675	10.42487536	10.5321246	11.16309101	10.73157685	12.72875529	10.93989229	7.47168314	12.45418455	11.97034384	11.71599114	12.12966949	11.34358688	11.70755053	12.02021047	9.788333437	10.40264376	11.74109604	10.54729567	10.18926516	10.75450292	9.922806125	11.39472242	10.65679615	11.35014634
AOC2	7.917475372	7.949714176	7.984184073	7.903702271	8.077527722	8.649573154	8.018874684	8.255357241	7.995253609	8.202629978	9.322467837	7.92465527	8.606570287	7.703769817	8.074848247	7.874851114	8.103673597	8.381895572	9.236560891	9.160886652	7.871697149	10.08491425	8.515030109	9.333464517	8.317992192	8.862190716	7.793037445	9.564790842	8.938443683	9.16954375	7.973544728
AOC3	8.959917721	8.333000924	8.798413756	8.099604158	8.988164843	8.447639632	8.632624236	8.471572195	8.332551765	8.514103726	7.687061694	7.751246186	8.350151826	10.56631084	7.988581666	7.845997861	7.966414632	7.9939852	7.884891754	8.001116915	8.010033337	7.865107345	8.093181987	8.065346237	8.070829305	7.953569915	7.910032825	7.865088386	7.875780695	7.815353045	8.44845091
AOPEP	12.30831709	12.61096997	12.25765397	12.71836513	12.5723941	13.13922391	12.75484139	12.98604481	13.40112082	13.05153182	11.80286523	13.47994303	13.17425682	8.726542278	14.03263458	13.72048277	13.65989331	13.9278544	14.21726975	13.82167697	14.1563797	14.35768879	13.83392315	14.24971467	13.20616054	13.86958225	14.13470827	14.52894934	13.77991379	13.72056117	14.0286661
AOX1	8.976911155	9.343572941	10.06439865	9.184985124	9.03337769	8.758621097	8.641585929	9.175531499	9.041880188	8.23856744	7.593991816	7.662269359	8.106044332	7.462761808	7.808483947	8.132546924	7.937714316	8.156825639	8.666975486	8.153362401	7.920123729	8.634385101	8.175618387	8.324953273	7.744737824	8.785577459	8.130205027	7.442316194	7.934978173	8.446873227	7.692094222
AP1AR	8.304044461	8.591741446	8.532059674	8.972103464	7.905042967	8.404569116	8.003522921	8.391907593	8.467381772	7.953900963	7.605450433	7.687747765	7.808034845	9.343208371	8.489183244	7.769855451	8.254115751	7.763174117	7.91282269	7.785709912	8.335757448	8.551137257	8.190525442	7.800457492	7.962228047	8.251250224	8.331787343	8.555839402	8.077498831	8.394382846	7.763161734
AP1B1	9.723394917	9.216872373	8.778874977	9.592864437	11.48580078	11.39076908	10.37718325	10.57793611	10.34150197	11.30334059	11.24455225	11.53837022	11.60627172	9.091752167	12.60668687	12.86386951	12.64887063	12.87868855	13.14460049	12.84083485	13.06233427	13.11866447	11.95629622	12.52151956	11.93545871	13.34772099	12.71558855	12.70186663	12.84611937	12.71630151	12.09992555
AP1G1	9.910932583	10.81441517	10.8447014	11.05913842	11.6277064	10.7930261	11.08050801	10.34986842	10.98888126	11.2251185	11.49823022	11.92953813	11.71015152	10.64528025	10.99847381	11.38696565	11.07267836	11.24412784	11.55325706	11.91721796	11.55133348	10.84818998	10.56226894	11.9024551	11.67870961	10.70963107	10.88404716	11.32629037	11.25940302	11.12925487	11.57018465
AP1G2	10.46273269	10.00262835	9.9564668	10.45530034	9.854458665	10.40497388	9.669028775	9.870664528	9.908901154	9.654884605	10.49571394	10.82970842	10.63528465	10.33405275	10.29625663	10.28729948	10.10947181	10.42375489	10.72151188	10.32863891	10.13299636	10.65756844	10.57058666	10.78811864	10.34578643	10.92185973	10.28608537	11.08834192	10.47556818	10.7125543	10.41003161
AP1M1	13.80741313	12.68290959	12.91531913	12.71862479	12.57264174	13.40732888	12.78904708	12.62522176	12.52980437	13.23305869	12.29381412	11.91822929	12.11816802	8.680473738	13.3027767	12.5120674	12.80586607	12.77005864	12.66878997	12.61535655	11.39747115	12.65281046	13.16525811	12.91726619	12.51521483	12.53374098	12.74225742	13.24315232	13.13142935	13.12799873	12.71785474
AP1M2	10.14791494	10.77450798	10.47974252	11.20495871	10.3809817	10.25982725	10.74852483	10.24358337	10.8229327	10.86794325	11.42216128	12.40227695	12.17805206	9.461393597	11.4375942	12.1480663	11.65100951	12.07644708	11.84447396	12.27970662	12.97649802	11.44918117	11.92874391	12.1423689	11.95845712	11.65005092	11.40606831	11.87428944	11.54431554	11.41539989	11.83107363
AP1S1	10.84124956	10.92987857	10.83131168	11.15811531	10.76716552	10.78121012	10.82279985	10.62642231	10.13147887	10.66816546	10.1625918	10.89872697	10.78855734	8.531411667	10.80766376	11.16434593	11.18129214	11.16066967	10.81089667	11.31542372	10.84238809	11.1637219	11.34857631	11.06653073	11.0573302	11.2010264	10.84631244	11.16310842	11.52765992	11.42492732	11.98273749
AP1S2	14.87474694	14.80605544	14.73693715	14.85793305	14.11820007	14.49178562	14.44725856	14.81226981	14.71302726	14.43375481	13.56089629	13.85333441	13.58253113	9.199758046	14.1774131	13.22073129	13.98627745	13.83577029	13.24727905	13.93858591	12.98753437	13.45720876	14.44424067	14.00478076	13.71815647	13.42586862	13.64155313	13.54163878	13.8113793	13.74783709	13.83241783
AP1S3	7.597090941	7.614915534	7.616742564	7.757608333	7.501306689	7.688934342	7.594071701	7.620854169	7.638617533	7.56366937	7.584695007	7.819200038	7.587068632	7.648625895	7.593611763	7.626115296	7.598378912	7.568598688	7.673988023	7.723449471	7.642861731	7.663989844	7.644043263	7.623309724	7.59802112	7.683828604	7.714185721	7.651936552	7.634868735	7.71201593	7.686302121
AP2A1	11.1323355	10.90806351	11.033751	10.65790816	11.62614895	12.15252547	11.38147382	11.82046223	11.45150673	11.90904491	11.16371369	11.82266414	11.70517554	9.327828578	12.02776982	11.80613124	11.91315331	11.72751892	12.15533166	12.06918301	12.00206437	12.4505041	12.129715	12.51188196	12.22783397	12.68823234	12.47784255	12.06886904	11.83407648	11.96951613	12.04905354
AP2A2	8.473051813	9.102829937	9.152747115	9.372508451	9.591380863	11.35736283	9.704788484	10.12027252	9.799459018	10.03853977	10.78604574	10.22535797	10.04520986	9.1480297	10.06384348	11.03987477	9.818366934	10.53522617	10.95441273	10.65928055	10.98197964	11.74377483	10.46555891	11.20529387	9.571966255	9.834761442	10.57513687	10.55988679	9.658510736	10.36801465	8.946400236
AP2B1	11.16653695	11.06213516	11.36864535	10.4882482	12.21948703	12.4731566	11.56852276	11.84261234	11.56062086	12.38250346	11.16136438	12.11175535	11.77345515	8.705194097	11.67293193	12.56413444	12.14332201	12.36908152	11.86918828	11.81834983	12.70462593	11.67957435	12.21986011	12.02486319	11.34042846	11.79336558	12.62199548	11.86592342	11.91499805	12.00851151	11.8553001
AP2M1	13.54150827	13.99396786	14.16661224	13.9749108	13.67141898	14.00509736	14.14309637	13.80355507	13.94739696	13.90947802	14.54558132	14.62706134	14.1285547	9.739187142	14.2846301	14.99713641	14.46672086	14.65472189	14.70642442	14.91763395	15.23320155	14.77905177	14.44691331	14.95316082	14.13468683	14.5174062	14.64053064	14.45392096	14.3476621	14.24310855	14.42420343
AP2S1	15.02814495	14.3956517	14.57634216	14.23569847	15.00585339	14.88037737	14.82247303	14.84354998	14.62073011	15.15241784	15.90288582	15.59372429	15.52934436	14.3020143	15.14394061	15.56218404	15.29685611	15.49466497	15.54005624	15.52233089	15.6187825	15.39880865	15.22095192	15.52867563	15.16499388	15.17949031	15.12352007	15.15645596	15.20456932	15.06948022	15.48221396
AP3B1	12.49750446	13.40923374	13.27527542	13.43674795	11.64153377	12.86216082	11.8764935	12.64141629	12.68888611	12.05053591	11.45203997	11.63639008	11.27703945	9.021104149	12.85210253	12.01087008	12.22256995	12.09133101	12.35371423	12.18183233	12.10936417	13.57556432	12.87307348	12.35292656	11.4633177	13.39919093	12.32496004	13.53345824	12.86569254	13.17896995	12.3831329
AP3B2	10.68044655	9.639945582	10.24665818	9.419438529	10.63032783	9.839577715	10.11357113	9.369944623	8.725579573	9.840180826	8.158898552	8.599179861	9.760101588	9.058709811	8.484846889	8.950189612	8.796022707	8.377229045	9.135655227	9.393551002	8.531331761	10.80125465	9.867757482	10.03585939	8.720659308	8.378179666	10.32754242	9.203235149	8.757486828	8.970649987	8.295036355
AP3D1	9.570340982	10.6142646	10.84174906	10.86479303	9.837488472	9.93668263	9.747866348	10.07935471	10.41886658	10.3125037	10.26544759	10.83281574	10.98689883	9.298524948	11.31093792	12.65556767	12.00296193	11.63452037	12.13026072	11.86470579	12.49799657	11.81595803	11.53411171	12.39133168	11.34061134	12.3124724	11.61200399	12.02761058	11.95591555	11.33146383	11.43428303
AP3M1	11.40154408	11.50234702	11.67575534	11.73259149	10.56764015	10.65099541	10.60274353	10.57136124	10.57085532	10.124032	9.923951704	10.4970867	9.612394267	9.519596365	10.50197494	10.37736545	10.50867491	10.55813765	10.61778456	10.39672255	10.60909622	10.85104113	10.95698539	10.05709335	10.29302391	10.83425746	10.7877764	11.05113762	10.72227804	10.758709	10.70566529
AP3M2	13.44334546	13.64324322	13.15900045	13.65275211	13.66520138	13.04374982	13.87561819	13.80172179	13.57300084	13.62878075	14.02110114	14.05311025	13.96251142	6.942716808	13.02051354	13.01502108	13.13426423	12.85648477	11.94847348	12.8569697	12.22071695	11.71776176	12.09947557	12.09254777	13.46616015	10.50079043	11.98063731	11.62155035	12.32029112	12.58962911	13.04026553
AP3S1	13.0149878	13.07676496	12.93672802	13.31061206	14.0915209	13.61859609	13.28382928	13.32516821	13.57852175	13.44573464	13.92394467	13.34674997	13.62465259	9.240056372	12.9720585	12.86909508	13.02027906	12.8447636	13.16044491	12.53664185	12.69502692	12.73484729	13.05756186	11.72584558	13.55099356	12.74902485	12.6210884	12.10368928	12.47409797	12.67898221	13.01790346
AP3S2	10.88703798	10.88260604	11.19180716	10.34250773	11.65816815	11.77264084	11.1355871	11.08142887	11.33240603	11.24874841	11.05748999	11.43425431	11.00301017	9.049277406	11.32270078	11.98568391	10.94362878	11.54008412	11.17294636	11.83290139	11.32201183	11.28643626	10.64520307	11.40539855	10.83705889	11.91632305	11.23401842	11.36235553	11.10398248	11.82345837	11.22570594
AP4B1	11.88989346	12.35165952	12.69299673	12.52107858	11.51097329	10.71282533	11.96344426	11.83314706	12.06123557	11.15723547	11.53028069	10.8294313	11.80391904	8.240646396	10.72525049	11.02009042	10.42753901	10.28361109	10.64881163	11.17670042	10.99126762	11.03298684	9.935765237	11.11692165	11.63675702	11.20890459	10.68647801	10.86278338	10.36016253	10.88966665	10.63117733
AP4E1	8.090078385	8.931146709	8.936698909	9.350190521	9.058378722	8.538103065	8.634273303	8.701902049	8.855697371	9.136723785	8.914745436	10.0021312	9.713761152	7.743261955	8.906382039	8.845644279	8.585914129	9.045550806	9.463300817	9.688840612	8.624804234	9.388155764	8.630025988	9.879474648	9.848320943	8.410643196	8.92073291	8.742104954	8.685263124	8.864408599	9.592262645
AP4M1	8.386865352	8.104376173	7.569384459	8.225055734	8.949121573	9.158137162	8.969065148	8.424749041	8.578108099	9.010539279	8.861780754	9.338468964	9.28520809	8.324679982	9.280048465	8.571655294	9.723826379	9.792965536	9.59129326	9.634730262	10.06181988	8.978265378	9.660120323	9.307354013	9.104649409	9.005948666	9.487082201	10.62841135	10.38961421	9.706593796	9.071059688
AP4S1	8.241414319	8.362788316	8.465330143	8.546113065	8.844355331	9.255964576	8.777915992	8.642870748	8.526814331	9.046058566	8.635161707	8.622582076	8.593648408	7.226780654	8.979576998	9.316894072	8.716570862	9.566876879	9.205539692	9.328168579	10.02350026	9.591843179	8.959791829	9.823954281	8.775052034	9.386648837	9.390955359	9.32535285	9.296584093	8.526787995	9.205585287
AP5M1	11.647268	11.68574167	11.45894999	11.46129641	12.13559433	12.09348582	11.95283313	12.03635081	12.36156738	11.93283001	11.59599131	11.73632859	12.1082708	8.403575249	11.88841856	11.94540128	12.01555234	11.87955368	11.77005067	11.78742125	12.20356426	12.35304796	12.1330638	11.77645461	11.74625233	12.45656436	12.23435743	12.51699121	12.35233778	12.10935864	12.11543864
AP5S1	8.785162758	9.216648988	9.409626917	9.278745437	8.755734998	8.20223921	9.053123817	8.768901348	9.39829797	8.488961283	9.845266009	7.692788138	8.231039078	6.939621452	8.662002117	8.066836853	9.235294003	9.214459224	9.799982301	9.358391877	8.053408585	7.800511599	9.320991274	9.994544892	9.069289144	8.674222309	9.523935972	8.857861893	9.521251945	7.806543211	8.319997227
AP5Z1	9.336644448	9.052742666	9.080633433	10.06375051	8.713914884	11.04951872	8.657983762	9.895412497	9.127530136	9.07851855	7.784162922	7.828591303	8.233799453	9.629978214	11.52676624	10.15022454	11.08210786	10.1792149	11.29269965	10.80349124	10.61597842	12.4492821	10.70697741	11.701996	9.300159569	12.62422968	11.15738521	12.50567509	11.50186718	11.46009538	10.64921034
APAF1	10.89027629	10.97688581	10.78328411	10.69593705	12.11970671	10.90459097	11.31861809	10.92470674	10.66067548	12.20929974	13.155142	13.39120961	13.05088322	8.868216514	11.18281103	12.99222784	11.97819516	12.32945702	12.28703862	12.99040438	13.02696996	11.81006182	12.37903972	12.8554259	12.02310849	12.0447688	12.03106659	11.65323005	11.60734361	11.80524477	12.29827313
APBA1	9.08919827	8.576160274	8.895318535	9.230920393	9.642935906	10.22442754	8.848296568	9.307959176	8.808345279	10.02323347	8.529479758	11.53528115	10.08854582	8.467633344	9.506733188	10.01447451	9.751220258	9.376317042	10.25135546	9.612893125	10.83929589	10.02650722	11.07393708	10.86730082	10.25939168	9.984440396	10.32132887	9.727155441	9.286830135	7.591228203	10.31465453
APBA2	8.054074142	8.868541607	8.413613124	9.129514798	8.502982244	8.28358211	7.977979716	8.58171641	8.507095319	8.472308343	8.691097826	9.309558624	9.418127534	8.777828942	8.064706216	10.47683067	8.546077147	9.463191792	10.02477845	8.441447312	10.20196291	9.04871783	8.650662577	9.210179179	8.931353913	9.882442485	9.873032061	8.605675236	8.757570303	8.864032212	9.618481959
APBA3	11.83269148	10.93350785	11.00455814	10.14429658	10.37093877	10.58728438	10.97839345	11.11068551	10.89562516	10.53305224	10.33759214	10.27266169	9.870282009	9.064264667	11.2272298	10.94129043	10.22668987	10.72283171	10.35988562	10.94651523	10.54655403	11.64059465	9.995685672	9.91585571	10.73864252	10.62364078	11.24320589	9.994148755	9.944484873	10.40198938	10.62920786
APBB1	9.963299459	8.716663287	8.815312902	8.598704609	11.28636822	11.86765506	10.32469038	11.04923825	10.46532828	11.45673289	11.0302531	11.98568771	11.45541334	9.036675863	11.31202177	11.91982353	11.52213525	12.02522758	11.59347134	12.21393372	12.84042993	12.14863132	11.85969308	12.19148988	10.50713264	12.14519374	12.44338555	12.35733642	11.24105445	11.20450303	11.40955108
APBB1IP	8.952953028	9.650229854	9.926032064	9.114017841	9.761730946	9.535865809	9.322137181	9.615111715	9.452643965	9.592576103	10.87654622	9.854767424	9.099908296	7.159879407	8.9552321	10.18836899	9.160315879	9.170544083	9.231451807	9.632804984	9.628192598	9.528091721	8.539687571	8.541168793	9.22225908	9.007858006	9.625636155	9.208948372	9.174878195	9.009513458	9.529453761
APBB2	11.21271171	11.64282845	11.55047711	11.48555202	12.01829747	11.90850079	11.30543287	11.99674794	11.65475378	12.21819026	11.63829259	11.728268	11.25227595	9.040173202	11.04049844	10.75456652	10.47297118	11.08997166	10.67920249	11.19268775	11.70272227	11.42081115	11.1906002	10.67558445	11.12411432	10.54564256	10.82612124	10.42956713	9.377951316	9.645706163	10.74090184
APBB3	13.07998509	13.20704087	13.14509266	13.05432937	13.0512718	12.49288365	13.60399734	13.12487777	13.45135498	12.95852824	12.56432962	12.29621055	12.90831345	9.712136627	12.54225904	11.17637969	12.83129135	12.12755288	11.92076838	12.09371057	11.44532213	12.0847062	11.72290924	11.66009044	13.2467906	11.44626294	11.440408	11.21436053	11.87242934	12.25845946	12.10468132
APC	8.482069358	8.635213133	8.567239142	8.626784487	7.781181167	7.881731462	8.159922945	8.176874602	8.19993939	7.915900293	7.59671456	7.810772384	7.992332947	9.151301698	7.797068241	7.781772283	7.824363722	7.731197152	7.826670284	7.797256949	7.979626031	7.806247788	7.863909646	7.741745563	7.734554651	8.005105314	7.8128325	7.828867415	7.804890639	7.862780233	7.77230681
APC2	8.47925418	8.156592032	8.463946901	8.014125414	8.428093615	8.76697026	8.510610332	8.155791316	8.272258069	8.281595601	8.729620967	7.992008166	8.542332988	9.176902205	7.647322758	10.29847196	9.323628646	7.645350322	9.364460489	9.822967939	10.38846253	10.58975653	7.681198391	7.549245614	8.204468447	9.511795239	7.584941918	7.55399953	8.442514138	9.111399637	8.311757994
APCDD1	13.51811179	14.49935261	14.35023437	14.67855479	14.07370674	14.47184495	14.06617557	14.27390989	14.49948812	14.35481479	14.39403019	14.84513334	14.66188355	10.32144793	14.19435202	13.98190639	13.87171172	14.42708609	14.90846462	14.90780383	14.54448235	14.56588053	14.56472724	14.71189863	14.30969358	14.36416543	14.31733053	14.16224549	13.96371249	13.62320204	14.38601974
APCDD1L	12.16388355	11.61044095	10.54008993	9.52658156	11.18242196	11.22380012	12.63338389	11.25005689	11.38580121	11.54236649	11.60926023	9.751208267	10.65946558	7.573521455	10.37580535	8.663760426	11.4297625	12.0102039	8.625306871	8.950739915	9.478985793	8.790151593	10.40669438	10.52980647	8.884129718	9.934241796	11.38348868	8.630782828	9.764483495	10.83797089	9.773458584
APCS	7.692582776	7.622636306	7.734308023	7.590263094	7.726174801	7.711243053	7.699145103	7.710095155	7.751663839	7.701296282	7.590517491	8.119931521	7.8581814	6.988909071	7.707497044	8.472785502	7.671258797	7.726849096	7.694669448	7.754603185	7.856523163	7.623923073	7.691571235	7.728610541	7.961303677	7.752045147	7.792405285	7.699946276	7.672433969	7.711207706	7.60608402
APEH	12.65902073	12.84292561	13.0111798	12.77071534	12.85611121	10.84473256	13.10197115	12.10167419	12.50849327	12.1453552	12.7689886	12.35495463	13.14541531	9.061487314	11.14829643	10.43576793	12.03976162	12.54794948	12.08088221	12.36656218	10.95668511	10.88407783	10.66718436	10.21340357	13.55433674	9.655284775	11.48687713	8.883877542	11.47285748	11.64137194	10.84011381
APEX1	12.84047741	13.92472959	14.090654	13.86340608	12.77907976	12.66718148	12.95081865	13.01819482	13.3384304	13.04137433	12.85999741	12.98193082	12.9716706	8.924281148	11.84396401	12.40959944	12.30409198	12.19402405	12.19598877	12.28954818	12.69294282	12.51919591	12.24100168	12.3745276	12.24311949	12.52428309	12.43963767	12.38332667	12.46575547	12.62933377	12.40900339
APEX2	12.04382629	11.96601256	11.90166553	11.48211093	11.44217822	10.73480155	11.99988062	10.63157301	11.20323117	11.5645995	12.00315722	12.37732544	12.10590322	7.882627755	11.61626177	12.44512372	11.78353324	11.6900684	11.52930198	12.08618567	12.52670421	12.33666415	11.86632898	11.69073233	12.21990651	11.44849872	12.30824268	12.28888547	11.65999384	12.34902231	12.12297169
APH1A	12.37687307	13.7170109	13.58891848	14.52827004	13.32942178	13.11226111	13.72178207	13.13875078	13.78099984	13.20741092	13.51718392	12.56223815	13.36035051	7.661352741	13.18947395	12.98306826	13.54045643	13.49145478	13.73485314	13.60904454	12.86077465	13.69223545	13.22206111	12.95389567	13.45955804	13.76161545	13.36104846	13.51940339	14.32010179	13.3995663	12.25854371
APH1B	7.66825447	7.742423689	7.747593392	7.658074396	7.630305226	7.712984239	7.662684929	7.729681072	7.756533874	7.73887892	7.611385563	7.957272649	7.65433544	9.013969154	7.656150115	7.689570814	7.697531575	7.690897101	7.689715924	7.698833921	7.632420139	7.798774467	7.817005765	7.757468193	7.821093726	7.812505044	7.696818991	7.778900776	7.697698699	7.750358844	7.644504465
API5	12.13410143	12.84179408	12.85160797	13.1274455	12.58914339	12.51224532	12.77989894	12.34567107	12.75033638	12.90026814	11.9556979	13.00287719	12.60876458	9.103415487	12.10535491	12.52352943	12.12597798	12.16293421	12.38046798	12.18346489	12.28452901	12.02573982	12.07198007	12.00302796	12.38037907	13.15193545	12.80400203	12.7185226	12.67797831	12.51974494	12.27396816
APIP	7.863884875	7.846398373	7.909791304	7.866771861	7.761621375	7.841446614	7.821875775	7.796967514	7.811697028	7.747782762	7.596741049	7.696799058	7.84173982	8.474304521	7.755420558	7.85494164	7.794489237	7.853523649	7.732581999	7.794382758	7.955227284	7.847966393	7.936409001	7.950523282	7.738226846	7.855403345	7.820005503	7.995634444	7.823093717	7.836275262	7.771502777
APLF	8.298068882	8.177710063	8.054575776	8.248833378	7.915079529	8.29514861	7.874309094	8.212961712	8.155273442	8.015190723	8.900723344	8.108206395	7.835850156	8.269078418	8.255707243	7.707686451	7.909752998	8.003268979	8.380070565	8.040201337	7.945377087	8.858602002	8.113186852	7.857545887	7.707509823	8.275872966	8.080980627	7.782746711	8.124783414	8.185448873	8.00943043
APLN	8.330068789	8.367750699	8.161445429	8.187923222	8.144285244	8.211991298	8.039502002	8.30681612	8.109347947	8.594148921	7.578141849	7.820711023	7.87537238	9.667012699	8.509538379	8.582269118	8.275254684	7.722186735	11.80070871	10.040458	7.737070882	7.813429032	9.082867033	10.87200453	11.12918014	7.81545245	8.677225177	9.919158076	8.074876293	7.761999527	8.269300714
APLNR	13.56812614	13.07801725	13.94534492	12.78675827	13.42518185	12.13825298	14.08628426	13.94050436	13.36952273	13.31163029	13.81067024	12.79529067	12.79239139	10.07371203	12.00662786	10.57151631	12.47805424	11.40222467	11.70733455	11.82072279	12.32121054	11.21163803	12.61410526	11.98102358	13.00288813	10.76198542	10.59454715	9.775813714	11.18392668	11.43457545	10.6558014
APLP1	9.97071004	8.951054865	8.864711869	8.763360986	8.209436153	8.136158886	8.84537577	8.431426483	8.961498092	8.41103126	10.11723322	7.868905548	8.058176042	10.78255582	8.091054979	8.078383961	8.182273446	8.262792998	8.03705202	8.196300028	8.029854839	8.200907765	8.237659981	7.919955287	8.316736953	8.113823267	8.108281809	8.192192948	8.009649972	8.032755778	8.160909877
APLP2	14.42648962	14.00986947	14.70911994	14.08964552	15.05431467	14.98570582	14.70491155	14.67410071	14.43910037	15.01563861	15.22252818	15.2287623	14.91799863	11.78093213	14.90967339	15.23981811	14.98896697	15.1637974	15.29221133	15.18600541	15.32313606	15.23136778	15.02986368	15.3773177	14.69944245	14.97232733	15.10273821	15.14452086	14.80052614	14.93300816	14.67266244
APMAP	8.325534818	8.326689754	8.549867051	8.420602894	8.254356173	7.866504159	8.442832093	7.919075151	8.090184824	8.067216428	7.60707353	7.808752905	8.266520907	8.173591339	7.820926194	7.691198493	7.96285673	7.91363228	7.916542532	7.933539323	7.826741451	7.9276724	7.79204993	8.106498851	8.024615896	7.976067893	8.017085647	7.863015151	7.894158447	8.008728424	7.832600851
APOA1	11.81548208	11.77640715	9.559413274	9.344327118	11.32612093	8.651113794	11.71108876	9.168965308	8.925202123	10.03821832	10.35726553	9.414821932	10.19066342	9.725218375	9.719581817	9.084048362	9.11874955	8.648168722	8.238314944	7.62270142	7.906621106	9.632517558	7.681368803	10.5454205	9.533360636	8.411648812	8.578303298	7.689882225	8.777083739	8.749996493	9.42384374
APOA2	7.812402608	8.367652637	7.868385824	7.822394667	7.605662355	7.572984287	7.717886039	7.810530549	7.829129534	7.680010195	7.598714247	7.718334208	7.862559841	8.710368616	7.621511729	7.712832385	7.696085521	7.62547407	7.621726464	7.606179779	7.659748141	7.596038685	7.653261377	7.704115893	7.616144831	7.6189828	7.546376207	7.560941995	7.575469986	7.619954572	7.635562593
APOA4	7.610069686	7.619386147	7.725025256	7.699805843	7.632131823	7.593090762	7.623929641	7.62700514	7.637264015	7.64484771	7.577407646	7.518947275	7.597385478	7.678761572	7.551986193	7.588098081	7.60399257	7.641773965	7.604680348	7.604367057	7.680152025	7.699655318	7.678315541	7.612302222	7.670720645	7.644924587	7.662326534	7.691937186	7.706217813	7.676725971	7.615154598
APOA5	7.759613115	7.724631739	7.889359893	7.763479168	7.724754027	7.71975355	7.733031706	7.711896566	7.723150656	7.74375009	7.530810044	7.674214382	7.678652505	6.794813577	7.760069465	8.053215404	7.644896092	7.737454383	7.813805428	7.803417211	7.651305434	7.726746622	7.719532473	7.936773314	7.641808342	7.76738968	7.712600332	7.76077527	7.757448275	8.10519604	7.820991405
APOB	9.552536842	10.5407479	10.4221988	8.428330903	10.00735132	10.40495751	9.862317846	10.63234391	9.194129189	8.066365428	9.925015856	7.934105794	8.680873817	10.17450372	7.634943966	7.826770861	8.48448879	7.789838208	11.1581596	10.00861739	9.741829658	9.643676296	11.80648404	7.877708064	8.08327537	9.692134995	10.82469622	9.017758348	7.642551725	8.482374899	8.705360633
APOBEC1	7.803643055	7.802591325	7.808633083	7.805548227	7.935488963	7.863652881	7.944848299	7.903508443	7.847909115	7.855579121	10.1177765	8.086276774	8.030508254	9.137122089	8.22416211	8.075946188	8.066970845	8.013610915	7.940089657	8.0156812	7.991711045	7.89939712	7.816908355	7.865125958	8.082721008	7.860720642	7.827860109	7.833829267	7.755405031	7.825829183	7.917877653
APOBEC2	8.01804046	7.640591096	7.742393362	7.713485364	7.5497902	7.528502194	7.695023726	7.591342259	7.589400985	7.588222994	7.500680477	7.617203044	7.527316711	9.001333102	7.579414543	7.65602967	7.505941777	7.603830263	7.606246036	7.579109216	7.520261986	7.606700414	7.546224672	7.658678187	7.609745833	7.638472205	7.489542969	7.586382869	7.677727465	7.549138716	7.606954826
APOBEC3A	10.92961867	8.419235528	9.265319708	8.09551971	9.430969149	9.123241346	8.246499378	9.104037841	8.940839197	8.301991008	7.575186986	8.504788267	8.940754155	9.359133176	12.65164527	14.50855456	14.04592054	12.49958148	10.82676902	11.96366845	10.29974983	12.20867305	9.778038322	9.243922776	11.2130674	11.61243931	12.57488966	13.16909297	14.23221271	11.9234254	12.56951732
APOBEC3B	8.687201852	8.487583546	8.799632642	8.726853406	9.98761881	8.375237672	9.410196592	8.67323397	9.009711529	8.705434915	8.258750709	9.027972868	9.63322952	7.738416208	9.948373383	10.63897511	10.0711996	9.849215657	9.503146968	10.34118092	9.495581098	9.511000542	8.412529288	9.659705156	9.843575391	10.12416243	8.777961893	10.48339359	9.888092614	9.91573604	9.957622106
APOBEC3C	10.13508694	9.35173176	9.679881297	9.351364565	10.57881775	10.42406213	9.42181923	10.01485974	9.75120897	10.11372716	11.09047024	10.96787581	10.31334448	10.10936093	10.97747075	11.6904345	10.56946729	10.57157428	10.9218711	11.37086336	11.07839067	11.36818828	11.48729438	11.14288029	10.28949349	9.416428325	10.91566792	11.18806872	10.2049336	10.94597785	11.21809585
APOBEC3D	10.08804253	9.448388981	9.1628693	8.93167288	12.0558861	11.05240857	11.09653534	10.98858113	10.73120365	11.78487726	11.72076293	10.84078213	11.09960949	8.416974442	11.25990611	11.91260331	11.65250245	10.89935852	11.85016798	11.37297536	12.14485719	9.503790805	11.13136794	11.03240544	11.45886092	10.38224402	12.32232322	8.509310004	11.06265776	10.2142982	12.54971519
APOBEC3F	10.21964235	9.945414229	9.964006549	9.311719208	11.3660634	9.340596962	10.51571043	9.285582479	9.420820584	11.02197781	11.24004064	10.66754519	10.71937739	10.25346067	9.36544467	11.55557887	9.548129161	10.27853381	9.608782771	11.05136079	10.30618817	9.327093213	10.34822184	10.62766887	10.22552591	9.50332453	10.77271464	9.388795958	8.730465493	8.644098363	10.42603069
APOBEC3G	8.966730853	9.730554342	8.97917157	8.91610896	10.40466265	9.298339575	9.428898295	9.208887757	9.516027471	10.05698396	9.994846091	9.426526063	8.894665748	7.284689903	9.920132989	11.57414507	9.713627775	10.17065085	10.04190276	10.55789397	9.689988514	9.063794725	10.25992114	7.845319761	9.911273458	8.83472699	11.33819389	9.925599581	10.5941085	9.384748863	10.78877932
APOBEC3H	8.847990303	9.229324165	9.155725313	8.509708594	10.61043732	8.05769005	9.055191601	9.035306742	9.571810099	9.906291855	10.66186774	8.602601444	9.103061212	8.061483012	8.703089423	9.500069886	9.459085781	8.982840724	8.768404342	10.18577469	10.85370468	7.747245444	7.540342494	9.579852481	8.734049211	8.67262514	10.4915782	8.756696379	8.609283525	8.556008004	10.30871854
APOBEC4	7.619131174	7.548441179	7.697628657	7.570862462	7.632846326	7.596208601	7.605013873	7.569945186	7.517541659	7.63727022	7.594456516	7.64074981	7.549991941	8.797736522	7.495707569	7.593888154	7.696938015	7.615971765	7.612604669	7.650085969	8.257527157	7.527162887	7.559030336	7.64110369	7.564930461	7.575010325	7.665172406	7.622450888	7.627734695	7.639891923	7.755394369
APOC1	12.76974447	10.75538911	11.41820119	11.99371027	10.46342026	9.611312231	11.5677466	10.89021865	10.85565285	9.337588429	7.634986956	7.986724955	8.262955992	8.610641285	8.182174075	7.757336643	8.289034585	7.897784899	7.891071155	8.200045884	7.92536855	8.629042309	8.074612816	8.232663449	7.798204779	9.724710693	8.531601234	9.550877163	8.612238473	10.55502108	8.072444706
APOC2	9.145874517	9.028331548	8.968203877	10.09772219	9.550298143	8.498935657	9.078592395	8.33094662	8.823439346	9.139759773	10.08427619	8.98461052	9.110839476	9.609381033	8.454751362	8.188662821	8.195124047	8.909056313	7.950822093	9.067157221	8.149496989	8.657422427	8.372515126	7.961610723	8.390125276	7.874501069	7.832657866	8.527859445	8.594140966	8.348083895	8.432866748
APOC3	9.110167833	10.35770818	8.10968005	8.616487252	10.02027775	7.569588731	10.21595371	7.825807555	7.708653136	7.801093741	8.000920061	7.610177172	7.94932734	8.251526991	7.590995337	7.817934194	7.529386527	7.568286277	7.631847655	7.598470677	7.657295203	7.601882453	7.545694682	9.796244896	7.586182921	7.712333891	7.643380949	8.787289746	7.665680962	8.547945111	7.561276277
APOC4	7.860130424	7.839570569	7.637882868	7.69199763	7.589866756	7.624200485	7.666553371	7.730820778	7.715490736	7.679072023	8.476918901	7.625104641	7.808607121	9.15920426	7.701467148	7.585543324	7.631598523	7.715982076	7.702760968	7.631278687	7.755109835	7.72303971	7.672418629	7.726707111	7.671109174	7.667115018	7.647738629	7.737682583	7.738360037	7.628823819	7.609883532
APOD	14.52670512	14.79259251	15.35039303	14.89387158	14.99082626	14.6380182	15.04872965	14.55496499	14.96876618	14.48746135	14.6168964	14.51939424	14.27344795	11.16070671	12.98625623	12.42460455	12.72722139	12.85975578	12.47591058	13.05625882	14.52605361	13.11635923	13.82949285	13.82134065	12.16029451	13.51820131	13.06258953	13.05299612	12.22475679	13.16431698	13.2073332
APOE	14.56250643	14.7835856	15.00214537	15.55700605	14.73436135	14.25186979	15.08120448	14.44728151	14.57306046	13.7478779	12.90852722	13.20794183	13.61741019	7.723851489	11.54932683	12.347361	13.12324172	13.28706769	12.80516029	13.92639673	13.2134633	14.20822096	13.42400027	13.6712106	11.46039108	14.47668898	13.19416283	12.85727441	13.85553591	14.0532959	11.65041601
APOF	7.480199886	7.504247302	7.595469177	7.483476736	7.537100178	7.540415784	7.730449864	7.599127907	7.577544403	7.56795193	7.592678222	7.59910029	7.570838627	8.694035236	8.33609984	7.584300567	7.600239332	7.497595209	7.628223424	7.604509004	7.575085881	7.70588949	7.685825284	7.619350449	7.606983806	7.613978311	7.634652944	7.511476558	7.564226863	7.610037085	7.542222644
APOH	7.605957866	7.614623312	7.608773119	7.527017527	7.542661566	7.563126101	7.50156975	7.588341156	7.558012945	7.646534866	7.568596151	7.485282629	7.549844333	8.600357013	7.714175186	7.578218712	7.539500887	7.548390129	7.55790567	7.550259678	7.484428202	7.569322397	7.580328062	7.578682687	7.624315914	7.570053251	7.505695667	7.549331653	7.577603493	7.568102922	7.602099382
APOL1	8.5515105	8.707201544	8.67683765	8.655222039	9.407113845	8.768601463	8.396144825	8.420179444	8.757877014	8.356497376	7.607654277	7.987752187	7.910634633	10.02590679	8.786405761	9.307938583	9.230783469	8.764303189	9.040007097	9.308802621	9.129638969	8.51196478	9.027363178	8.029727064	9.470345833	9.404104563	8.959999239	10.09286784	10.51138005	9.61532865	10.05142393
APOL2	9.393995431	10.08529663	9.731446428	9.769098453	9.668717734	8.98899874	8.799042568	9.303671894	9.558595938	9.446418422	10.36734185	9.988515801	9.750142778	7.205558963	9.442332941	10.91438723	10.32837497	10.11748204	10.19598898	10.83691817	10.77374669	10.55637865	10.12534896	10.73698197	10.55999632	9.890715212	10.37067475	10.6407423	10.8984259	10.39873254	10.86379344
APOL3	9.189379611	9.418424466	9.649728714	8.68901116	10.80386313	11.13442832	9.656013052	9.644562014	9.451568103	10.9871848	10.98674257	10.74380272	10.4066943	7.516648126	9.667055625	12.24952484	10.03552236	10.32486923	10.23151207	10.93472875	10.70828731	7.4761618	11.1619033	10.90741002	9.892207006	10.85489115	11.75750977	10.38701228	10.39993182	11.02445635	10.56358892
APOL4	9.189241719	9.030785701	8.882193673	9.135359725	9.880291872	11.00037205	8.251792981	9.110511519	9.250004577	9.644630786	10.32293218	10.20696418	8.86036567	9.785640274	8.972268644	11.212348	9.342183481	10.73918917	10.62695099	9.981391031	10.54066711	9.862418911	10.47683885	10.31900651	10.50995567	10.9116571	11.57432742	10.88660879	11.86660946	10.56826735	11.06956285
APOL5	7.867358314	7.573949043	7.65390836	7.577277076	7.51988593	7.579799837	7.541652684	7.643308289	7.65723867	7.608500231	7.588627221	7.747644848	7.764620075	6.712706832	7.578880778	7.610088136	7.608213407	7.601368099	7.566717191	7.637176179	7.715986996	7.618782435	7.569237136	7.698896939	7.618282008	7.610870806	7.581955243	7.639200915	7.578004519	7.615224151	7.693498862
APOL6	7.938028988	8.139867236	8.27319691	8.214330905	7.910439548	8.367256144	7.850517403	8.01168458	8.030684295	7.792672708	9.270561646	7.735405123	7.719011063	10.41749912	8.448919833	8.690320468	8.681945649	7.887641584	8.737163207	8.030432634	7.883933177	8.81563246	8.456181923	7.974946189	8.078482937	9.026897923	9.108352591	9.476927742	9.597706144	8.983238912	8.460884785
APOLD1	8.627945275	8.658590918	8.745082352	9.506525021	8.889008822	8.312267023	9.932691642	8.436204865	8.84520088	8.764508501	7.811731626	8.158196474	8.068139644	9.003965359	7.933420996	7.561352535	8.441440686	7.585902741	8.821529446	8.578973154	7.641945703	7.582804882	7.506686232	7.791648899	8.112815025	8.971720827	8.375394437	8.553854957	8.587673773	8.307004383	7.916897531
APOM	8.825727744	9.989225847	9.82499108	9.80506788	8.711862044	8.862905282	9.760580168	9.109420305	9.10714097	8.107434838	8.455173209	7.575563239	8.924137186	7.75746483	7.8714978	7.869350591	8.081147377	7.645365596	7.675115823	9.023987139	9.271718893	8.374784806	7.584747377	7.541479828	9.204619768	8.099054271	7.683325844	8.279043742	7.61681467	7.578601962	8.424925456
APOO	10.20616964	10.10044746	10.27404964	10.19981911	10.34982446	9.47278409	10.01569611	9.612946436	9.951349709	10.2924205	10.95787092	11.37806352	10.97368102	10.34516415	10.14865028	10.68839328	10.34192068	10.43799517	10.23001207	10.58992059	10.45869953	9.885572103	9.848392805	10.76734283	10.86941366	9.132136595	10.19178684	9.597754624	9.966407055	9.801511868	10.43280518
APOOL	12.29288113	12.09343351	12.29681778	12.60170013	12.61772795	12.46445444	12.67232262	12.38467625	12.19273575	12.56808094	11.73699517	12.87768243	12.6256698	10.15099631	12.26433223	12.36553502	12.35678224	12.26726309	11.8310502	12.33958743	12.53055483	12.46347358	12.13722206	12.43813164	12.63620308	12.71392881	11.91778236	12.18590156	12.3143335	12.53985139	12.55745134
APP	13.91901136	14.25560907	14.16379406	14.43725581	13.28836433	14.91623359	14.14943242	14.43512908	14.54530313	13.12583423	12.72784379	11.52209925	12.05071944	8.544190176	14.08912952	11.86242767	13.49706505	12.38824521	13.1847919	12.21589742	11.54763915	13.67857905	13.10975667	11.81593602	11.9527434	13.93247378	12.89523572	13.49621974	13.70549804	13.84548612	11.74295811
APPBP2	11.21948562	10.93369097	10.92331075	10.58318489	10.12024162	9.433318525	10.07643284	10.31845304	9.964514452	10.27500107	10.76848488	10.94916334	10.43410495	9.038044882	9.08238658	9.246245599	9.159032611	9.355938567	9.197878252	9.474749155	9.737841315	9.186552896	9.57563109	9.727549779	9.667771202	9.691960107	9.32704622	9.578489475	9.409849239	9.697022214	9.787774184
APPL1	8.417724557	8.365835841	8.17339492	8.346715418	8.026936834	8.040313722	8.166407404	8.189951951	8.11591219	8.230024519	7.491239511	7.676009244	8.002697288	7.179823183	8.164087815	7.837571421	8.012084437	7.911152533	8.128305388	8.228433107	7.752562483	8.117366904	8.149541275	8.033185391	8.15236954	8.113082715	7.948657157	8.173412328	8.021586189	8.005635612	7.955762008
APPL2	13.48938846	14.88214313	14.12022868	14.68001683	13.94580343	13.63976278	14.1339569	13.94125397	14.22051067	13.79393845	14.26038997	13.91344797	13.92905442	9.577859136	13.7040206	13.38587899	13.40288562	13.70856077	13.74252733	13.67264126	14.03771258	13.69490739	13.83018206	14.20644584	13.75007813	13.80673136	13.73976359	13.78977887	13.49339351	13.44504557	14.07358408
APRT	12.71678527	12.86228125	12.7316323	13.38463468	12.65243413	12.83088537	12.55927472	12.75633365	13.0087673	12.30504139	11.5836096	12.01151049	12.37222459	9.330967296	14.12267855	13.70383994	14.09586808	13.92274649	14.24912159	13.9688752	14.03622723	14.14312223	13.89791918	13.81744904	13.42684873	14.14616944	13.51726683	13.78043374	13.83905836	13.95314181	13.34856121
APTX	13.57074217	13.04245365	13.03895489	13.09301552	12.78899912	12.47610292	13.40176627	12.90462118	12.68090676	13.07821934	13.38771971	13.5404952	13.45376075	11.62404857	12.71170119	12.19867639	12.72241418	12.8690676	12.13069644	12.88477496	12.74829096	11.47167327	12.69150552	12.0192869	13.45930981	11.26918163	12.01089425	11.40925486	12.40817109	12.69486329	12.90404355
AQP1	11.23950387	12.12897553	12.4960813	11.72180712	12.63050569	12.18839714	12.47599948	12.62996923	12.47667894	13.18011845	12.81359539	12.54394395	12.79898711	8.636921833	11.98264722	11.76472417	11.57209124	12.66982197	12.19312395	12.73161373	12.6104055	11.54630381	12.56605478	13.05133668	12.12102773	12.47461563	13.30219181	12.18776092	11.90050806	11.33403199	11.53692738
AQP10	11.53803545	9.585260241	10.01835478	9.448557318	9.909116627	10.32278272	10.24667779	9.526135936	10.02674572	10.08362156	10.45599645	9.420344249	10.56373507	9.001412606	9.891747631	10.38642579	9.233656001	10.47260448	8.784585574	11.15232914	9.051733149	7.581871909	7.681727467	8.937276115	9.406605057	8.662452119	9.737068835	9.213127315	8.754647687	8.81215459	9.711035223
AQP11	8.098186227	7.929890726	8.019488485	7.939097705	8.139326463	7.90462813	7.79781674	7.854658108	7.894032127	7.833564615	7.57397602	7.400058883	7.777727488	8.918513406	7.59643532	7.567493316	7.597808326	7.817119315	7.780395068	7.740422069	7.586087721	7.650877809	7.809560015	7.594006869	7.702840893	7.55790008	7.658477175	7.503782205	7.810541563	8.026863308	7.569488849
AQP12A	7.572202687	7.484346757	7.593903995	7.541349495	7.51071722	7.552921488	7.568944098	7.631102648	7.596578867	7.577054361	7.592143814	7.457291308	7.557998472	9.926730306	7.567817814	7.601434846	7.578077428	7.533202297	7.573124622	7.582254098	7.577959618	7.606869691	7.62502987	7.601103783	7.534571672	7.60252789	7.614219873	7.650507346	7.652021993	7.612411892	7.717516687
AQP12B	7.739652559	7.812136473	7.741048648	7.710313401	7.781027311	7.770439631	7.821309918	7.766949359	7.737906499	7.694829933	7.581605697	7.887181118	7.841736047	8.036752421	7.741472262	7.814364506	7.787018899	7.723128275	7.715383317	7.692162757	7.74952726	7.814524025	7.654277208	7.715824777	7.891516609	7.713809817	7.660556319	7.763657565	7.697011837	7.79490125	7.757446302
AQP2	7.809862154	7.7832584	7.96676041	7.955028903	7.755151328	7.671813605	7.811650324	7.850872398	7.848899151	7.831668824	9.027635521	7.717242083	7.772581502	8.311331929	7.743893711	7.901206174	7.659951238	7.851391219	7.740885581	7.750788492	7.722195072	7.798931297	7.700425832	7.729586057	7.862344232	7.745948981	7.703083989	7.757441863	7.925170137	7.731814126	7.896527095
AQP3	8.490660537	8.605153056	8.412817388	8.808509507	8.296412067	8.128796699	8.469996983	8.099214285	8.536986277	8.607844292	7.598259299	9.55779725	9.403973049	6.684299771	8.93169942	9.434976946	8.873506179	10.31278184	9.416523856	9.463057052	9.171683454	8.959104557	9.229493306	8.397398732	9.183077885	8.808003303	9.1445561	8.975898737	9.030321022	8.556691977	9.201717155
AQP4	7.698767139	7.748974509	7.80191563	7.708039266	7.817389019	7.854234627	7.633957322	7.743355251	7.761366518	7.685699994	7.600211133	7.666415487	7.780857055	8.44959131	7.741121458	7.723024899	7.763178627	7.638489572	7.832090483	7.866516938	7.759377503	7.668589581	7.647643941	7.630802343	7.666282903	7.624349753	7.74798334	7.72949668	7.68946387	7.70524177	7.589726203
AQP5	11.71819643	10.15341552	11.89525871	8.089028674	8.392398749	12.21016859	10.7927728	11.79291887	13.15151757	12.19767059	11.81123057	10.47413506	9.700749152	7.41660871	14.15229845	7.821771116	13.37496675	11.39908629	11.47269747	7.596773069	11.89009027	10.85225131	11.67832686	10.98132195	10.61776066	12.23895019	11.41383513	12.8476103	11.1025733	9.840062649	14.39269892
AQP6	7.810102788	7.728476716	7.799032015	7.774155471	7.931346111	7.823872304	7.803119321	7.727854678	7.748125306	7.665614916	7.583318238	7.731926731	7.70944091	7.476538718	7.742949405	7.620263257	7.780356371	7.780372955	7.689779885	7.642594633	7.639080452	7.68722001	7.75923768	7.66011684	7.717738364	7.72608612	7.683833493	7.807269572	7.748035676	7.799184952	7.908782473
AQP7	14.3277933	10.34143781	14.59679537	10.02509519	14.33083564	15.01393741	13.72577026	13.6246292	13.67518906	13.44317625	12.99320666	13.96411207	11.88410281	8.678979307	9.615893629	10.3442599	11.39395008	12.04955548	8.659114858	9.866289233	12.4601208	11.59237754	11.77675584	12.2301233	9.414828787	11.42657068	11.10062184	10.0511623	11.09112987	10.86160504	9.731632617
AQP8	8.029122597	8.502099482	8.430785704	8.388217153	8.306764885	7.980249893	8.013418033	8.726359181	7.980190286	8.361594881	9.892217567	7.885275091	7.860431676	7.051779097	7.583002653	7.588383259	7.832920899	7.681673906	7.859365782	7.962602454	7.636731358	8.178788787	7.738333751	8.583947023	7.8451199	8.27849289	7.552468128	8.025419415	7.789805879	8.006164358	8.168193147
AQP9	10.29744045	10.98861637	10.97363105	11.73149601	10.29360362	10.5742042	9.671329819	10.6730883	10.19181761	9.772111578	10.57713961	10.71529979	10.61683228	7.664735113	9.03150963	11.08678009	11.55508649	8.181047315	8.74976667	8.721491391	9.946868992	9.335277798	10.00641176	9.428200855	8.408356135	9.600342157	9.234355343	8.310385147	10.39103295	9.438295976	9.26269347
AQR	12.65765639	13.41513353	13.11075956	13.39244452	13.70226444	13.28413386	13.22669337	12.85588065	13.21054787	13.41746958	13.27989007	13.78976176	13.84387575	7.413918769	12.89662308	13.31336367	12.92102557	13.45085842	13.56033613	13.30865728	13.93136734	13.10174498	13.36933362	13.71439927	13.33736504	12.91989686	13.40716061	13.13751594	13.53888957	13.17836989	13.56189625
AR	9.410513645	8.76570744	9.016473166	9.201037538	9.554593072	9.618123379	9.712534615	9.287792516	9.148899645	9.180708847	9.542791294	9.589542835	9.077693282	8.259133804	8.436196392	7.84583318	8.207819921	8.345607517	8.497918237	8.316213381	9.191198949	9.394563954	8.309876047	8.803419952	7.64715119	9.644840752	8.341917678	8.250242178	8.590421811	9.14577418	8.109346827
ARAF	8.996579472	8.342406935	8.367626688	8.353104675	8.435184271	8.156777912	8.478281868	8.198644742	8.236385355	8.351234507	9.305072089	8.472026655	8.561101038	9.182693759	8.06245632	8.221802859	8.288963659	7.923114517	8.034950708	8.093168532	7.993890079	7.961477862	8.14539383	7.771817346	8.22453661	8.01596314	8.163539546	7.951816473	8.613341588	8.25031444	8.235815936
ARAP1	9.769710209	10.2706738	10.62145381	10.45905637	10.38186141	10.79105981	10.04247996	10.26083122	10.13524305	10.97503285	10.80008599	11.12053325	10.91396017	10.34864759	11.26756161	11.97720741	11.55309171	11.45284161	11.42643832	12.04103828	12.1716848	11.66239793	11.79009052	12.46483458	11.16061291	11.71284931	12.13088652	11.83741507	11.41815909	11.1585042	11.48025835
ARAP2	10.30029527	11.25763206	11.17481868	11.84442639	11.27011067	10.11186274	11.05143542	10.99777503	11.46034432	10.70926007	11.06575016	10.40345596	11.20144942	9.42419037	10.46006584	9.539037792	9.877927409	10.61001492	9.993946592	9.934904435	8.562617782	10.51440202	9.790642465	7.832755473	11.55761816	10.3899131	10.38978137	10.42541449	10.17467137	9.983240261	11.23030107
ARAP3	13.35682583	12.81156774	13.15061851	12.68843394	13.5464205	13.27925739	13.18396155	13.78319067	13.1144452	13.27024551	13.42684863	12.40858858	13.00765007	9.529097596	12.97117867	12.58789252	13.63592179	12.84041002	12.88339306	12.79738146	12.46370773	12.08836325	12.90766526	12.78182304	13.58425333	11.94045277	12.17655405	12.40779374	12.72408508	12.72469183	12.2905293
ARC	10.89364669	9.688685303	9.545378887	9.707864468	9.2978034	9.918291787	10.19791826	10.03431504	9.09865205	9.609784773	9.188281363	9.101389589	9.720215598	8.630679002	9.827152534	10.90556313	10.3887186	11.99482113	12.62684338	10.50913694	9.761241489	12.11035641	9.719375836	9.09615799	9.970088949	9.55263343	9.413956247	10.05713479	11.28628681	10.63053063	10.3953886
ARCN1	9.762921271	10.77451992	10.75367769	10.92515362	10.22610521	10.32116715	10.41170643	9.99061867	10.04506216	10.75618785	10.8332195	11.22269014	10.84571301	8.525349206	10.76000165	12.14192703	10.77658689	11.23436517	11.12916557	11.1410118	12.35780137	11.1566955	10.92446381	11.25188175	10.64829397	10.83812416	11.63327067	11.30185691	10.82468326	10.61265688	11.02161036
AREG	7.522534316	7.54132814	7.580843786	7.521898998	7.4261847	7.460116386	7.491493685	7.458646068	7.442747287	7.538055197	7.557132261	7.487183133	7.442130149	8.018215217	7.60971097	7.555731184	7.548775644	7.473231611	7.457043646	7.458611785	7.475014625	7.535968049	7.535326279	7.515834799	7.515602872	7.508108174	7.528594399	7.617465351	7.548010016	7.490379424	7.560035482
AREL1	7.53876033	7.763696459	7.641162817	7.626875407	7.564559886	7.626751156	7.691976781	7.625714913	7.690498891	7.594396985	7.599840923	7.66488992	7.568008336	8.502440772	7.710685306	7.549400332	7.704101125	7.695759045	7.66668928	7.637404736	7.601330995	7.671159646	7.652563318	7.591166239	7.753271398	7.622243425	7.802444853	7.578187578	7.621079883	7.592252176	7.791647502
ARF1	14.92047333	15.19522853	15.20515641	15.41635878	15.20831072	14.73895218	14.82751501	15.04105386	14.87180429	14.79816317	14.48013827	14.60761446	14.79927153	9.864400419	14.76760161	14.91731486	15.10435088	15.01061682	15.15121218	14.69804632	14.69929463	14.67036057	14.56970177	14.3975874	15.04429637	14.71758921	14.71627384	14.7271072	14.68663581	14.78298086	14.68899523
ARF3	8.750697241	9.6511227	9.730495461	9.829847634	9.113954203	8.969779338	9.242713319	8.821942372	8.939541144	9.620986903	9.328970601	10.21021079	9.929090411	9.295537046	9.372250795	10.18280144	9.593035276	9.888065297	10.17383803	10.05217341	10.88220052	9.647654855	9.609420873	10.58686585	9.747379149	10.04917515	9.943688154	9.611374083	9.639920875	9.600218674	9.855299102
ARF4	12.6268028	12.51316487	12.72647547	11.95713668	12.95098617	13.63328722	12.66549694	12.8479773	12.70249776	13.41704877	14.28890191	13.66339801	13.57744196	7.539270962	13.57883285	14.05576103	13.85349429	13.65095117	13.6731104	13.22278359	14.02544324	14.02590478	13.57078872	13.71495005	13.47997861	13.75838528	13.92292582	14.20863884	14.23656969	14.16449041	13.55751809
ARF5	13.0641042	14.64032548	14.22448754	14.80998313	12.91757442	13.02523454	13.85241864	13.64540263	14.23476898	13.34586829	13.30299502	13.20932962	13.43908401	9.135041806	13.50284975	13.51206735	13.51921602	13.64879223	14.27052239	13.96701285	13.75938347	14.29714738	13.65354518	13.783581	13.76543472	14.049147	13.88512991	13.91981796	14.1961034	13.96207998	13.59610823
ARF6	8.030455724	7.974090564	7.950108025	7.960932516	8.257562061	8.030922292	8.148635648	8.149752882	8.116310032	8.013355617	7.604807667	8.305124475	8.35155834	7.582532684	8.113260065	8.332218743	8.39964818	8.350857589	8.139572499	8.149080018	8.85127644	8.068827758	8.000139517	8.220451596	8.29097276	7.935713548	8.065596346	8.007052556	7.976383299	7.95553441	8.022113681
ARFGAP1	11.01858092	9.553838902	9.782550089	9.590572318	11.26981572	13.03326332	9.951766665	11.28909007	10.94582871	11.6143849	10.16128065	11.02028073	10.93339285	10.2858999	13.48465743	12.64961078	12.93529888	12.09722559	13.6372112	12.77506497	12.56441011	13.87768101	12.87690975	13.0607366	11.3631568	13.73908159	13.05793001	13.3256521	13.25176438	13.27778247	12.13712739
ARFGAP2	9.581733746	8.958295734	8.716230017	9.078180715	9.091355576	8.200904415	9.205975858	8.922036525	8.600993502	9.076867512	9.009804167	9.177831846	9.129999162	9.696908587	8.246242991	8.334486498	8.481098369	8.790151704	8.3313197	8.086319485	7.655144846	7.566651129	8.206424644	8.542911048	9.333762193	8.868961769	8.538943696	8.131888363	8.571025973	8.366517656	9.315478191
ARFGAP3	11.2435713	11.21021928	11.21974072	11.08577527	11.12747749	10.90658427	10.44772084	11.11362372	10.86036214	11.66143388	11.1587264	11.92124793	11.5412446	7.699555728	11.0001072	11.13457635	10.86579355	10.7897817	10.72005117	10.88389334	11.03601906	10.82074686	11.16268735	11.11620333	11.55870962	10.67224384	11.86124155	10.88206278	10.82555521	10.66458601	11.51584798
ARFGEF1	10.90056613	11.32243644	11.42827027	11.79065269	11.03999645	11.49846542	10.82478455	10.80492606	11.16071627	10.69961952	9.235119328	10.43219365	10.69155123	9.884361144	11.47830073	11.4955033	11.50511681	11.53259228	12.12624471	11.23640891	11.39279751	12.05783092	11.71038954	11.8844125	11.01842632	12.44711692	12.01678141	12.42061492	12.53979062	12.01642488	11.24523308
ARFGEF2	11.14791272	11.56943293	11.89853215	11.79954536	11.58082587	11.75440797	11.44763322	11.51459304	11.39071615	11.49674582	10.58585382	10.96051556	11.4129533	7.968990781	11.46518197	11.09062359	11.10914872	11.38184592	10.9654031	11.34537069	11.2327847	11.41164607	11.63952997	10.6028369	11.85794785	11.31687318	11.69150205	11.14274822	10.83211571	11.17211672	11.3059714
ARFGEF3	8.018784182	8.247651969	8.187399383	7.982749584	8.070311497	8.204666357	7.883046227	8.034822692	8.028457262	8.12240309	9.474757447	8.375378465	7.875310317	7.12574797	7.75921967	7.693996525	7.855497281	7.834403771	7.819529714	7.743225032	7.718892927	7.747370184	7.860667863	7.665213848	7.95032855	8.109818573	7.859362053	7.950905687	7.825674192	7.879473417	7.783374386
ARFIP1	9.772158873	10.38136867	10.19283905	10.70382402	11.09548782	11.26277552	11.36574671	10.72179757	11.03262802	11.00876309	11.00740314	11.8299412	11.16256555	10.31944085	11.28899382	11.59994503	10.88724391	11.36658029	11.35425326	10.93035215	11.48261093	11.05738974	10.97911775	12.0451005	11.20054388	11.03298667	11.10633214	9.996871465	11.90513117	11.16010776	11.2138393
ARFIP2	7.9505655	7.908270732	7.903318082	7.918553325	7.98039014	7.945895941	8.085548872	7.994712367	7.959738918	7.925347187	8.570170043	8.663131752	8.112109208	10.13127168	8.265168283	8.388163735	8.170741878	8.293104168	8.149566435	8.255969902	8.57128955	8.053809229	8.152037226	8.099900164	8.085107557	7.872419049	8.131161821	7.966362584	7.95307957	7.891904604	8.075841256
ARFRP1	8.286901641	8.287720274	8.279152621	8.433237345	7.829510407	8.417872412	8.109036022	8.161396606	8.225386066	7.912778687	7.591291652	8.060196556	8.232425994	8.383933315	9.094696227	8.318614428	8.842419946	8.109305011	8.704732477	8.774952943	8.515763848	9.405521913	8.550950603	8.382776206	8.090149219	8.961937314	8.541492022	9.341141942	9.061360923	8.875788576	7.921397695
ARG1	13.22109161	13.23875497	11.84561066	12.86592663	11.42946859	11.80694361	11.90172836	12.42973422	12.66679914	11.96870758	10.68944333	9.597351407	11.79066811	9.379088504	13.62436785	10.77915705	12.25496103	13.04951138	12.62265165	10.64648504	10.31371946	11.71392816	12.71158753	12.59480444	13.52136198	11.61466848	11.23358903	12.93862655	12.94282565	12.89216754	13.51296856
ARG2	9.9312941	9.397272663	9.060708655	8.931626016	9.656579579	7.86278013	9.729151406	8.682695218	9.208323559	8.102475234	9.353158496	9.661563039	8.572637809	10.13958775	9.616430684	8.478825227	8.806514436	8.629287754	8.708520134	9.608383462	9.46174102	7.908101615	7.932648246	7.925704719	10.89096767	8.863159717	7.890766582	7.905490122	8.801820291	7.86869873	8.665575312
ARGFX	7.567945449	7.59021547	7.609790202	7.565182898	7.542554143	7.691153456	7.618592014	7.740993681	7.658145503	7.699303003	7.706585989	7.651387163	7.592042138	9.808143115	7.691877997	7.604603951	7.642111418	7.651900026	7.633859084	7.579359593	7.646107716	7.620675903	7.598683982	7.656124122	7.58265019	7.644756815	7.626021872	7.701994769	7.684522997	7.715683653	7.697513064
ARGLU1	12.4322662	12.98783468	13.05893032	12.81819426	11.96474968	10.16311278	12.16903562	11.63491578	12.12910996	11.62694223	12.01202183	11.50101647	11.90524015	9.429410456	8.946963806	8.596114062	9.128525055	9.495454591	8.695149756	9.062616093	9.554256013	8.762120903	9.814124713	8.985648724	11.86105921	8.581545422	8.887703861	8.678516359	8.732409341	9.058517922	10.48067251
ARHGAP1	14.48081272	15.29300053	15.2182432	14.96861126	14.36383306	13.99207237	14.28039421	14.73440564	14.51923733	14.27938303	14.54288433	13.88871548	13.97034865	10.80122569	14.4191099	13.88183417	14.23424167	14.21652205	14.73640575	14.47090179	14.68279973	14.92578492	14.34221937	14.58413521	14.39761423	14.35207697	14.12186363	14.45646517	14.03984448	14.14727685	14.33398284
ARHGAP10	12.7710439	13.04847155	13.18457713	12.81415514	11.86114708	12.14589821	11.71090839	12.8721195	12.51591526	11.42611256	11.6378569	11.07123261	11.21479209	7.403611568	12.17962293	10.66391092	11.91777627	11.06040343	11.58922856	11.70382406	11.78471608	11.86124294	10.72544413	10.92068002	11.47618877	11.96390668	11.55971782	11.69588136	11.50323502	11.81441902	11.02220234
ARHGAP11A	8.9361995	9.228510991	8.697326401	9.456902201	9.084751214	9.745186727	9.280631311	9.89247604	9.827378664	8.897263186	7.592651216	8.020382183	8.339173903	7.287870041	11.10386979	10.90403922	10.96945733	9.527394769	9.467716351	10.12024317	10.30938275	11.16883341	10.51749163	10.29734244	9.809142784	11.16473325	10.04594197	10.01641007	10.16155679	10.50687308	9.228304888
ARHGAP11B	11.36303655	11.06508798	10.88934749	11.18905755	11.20923908	11.46891261	11.50085007	11.73372694	12.04600266	11.47737996	11.20524249	11.69505515	11.38888195	9.380825046	11.88253423	12.09646676	12.82223219	12.51257559	12.19818566	12.37105501	12.11453083	12.06770773	12.56916536	12.11638432	12.43446019	12.73486298	12.14259262	11.8922881	12.28021656	12.66759013	12.08043546
ARHGAP12	10.34156421	11.50095193	11.66509347	11.31623935	10.81757532	11.11721597	10.72901249	11.20379998	11.55811016	10.93242049	11.04398189	10.17205538	10.47084882	7.950698902	9.094944123	9.101213297	9.182224865	10.12325932	9.424324711	9.320117812	8.614942823	9.657559747	10.1831075	8.814637175	9.755654347	10.10694627	10.26616703	9.221380092	8.608478825	9.367500459	9.754128099
ARHGAP15	9.058774867	9.489804565	9.450448799	9.172828197	9.407011313	8.710821036	8.916418967	8.718686888	9.090037971	9.279398821	9.689229881	10.43737142	9.893558039	8.140651633	9.545769871	10.20358492	9.411120317	8.733588559	8.889121112	9.957215305	9.478853667	8.54964881	8.857398666	9.9563666	9.197551892	9.093759814	9.367463693	9.014587365	9.328313603	8.546460349	9.576174832
ARHGAP17	14.05665061	14.62153086	14.58944334	14.38619785	14.14308488	13.82459524	14.41729475	14.28740369	14.42205737	13.7901313	14.83091687	13.62810519	13.71697707	8.496835991	13.06221767	12.84695413	13.02231595	12.5553377	12.55620839	12.23612315	12.37488501	12.5368789	12.60879731	12.90543268	13.67362222	13.03735805	13.06737783	13.29353728	13.15004913	13.00983825	12.94276651
ARHGAP18	10.16017629	10.24716186	9.817398917	9.522345852	9.344804987	9.68739043	9.195697604	9.194730078	9.595478585	9.678071638	9.238131086	10.36326372	9.634067757	9.300671151	9.214759095	9.761188367	9.410992113	8.857896602	9.136343392	9.239688235	9.35316443	9.309423613	9.594401423	9.203880814	9.250919342	9.093329702	10.02480647	9.210612499	9.11565993	9.228000928	9.549953603
ARHGAP19	9.286319153	10.78111041	10.44299013	11.07624805	11.20504382	10.16110856	10.77986893	10.31021832	10.13407107	11.07017485	11.03785362	11.90445449	11.66033954	7.786320043	10.6999847	12.49886722	11.49155346	11.80578921	12.12070716	12.67242312	13.03782939	12.10162787	11.79929937	12.30414365	11.22371787	11.51826657	11.67039531	11.588164	11.27108528	11.03850252	11.78994647
ARHGAP20	8.939310554	8.954368004	9.447293661	8.29693061	9.056187452	8.997446751	8.380065574	9.191306466	8.735274855	8.482300861	8.935315105	7.693703651	7.71891458	8.655777584	7.761152166	7.555254791	7.748365934	7.866122211	8.10297097	7.798477056	8.108086385	7.686561726	8.131245675	8.423347782	7.672115884	7.664371034	8.008972867	7.685299101	7.842299137	7.641173935	7.668480306
ARHGAP21	11.55160816	10.14926146	10.26846062	9.601448245	10.07569578	10.35416445	10.13361211	10.22251309	10.0912881	10.2303336	10.18922524	9.042879521	8.955645154	9.625819662	10.12436524	9.241493499	9.748104956	9.736233682	9.029007028	9.616048502	8.007543661	8.676214374	9.787990054	9.370777891	10.28527964	9.382259986	9.775015296	9.468343832	10.31733123	9.585970733	9.908434545
ARHGAP22	9.823417553	9.422377579	9.059561411	8.683969244	8.707721747	8.398506169	8.683237101	8.777436722	8.75282563	8.695822137	7.593464391	7.581260383	7.817273571	8.347734024	8.571475446	7.590246192	8.045982608	7.976661465	7.892147838	8.119932871	7.566714317	8.302789582	8.053897211	7.882852595	8.640976596	8.160514513	8.185987277	8.389524138	8.586845608	8.816396508	8.424243955
ARHGAP23	7.772417457	7.769198108	7.759775464	7.834262069	7.734979037	7.751662215	7.759601181	7.662435208	7.69280161	7.741603024	7.595469488	7.646698535	7.665669282	9.073255638	7.657238359	7.841572848	7.719019217	7.725218315	7.687703891	7.594774188	7.526644034	7.548948067	7.721263367	7.569066034	7.741004885	7.775307196	7.759823927	7.798434746	7.720652294	7.722929922	7.635600901
ARHGAP24	10.63092542	11.92185962	11.90667891	11.95183449	12.37361884	11.67230985	12.14852565	12.16549877	12.25409029	11.64855452	13.16188802	12.92550189	12.45323639	9.705789365	11.50715917	12.08103741	10.5753679	11.70873064	11.97523415	12.88123755	12.38544767	12.01423182	11.5929955	12.20411774	11.61683839	11.90391604	12.06899949	12.02401975	11.34582046	10.59029718	11.34243831
ARHGAP25	11.36728078	12.11283428	11.6051872	11.31775647	13.0236831	12.42395715	12.200268	12.05269582	12.3688642	12.72693782	11.76840665	12.47249034	12.02999631	9.040429818	12.77198383	14.24262386	13.67277044	12.96541664	13.60338701	13.65593115	13.64189681	12.67471106	13.21326229	12.97165624	12.59656531	12.84774658	13.51703523	12.6663031	13.46319619	13.1708195	13.59968828
ARHGAP26	9.19316146	9.359619714	9.60597114	9.336496092	9.953068778	11.50714268	9.440931698	10.21363494	9.585780828	9.940030991	9.757046958	10.27858472	9.737039514	6.76016677	10.46896979	10.25598957	11.10005546	10.18231921	11.09320106	10.25453605	11.22151997	10.97845824	11.11848088	11.77290436	9.620054951	10.56364616	11.13920862	11.18710403	10.83083909	10.82711074	10.9697093
ARHGAP27	9.640781869	9.621964254	9.745756074	9.730929409	9.127349272	9.893187192	8.646052852	9.645713915	9.463645204	9.61953274	7.608696697	8.799873688	9.388100578	8.393858627	10.33479004	9.847316919	10.12233428	9.804568869	10.64304115	9.783134202	9.481370324	10.67287881	10.25350426	10.21685171	10.28105463	10.60157058	10.22707434	10.65920612	10.01479135	10.95435149	10.11269091
ARHGAP28	10.98627534	10.87656736	11.04890482	9.575932539	12.44548956	10.71677222	13.00971177	11.67993477	11.36450205	11.81270565	13.17970092	11.76148532	12.67668132	9.900338224	10.05234294	7.878112891	9.648485333	11.74342935	11.27030788	12.1617969	11.87539252	10.72584435	9.817928541	11.9424796	10.461384	11.41940021	11.17476312	9.526526354	11.22122408	10.88712223	9.541274529
ARHGAP29	8.562645759	9.218737003	8.442239733	8.816225414	7.877029932	8.233403493	8.114804885	8.517027865	8.470711246	7.95895746	7.502755961	7.558619982	7.983507904	8.115707533	7.836667155	7.593519417	7.561449405	7.592579359	7.881045907	7.639659523	7.683781227	8.216395643	8.238260758	8.487905564	7.704805805	8.351094514	7.896274113	8.365883779	7.933400614	8.019457528	8.10555958
ARHGAP30	13.44095256	14.54859317	14.02098737	14.54523898	14.62766389	12.4100422	14.07307076	13.93029528	14.36416822	13.68594392	14.46540882	13.7989967	13.95743237	9.848587567	12.32118365	13.82729092	12.70238517	13.08940022	13.17748095	13.35778572	12.4299217	12.3075668	11.33511339	13.83958252	14.99928652	13.02495838	13.75872328	12.92350919	12.68575389	10.56129659	14.11324529
ARHGAP33	13.88753317	12.192512	11.8776347	12.32813592	10.93137358	12.22653471	11.20073744	12.22794392	11.81297042	11.49013386	10.96266138	11.34652741	10.82933999	10.08251399	11.58012171	10.37614914	10.87722968	11.05255229	10.34752278	10.48371587	10.52444514	10.96477704	11.68784631	11.10558214	10.48420584	11.17581866	11.57201536	11.35209842	11.39736933	11.93796516	11.62980462
ARHGAP35	10.75441922	9.313695701	9.922383005	9.22544271	11.03673157	12.3653136	10.58563134	11.24739856	10.43928712	11.78182225	11.8856413	12.62187201	11.79245481	10.0034397	11.79758521	12.33819488	11.78153799	12.19056739	12.45246626	12.29944578	12.57867681	12.50435097	12.00247827	12.87521227	11.02648986	13.09433703	12.81466461	13.16318881	11.78469072	11.93979412	11.98418931
ARHGAP4	8.716392977	8.567409596	8.427506913	8.520206483	8.742272156	8.369806973	8.488188813	8.547061213	8.448524939	8.774958037	9.286549194	9.221171491	9.252931444	9.547691922	8.573851481	8.665564961	8.488054758	8.526116549	8.442763948	8.342423116	8.354729468	8.218804129	8.193277181	8.339279132	8.876092029	8.235903887	8.7288207	8.295885747	8.398327369	8.376907387	8.756152373
ARHGAP40	7.646219151	7.675319017	7.685218894	7.635870972	7.650904376	7.672546084	7.627649494	7.644293188	7.610863609	7.707939663	7.599222199	7.615473773	7.658494306	9.512556118	7.683960554	7.70686027	7.67825173	7.684535557	7.675740534	7.744554854	7.719829522	7.734927	7.518887807	7.778707343	7.705000111	7.763460293	7.694913035	7.776405114	7.725412811	7.642386834	7.722559822
ARHGAP42	7.783842615	7.814545942	7.898678973	7.839824613	7.634492744	7.746551857	7.680312155	7.737001135	7.866502454	7.687517036	7.554831102	7.598770994	7.5719406	9.472211982	7.65226759	7.656803769	7.598521485	7.63531051	7.613572049	7.588909678	7.573489111	7.683989608	7.771043365	7.546676334	7.648178991	7.840818929	7.645810185	7.73322044	7.734140547	7.708578934	7.582627378
ARHGAP45	9.601463838	9.473736588	9.403838218	9.458436707	9.697642791	9.302872345	9.372244744	9.167898379	9.221942573	9.576934674	10.45427297	10.15117475	9.631013147	7.633340806	10.04310549	10.23296984	9.40640779	9.808051984	9.574160132	10.10082783	10.40958691	9.940179104	9.852102402	10.50675957	9.106741527	9.919354356	9.975561145	9.711038012	9.569736244	9.335293796	9.596563146
ARHGAP5	8.84930114	8.469419698	8.337296322	8.471291276	9.366365172	8.941881295	8.844008309	8.754181817	8.558794406	9.258510491	11.46828387	10.7859131	9.975699621	9.867169082	8.966402548	10.00548437	9.082905129	9.9543271	9.158763941	9.974777931	10.28876947	9.01969226	9.053448517	9.998922806	9.409052433	8.718281343	8.937065826	8.881315436	8.641537058	8.54535137	9.343206428
ARHGAP6	10.61581336	10.75493147	11.62310883	10.5034885	12.15712857	12.34527973	10.96122696	11.62520565	11.12550747	11.90376463	12.15826427	11.70600084	11.28325691	9.028182863	10.28599669	9.749061941	9.289806782	10.8369871	10.13371041	10.88433887	11.50505663	9.956589793	11.3431236	11.29874593	10.672794	10.74616398	11.48896157	9.032763136	8.744720904	9.908546474	8.487330559
ARHGAP8	10.51458369	10.34730178	10.36181713	11.27443586	11.0458051	11.28844059	10.35887881	11.03570109	11.35121531	10.11425537	10.62445691	10.44304727	9.989203206	6.766199576	10.9368606	10.1075	10.83408322	10.45065723	10.87885164	10.42316543	10.60995044	10.82919028	10.34285254	9.228079189	9.78174451	10.5032815	9.807114704	11.3206269	10.30569963	9.861515952	10.67697818
ARHGAP9	8.372553293	8.980859839	8.651138858	8.406504839	9.749582001	9.212415708	8.488323796	8.864136313	9.270335059	10.05511945	7.658831096	9.52565609	9.223394944	6.827527219	9.622094379	10.78838745	10.20989135	10.13088316	9.295320001	9.775248898	9.969494555	9.889745505	9.441559929	8.671686945	9.819876302	8.861299744	10.47671311	8.934362671	10.20414771	9.503255052	11.17357042
ARHGDIA	10.11414237	9.502422833	9.575100599	9.396469074	9.314892104	9.19253904	9.514262514	9.413559347	9.35886728	8.96951161	7.697197656	7.806822673	8.594535582	7.790189561	9.968638175	9.760439607	9.860515218	9.679167774	10.37518715	9.133690191	9.095015818	9.735243531	9.489359612	9.426319289	9.479633215	9.608649905	9.675437423	9.737911311	10.16433357	9.812567276	9.634667526
ARHGDIB	15.34396406	15.27902351	15.17277644	15.35426331	15.01636122	14.38345658	15.21796681	15.58467654	15.40965848	15.00008015	15.49633921	14.52781296	14.48695263	10.10686291	15.09697555	14.68759276	14.94205522	14.12761367	14.12473718	14.88220518	14.21951631	14.09123427	14.72305031	14.12416101	14.88365119	14.30249642	14.77428458	14.2488633	14.75564583	14.54551622	14.76413014
ARHGDIG	7.801683314	7.80472323	7.771083898	7.807595837	7.813421408	7.887193786	7.837976649	7.854862368	7.804261317	7.845474767	8.194724992	8.647768128	8.258253411	9.683327207	7.831141353	7.988611927	7.852045098	7.820251682	7.855104256	7.912861675	8.173677675	7.658354299	7.763300849	8.003532888	7.745014178	7.767672818	7.697012579	7.822373122	7.778487872	7.717213427	7.900001425
ARHGEF1	10.20189845	10.48670777	10.51860455	10.50753887	11.13155169	11.30670262	10.88000021	10.64005187	10.88856941	11.5295284	11.34844186	12.23564887	12.23343003	9.016440164	12.24893484	12.61886023	12.6334059	12.56400387	12.44584129	12.62259236	12.68148453	12.33831637	12.33295919	12.14672708	11.8672718	12.07633355	12.84451333	12.23156698	12.74777699	12.06695086	12.50224924
ARHGEF10	12.46129362	12.98877663	13.22290803	12.75485351	12.25450939	12.98084891	12.2149779	12.36815764	12.05309367	12.72680874	12.90400533	12.98764734	12.85237301	7.748395598	11.8903904	11.552624	12.00705807	12.12365954	11.68500222	12.14461551	12.35406496	11.93745066	12.45523289	12.88765174	11.62185333	12.2884949	12.84752475	12.22954722	12.36224064	11.9054259	11.72855622
ARHGEF10L	9.810625454	9.347074461	9.059658696	9.827045302	9.259668152	10.69587952	9.38417065	10.09854245	9.501534835	9.784126779	9.112515049	9.548931921	9.787833063	9.44927528	11.12974558	10.66685959	10.91278867	10.77109338	11.4113605	10.54283494	10.99182432	12.06009339	10.94629921	10.90637628	9.848942449	11.63137675	10.73407515	12.00861833	11.21633091	11.42869996	10.36639
ARHGEF11	9.002132526	9.182685115	9.22034954	9.716698528	10.396128	10.58289109	10.05117138	9.594283065	10.10966212	10.08196786	9.760965651	10.895201	10.95016898	8.793588572	10.18770296	10.76799294	10.68908965	10.4765859	11.98559805	10.81114363	9.284316453	11.24137171	10.52643683	10.81744504	10.86520424	10.56604767	10.56019537	11.23276677	10.64205196	10.79958623	9.555626094
ARHGEF12	12.07140482	10.7454454	10.71217341	11.03170881	10.13391677	10.45807828	10.09733665	10.53035879	10.30210543	10.63170296	11.10223819	11.44682711	11.24138206	9.858299191	10.70493831	9.590475373	10.01939363	10.10362658	9.615493022	9.703598183	9.722168483	10.07819247	10.07985116	10.0201956	10.31995701	9.796959573	9.855643699	10.18142192	9.981107526	10.61485893	10.63699666
ARHGEF15	8.310803932	8.326624601	8.595374663	8.515340829	8.602574325	9.241895029	8.418967991	8.693878319	8.493428631	8.915309751	7.478826649	8.557797349	8.607879616	7.662167711	9.659743492	9.987920817	9.875932146	9.721148537	10.28622062	9.412088867	9.768660499	9.679164202	10.04618318	10.27866873	8.982305086	9.955622067	10.33228164	9.495278482	9.718687187	8.969825048	8.360781855
ARHGEF16	12.25878436	11.3331072	11.60956396	10.33621732	10.31347292	11.57669634	10.98153617	11.37575957	10.97201056	11.04539339	9.543888773	10.8680199	10.11993223	8.139644136	12.04677724	11.36895997	12.31169103	11.9869777	10.91184605	11.70818646	11.04003472	11.994949	11.97676302	11.48438329	12.26885263	12.25889256	11.70739164	12.8464834	12.46960579	12.0240833	12.14778227
ARHGEF17	13.23998949	13.02765326	12.90633441	12.54830807	13.71151577	13.9943999	13.80125971	13.56077231	13.80121928	13.8092771	13.74082014	14.01928707	13.52501626	9.665695963	13.57430653	13.5480335	13.68164298	13.73440765	13.99947528	13.99893458	14.12109613	13.95269347	13.8524233	14.24471258	13.47480416	13.54542241	14.06295453	13.58113291	13.04609395	13.1910501	13.35698542
ARHGEF18	14.07557853	14.07127523	13.80504952	13.95638879	13.04178309	12.33641132	13.43594441	13.34465117	13.48748862	13.08525745	12.79387798	12.31689127	12.93239055	9.689678411	13.71449086	12.05944078	12.84225459	12.76047278	11.98989404	12.43737626	11.34672803	11.51964516	12.17913139	11.03432815	13.90592154	12.07083582	12.15322603	12.48726978	12.62151653	12.5622916	12.9154879
ARHGEF19	12.88118725	13.32266644	13.06862284	13.44803408	12.1573639	11.80132922	13.50614341	12.52134957	13.13202991	12.38208634	12.55703813	12.09580874	12.61879469	9.129066433	11.44582935	10.90812144	12.04818902	12.09123892	11.50210576	12.21739356	11.91010778	10.96300213	12.02193236	11.44581217	12.8293506	11.0267105	10.58868762	11.27799856	11.89127104	12.12736367	11.73866084
ARHGEF2	12.69485044	12.0363101	12.47977425	11.09038238	12.62580402	12.23514351	12.35942651	12.38564468	12.0237765	12.76536276	13.33705379	12.93531903	12.69234401	7.25229319	11.84394042	12.99922307	12.61429019	12.58293003	12.03000934	12.54263229	12.59617018	11.87705884	12.49125377	12.8385709	12.40651363	11.87951258	12.59063897	11.75569837	11.88593455	12.06431914	12.62930464
ARHGEF3	13.17556786	13.67588244	13.37823544	13.07213615	13.47202122	11.79879994	13.86043831	13.37839213	13.40168634	13.25402154	13.85101568	12.83752408	13.46471965	9.065792011	11.99328919	12.19967877	11.96807078	12.02594659	11.47142099	12.18281595	11.94163434	11.83203281	11.81292467	12.29258389	13.23154603	11.39912498	12.82730082	11.1368178	11.60452625	12.30655602	12.48804346
ARHGEF35	10.86543923	11.24083721	11.92395329	8.214670132	10.34330412	10.13427828	8.081228914	10.01619524	9.976715834	10.21438531	10.68253575	10.05506557	10.85964561	9.10351282	10.06549541	9.872447805	10.60864842	10.20903031	8.083569023	10.06611518	10.07581581	9.245919274	10.18185476	10.28581564	11.4778756	10.16133851	10.69122396	9.921740251	10.02716173	10.52069239	11.27109949
ARHGEF39	7.960260025	7.80687284	8.120643705	8.098820887	8.779253912	9.261853848	8.27508108	8.44785187	8.348986146	9.152938018	10.31271603	9.514758295	10.25047108	9.457252344	9.449735545	11.75435043	8.804667535	11.04605595	10.54256771	11.08493155	12.04919916	9.659078385	10.28306642	10.29303048	10.08044458	9.585988635	8.935699343	9.439658026	8.988266332	9.495563452	9.821821011
ARHGEF4	10.15254048	10.70671559	10.37498412	11.32553846	9.563417048	9.466017791	10.93298872	10.61510929	11.00202357	9.370190858	7.670503726	8.926052023	9.869576026	9.042180201	10.69976256	8.972323659	10.4060168	10.23574881	10.51538365	9.986958709	10.02437834	11.08182171	10.1925442	10.70271942	10.41984483	10.41016743	10.14279908	10.19761446	9.981906041	9.635769487	10.19251555
ARHGEF5	12.12710846	13.17096292	13.07606952	14.17614625	12.53437041	13.36247915	13.11233046	13.33889003	13.41229542	12.77456708	12.09845099	13.32876704	12.81544207	8.102858062	13.46043357	13.39379812	13.40762213	13.28854955	13.9296597	13.74479281	14.05024935	14.40815571	13.48986097	13.80223222	12.90881283	13.79627701	13.35059206	13.7624663	13.78158057	13.58151327	13.10657746
ARHGEF6	11.96288547	11.99882546	12.26632419	10.70051188	11.19605621	10.32866832	10.83752406	10.91137068	11.02971582	11.01345281	11.47749654	10.74828997	10.67298238	9.085207998	9.53618221	10.42448927	9.654502522	8.644979854	9.036978697	10.33587162	9.695629292	9.101394686	10.20828522	9.937032345	10.27552906	9.099008806	9.954937344	9.155720546	8.967377385	9.229194198	10.78900629
ARHGEF7	10.64800362	10.39854322	10.81737037	10.53959813	12.36281532	12.38611142	11.44676062	11.97548405	11.44828136	12.31062271	11.637815	12.34448575	12.3995846	9.059266977	11.81419123	12.4795914	12.1100404	12.13343821	12.30348069	12.49891957	13.13054467	12.97348832	12.79725607	13.02457307	11.38858629	12.69749066	12.32768389	12.65822037	11.6564658	12.06083148	12.11564685
ARHGEF9	8.438223707	8.777266161	8.782484666	8.960857667	7.995568141	8.577056059	8.277728184	8.704163275	8.618471143	7.88352177	9.011867226	8.687634324	7.987418915	9.645431707	8.103168442	7.785492859	8.041663817	7.850221291	8.009736483	7.930172929	8.155754232	8.07558451	7.920758351	7.910135928	7.896239277	8.44113025	8.087500142	8.451210945	8.217780757	8.178318091	7.912314983
ARID1A	12.21142918	12.9085604	12.86638786	13.13268873	12.48964694	12.08871815	12.75435604	12.46427896	13.05897218	13.01128769	13.15531203	13.31249476	13.33342261	9.237137106	12.15192581	12.31885766	12.08999286	12.5921506	11.66289937	12.29293661	11.88420705	11.67651219	12.18471576	12.01452388	13.00811783	11.75826137	11.94979428	11.7799977	11.57197715	12.30284182	13.01384798
ARID1B	9.594847386	9.161619457	9.160769159	9.61982974	9.16331292	10.78364691	9.471254289	9.519284922	9.493943218	9.046483277	7.592658619	7.689478855	8.148909423	9.067570674	10.06750104	8.723519142	9.865561714	9.312818759	10.12200068	9.04626676	9.284163517	10.09717993	9.784829994	9.963544854	8.577205633	10.71154169	9.773749974	10.37091559	10.55936794	10.52680427	9.363722357
ARID2	9.544279342	10.57144378	10.42328678	10.39413751	11.27624648	10.73415327	10.65035874	10.33231314	10.51916667	11.2265028	10.73248807	11.41853747	11.45995107	7.884885174	10.26321653	11.9261821	10.68146534	10.30026197	10.9763184	10.49785607	10.82118394	11.20295488	10.63946938	10.81080227	11.06944081	11.49021455	11.08679618	11.07067641	10.76050896	10.44384631	10.83096872
ARID3A	11.02006275	11.02485764	10.91099638	10.92150945	10.20494558	10.52797627	10.5488778	10.23635251	10.38938493	9.97086932	9.602852749	9.657328711	9.96391207	9.638772877	10.57527968	10.30913776	10.5854607	10.00926512	10.3154265	10.49765877	10.0353933	10.89126367	10.51488271	10.61082661	9.70776765	10.94044387	10.22380072	11.37940938	10.63730737	10.98526719	10.22205047
ARID3B	7.695806903	7.681323082	7.750947523	7.767310582	7.732964535	7.739770486	7.696526664	7.720575272	7.65863292	7.739729686	8.680758896	7.651770212	7.681527311	9.57345526	7.73040317	7.660738797	7.727545122	7.744385546	7.730560175	7.623247133	7.718350567	7.788098503	7.735825048	7.767487069	7.765461262	7.786089298	7.6679209	7.662749616	7.74960896	7.749922702	7.835393891
ARID3C	8.366611879	8.044544973	8.002423628	8.198464487	8.638921662	8.226118055	8.765582347	8.458559355	8.204498806	8.274679358	8.174208546	10.0316681	9.184133409	10.08289258	7.67410208	7.715116523	7.667547776	7.665353651	8.810471205	10.14315664	10.55333514	7.711774084	7.707823082	7.925366457	8.199671414	7.792654434	8.879797977	7.781287445	7.743483074	7.705034345	9.306218598
ARID4A	9.93014075	10.77554218	10.46154915	10.67548489	11.62329985	11.24275001	10.7782255	10.91527456	11.04809891	11.56768257	12.12909163	12.42858405	12.11349969	9.323858495	10.74943962	10.38094428	10.87378101	11.25433929	10.90360033	11.1223472	11.24500379	11.45083313	11.41070599	10.03545709	11.22849611	11.19030824	10.96275084	10.76650891	10.46724755	10.58871809	11.39217255
ARID4B	13.48422245	13.24443778	13.32444734	12.94688701	14.09119433	14.18845629	13.88674127	13.79499911	13.93278537	14.19535023	13.80438626	14.51359243	14.2057348	7.432193343	14.31259237	14.3034246	14.44313374	14.19451021	13.80186769	14.25018778	14.36692846	14.32103048	14.35924921	14.21208764	13.78790938	14.13960567	14.56593674	14.17183739	14.42341872	14.31288585	14.41835221
ARID5A	10.05363457	10.88094936	10.17889304	10.51712872	11.87978905	12.04336626	11.00607967	11.21861772	10.89336351	12.11365131	11.29684401	11.98089053	11.19705085	6.946028895	12.95571015	13.47020074	12.67853396	12.48824468	13.16509365	13.62939333	12.50670917	13.05090201	12.59618335	13.67358999	11.45220144	13.44187731	13.40743225	12.63188513	12.33556408	12.28191785	12.52992499
ARID5B	10.3516578	11.1015613	10.98615437	11.25249237	10.58925879	9.764838552	9.968847685	10.03039356	10.44756378	10.38027565	11.41307115	11.65333134	10.98732563	8.656373626	9.708120098	10.77337104	9.606573492	10.32886728	9.746915128	10.27291227	10.99629038	9.521470798	10.04422238	10.41498108	10.51090124	9.294394693	9.674426856	9.397250516	9.35233677	9.670644727	10.48783588
ARIH1	9.988068274	10.7264347	10.6011616	11.26362633	10.19823703	10.10586962	9.919112137	10.06867298	10.50031065	9.581369469	8.43098667	8.997526001	9.706140376	9.271623497	9.777602812	9.548516728	9.93391321	9.258863378	9.723276105	9.333671071	9.399486818	9.804430064	9.946528259	8.859211348	10.0443741	9.803085691	9.639561161	9.447106423	10.01985762	10.3872398	9.791841839
ARIH2	12.95353897	12.71381223	12.69903548	13.13590874	12.39245902	12.42228739	12.79132434	12.95951539	12.78760976	12.08604362	12.28780414	11.33973468	11.99696996	9.733591103	12.00025667	11.4959259	12.13195178	11.88673827	12.37796752	12.0474092	11.40467875	12.70256192	12.18573052	11.70060326	12.02315237	12.225956	11.80788705	12.15967278	12.09463032	11.78627139	11.63873176
ARL1	13.24512454	13.98152838	13.8622562	14.2338634	13.94511074	13.76396282	13.60503229	13.93172593	14.12030933	13.92174694	13.47866738	13.6709272	13.6879279	10.49238484	13.31628582	13.27091099	13.17793618	12.97070484	12.95141628	13.31607199	13.52790593	13.56635502	13.65068747	12.86643311	13.40517612	13.45586692	13.68778228	12.50245058	13.1425932	13.46550641	13.47489876
ARL10	10.54474965	10.953795	10.81552057	11.27888483	11.20890997	11.41202401	11.2226662	11.01908919	11.57747306	11.30949828	10.02525853	11.2068408	11.37296492	8.573579864	11.5422268	11.39887624	11.11046396	11.84742557	11.69467861	11.74757545	11.73378363	11.91485851	11.70354235	12.12472825	10.70660013	11.59230883	11.44758022	11.88069791	12.08098473	11.70218991	11.36840987
ARL11	9.806129167	9.476783248	9.471578948	9.218478604	10.6436908	10.49850668	9.827553712	10.06854916	9.667875963	10.35339573	10.25596269	10.79574517	10.47527343	9.127631232	11.31929584	11.77869987	11.86349354	11.46155119	11.32110266	11.79585046	11.50000452	11.60237997	11.72056509	11.27105445	11.11195886	11.52144661	11.24823476	11.30739516	11.94915418	11.5514412	10.86254821
ARL13A	7.601487423	7.509936507	7.641247611	7.572857974	7.665865374	7.638100686	7.676933338	7.570261571	7.658469558	7.625209508	7.537950174	7.695052445	7.561140695	8.633452651	7.658471702	7.59761094	7.530389836	7.617827479	7.646914236	7.599989954	7.742238592	7.592011082	7.670432851	7.649799365	7.586106481	7.592636683	7.557119518	7.640860628	7.610144411	7.650628401	7.608650148
ARL13B	8.386672871	8.394997042	8.501520457	8.603297754	8.011452208	8.376015836	7.972509309	8.298992641	8.237287814	8.082303782	8.259917201	7.834072218	7.962186893	10.21645599	7.911416076	7.662562717	7.909492147	7.763191116	8.09998756	7.87086348	7.870256125	8.362556295	7.913497869	7.993644866	7.800754067	8.273459631	8.208011899	8.269657289	8.178065194	8.14178557	7.899198652
ARL14	8.046909375	8.276703116	8.113323374	7.729838417	7.810465048	7.56246945	7.744290048	7.788398032	7.872883241	7.665618499	7.537660496	7.655820496	7.594886488	7.963970996	7.740867584	7.603850748	7.513924074	8.260549682	7.576070058	7.910109942	7.59064699	7.577359852	7.811053021	7.553391619	8.29262434	7.828213625	7.856726953	7.565489855	7.862488301	7.550146563	9.428353558
ARL14EP	8.095556364	8.650301131	8.738011858	9.020920297	8.108995065	7.860071595	8.277360955	8.192337022	8.515391678	7.927758332	7.668621539	7.749414898	8.269253439	7.201925886	7.726121315	7.672731877	7.945448966	7.720728074	7.772096727	7.952565832	7.627994357	8.140109416	7.913782012	7.666514615	7.952270619	7.811788743	7.951380509	7.788504225	8.079618469	7.958113355	8.17447031
ARL15	11.76096628	11.00776765	11.17337083	11.08255571	10.39576343	10.74880949	11.50006099	11.02208451	10.8964547	10.50632859	8.990399377	9.716702465	9.655799404	10.10706326	10.65551493	8.596369668	9.831655231	9.819650627	8.985278898	9.461753708	8.3497024	9.637551624	10.11943004	8.583886253	9.78634112	9.577249645	9.936427433	9.504310512	9.320469057	9.967825759	9.798351638
ARL16	13.532205	13.39961335	13.8969825	14.00029033	14.25896345	14.69655655	13.18464984	13.94536233	14.39425427	13.95001505	13.89503417	14.4444182	13.81762467	7.972029291	14.62786049	14.61608402	14.68688446	14.32861024	14.92063678	14.399072	14.73288716	14.98003267	14.7675409	14.65151482	13.98021524	14.83877679	14.48211771	14.69479286	14.60697527	14.53687898	14.1563947
ARL17A	11.76376777	11.05091011	12.34831182	11.69247826	10.56581143	11.85671236	11.71329538	10.36518958	11.86123547	10.29627913	11.28453662	13.09099559	11.1096526	10.48188104	11.50911665	10.00054977	11.17980578	9.766123493	10.24403666	10.39972657	10.40847671	12.74417285	10.97454839	9.790876084	9.332186782	10.65788429	11.01557394	10.53042693	10.14519067	10.21190801	10.41004208
ARL17B	10.28562225	9.635318172	9.909641742	9.727608348	9.649842628	9.886939954	9.454273304	9.097804241	9.794985244	9.582694993	9.681860488	10.42189735	9.210657075	7.146908377	9.496622246	8.90149838	9.484454826	8.823126654	9.139097968	9.52236681	8.73125154	9.951977282	9.171586264	9.267211558	9.063328668	9.021134793	9.691869959	9.038079208	9.213078557	9.29111754	9.623036543
ARL2	14.20661009	13.64039618	13.66114278	13.64591458	14.04748798	14.16269946	13.97771934	14.05168444	14.04960529	14.2713478	14.22736537	14.56105947	14.16042296	9.526586762	14.23631295	14.42725841	14.26842477	14.41765923	14.15405369	14.4734362	14.69163713	14.04678585	14.36769108	14.75945173	14.01055432	14.06455446	14.41259534	14.07609993	14.17099126	14.36928586	14.31383343
ARL2BP	8.988697699	9.832913082	9.666768628	9.82609967	8.860465466	8.896954518	9.259263505	8.948657995	8.721512178	9.170831458	9.266230833	9.813347445	9.605610143	9.070618065	9.109053751	9.294934877	9.213803802	9.475964311	9.646094496	9.809285504	10.53166721	9.460865049	9.148672395	10.05946249	9.615051342	9.449843694	10.13869349	9.93634347	9.156005181	9.282081448	9.262973442
ARL3	9.751605324	10.56763002	9.865196449	10.02326989	10.2193548	10.97657174	9.648944814	10.48498873	9.911393687	10.63248751	9.863518471	11.16578386	10.56283122	7.780586451	11.01990863	10.67406947	9.296030284	9.813762323	10.12626469	9.767303552	9.618091613	11.0633355	10.54080503	9.72770486	9.283565926	9.597589628	10.86489495	7.6011492	9.442976724	9.420969238	10.13118101
ARL4A	9.503338859	9.045615932	9.471798732	9.286662707	9.400306412	10.78439569	9.363847163	10.60972841	9.917743114	9.391418815	7.630601683	8.481989328	8.556668211	9.03152623	10.66815176	9.343889381	10.53802296	10.06135845	10.93824697	11.0769958	9.879216289	10.78224108	10.83320929	11.40382144	9.964473923	10.06186009	10.00496188	9.184293618	10.41228338	11.08733292	10.60967466
ARL4C	8.060606494	8.408481171	8.235679099	8.438667805	7.761219359	7.841433407	8.039628603	7.922293458	8.013074395	7.783742148	7.564470286	7.744385994	7.707781251	6.721838138	7.980110331	7.751026796	7.949692276	7.714718494	7.795338149	7.851272025	7.629113644	8.202507653	7.713303601	7.869567732	7.840261361	8.244527629	8.018194256	8.296961735	8.267242006	8.136693977	7.892077941
ARL4D	10.12520247	10.5307899	10.59506641	11.19375045	9.550222746	9.480832215	10.28380492	9.74287259	10.44005293	10.15562609	10.23771173	10.95015696	11.03507876	9.895890323	9.82998036	9.439784278	9.65402608	9.672095058	9.941713718	9.002586599	9.363288355	10.18062349	9.535242364	8.074054581	10.28852052	9.195940176	8.293120722	9.060858071	9.373623441	8.526512024	9.937731478
ARL5A	14.66316191	14.32748839	14.27810427	14.26137207	14.59354553	14.52469249	14.50922011	14.47872363	14.3783324	14.86744451	15.37211372	15.20746148	15.18353897	13.36411981	14.7396729	14.80730405	14.70989339	15.16744328	14.9251833	15.06226115	15.38670005	15.00870771	15.02474676	15.32660976	14.71148871	14.77415819	14.82973066	15.00460162	14.68050599	14.81474872	15.20007264
ARL5B	9.391977663	10.19869774	9.944442348	10.25182429	9.74207266	9.213397709	9.796155363	9.73696316	9.911190558	9.529652672	10.54873971	11.00213683	10.6434167	8.810246641	9.987953455	11.02612329	11.1243599	10.07511835	9.256823336	9.762615618	10.34264641	9.96532255	9.57090961	9.692948965	10.82333367	9.960262348	9.653077503	9.001378704	9.814627386	9.641028007	10.11467164
ARL5C	7.781483663	7.659779306	7.69181558	7.659317909	7.780268749	7.704467295	7.791787843	7.708477709	7.759526054	7.707661407	7.566666943	7.712068902	7.72207797	10.33539796	7.768206018	7.926490906	7.847361842	7.879601452	7.806683662	7.88884643	8.056345158	7.759689675	7.719649247	7.906461835	7.826519803	7.760949394	7.743232668	7.781073178	7.836665105	7.722146999	7.704193165
ARL6	7.832838478	8.143795314	8.205543655	8.1844584	7.865484251	7.97222592	7.792136584	8.138061049	8.174422828	8.512059887	7.598247942	7.808572229	8.119335531	8.186969903	7.688288808	7.562098087	7.611180799	7.463999906	7.544205841	8.512227959	7.731543569	8.873062936	8.52020064	7.631970551	8.026383002	7.631897701	7.60377749	7.584807114	8.542265216	8.273562394	8.290477194
ARL6IP1	15.0666184	15.70965095	15.76000471	15.71132609	15.61616081	14.71723422	15.70055618	15.38771287	15.768285	15.06430545	15.46474048	14.93654711	15.19072682	12.31986753	14.82411292	14.14062509	14.87865052	14.29970636	13.85969361	14.31521509	14.15879623	13.33919249	14.571966	13.75283505	15.43130548	13.92924281	13.36968142	13.29157496	14.00779396	14.07215114	14.25527757
ARL6IP4	8.806039901	8.998213501	8.860803361	9.024162239	9.146309972	9.255916534	9.073021859	8.976196344	8.640681388	9.664477385	10.65569384	9.88507108	9.430460964	8.851252736	9.787031575	10.40199492	9.924651732	10.15358058	10.57496736	10.18173138	10.72813342	10.22565239	9.976158431	10.61096538	9.536070447	10.70885414	10.8168591	10.952524	10.46266329	10.27950968	9.958114931
ARL6IP5	14.34030257	13.21718695	13.26762072	13.06457803	12.80269857	13.42413292	12.75655275	12.99829584	13.20254737	12.67772675	11.42392119	11.29038478	11.54066916	9.703847394	12.53661566	10.97251171	11.92226605	11.42322755	10.79983534	11.54382347	10.69230505	11.0397697	12.32417304	11.76300437	11.35061653	11.7838636	12.32247697	12.09915326	12.38290972	12.54250478	12.62831864
ARL6IP6	9.066062022	9.138382804	9.276728654	9.345479508	9.531892195	9.233938255	9.374608251	9.008707571	8.925448796	10.1768104	8.376081512	10.9761914	10.58459298	9.039062308	9.242423478	10.74970311	9.616567785	10.035964	9.989639958	10.20085698	10.91331651	9.650719484	10.19448869	10.54316979	9.926788901	10.26208843	10.27826904	10.32905791	9.795941647	9.70584437	10.39511894
ARL8A	8.205950016	8.021390715	8.047119173	8.062914806	7.958705785	7.979800815	7.839178075	8.003613401	8.034570537	8.096199924	7.588527516	8.076879781	7.836756604	6.915370618	8.395814985	8.107364236	8.089664775	8.39033666	8.244038944	8.509565083	7.783225044	8.769500806	8.521349417	8.45359568	7.984148983	8.310132157	8.188072309	8.190544854	8.134815328	8.232187878	8.173550227
ARL8B	9.983385552	11.49854445	11.00245619	11.59380696	9.255723675	8.718771828	10.03383251	9.677062224	9.991109324	8.840189835	9.977082815	8.234108278	9.366717989	7.400446607	9.005836419	8.02522165	8.548722235	8.786540194	8.452211126	8.184095365	8.74363456	8.218016706	8.840730548	8.639985165	10.12783244	8.369242298	8.659377958	8.240033939	8.368135244	8.675548684	9.247459309
ARL9	9.326573297	10.11995599	9.549832735	10.33918461	9.086303874	8.59383004	9.351842745	10.21479323	9.671586331	8.830942089	7.594733769	7.664079936	8.993709849	7.887072503	8.7504696	9.392003855	8.583071133	7.86961749	7.551941338	8.10334443	7.633442775	7.538294445	7.624854199	7.522374878	9.076858228	8.457263949	8.466142618	8.502828288	8.109379319	7.728187126	8.351937628
ARMC1	9.398811522	8.804967777	8.796430891	8.686869142	8.984231987	8.689166893	9.096588324	8.968287693	8.666924798	8.996519885	9.961228901	9.214551445	8.732237284	9.236179563	9.056979978	8.527845766	9.012552309	8.827847869	8.515086094	8.917763371	8.247246818	8.71887427	8.764701307	8.339301027	9.379247643	8.562376119	8.594029242	8.612347719	8.809729269	8.965162749	8.901991868
ARMC10	10.02566978	10.38469295	10.16238583	10.24097637	10.57492629	10.66270159	10.06759839	10.37827034	10.13501375	10.56526855	10.69676702	10.99409951	11.03032916	7.502194448	10.86576591	11.05744775	10.62243143	11.2590362	11.43738487	11.09588925	11.63301992	12.25233923	11.2393886	11.95106774	10.71664788	10.95648822	11.63595617	11.66967185	11.3008762	10.88996524	10.53748372
ARMC12	8.848863318	8.99550856	8.925672279	8.950932287	8.624507927	8.010997288	8.399011459	8.639612353	8.501881932	8.197814788	7.584898503	7.782988575	8.299020582	9.017253246	8.009651357	7.596652206	8.482064258	7.847071576	8.307302188	7.646884036	7.782368763	8.685119944	7.788808146	8.520060687	8.262646726	7.688252284	8.082798651	7.69969093	8.072559636	8.642746613	7.601677428
ARMC2	10.36134691	9.381343228	8.856977408	9.171642533	10.58907114	9.838511882	9.733130009	9.558301769	9.088260558	10.21852158	9.34327117	10.7794963	10.34906086	9.678181651	8.86397848	9.547116461	9.557728973	9.832301654	8.772555455	9.365729114	9.617479843	9.49062891	9.867056952	9.979209225	8.75849586	9.025515306	9.27560293	9.537515109	9.43568716	10.04849933	10.96019526
ARMC3	7.556318187	7.544206865	7.571555677	7.719233231	7.65106873	7.56473312	7.590801239	7.599538744	7.476046096	7.540211827	7.569172864	7.653592063	7.642435129	8.870439547	7.504937729	7.564824721	7.594526618	7.632548215	7.581575958	7.598648643	7.489492517	7.499201773	7.568023403	7.555778977	7.537415543	7.557381924	7.491484014	7.533589938	7.549945149	7.54887796	7.580223399
ARMC5	11.73948095	11.47299385	11.29067822	11.69812279	11.18662156	11.39592837	11.38001347	11.8512094	11.39881558	11.1144876	10.50074088	11.17500254	11.00235494	6.774475743	12.23852415	12.09210633	11.95689869	11.91098665	12.386358	11.63451312	12.06149481	12.478579	12.20607947	12.11631882	11.92821527	12.38065779	12.07560527	12.11404954	11.80857242	11.89688409	11.91601853
ARMC6	8.0796706	8.124038739	8.145000263	8.384623438	8.252892893	8.422604125	8.116243057	8.002004548	8.027785417	8.082426625	7.580924446	7.997816316	7.876053903	9.648501757	8.677114381	10.00055751	8.229587261	9.185407669	9.963283051	7.932492987	9.34938499	8.490482396	8.562998302	8.360534593	8.459371052	9.000346095	9.347464475	9.108326694	9.620266447	8.479559419	8.728405241
ARMC7	9.041556385	8.863306963	8.71504732	9.130230361	7.934595353	8.28421415	8.577577484	8.602559451	8.816036138	7.869148684	7.583726114	7.839072827	7.817647274	8.151984751	8.104235384	7.668899523	7.951081701	7.83408329	8.177242285	7.925985459	7.636521994	8.204959007	8.094709646	7.91680137	8.073796809	8.631812249	8.32307132	8.715377114	8.690193656	8.129989374	7.807049265
ARMC8	9.443840717	10.05933253	9.851542406	10.31868462	10.20149067	10.16648058	9.843947757	10.07222614	10.25372665	10.03616772	10.30887249	10.45760769	10.26269819	8.823597712	10.23016924	10.48991877	10.15783608	10.51819426	10.22635174	10.14900001	10.5095305	10.2152747	10.08879071	10.76676723	10.34201894	9.795588334	10.18853954	10.43534543	9.7517372	10.11097868	10.7821041
ARMC9	8.419900026	8.407571464	8.345217119	8.684189362	8.184727488	8.458358421	8.110508034	8.41780485	8.347801437	8.434895247	7.59753196	7.868177314	7.955568267	7.990812809	8.540396794	8.776289847	8.824007869	8.777594061	8.913862239	8.436010513	7.872547131	8.853786255	9.129851573	8.572196858	8.542088652	8.774056814	8.627021776	8.563939224	8.184555805	8.588794657	8.430608723
ARMCX1	10.53901841	11.8506537	11.5847164	11.98778445	12.2080305	11.64423933	11.60338341	11.46252843	11.97635836	11.29001582	11.41787645	9.987426142	10.27305571	8.389435317	10.63611322	9.974813985	10.37104068	10.66315558	10.81573396	10.45413602	10.62297439	9.455420672	10.36254908	11.03645717	10.65378938	9.486855721	9.35055552	9.921264343	8.980278621	9.972818731	10.23536295
ARMCX2	8.25652723	8.413678016	8.41748781	8.245020368	7.913659319	7.926143021	8.185864184	8.038189488	8.200513063	7.916585975	7.637042805	7.602344111	7.901011835	7.723253424	7.66778214	7.593330982	7.518425763	7.594079622	7.686952158	7.600272617	7.590254477	7.679106012	7.893149142	7.536132405	7.718814382	7.693686925	7.728611565	7.747664358	7.730429615	7.874755324	7.620757971
ARMCX3	13.06879223	13.27586313	13.36147392	13.18175796	13.74286002	13.74828683	13.68378397	13.82995671	14.03395487	13.68496856	13.21861143	13.05540522	12.9819607	9.979832561	13.3706477	12.93096097	13.4102322	12.82689502	12.96423176	13.2942013	13.13607318	12.4964562	13.35178483	13.10466882	12.46999021	13.49993243	13.29894425	12.87553496	13.22690128	12.61555586	12.72271853
ARMCX4	7.66306583	7.718516735	7.701736896	7.765912923	7.601423757	7.757925149	7.61693082	7.67552266	7.660302626	7.688670913	9.193546799	7.681415831	7.812017962	9.159946066	7.78320296	7.789365294	7.685860737	7.690496074	7.668234998	7.629598224	7.676490293	7.78692236	7.622657079	7.79935085	7.692515025	7.714262193	7.701693189	7.784979248	7.753122014	7.752536456	7.607151542
ARMCX5	9.925575472	10.79528859	10.70619261	10.68135046	10.99544051	10.93256225	10.66958298	10.40386582	10.51152172	11.20034799	10.80617767	11.50605038	10.79422162	11.37992627	10.45922845	11.14398935	10.10651477	10.93005284	10.97569958	10.72657434	11.40347978	10.97041384	10.94175896	11.25473049	10.83973875	11.42771884	10.82289548	9.78953284	10.45854999	10.21910354	10.81301726
ARMCX6	9.763861976	11.32784044	10.99302278	11.52968497	10.89994221	10.70823152	10.87979457	10.16677987	10.63433491	11.72801625	12.49558017	12.52533276	12.15529045	9.686347138	10.30755169	11.7063065	10.40259548	11.24675175	11.09745367	12.06483213	12.36908867	10.67427495	11.73435299	12.16693499	10.32549072	10.7208007	11.43532797	10.9349348	10.63008429	10.77406852	11.04552271
ARMH3	10.85742848	12.42554801	12.06139844	12.64481803	11.96011509	10.38429144	12.13410166	11.61648781	12.37462624	10.98523879	12.30450767	11.09879939	11.98798072	9.109349219	10.06021987	11.82236273	11.19258901	10.98911533	11.22569303	11.73536474	11.80815611	10.75376306	10.05361341	8.290946955	11.87476252	10.43745638	11.33666073	11.14550176	11.17882927	10.87330132	10.98598399
ARMH4	7.957622736	8.214869508	8.175571582	8.163306091	7.909065578	7.947833054	7.825157146	8.056610431	7.981093499	8.301333641	7.769749171	8.128566691	7.980792233	9.016996803	7.938000364	8.483802342	8.031544312	8.616922828	7.878028262	8.263468331	8.157853767	8.002405767	8.105334227	8.475214853	8.051817944	7.903729398	8.180769477	8.06592957	7.96843354	8.034081339	8.493066398
ARMS2	7.645961046	7.629950688	7.706960056	7.694573699	7.645065486	8.527522152	7.694100609	7.665920723	7.663232597	7.675722379	8.021028731	7.673032763	7.658167912	9.337363557	7.695743073	7.759532286	7.729805648	7.745711972	7.651823079	7.706756225	7.658300877	7.7198414	7.670760055	7.67455259	7.65965722	7.72858783	7.654741048	7.63786022	7.694445105	7.721545603	7.75983282
ARMT1	7.94984558	7.949521076	7.927957116	7.920542641	7.756802576	7.753499484	7.834012617	7.881909706	7.835752636	7.773064611	7.813531466	7.673397323	7.684597761	9.218837071	7.709116137	7.698551035	7.694572318	7.615343561	7.711742351	7.77126993	7.614277867	7.900536965	7.754277601	7.811795004	7.801541414	7.735672407	7.756792982	7.904497246	7.928905529	7.852415232	7.652066312
ARNT	9.482987529	10.10304446	10.10727985	10.44797535	9.06310549	10.12694797	9.457029302	10.25688342	10.50437579	8.922465678	7.864460048	8.210322967	8.777294786	9.076859952	9.445099058	8.330641327	9.094314442	8.915676452	8.733128911	8.776113765	8.518491939	9.155285912	9.239393342	8.884667577	8.80426658	9.507261454	8.724760611	9.316268952	8.949969684	9.098312709	8.421538762
ARNT2	8.139511973	9.784348811	8.878384624	11.243105	9.802192742	9.317985442	9.300091709	9.36973651	10.01573458	9.026153239	9.943272851	8.842469529	9.803757505	10.01986135	8.902057161	7.764521446	8.299362935	9.440074491	7.674879664	8.571421631	7.799678552	7.695577723	7.641232394	7.830887326	8.251354343	9.318393399	7.690588667	7.563736791	8.431550341	8.483063674	7.948242061
ARNTL	10.42043108	10.67429196	10.93381041	10.24994337	11.45383357	11.45976404	11.2814189	11.79473409	11.77289778	12.09490135	11.50050577	11.9047057	12.23903945	7.326551485	11.26584887	12.39961256	11.06516488	11.64937031	11.84811777	11.52457482	12.031199	12.1547015	11.96454109	12.19830487	11.54326704	11.42263219	11.48677093	11.86067674	11.57683834	11.95464868	12.59181461
ARNTL2	8.812257015	8.433828375	8.299450014	8.547423716	8.513305665	8.44561862	8.711266225	8.540818581	8.543561936	8.549752052	9.673757224	8.701035391	8.959303346	9.746936178	9.981468709	9.480368064	9.657173677	9.690977939	9.443501049	9.304042101	9.57959406	9.176387079	8.778650001	9.269931586	10.02585061	8.99927528	9.091634523	9.229793476	9.536996108	9.158376923	9.561731116
ARPC1A	12.43272816	12.96482549	13.02395775	12.82834934	12.10694457	12.88233916	12.47445656	12.64810351	12.4564799	12.17547074	11.20716683	11.66158075	11.62812386	10.02308699	13.63568659	13.54254219	13.57556182	13.8322179	14.26550515	13.54054529	13.71341955	13.91796794	13.40262159	13.93057707	13.00250433	13.77144354	13.44024484	13.73149287	13.92829702	13.76120612	13.02543802
ARPC1B	11.20342025	10.1611808	10.54383382	9.709153258	12.58090954	12.38446581	11.62264486	11.39856639	11.03545978	12.79239159	12.40525993	12.88507778	12.65618776	9.184263748	13.01288042	14.11119849	13.14631422	13.30923555	13.75189235	13.50863292	13.24420998	12.81385723	12.94472206	13.77661351	12.33137947	13.41505896	13.59684704	13.27857804	13.28324001	12.90495027	12.72125616
ARPC2	14.72645837	14.76217817	14.89692314	14.94275755	13.66784728	13.48874322	14.28262758	14.45302678	14.58465243	12.98477658	12.14759375	10.87801859	11.82913042	8.669598529	13.66306593	11.23141285	13.12582114	12.13372836	11.81197733	11.50060277	10.57621544	12.11493966	12.43732946	10.90675678	13.66042052	12.399358	11.93966045	11.82430881	13.05605055	13.38327382	12.62115546
ARPC3	12.16329667	12.35722471	12.13529191	11.97776147	12.84751051	12.84912742	12.84813533	12.48253179	12.6851397	12.84815574	12.28477752	12.715313	12.77852755	7.821666283	13.20302301	13.05693705	13.52502157	13.01153652	13.30493361	13.31545057	12.7798774	13.26167194	13.14064862	13.19352669	13.32095025	13.17024837	13.1607315	13.2081108	13.17316931	13.40579677	13.19512678
ARPC4	11.85092898	11.4863434	11.3275924	11.77651837	11.95772347	12.61276399	11.70391214	12.22053773	12.15861635	11.9968129	11.91385959	11.47552342	11.55814216	8.592214591	12.73009404	12.24714319	12.81536777	12.34599053	12.50372741	12.2134239	11.96904178	13.13477827	12.35182498	12.19586529	12.00291303	12.98486582	12.14457586	12.99483175	12.92518072	12.76861297	11.985473
ARPC5	13.39710658	13.09212933	13.23543436	13.07550345	13.3832166	12.93644561	13.35213751	12.97987711	12.97708307	13.40395901	13.37654542	13.6402207	13.58479994	9.955231735	13.09878989	13.62124754	13.10388957	13.39653967	12.99926896	13.48930291	13.69131248	12.99355164	13.27536595	13.24301521	13.60806431	12.95183439	13.49427829	13.01674637	13.40586154	12.77856327	13.24925557
ARPC5L	10.42128755	10.84627241	10.83483579	11.25693614	10.651745	9.688177048	11.38654668	10.65574278	10.99941293	10.12990083	11.02893357	10.22868808	9.903304732	8.27005828	11.25526087	11.77536677	11.46124535	11.66651747	11.10716908	10.87310604	10.90452382	10.79109123	10.58423311	10.69038824	11.79211099	11.17617496	11.32025717	11.21718658	11.10809057	11.17824428	11.2114965
ARPIN	13.52466402	13.05224283	13.09126584	13.45271901	13.14190875	13.53808283	13.49323495	13.59427726	13.4762461	12.93714321	12.27544358	12.07150107	12.16671519	9.112165631	13.70650161	11.82891338	13.15835995	13.1036002	12.89325428	12.61583259	12.03319929	13.04436412	13.39887879	12.5761161	12.54319482	13.20629476	12.17645488	12.55697262	13.07373979	13.20830762	12.76333879
ARPP19	12.16552734	12.51516847	12.16021229	12.40184012	10.73266033	9.752074658	11.41604794	11.16801206	11.78038461	10.14092286	9.44356624	9.382255711	10.08872543	7.148650966	10.24687152	8.913142504	9.619462529	9.452397655	9.069136922	9.234316287	8.783723551	9.37435733	9.447365139	9.112110569	11.04031374	9.469430233	9.42297223	9.306597431	9.469217762	9.550653493	10.13742957
ARR3	8.701676568	8.192590589	9.135340648	8.788088865	8.735099637	8.219296591	9.020899547	8.599954086	8.67362565	8.183018955	7.670831107	7.667932161	9.159724031	8.671267673	7.60274846	7.549885766	7.599489059	7.652758857	7.553447667	7.625649826	7.679643405	7.68831993	7.589584966	7.612019831	7.674232001	7.69517496	7.623330506	7.566244456	7.572431324	7.615491163	7.578756447
ARRB1	10.67993285	10.60979849	11.2364677	10.16842447	11.86772117	10.41967042	11.5609252	10.8584624	11.07793546	11.20213775	11.89937574	11.86392459	11.82688189	6.835147738	10.94205967	12.10441613	12.17613413	11.98640628	12.07804919	12.0111891	12.62745253	11.95399119	12.30225424	11.67843115	12.39523307	12.41415255	12.24901022	12.34679145	12.95421593	12.10947145	11.22428261
ARRB2	9.039996131	8.710069354	8.60660317	8.527418063	8.335712864	9.508829201	8.296654616	9.195276421	8.922054285	8.215176777	7.596704633	7.642361019	7.727274491	9.383432782	9.678772148	8.181928126	9.857060921	8.579634629	8.653929827	8.110015512	8.146376809	10.05060768	9.104685825	8.285377853	8.344649717	9.843678157	9.019330847	9.796315429	10.03531334	9.640886145	8.368262164
ARRDC1	10.00807805	9.240419698	9.568260567	9.471365853	9.84847396	10.62893393	9.753964996	9.859957001	9.657132092	10.65299607	8.75381063	11.00384217	10.24303222	9.062649778	11.54796347	12.19066216	11.57479492	12.09378773	12.08959064	11.72392779	11.88524653	11.75449555	11.92271703	12.01638292	11.08969844	11.87420278	12.02830703	12.61487604	12.06177161	12.14198664	11.47292433
ARRDC2	10.89497628	11.70755336	11.5008713	11.73868316	12.27570264	11.21429605	11.45382242	10.97207148	11.79600954	11.63562661	8.831670732	10.98621731	10.64959332	7.754257569	11.43862349	11.95518018	11.93840004	11.92532607	11.84747388	11.97795029	11.19602591	10.97303196	10.83209017	11.48063337	11.46229147	10.72697613	12.04261913	11.25290351	11.77805928	11.50940582	11.46969818
ARRDC3	11.76615974	12.67583798	12.83564056	12.91121122	12.16041809	11.89324985	12.10703469	11.97955094	12.85025287	12.02158874	11.53717724	11.41026539	11.66960628	7.580664635	11.70090598	10.57852755	11.2930927	11.80331046	10.9453586	11.39829329	10.71146387	10.70476872	11.65152781	11.41354464	12.12507519	11.4589542	11.18098824	10.89217507	11.15303831	11.56417152	12.18430768
ARRDC4	11.34556074	11.37054958	11.38828526	11.4933529	11.74836774	12.22208864	11.41175386	11.68378053	10.849248	12.1533944	12.20873813	12.18140303	12.77748132	9.039767392	13.35451123	12.11685559	13.18515521	12.03060661	13.0328663	12.18026616	12.47892833	11.78692537	12.21656899	12.32181714	12.75800526	12.37942999	12.53463719	12.86343968	12.83213688	12.60706474	12.67429453
ARRDC5	9.522839236	9.589224017	8.799779211	8.617546255	10.00480063	8.94540147	9.201113886	9.44644782	9.722558415	10.15811502	9.630229918	10.83609408	9.300514095	9.582431808	10.07090178	11.66984676	10.34930338	9.596140615	10.01385203	10.95825135	9.655971012	10.58659477	9.690993726	9.525532126	9.883657531	8.99338397	10.89592649	10.00210363	10.10016339	9.636656399	11.05212645
ARSA	11.06669765	10.96253147	11.19074827	10.31105343	11.38569938	12.71759915	11.69119231	12.00248973	11.32189587	12.32511388	11.00630733	12.02713438	11.70394083	10.25940535	12.75579976	12.88438563	12.83343425	12.93865349	12.83650274	13.08890517	13.39301685	13.1686633	12.69115128	12.96188193	11.8044856	12.35464664	13.25860786	13.18728767	12.75781313	13.26054174	12.51356487
ARSB	10.3342563	10.33033108	10.48909531	9.96788353	11.57472006	11.77578548	10.72300645	11.49753067	10.97226097	11.90488646	11.84883772	11.83964172	11.96242448	10.12846027	12.12842275	11.88814163	12.07759045	12.34346288	12.50020011	12.67178065	12.47661429	12.23022979	12.46960989	13.00917961	11.47458075	12.61009074	12.50280326	12.26455398	12.10019968	11.88426458	11.78413625
ARSD	10.32374576	9.75094628	9.468723748	10.10148689	9.89908884	10.77523133	9.635731234	9.590409176	9.829069165	9.691795148	11.09904787	10.22122257	10.49304384	7.480417569	10.34484203	8.840718265	10.16871712	10.25466599	11.08053796	10.47822778	9.946803484	10.59674968	11.05310997	10.8065914	10.16600023	10.36550048	9.284316286	10.72811554	10.4315344	10.3295137	9.365991092
ARSF	8.645514391	8.345200739	8.662665466	9.02735355	7.915645317	7.732463645	9.327488861	7.710584335	8.513078494	7.930972316	7.563278159	7.782183236	7.744695221	7.916343926	7.675125695	7.82757095	8.714750265	9.971420901	8.959708232	8.448281945	10.52984293	9.367170268	9.5675525	10.31430367	9.469659451	8.786621305	8.626141689	8.985095698	9.586006948	9.929827759	8.72540163
ARSG	9.682579268	10.19047716	9.71199679	9.775637851	10.26909932	10.94138784	9.892637178	10.21959094	9.9777474	11.01103648	11.62184007	12.23713839	11.76489378	10.32756271	10.10379433	11.46765068	10.69432137	10.85189838	11.32204074	11.77437444	12.31105388	11.88378544	11.08741495	11.95458009	10.33076862	10.93797275	11.88608253	11.64042504	10.43731079	11.33866511	11.77968073
ARSH	7.644534311	7.52920179	7.749378362	7.644373241	7.633180055	7.622951907	7.769080948	7.553719897	7.598601643	7.67855365	7.650590997	7.662789633	7.69451127	9.118003776	7.646480213	7.815633571	7.600918649	7.691757656	7.615510036	7.658562371	7.722196777	7.527413386	7.653647172	7.748933875	7.703604692	7.576713228	7.728487632	7.548146985	7.635306151	7.553851711	7.571056566
ARSI	8.032326038	8.017575825	8.009717443	8.118269738	7.865815828	8.167649915	8.023877277	8.155265452	7.925388963	8.126688197	7.585787228	7.650405601	8.51877775	6.726309116	8.88204175	8.399277138	7.506468644	9.532665894	8.95037236	8.868776386	7.446351967	8.614804922	8.818367151	8.23965917	7.816198581	7.565527412	8.371535249	9.790797752	8.689624854	8.589349794	7.706298956
ARSJ	8.21648625	8.306720108	8.385554976	8.054931806	7.908072504	7.954170603	8.307845813	8.065289178	8.362076145	7.853217651	7.63038266	8.578342351	7.909404533	9.798450832	7.808436835	7.72422942	8.053363024	8.15420099	7.809486237	7.666401285	8.279185348	7.620344251	7.832293134	7.701805261	8.232289027	8.112595454	7.678303421	8.568524008	7.914251691	8.360419904	7.980668941
ARSK	8.885625877	8.932563875	8.798663544	8.872996818	8.892776148	8.641489584	9.101918896	8.960880368	8.688782815	9.445936982	10.01198531	9.149413258	10.00093824	8.483470179	8.862755118	9.434446068	8.54745783	9.515848154	8.776082958	9.480141702	9.665044792	9.871504261	8.899283943	9.359163536	9.133577938	8.558734879	9.364227256	9.552668297	8.276957043	8.289366879	9.680307159
ARSL	7.985541064	7.896655136	7.805683661	8.169571819	7.700023368	7.502985474	8.045562759	7.591133846	8.03343285	7.540961954	7.557922606	7.530180227	7.493559564	8.028976375	7.547626068	7.564424953	7.555911914	7.592207789	7.450473847	7.550403645	7.468936837	7.498980455	7.541175807	7.509974714	7.74173923	7.614407767	7.49861805	7.472885025	8.214962752	7.492730234	8.255180629
ART1	8.169079524	8.066499604	8.01491081	8.183760077	8.187097186	8.064621991	8.224709314	8.087548224	8.115290322	8.160502677	9.408377938	8.571043516	8.268399474	9.054103857	8.672657697	8.391996031	8.152293888	8.557517371	8.243741784	8.360476801	8.5689313	8.318030472	8.287844843	8.581720951	8.298587161	8.353365361	8.630567842	8.244521741	8.265628765	8.341098523	8.715102047
ART3	8.0508585	8.392850665	8.32326425	8.00557666	8.273577333	8.345728414	8.560674836	7.976814452	8.196156793	8.806741925	7.600724881	7.648282908	7.787554608	6.578477954	8.129035003	7.690416047	8.312894984	7.658859794	7.67325077	7.698138601	7.597785292	7.664457499	7.553687569	7.653267719	7.700570472	8.736045346	7.611800263	7.610844505	8.310986968	7.708336604	7.593847751
ART4	7.947542062	7.93590036	7.953708313	7.824306769	7.765116798	7.932154826	7.811446936	7.789312466	7.740587699	7.925256755	7.594562861	7.668246003	7.672382165	9.188515969	7.655904139	7.64076876	7.749692552	7.656411905	7.773237488	7.634217463	7.89331753	7.66846695	7.547323261	7.697456423	7.660244267	7.647327746	7.808532451	7.622351266	7.968162372	7.716886971	8.021659599
ART5	8.172610049	8.327704397	8.238490123	8.361199736	7.748595259	8.006684836	7.858663897	7.826335936	7.856362823	7.75770092	7.594043046	7.662369015	7.480627578	7.92965185	7.553725707	7.623097694	7.797815593	7.729933786	7.599087342	7.592563157	7.581725057	7.516759748	8.094506864	7.555174675	7.595900063	8.311450112	8.962372908	7.546274317	7.53862314	7.604857965	7.497018146
ARTN	8.596935032	8.470647368	8.515638144	8.448890645	8.189394547	8.411966433	8.22313396	8.600703105	8.336455099	7.881802701	7.560845694	7.55020077	7.717893374	8.393991001	9.39805904	8.345497617	9.522701053	8.352839907	9.12037888	9.298965303	7.700463435	8.932368728	8.321841165	9.820526084	7.992620062	8.590130952	7.655337592	9.636829055	10.40382039	9.529786649	7.62239786
ARV1	11.97389721	11.65677555	11.21351116	11.84882053	9.427177578	11.70346807	10.15205108	11.01661353	11.19006896	9.964205603	7.598102781	8.677449433	9.033695948	9.012214247	11.08863705	9.568616033	10.83069007	9.847848911	11.03257516	9.759482749	9.560769218	12.05339563	10.69973646	10.26177892	9.76532217	11.93199393	10.59587793	12.05064207	11.97747983	12.40257633	10.37464282
ARVCF	8.405135053	8.646582738	8.723148592	8.80072655	8.571057832	8.834455362	8.385011047	8.558397549	8.661936272	8.985098134	7.612616797	8.88820477	9.26073779	7.664227132	8.978187487	9.62643659	8.055122774	9.112032358	9.243721719	9.603429419	9.934148607	9.517037492	9.090252772	9.576022762	8.801834763	9.065678048	9.642275479	8.594605348	8.553334456	8.791114126	8.334905164
ARX	7.78961145	7.648125047	7.736615413	7.851323855	7.876878199	7.779655463	7.761024218	7.749439583	7.716139636	7.627401887	7.588520629	7.681668897	7.85541842	8.30859769	7.73902861	7.733635793	7.953388679	7.66502956	7.754919487	7.689624162	7.692255133	7.92882595	8.306532059	7.759013389	7.781190454	7.784416635	7.801028621	7.85785596	7.772694162	7.774442329	7.755338129
AS3MT	8.605057759	8.281766082	8.885433625	8.668404859	8.301824949	8.225626208	8.350601943	8.10269122	8.453893357	8.314013706	8.340949488	7.996748223	8.270934713	10.8157557	8.046703375	8.418943977	7.945629762	8.045641198	8.014708439	8.810224717	9.124761261	8.132451748	8.130623167	7.964651902	7.911506912	8.468082141	8.355934872	8.073373554	7.992295377	8.309826267	8.057228699
[truncated: 17,213 more rows]
