# Supplementary material for: Discovery of PANoptosis-related signatures correlates with immune cell infiltration in psoriasis
Source: PLoS One. 2024 Oct 31;19(10):e0310362. doi: 10.1371/journal.pone.0310362 (PMC11527320; doi:10.1371/journal.pone.0310362)
Supplement: S1 Data — (ZIP) [file pone.0310362.s011.zip › Gene Expression Matrix/Microarray/GSE13355_gene_matrix.txt]

gene_symbol	GSM337197	GSM337198	GSM337199	GSM337200	GSM337201	GSM337202	GSM337203	GSM337204	GSM337205	GSM337206	GSM337207	GSM337208	GSM337209	GSM337210	GSM337211	GSM337212	GSM337213	GSM337214	GSM337215	GSM337216	GSM337217	GSM337218	GSM337219	GSM337220	GSM337221	GSM337222	GSM337223	GSM337224	GSM337225	GSM337226	GSM337227	GSM337228	GSM337229	GSM337230	GSM337231	GSM337232	GSM337233	GSM337234	GSM337235	GSM337236	GSM337237	GSM337238	GSM337239	GSM337240	GSM337241	GSM337242	GSM337243	GSM337244	GSM337245
A1BG	5.4068664239171	5.26596537704213	5.30540135298036	5.00791926195656	5.23002541906981	5.23433782138218	5.47678194830285	5.24025861037332	5.45639233557449	4.86997496347621	5.21538332062172	5.34969081060838	5.02189490179142	5.02138428655585	5.16402382534356	5.17985907686136	5.06103846393139	5.08855149373198	5.26792239489827	5.18103762158688	5.15457540045285	5.27190147504739	5.18865741946378	5.37487150738466	5.24801272192902	5.40684058148147	5.74931650695686	5.2189675793466	5.30253933449612	5.37896971430508	5.4717923472685	5.146991740392	5.32166947036282	5.25368078376308	5.43252953649616	5.30737705794604	5.15780633822417	5.45326929565987	5.59662580933858	5.42670519425778	5.58700758671804	5.45151693562645	5.5281770031265	5.27665194784228	5.45004845634299	5.53756752950773	5.13262230896724	5.52658280377242	5.09432305500116
A1CF	5.35375777489143	5.60633811596231	5.47342855105375	5.69340358039715	5.32411972890901	5.71545432536372	5.39137420484607	5.66528004448483	5.58337539142824	5.27175199572207	5.68198359902086	5.58161880285528	5.48783641534698	5.74390171054946	5.5811215878902	5.53746320184724	5.5806339790674	5.61315113155787	5.63621387323103	5.627744248032	5.40758783577112	5.48812862900744	5.33224020490939	5.85340837110665	5.99076559569212	5.82581883448186	5.94805624082165	5.87389684193455	6.07929148746971	6.02307063113438	6.10866448859776	6.11975000225019	5.75985142120904	5.71221100769037	5.57615381402184	5.71669181617643	5.76164248882415	5.81930682715743	5.72092087145522	5.57585765253748	5.37684222130296	5.61368599693754	5.49876495026658	5.28980658374276	6.0144449644621	5.61572413049177	5.30530321394204	5.58962406662248	5.70947793430424
A2M	11.6851061024616	10.9398398649162	11.3034272692944	11.5399068169472	11.6982037364169	11.6839895195458	11.1062922284365	11.5171562472901	11.2682249509783	11.2908362505097	11.4718988551158	11.1136850720079	11.1313237029407	11.4388165327286	11.246332840501	10.976766460206	11.3422199626559	11.2751845384367	11.7968375380623	11.0356194495232	11.1447668488239	11.4749879123353	10.8698595719919	11.6164974124305	11.0611495691243	11.410503303637	11.1696896308762	11.4149215672361	11.253461285619	11.2504803411425	11.4598225825177	11.2462264730679	11.595780895053	11.3440053379664	11.4390928663749	11.2917088770763	11.2105906952518	11.1536262301168	11.1247664105559	11.6054557333739	11.6080848482311	11.4814693105028	10.8704873915064	11.3507661989095	11.3805267639542	10.9871843178752	10.9786477194329	11.3773740922173	11.5411172656995
A2ML1	7.46526455585797	7.65964939332801	8.06737379948279	8.03005525637363	7.73976780441789	8.54165368898569	8.48535730328462	8.2846755521989	8.27112801691995	7.45526899646271	8.60311407283676	7.80579176068825	8.75811334190379	7.99102267891322	8.27825346852057	8.41683605806939	7.94658176818803	7.50518040929064	8.12640196257922	8.14951216028081	7.0572920470122	7.28351682370051	8.05260485438479	7.19910125662306	7.93373307640005	6.67195180922094	7.14316211625511	7.51831180975027	8.22952988773742	7.4610265304633	7.85516143857414	7.23444197387967	6.39217726974951	7.76633537209945	7.73798749759665	7.84714637972176	8.64400674785157	7.29051731545318	8.20747546274447	8.5221855789498	7.23986901454518	8.16330212948035	7.22772550593957	7.1666395699596	7.26740800387372	8.41283639940538	7.60193364204212	8.19236379744988	6.83383237678121
A4GALT	6.24785585893295	5.6844077426605	5.72078623942482	6.00339767512352	6.27452069760539	6.1026084547311	5.52848972289926	6.12820411908084	6.34547456821177	6.15928418498049	6.20479747024057	6.01226568650098	6.1408741876359	5.90358737306264	6.14064152614834	5.71655990573644	6.03091857411638	6.16272809158704	6.02062237168656	6.0408720043159	5.89525245605877	6.38926702910939	5.86897211120582	5.96171930100293	5.95523780020378	6.06942030408665	5.73544644575564	6.16239966482689	5.88668261001539	5.30595496898716	5.60169905427164	6.06821684238411	6.23520454058272	5.8888255505681	6.10954720580392	5.78971728629382	6.09665589000424	5.60157725687056	5.3782405704597	6.24689897209948	6.29458366370391	6.41174519492344	6.12503010162962	5.74712113370498	6.33179675279902	6.00132661020086	5.73311386235069	6.11982467237832	6.31790614763675
A4GNT	5.22691671568491	5.50076428457103	5.55459581141029	5.07612181725276	5.37336744809935	5.35737713472057	5.61889466297497	5.53039783294704	5.18534131966468	5.43008890458422	5.25446853489205	5.28661578724693	5.47306878868358	5.26251608382131	5.64129584756555	5.60480605847265	5.45402253020744	5.48882078060883	5.59641135568035	5.33579651841969	5.125502795243	4.97644039146943	4.85909912167057	5.13719214465422	5.29211159831153	4.9243393747336	5.41889978342514	5.49366718921281	5.4582465823022	5.19858526388553	5.20229250375394	5.23415518276618	5.29466896006685	5.21966053800556	5.13509009973426	5.05838494587545	5.14916057472963	5.22954848285551	5.30722346274398	5.27221204342987	5.14194827097191	5.3516787187673	5.28795288566646	5.1356254968196	5.42272126864607	5.28038552734989	5.0608943726427	5.04435249886711	5.11688907770548
AAAS	8.09112806644487	8.01943901354761	8.01121226314163	8.10935855622986	8.2967237801623	8.10868178056148	8.23797922664169	8.1064186845934	8.09997423798056	8.15859713991892	8.44832656890272	8.18701439639727	8.41453984298481	8.26529020028981	8.22047880608433	8.17231736477633	8.00027853778094	8.01476027007039	8.23720566146836	7.93511211124907	7.59403365355562	7.68828414573001	7.59392916648012	7.66987981721141	7.85839644741347	7.67636411880378	7.76713105169007	7.62653693304318	7.40559572997971	7.3852611598107	7.47150421547428	7.80603353898696	7.70299212877137	7.49810501918848	7.86374029523139	7.71260482089948	7.86370061431379	7.69942643843482	7.85367345874073	8.49950269194566	8.24378265868097	8.09968947054254	8.37229940569525	8.06944185799033	8.47791362201269	8.31439780090308	7.74628494319827	8.06806735729688	8.0818971589537
AACS	10.2167536268839	10.7391563547611	10.0819173744642	9.97676211494169	9.87721327192483	10.2503972287671	10.3009545109985	9.95490840892099	10.3579341406005	10.0261750284417	10.4328528782804	10.4107506942387	10.168976192411	10.4741674276277	10.7819506619422	10.1974980796423	10.2410377334674	9.78832294019966	9.94507168206311	10.8540136923146	9.84373185092587	9.90833904025529	10.1699159439272	10.0628499575238	9.91498592601295	9.17514649647094	9.65997095082317	9.56358970688552	10.0022872783918	9.6662044128624	10.6642458444194	10.5397168845546	10.3093846950446	10.6648842341176	10.535747913576	10.0380927900634	9.50941474308917	10.339499654214	9.86986782140842	10.4893331849617	10.650623496267	9.89802045290732	10.0957917005617	9.99966802651478	10.3073808730158	10.1243950197443	10.1602249592973	10.0550847462204	10.6047609013716
AADAC	7.98176496639183	8.22725665892597	8.1272198371375	6.80915067643519	7.4906522319433	9.42098671897559	8.14159933912594	7.18339709498432	7.81142977666952	8.72489646788509	9.08195358971347	7.24570072085921	8.26158144227463	8.16903337506042	7.50210473267813	8.61564792537674	8.02516906701729	8.63551369758033	8.10511338037442	9.26378082959907	7.69386630770688	8.7451606686167	7.96248032665936	7.85826044342522	8.79361090210041	8.62053901611654	9.53156178335596	7.56794706362022	8.4141363075198	9.00307775573184	8.24326976000181	7.96604066402986	7.71408085487751	7.86032659239659	8.66781085010811	8.1805922256182	8.50463581392376	7.60043341678827	9.18055731489596	9.38210343909569	7.50230233235352	9.21952706526315	9.07396029748521	8.28954685960501	8.39636381818475	8.4977869155874	8.95786675221351	8.8281553211546	9.1896088727575
AADACL2	9.67454489933017	9.45175948915993	10.1942836529184	8.66064410811552	9.7463919335178	10.4473041186001	10.3314582218621	9.17803222817122	9.68726979103326	9.63622625392554	9.54503885509736	9.39355382483477	9.86623526244122	9.2803460893812	9.71982146461017	10.0009673430813	9.58587135505263	9.69619183055684	9.65271143967772	9.96936994722886	9.31647500476465	9.58506009630107	10.2277434424163	8.99367781094466	10.159022597315	9.46831503000449	10.4034632579539	9.26365521074344	10.1599642011691	10.3793931369792	9.66376793166864	9.41894707047952	9.31847894163565	9.76926160992357	9.94787288401707	9.82826194757056	9.61800950908701	9.39440486955001	9.64344757294726	10.4918750520901	9.56016430520764	10.0619260191375	10.7474529921528	10.6606257611089	9.95715754205056	10.7229910872624	10.097468787517	10.4234495866289	9.48803115698447
AADAT	6.19217295480064	5.59841266142575	5.42339587415021	5.67703007247589	5.143176209931	5.36076924599275	5.42853336961376	5.39205582202382	5.77338822365094	5.65935585465268	5.69861041664132	5.49487960566803	5.66443031789823	5.65076416618444	5.42783185385947	5.64343332970071	5.32942129286991	5.61900789948661	5.66899626337194	5.7240822548512	6.19595315823137	6.07264849613296	6.35098049385631	6.58539334371214	6.40556537895302	6.67554959944687	5.83813348997532	5.91139882124133	6.22284610651979	6.50039375245946	6.17581405734595	5.94293608505414	6.28020085582641	6.02490899501358	6.14862702939193	6.29969179428397	6.27090625932674	6.21774546630453	6.08764617132029	5.78991024159394	5.51707272407118	6.11800097158237	5.66891200836655	5.64856704880276	5.88453055343582	5.54764971995169	5.85585487019783	5.5373444177484	5.8361270589351
AAGAB	8.33306903021022	8.18423943543328	8.02241082586002	7.93991997182519	8.2206723238441	7.73277692516877	8.04027859623964	7.79413056009787	7.77370352602117	7.7278323638324	7.67880433534128	8.07829401882812	7.90599896655909	8.11708303077105	8.0928709204041	8.00506920873735	8.30704351647724	7.93920812080797	8.22684604793973	8.15040585266356	7.67785057916544	7.29284640897019	7.53731382777002	7.66782914914771	7.91326931696666	7.51921613909707	7.89743343038098	7.81691623567301	7.52455591387222	7.87932467514845	7.51045194994906	7.21455438482741	7.57959493451054	7.71233793921893	7.79588019573828	7.68677351962457	6.81273098859931	7.98877781219864	7.24425314199552	8.27715936001547	8.19409157587569	8.2783512429281	8.39762363256443	8.50469250929472	7.98244736751135	8.26524469365399	8.32672339492604	8.1634168781342	8.26153579994066
AAK1	8.77728130037453	8.05863733953599	8.18444454680544	8.40881560750989	8.84235130040155	7.82676051889421	8.33292198298405	8.41679225943635	8.69399813764553	8.14020463093537	8.38483290903112	8.21610733910228	8.16328746964684	8.32487365923611	8.19567997440362	7.939296141274	8.2463035089061	8.48862769740722	8.14600436655783	8.85010521178305	8.22031894063573	8.27046596239376	7.83171689956255	8.40817698053764	8.51868639294902	8.48894375356827	8.29722759169356	8.78913340390079	8.53087121633097	8.7099421237149	8.67686472552518	8.40993520366059	8.96486285724683	8.60478875344154	8.5403106563092	8.57326527427688	8.05838216756997	8.18381836967257	7.85223603864467	9.09710351379331	9.33558017144938	9.11194517735534	8.93923633570057	9.08965504935491	9.09116226034817	9.12548193111484	9.14358800161174	9.15049441430052	9.22574306273153
AAMDC	8.31520475516819	8.33766326632302	7.97812577484311	8.31839995481411	7.74522700008239	8.15915855863716	8.78591619777433	8.5610819107947	8.62152366705178	8.29280248062608	7.62547336910066	7.99318898849527	8.14958619362038	7.90636946792533	7.78034741073327	8.20810529734323	8.10193954442639	7.76774394330599	7.74628130838648	8.27417786106302	8.13624748542441	8.4181230882089	8.26702976251227	8.34516667204065	8.44362076498226	8.17021134121318	8.32615036871099	8.27293776621165	8.09192071732548	8.07990894247061	8.15950647484583	8.30667380938389	8.09576513488135	8.12072839686501	7.77543291382102	8.06486435338818	8.60999246987324	8.22707433699682	8.26000207049791	8.55860302192924	8.29541634676582	8.4572135636625	8.44543259868369	8.55869616138364	8.4451098428481	8.4754456006944	8.3238007524459	7.90864569111818	8.28043661617241
AAMP	9.51523597746795	9.50993172048389	9.55484434909365	9.58297367640317	9.37678283102821	9.37961438823748	9.5633910835416	9.5397270500102	9.46673331085613	9.32210340100819	9.39330015677342	9.45935235453296	9.52826382199383	9.59730220738009	9.34707999650594	9.55365847858543	9.51795696820944	9.45812476030337	9.38293358849964	9.53378144048313	8.4881848374007	8.60475355409653	8.40537115068421	9.44779073977879	9.33572260488065	9.11903686387913	9.44993221241661	8.65986233108449	8.8348078313404	9.16097091805937	8.95630271805619	9.03959595738764	8.80009927113864	9.04452389269299	9.18349899693807	9.03405282499862	8.92192759120972	8.92167649451689	8.88751541474731	9.74223055199513	9.59461553009877	9.79347140640977	9.94420530684582	9.69962734040802	9.74434115120459	9.81960098168784	8.98507894865977	9.52314642188298	9.71514683282553
AAR2	8.74738092126444	8.80581870349426	8.61377777784251	8.89003247573215	8.49150928960518	8.68127817024336	9.10563227964726	8.65846027698875	8.8103460056805	8.70958441633653	8.7289215219813	8.67165258261096	8.75578261461138	8.5592953365855	8.74393667378108	8.56699872342673	8.83890226262704	8.51978804261336	8.65752775452632	8.70338855622397	8.48760035805267	8.44732670616054	8.38065161693588	8.54695517954962	8.37757387327949	8.38978817610172	8.71463698049498	8.3744638936148	8.57250090276174	8.44663276256998	8.09749832171806	8.59050099872982	8.4798439575946	8.34110828916249	8.53722408383604	8.48958592052121	8.52968198826679	8.43358173168008	8.48730923530171	8.77564755918578	8.89830529244509	8.92406834830933	8.86017184320017	8.85038706165159	8.76034523850074	8.9034572432912	8.68167632134164	8.87840044197969	8.78851351013517
AARS1	10.3615526074628	9.5257931035282	9.95982752588442	9.55245345619917	9.94803117502184	9.80034930995195	9.85418003700311	9.93398065883658	9.88725874166681	9.65521975066642	9.98652228149988	9.79121075452342	10.1479148608372	9.87135347053002	9.93468181297336	9.93180199004171	9.73362179120777	9.29672644638518	9.8633585499014	10.0385698327585	9.2783778996912	9.63720853129978	9.78562613115446	9.66382952714442	9.91260695912261	9.99411915615553	9.98690659690449	9.41094634814516	9.73367776078364	9.8727966459884	9.86748179660912	9.60949581405354	9.94884066136582	9.8085768481611	9.83733684060431	9.84671464136013	9.8090014496719	9.68145147849002	9.75955235859295	10.095902741111	9.81925738154463	10.0384904629908	10.0344901060724	9.9047546752585	10.1843826328662	9.81332161883697	9.54426875733456	9.69018247379313	9.86189083571261
AARS2	7.56486989219268	8.07260868318728	7.92512091072751	7.80606737995366	8.09213271018581	7.63029886175556	7.67105556466744	7.79213554457451	7.51564876963827	7.95943954316709	7.73140691980401	7.66236336197271	7.86487335345795	8.05859303510279	7.81565063572073	7.88789081459354	7.76641992828368	7.8694478554012	8.01897913541129	7.78447427171219	7.47319248717093	7.57289207120206	7.86590174573871	7.83660864953003	7.75302258168779	8.10908909155753	7.72198441419436	7.58168315612341	7.85211848148237	7.93841550481949	8.09257954245287	8.01544739470772	7.92276267906531	7.98897145761516	7.94083745409029	7.72654979327402	7.68324961558084	8.09954124609727	7.84187151308844	7.53401404952807	7.37185081494888	7.41647889323232	7.36286895387289	7.23000934802095	7.55312072532634	7.05716351178273	7.10237586451334	7.17751091000659	7.41823108955743
AASDH	7.25544326347997	8.14252704128467	7.59108652230247	8.03326399862785	8.46370657081169	7.96854189312679	7.61840920832925	7.89839503486247	7.59044053691699	8.12426082000658	7.77041512497862	7.26680636817857	7.77954587949705	7.98008214103485	7.77337069359709	8.73274779130314	7.62143989274719	7.7943180940488	7.79390734291303	8.63677483726761	8.64512765319429	8.70970285699175	8.76385470273482	7.9533677189196	7.95338740380267	8.20953538184872	7.74585805617051	8.04862895845594	7.62608724543568	7.83108900003986	8.26877090375351	7.71979560293914	7.98608364369333	8.02393177995881	8.11534034284656	8.24866067303764	8.36638496846871	8.48605372176261	8.46046991374002	7.99087585571007	7.52600320991108	7.73690708580545	8.27704860819068	8.27502164743094	7.38098003960684	7.56874485819848	8.49584438970703	7.66469566763026	7.56400637985301
AASDHPPT	9.37694590439493	9.82370022191341	9.80547110847787	9.75582523525779	9.79200026457856	9.69488736704798	9.56269233331281	9.7030198740379	9.56915580490964	9.77609483246166	9.59415150614785	9.65771693740478	9.59580356617668	9.94638456305507	9.88745907111562	9.64623393401277	9.65652505018317	9.77639654058678	9.7524479030005	9.50389648442893	9.72531589970338	9.93936060737478	10.219699756024	9.75118450253505	9.72879527810641	9.64591842851939	10.0751892958731	10.0008127517379	9.95312789438115	9.99177224205427	9.87684571310633	9.80594028658881	9.91330600917441	10.1531396201153	10.0273302112308	10.1199594145933	10.128315390405	10.1974953097737	9.96308603587089	9.81337670466825	9.76231000246916	9.79333404819277	9.74800598912616	10.0498789082699	9.51840340776184	9.89556514210993	10.1590717241624	9.76978195381411	9.7294586729109
AASS	4.716298643692	4.89742422923961	4.88997290958094	4.98713930847442	5.10852818042981	5.07281465131693	5.59733936779801	5.23214398850645	5.37043880121127	4.75152439068487	5.24963311520948	4.96803679606515	4.4716772424297	5.01519845506843	4.85398840966769	5.24119528085082	5.06929857640373	4.95698742838571	5.15654942912767	5.03571112515994	5.24911888451055	4.99476750329707	5.30018321454131	4.70316477168904	4.65445358258092	5.11732381934472	5.30438498881973	4.89007765441959	5.27562643970082	5.23861824785896	4.93373371675407	5.8009701032375	5.33749589209559	5.0533928957052	4.91169491570234	5.04481800897523	5.24975862459245	5.09307251317847	4.68456727655312	5.26669061557776	5.80914891695428	5.53016062050767	5.26377113877917	5.80736705494088	5.15945532947817	5.72001851587758	6.12659315113067	5.63478101931107	5.15280638863163
AATF	8.98770510662744	9.136722128024	9.0736537563726	9.14175058330319	8.99182341856332	8.97290166348388	9.25820653452747	9.09973728981752	9.08176136747926	9.03771566044854	8.96526520619278	8.89952538796896	9.18396881372548	8.99419554577582	9.03328218959006	9.10936324417058	8.97544465355241	8.79057737685083	9.13104138581007	9.09368458572794	8.95844120204416	8.83974119265879	8.90068876745058	8.94910179750062	8.67861983470123	9.01142731236038	9.05937403183554	8.55909693794278	8.56611221093029	8.91840111387878	8.68069747067938	8.97051876380559	8.76185904914943	8.83260298507551	8.794531899464	8.68314696884744	8.95758917625485	8.79889728013227	8.68707145449563	9.0197160573172	8.83186638254274	9.08635421368469	9.2053265219294	9.09168831938789	8.86278407667638	9.11374136250516	7.87095354404518	9.08181724154807	8.82868499814025
AATK	7.38948061176338	7.1346854958813	7.17147950539428	7.20888456642076	7.04538912552075	7.27412255967893	7.29506065658758	7.24762014514097	7.0352601740142	7.08001438717566	7.13512247455512	7.62036522063047	7.4248375272284	7.29374513522248	7.46705653174122	7.34400846205223	7.19543415075892	7.48125981383153	7.35150329187411	7.35099546234602	7.09805265705115	7.03815465194071	7.0690079830007	7.31458648677196	7.6822709700978	7.35546957047963	7.6818411971116	7.59165446699958	7.70721928597742	7.77268412817455	7.80547460746594	7.8388752717002	7.27284460691565	7.4416831308151	7.42199453127411	7.3238157107353	7.49917064830915	7.54866273106801	7.36179554611966	7.55671864344461	7.44332663911051	7.3580719496722	7.44934794124096	7.26715259596794	7.68383562601745	7.32785034306036	6.94011255727482	7.3187504066267	7.75916684091012
ABAT	6.79120324326252	6.70515957859419	6.66447258094395	6.53119416741562	6.50100057315353	6.70601060462977	6.54396038996739	6.58939301012597	6.27249851544033	6.30002347748589	6.65264529876792	6.7720532146139	6.68383532093715	6.66213732699942	6.72825515751877	6.8101884556336	6.17549283874009	6.49972518044441	7.07255413766114	6.21190395530453	6.32434318285506	6.43917074411991	6.34761257694701	6.37702954412369	6.44681799341577	6.35440236467844	6.455402834739	6.08202177637767	6.50702845361718	6.75237710991569	6.45377642305598	6.23674130566353	6.3694696200453	6.48207968491344	6.62163454927878	6.56058877995731	6.4595883726238	6.30126722495595	6.07023002166393	6.81542861589964	6.5649660335834	6.53687432646981	6.3940337998713	6.9219529150967	6.34369430538296	6.66765996583002	6.89706609193357	6.63276064470502	6.43217301991516
ABCA1	9.44659382516312	9.30460464059213	9.37620198066824	8.83676371825001	9.25838579884292	9.39635038798258	9.76269236107231	8.9759879880971	9.30701902273556	9.88524933591062	9.12342398843097	9.28182414063234	9.18657316090644	8.86841091336273	9.44227664634617	9.47784870606758	9.63155773279983	9.27203377293867	8.91417159971468	9.01461416900522	9.50697936154029	9.96369944866399	9.63849119338964	9.14049684388301	9.07157765658894	8.77619812547872	9.2045051164886	9.45484798326618	9.4601597920303	9.43795776440369	9.25765808310901	9.05059033924043	9.47665224519195	9.19432969835206	9.23748597044884	9.46613116752349	9.93987133527187	9.92326241444057	9.44821576008838	8.52519987053217	9.78671201477461	9.28112924718323	9.55088698412523	9.6333440572003	9.34456245604994	9.44161176276946	10.0923201152737	9.55442918563516	8.77481287033359
ABCA12	7.8116720179011	8.6573212742731	8.49599323294103	6.81065626372912	8.52871232690516	8.61779100647684	8.64313802999301	6.40775327951433	8.67192424429808	8.01159936478183	8.71155627850085	8.8689765192578	8.43317600631459	8.572265859304	8.03358889494375	8.73625832736745	8.78697913380343	8.00414478896149	8.01703406609336	9.10752746730165	8.29337982370308	8.13095780016011	8.96265420085803	8.31662352510957	8.62885318111004	8.37988401801138	8.45657597024886	7.70624967173566	8.29921309303023	8.73709036460389	8.23606821275661	8.36906732083578	7.953568691134	8.93908077833787	8.39618070710152	8.42229983417759	8.38038646333151	8.30767427137223	8.55605048036057	8.20324473876748	8.27578600329138	8.63714692920535	9.39305656072507	8.81771129461923	8.16171699305353	8.98472186581197	8.66041862827557	8.83164898609098	8.17688751109251
ABCA13	4.65525764456573	5.15470200149678	5.46303692980723	3.95574064325931	4.03309531012758	4.36675935443453	4.47737127711915	4.70250232483153	4.43903228208315	4.07402740580996	4.96352903979752	4.69483641913006	4.46382364568379	5.31527598516146	4.66028420573763	4.93923026075839	4.76246216578633	4.18741638179505	5.0487552556209	4.21183208742153	5.27988894492714	4.43705147468737	5.32718570063143	5.44073829679006	4.26605152145274	4.52963372592765	4.81794145064943	4.82177111476286	4.81686382908204	4.74968589221077	5.52656657738193	5.65226014775823	4.60959091818892	6.4509819901272	5.11719094488671	4.80782505945372	4.63347904881931	5.00040354527103	4.71761696378605	4.41265473472325	5.42913315551715	4.49138459833515	4.47716655860924	5.98503354115753	4.72685575120048	4.90222160770758	6.11421362160755	4.33214883875042	5.98944603631815
ABCA2	6.14963648827576	6.87490089837356	6.74543693685324	6.75791273245644	6.45163094324354	6.70754227563078	6.4698427605094	6.49596794098067	6.50425132329319	6.36422730699691	6.98604546589068	6.71268005984433	6.70388392107908	6.76108798953442	6.52307615210827	6.61358715768794	6.73807603803939	6.75382598616361	6.83442360393119	6.77575826104735	6.32712254301808	6.43640269023889	6.25771124152816	6.42553206676955	6.48612518294259	6.37849416877063	6.3237544245275	6.4159136911997	6.46265182853368	6.40518074641378	6.37716435760662	6.14704126551513	6.53544086337624	6.44698990816014	6.59149563844371	6.55639853966558	6.19089754738078	6.39715629911655	6.33912110890204	6.56327923136667	6.86889508549599	6.97942117571008	6.68610987946559	6.90705527879277	6.67960612882835	6.6447632463219	6.20670206664164	6.92636679086537	6.77145731091086
ABCA3	7.52593904886097	7.43028468105345	7.22154853044278	6.84309185309337	7.38452670538049	7.43413260391889	7.24183207219769	7.53607625111172	7.07276315873575	7.31606320341456	7.18030359983589	6.84259522256923	6.9763349446585	7.22336103950937	7.31594689850723	6.98256954928832	7.36230748504565	6.97713815104307	6.56842856160147	6.8766429824468	6.66072589578872	7.08607480122893	6.70509470223469	7.34457987197864	7.18684011565936	7.35147460380531	7.20754949776604	7.23043949202634	6.99521239762239	7.13733936430462	7.35064332940549	7.187815246634	7.08558870895107	6.94546711175732	7.40200952430393	7.17431785772351	7.21291879572233	7.36278436444179	6.96717575104873	7.34342782854191	7.32880479512447	7.3643659979359	7.14345323523252	7.15757756126117	7.26091954924452	7.03865318723072	6.97142946344994	7.07352606273665	7.38237339335476
ABCA5	8.14957686245016	8.75756532268603	8.89876336896358	8.65883623844654	9.06071059959527	8.40428900883299	8.85504767695661	8.64994872033473	8.87976020202914	8.69935441675419	8.66055125532879	8.40146607594622	8.99072110028187	8.75085741773105	8.70845899054353	8.75891809127521	8.3462990328504	8.69013284282541	8.75173734393009	8.33759233709054	8.41866999125175	8.586550632917	8.99836433626162	8.356238144475	8.3386929227925	8.86210201235692	8.56819667998899	8.49163045720833	8.66260274608687	8.77374839622848	8.62598755390577	8.47697271686801	8.41988882828948	8.80549677610171	8.62330938407647	8.85845361765013	8.57315857027432	8.47622401480307	8.60086004605618	8.92481981402808	8.92167288201088	9.06106686961217	8.88913752288308	9.57646543053008	8.67823826954484	9.18807984296997	9.12300252278757	9.13418370412754	8.6652037563344
ABCA6	6.29223200608308	5.97758631975324	7.18337993916716	5.74646402844114	6.82576612339573	6.67678551905614	6.76031185457362	5.63930673335555	6.37696964297746	6.94504424289715	7.4141394299177	6.55509267566028	5.59883320122369	6.52221095971355	6.26956856341449	6.63605677882203	6.84294110473359	6.64993831042073	6.92458576283716	5.80397144243516	6.80871605997	7.21001378400564	6.79005619999739	6.96741691698679	5.9654225424496	7.50563913068659	6.62568621527414	5.78117566780593	6.8377043456931	6.58678746250193	6.05377531802307	6.32795292414762	7.11441944557859	6.55017741278027	6.69722869192374	6.47796844061606	6.78675894782275	6.25651932095415	6.53460698991132	8.25594115503907	8.34226282918243	8.34226282918243	7.4261829950135	8.06560900360642	6.95503776499833	7.64010519921124	8.38075319033888	7.96384347544502	7.46527115436316
ABCA7	6.05775518657663	5.803473622983	5.71073427330037	5.74713540187183	5.97470603654072	5.69544535170477	5.80292966218732	5.83797821155823	6.28207503011526	6.25357731056384	5.92259865255877	6.30947981938408	5.66754422760373	6.17108208166512	5.93142599559758	5.56211170525229	5.7141274060218	6.1069726454057	5.74049500899306	6.38164952988474	6.17045340276415	6.31410670140677	6.20112364795997	5.83931606739795	6.57026838799345	5.56807605624241	6.11079668790831	5.83078658726203	5.97960563497182	5.77667632699936	6.43274334501285	6.24295053685493	6.14172437535916	6.1404850706745	6.30389506881937	6.27651533265538	6.1532792075693	5.85724306100027	6.06209335943322	6.31726034430251	6.41643626955229	6.30959249895537	6.35841792598032	6.50485489172369	6.36355706681617	6.58035975096752	5.5243939851204	6.70942396716286	6.2636303129771
ABCA8	10.2631552430296	9.46695055829921	10.5655200261056	9.83774942031232	10.1770449626379	10.4080302160865	9.86962708532073	10.3161206019266	10.1098423589644	10.4830586579367	10.0538012114289	10.2447029942538	9.59545986818039	10.0550039656447	9.19347239916032	9.75399266415146	10.4836676928682	10.2416177146263	10.3740700495949	9.22556635345015	9.99215534917839	10.6197686781971	9.98489975345297	10.4499227005549	9.90891376595832	10.4779265459256	10.0720270743119	10.5263336163006	9.99986347559421	10.0627691932144	9.90194607195549	9.56060478512736	10.6307521020964	9.98495233775601	9.70738186109689	10.3014812472694	10.3009788004443	10.3249931785768	9.90448097167921	10.9869386696681	10.9747332635219	11.0740257450217	10.1417875900707	10.7851629601284	10.5975549379006	10.695975519083	10.9089792525683	10.9423340163816	10.6963267605222
ABCA9	5.44319127870996	5.42967386644367	5.74446581305733	6.07422630790759	6.72625649293571	5.69544535170477	7.0401102669119	5.99229080725145	6.25305739342869	6.66088618371579	6.07403466459772	5.61892411805017	5.25639154308078	5.65712371126681	5.40185282528434	6.25800745506329	5.63934254028257	5.31072808653801	5.78893287760749	6.54256455151724	6.99007517735328	8.39175260515606	7.51816459244983	7.92384828137986	6.11023450701738	8.50106121932289	7.69910985557607	6.67717685723041	8.55633961857674	6.5774928883031	7.3364964900239	6.36924912051107	7.15322471270449	6.79203135061832	7.29341121461526	6.56249839020482	8.4521945952865	6.8928669486628	7.40206034610604	6.42261609828186	6.51307419343061	6.38485663912744	5.74580293391426	7.23599930152364	5.97047945010013	6.3040505382441	9.05171489975726	6.6195428669199	5.36002640428693
ABCB1	5.77245869192389	5.53713605075042	5.30614281877996	6.47154915320941	5.85197270699005	5.27625911279882	5.47400570836971	5.66783371463389	5.64809761934988	5.5403055298031	5.60868579402959	5.70406209602661	4.95135867549806	6.02826852315342	6.03635959616659	6.07785327245839	5.67951055641549	5.22667298041109	6.21861351390705	4.98745812565299	5.92694068596629	5.65528517469201	6.02989594448334	6.62108722192561	5.99232395508557	6.26178582468957	6.01775214300368	5.95445461175488	5.93379673747886	6.4678352834348	6.70801196803179	6.78959239433736	5.45281793726954	6.27350442458614	6.42628693528981	6.23859104688852	6.10363007738106	5.92883742042823	5.66540941754465	5.47085715962686	5.62910469366238	6.21483003804074	5.30796722521081	5.88249083292949	5.79174292903096	5.84590499407538	5.93999218197842	5.56070786282331	5.73634391302643
ABCB10	7.3776288509753	7.71268662723482	7.71975821493417	7.6159913848434	7.48264111142115	7.34061407856434	7.3156329784638	7.49090630580631	7.34536284250843	7.5334832438833	7.41730828544835	7.61323713092955	7.50322752679532	7.46421586792127	7.54864246529611	7.87375360836529	7.5289190173508	7.87872346314632	7.72632374639147	7.09328837744575	7.58991895419296	7.53521068074745	7.8219776558146	7.45913995637565	7.57676394188244	7.73239056201316	7.28518824290685	7.88206690047277	7.47257240968048	7.74760004848198	7.02108343955105	7.08822399207923	7.48800563459084	7.7819765500977	7.34864131553834	7.42250788086378	7.09677819258399	7.09002186079926	7.00488343075474	7.42550148293686	7.6818954299488	7.51467654435508	7.35733597284123	7.89971141621542	6.73005667938366	7.67155333236097	8.58377090667695	7.68379037030629	7.72104224082617
ABCB11	4.54213914994288	4.63655026149044	4.58193717830375	4.68895442372216	4.75593914411208	4.52039160193398	4.57647772692596	4.69306930857806	4.59420552187723	4.51468524722946	4.34044679741152	4.45551014594271	5.04930986211887	4.7844429783018	4.60994997919025	4.59765079604633	4.45111688464347	4.74695821719325	4.46450889689624	4.49883268803354	4.55572789782541	4.49415351402688	4.55868188339588	4.41828875954068	4.70729565303878	4.56568749397385	4.63139823082889	4.6906707134836	4.59500771492132	4.42756207839286	4.52560279373472	4.79709723833037	4.54403092419917	4.54071223453017	4.5490822054254	4.37260573193201	4.64086828153688	4.67648087463931	4.76961712911412	4.62847289616204	4.40414680199398	4.48502875697107	4.56637575860068	4.50329920845113	4.69863171612975	4.40207747710399	4.50488852171177	4.48200438473812	4.54539121022128
ABCB4	6.57223563416456	6.21935043170034	6.23977872157396	6.21071041630454	6.14233870650544	6.16909226984691	6.24643921594257	6.0504948892634	6.61061651996777	6.08368262676995	6.02835962421169	5.91867141175354	6.27527746871531	6.0413772667536	5.77009441501786	5.85716850487737	6.18711126128522	6.28066734007021	6.17836021659774	5.9290227153123	6.13406582242662	6.00711839398816	6.23987351210615	6.38094608977988	6.4524085788834	7.0532016040105	6.63017114648786	6.38481565375449	6.39650167309631	6.31840578637642	6.26155860787586	6.39767015174534	6.61536785168766	6.33009460927653	6.60009427074347	6.75569892416063	6.46793280709652	6.3923937036134	6.42415440787656	6.13870924579505	6.56145874418199	6.47682795380707	6.37163773352462	6.41911278570839	6.23821318085009	6.40302330472195	6.75125529892327	6.40168239109317	6.34522111762135
ABCB5	5.08725534954603	4.69266497959936	4.6610434435483	4.71426506067571	5.09350374796025	4.74886287866748	4.49913855655018	4.71610531183841	4.75663996665799	5.68345533633371	4.62388889152451	4.79159300144633	5.01207030080073	4.72587692050658	4.68146454610461	4.67081564030225	4.74563730556325	4.93605406580988	4.55421050723687	5.11712390889353	5.4215365388198	5.41064156699575	4.72403650015784	5.14042724515703	4.63616907754247	5.39424369136767	5.12381181969393	5.09985054471074	4.48988945906431	4.89826748900241	4.52437048049753	4.85797992928973	5.1784980402181	4.92972723345783	4.80933463551213	4.62283065053995	4.69880582377995	4.85436919746671	4.72056823421604	4.73336217416775	4.70398280817127	4.73758499651974	4.74876768091854	4.6336963616948	4.88617256761404	4.6982284096057	4.57985248071367	4.56658425985085	4.84492503209787
ABCB6	7.91536703926068	7.0302532480424	7.18295857909897	6.73976528736502	7.2542696302757	7.31350791574702	7.48613142307257	7.31837978409374	6.98032711564983	6.60842445178253	7.4141394299177	7.14444180386423	7.51189192659118	7.44284323238846	6.97962071285483	7.01548359389531	7.05963427287811	6.84223868152809	7.1661079090547	7.07566710559401	7.03018361201238	6.70938306784086	7.3088204971891	7.13059956371971	6.97870466917765	7.66805134411774	7.22389137178883	6.6041963500363	7.26778268007031	7.08761844025111	7.3673956826717	6.89795045622968	7.62791044292929	7.32732112590421	7.1232909939654	6.92567807665244	6.73833099810664	7.21437283636327	7.06199374386886	7.14028455388191	6.88271154912182	7.1759175574638	7.28465478069923	7.35643607000449	7.0694605734125	7.04265011687948	7.01499080888081	7.10805709970986	7.03631051114046
ABCB7	8.81327728278433	8.9074868823797	8.68098336891751	8.58930592930671	8.57984558941632	8.64817868076853	8.63635117628876	8.57206079335202	8.64542598885783	8.6455240142178	8.56862525549409	8.78505957219875	8.53997652723448	8.66263705247741	8.84808858391177	8.58845502356889	8.71257799568432	8.35050320641388	8.89288339392625	8.94385899289033	8.86323685980804	8.81940703884236	8.80741010136101	8.81667438177715	8.80268206288033	8.66850865731138	8.75409386633375	8.78886483202822	8.65147654248777	8.64480608651765	8.81659095843867	8.72696984878386	8.52459237236319	8.88986063698662	8.86876974854424	8.95240546642793	8.87149066704041	9.01115617453267	8.80064360527117	8.69409832069183	8.50932280773634	8.53264192909979	8.72458499532756	8.70046610951252	8.37437727833863	8.48964147646485	8.62978425575728	8.40933742868276	8.76294917141224
ABCB8	5.84676292679025	6.22872892690506	5.9133882041646	5.94063370853588	5.90666571498819	6.05037101194957	5.72165853171203	5.78924888622705	6.14408791809313	6.28953247595873	5.81950395449274	6.07617371153174	5.89076904511735	6.05648685545872	5.98986306028783	5.75781951208549	5.89525073558567	5.94248856882013	6.09132358421849	6.03671789525914	5.57596826134094	5.51881501651604	5.50322723542244	5.57976827706853	5.68848465171178	6.17824883699786	5.78860599416449	5.34572272797649	5.66857820908429	5.5556138947231	5.98838632547069	6.20700713462939	5.87256333481729	5.94524418885546	5.57567446477301	5.78804258397795	5.80577426560187	5.97328735404046	5.64768564282542	6.21530745994257	5.79871295912672	5.97481046340206	5.96748176157834	5.95479203723269	6.11992422440537	5.7447430571114	5.51923592448721	5.69982233336047	5.74650078865512
ABCB9	5.55796183426201	6.0810888000061	5.8116295243808	5.97267451334636	5.7801534612655	5.58945936962856	5.9651457846276	5.95735826918005	6.07986806180764	5.97363209707347	5.61791576385621	5.70944303277068	5.54444270394136	6.02686433754351	5.96907117758491	5.28265221711255	5.66249255265026	5.67886891087661	5.5677022102437	5.64639108196686	5.50420537294815	5.79057655625392	6.11938286228358	5.46747359625965	6.1048321690057	5.65293186328388	5.55455241696998	5.57875963119641	5.30681939766341	5.51616502450619	5.60255381072897	5.42137175096543	5.30316175124451	5.86330561443504	6.01519648708905	5.6527961730688	5.40905773545752	5.70587861104825	5.59791147517307	5.65588440281198	5.56131886266537	5.62819623146046	5.69490024046091	5.75277640703907	5.67977100701129	5.62369118343384	5.31374736742247	5.3011983764598	5.63407042927064
ABCC1	8.85712396401622	8.49287413426774	8.65547839767556	8.25143417247352	8.34638766436835	8.24505010266455	8.43270840449421	8.41917263702066	8.70124970949559	8.18418373076208	8.62597145382959	8.55783710319817	8.22546037801025	8.64751716294077	9.02611547350553	8.35916829295436	8.6557022294398	8.40739628861812	8.67408159029396	7.97718570369631	8.2786437274019	8.33891891884828	8.32073836333471	8.65676134779014	8.45144060342736	8.90079887874407	8.55731029083775	8.57030677772517	8.69435471000781	8.69822467663704	8.53305073089306	8.58170910726583	8.77559699752319	8.57323121743895	8.44875476839032	8.45175681535361	8.43893276259914	8.27710527220024	8.25206873991428	8.63556730670699	8.83992021546593	8.9351495382662	8.69079600793773	8.84613833568766	8.84769761446126	8.81188335735793	8.61372150008398	8.78386396802921	8.74086719484865
ABCC10	7.17928580408127	6.67449925170616	7.04960933739755	7.238512140039	7.36370943069105	7.3683809882201	7.36739575731976	7.10387372885325	7.19374527573214	7.05950138516452	7.14587891336287	7.14044982610046	7.34272054772164	7.33484793123396	7.24572141003324	7.25682434059873	7.05778824360497	7.19040954180897	7.3482066367614	7.59467473333353	7.97030111826053	7.95655884574366	7.96311141142942	7.40311276245957	7.81042972343927	7.78551888969228	7.81514925825107	7.76145525695034	8.12938816079402	8.01366808624107	7.86511034197352	7.73845872951068	8.08794054735347	7.77051243237106	7.71901968590308	7.78944659025413	7.96917953518977	7.83685464411218	7.75878791976141	7.83830621371893	7.3594168842691	7.60166663565281	7.50445220589257	8.04316575435191	7.42656554484804	7.77490843837469	8.04001495491737	7.68260984639081	7.37129678416943
ABCC11	4.50337735027022	4.60827619454959	4.56484807137316	4.63746717671646	4.43682620469626	4.86350002521693	4.65197836451379	4.62452365481962	4.58700445916485	4.13971145455247	4.37497203744919	4.87163861814943	4.28957446311856	4.51085409582167	4.34872301645474	4.37296253038965	4.37112651555513	4.24562907247124	4.48418376603709	4.4700183227436	4.63746717671646	4.6109841628003	4.75774482188143	4.58629301072522	4.75301559137973	4.42541911779792	4.58791825102643	4.32538505847594	4.47272194409122	4.70581435203628	4.80276877176269	4.88980376927277	4.71789966580148	4.60042666709886	4.86177801284452	4.77549988431881	4.74693848405913	4.4419036114529	4.58777245379627	4.80424926340597	4.62093511124907	4.63730557526873	4.78307639712343	4.38510647882658	4.73680150652094	4.78959065530084	4.32914186894226	4.94781853906752	4.69580369211728
ABCC3	7.8607529137335	8.38305757708222	7.77092524406516	8.02728738875795	7.20943584783338	7.54135164360074	8.13381556338056	7.88551652672834	7.98058226951233	7.69463419198853	7.82382881559503	7.6614291649275	7.88921214639617	7.788230592289	7.9540415799728	7.4522054247003	8.03882308519404	7.66009959395818	7.53999950502022	7.67105673528653	7.67395278986186	8.02411863514618	7.85326789058927	7.47072897035348	7.4801049091547	7.72790816675812	7.67303996339238	7.76214294898925	8.17288850279898	7.30770972486545	7.80430514472094	7.8871432192323	7.30391286959259	7.61010060456707	7.70637891777588	7.7530427504452	7.66575600950604	8.05464862405096	8.1956106551184	7.92988588539405	8.17254386604507	8.06006438280949	7.99686107370339	7.75213486588645	7.4102398488309	7.88133333921472	7.83358887647502	8.10723743464189	8.20783822344052
ABCC4	6.92886786407448	7.31668140247535	8.22684902393711	6.42599463896317	7.68331936527392	6.94426460831078	7.24383249236168	7.51476469368666	8.34533234121953	7.58836746079843	7.53362071244956	7.49800458427616	7.68399551415846	7.10527794349816	7.63540079733201	7.7720888856302	8.16241169032278	7.43900349081819	7.43245430334711	7.46877784008528	7.54630503173117	7.38630783296176	7.68058534403441	7.52442899068389	7.76695565413649	7.51186939543523	8.23564839005013	7.92448635787023	8.19118307285641	8.75335514267435	7.7027644526896	7.22956525979453	7.49931157125656	7.61335711865531	7.76914038286273	7.80584095962841	7.73460940220116	7.02250749323753	7.43069249014621	8.11895138953622	7.90484574120021	7.73813400870579	7.73672598739084	7.68780051116347	7.3677443491604	8.31977659841692	8.23874533895621	7.26451205173669	7.4626134991304
ABCC5	7.72544499441759	7.26327844992003	7.55150501340905	6.90110665766691	7.5439969393928	7.56655604546031	7.98634851427813	7.5783684516046	7.47570163008716	7.37146135650634	7.33414217121364	6.97544727297663	7.07160749403158	7.19938791756288	7.21935440343456	7.22867558458883	7.20388222899463	7.38888668692218	7.55031500691973	7.20958670513184	7.08542532749631	7.14612998056156	7.33947047254848	6.99814614132339	7.28848436732671	7.79316132440471	8.3259638506321	7.52695582187124	7.58462514296465	7.99086252130877	7.42895806810868	7.45416114574586	7.46646795809752	7.53376190630963	7.22505242519046	7.3069730421326	7.57898000800886	7.28108990393836	7.29478894066346	7.91520147440985	7.15303251076133	7.35051541083805	8.05854604029692	7.93703292163779	7.41954229975676	7.64807418359676	7.30529000431864	7.1618080047853	7.05295391838568
ABCC9	5.65940506109404	5.57814408558292	5.72006837153223	5.13082523446949	5.70778422350765	4.86599470264535	5.74938010362701	5.55875492342269	5.16525129505046	5.76096822855566	5.96504372129311	5.35378678590017	5.61320711227447	5.40907034051584	5.73581143203685	5.49992612899249	5.4068690648006	5.74096709890446	5.35262509542001	5.4051159712952	5.7620476887329	5.95253982425473	5.77147387197435	6.00900375176687	6.12961526262951	6.78926571274828	5.94979810570352	5.42099745214958	6.10856122408709	6.14592686577624	5.74517855032128	5.51841054386016	6.49249903283847	5.74468605905691	6.00902382250944	5.97894023895357	6.18492127752938	5.8979968096195	5.85679537646644	6.07911132811705	6.75205220265343	6.77511930644191	6.01657268548278	6.07357841194374	6.22926688128832	6.39918950992797	6.07089528064228	6.16636460976794	6.50717604498743
ABCD1	6.62651772105399	6.17036432804875	5.91709339263505	6.52241577056636	6.47560544226761	6.53239838186498	5.90290130834436	6.79201271789251	6.36299130187813	6.06752690120708	6.70468515732733	6.56186113130422	6.48209542696226	6.4777620862665	6.40778166506062	5.91001639258616	6.45464464331832	6.11665172300994	6.22396079124505	6.45015481881475	6.23075139792692	6.26156843430814	5.81553081892652	5.91294970022928	6.42499771538769	6.18311077455922	6.20909214873674	6.16905527115621	5.96982625423683	5.97923756438958	6.46450025736678	6.52243312078254	6.17650906899767	6.30546806415055	6.12358558151453	6.1622881986008	6.30258294017225	6.48930649131208	6.06055930286908	6.1588743429626	6.31107925484411	6.48752152950924	6.21547312716071	6.04264491365163	6.71333596592609	6.22631203093666	5.70222393150345	6.37536071629837	6.31672722949601
ABCD2	3.97268508546426	4.07937002666182	4.02804805797353	4.02286181735667	4.02569797481342	4.62725995668533	3.83759418036594	4.20157409682375	3.94406436798681	3.91565716895966	4.10346652139202	4.00610808707137	4.12899277900535	4.22779532876163	4.11263877944491	4.02552873069517	4.06215673206109	3.95741764361293	4.00555434205584	3.80019018221445	4.05255794874441	4.07709233266864	3.97634410488685	3.99991586426397	4.04608512368576	4.08844357318525	3.97449660463055	3.99824105493797	3.96502071604245	3.98839082449617	4.01674316201291	3.99281418605309	4.17646152751166	3.810175725119	3.8996440882981	3.97743275265364	4.19084701300486	4.0695850314	3.98851498707761	3.92524447132782	4.06173188903179	3.90154789762754	3.87020141734693	3.97183230919329	4.11647516637926	3.89371657159393	4.14484507277887	4.0099367162485	4.13932212850786
ABCD3	10.0796657366793	11.1774219692858	10.7377622769824	10.699454367413	10.6983078412088	10.9261772270108	10.3888262366349	10.5319785738215	10.251500897789	10.7214387284112	10.8419006849265	10.963099030307	10.6898744064511	10.9858451130016	11.056049846377	10.6291348739638	10.9168363476005	10.7905928238613	10.748631061715	10.6419705183603	10.2663412895553	10.1173118975151	10.6036700939419	10.3281403335413	10.4588326870571	9.99179821383562	10.0524321272997	10.3227911033462	10.5974191237099	10.5490881012009	10.5473828353438	10.1739438601659	10.3754856162741	10.7942795159707	10.6456117259641	10.7351589045774	10.2744679474495	10.6902932519842	10.7700069127269	10.1092611445111	10.2305407875775	10.1867151488478	10.4191226932129	10.6060418390314	9.81278369023184	10.2594037735372	10.7233710478985	10.3825081240168	10.0890903576807
ABCD4	8.17510386105532	7.73434424217321	8.0497000064169	7.95201836305637	8.35138981037236	8.02557877338163	7.77048238914671	8.17659642796498	7.91023254009624	8.03550614157735	8.04412603992196	7.44113449002181	8.09448393043825	7.7868346490875	7.87073219330734	7.79855113936097	7.76192332409295	7.923907206798	8.04310556139556	7.56986023167296	7.95981698665407	8.23945364227002	7.97635904805487	7.86214269164035	7.79767056637788	8.20784367179596	7.8770685087239	7.56631998754947	7.75101046867879	8.18561578642802	8.05103208364056	7.61131943276336	8.24569220615449	7.93756363611682	7.53368040721538	7.86232056675738	7.65984507152315	7.53142020605668	7.58853229346457	8.34932637206404	8.39260063073748	8.31203109068506	8.07201647184517	8.35625948473415	7.87828042810468	8.47698931091035	8.56340375461651	8.47365656464828	8.33788290150544
ABCE1	9.46937140143495	9.41005179536011	9.44817912932609	9.26641778989362	9.53141363551723	9.39305044548854	9.73478435741421	9.67782234709115	9.39357685804432	9.43217306445628	9.44082151167098	9.43313264496609	9.69752276801837	9.55035455002317	9.44796043749938	9.4821350389497	9.57869429478158	9.41899033476844	9.56350591026382	9.55205987059198	9.76997754099775	9.92110598405321	10.186176831027	9.36372714627131	9.49197675946937	9.65360280311163	9.87322498834346	9.33390616632736	9.627321486158	9.797550774778	9.71377119891531	9.57376791888193	9.50548622934915	9.80864555661034	9.75408219369979	9.5955142391195	9.5721090998623	9.63142286383088	9.71514656332682	9.55510988747662	9.52519973519346	9.53347481133478	9.78118223745979	9.84618933587337	9.41912266290358	9.84711518162456	9.79049579520342	9.49085626815627	9.51424713314928
ABCF1	9.51421211249444	9.67362236607056	9.48848341435864	9.66817510847946	9.76527017686134	9.77625494924069	9.45216030064871	9.68649173021289	9.34289736118733	9.66523779449178	9.65865599600876	9.67470001988401	9.93305009223162	9.70532832171382	9.66992838718161	9.57962739021051	9.81310351646261	9.8220933932962	9.41743032569428	9.31797689598322	8.99136495290293	9.14621778259535	9.07865492847342	9.56521179552669	9.35246797241264	9.26669747747678	9.19883560719603	9.30350570430803	9.28840486681242	9.33780889286348	9.19417856354167	9.29644682469285	9.3569687046128	9.42751702615436	9.19420665743598	9.21190009022801	9.39095439380981	9.27340884604105	9.13841312173299	9.50955866216432	9.36624459822586	9.49383997039618	9.56189491641413	9.31757459345046	9.43225062953196	9.21513182819617	9.36027815876296	9.42765277191743	9.45789259043866
ABCF2	8.30560671457051	8.00515315571085	8.15890755308601	7.55916476657368	8.38606769304425	8.17445768245103	8.07479639393785	7.93114273174468	8.15943302438488	8.35845637508752	8.15424160206692	8.15228730635615	8.22823018509169	8.20917828236778	8.21417664253531	8.48034057112474	8.26129370819733	8.39685230739146	8.30375783170375	8.22060606451694	7.52418850863886	7.71227214574963	7.83103456500634	7.88706594361526	7.98769981758772	8.25700870633609	8.18472902559124	7.46517861105352	8.18142528127156	8.75739026775629	8.54435918593197	8.29156821698261	8.39156403999476	8.47610639974192	8.08918811579613	7.92761752079074	7.78690665725102	8.06078356948874	7.90033849985528	8.21911348203451	7.91815386860101	8.3437649736559	8.57295363269463	8.31417712818959	8.18623127161754	8.04544257456264	8.27015282965858	7.53766930631255	8.12078160264164
ABCF3	8.35639826052225	8.30025606570772	7.88350853970056	8.5017944249757	8.22836358299873	7.99871373760501	8.22852102824215	8.06527362163575	8.07059074067699	8.26871052792196	8.00653475817418	8.1233419819842	8.42964959745357	8.05813514743839	8.20812670804811	8.20915598197752	8.13874355728489	8.26244023489708	7.99103989390955	8.07713748427551	7.55512613270276	7.51661731910943	7.48889624669675	7.97246005888924	7.85838156291841	7.73196097036426	8.01912157622005	7.80260757913744	7.72085333851126	7.69179707543561	7.68651777799891	7.76042866835766	7.66591192810577	7.62602768023483	8.02232895756066	7.81867618813056	8.09914517620639	7.92929750907925	7.90251925276777	7.98130949319876	7.86861032766106	8.26553516611599	8.22284492989	7.91378577206373	7.79789234660764	7.91165056294411	7.64317536758623	7.80094839995578	8.14819685123911
ABCG1	6.50074066806118	7.31647971958117	7.28402514829609	6.53150648336089	6.9231271259019	7.48361358800702	7.11525993861475	6.38902377115354	6.7250039360321	7.79330054173366	7.0502746255259	7.78078216081057	7.61734221586249	7.10839739286324	7.23627110241966	7.28676709773901	7.61677015337526	7.76529212355288	6.66059355055466	6.75046847352676	7.13212938323104	7.48332556912545	6.97034358047894	6.9567901562068	7.44424592341693	6.30616029236142	6.75997369690922	7.53490127756232	6.84849750686096	6.49703509241095	6.21443410500912	6.12540106936709	7.13317391224181	7.20788287743993	6.8235252934975	7.22178398278846	6.71192665759177	7.27182442448983	6.66242612585745	6.00363338693267	7.56096945079777	6.64588174370783	6.95358405326114	7.46468272008101	6.46972412878208	6.93831062909614	7.78528025927122	6.6730474355313	6.12245395860866
ABCG2	5.20529334833816	4.89555391817548	4.98533171238011	5.04912346799407	4.9982378457635	5.35670319425998	4.80853225095539	4.86092854362842	4.81400808716261	4.82069319855464	4.8694541818055	5.02303856966386	5.02178597957542	5.31070339885705	4.85465464079321	4.49133311536153	5.14537210512338	5.33692132512307	4.92038732661814	4.8094512909847	4.91354806881848	4.8362821204273	5.1387693655241	4.96744657604484	4.39255505033249	5.606023926957	5.58307121581435	4.9377353722214	5.08164431418152	5.33661045923398	5.28702588938453	5.4491605699733	5.27320309238584	5.61796205892536	5.25125401366792	5.03732630187399	5.19346663608219	5.34526400530737	4.99029845775359	4.77335453169012	4.86751455706409	5.0261374768657	4.97859039219725	5.11945134292882	5.17751734307117	4.90856141635943	5.35902150417148	4.72804618770539	5.03139846642479
ABCG4	5.72084008033475	5.78859331567345	5.59215674313042	5.34799002733377	5.28808553843001	5.61080231561385	5.70426488023408	6.03181131589736	5.50635440579764	5.65406510445348	5.30330137165973	5.76848442857902	5.88597552572607	5.37270113384641	5.77320929973893	5.34189393907043	5.53579884106793	5.68640868424622	5.65650856647815	5.61521003355175	5.51703537291829	5.59069257134533	5.70905165715988	5.1748329143088	5.66398855320034	5.42690997818786	5.453167985871	5.70263432832483	5.4279401751957	5.6382271939063	5.58275273554593	5.54682590975951	5.24726648727274	5.35035463943689	5.29171302519542	5.21514124297873	5.40421894692878	5.42533748458846	5.37719698017196	5.41600419325359	5.4742269632397	5.47372904032926	5.46529093757634	5.25285536552254	5.58790207739444	5.44263658036913	5.31521409555567	5.48749707057472	5.37835836358444
ABCG5	4.87014371766436	4.82309866027447	4.337625677436	4.79501634817596	4.34764236125137	4.8617691693823	4.78845942308939	4.72118750360741	4.62588243389674	4.62258798773573	4.7808290588959	4.62198044322404	4.48082704816566	4.35827715302049	4.54763095921503	4.58532706498797	4.96081878948914	4.74852684499781	4.69070871111436	4.89445687554498	4.78977091414138	4.5102504265737	4.68737426186739	4.63798368761154	4.79047691326489	4.49126314515726	4.74421856876665	4.86829057398568	4.73911222536329	4.57720211202732	4.76209133650914	4.77852232607722	4.67504371705438	4.82987378378349	4.8772398805807	4.59409964147747	4.85816154387237	4.86564582712028	4.74182088447515	4.8744465688555	4.73199506386031	4.74914799544213	4.91096801156541	4.683598340806	4.94400342622888	4.88264877740872	4.59003085263334	4.98789658061224	4.6843533865698
ABHD1	4.94373559994549	4.8254638160415	4.78278281576596	4.95785356384956	4.8591604363974	4.78602537109095	5.01192168450497	5.07831474427005	5.30050224474435	5.0341351360959	4.78279363249477	5.02703653756412	4.93009674434379	5.06329393836842	4.9546585251146	4.77287621119179	4.97562571086606	4.86454055052685	5.2071087757689	4.93588552797064	5.38020455233054	5.23076574346928	5.0960844767122	4.62053047832399	4.9138334150977	4.96984794324096	4.92237991034586	5.32645150614659	4.73736098586167	4.79346949907133	4.85283476467779	5.06314126201963	4.96788818455736	5.21713336277286	4.81810943634007	4.70372522709338	4.9556259784294	4.70564147328865	5.03586113189765	4.75522837267778	4.80700618052835	4.57373632407968	4.79910489326577	4.66555727150512	4.70580791523103	4.73121514833933	4.86002526917635	4.89809123733277	4.77759637502269
ABHD10	8.97799598605468	8.8430245707995	8.69163181004107	8.91918160282374	8.80089703813761	8.95131491751548	8.62334211840723	8.98583717653207	8.51063682639429	8.82365977797334	8.60737396419267	8.8029115061642	8.93188001349019	8.86217729723544	8.8661802503763	8.84446792757129	8.77625743852897	8.75147765666713	8.83930488565683	8.5830999344993	8.99597263154549	8.8144066993581	9.00202685808674	8.72576591533166	9.28007438245292	9.00371274847729	8.83800077270934	9.21304314718171	8.96685592832828	9.08435582001677	9.17484366396144	8.85803514665539	9.25582822779769	8.80081348258033	8.93706743734743	8.78908801390235	9.18849168559438	9.37146200532828	9.18861903722619	8.99673255344085	8.88649149865874	9.07591153203189	8.75274375118394	9.04730931788749	8.7230338115817	8.83753717212653	9.09957586400927	8.71709060948884	9.07630977681479
ABHD11	7.97428856649188	8.01373012038132	7.7946025230691	7.92789418126237	8.04266272516774	7.87562876667247	7.7943180940488	8.15078418541119	8.00331862265604	7.89027461551172	7.94451654033217	7.77531251093174	8.0264440300755	7.81732429995699	7.99858205301451	7.78075720421998	7.77318013554822	7.59260570916566	7.97831571632388	7.99620781218323	7.49695643700507	7.86764352777767	7.49806702559182	8.18283196010787	8.31438800552469	8.27942214921512	8.29355183641852	7.95528258663238	8.04665605056046	8.05024515220843	8.1158940340091	8.22540208797168	8.11617031143934	7.97692425109589	8.23734421983714	7.99993235944427	8.1895845763953	8.28551206725096	8.22533199995742	7.87655080222174	7.88475759292957	8.04633838729873	7.88843520060347	7.78381892545292	8.02918129545023	8.14127233683764	8.08544640319082	7.57190104098111	8.04782154330642
ABHD12	9.39091367908746	9.27218739308644	8.94905654710763	9.33961349549411	8.93680341749728	8.80163699218901	9.18059074320869	8.61825734218571	9.11156915594526	8.97569837873793	9.3482316544412	9.19311488739927	9.23242504137881	9.55244157502809	9.40216951499624	9.07418058875681	9.61454878327377	9.24204508053361	9.03399569876193	9.86691623712225	9.20705216634533	8.97167420823087	8.85568035802419	9.26121496033964	8.80611916662685	8.76141554627622	8.90844968064109	8.66554597678827	8.75080932848648	8.44376183460601	8.75797178689939	9.01344569786507	8.88146465084873	9.28132213403276	9.41655297576995	9.01725185339683	9.08778327012221	9.3453183831578	8.99332546787144	8.82818102738915	9.02956086785873	9.03085825864209	9.51804090613454	8.9820643939186	8.56845016511192	9.29625842940629	9.01362712981493	8.78734818828372	9.1911757607507
ABHD13	5.76130388449034	5.99819792022164	6.17958936078427	6.3194135298988	6.25108899484917	6.14562703095907	6.55319439366816	6.0586575615475	6.39461385541927	6.189010078807	6.21936661312235	5.79422082102542	5.98625769945142	5.86237869510212	5.73234754622843	5.75587176850774	6.18255505628561	5.92993924084312	5.90529940078796	5.82504753693446	6.41404581010415	6.36327944817417	6.32529481734431	6.84358383063463	6.26468304668693	6.48468526619668	6.67268193339024	6.18320109806462	6.36505827783068	6.35766648858618	5.76839811087556	6.43662936274193	6.26232212941987	6.11698714520472	6.73708611669472	6.1000686205014	6.75931744355493	6.17838737745534	6.41766836131542	6.11661834473268	6.46447064228343	6.36176033966043	6.38362665538769	6.66426015994285	6.05162891456401	7.17128955036687	6.42966486106456	6.4146167316305	6.287661384844
ABHD14B	8.73417451771567	10.0711889390967	9.58142435701197	10.0666017258444	9.2154343534291	9.49162874122889	8.33403653985165	10.091285994356	8.76075208481658	9.59646158726974	9.45069418340126	9.89358331328172	9.71431682845893	9.98998838234199	9.48552865912139	9.24715413912033	9.52713827939582	9.55511606487084	9.79536097969927	8.5211469307846	8.25573307009722	8.07684887645764	7.78515909709933	8.2603209004342	7.74357278208382	8.23515276651286	8.00572406650369	7.83947010977494	8.09784713860412	7.67765588870911	8.11339604418195	8.0709817143533	7.9563101845296	8.10070377373442	8.44222810001512	7.779880011048	8.13928812148002	8.43700724183846	8.0166123512553	8.76470784894812	8.91292138978623	9.06585142176034	8.971718590666	8.61266145690778	8.86876716097394	8.39393985243965	7.88912811202013	8.68946165022789	8.79985837286187
ABHD15	5.95251531982765	6.41477597114995	5.92007942323675	6.24273977875796	6.25189309266112	5.59995165343763	5.84274493741279	6.03384541178907	5.51950762687014	6.02871743467418	6.33290569634153	6.09109263115878	6.56289504353128	6.16588959329879	5.92511051578123	6.3996004808327	6.19477827867186	6.36329142632634	6.3424826083666	5.86341437197591	5.58347296999472	5.24068669106408	5.74134621807105	5.81993631076696	5.79578856165672	6.07815670974874	5.58610692056182	5.83525768540566	5.5927378325467	5.9859613000209	5.80977444530278	5.20168646669131	5.9133124753144	6.1635969154987	6.03465951293012	5.71974089142529	5.88037470921162	5.82763606279331	5.80394485109683	5.93075626584867	5.98381694095168	5.93254232431601	5.81181485023978	6.04938124090801	5.81406344524367	5.76415499431751	5.98337598918876	6.12707318688591	5.83653985722267
ABHD16A	7.78275112506746	7.89177546922068	7.80645705533095	7.52280883573915	7.83722866906864	7.63897290701048	7.7787315638269	7.47446193798517	7.2542574974511	7.46514060377192	7.94546976162827	7.75927019820425	7.68943581953804	7.90721001387119	7.74007697222092	7.56169106787508	7.87538821515573	7.67522327140311	7.60033330869219	7.33556692189722	7.22369460168184	7.15666905873545	7.174874630012	7.43097549299989	7.22693741903518	7.40209769943508	7.54621585489329	7.22451618252841	7.13272620387126	7.34180596675138	7.48035078872263	7.28397107963139	7.29843841222753	7.61535800033828	7.64869029141881	7.66577637132161	7.21535728744872	7.37667650014144	6.98850017059475	8.05158843178733	8.00504819034293	7.7701157273908	8.07102298681295	7.88217123942001	7.73848075709073	7.96292702495606	7.86473635056869	7.51848229160491	7.7966162371111
ABHD17A	10.7746706928903	10.7326199852621	10.8462359740145	10.8330473667218	10.9022448309419	10.9439012644232	10.6343192438941	10.7137335097521	10.4155189123624	10.8483593831075	10.9015301039767	10.8349872053228	11.0494772005217	10.7911875810439	10.752358160918	11.1155225767882	10.8397685426569	11.0522970431134	10.8428213114863	10.7062424877369	9.62270531121042	9.70652834252967	9.41498838351797	9.81576182579892	9.93698868848809	10.0897447563973	10.0737608730908	9.93042700772968	9.84310848826041	9.84220149453929	9.69669797545481	9.69888437879215	9.70997530654947	9.92545931096841	9.94530293492907	9.91733824957381	9.7571672214867	9.82272093373379	9.8295307196831	10.6553824178934	10.6104451785874	10.7499307930442	10.9311112810922	10.6430803201572	10.5348659629238	10.5782682849846	10.4461103147198	10.6192835747444	10.4416908240813
ABHD17B	8.71980430944459	9.02544157990058	9.43931903989011	9.01229696589053	8.91608275952183	8.74850159854254	9.17801606631549	8.4295431791455	9.21328652625467	8.6869675201814	8.91596906346822	9.08040667415069	8.59313331823853	9.03941351783153	9.04006727558748	8.89656832575849	9.02378456779159	8.8404516642956	9.08665426586748	9.39967073212493	9.36763242575976	9.40906849515886	9.4567564471077	9.27684854548272	9.22858390149138	9.30905949941272	9.5057906121154	8.85815461010473	9.14015980625363	9.37551074622565	9.07925361359069	8.81933309002953	8.99040312217439	9.37741842587336	9.40836013549231	9.60136006992292	9.13560399942363	8.86805270146763	8.78376532852043	9.41401422943583	9.0679110940179	9.14945071356439	9.33690226694366	9.64968007136331	8.82141331862724	9.6948264130287	9.73076744263245	9.42805017157447	9.27049737020677
ABHD17C	8.2307896687125	9.24873334473066	8.69354228676108	8.91149076063885	8.47133912962146	8.55019027571098	8.59486430935369	8.24575052236307	8.62839856880609	8.66555449675218	8.6099807912687	8.84343139889139	8.7181590309677	8.94462359995442	8.69497629528069	8.57318433754521	8.90333981626019	8.62145409283625	8.6792982691302	8.76507828451111	8.20833778160392	8.19772454104762	8.53928590789986	8.62945016154892	8.3801176263464	8.19404413959894	8.4646802067044	8.31261587115596	8.72801878116566	8.58025035613325	8.5517250488772	8.73312148595462	8.14057805037438	9.1196890264942	8.7152622674258	8.28737207746481	8.38220409903708	8.88044834965372	8.57562030861672	8.48473397030153	8.47722539621936	8.19772454104762	8.94552088432254	8.62468840553974	8.11616916856637	8.5552058638264	8.56762765951306	7.77796060295666	8.65733587392099
ABHD18	6.9986537995803	7.22031182887623	7.39998602511117	7.41753943929212	7.21343388783982	6.73990535010467	6.88184828243436	6.74317582237869	7.32030220959121	7.43855768228485	6.9272643684716	7.28731556598664	7.03656714378365	7.04566533952736	7.36571143001722	7.35373259883418	6.89915960141575	7.33515602987176	7.15764379277099	7.1843891803054	7.71938018928762	7.16653918418377	7.3042812052511	7.110325315068	7.44760898087666	6.98962109031399	6.93670532513456	7.77310731923584	7.18501328338408	7.34745045614765	7.42055212437272	7.19595276647363	6.93206949284363	7.51217042028554	7.35610295281786	7.30520183429725	7.23752786748027	7.38735746603225	7.4417182718029	7.24983833873709	7.49775614900667	7.28366507323897	7.04701297766663	7.49872531259526	6.94414535106564	7.23561733623999	7.81327116638366	7.1635766067445	7.2589912591919
ABHD2	9.37658006707543	9.75735747848906	9.43141440237181	9.8642278982404	9.63538516290614	9.46243495998189	9.1983138896083	9.68309534375845	9.53564082285719	9.57691939522002	9.31746670248832	9.40637449971803	9.30115015507944	9.63474459319235	9.4256181468896	9.4707682727672	9.62898187220184	9.75812933482904	9.79693950297087	9.75632716418038	10.0956004864393	10.1552092718952	9.68583068682504	9.84725351869209	9.36596571407881	9.62608070853078	9.25409541224088	10.0553195521814	9.67891411842245	9.61287227509802	9.57459419841078	9.46978937168493	9.3476692319833	9.50214835942186	9.64141383654456	9.75737397565436	9.81614915523814	9.85738457765829	9.86857495011729	8.70777124250931	8.85403811062018	8.97178797759631	9.03344973572907	8.96859900610649	8.65372187718781	8.78663838479091	9.19740359636156	8.94957891160051	9.01650458594613
ABHD3	7.67981746452824	7.58789005952426	7.22491576682351	7.36511267964561	7.9366980416447	7.50863455346625	7.34850164692625	6.92324042650016	7.3495539770396	6.87412930513281	7.47607991256556	7.50949705958835	7.03589115999465	7.83046178187522	7.61630339491688	7.08879014971761	7.33078871794319	7.09752128115954	7.06932072055455	7.48648818087835	7.449484477319	7.41629775700155	7.51941320126969	7.22748093742538	7.52001858310519	7.62745352627643	7.68470644053432	7.36778339788828	7.64563785505993	7.58112954739015	7.62308733941659	7.70015905567631	7.68450474780398	7.91842496186206	8.00146056332268	7.53294699235415	7.22191687964584	7.52142986113212	7.33309097350657	7.6770121963987	7.62366232212239	7.56210365575557	7.63982219256391	7.63577953015835	7.28808649478291	7.63319789876659	7.94499998422802	7.20219521252093	7.53171787037459
ABHD4	8.67480495701569	9.16297632940677	9.06930503098208	9.01403982360537	9.28906777584405	9.27500698606003	8.92091612841608	9.25882502114502	8.81266542000121	9.14122961139283	9.17910970032668	9.01318498549739	9.13177475585219	9.25585796755454	8.9703730303029	9.09889824918002	9.11137726983346	9.04242879085098	9.09471863356517	8.70553024398062	8.54351306733914	8.58482215799166	8.13828942570662	8.8803905319218	8.64449245971533	8.97699127962408	8.90692740264087	9.00137022416137	8.86473950910521	8.91682198194768	8.97387584866777	8.73847660737102	8.6075630353413	8.5945698200332	8.90992821423846	8.76709351942594	8.69116980341533	8.71220755278032	8.80233527918385	9.15741554951714	9.00872618275798	9.24726092831894	8.98900879086386	9.11976055521681	9.17092064660342	8.64217965938918	8.74582314194743	8.81323398862357	9.09986206331313
ABHD5	8.87902829142903	10.013027184973	9.12453748705114	7.82683846948416	8.60093627773218	8.72739569194879	8.66012609162226	7.99818583445051	8.89398115697036	8.38638782269414	9.49084748614334	10.0699021992874	9.24753608970279	10.0595784133097	9.97305705113784	8.88127403788194	9.57024133925759	8.32743958708512	8.15973935809489	9.8821654921292	9.42398665983725	8.56491098048529	9.72374420314073	9.80490172646105	8.72504432153936	8.83632349684988	9.13378925236446	8.26202914343679	9.62364351993729	8.54790369211706	10.5875466252601	10.2949140433765	9.23988415846627	10.1992974144789	10.3021368169443	9.49221962057397	8.50654702965604	10.2846752085706	8.98133760692382	9.4617299706927	9.51378634798662	8.7201007480055	9.49754394597774	8.57937351024226	9.03542548649209	8.70823248690646	9.29396713520648	8.27999611436147	9.79144891861584
ABHD6	8.19623258638989	9.00695421517322	7.87767285383155	7.96034397894046	8.19190465429004	7.92710883038847	8.14048997391382	7.7944762724789	7.72521257927361	8.316148322238	8.16046922183508	8.3999424845564	8.28766567123516	8.59151333825501	8.90278019308761	8.02873415899259	7.96893154315059	8.77048819730158	7.81579969150892	8.63978358474406	8.23669842434761	8.24939625641894	8.46238286966269	7.72158048371241	8.01833177726922	7.45305832607204	7.94076013577383	8.19765767395498	7.90785119087304	7.71746571256149	8.43693653064476	8.24922634978183	7.94937809227267	8.34956319515311	8.06841548492687	8.38682370085608	7.88062462654562	8.82983528058189	8.53448893866152	7.95160776613639	8.11899551622324	8.09717009460639	8.27331045819891	7.81191534008804	7.94610815562057	7.39688671543273	8.08726483908753	7.7967692660005	8.27739397291728
ABHD8	6.66197288846363	6.74525722444721	6.7758652673279	6.51487174277738	6.64977930537917	6.52635555583357	5.80635813939755	6.64073169438969	6.26176275754247	6.62132963861236	6.52742867127345	6.9359770244263	6.78694169957933	6.45462102999744	6.69665682992154	6.54974730525272	6.21141838391569	6.36083072596897	6.54806245138631	6.61892709117343	6.23075139792692	6.44053731570975	6.54629892505495	6.28606866097329	6.53718004307288	6.81937319433691	6.67425429047132	6.54340819730301	6.591690045409	6.28000548562259	6.8115930707409	6.68477848483379	6.66371460921261	6.88259290422669	6.63505905340757	6.68825598541498	6.64649858709162	6.67023520324381	6.45162122800764	6.44323895470857	6.49331577317619	6.4012130014214	6.56709535990663	6.62698657944865	6.71835462895325	6.46495122639068	6.02606183450763	6.81595449595894	6.44448856102592
ABI1	10.367705172714	10.5360602068916	10.6684392123294	10.3830429691481	10.6791060363317	10.5300648377781	10.5990581261666	10.1484063811995	10.7138085058577	10.7019298665626	10.5169299800294	10.5933359650279	10.5778359058733	10.4469558290859	10.5328054817514	10.7372203773456	10.687085570442	10.582925552316	10.5307804284317	10.4454275939951	10.6034708733755	10.6058799737981	10.7952797111309	10.4601284125263	10.3987099674283	10.4463268311657	10.3773075985016	10.2757179089026	10.2498418188116	10.42599698457	10.4119555281452	9.98257478069158	10.3755910140886	10.575936747298	10.5117702308743	10.5328558712412	10.4741326998104	10.4416362686591	10.5155650447526	10.7296055840703	10.7609221802727	10.8086762308169	10.8245955484428	10.8618816685557	10.5139708581212	10.9448720680004	10.8510625721297	10.5570773953117	10.6261577075519
ABI2	9.22204178506632	9.15170043658142	9.34344946750196	9.28774693731775	9.6146072363324	8.99418281402131	8.80219848626954	9.25711557225118	9.16285885861578	9.38470394286077	9.59142282538863	8.91129901552452	8.98529496521972	9.40389334560417	9.09260793099829	9.01583182518978	9.15375520339746	9.44420397939271	9.51715406239029	8.9487453614337	9.33132656295059	9.65567559621916	9.58896450818401	9.53008992619668	9.12898364768023	9.75280827421082	9.39628531528655	9.49915635072863	9.6615937116839	9.55110856479842	9.61245883446317	9.66922360833116	9.45834691794869	9.6602790359724	9.53961053367999	9.6508411800134	9.54544078528408	9.46093131996075	9.34594674690924	9.6622304522275	9.61580738182265	9.50033765904444	9.24206886231115	9.81946334811289	9.46464172485074	9.13940170892962	9.62643437979961	9.43765359341404	9.54862918001608
ABI3	6.82970341770129	6.63038554861809	6.67048815226406	6.79935558831995	7.01483593904159	6.8592656043967	6.42837054536391	7.1214410339845	6.56652848420524	6.96517913972732	6.66945092160272	6.88834271668532	6.83891272444579	6.66883347764763	6.66436794601935	6.47100019266489	6.51735826915922	6.77478271296735	6.81194852582823	6.78325512198547	6.72776245810681	6.7299838207281	6.70098723595035	7.07183782119267	6.72157441912413	6.71184972385457	6.79059371153675	7.12389259810714	6.93219754252277	6.77915783975464	6.93182077282011	6.69538880546263	6.75990185025996	7.00024341112778	6.69722869192375	6.78480154199264	6.88729828706382	6.96265129664812	6.98371287601416	6.75407878613782	6.60796099821073	6.73631598745586	6.63358100656842	6.39096125856446	7.00859674200557	6.51830419308041	6.2612269186173	6.76179963912356	6.71397634096585
ABI3BP	11.4408342598198	10.0641875467733	10.4182432434918	9.78288809501932	10.9362732503438	10.3721430362405	10.4658197306778	10.5259907020093	10.803898406212	10.7976227351725	11.0062099110307	10.6588245279034	10.5889320327831	10.7616271593293	10.3174912402835	10.9245055197874	10.6179804445202	11.0643961244687	10.5106147121879	9.57365382490886	10.9264938454227	11.3471262362064	11.0756627417731	11.3282350139491	11.2821793791661	11.7433846938615	10.9379385899251	11.0507883364025	11.0134066530553	11.1129275496038	11.0794271171424	10.4848636773257	11.6986642856835	10.9477255129573	10.7761242092118	11.4249139752078	10.7510744987334	10.9041885988221	10.5451973522602	11.038433785135	11.3258570928389	11.4923766077752	10.412115635515	11.3109632426187	11.2582381801464	10.9035177921121	11.657569011199	11.076875408267	11.5566592654214
ABITRAM	8.15658506129452	8.76052821705162	8.39613873891396	8.3491255956156	8.25727938579163	8.37061831862808	8.29140665047202	8.49534781306299	8.24000798865494	8.48098074190937	8.19784528356702	8.38726751962362	8.55509679008715	8.3887191221534	8.54296698773345	8.28046297994814	8.38727578630531	8.14778527920807	8.29456504443978	8.48184670457363	8.72881714909262	8.65259470437045	8.67558854855718	8.18009173701072	8.56707644615746	8.06078473828437	8.45773138542897	8.46710049081218	7.94080920951905	8.04265817731678	8.37610912962545	8.28230188828351	7.99173119207472	8.66807031569166	8.16633568937141	8.42841888965854	8.30854122342618	8.31945645007914	8.36461246660152	8.03287702076411	7.79219239293915	7.96798058610266	8.28139027525981	8.01009187006819	7.60925260880974	7.94458137404124	8.53148748982964	7.98460101813181	7.91935172267925
ABL1	9.36780999915805	9.35681160733477	9.49871150925867	9.57979421515021	9.34646546025411	9.19110271872973	9.12945185535296	9.24650399897599	8.90516787576689	9.89724928593244	9.49916452130113	9.41140535868728	9.57651939053202	9.36378692112858	9.16541060998214	9.59038717110806	9.47928818022542	9.6336919467777	9.16469806720878	8.67082545208546	9.07485283405607	9.49693229490176	8.36649522495019	9.66397789045578	9.11000620730837	9.25084860759434	9.06610475023479	8.95960306629362	9.122866730102	8.81919202818758	8.65865049103109	8.91743823210721	9.25316080346107	9.1025165266435	8.9844720710427	9.11884097693681	9.1171365751558	9.03102945624532	9.1448234450442	9.32649050227852	9.65985289382469	9.81396873578231	9.30347371336359	9.51780641609166	9.41645399392976	9.36611785458601	9.40450211153433	9.60328117472814	9.50476186103726
ABL2	7.90646065354317	7.67931557219281	8.01441777207676	8.13469610346731	8.07517914830831	7.74009111456585	7.57926081918208	7.63050075066297	7.80064188862869	7.71215771300521	8.10684087496858	7.62006428412071	7.65002905612184	7.8812478019811	7.6753577780445	7.56642652087911	7.99915270212222	8.006800503165	8.00594070889736	7.8570403822649	8.16594018036082	8.40825840882773	8.13282496573888	8.24288587261482	8.40062579681332	8.34314756422898	8.20904337119342	8.28478638800255	8.05988888701807	8.2137599761884	8.2045563987306	8.00804483549276	8.26211736951721	8.05330851919702	8.20082637616489	8.27274062422945	8.39685497126015	8.05350775562668	8.19798852393337	7.94032737579683	8.25956734932963	8.11668761049912	7.90640551167891	7.95280739368523	7.91745197504778	7.96389354178954	7.70362412705394	8.00382800536794	7.68195042020239
ABLIM1	11.6777915836794	12.1127077279334	12.0840330473794	11.7109098842203	11.9300708432096	12.0315362059302	11.7467329257437	11.8283158783136	11.7109044825171	11.9639532442056	11.8587604209301	11.9429734876951	12.0313572750931	11.936182278806	11.9527236168335	11.7590853983617	11.9927812957218	11.899353430682	11.9711230125672	11.7380793184123	11.5403743301706	11.4325217650477	11.5486648737652	11.6986007595273	11.800145342982	11.2030324578847	11.5240972668044	11.619515007762	11.6192351566895	11.6535912764507	11.4839645900831	11.6194729513464	11.5950961754654	11.8349255390389	11.6888165161491	11.8029382200658	11.8195770258329	11.7043720113699	11.8939551398735	11.6786112307911	11.7235431845277	12.0836121740329	12.0166721459909	11.8335434976833	11.8870110867053	11.767168619691	11.5917476229705	11.944817725554	11.8432680102235
ABLIM2	6.2069025123134	6.22095692062404	6.24697600818026	5.99285578960869	6.05104561064298	6.27691560522295	6.5563516317585	6.01617210840952	6.14118073077585	6.24340285179125	5.84265343231576	6.04623682637049	6.52585860136875	5.9844310447735	6.04757200187534	6.35724682288067	6.05723982829939	6.08384762407407	6.05358014521921	6.41309883425459	5.88409637971124	6.079141291839	5.84003478301071	5.71364030878258	5.92160076563287	5.98063663900038	6.11159945857732	5.51870413836852	5.83669203722821	6.11433371101195	5.92543840606069	5.68663000843096	5.54462398787657	5.95707690500114	5.79316742934498	5.72011418759745	6.22571115617588	5.90120220557654	5.85390263051892	6.34050412393939	5.66312650482544	6.49583541203411	6.76536566444897	6.18607369541482	6.46511795347645	6.33780979320853	6.20812341060876	6.15845294629276	6.0301533809459
ABLIM3	7.45670415847249	7.1153333821199	7.35276686170452	7.43523366385357	7.49812002441343	7.28455798814536	7.13136794342783	7.15863692594491	6.82767743717105	7.06565791192743	6.9853774446439	6.87779559372533	7.18877127242924	7.18219035343943	6.82735602193061	7.24678135477497	7.00899613749291	7.00322356303008	7.00563678992426	6.89549518173064	6.75696387098766	7.40778561928807	6.97397964287842	7.44986753373494	6.97873316944873	7.22314517105834	7.12360722332435	7.14348931863505	6.92692603178958	6.6004457747269	6.66434263169829	7.12945324034622	6.85827497674734	6.78869085211424	6.90905366834443	6.82696524400846	7.022817084222	7.01321640374356	7.21198382942075	7.21973081805165	6.94017050882866	7.33540707534997	6.97092504553878	7.03303852976164	7.05966919068892	6.95238340802743	7.04820953069332	7.43137534646986	7.05214388908383
ABR	9.51424991584492	9.49010054858091	9.40037822470267	9.36658556750813	9.56729054944003	9.57223884224838	9.43491732799323	9.58204774893312	9.41523963014511	9.68978519352877	9.34145126356907	9.11548144308032	9.50396896613514	9.53804290580024	9.45853205853515	9.85808073914397	9.35787272677046	9.74568525679412	9.52222807138533	9.41762417908313	9.03351933701932	9.05806535881498	9.09448430086622	9.18889554347067	9.36253937805587	9.2632542319055	9.2932911171169	9.24936445248282	9.30072078547712	9.07108799369094	9.13092993396389	9.14000697026508	9.10154244177419	9.35243487422447	9.14478967878896	9.2621027686098	9.4237140722734	9.05554084691586	9.29282869602817	9.57328752808425	9.37682489131603	9.63177708490982	9.49381893229014	9.68931510010012	9.3000746533572	9.24323635306636	9.32988442772757	9.26664698103594	9.44867743596385
ABRA	3.93900495046629	3.93605189478703	4.22811588928067	4.11204320250083	3.98351267994531	4.09756842608425	4.02954721020724	4.09073729454473	4.0747318849498	4.13953654444112	3.9488167583853	4.03200851446378	4.25504855946503	3.98935974997539	3.9906146241418	3.89261101584939	4.00525803722811	4.15251011889493	3.95871049409949	4.21796858083029	4.04300749880613	3.983038369413	4.07329700579078	4.08314870427245	4.04133827362469	4.04705613175476	4.0056788832427	3.96095783098353	4.01333301689878	3.8418532653254	4.01674316201291	4.14500863013001	4.16378916705252	4.07472209591862	4.01019535272436	3.97334470558924	4.08842830717817	4.04763616682684	4.12396983375479	4.06501421179458	3.98637509512817	4.0555387632652	3.99281665594131	3.88069168499529	4.02690807356122	3.89346608721612	3.93168594060824	3.92499758158003	3.94873123400071
ABRACL	9.03641673719123	9.0770686105736	9.24619463983979	9.03142214089794	8.83985330124501	8.83278683404773	9.11688279748461	9.09731961121844	8.7527563581094	7.91890290852295	9.13895042732199	9.0708606263721	8.57548728993279	9.06406167165646	9.54368072950757	8.60122596695211	9.04085234410018	8.38770927383604	9.33529297892212	8.68987423994775	9.16796178867427	9.0025983877041	9.18331695866135	8.57999084551459	8.47430488987034	8.83555290443224	8.64154497694109	8.69069826095952	8.75052995331155	9.30039025574255	8.92083035388623	8.85918396764155	8.81898240664069	9.19814224073805	8.99180438655006	9.07126131629131	7.93096708233177	8.61605497085163	8.1088892581798	8.86887676527519	9.01318354136845	8.53507260059827	8.68224300492314	9.08298544919688	8.55967574957797	9.19386547530404	9.19067849783591	8.46871170590643	8.78751593734094
ABRAXAS1	7.35628088232166	6.54615084095867	7.29851628282876	6.97809133790072	7.18826980041139	7.19122175443362	7.87126636293829	7.10541133472915	7.26909213341842	7.27762943700335	7.33581301076365	6.71556499379281	6.58571141096407	7.38505294441254	7.27309253910416	6.99911322785846	6.73981100108719	6.74462660051703	7.19522864464399	7.19771309651582	7.33363651090426	7.41529098008293	7.63255993437201	7.12725249370911	6.75455972730455	7.4861240312013	7.27993756882749	7.18151827452367	7.39316347754853	7.58831305863337	7.06334904811261	7.38503204206147	7.42122019866723	7.22237394799024	7.24717645430706	7.79981908716663	7.65984507152315	7.50471004389605	7.25414524322941	7.35004134543618	7.4210936093284	7.5684573913647	7.42755233929703	7.93265441380024	7.17162252547309	7.71252540130038	8.11866719355446	7.39342193634563	7.37863680219955
ABRAXAS2	9.39849157312666	9.75789895032004	9.56986836239899	9.87214750231492	9.52412294680637	9.62882055310201	9.75630339987383	9.68294607134326	9.53428516444211	9.64471352483259	9.48384804389142	9.66310300657962	9.49632492271789	9.52137688962854	9.57123722411917	9.64289875531922	9.75439414164978	9.60648958740403	9.72663734038242	9.50003143795537	9.68389507615119	9.70033729008681	9.6325750792323	9.60213583438943	9.71967759272923	9.70644527310598	9.74004248337658	9.75989285513746	9.43422998626482	9.55019419633769	9.39855566970804	9.68986516748801	9.63592957213475	9.66530244612378	9.59936732513505	9.62784342347149	9.75137948508844	9.71909143286936	9.81490606076444	9.37158971649836	9.36248687628771	9.57260414264502	9.47665621149947	9.36034690142196	9.29512721672462	9.60783455468851	9.58076597796121	9.47577129154834	9.42118879365611
ABT1	8.02286681869318	8.08140717458528	7.98225660680427	8.36912896611838	7.87606133125299	7.9480083151598	8.60380988320454	7.8229765806687	8.23376947611416	8.16838430868576	8.06683176598982	7.83665347810515	7.99527531624285	7.67243112474205	7.96330189035466	7.92066141818636	7.88243024184434	7.75281413605925	8.04751036721707	7.96215421081266	7.78486890658875	7.93575969989596	7.96563389992189	8.00084704709263	8.02996378491535	8.18539225141346	8.27289181275605	7.77528996203081	8.00667164330383	7.98125710735148	7.8319563394492	8.33931890530194	7.94681589875829	7.96332731290324	8.22282496478897	7.91233708190149	8.14648170215714	8.16959570258241	8.08174441285272	8.27976275658732	8.03866736316613	8.43996409754343	8.52899171812377	8.11825868033806	8.18603169875202	8.49112642285081	7.88835966163665	8.04346250105382	8.39814639849574
ABTB1	7.73881871383694	7.62237504505126	7.65192298040367	7.26419201065238	7.63909030253375	7.60317574144626	7.71337359226349	7.62516402463533	7.85825370124419	7.71984552099157	7.43173542165315	7.71209854216978	7.66608912681252	7.46933003632582	7.69648975222792	7.50100680832896	7.46725445521265	7.27732940389516	7.41814410408015	7.74293286036684	7.35042701720438	7.5083652570635	7.3373881240617	7.37338611880236	7.34074802897562	7.31011415384962	7.53393044696526	7.42202757349363	7.03920230074837	7.30799494736758	7.70602533595811	7.61778887941362	7.1428706032802	7.28580637113854	7.23814195316526	7.54774659610512	7.09263086045117	7.3095869491853	7.25150471316836	8.26792637464016	7.90257727915318	7.76533046124001	7.65190956695997	7.96838972796094	7.71689649385755	7.77451524692367	7.64014085750673	7.93950661372192	7.62849569249332
ABTB2	7.91369861409356	7.60269623057317	7.3665354605542	7.68755060870294	7.5366023075015	7.80197307006325	7.80740981638035	7.56599020883152	7.73511594841988	7.63090345065821	7.81873085626085	7.7746306447281	7.33384516738993	7.8812478019811	7.74665389279684	7.65957274156382	7.69785503851345	7.87389062598192	7.47820490999415	7.41186818851292	7.05911018491126	7.39608814650996	7.30697691409747	7.38184384015101	7.38244051728356	7.12822931562842	7.21379584948977	7.09200614714628	7.59732955798104	6.98453212706952	7.72366189323768	7.71940979619544	7.30897110620298	7.30917589304727	7.78877886471647	7.45421511669418	7.50953785866347	7.68755060870294	7.39349443249548	7.42457503398676	7.47102143747326	7.50120113937915	7.33855978549914	7.16907769198788	7.79159601720826	7.22861833104963	6.97827099045876	7.75642039455401	7.6840004750849
ACAA1	9.68586457365796	10.2240271773493	9.3587604044539	9.24836198270665	8.86317867885031	9.21307774912254	9.43139419974213	9.45451708225144	9.3114653288778	9.27666952346262	9.73849206024273	9.73057253328887	9.45572049374261	10.113891701442	10.0344295995579	9.35876206572708	9.63551726589972	9.02736443476174	9.34267309838983	10.038775332984	9.48350609829041	8.92207887942836	9.34629198962235	9.6646640460834	8.81560140809882	9.23593826801456	9.14869554822577	9.09041169146046	9.10149185700647	8.82181304891157	9.98030571711139	9.72292985679944	9.29277160789263	9.64144622700183	10.0179479037459	9.48909909613682	8.80571835255007	9.87133752170772	8.80849288709425	9.65632227241076	9.86693417086326	9.26032667529655	9.28533197952812	9.08960221400482	9.69575179641709	9.45019200059463	9.92472353019106	9.09904600670803	9.96011545821931
ACAA2	10.1229298586804	10.7875165358852	9.58242646121676	8.97317502205946	9.04625620601311	9.02806663682782	9.37708237866257	9.25397159643661	9.28801117487516	9.33699326209449	10.2499793766997	9.6402498338515	9.47671783597458	10.681135314524	10.398896116913	9.38369326646781	10.2623751671731	9.00241085604807	9.40406166884449	9.89585706841264	10.5775506295903	9.74014144265411	10.1612058056007	10.5042000147557	8.81507242058349	9.65529569664416	9.42883045315413	9.30278776315457	9.92645170581682	8.9815899178869	11.1767235167557	10.6676390623928	10.0945083210354	10.404026147153	10.7348251258923	9.80497796690075	9.53034260223436	11.0313338868908	9.25397952674668	10.0107546985402	10.479825534345	10.0139521194042	9.78223250163527	8.80370569814339	9.68646464311358	9.25394033609029	10.4415325270088	9.61163328904358	10.6285222937305
ACACA	9.92570871252898	9.72275583419555	9.24656138123522	8.9261111875289	9.26702025931357	9.67455827694489	9.16604415287842	9.46887093923048	9.16779568461201	9.04568558908262	9.2948804638443	9.58464427460812	9.2316382211495	9.85233029076109	9.66096813692155	9.36532657306758	9.37154077429519	9.14902967641752	9.44575769168586	9.34896257119936	8.82649462586994	8.64325100155485	9.25431335444578	9.22968535348519	9.49253959803839	9.13489093773108	9.27173973701817	9.10882858052805	9.60090459934398	9.44269918845429	9.77792481984344	9.89092611003707	9.48857698689407	9.73877103328237	9.48365546034189	9.25469812431804	9.26460888060393	9.73510274586439	9.39332100156767	9.15689644804278	9.22506085930357	9.37848149835574	9.36537755441726	9.05636910570075	9.39916349163961	8.8911376586655	8.76328055148746	8.87459556847341	9.52204501930365
ACACB	8.16592912813223	8.38413442206626	8.24993380569612	8.29078280178542	8.1565485243074	8.33164984704032	8.18968580219866	8.23541524742556	8.18466379395294	8.28331740750729	8.33720988375753	8.39742640747952	8.30147030154945	8.04098495272323	8.2680919320049	8.31306256292097	8.07248476368075	8.28093963153827	8.16034269796153	8.34889648634251	8.07712130095069	8.32202938374477	8.2572942672152	8.28633426459174	8.58470001201029	8.07385720129024	8.29849777934704	8.22304014478498	8.16832759395714	8.03200426540833	8.36381625937472	8.35674890659155	8.45700192654633	8.3516261449007	8.41314231887575	8.2243731734335	8.50253601929701	8.26755676577294	8.33537365817699	8.55661049654278	8.77192658360046	8.42653343434319	8.4072416382968	8.08504723174517	8.73180688478468	8.4134547891752	7.91141049995355	8.47967476434636	8.50726217502739
ACAD10	5.85566844382038	6.27798646114783	6.17406658724079	6.22650462632218	6.204601797792	6.10537059709775	6.15001136489171	6.33779245685015	6.16814156072036	6.04603814571736	6.0803157378978	6.30525068892507	6.31350862432703	6.20088895837872	6.3435734692465	6.22481040913841	6.06411778175814	6.04907292653457	6.2563002978937	6.16943644267185	5.94693628921516	5.96448702232719	6.24685041028317	6.55566251841062	6.30196259971428	6.47557028658668	6.48218900822015	6.29289824366535	6.11226392247509	6.2084581523277	6.42195200691593	6.35429754975056	5.94192128975681	6.23394638594506	6.33306152043936	6.4585170710438	6.25935973030884	6.24864764536754	6.06382444336678	6.44402867728641	6.45934373945722	6.21569161139811	6.57939113753018	6.5061171331169	6.41236144702773	6.30738586914797	6.03622815283039	5.93569688984484	6.30275910185922
ACAD8	8.51121306654809	9.32153677777753	7.9050020142491	8.19739739872271	8.02028563995068	7.77803124258822	7.86969351704639	7.31102846229236	8.42719196609016	8.21285900645043	8.71731893855202	8.68112506391756	8.42767795345178	9.1406835847994	9.35587127377094	8.4254018655523	8.67877333091944	8.32880474987801	8.08756947235262	9.04545736496345	8.96538011697977	8.21444832105748	8.60840250628367	8.48983403151713	8.28449433344566	7.71254666958111	8.24696319122202	7.69081384925946	8.4246240485591	8.11355142893087	9.73650997348807	9.14093116350166	8.82558832681826	9.28621920348999	9.51531681516574	9.03464168371373	8.18674051606494	9.3735625082682	8.37657323316379	8.69575245999967	9.21526944469037	8.46322000057765	8.73992845616335	8.24212067188061	8.27330981095326	8.35985894266225	8.82104171867518	7.93425502932303	9.37488982185357
ACAD9	9.181616871267	9.78969456654354	9.29515133392536	8.8911926143946	8.91703972842295	9.73253209935631	9.52932670048162	9.07335234486673	9.14296061371771	9.29657168527463	9.50038998648087	9.28537620369967	9.65081330651167	9.66327360968044	9.75142797997776	9.41739747192362	9.23723679801243	8.96091112682445	9.18636009712902	9.74749972102569	8.4771990130599	8.37990759539025	8.7030503184971	8.76210373345932	8.71566828265421	8.94031229470011	9.23546562234131	8.44969530870446	9.17199418676582	8.59518390724303	9.13182283052573	9.06152895055183	8.57166385246233	9.2383599430034	9.04598292743665	8.77269439800513	8.7494322302135	9.44179301255069	9.11390547705495	9.34513357035135	9.21552318596203	9.41183320549321	9.64287721532423	9.19484901639577	9.23891807709063	9.57975304368933	9.3743294800962	9.3501543713542	9.16550560174854
ACADL	6.23310989860517	6.28741123622706	6.11658003545294	6.35517637031737	6.1412328156924	6.02885629032078	6.07263861698737	6.48555736717311	6.38775655351435	6.36833678834329	6.06901545905895	6.03912888970713	6.18176349797805	6.03110554459426	6.05855614218345	7.04377187627041	6.2441478696839	5.9306740074406	5.49051783225063	6.17532212922723	6.163060540111	6.44044145931902	6.19273373895304	6.25161972830744	5.97882541256073	6.51508160126972	6.23124507581784	5.84848937363063	6.0407722801943	6.3010053861597	5.5708225302597	6.08041734342257	6.12101037439529	6.15992595137281	6.22665656339169	6.16063551914796	6.69296491050088	6.12344655077716	6.29781137833932	6.5571610068326	6.41397461384794	6.94627293893176	6.64533084227525	6.67356262550137	6.35417685118345	6.74560014137301	6.529004885607	6.9358031343731	6.50254612008179
ACADM	9.05161528769472	10.540650465696	9.20092302859553	9.37583279884942	8.85363584801613	8.83518655342288	8.97487141078313	9.35444438715533	9.04705189803033	8.91872390982943	10.0925700842419	9.82115205132304	9.67469907168841	10.7331911804346	10.8343702055353	9.24793410725604	9.7103660013505	9.07401887765174	9.16298815942391	10.0941321175681	9.91326669181165	8.97906680640247	9.76150848963176	9.78280892178545	8.21089095768086	8.72269193414775	8.52920467261068	8.61380139729847	9.52827730303266	8.76217894794733	10.9906072817926	10.2324542446231	9.8111296108967	9.99155663297394	10.4632192488983	9.53664999768282	8.66740490346178	10.1263067077769	8.68212639198859	10.3631291342336	10.6499208789008	9.0394142389077	9.47527659585433	9.54291569285135	9.42040251912938	9.44154273520052	10.2873887928975	8.99437021630283	10.8360050777127
ACADS	6.86246469127258	6.90083549974777	6.95261384360912	6.79670342223597	6.76270549961221	6.90478242470369	6.63132377396965	6.90753793885932	6.69634227360457	6.65539029118284	6.81794675399864	6.74683240666951	6.91843658493889	6.77706742161039	6.91161505123162	6.7042442784652	6.65467418714531	6.57824246473462	6.83152563233472	7.06273776536491	6.59252257739837	6.78691201813733	6.30998523980326	6.53799564054343	6.72157441912413	6.74769842599427	6.80749402738392	6.5526911879385	6.25137921606709	6.16658489583732	6.48370578557863	6.36678677843622	6.56372561408346	6.61441442799746	6.67061227945397	6.62682109783884	6.60516740601475	6.65139978156383	6.36202832602671	6.87081246276992	6.79097814453125	7.01369864901647	6.95434627104459	6.72763020793681	7.0441469974489	6.60696782201784	6.58852302530747	6.76536566444897	7.236295614777
ACADSB	7.19111038264073	7.41735076443112	7.39215653865366	7.87454352038352	7.087011796324	6.93987988937928	6.6995402722862	7.84508209806769	7.36854658460675	7.46929786981574	7.2142893589266	7.33269667048465	7.02914913925102	7.53900246956571	7.59763911381464	7.11704840588693	7.26709901596184	7.57681181852213	7.48605128771402	6.72665311666782	7.62541108547605	7.78191045952458	7.46131618159195	7.6011035976752	7.4844980297673	7.23929250415237	7.71372533712567	7.91496109141591	7.34951385691888	7.73131547625888	7.09945738602834	7.50973502342702	6.99113185912331	7.41791884199642	7.35363385965115	7.41208494496626	7.2274340888823	7.63293951217987	7.71327103847268	7.63701404219504	7.19746053025386	7.6569485845535	7.03789820033146	7.63182683661057	7.23518365208077	7.39635935137589	7.95377312109514	7.55163450451849	7.85373557768934
ACADVL	11.2013722137218	11.3131144915665	10.512330942694	10.8022025648177	10.7451279428804	10.6882360410846	10.5131906836753	10.6867752808623	10.4467644608249	10.8822822758468	11.1221758657795	11.0047293684772	11.0347038853837	11.4371308027596	11.1479934456387	10.5179396048143	10.7484240893657	10.8279725179124	10.8567547911929	11.3354003564094	10.7922388655195	10.610204633301	10.4461986669801	10.973241916506	10.4025526170844	10.5392883499315	10.481049193315	10.5902500081386	10.7155023815012	10.1016143114216	11.2747239178697	11.0644805524121	10.6114901484899	11.2416254998972	11.0133233934097	10.6624426324696	10.4649229738056	11.1219529192819	10.6785429944002	11.0921033010634	11.1676132641388	11.2888613236102	11.1628663163539	10.6339526522231	10.7574637449343	10.5982574345055	10.8087338479917	10.8047785365266	11.3480159525797
ACAN	5.60449993360772	5.92747233302951	6.00844868802386	5.90462675451685	6.08477559061227	6.13339869716619	5.96922054974024	6.28274909181319	5.54232473626694	5.66051716679347	5.96322987518303	5.64613502228377	5.44433801713094	5.54893353121021	5.90522611717021	5.53982456650071	5.45775489608427	5.65275869286188	5.66467903513803	6.02735511575372	5.67475554331511	5.69680307704789	5.76325447878865	5.54522718980626	5.61124517506718	5.63541271314151	5.63709770027902	5.77323073940739	5.76514312465897	5.99943155511331	5.92475210950577	5.70946866777111	5.90563994716327	5.80114783887695	5.8101523084894	5.84532562893136	5.76932716574603	5.68220150085409	6.11357816591347	6.24214892914053	5.86276663127522	5.78372578116958	5.91194343252632	5.6029867549324	6.22077424953811	5.95265503331645	5.5320747742549	6.05727938805196	5.80792207764005
ACAP1	7.21075818804578	6.68207610858004	6.60933747171359	6.70960792407103	6.56920507393925	6.57810327841587	6.89682663589588	6.98560772830568	6.88730267752779	6.75467473780455	6.94632055843749	6.62746582265256	6.74773734061636	6.19806427944414	7.12619371917818	7.01848965945717	6.36974949603466	6.99109064701805	6.72909871160645	6.39186304787002	6.77797356429023	7.06981261916144	6.81713879562521	6.1540317384305	6.36743631864067	6.51561292773266	6.70279863641338	6.23944607119944	6.23336520094905	6.14713653059478	6.69658049012523	6.52522121628143	6.55310993005423	6.4013353261066	6.45732425573042	6.53149394250537	6.33000293085423	6.33580384979772	6.32903204282215	6.68098815093925	6.32296349667918	6.7052223724371	6.71659067827353	6.62261946638931	6.84601406888689	6.48487323784391	6.10879433279523	6.2802800801629	6.64015897774997
ACAP2	9.12775587197232	9.50334490160975	9.81856509004871	9.56445988699845	9.58173698171615	9.5696923446583	9.46722976073726	9.36545189934836	9.49649206478465	9.47899450296454	9.47968462576543	9.55110145183773	9.41922265611013	9.44354631791503	9.5571621833162	9.55050834710748	9.73458203343693	9.52477510312331	9.69583127356204	9.24769825998064	9.50005774820147	9.37133445085135	9.57116343116714	9.25146503705414	9.08009613855296	9.0465204536547	8.76455257238589	9.27449496112831	9.45987708434572	9.62512582267737	9.07926838699386	8.94713754521911	9.26287427353938	9.37434658146535	9.43252739209391	9.31539733585638	9.07003834007554	8.89307794500819	9.12276978858455	9.57194436413323	9.99234397100053	9.61922083753888	9.51561014863439	10.2613805238627	9.28900309545985	9.88940880613272	9.83229218481758	9.99039470182097	9.59312404540665
ACAP3	8.81548423858499	9.30857918443909	9.18926830294224	9.26521384107623	9.32789086226279	9.07257850528485	8.89565057254923	9.07297517046774	8.73373450458111	9.14876459425136	9.18912844293427	8.90842619746558	9.3988846696136	8.98080224704258	8.95221420494545	9.3173190260249	9.28529965534024	9.64037244034401	9.24542932160909	8.67699654178478	7.49912636502708	7.3025976308564	7.60410761688093	8.45007952287266	7.89352261659404	8.13664400513059	8.08577846589903	7.80260757913744	8.00553257148673	8.12533402512663	8.00870230264274	7.91465422315756	7.92697584165019	8.00711690999849	8.03274072099969	7.9626994112824	7.6146092034337	7.5907568122121	8.07912859024846	8.9946378263484	8.95766061669384	9.07996780053012	9.29406042738386	9.40327207586351	9.01118494356452	9.29380297028529	8.36936060199461	9.00404160073729	8.68910212910775
ACAT1	10.8569938340234	10.9085996747867	10.7910640474411	10.6353300362533	10.568676719855	10.8586002938889	11.0021451193279	10.8617462517905	10.6832288887036	10.7599484645341	10.667241179192	10.5480819914131	10.7244484027977	10.6765936371523	10.8747818886173	10.8010362434789	10.7766618748598	10.588263770574	10.5525598724245	10.8481279718424	10.8512189720239	10.9998948710833	10.8143703072236	10.8806312454931	11.0630235958256	10.822906837637	11.0307048046053	10.848710247008	10.7295386961399	10.5533038125073	10.5532925848287	10.8038503421961	10.7867101127598	10.7699216917124	11.0055140772862	10.6402940695109	10.8400779103351	11.0275535617653	10.6446060294346	10.745004686764	10.8708443360411	10.8440394570387	10.766109394751	10.645385111657	10.9037932777652	10.8211960671369	10.9205757525781	10.7585096523406	11.0640586284252
ACAT2	9.06809139945715	10.8631694245677	9.43614182200599	8.73745121414576	8.85054878414335	9.14348723982562	9.39172245549392	8.57090887692093	9.01352358830476	8.77296447252831	10.0008939950811	10.1013188820684	9.34444335627314	10.7527322367402	10.4543709956368	9.16220731585637	9.8457990366201	8.88867760400318	9.20090781720482	10.3300588118376	9.48592301552936	8.53127625049641	9.89796507728173	9.89142004887611	8.6795928540495	9.15638001068547	9.32796694023448	8.59831608934589	9.88726208680668	9.457524773386	10.6009510931797	10.4913630484581	10.0479689856289	10.4544443217748	10.4071985333047	9.81752646963964	8.70247736995548	10.1317264291331	9.25713551891757	9.26258766254198	9.81385058897551	8.96259001173095	9.32095670899717	8.56647924034296	9.65372737549211	9.15246758983493	9.77806331496163	8.43236637967411	10.2950531796687
ACBD3	10.1068388527255	10.1508141073289	10.1190192039701	10.1769962830086	10.0964645180856	10.2407746928698	10.1737626042218	9.81998726326911	10.17912454102	9.98827908915344	10.2041973633834	10.1328590383191	10.0521759754486	10.0392748541811	10.0143722913441	10.0849649673921	10.1404009907138	10.0313960600141	10.1225213995029	9.94694862422053	10.2051143621332	10.2980266273211	10.2642958946042	10.2130602791334	10.1717696106545	10.279305502594	10.3649522204015	10.1057646819487	10.1341745246191	10.1289146914329	9.94569104883891	10.0143917152247	10.1742585807043	10.3154675311525	9.98062472177329	10.0522257167047	10.1871873952344	9.84735950125323	10.110919096652	10.2492238024853	10.2414019702329	10.2008974075074	10.1223605782174	10.3520734635793	9.9364206487148	10.4416391335562	10.2786452384475	10.2033352765622	10.1541793617826
ACBD4	7.06570338163271	6.67844121170574	6.92199342887199	7.27848884279428	6.98403506088322	6.89573576532438	7.15986619161997	7.03701410110663	7.07999744016973	7.07939967766504	6.94334091906103	7.06981918926449	6.70698023076126	6.76949199197527	7.17578957455253	7.39223158624086	6.95679433225998	6.87529311678644	6.99532098245917	6.84749261639689	7.02744293183987	6.89940853506094	6.71632199658991	6.75132530085832	6.78248541566199	6.95555404892438	6.42950040688934	6.89022814030014	7.08486407430083	6.64973250424008	6.93352679800494	6.49949636109964	6.92600004223135	6.86619143191278	6.98199152077664	6.89242473558172	6.95195088220267	6.57351445834634	7.14245732225756	7.25943798246417	6.93229201576658	7.36754562983663	7.12338564404111	7.05261756745022	7.49869508616193	7.10095393008869	6.76569965749075	7.00391212884724	7.04677508586079
ACBD5	9.59648232010231	10.0302025990675	10.1118553470703	9.83078130426403	10.0414580313657	10.1188392577712	9.79539521981429	9.55871543446656	9.85843570093895	9.82998193000065	9.57777639880032	9.85584260990975	9.62318879330769	9.74507063467039	9.79640479673794	9.85050335401756	9.91163502848388	9.77947102196164	9.96301306306513	9.81403256917847	9.75845778953503	9.57370071698366	9.60794652661929	9.37954681093656	9.74256048201184	9.51376362261159	9.80708217060143	10.0175145632874	9.57987710877529	9.9976635330641	9.41468622782217	9.2864608932421	9.71394535777003	9.84733469558875	9.70889166227582	9.94705800682563	9.53523099699945	9.68924549737118	9.56468878998391	9.89596426080286	9.74567288757826	9.87631964388033	10.1052658253856	10.1838984099678	9.449363311683	10.2607808688339	10.3284574584717	10.1584518844708	9.64721877768062
ACBD6	8.40648154515201	8.6389897256746	8.58542569301828	8.56691995123598	8.36615322362708	8.65344035123471	8.53914732718205	8.36506389213118	8.34969514258182	8.28498595421461	8.43870204258652	8.49230629651463	8.37329721834516	8.33517489894071	8.37133019995501	8.40318926609682	8.61736706717923	8.21402276857755	8.6691264932043	8.36997867500889	8.58548286312845	8.15809098140947	8.11153038450614	8.59363612756346	8.31206345324691	8.52058744698638	8.54863813652243	8.46846484164039	8.28017134863788	8.33090027001061	7.89535498901729	8.52282193150649	8.2049637342228	8.28189642154566	8.41227655820333	8.35239454556916	8.36650755492819	8.56992601542227	8.4095356069007	8.2204846490995	8.44772177671418	8.34505422427681	8.49920713143736	8.13546385071719	8.34082959709913	8.57479558962671	8.40746514628057	8.48899655203133	8.37381483315801
ACCS	8.18816597542604	7.79844097086543	7.93655447074203	8.32990027479814	7.9571930837126	7.89523040121568	8.48033028336061	8.04959453296865	8.17987469457139	8.03504062440939	7.87556393996607	7.80384537724238	8.23086121898443	7.53636108626361	7.71329395743333	7.85696387916751	7.84541705327671	8.12739300690633	7.93714612347392	7.73676698704695	7.70882599306115	7.92359055508112	7.81425446528419	7.77145248618127	7.96730396201268	8.04900390008219	8.30828941645024	7.46692414900685	7.74136452556724	7.67723135440005	7.36900535631812	7.79297118380681	8.0439533314818	8.55132108466638	7.9346283305793	8.45385784247034	8.37060497101495	7.66597599297876	7.99269944999499	8.58326067502365	8.70689004092049	8.59615487395779	8.93132126454782	8.91613897707372	8.87345083774352	8.53464293956956	8.71558029925016	8.40437951494157	8.38880431607238
ACD	8.62038769938719	8.45754536265741	8.46870355598764	8.59938238578472	8.57718867725594	8.53755007363577	8.59662437271185	8.62723329195833	8.52192777275516	8.67861139392972	8.48743562254882	8.63033281796593	8.43030562267726	8.54818027206061	8.42687130813286	8.7141912690683	8.49512990337809	8.40830669864757	8.80370443749153	8.48132460041909	8.08513314425861	8.27409949032153	8.29692742323602	8.46848751772612	8.13959959677937	8.16592836321169	8.4414422581776	7.87095860283907	7.93100365103409	8.41962293668384	8.01199080105662	8.28765431864439	7.9020505778282	8.0816045684568	8.03460568267586	8.08016632340669	8.51164124625261	7.79408140587457	8.20955305766661	8.72981302551131	8.52562084427938	8.65991827617257	8.81033743502302	8.86593893170732	8.28666593950321	8.73487294647993	8.55879158160412	8.62964138565627	8.4022859811416
ACE	7.20463508319146	6.44408928877311	6.95811532707336	6.82958351812144	7.30733083964793	7.23911414139556	5.83138995879925	6.86589389090231	6.80146834230791	6.68000331708611	6.97194493314655	6.94760710361668	6.47790066962107	6.69428137300237	6.60061112617679	6.67080791330808	6.73776647959492	6.57922342743131	6.61079445328001	6.46175402280632	6.35813454822893	6.3176829875458	6.1414747708202	6.65709144722218	6.71188835931914	7.3291670713156	6.49452887734651	6.54680806947592	6.62935891363928	6.11992937817147	6.24796800583438	6.37827111251258	6.99782683508669	6.42103304743804	6.34924197883857	6.68451170204977	6.51212052992066	6.38085802626985	6.21557301799984	6.81946795032203	7.37470075340535	6.88920151601511	6.92727687532361	6.82630208304729	7.19627458348614	6.56161686878542	6.76488615036449	6.7710064934709	7.09548874019578
ACE2	5.30264350715116	5.48334752309149	5.12822875817118	5.1363557041252	5.19641504824131	5.33033249562845	4.88725687997112	5.18324343188463	4.98895500291609	5.28604337000508	5.23635488980266	4.88225911129926	5.40897025045567	5.45729094237251	5.27592000676858	5.15942297794711	5.20265524454077	5.33603000231384	5.208760630739	5.05522686457692	5.28545984037631	4.84300831265982	4.93885392505395	5.16525823105073	4.90162873596697	5.17378008339526	5.10385207617734	5.02702430074764	4.99675174580488	5.03055519118114	5.27113420490386	5.34095334549233	5.21096188581184	5.18754339116546	5.06498645508486	5.08299413605769	4.9393984422014	5.38796965250016	4.88463159181237	4.7583780559798	4.75690075317318	4.74754024158342	5.09402163643526	4.91302131894429	4.90087284010105	4.97704574675135	5.07665945022774	4.95550380474431	5.19051081283048
ACER1	8.48611701218052	9.22743777482208	8.99601727711735	7.50044397876339	8.837928263406	9.16891747360161	8.94257272032951	7.51040110820758	8.59147324770493	8.86588000673088	8.72361608684187	9.03688680078268	9.07828513906588	9.08632679670297	8.72477168941854	9.16105257864485	9.15774660749047	8.73901263721241	8.65411187802368	9.07070533878676	8.14233730688348	7.99817139451493	8.45905900194045	7.98421595304266	8.34149142240155	8.3638443850505	8.82443066514784	7.83894246446489	8.26359256397092	8.37280790767052	8.47223731121325	8.20741003000369	7.8954505639762	8.61503540128574	8.55162000761665	8.35378163063762	7.91930993145932	8.59622637335375	8.5220510606616	8.5329538328056	8.55038342912955	8.7260476617215	9.69074444021823	8.8054156439749	8.64241649374932	9.1025976756707	8.62528366360163	8.84749150361452	8.56871765752201
ACER3	9.16374224908756	8.64740608856993	8.79586916639466	8.28938410581693	8.82247510540316	8.60010073511159	8.83479742009095	8.31694410373516	8.72356775608796	8.58315319395403	8.93057124701724	8.5837853471031	8.64159117342591	9.27587913907204	8.87298717630596	9.01898228684084	8.99812325263969	9.08719634185785	8.88484717933984	8.27384507946288	9.31045157767089	8.64470765122506	9.28539633363492	9.46531203999744	9.1446725330517	9.93813626640777	9.53154681433364	9.32440400257842	9.34799322753016	9.4924873043243	9.55061769277087	9.12629849135763	9.58195143855031	9.62574379341761	9.42408207985032	9.38410072507403	8.9983718422035	9.31556336679079	9.05222938390027	9.53174523410205	9.32961944824665	9.23636787216295	9.46803714955531	9.35684545412098	8.91785951525239	9.06585824949132	9.60744685670364	8.83843425064186	9.52994463468924
ACIN1	7.59048892478567	7.7357337253985	7.52574297283319	7.7380927637329	7.91991051958499	7.72624696370112	7.21455438482741	7.85581607776998	7.26221515746039	7.70087973477029	7.90385358135569	7.53107891574733	7.68415655657988	7.73163355873904	7.49492764622631	7.86641222519094	7.68798695822346	7.94608247558157	7.75123831127004	7.04819825965312	6.71868157788234	6.82059583761933	6.66130962929685	7.03204063059688	6.96952821838928	7.00079997602618	7.1497369325811	7.00780864083002	6.88309784992074	7.0132459398034	7.08864150193313	6.71960095482152	6.75856303956881	7.17133765001867	7.0526018651926	6.9802806354826	7.31568787964402	6.84509271476391	6.86045629197188	7.45924044530058	7.37287551256556	7.52774061037754	7.58421507870813	7.55844205138357	7.26333006171138	7.05745490480417	6.72772955811182	7.22029034412869	7.36084677552756
ACKR1	10.0280399756638	9.13864943607938	9.16027959024475	10.2003697665658	10.2449174028626	10.3885432958569	9.82942508568313	10.0655437775485	10.0718607769842	10.1377344121714	9.90056721990453	9.63275049815173	9.52774126145933	9.7303869463872	9.21313613873331	9.77124688551461	9.56604546038016	9.34757545318107	10.4568162080864	9.01379699199426	9.77349708729466	9.88017707340513	9.66647619909774	10.1362108988851	9.34418211625567	10.1521942029858	9.89866129755469	9.248499576434	9.75579464966624	9.60483117097151	9.33956360506867	9.53765203021059	9.69801423934907	9.61630326381851	10.3467831611128	9.96609211743311	9.99665507071319	9.3239522279985	9.44668672953896	9.59877670498723	9.88056747308198	10.4112397136303	9.9201239987004	9.92002630456516	9.979046832179	10.1541725619217	9.77456954007947	10.5658317329346	9.83642114858145
ACKR2	5.61728850748667	6.04850354731002	5.82329523609812	5.60297548198337	5.67705989526886	5.96995879261349	5.7190246563342	5.75193582924245	6.16595265304839	5.91627612387603	5.75031286349918	6.12813967952893	5.84555261272228	5.92801197859761	5.96913964036595	5.45778755619082	5.56314210146745	5.63360329614545	5.56421185737843	5.72891674520844	5.88385670222246	5.88673279971471	5.72524779148369	5.45404453196568	5.65018292736074	5.50894924498352	5.61681758399573	5.68909218823381	5.5539135463342	5.56895341856888	5.60431156494799	5.75258741750321	5.81124689891467	5.45042122008326	5.435191545956	5.6798787055986	5.66266700868836	5.37870489030887	5.71277739381282	5.76557553837131	5.66195572673736	5.59549164006342	5.59189007215179	5.657298379872	5.73766941521455	5.62872240130186	5.61555309631482	6.04063947926425	5.62256090299711
ACKR3	9.80940517516857	8.80094314698675	9.38273659679157	9.02719778938292	9.29678072025978	9.61074189378916	10.3292792617287	8.89105814836587	9.14964483195411	9.80480136306653	9.54690700774415	9.14435934271787	9.7188527740833	9.19157513659226	9.60659112160927	9.36884119805591	9.90070426546771	9.37981853220121	8.66746888193889	9.16174111972065	9.17233917364696	10.4513844213688	9.16279027625773	10.1462972259191	10.1247044305937	11.0291138975601	10.2316512576483	9.84889027838924	9.7970616857072	9.30173976906897	9.28080063088981	8.57342604388511	10.352370269602	9.56963445575997	9.31404251863523	9.99462607215895	9.93892886894217	9.3921449070269	9.23956172830921	10.5351010154494	11.0987354197305	10.6464037840933	9.8456700021865	10.2266671394677	10.5630030824718	10.7395705326884	11.131920691672	10.8850423932649	10.2235057876324
ACKR4	8.55954903707369	7.12658554251366	8.78259986544027	6.79992347939232	8.07978078000853	8.00881468727555	7.42654224853551	7.75795277781877	7.63044373239141	8.21138921456828	8.98069799256362	6.92386087699633	7.80005886178938	7.23736708102046	7.80080429817869	8.35044302666039	8.03594253071165	8.29401124457119	7.899713327808	7.91712838281418	8.29864158544684	8.52637340070722	7.87917868352055	8.29932339672101	7.97684595809297	9.8908596976264	9.10605127487899	8.0111597468526	8.35561009537679	8.40854053819779	8.27431023586745	7.58058896124992	8.89586836136252	7.48681278958493	7.77551637136558	8.24648963010596	8.61472683708316	7.30911915547023	7.40394034025453	9.08425063024164	9.95203842137543	8.87024524084769	9.00914090022533	8.9221269760128	8.87477500583015	8.95231646732448	9.18231703823696	8.15198386011424	8.66501515153289
ACLY	11.0059652202958	10.8058239277769	10.8003227056078	10.3572721147545	10.3517358145377	10.8074894335013	10.5919975507304	10.3457957399831	10.3953808229983	9.9807721675943	10.9374528511949	10.8753537343161	10.6166632645867	11.5948194577321	10.9986258927367	10.820076376677	10.8672985472585	10.526674917736	10.5776184204496	10.8991637306873	10.6797977541284	10.4832446416892	11.0541027156049	10.8481149422542	11.1014687464879	10.8810217480861	10.6812308746163	10.3747095694846	11.0053635120055	10.6215965651379	11.5429088822918	11.4318004551672	11.530481746483	11.2572203891591	11.6117128994952	11.2128379550693	10.5229194333637	11.0761814433202	10.6221485165405	10.7700274990008	11.0335130016416	10.6442390590579	10.6206497512371	10.7262544382265	10.6306996543701	10.6138761795505	10.6577853098732	10.7089234031918	11.2571983134263
ACMSD	4.41187526991134	4.43364067967664	4.41850600489001	4.23584307645399	4.40564036236906	4.49356256669925	4.45005668704484	4.36015942256932	4.34656986553185	4.00549606139748	4.35817525485544	4.18866509878678	4.4030932686789	4.2327969119096	4.32466550604725	4.52441661156747	4.36813818566491	4.13741961163377	4.2451917662379	4.2420776751265	4.11106278082666	4.16776132676578	4.14891808029794	4.22230260466561	4.37641831472474	4.26691317016036	4.58383277979814	4.39697423641926	4.45261914264039	4.40038742369799	4.40124063004932	4.23588231763245	4.40961547328482	4.37754314819877	4.32274197752588	4.21887745404251	4.33888860865945	4.34217379708781	4.3089589150438	4.29149729978233	4.14342973010589	4.33414389422851	4.37865880328882	4.15478943779326	4.39084540318134	4.40263605187009	4.1453566212149	4.2205579179275	4.34054094274277
ACO1	8.97041972158297	9.78220400164849	8.35777484056715	8.1430326065603	8.14671427560939	8.65468484649004	8.39843872576511	8.57240020429604	8.4285091164431	8.31553236647867	9.57152400932072	9.36391683352166	8.5260182108885	10.0678556221097	9.52341108960273	8.52931752031662	8.87675416700822	8.17021696518355	8.15291226655854	9.20401572068558	8.7896934195844	7.93867740162359	8.45726793358739	9.27755055377142	8.39377072906916	8.66166630060572	8.48327257608821	8.18850159164034	8.91254821641939	8.201996590851	9.93927215949887	9.58248643836831	9.49130662356669	9.3404157094216	9.27909283015942	9.04077095653882	8.65723537035548	9.55742892315015	8.14925654811895	9.05424217315194	9.68072901677155	8.86536193368822	8.66552196424226	8.51284153622709	8.93623906892076	8.64742973083696	9.33113859562121	8.72459470313912	9.74871243566203
ACO2	10.3514284961385	9.98688118783873	9.70416511834169	10.2776752966726	9.74900066854823	10.0749985159333	9.98903141827595	10.2568336504055	9.85822808561983	9.99326054893881	10.3715637895378	10.1063169523852	9.92251667610156	10.2516841136821	10.2644792159034	9.65458898602494	9.78749942252102	9.96810561463994	10.0809083639245	10.177485779928	9.11758371334942	9.55341911748873	9.47230523810353	9.81624656116488	9.85614313850433	9.78576912789656	9.75522404829333	9.49915635072863	9.7651133335712	9.57975354816144	10.2322075406818	10.0132342217532	9.91977886969689	10.2159342552828	10.0265697076716	9.96044337596242	9.89195880601903	10.0227363568816	9.84558572413609	10.2709799326767	9.96990648436934	10.097639839333	10.0188536703034	9.85096355614928	10.0535596298829	10.1725968839145	9.83989731705556	9.88651499682523	10.2011084015652
ACOD1	5.30099456256175	4.79138126221707	5.18468016363667	5.2244666189805	5.07451459530203	5.31688301543714	5.43696937490604	5.43927778608844	5.253309242384	4.9918232915684	5.02189256108892	5.23754395728523	5.18803396218416	5.14890827286272	5.32368727823197	4.98410786156071	5.18979148556496	5.18092420182563	5.23954429549174	5.34421562435246	5.07572007009497	5.14833089975011	5.2666027899048	5.30345404600812	5.09520507414502	5.12149213046793	5.23866790231219	5.19745830786976	5.16316173186418	5.07275573754589	5.1196755154753	5.03246817783321	5.09162209700245	5.21213603182494	5.28282145545718	5.11520085077492	5.11255509487343	5.2372001239679	5.19464316823956	5.14631186996363	5.1388341191835	5.15513020680067	5.06688634075551	4.92524713793336	5.16042135999704	5.08076797340002	4.88941477463242	5.25213474510667	5.0621267802255
ACOT11	6.40717910891476	5.93914657703409	5.80135193197014	5.9198677374589	5.94466258474689	5.77941837856959	6.27418824455357	5.88428911698117	6.11030858607732	5.93378425911403	5.72773292675817	6.21947599503307	5.98045447302845	6.16350940430727	6.01794301562739	6.16764439866478	5.86572270326966	5.78693020010936	5.88916615313468	5.95532465493207	6.16445861124178	5.89115122423902	5.89694598581654	5.66527288694636	6.02836589455274	5.85654272073999	5.8737819039203	5.96139138453974	5.75722237081091	5.58993917653033	5.73572136033417	6.06312478393479	5.50826100713827	5.98637044766847	5.7854784337419	5.76397984271374	5.99869420201444	5.79333781618313	5.8763724714567	6.57355246552108	6.28206681290824	6.36593930054976	6.48126513570415	6.04600508815942	6.57067973943155	6.1670819888545	5.70881890152715	6.09582159873711	6.25621157698333
ACOT12	4.40546732178808	4.51142954319896	4.21177076046417	4.29280934283792	4.39452163925591	4.33760220466066	4.38255105052147	4.29548780909778	4.26392093487546	4.35231801127341	4.44423147906297	4.28060378487772	4.49153875105762	4.41989270584502	4.21777640718131	4.40059897265736	4.35273136200465	4.32494063526261	4.27257364161233	4.42440135589081	4.39857693607289	4.10109749832936	4.25208962825365	4.35868758554294	4.330921877018	4.48654209646797	4.39290434230578	4.24043782981851	4.28547508195801	4.195835151984	4.17594373889911	4.26225291832114	4.28130012757457	4.27502128447481	4.28851953064819	4.24398033060239	4.32514483245602	4.27228874512234	4.44810988813478	4.34585552564782	4.35406859372365	4.38005320367434	4.43538709812313	4.28125151812115	4.48798153086029	4.32763045932001	4.18683795417005	4.24605745600475	4.32478617741082
ACOT13	8.68376581195754	8.95333566921677	8.6308168862253	8.2807564739633	8.66921535865503	8.53622584499977	8.86576402263527	8.36030679148477	8.73760376374	8.2767282095505	8.70903368594384	9.02827931246036	8.63463421172251	8.73478877183138	8.86960166370904	8.82758534363098	8.705168347277	8.2015796096071	8.75229578683172	8.64815111333404	8.94141009134365	8.19298463607322	8.81439032377973	8.65755267460494	8.90378558127028	8.73672406397932	9.59731179734981	9.07492061165648	8.8061503574528	9.06713493009901	9.26882952089168	9.15823003914003	8.76699787798867	9.08301065950296	9.10667003441831	8.94178497993621	8.74238088113191	9.0153926248531	8.79347905285415	8.7704573125751	8.44276119363625	8.5520729922281	9.26032250261806	8.90256001708769	8.57434059475915	8.40574308922256	8.72447359001708	8.56767270428469	8.61090537560428
ACOT4	6.77575826104735	7.59761060333353	6.24659230732157	6.39246323148332	5.90764605233768	6.19675774804139	6.09846942248313	6.3101470572428	6.10247527213623	6.32621085438871	6.62613723548635	7.21744014223778	6.71041891251104	7.08770009003306	6.62216366428523	5.94264128616644	7.04470566014206	5.88576215849298	6.12371267333874	6.46353067833273	6.55717827277637	5.70014922235097	6.57208917057011	6.36113988740381	6.64184040210824	5.88509812519718	6.14156811092905	6.12514987935965	6.49141470003968	5.90682265066169	7.8023077426498	6.48796480093678	6.93710912418793	7.40188456343734	7.63989896489787	6.76841885100882	5.74574865000723	7.6015826851013	6.06009173118598	6.11940911467948	6.21056220382146	6.03427739893082	6.49956211584837	5.8598486971299	6.11321189346556	5.83230063901965	6.7269371228639	6.28010174340965	7.09547936638467
ACOT7	8.81209138142567	8.59016862626599	8.51925334614522	8.12647643137591	8.34381674405039	8.68630202495064	8.15442466659678	7.76010482924275	8.0375360148914	8.26182351090999	8.78721243895766	8.9622561590726	8.81574304990658	8.74208505626106	8.50403033034249	8.61105486603322	8.88058184720445	8.01895218593076	8.66509272391631	8.3400493001343	8.44465839072271	8.2942176580703	8.15124391422589	8.72058252553649	8.38159519776025	8.19438444228644	8.7297924257119	8.27007827159915	8.32203921134474	8.57233673805768	8.36241923623604	8.3658445891993	8.67022510554909	8.90360274732472	8.61722528553491	8.41594819304563	8.39188753407469	8.75444355707143	8.42856654605528	8.38460250794812	8.1125512103439	8.43661449139741	8.74129787524637	8.34753403695439	8.50508314290514	8.54120465299112	8.37503148326211	8.34728582605788	8.90603013573831
ACOT8	7.57029336614775	7.74448012424164	7.47090559760909	7.56175222342827	7.48451540658623	7.87178159716162	7.60303981095923	7.40765486504553	7.45079829853286	7.67213355143761	7.57959988032475	7.72727576492854	7.61000144052808	7.80319624245945	7.47056874977161	7.7782912370583	7.58439177684414	7.52266659603246	7.36657151833128	7.99748713986731	7.19373825721124	7.22647206227936	7.43967951582511	7.39604451572488	7.66016440693297	7.56542000782071	7.5169237831491	7.28701510684464	7.8239090713055	7.40987988943172	7.57479904326748	7.57558524761026	7.65828646438575	7.63344807194687	7.78061926325506	7.5760006552042	7.67356416560752	7.60670079884042	7.47147846365914	7.71754875900288	7.68156188050029	7.5914342241798	7.72300597314239	7.50166206321147	7.79965424448251	7.68787123029048	7.42439991338097	7.6430829013909	7.48475872584638
ACOT9	9.06510254446367	8.07779916114245	8.6473054960024	8.78035467651146	8.53422386276197	8.17944552087802	8.95274547196547	8.31106550801513	8.76894615725181	8.63741152222083	9.05540854042602	8.32775415227029	8.77255050175253	8.41579199531228	8.36049366681444	8.83579468195765	8.6994870040086	8.69505783991621	8.59793572704885	8.68542037196329	8.39007792402984	9.20599293035571	8.45047791111053	9.05218483275864	9.09560700936243	9.46616738602469	8.80230890380307	8.70642052490469	8.89406952151607	8.74285882784117	8.56798096161527	8.58287842263283	9.23428306008125	8.69545479137381	8.95065705780486	8.87526831812455	8.9167084589426	8.87846633419438	8.60292114252991	9.17956701263823	9.23100066736075	9.22810410724467	8.62800666021622	8.97669855700124	9.08048542166992	9.27256077045588	9.49243508647829	9.20601361189671	9.10890572700482
ACOX1	9.42337149268104	9.85555543820837	9.56531664574046	9.58950460474589	10.1414771859067	9.96463432613041	9.57230874361774	9.68089372632395	10.0347887283853	9.8963980897166	9.93769907915173	9.54986914746742	9.80840706101523	9.95117683815241	9.82114807499568	10.1290250955232	9.85851000364693	9.5286704035959	9.68040004840547	10.1175451915889	10.7256330659378	10.7131596648542	10.6551137339854	10.4599133457498	10.386882369809	10.4946650803259	10.5236355597674	10.4693815497752	10.5581171559735	9.74156905171152	10.7835067960677	10.3439061173355	10.1127502285458	10.4274153149705	10.4548109315819	10.5565714809167	10.6842441486505	10.424974963983	10.823388735063	8.85312756351276	8.57182752079479	8.65516441562156	8.82867927209165	8.95685765527701	8.39963141208816	8.55947008574806	8.76354606466153	8.91155222460426	8.43385134874973
ACOX2	7.79949323517943	9.15710469563519	7.61093231430757	7.26128901012024	7.47486790086247	7.37283991088741	7.39891668989154	6.90754600505616	7.18581049254251	7.41164431313852	8.62521493444487	8.52285694456034	7.48156149413364	8.83484412511661	8.69195619100269	7.69952349757442	8.18690538448792	7.35918876854881	7.55756579807278	8.29480924465868	7.7488948271003	6.80663048757462	7.89672389841827	8.45647161322679	6.67101371599643	7.79325678931363	7.26194332558922	7.19195980381554	7.90489296304674	6.99965074894037	9.02779191346211	8.6135231502961	8.41620497604791	7.79429213075553	8.21684830073564	7.98347405678952	7.15209000182341	8.89227767475922	7.4412454179291	8.26363962767176	8.69002467078078	7.79342558237345	7.74083060800258	7.43960302195947	8.4435856341963	7.4046912672316	8.55173420788525	7.48583838969241	8.42644603146511
ACOX3	7.42266158182756	7.23369501682714	7.16395814274052	7.47342297846427	7.16786265647983	7.33353146844219	7.45030677344854	7.29904470308179	7.12834176326548	7.01263008366838	6.97593817031455	7.50918095187653	6.94115187383521	7.17882747045833	7.15793009465064	7.18647834006026	6.96020799640342	7.07797527947295	7.14136478255355	7.52266849409758	7.14660844550061	6.61549691627274	6.9191425610921	7.55102409805787	7.20882225242168	7.17317195705588	7.23301706529717	6.81873391400985	7.28664169623725	7.01895810761495	7.3403034662515	7.62901551280607	7.20753292295482	7.37345443286162	7.63239628877523	7.21493644537047	7.34438820367937	7.26548426545283	7.33841598248763	7.90631489182759	7.76011720552382	7.54683990499193	7.59060001126155	7.40731692424956	8.14186128942446	7.84662858729783	6.78961313145828	7.45600172035749	7.77155821139789
ACOXL	5.26442615747385	4.98363754598428	5.03974933705175	5.02953958742623	4.65903149043426	5.1823914350218	5.24738451962809	4.84199158428608	5.17787742833266	4.85000890382825	5.19470750170558	5.35286100691922	4.92132452575392	4.9577219464963	5.04649396661849	4.86467217457607	5.1488976077717	4.85399603316538	4.81121062294371	5.03449279922196	4.81749021795659	4.76611441795917	4.92251991078185	4.85640784847086	5.16288107716849	5.14035667293703	5.05410496073131	5.15006811146343	5.21183513345092	4.89294762152772	5.14279963607244	5.09410628217365	5.05616781732909	5.12853628335387	5.12513034129374	5.21630332760412	5.06951639516662	5.12853813688993	5.08034700862422	5.11990764805614	5.03304685383567	5.13150645334867	5.21592653193563	4.82956752419862	5.32106063042241	5.20630321161164	4.58872715332801	4.99890384203314	5.19122842940134
ACP1	10.1156064844845	10.1549397601112	10.1351081652535	10.194975437518	9.83196855262518	9.75010869200276	10.3082216225276	9.75847820309518	10.2460707319013	10.1453571687405	10.0247198006561	9.90589497808348	10.1201391882092	9.7213788157229	9.99797448875769	10.0157896874616	10.2269926017384	10.1133028469846	10.1547638738745	9.90253694998181	10.4166929506972	10.0225560725195	10.1040483918486	10.1283288977527	10.0157198546409	10.0128896712893	10.0365590794489	10.0778081771353	9.81253760742643	10.0740103098479	9.77592046301329	10.0825739624616	10.0933275904712	10.1188220171874	10.2062118061639	10.0169625954692	10.0781461217438	10.3473401511565	10.0542628452137	10.0645342753268	10.4189740513978	10.212479379122	10.3135084903958	10.1689866396099	10.1446749966347	10.5377711115024	10.1043229946902	10.081400200171	10.3203218453435
ACP2	8.91454664530629	8.41280984176336	8.38124049478886	8.57282965753456	8.43922519434966	8.34845901456702	8.21498824622731	8.58446531176597	8.0595751114592	8.4829751305442	8.50803322809308	8.48018566239837	8.59450667812428	8.41976507685049	8.31416705430853	8.18924709563553	8.36448498990663	8.50754259684198	8.54618977196787	8.33066692505646	7.49840171843446	7.23428999857723	7.25523750359672	7.28196318263968	7.58821807721901	7.46337107021372	7.64010152254975	7.89036405743895	7.20544259543949	7.45093781813519	7.26311143859437	7.45419168790368	7.76798799720431	7.56794116260084	7.54956965867682	7.61908939511666	7.34493282819404	7.77791489163539	7.87420413545195	8.50176683140237	8.464473253186	8.6301378196244	8.45640484515852	8.33200608583286	8.54803756719911	8.23917340250358	8.25951934360612	8.38053631154169	8.47906563661602
ACP3	8.96161388577945	9.59057248317794	9.50806777402016	8.10700779875754	8.85558907067951	8.81252493383784	9.26020349199626	7.7105853562473	9.30437737136293	8.8514752293047	9.76191329267723	9.54833744182252	9.41755642866629	9.24090193408984	8.98894272477192	8.89729026099028	9.75097378575281	9.15131376506916	9.24103670583096	9.54080759824471	10.0963789850204	7.940489184348	9.20121311653585	9.00695932079609	8.97588468797151	8.42595633311926	9.16639520306792	8.75050092521652	8.99257924506729	9.04674649366802	9.04720754592785	9.09939799574265	8.50925426164192	9.39904901916069	9.24781989770731	9.07186311259156	8.91668674424015	9.1999512393994	9.28040673070633	8.50876135714217	9.16603555787476	8.93663704727773	9.08909436285973	8.89556711273253	9.00641957093511	9.07692455800984	8.90157386203024	9.07748225067029	8.89204040055488
ACP4	6.66571998020488	6.89009915161243	6.85128470671871	6.41869783995157	6.62796088672645	6.52521851366661	6.8931175809052	6.42307259283494	6.83064712589093	6.81576555067398	6.59262967736667	6.65480176416619	6.82200842499762	6.72312648072233	6.48560876410277	6.4695508021218	6.2579511847713	6.77855648710637	6.78224957097654	6.87726641491747	6.76131306602275	6.29403854679994	6.56156461291786	6.95127634263177	7.12353659445527	6.71578736516831	6.76873273000188	6.99567325798292	6.87234339322541	6.73751189063281	6.89741291429238	6.87153046176798	7.14811388472897	6.74461904402891	6.50676987785293	6.62170104061267	7.10816218740993	6.46185320042475	7.0709859220789	7.24705980962432	6.85749213235378	6.89765412400594	6.86931988767985	6.54694051007474	7.18173963222483	6.89196821363452	6.30718110875245	7.09563310372737	6.81878072672263
ACP5	8.75155451620624	8.65187283296997	8.4060467632965	7.99286424562411	7.93891160074478	8.02595261745695	8.68309099841319	7.16925419750519	7.91816370149129	8.54123463006544	8.58835241520064	8.64568172446572	8.38045074046296	8.61793974458022	8.23986838191467	8.14972046999619	8.41758473180794	8.07401457234252	7.82010819824943	8.36087709082439	6.77030008452139	6.7277434318795	6.49083423521444	6.62849803545835	6.24210146666695	6.85630296278144	6.47411196079861	6.29719257221576	6.22291373442443	6.07604102894219	6.54909952445925	6.30894680843248	6.38539157538369	6.57109380630561	6.65468392777903	6.33479444398248	6.58899991427747	6.62086642825447	6.57292945321518	8.44022515760663	8.89315377619781	8.99837968067085	8.72529918009937	8.76561752617727	8.27161980199831	8.89722069050097	8.7354577062944	8.4922902368911	8.52444311576077
ACP6	8.82711659684024	8.97433776378785	8.84163210218061	9.05338230989444	8.43707954933747	8.01363690956275	8.07763898840073	8.60290451840154	8.81898189985648	7.93723009391759	8.89265540996103	9.798099326043	8.97480060518131	9.58135346315366	9.29738364099254	8.91655838168083	9.6416998862355	7.87569198351484	8.45488497258639	9.25380506118332	9.06962541379267	7.58494486482716	8.98799798579149	8.58275502358729	7.97589741721389	7.76139677410116	8.11576595602712	8.38389663769652	8.37189649331034	8.28097179950373	9.12102890988123	8.67193067781806	8.87539332812847	9.04452389269299	9.2566784111001	8.42596992669976	8.17941418091393	9.91484819202786	8.03820707415106	9.27365421220409	8.94173329245451	8.48469911047095	9.46856049851687	8.31647957854575	9.13450614674562	8.98307333738857	8.45158352867452	8.24705544939643	10.1465611157457
ACR	5.64941065962435	5.52008540322149	5.38991197456719	5.67426459402948	5.41628572483499	5.52914774490262	5.69948162696289	5.55719501170143	5.70008028644779	5.64148132009642	5.49291577234544	5.65484186103136	5.61473798799256	5.72898919962162	5.44344085442676	5.68053294439221	5.53197899889109	5.38579560566418	5.67906294080587	5.59779548175927	5.72943357124079	5.69215335394589	5.61764323393567	5.27725559152055	5.72271512202937	5.28360096926082	5.59344516364967	5.95996335734294	5.63022897513838	5.50392912829506	5.67646813445759	6.0664811160844	5.35271029190812	5.5836460406108	5.58029097805075	5.48556465136333	5.63996285276628	5.66844414669278	5.80394485109683	5.30385929091297	5.26340628585764	5.24087698929107	5.49851607873869	5.16854645870169	5.62414097287106	5.32694724882148	5.22403333521495	5.68516302566789	5.52643524664198
ACRV1	5.4567013694099	5.3360436012712	5.55806996629253	5.7291800637	5.74577730151542	5.69544535170477	5.40632013196756	5.73022838257449	5.39232669540913	5.53319508464389	5.53764463187435	5.63174097092613	5.56245927184197	5.53576810554246	5.45548528494899	5.3661718648868	5.62867575347627	5.51851388119465	5.71325715606736	5.42375940944628	5.53360759663426	5.31899101101232	5.24198058948094	5.49776313584192	5.61538749507115	5.50894924498352	5.62239576549748	5.70068078904359	5.52212954811786	5.49366518403792	5.71722567045094	5.80447569296933	5.56411830741483	5.46969545470273	5.57357479029348	5.4362814149561	5.66339331617128	5.47455816210347	5.5776298167669	5.48304673007274	5.18497407525416	5.57571842156099	5.53601568208828	5.20477341153921	5.56206120187723	5.37052452500635	5.15619426736464	5.43881238055847	5.5407632025919
ACSBG1	9.36958764358869	11.9135069490894	8.69691546054868	8.60655069829255	6.8056927173957	7.76200860347978	8.97655613036918	8.51060711867505	8.99337528769142	8.2753891686722	10.6051515408566	10.4089701011682	9.62999778292623	11.6121919366864	11.8298823249644	9.85754639217299	10.6520458874263	8.25275755931322	8.06364253603229	10.9488160633896	9.92146654489972	7.87527419758093	10.1773046686676	10.5483129624608	6.58185876885315	6.92142061618816	7.63310847900308	7.79066211722076	9.83171356358469	6.10976904972105	11.5901239177355	11.1478795333474	9.58319775633313	10.7098475055609	10.8780001130162	9.41752042762503	6.81145444632253	11.5851348572574	8.37881196662559	9.49579052682865	10.7275006437158	8.72916544763176	9.83285303497226	6.65706358091885	9.55067991402461	7.88638793222279	9.40487651007709	6.97236409637217	10.6098824867069
ACSF2	8.14040707765537	8.50824855432872	7.92469721556606	8.50641077893221	7.65857158218754	7.87142157372361	7.99416116837278	8.29074348898968	7.5817121247876	7.78694710788834	7.92843205575511	8.13596634178447	7.71603046004028	8.2402706917256	8.18335895739451	7.82226008318474	7.66249174414394	7.65296091091232	8.06617363245913	7.78599018031844	7.39019718863939	7.17193667093635	7.50756143781237	7.98172335759675	7.81479527904194	7.43681338062624	7.40890730275798	7.62522706631244	7.86046504343505	7.31101206210831	8.24168947224452	7.86426863927018	7.22304087207663	7.99274787894839	8.22209532546066	7.93484361655482	7.77801292817467	7.98387802840211	7.58336633106155	8.26286388037318	8.21248725692221	7.92059461448988	8.17729525194271	7.91377492330822	8.15401317198932	7.80084724955513	8.12561204425244	7.74514133657488	8.30871194194523
ACSF3	6.90762653549379	6.91000309967464	6.7777412491748	6.89033417498899	6.92335499805469	6.35021334904545	6.62319216773961	7.06604945079617	6.84685708335077	6.78241920449849	7.12919257947228	7.02091209698499	7.11232478008453	6.83644166541991	6.93421156956063	6.83063983297478	6.94367374923684	6.82228968048996	7.04937475837283	6.8056927173957	6.94288566036067	6.89940853506094	6.5908100897557	6.41828371765511	6.39450681045507	6.6428887554028	6.41695090372827	6.4887402743421	6.03416705867123	6.42082890894474	6.35819086688845	6.79067177782473	6.27834303962637	6.47627350036513	6.65774956031348	6.51600096950138	6.6133757736885	6.49549921596357	6.60262891637409	6.78707502008552	6.81549366566182	6.77802920849614	6.89976909763511	6.72950303804764	6.94350409728528	6.67667068424871	6.41902607781	7.28332794027347	6.75869670403605
ACSL1	11.5867569348179	12.413848633175	11.3704557476992	11.4284507477987	10.7677647974706	11.580251154247	11.7221934621002	11.3592625757796	11.3444436097376	10.944950790776	11.7741530934588	12.016874365793	11.4500202867338	12.2536669423226	12.484177623077	11.4831948472791	11.9588491918469	11.0913877299055	11.2889266942576	12.0754026524015	11.6777341716987	11.0286217705117	11.889361468115	11.6529009665593	10.8091432648691	10.5078743194326	10.8027231451439	11.0279570689113	11.7031254958734	10.9967884606229	12.0922764952314	11.9040879531956	11.7488226056392	11.762626300229	11.9771014956605	11.5233410897881	10.9621330289861	11.7423225305795	11.0719374370687	11.6063453974265	12.2018036093133	11.0897918781245	11.5049654108144	11.3312693637369	11.5137103236286	11.6039590953128	12.0831495803742	11.4052022431312	12.062372998883
ACSL3	8.75669815202254	9.76203665938324	8.81532537619259	9.30193875068458	9.40701586437097	9.43235736766056	7.92337588552005	9.85302685387245	8.57119469037065	9.08843669605766	9.87191467796351	9.52983590176575	9.18656511381746	10.0552441419519	9.96977242501358	8.58449434649922	9.11004883174089	9.39596618752706	9.42188471608085	8.58567708972159	9.13080376606872	9.70598578219238	9.43644070312345	9.18737408362376	9.33192107200225	9.29130621317889	9.44638183108368	9.58610779049962	9.37683610174723	9.17828150908707	9.8371254226866	9.44909700353173	9.41354501507161	9.90017278798758	9.36895708147733	9.50473596260466	9.39906396481325	9.73940681553327	9.59855142659065	9.1907107714229	8.69833259485504	8.68899344876877	8.7396885475863	8.70372294217724	8.44103778990067	8.16222906125168	9.42409492963025	8.31230072136544	8.90696426828111
ACSL4	6.16423261117466	6.46239449175774	6.53547410809572	6.30965909660035	6.16442124705201	6.3677855916728	5.95273950643742	6.22049798466421	6.22808622504603	6.18555627562027	6.73514704791837	6.12092806844883	6.10661373674505	6.39455120590708	6.48497600587731	6.01709483921269	6.5293501340781	6.32332681989929	6.7955969737471	5.91198133552707	6.5852829224241	6.97162693967803	6.52876587991722	6.33307231577536	5.95552148464037	6.44261541799195	5.96095266990491	6.0329360201038	6.40292438205542	6.56885360117598	6.33136738031665	6.19347326767741	6.35763233996678	6.42769853858638	6.68048519806528	6.11527092513847	6.02429335250793	6.43001366510361	5.88069056536272	6.34150957004547	6.87783345993877	6.19997915076771	5.86862135082689	7.1119922876984	5.55602036744792	6.5720460162744	7.27439453916286	6.34496148084108	6.37749867889798
ACSL5	7.2344453217945	7.91416381758374	6.73217175733214	6.7736100661011	7.09970796075046	6.83112510505267	7.21455438482741	6.79590708798468	7.33497316493243	6.95323736836853	7.60791765475385	7.26371310134725	7.0634305473403	8.0424833266663	7.67402443653566	7.15147717949513	7.55847149991747	6.7999217760162	6.83870280177874	7.38029621515715	7.59560441846997	7.16051468453261	8.03239049378454	7.79296540790091	6.57706888642946	7.11100875206612	6.99914775377021	6.61920601863219	7.38048849375678	6.71814885969744	8.54583217167879	8.09967707684033	7.87761421963367	8.651165240884	8.29288488237639	7.54661909403956	7.01779531775902	8.49065698182966	6.94559812410447	7.11633595847391	7.45015611753844	7.2015320682584	7.01928152868117	6.72373815200722	6.79461870633349	6.89436579431045	7.40282744778316	6.69488473604554	7.48052206032623
ACSL6	5.31741355803053	5.29278694355245	4.86126947510906	5.13406049479829	4.94401729490284	5.09069977545041	5.08090842699615	5.51468043273139	4.87520453680114	4.64636221007085	4.76213259135062	4.90989778134903	4.96695472108649	5.01279678401419	5.16192323662805	4.85223535498598	5.01320791854792	4.78710181458347	5.0662267033274	4.94857751123568	4.95598118434246	4.9509912142391	4.8641696259496	4.95234874784089	5.05491320951611	4.85657362483109	5.32671382826123	5.04011265362585	5.22279195001212	4.90689812042455	5.14145484112796	5.39305539737177	5.04513517823107	5.06973152052049	5.00090481900792	5.08159385475817	5.17400734402451	4.97761165257026	5.20412906020862	5.0901549643391	4.81068043715866	4.93712764447156	4.87988528207224	4.84188753129837	5.28264277301048	4.85803310680496	4.6725952276834	5.08009717680387	4.99913931757093
ACSM1	5.17428217387536	5.04875113395197	5.14403906490899	5.21623334071408	4.84080350925872	5.28153969966497	5.18487412880445	5.25995721035718	5.47373914897534	5.05119641623493	4.97309443179715	5.32945197077933	5.20220014943546	5.10334939924883	5.21072825875073	5.51672286123401	5.07560329786115	5.03613542533341	5.15278553750081	5.25721873845257	5.29400996773631	5.2046034115921	5.29650731804172	5.29152794406515	5.07490588229862	4.93746319997573	5.14102984760039	4.8085692971912	5.00463474826424	5.21869505871355	4.95983586122482	5.30126118669472	5.1926419086815	5.15859723754776	5.4215255610722	5.30270278946157	5.03197121278357	5.25024225043251	5.24063554510792	5.19210615729895	5.07795940113516	5.00305301775331	5.18034790789274	4.97828946562923	5.42380629622807	4.99560141134016	4.91293616981481	5.06741292755183	5.00328463898625
ACSM2A	4.24171757067424	4.30694278947233	3.97044813793682	4.48577219059737	4.26540029458905	4.084912429904	4.41373074215911	4.37772930477288	4.14994966897758	4.11727210889207	4.18356959396906	4.28090822270354	4.3866368804388	4.44165832534254	4.12479561227357	4.22682300674614	4.18872636587309	4.25450397658045	4.20501697770093	4.07970729943955	4.06326226340829	4.18881587443034	4.00007299074272	4.19603844118286	4.20907509550067	4.30766140784727	4.16000305291492	4.23099992693957	4.33437392000682	4.38674975996795	4.20725627345661	4.29651429571896	4.18496601690684	4.117531687821	4.16028624036326	4.29921801351358	4.106785627375	4.33537780962219	4.19623555364655	4.223263861109	4.14093083019791	4.1890936943513	4.07202958673097	4.09242475553153	4.22996034829042	4.07387992567033	4.16184569079809	4.29088071152713	4.16355168626942
ACSM3	6.20374165485662	8.09622580465349	5.97817379381418	5.98972835716511	5.9220764460436	6.02300881423692	6.31237878274955	5.70777680456531	6.34414504135092	5.79138688303792	7.2952328559628	6.34060300530462	6.16533078355274	8.47146958581148	8.0853433865199	6.69332459307017	6.13207958843687	5.45028538109221	5.64429177858553	8.09618257782278	6.37633072455886	5.76108093444997	7.36296537031183	7.55014432513219	5.6270321933517	5.77003393582044	5.66997931870286	5.889614762354	7.39873600663423	5.95040682943606	8.62948987624506	7.86576876265878	6.83007137989863	6.55730082053696	7.94018863171889	6.36744841777593	5.8323581815251	8.0740041446067	6.18934057283549	6.58062044809514	6.7297045627668	5.94469490108619	6.21074115111609	5.52719895814576	6.24091045718499	5.403919326913	7.29818332313416	5.31670085980356	6.64576601665189
ACSM5	7.23633352094641	7.30236846579139	6.36213886418066	6.73006479575883	7.17381311118187	7.02618516596933	6.57019165611497	7.15875349877954	7.12858459889307	7.28485007740586	7.08887833029909	6.81354913649702	6.97249180905781	6.58851375144225	7.0483082226455	7.30916234287089	6.60094482036586	6.75338788028587	6.68351231060499	7.18719781448144	6.77605979032932	7.32727292075517	6.94680068250984	7.13662111198161	7.42053670953613	7.34305635655565	7.62946280196578	7.29792666889137	6.95547788876926	7.25885962464832	6.54414259557783	6.85816801806703	7.1206117091182	6.70933674375317	6.74874745959549	6.64733948803337	8.14741153004742	7.09992026214208	7.31182668732397	6.68351231060499	6.79925820798264	6.89213436007203	6.68817587853018	6.49416775170243	7.1913296500254	6.64621180020684	7.22234691650591	6.54059744301216	6.63193941004913
ACSS1	8.00848151797441	7.87227684588519	7.67555662028602	7.75123831127004	7.77393443572282	7.78103896995794	7.68433405688448	7.8392688377456	8.0047225534816	7.51762053899111	7.7841447051395	7.85349002443095	7.78909766010368	7.7263224229947	7.87773176824512	7.82477216857204	7.57790730638373	7.80625503005713	7.7897954112769	7.83083401900954	7.47013243812436	7.77942518987332	7.68313192259935	7.53086649050101	7.72859128365088	7.58299616109693	7.60910241798702	7.80503311672218	7.74490837119525	7.52915789543231	8.04061815215743	7.78945917652724	7.68136226074456	7.93921305828076	7.64016545658608	7.69934293126446	7.24750133128264	8.05063407926794	7.78870864497509	7.95893138199841	7.81519200019983	8.01112005815665	8.20482419401588	7.91562235103469	7.88597724190859	7.79815113460514	7.83942503139314	7.78827271356166	7.84483495592557
ACSS2	8.98544434825431	9.68279828696323	8.68610133964409	8.6392642263008	8.32241367820168	9.1307193418575	8.72402427920903	8.86185826811649	8.73188652750743	8.40764014547888	9.12949248660832	9.25275013335885	8.94380398909049	9.93933115869501	9.64485954443195	8.9311453430469	8.87320091988172	8.66692924096317	8.45314349237843	9.46372989510485	8.3006985576037	8.09708919749994	8.33606768089833	8.88273845783088	8.47195699685142	8.20870903569742	8.38321573403259	8.11285518344544	8.76632500616147	8.0208223683134	9.5047175583024	9.16558376767163	8.9707819360794	9.1331675783415	9.31801841544882	8.77570385526164	8.34916912904603	8.98622198136627	8.22154007537133	8.66339602443179	9.23695887425834	8.48374052955591	8.78915213964667	8.37723520783327	8.82797591478367	8.44574976222028	8.52695767892137	8.49291073658888	9.2149540827159
ACSS3	6.65139523224746	7.13068114225925	6.5127414704106	6.56881484151718	6.84563799856414	6.39615391346121	6.57939063546621	6.39770402838707	6.2841016680402	6.65706103610295	7.04573402173762	6.99628842561496	6.6569526545533	7.51012994471789	6.84241543546639	6.93251305583503	6.73239497261099	6.43223413740274	6.49045750735103	6.81932380438151	7.01294927113244	6.61410236838244	6.83156594466082	7.0861623454844	6.77175320781008	6.64629147688649	6.65535838663826	6.432894133939	6.63762944847501	6.57635627341011	7.16613316412466	6.97249923617786	6.89099473326815	6.62179605312428	6.87172128384191	6.7525961678617	6.87980435742997	7.09794762214052	6.43526909227987	6.50276906525615	7.06817135894756	6.53981867689564	6.61712800723256	6.5368046144819	6.47032851249423	6.23101064755776	6.83785353637936	6.49094188500423	7.0489700836266
ACTA1	8.39469153267903	7.67612945707338	9.21106811704509	8.00054874353756	9.66525859363884	6.89967406260559	7.79938890448522	7.47509411654582	7.89432728567422	8.2543890174606	8.21003045829604	7.83437581030585	6.8602319756544	8.97092651876439	7.84294764419114	8.94046840963047	9.6263132015717	8.39859592230111	8.73602744530243	7.78733525888878	8.13289561091851	7.16839935866644	7.12099864430786	8.83625792485408	7.10932569090951	8.88157975697164	7.05473816033296	7.38392124061234	8.01286605678635	7.05827109422678	6.63370002183546	8.07746205898064	8.19975686466945	8.05463705563314	7.57807437140486	7.99528478685173	7.2833816046422	6.3626328749513	6.58594783029661	7.19562663721965	7.36794806674761	7.5333417987385	7.37871188650935	8.25077884684898	7.5525099053063	7.55971988342648	7.1414273401868	7.21498437060503	8.15115471347899
ACTA2	13.0358395091139	12.6389967032281	12.8469473534604	13.2924394136201	13.1389301230675	12.5474642382581	12.5124116472144	12.9610419831777	12.5360583826053	12.8620400062484	12.6058695472187	12.5063295039017	12.1699033579886	12.8750912993109	12.8740829661232	12.8919822636979	12.9346020343048	13.0319525584914	12.8599299607872	12.7831416029951	12.7216747262646	13.0552337970303	12.5512194944539	13.2397410861981	12.591486930923	12.7415173247852	12.3513468779507	12.821395757175	13.0443069910243	12.53719940754	12.6347909155571	12.8789472662932	13.248840290003	13.0063444656547	12.6668702394625	12.812790939359	13.1016646615627	12.7585803542542	12.5897834680944	12.5491523570756	12.6004878656363	12.6162388658665	11.7253673607682	12.4482156457418	12.6059276747833	12.3556132698594	12.7838292806941	12.7323075255744	12.6918566629056
ACTB	14.0669926131711	14.0657591645599	14.0581015677606	13.9922055319939	14.0689266082548	14.0412970367518	13.8293459977993	13.9744895440453	13.836912470317	14.0295314986524	14.1117512025247	14.0107138399379	14.0320715343155	14.068744312556	13.9462855775464	14.0125432192069	14.01353707535	14.0926968598224	14.0371657657072	13.9082044082042	13.6500440960658	13.6964021383621	13.5577970089297	13.8976553316757	13.7755348929248	13.8693395806096	13.7290630535724	13.6602153627795	13.83923378579	13.741271667796	13.7179521760744	13.6727638624531	13.9349096302547	13.814402732434	13.7979109060105	13.7600464189627	13.741079239834	13.7727754720764	13.6806141190509	14.018862753453	14.0890054639883	14.0511028494681	14.0054696713347	14.060633959597	14.0997303012955	14.0236484849548	13.7657453106937	14.0736721930228	13.9961472188282
ACTC1	8.30972547764338	9.31229451568077	8.9166692404579	8.76379013480575	10.8714874002641	8.42036752832509	8.28685940289687	8.98987827908177	8.67285437999373	8.50783047369843	9.20790956509329	8.58835290992877	7.71297273649822	9.73964553058147	8.23579640417335	10.1637351801135	10.533829658385	9.30324811372425	9.83010984967647	9.08706447116348	9.18589605746964	8.42942604222305	7.79286035839712	9.28458785577061	8.50916229572694	8.70116270010419	8.26587054075736	8.86890886982096	9.15713461639758	9.03866015385617	8.57529339856383	8.96532865970099	9.35498988977777	9.0238795498494	8.9059528236843	8.74468136670984	9.58080238952583	7.54538185149502	7.829255946362	8.2040782743809	8.42330293088333	8.44061459475352	7.61912430145969	9.23322270065812	9.65573039614907	8.87852736263879	8.13480537603396	8.51049242713741	8.91963477347936
ACTG2	11.6329831558555	11.4565955049972	11.885198752319	11.7454327107444	12.5055019956391	10.5272263410809	10.8494627846471	11.3720720288812	11.0927844761339	11.8917605898989	11.0603222148686	10.9527561497236	10.4203624762767	11.8218160055554	11.6321970327252	12.2080339071649	11.9310032436295	11.2895885840227	11.7855631358334	11.3372982708949	11.2958055697524	11.2263489612479	10.3936794011955	12.0416540922338	10.9436071614392	11.5172235176743	10.2189834701161	11.1430111282125	11.2632946604875	10.7085570639045	10.220649812666	11.1890210537301	11.6823810821046	11.4397337223693	10.9095168460186	11.3286007066953	11.2010182213591	10.4995346660759	10.3351754165739	10.3719465538841	10.611917137188	11.0955401590379	9.80069263020556	11.2138011892178	11.0003181951356	10.6953894135314	10.8288903550542	11.1428876569552	11.037435367975
ACTL10	6.01318458099269	6.30820487358677	6.22703118483736	6.21063630946018	6.59752397363681	6.25581178030033	6.54743283901851	6.35038171585865	6.36480206128649	6.37017455960161	6.4492593850557	6.1503065282632	6.41581689595022	6.58272109318917	6.36816869069045	6.48592269156685	6.36078970761344	6.86582543228705	6.02785697068246	6.72373840386329	6.30880331531747	6.26474444934543	6.01626120736652	6.14945629276082	6.47763135971436	6.32855466537945	6.24967534979167	6.35779738520896	6.41958092110959	6.19569062882026	6.20365801944684	6.31177839123574	6.46773081525615	6.66068656941251	6.10052887016988	6.70034308820492	6.44012221415138	6.44115615511444	5.87297406494716	6.51833308006746	6.60162134761224	6.63611948429535	6.8759027572857	6.48572372540551	7.16918477238131	6.9187369307207	5.91621005869766	6.59972163696649	6.79915248199515
ACTL6A	9.06015263737403	8.67837268594787	8.83504115912136	9.06698700364419	8.88784966403895	8.80894042566652	9.13395899213537	8.39659765109967	8.83656313762028	8.45217554843781	8.7984061315745	8.75686119148627	8.68733111308895	8.70294193140307	8.74489333948457	8.76045646620414	8.99574312902913	8.70465595608362	9.33951771745048	8.73440240403208	8.98963320699866	8.97690431266	9.31156152884959	8.27235786253219	8.13128883717841	8.87812878006895	8.62516561863253	8.45171863454221	8.78353279447464	9.2076017164444	8.71902223374443	8.36181187509154	8.78285978133152	8.80131963246737	8.93910931286085	8.89352470608188	8.32487395751227	8.44972579544791	8.38715567446228	8.94423917665394	8.97807648950491	8.81174648508921	9.16911430132035	9.81656467994103	8.31388766050654	9.28064291229545	9.72420039351919	8.9676466905833	8.65789810257061
ACTN1	11.3241720095248	11.4574994949571	11.6234894020355	11.4995949142095	11.6294275061797	11.3706458078297	10.7113171607734	11.2309569232856	10.884761266156	11.0790344655002	11.6185780304202	11.5950826529262	11.2301762749931	11.6737878683977	11.7606063344828	11.1257719800134	11.3622539732159	11.1731888252835	11.556919682965	11.1125743100626	11.0882323649423	11.1054085607499	10.7211014911783	11.2468960392855	10.62164119117	10.984077278671	10.8394616921442	10.8435851260405	11.2723758655287	11.0590247883056	11.306953363433	11.4471827949013	11.3227514066513	11.2246746028121	11.126780433785	11.112560853166	10.9283902326554	11.2271589398585	10.9127676829829	11.0087384081448	11.5010298619356	10.9991887911936	10.6381132224486	10.9868141365526	11.276157657133	10.9950770377172	11.0947557917356	11.3501261059212	11.2790426584814
ACTN2	4.8870182802211	4.82154687929617	4.67478004825347	5.08667422029939	4.61551091482018	5.14034418393539	5.01337364056658	4.9342629604869	4.79656277939251	5.09176621430783	4.78158934246375	4.95954360175924	5.02404981828893	5.17503014309219	4.95745779071297	4.87194150350001	5.44482809130652	5.09000806572169	4.89647569521764	5.05768844195672	4.75885461745912	4.81730814491599	4.9937627630986	4.94870859478004	4.8872258550869	4.51825430102157	4.89361489399882	4.98426466126896	4.7280162045613	4.76492464177833	4.80510547635457	4.78805404405956	4.47434050390816	4.75328511643985	4.48089203090577	4.71043745396543	4.66759709264384	4.67984256461645	4.83209199055914	4.79864236215337	4.74499922688674	4.69301787130028	4.70381250966933	4.5689271987017	4.71017535535315	4.72989565603756	4.84424148515	4.81581138998488	4.7160022552647
ACTN4	10.0270165649385	10.9877287598696	11.0455819035921	11.1404010802284	10.8144327333982	10.9902762854771	9.87883981360101	10.9043311680447	10.1141454711318	10.8015867756554	10.485819361038	10.8844766490595	11.0462436210426	10.8282944478329	10.8991066371585	10.6583344552444	10.7083430948525	11.1173891886015	10.8295654471759	10.2358963906214	9.38115048006415	9.44248389000408	9.19182483283938	9.68070435097765	9.80086047897779	9.32872806830389	9.63459532983117	9.95391886236848	9.43123057108085	9.50612404524806	9.23394266809947	9.19536958274069	9.76731750503737	9.55408718058145	9.68530191249472	9.60620571504806	9.20403704221879	9.44864180393696	9.05480414041879	10.6604070443687	10.4451389757456	10.7942335091341	10.7246172339805	10.4648033166651	10.8442235614227	10.5458301700248	9.96837821720275	10.668869273541	10.5097472514162
ACTR10	11.3650338179262	11.1537855075063	10.8345038561935	11.0223878947259	11.0639749769408	11.0162013899602	11.2007049481968	11.0922311744049	10.8017136170791	10.9743207395908	11.0818944709673	11.0704789487252	10.9859823243192	11.1015833430198	11.0784702991623	11.0765693633574	11.1658852787693	10.9317049917516	11.1843785683442	11.1021789889682	10.9724413650308	11.0084848414413	11.1160261864514	10.912206705673	10.9482730994023	10.925497916464	11.1771410738163	10.9538902757053	11.012201137636	11.1250197672594	11.0351763018668	11.0937437564831	11.0674824453297	11.1220603095115	11.1481471484365	11.1054605573104	10.970122196943	11.1557201117965	10.8142718810325	11.3967683519581	11.2862221463148	11.1906943669394	11.459821570926	11.4258970027423	11.2180898844319	11.4317243093507	11.3748341990367	11.2723850053759	11.1725991497972
ACTR1A	9.85963544075556	9.57643713855166	9.47302132395652	9.1015008795327	9.49594340850143	9.59563343938083	9.50582429229152	9.09287633669513	9.53026721087508	9.3711421797404	9.560329603041	9.47113870429972	9.7481224649393	9.48622246717274	9.21698634756283	9.62876655731447	9.7284961726162	9.69638229350625	9.62910511431092	9.67126565873615	9.17733809015	9.03023978413547	9.02492181338976	9.2524714024183	9.13915908761889	9.27931170423757	9.3397169586122	9.1087284350268	9.05777188554666	9.14676258032197	8.92253656218384	8.97537275253203	9.16302649973272	9.01066588845168	9.34521749963258	9.19731326184403	8.86863177972887	9.34572054311133	8.91372909701733	9.49464730923485	9.47067404247398	9.56109445732514	9.68073696041273	9.13687575451915	9.39058662734094	9.39294127295552	9.04250047171488	9.35248963956205	9.37395618088024
ACTR1B	8.81327728278433	8.7590487745798	8.66883941284022	8.99857147751561	8.70466678195999	8.78126509210935	8.91531459203221	8.96477398133067	8.71263305668936	8.74647510715207	8.84618179328564	8.56105542057361	8.95288931880166	8.70222945575635	8.74273826100592	8.899017706327	8.6208793923871	8.94969984662897	8.80268073740613	8.9165031791622	7.9637904257907	8.32603568521651	7.94402601630191	8.4499550770051	8.38024825846427	8.34620364027912	8.38594810022441	8.25315910899085	8.18040567760856	8.36535973010411	8.35901818610025	8.55364147093706	8.39367324029056	8.47054050994912	8.44409738845159	8.53840036286667	8.48776116506416	8.48474803549611	8.53072472065277	9.07983527426765	8.8366125997662	9.02932268099964	8.88112820563332	8.85767035872752	8.98196506546903	8.91859276397787	8.39578534263073	8.87177517669687	8.83164627997281
ACTR2	11.8151377806387	11.5594457872718	11.6351069987345	11.3947959869091	11.8250554664005	11.6974187403015	11.7033142891974	11.5400000301515	11.9082256275233	11.6672225780091	11.6663193616806	11.6821214425639	11.8661508173896	11.5918160453101	11.7068360578322	11.8085512637438	11.7386506596596	11.7947480670424	11.7579896795069	11.9336976510063	12.4252133108683	12.2997647329537	12.298264206946	12.1052858800109	12.0163934135497	12.2711547965153	12.0145952033019	11.9503003773809	12.1451345635266	12.1535527070938	12.0250560230618	12.0884320049104	12.2162508181317	11.984377829271	12.0844254888545	12.1134801102756	12.0955243414418	12.0418980709962	12.2057643137528	11.4952394059977	11.7595782787959	11.7724321930234	11.7409693010809	11.7256592966406	11.5898981200509	11.8096549726739	11.9161325491696	11.798044865826	11.6406198377943
ACTR3	12.2951757779327	12.1301532750177	12.1705226236902	11.5653030788748	12.3825827135201	12.4119315731925	12.0179873079125	12.0502455131868	11.9269335643667	12.1287447546996	12.265084659923	12.1488400941425	12.2472827552396	12.4465087718524	12.3196136181389	12.3530615991895	12.1324061434035	12.1663504691055	11.9294215861214	12.2484970164721	11.6584195402829	12.3517812656583	12.5516835845327	12.0647917998936	12.4140513093753	12.5016289139784	12.5444583498319	12.0631967326545	12.6094677799317	12.6408572962767	12.3551878277226	12.4427302556347	12.5992222381722	12.5773005988174	12.322121197714	12.4148807082767	12.4051341945392	12.2872677158817	12.4256616196186	12.3742354061165	12.0388888975675	12.2780228289994	12.4091420892538	12.5314102523685	12.1658973601704	12.2928004341959	12.3855315831515	12.1580222346094	12.0184326962121
ACTR3B	7.38077339735473	7.4952178525936	7.03988045203276	7.30961303806444	7.087011796324	6.488851307269	6.9706767700732	7.58333968511559	7.18572969735605	6.95238500623292	7.48494961885366	7.05052145156253	6.982251997279	7.32037276741477	7.51872330411782	7.06972257374628	7.63153501719947	7.12209208516221	6.94434292216656	7.57250058296776	7.21447723308392	7.64062039425633	7.37244780034287	7.41502225975539	7.56206682218329	6.76177799502937	7.35762494611695	7.31555816681054	7.3702399292296	7.11001028797612	7.41135822464438	7.34704173644649	7.1376018643988	7.28773395596462	7.49257822545221	7.59585384879711	7.3662137954858	7.60606730849689	7.18370411648877	7.21503617168102	7.05364993460978	7.12205473394696	7.33696144157689	7.09220914092566	7.14798791601519	6.98843255857163	7.28366059057928	6.97238499290966	7.37041113119875
ACTR3C	5.13838812051712	5.72377326431855	5.30119226815291	5.40845586969875	5.32584215122763	5.07389834640521	5.28604938151278	5.27514836409313	5.35495544455233	5.54364891523281	5.33494738186103	5.35113440687376	5.87247658491918	5.61632100266874	5.69304890910128	5.48619608232328	5.54686322665715	5.5538370094991	5.6621947771437	5.60910167913777	5.43205701881802	5.65646858961436	5.24821774459349	5.34904049943501	5.25259946637315	5.4111343553589	5.01472870068939	5.34331689627282	5.95229790515106	5.38837857304359	5.41026314503567	5.73960889128248	4.95048857179761	5.63477203551205	5.65734016973514	5.24162546717813	5.49885753516968	5.53531329860786	5.53983891882298	5.35871648259118	5.05650141170596	5.01472870068939	5.42713206694492	5.1296189297175	4.85412196608408	5.23051011048347	5.24333826204869	4.99367339782579	5.35235529809578
ACTR5	7.54982530268877	7.35098470661789	7.35958221243316	7.24020041508385	7.42954715110408	7.02423116559218	7.5573661277563	7.21952386097351	7.73135956154638	7.10938910544252	7.4141394299177	6.9902266330543	7.33142589195292	7.31532318480349	7.32086069573538	7.13126984447181	7.23942668561241	7.1885183274453	7.31951536289348	7.34722033200976	7.53257462179201	7.84016047536042	7.31282829203303	7.4432550741453	7.09243405442594	7.56470201538767	7.48583850002189	7.12168730139067	7.60603040789222	7.03098384607626	7.17936285043181	6.91914544827705	7.15170180365524	7.14250511362844	7.39189555136334	7.19874278584597	7.32511663920815	6.7603902991699	7.02018546739124	7.86377785849392	7.81072104071488	7.68086511260571	7.64539503853049	7.74076118657461	7.61495503553567	7.85330302956027	7.2483276213814	7.95501491652919	7.71040731754026
ACTR6	8.62427377931337	8.68785537612434	8.46647420162876	8.59325064217432	8.46963788171402	8.7857045054601	8.77211527419958	8.31315250766001	8.32626736690684	8.62263619089086	8.45571308004403	8.45140596316796	8.38311198456317	8.90494940999122	8.88327184548754	8.72366145940333	8.75120622401637	8.53181792168327	8.77215228978491	8.83791131218828	8.88031413650999	8.91892432134924	9.27410069622424	8.84144132227236	8.86902677092493	8.79486559483565	8.863233294223	8.93195046161792	9.08512741529883	9.21831556986453	9.12900722821557	8.96823556259477	9.09915224735678	9.35762155300189	9.16931189898547	9.10093789328873	8.84876388543079	9.15059330312958	8.70666263574949	9.22639987505763	9.11208848711903	8.97936895428883	9.1719246900533	9.40497927358378	8.61867406170587	9.29469119452989	9.70879748584755	8.93496178011728	8.98731186052838
ACTR8	7.8514535673499	7.68330943388015	7.56155342191351	7.87660207897312	7.6519142212739	7.38826847909174	7.91708513880753	7.86466455784031	7.47335763069235	7.65638171937216	7.62793927400952	7.70707482163182	7.59770602801891	7.67008660888666	7.79396082041864	7.82933042560046	7.84426658763391	7.89131314141471	7.88909021619412	7.80561176764323	7.85017998876896	7.81400284127045	7.81882579225255	7.78054361614002	7.77032643726709	7.84343791120349	7.7844319148016	8.05452981180202	7.65425182771959	8.12475618624651	7.97812811141315	8.07544146825683	7.75709262831761	7.58407261909808	7.67618955338193	7.73849646921488	7.87094647716528	7.99806868006113	7.98837684512404	7.39062500535537	7.60620421406302	7.57231097965147	7.63733906046396	7.6661090839305	7.68077925049706	7.53013867111769	7.47848471994328	7.48148106723711	7.75680492655941
ACTRT3	5.05900432170099	5.02892542545501	5.03633475169046	4.88245266048063	5.17292353950871	5.22290506734643	4.94894576566998	4.763713295189	4.65095980237269	4.90622454120951	5.16797163197038	4.93475253155622	5.40555953744156	5.2479812876145	5.18526154568148	4.93851935422837	5.38040551630733	5.23122125797933	5.0104391827223	5.001750469897	5.44549553187732	4.83504290810897	4.83083084748117	5.39755979321975	5.10110385381329	5.06625903622727	5.18056195847787	5.23417132692066	5.13343323139791	5.27358885595888	5.26877340571833	5.29331571947373	5.27200345477485	4.86638842177625	5.18616661873	5.24572738263107	5.06693185354345	5.28628865318511	4.99138624108493	4.9193124944806	5.10484966066818	4.98302097287753	5.05637014098332	4.94817253087865	5.06570852233255	5.01092094828461	5.21768456510678	4.95687541079644	5.1986591116792
ACVR1	9.20437157562469	8.66081921331632	9.36461090565209	8.9719303321089	9.23420305427598	8.65634046821052	9.0025291045397	8.82812089618442	8.807025065966	9.11192166466973	9.2948804638443	8.99845651927616	8.60654612173354	8.77083482514145	9.08008626177172	9.04224445138964	9.30094453480157	9.15939058362611	8.95181314902987	8.56475223121854	9.41841525232558	9.09459528431798	9.29129247979122	9.32395053699853	8.97687225872904	9.33838856242715	9.02602889927619	9.36711988523667	9.19748422892691	9.36840185385386	9.12290270787491	8.84892671018786	9.37252239000483	9.13542042338274	8.99188694414562	9.21708275019163	8.85449150047571	9.07825369363989	8.85590164430396	9.47262820566593	9.30470963067358	9.17470662574134	9.0324127716808	9.36715251964202	8.79675700342669	9.08449559387732	9.55171531777324	9.25174276082839	9.22772703388454
ACVR1B	9.75727393702554	10.2395039200013	9.88859097929963	10.3047132515824	9.78512970846339	10.0802874748161	9.86997595270094	10.2448500732174	9.98509148153877	10.0649987234267	9.65504950302561	10.0732713965521	9.76169876845967	9.78499484548574	10.1710043593839	9.85740362318489	10.0028251561039	9.72414066532392	10.0330597250279	9.85530372015873	10.0197540393767	9.75568407459396	9.85201513507991	10.0252170343047	9.95564995095854	9.51756576446006	10.0845735565433	10.2700942247191	9.95943931652197	9.80351308215334	9.86130189838593	9.82885274434721	9.50104525819635	9.97523480725625	9.82800513850639	10.1144904132308	10.1581575677996	10.169580766736	10.1188639384716	9.83644342465135	9.64574123644365	9.86218419555756	9.91275896651418	9.85594557634724	9.61390938963263	9.91538147731775	9.76732612546513	9.67862507930413	9.83671858690238
ACVR1C	6.13609292415723	6.25435534361809	6.06919693697738	6.37851378688657	5.81435775368842	7.67360418996852	6.18991776545991	7.21461978044696	5.27616401699246	7.02401344063213	6.28781338140271	6.15939493277225	6.20376631409085	7.20115110951909	6.4071244499715	6.11753907946325	6.12303632010162	6.2593570397367	6.10913373318266	5.14812064667865	6.45099200149014	5.8442373451683	5.4064364544236	7.59364991906212	6.0849258330166	5.58748959943755	6.41744638836508	5.76908831941277	6.40572709049199	5.54111663981115	6.42718754279292	6.3001750281898	6.92285682388329	6.41709601512769	5.49152133216627	5.64133029096254	8.19476121508733	6.58987197219368	5.67351668332069	5.50224160036829	5.9308780856243	6.26118856789137	5.8954900215352	5.31634345433658	6.51803666815605	5.52657328536344	6.43254435285159	6.43091426517135	5.8851914415476
ACVR2A	8.990104112983	9.13318661764688	8.99473732465528	9.31502699383309	9.26996762524532	9.13467224538442	9.36950019734459	9.20016756494424	9.4881165974863	9.20924437766668	8.92534798085922	9.1094611186397	9.15472272709288	8.94868319005613	9.20704066065753	9.16327136350518	8.94181136122149	9.21205176772039	9.08838058335285	9.38517207933075	9.62682876778327	9.1329078132777	9.72062603327313	9.10975992816134	9.41684421057586	9.3167791325779	9.12897721568375	9.3226170113581	9.26468436521748	9.39168379253718	9.10742476241322	9.14105833666086	9.06640799148861	9.21932169045281	9.05425956040543	9.30939089643739	9.61352196721454	9.28635179691671	9.50321384624479	8.82696783524467	8.73175355477374	8.95955879164775	9.02362575820143	9.11364501886836	8.60816273809317	9.105058434376	9.0409810723285	8.80920475269618	8.81659903370037
ACVR2B	6.60799598921338	6.56928511058075	6.44149298794364	6.68556966825643	6.53688144146871	6.76822388184751	6.18580975954346	6.99366848141436	6.59618330960988	6.69145469666272	6.72306874617436	6.61263622051609	6.7578205806052	6.64895957651047	6.97881680520431	6.79465082688265	6.42200138190879	6.50249933947785	6.74819895465973	6.35156851321524	6.74036454854748	6.55754740573619	6.98069050129128	6.70297781071574	6.41428986465036	6.30752787575865	6.61935688159278	6.68580689002133	6.61752804392275	6.64297318266429	6.76832375729643	6.77460085678292	6.72194948310431	6.59101604946716	6.6714536468316	6.77690781628672	7.02350352161887	6.72949837883508	6.77878958437114	6.41750284075188	6.5196433851362	6.62127786723126	6.46006315496706	6.4393710798952	6.17302323902955	6.16239966482689	6.77529882650747	6.37551896503501	6.36413452014492
ACVRL1	9.01146142330028	8.02181487396154	8.39776448756844	8.20758131250832	8.80073454364589	8.4834636807019	8.05890597904296	8.0613466730618	8.16868916830059	8.19408646599577	8.42494457318151	7.77644399194542	8.18072469085745	8.39912467734475	7.76259587144872	8.2561012880554	8.52759306457112	8.42453254835163	8.401091621154	7.50598073305174	8.31970991231129	8.10622213247088	8.12334061579564	8.54020400472721	8.42441754264222	9.19145961803073	8.29525495972633	8.07773712628118	8.23984588460801	8.12736808259237	8.0256959851885	8.08104829644719	8.87899022350349	8.14844152058484	8.28191716822736	8.05070561824823	8.68461168326541	8.25055990039484	8.20365666125805	8.36729045927992	8.39750599494644	8.67919336223863	8.1569960931439	8.48363935707573	8.4420690872697	8.37790975244019	8.49568969679444	8.66913690523141	8.32507730529382
ACY3	5.69361149222457	5.7065979241604	5.68788854746954	5.33921805647111	5.39104147720947	5.50528698716539	6.07304824115751	5.43732857184329	5.74881486661338	5.80163198216121	5.7014482256956	5.68454927252455	5.49653098947796	5.24636495987487	5.89372641142739	5.42260562010112	5.51253219381634	5.4415227925493	5.36288900767822	6.49116764592894	5.84973549216152	5.61108221770494	5.38104467612587	5.51357729805673	5.82422472163518	5.2628363050093	5.48960137840534	5.58641806045924	5.48802803040405	5.493345380239	5.93481127748146	5.7265411432146	5.7323985528861	5.50625961040876	5.67804684893896	5.73077346057748	5.43901914815724	5.41474967797764	5.60308259995713	5.49470090048161	5.44549553187732	5.4202068781917	5.66694806914331	5.34218472032845	5.56068266713737	5.46893026470218	5.29765843352716	5.59402457100169	5.51507796593919
ACYP1	7.98601051606146	7.43199464015376	7.8705000079604	8.0753476872386	7.707511911057	7.07065858859241	8.2654094678704	7.8565240203736	7.8301329402896	7.61299428253702	7.95799389224299	7.66401523910826	7.53020425760954	7.49838668289559	7.76670284658874	7.64212510045936	7.85565323185878	7.68233608348645	7.92867584810749	7.39218165812881	6.92873099697238	7.98866392559179	7.97111147518842	7.58836181739125	7.56397224966533	7.94244166925084	8.3113379487192	7.67120124611279	7.97586146984104	7.75720796623579	7.83535439795789	7.56134306151245	7.45017268010715	8.18279781580928	7.90903156056612	7.93237435877702	7.30289427660347	7.52700543834242	7.66084422602504	8.06754734190773	7.31722991218177	7.60710221001968	7.99123678288767	8.5521448289058	7.42615733321712	7.82614843323113	8.2749948489921	7.81991928757468	7.47893373386947
ADA	8.84103554954601	7.49168361890369	7.7401588041636	7.38306124855832	9.25208553994196	7.34596935518311	7.48178695682704	7.78608042055202	8.39258212274129	8.49892962842924	8.70856773898285	8.08352020939673	8.46393443228523	8.58571546062601	7.4131170237524	7.61218389333483	8.31668038971849	8.40320909771977	7.78938841200837	7.29936135594911	8.63472346797101	8.63078646642288	8.31347665622346	8.31400635625253	8.36110661572592	9.10899020486171	8.12425429343994	8.4655331325871	8.00746882404268	8.70550973011484	8.63345849629969	7.93315432987338	9.05599198429732	8.44107988408087	8.17354400455282	8.73382469071731	7.2888337366725	8.57113195378301	8.16572369905196	8.56334285411388	7.93225413389066	8.69575233043435	7.92837603123154	8.48607669157201	8.68213156767787	8.04492880237375	8.84363216689609	8.7146782261578	9.5239738371551
ADA2	9.15074447497229	8.84686575658672	8.83642876032976	8.82463186997602	9.01095958184382	8.577761635361	8.77047647819282	9.27055119133305	9.34602350783961	8.75130072630387	8.76815326430484	8.23395525972393	8.97325659787182	9.33738117697948	9.26780604600895	8.53729664751454	8.96869397641949	9.20042467760698	9.41366954995281	8.52938233178009	8.18544161143257	8.28505152145518	7.85385109737992	8.7247070966527	8.81448328554908	9.06228102706716	7.9235188080243	8.40291095077517	8.74540838909647	8.43477071716782	8.22154703453125	8.71237763319925	8.42448591246766	8.32007365450895	8.40881560750989	9.09289937585247	8.61747375329965	8.676820128038	8.53729702481388	8.84352949997055	9.03235423456312	9.15963983563322	8.87676901311162	8.80007260449784	8.56555378410775	8.78457347928642	9.29747206085369	9.1510926263276	8.90955178814044
ADAD1	4.84470349675337	5.00234170728629	4.92617763628542	4.92920194190005	4.77417419795251	4.92523024991858	4.97932813856876	4.82168988590438	4.73925952379472	4.71809583491344	4.90932211279415	5.14707028341548	4.96854922165393	4.86091267358747	4.52106134075657	5.03702227714175	4.87152141362601	4.60462626013733	5.01099155813128	4.88466152337473	4.75972737127281	4.80835994848556	4.674953584178	4.85823751203136	5.00238317988234	4.46698215166269	4.74944962837416	4.72343558979857	4.72679209283842	4.81462364100791	4.80859052748312	4.96554681717081	4.90708530759642	4.86804889030206	4.67089367790608	4.83154332058493	4.94638067578063	4.84629784075958	5.02550176125683	4.82517977480297	4.77546963792358	4.5952102256014	4.90373169691438	4.69198367054475	4.78480171355591	4.64647897429772	4.57048311216874	4.64128208169569	4.7909499493177
ADAL	6.24996893185293	6.15732856587787	6.31543014485289	6.35043012238594	5.76953719909927	6.57867253922666	6.16391728001567	6.79080990383376	6.31877542764827	6.22122687991076	5.93411465479584	6.55436546846603	6.59852985857769	6.36218665381308	6.30943094903229	6.4305458527896	6.22111499925998	5.8202641648926	6.22543031936728	5.88236581224002	5.99622488282294	6.26425854545021	6.22796952918354	6.22835741015608	6.38545731735277	6.02540046496204	6.19333230807361	6.26964528511776	6.04247714830372	6.08673809865233	6.16095998520056	6.399302132656	6.3444788705564	6.16271591901899	6.23721767780096	6.1010876135874	6.07422097013869	6.23921458616512	6.28751676016049	6.10686786261969	5.74169634068442	5.97209229479212	6.13540141043883	5.70540494360348	6.18451278011066	5.85277219162908	6.09681816910914	5.87970261497571	6.07680406252499
ADAM10	10.368139196513	9.96164627241529	10.0456060633615	9.99247501265495	10.2188371525777	10.2487439553234	10.1893814465501	10.2307588584086	10.2613129440566	10.0622738224013	10.237890161298	10.1736803557088	10.248474567417	10.3425723061322	10.3271110575005	10.1790236566052	10.1639759467135	10.3884534833547	10.1236066089696	10.3471022424547	10.2923725626659	10.4914421626702	10.5815976837882	10.213829143132	10.505607051766	10.238774563421	10.4445441224229	10.2790012760154	10.438529136705	10.5638840175006	10.3757267469632	10.2488439233158	10.4458884662205	10.4418152278211	10.2451994031538	10.3230911734156	10.4081747150939	10.2854567067435	10.4856497950178	10.1767522827373	9.97689398533028	10.0168144983323	10.1650882838794	10.4197514304656	9.88071596088023	9.92996359821672	10.5007702227285	10.1001956083735	9.82612977939392
ADAM11	5.60171118178284	5.63049494936629	5.33630355909984	5.45643610672273	5.85773674564092	5.72996920555254	5.45313996093556	5.4448726835712	5.50446435358103	5.59221853813638	5.25547323030512	5.19261639604932	5.56983688228599	5.3761572999841	5.25392632074163	5.58817753113261	5.67360770764773	5.56880430887422	5.4693797617637	5.7413067367398	5.31077798122678	5.56998512222346	5.38520238966541	5.13719214465422	5.13625204729529	5.32151029883384	5.07250666689631	5.02397513936107	5.07171840950932	5.04410924271301	5.1941535815774	5.37989330146118	5.05864094190825	4.89334577320227	5.27526706675628	5.18754292866664	5.43835290641439	5.22474785687504	5.25690911051692	5.6742296288379	5.66006836228727	5.72997427642535	5.70688280503057	5.54736165604077	5.85283753026559	5.51937600701158	5.22962378121838	5.4368151134932	5.59601795053982
ADAM12	5.43736020234832	5.65047553900585	5.52968409949196	5.48056731964736	5.65896393318541	6.23080855723249	5.65804327695108	5.21463851096061	5.37129865225805	5.48251038898323	5.58037950635137	5.74145137034905	5.40332646435326	5.84033287418899	5.40111024883945	5.62959264620362	5.62819108273091	5.53683141412742	5.75292599867216	5.5800648594467	5.30335020893324	5.39983272394343	5.25630261231634	5.77003182352957	5.4469466780162	5.93236795496031	5.44944259992568	5.62595741972325	5.59195050314803	5.57529177431111	5.74042242748912	5.52585470950656	5.74911131616599	5.25054863399192	5.63022642034885	5.62219508598729	5.63367140430774	5.5278864286402	5.611379697286	5.53787485736832	5.56083234445365	5.76771319401809	5.61272480325387	5.46337803830912	5.89402337309352	5.63132426736234	5.35860712786243	5.53990017650389	5.65143740260051
ADAM15	10.4787064290783	10.2640112733503	10.2501065815327	10.2324834784419	10.4198099279535	10.2989672959291	9.93467566301705	10.4839097922016	10.1072596669526	10.098314574808	10.1811776169592	10.5166037192101	10.4324947941427	10.2183939184519	10.1165335137517	10.1834982677717	10.4716536061901	10.6703468372676	10.3909670882133	10.0633641812621	8.87179750159362	8.92081166480461	8.84254383522697	8.84705003233249	8.72931574753276	8.55470845990777	8.58547494151092	8.64017257961413	8.62235327113943	8.61931929787077	8.95947317165184	8.63091075655835	8.43778214874433	8.7017794089897	8.58462389392808	9.12138744433364	8.44269341413247	8.71103099599117	8.78407986326507	9.8016973715359	9.83178808260285	9.93652078810775	10.0549870335357	9.69564785977379	9.94950903877423	9.67627805168664	9.22011649491162	9.79954076682032	10.2447311952536
ADAM17	9.13323849228502	9.16117014720348	9.39107976570719	9.14117907586083	9.3302354918567	9.21370324627451	9.11688279748461	9.19854469328762	8.91619582953553	9.10704341173937	9.24538939651886	9.29249232465785	8.93064679871915	9.16868538953147	9.22874226750756	8.85850476373418	9.10778555107723	9.08515230873357	9.2626544682164	8.86748915322103	8.9652190029689	9.05510292391538	9.0410587098815	9.05260656187694	8.98320637218664	8.85748069065516	9.13133341705513	9.1569760875151	8.78421419590636	9.22471919918448	8.65239888635635	9.05974018375594	8.79864580998311	9.00998604667322	8.952832219785	8.96001478302504	8.70680681847374	8.88495134022616	8.98848665058213	8.90118742521212	8.9842969627397	8.86542770129636	8.83051922608032	8.88228715225643	8.50268232417109	8.83259993034146	8.96365646071146	9.06373926975007	8.70664958094102
ADAM18	5.13398893227597	4.88500355727961	4.79856360176654	4.84652050317184	5.04598609596719	5.02129389809603	4.93504667551921	5.05151285219526	4.92819579046553	4.8723700546949	4.78572633774332	5.15168374081177	5.45232037792906	4.91235917892045	4.98449537275668	4.95382911165555	4.81232780840339	4.69161091205231	5.06994635630993	5.07243793324233	4.7716342665944	4.83374982058405	4.96149521522156	4.8541179193694	4.92974694496848	4.90993629864851	4.9777153462503	5.02299098516745	4.79928120107797	4.90302833005796	5.02904358420852	5.09898293665427	4.93735524443627	4.92132452575392	4.90191027652759	4.98034384474948	5.12239167062603	4.84051613024306	4.95755380437755	4.90509723552311	4.91831693629057	4.86832236103539	4.994547300896	4.81409536340602	5.03172683860844	5.01580739953415	4.63206054613327	4.90581997946652	4.89251865750586
ADAM19	5.81580853139192	5.97030780136133	6.28412078715517	6.25817322940853	6.56976188889342	6.09907428678505	5.59577220935496	6.13388631287393	5.88495698307477	6.34189822218516	6.34304161003703	5.87878017325077	5.94985167320092	6.36989113234493	6.0502710017813	6.20980736558661	6.12885208475681	6.33266742762422	6.44491265673726	5.67682514896294	5.78104951698163	6.03056301881253	5.96476470907238	6.85058782935083	6.55452282093022	6.63093644443425	6.29075933311878	6.07112805692406	6.4136572780969	6.62817283884175	6.56005452403402	6.56913029450701	6.89292829032145	6.73572397833987	6.39859141334181	6.65115039991371	6.51013885228265	6.1779790343876	6.15082372024029	5.91139191916964	5.71824902355642	5.99745021206189	5.53558296058997	5.67400653594697	5.78212222324012	5.46348130564567	6.01333011612398	5.4116301864027	5.98467097289523
ADAM20	5.61586945692018	5.88506085527042	5.62961922786887	5.64637461799364	5.88191869358284	5.50583169219929	5.8234871335667	5.60671626603135	5.58949553406708	5.69305933617833	5.69327212534442	5.88081217238796	5.4294285023129	5.67553287281919	5.57464447142876	5.44144738076897	5.88923808010107	5.54936514397967	5.67938676115872	5.55495645837598	5.57812255615625	5.48654841878597	5.52662002509507	5.31527747165704	5.46161130949431	5.39164820670438	5.65368019614372	5.47806698612529	5.40831640517062	5.43372179779918	5.37830572746592	5.56243173327983	5.30166583322766	5.36762485702286	5.35320521295936	5.33025695272009	5.42166645985629	5.24947407400508	5.43426276321126	5.54661642415603	5.52371280266334	5.45835306572032	5.67202955974623	5.45607620169214	5.44005797522131	5.5653254954044	5.29761451368105	5.57109706209981	5.50855280837843
ADAM21	4.62027183719071	4.78104972946725	4.38178395592127	4.2012907862527	4.44991819145576	4.75740691637586	5.00611300386078	4.62410197268396	4.7023985732858	4.75166145240198	4.54272572313092	4.62495480373146	4.72333286754109	4.64321965894104	4.76246670011565	4.55349871216018	4.80302593199824	4.65244208595002	4.49435047721188	4.99696018530167	4.80530221911796	4.91799039027459	4.47991036158028	4.3660094883318	4.3714437794568	4.58942802919192	4.24721946026639	4.52637717522519	4.35502373783145	4.19803630549009	4.40290933604184	4.32987815960779	4.61414549523373	4.35604280394634	4.30398510625096	4.42049330003861	4.39529034639938	4.51310105497909	4.54232136646102	4.67139752935091	4.64480420975059	4.5507091877748	4.71667753480598	4.33155874989732	4.90342227390137	4.70163155117798	4.44858236854213	4.7723070984846	4.56566554447084
ADAM22	5.64821809496209	5.55398383679672	5.67110538716016	5.27755028501305	5.42398597458092	5.7880603153156	5.56536005049804	5.35272316334397	5.55805377521203	5.58004520222904	5.56150706896749	5.34318732110342	5.82500385699818	5.5023507653953	5.25701590920774	5.27170664030065	5.36595843545318	5.14469326811004	5.68620696958805	5.45163827934221	5.48053168271318	5.65972309333258	5.33513921206199	5.45404453196568	5.33599889548218	5.97162125929539	5.58944030490498	5.41907419682174	5.4481843979443	5.48803543748318	5.548205295416	5.61797281961569	5.53169548717206	5.60895529201398	5.52986043684386	5.57138891260205	5.53909868524852	5.9662909235331	5.5034297592234	5.54674560547565	5.31311731952624	5.40380447566121	5.3627404307947	5.23454024861999	5.67102984677196	5.26460800175373	5.29761451368105	5.46601665490372	5.59877690114501
ADAM23	6.31369815071698	6.45023532429102	6.43464298349296	6.28585773738612	6.22771534315131	6.08222905597773	6.5898427250016	6.84629389847521	6.57791891974238	6.24541640686211	6.54617786421158	6.36782366769609	6.64658608672286	6.2011230307467	6.35636275238052	6.35493786118161	6.53111960866431	6.44084145227908	6.55709304905942	6.37965049221178	6.01979101250535	6.28891532597875	5.82452886162156	5.83963257232776	6.14916308780178	5.93791533016574	6.27199144000192	6.14570398161283	5.91048437075492	6.01898664679682	5.85471071998172	6.24302654331681	6.02029521455001	5.73433604862448	5.64140764564437	5.75535132609012	5.59723752648507	5.87548640227089	5.98645850026047	6.1899664712658	6.05655736962761	6.3746110650823	5.97823672115813	6.19757353807291	6.40983526395585	6.12460855562851	5.84507948508053	6.100636597181	6.11051280530179
ADAM28	6.38478980360605	6.38125235092584	6.37233771510184	6.46911217182765	6.18309901531738	6.53055825651512	6.59029163853603	6.02832516196645	6.6160242308374	6.5907909229398	6.09209935944305	6.40567059959355	6.19875450310486	6.24187777644278	6.3501973382409	6.39232988681008	6.23673579908666	6.16165902264356	6.46627389391446	6.5523697505518	6.53032190041481	6.38631675724347	6.6830367395623	5.63067442647221	6.08105779353071	6.04491896421793	6.24758839905536	6.60754291780739	5.76747831257001	5.86836386394501	5.92416284619452	5.84490492543913	5.71278026998748	6.04387093231835	6.04987688278853	6.06543137188445	6.22283227308739	5.83031850842217	6.24219242690706	6.35834248087516	6.56456973367579	6.20458063886247	6.14270679994594	6.21644289135535	6.16017974380116	6.25451264951457	5.69504915702457	6.62501299244012	6.2884139866893
ADAM30	3.84539049584073	3.90329495162767	3.86660669887403	3.89735406482711	3.89827435255723	3.97287091381429	3.93683713072405	3.90596183876433	3.82436896489398	3.84670774182324	3.87580669838847	3.97145596848889	4.03651696434424	3.82011769605704	3.92966443451368	3.79093001925692	3.97459619907238	3.80605299077887	3.89190065637326	3.85018269663141	3.87527886283607	4.02747672583952	3.84258164049231	3.98524209857133	3.79667812517875	3.92554774418604	3.9546690930941	3.93834990303127	3.9653205197606	3.75819908636252	3.8594185477942	3.98719618384222	3.96331098924145	3.96165223477262	3.91112578538994	3.83009491862122	3.85517153195855	3.87454371307948	3.99354156640773	3.80621056963779	3.78020385877225	3.81540934188211	3.79120791900416	3.73268508632212	3.88232352950256	3.7972904902618	3.77742821006755	3.85456778108851	3.79712487977411
ADAM32	4.46388545681186	4.31633625605432	4.19316182739962	4.28620955010445	4.16517227421256	4.48295049668305	4.22362286112601	4.282493913913	4.26437314051298	4.34895619265262	4.36602407562951	4.44379994151804	4.03796323788078	4.29828044562049	4.25045556622216	4.32064438082534	4.27208798327224	4.27676515041045	4.14466918344609	4.5403726370396	4.36370714783668	4.30216691252674	4.23384010960366	4.26993449259532	4.38822209843349	4.31854354495688	4.57850764378388	4.39766383191419	4.35879793513136	4.26370382540074	4.08145124522654	4.28967083064425	4.78752905392081	4.24030901767104	4.27496758598812	4.28449670549103	4.56553335071737	4.38762187273394	4.38358660161887	4.44989629454485	4.19097126267411	4.31110645362136	4.20707852758918	4.32782579675001	4.41032085261889	4.35128693087499	4.28166359532399	4.35823037982491	4.2656702102542
ADAM33	9.8717456964876	9.25722904524266	9.53109049039629	9.53558085178609	10.1633476020614	9.65081813929319	9.95782976667356	9.68570222813798	9.62473437196877	10.2173498561032	10.2344571658011	9.5605472148508	9.47823961507992	9.56492853295662	9.52399011553037	10.1834289280204	9.41468100447719	9.8403960536678	9.73840448339412	9.78460574952909	9.36880153976565	9.75786097135779	9.46129146540489	9.30151106949522	9.13043867657884	9.71148155660049	9.10654874234995	9.48413439454719	9.37242439039586	9.16773584815688	9.20980242583882	8.79784780356457	9.51892700921529	9.1211387022117	9.19062865641993	9.3514829142943	9.35129503214402	8.96949513147508	9.24077770970441	9.91211646001977	10.3292102231616	9.80342706411954	9.49934426218989	9.91727321997326	9.89112125209951	9.87406838707165	9.71462345025893	9.98631759882261	9.39331649122594
ADAM7	4.91050128284607	4.64400385170724	4.7651286069331	4.75987442172528	4.83422219801134	4.81618930536176	4.87114484687022	5.19464169203549	5.07210968140076	4.84708105785388	4.87249290153186	5.0215289777503	5.08777896456334	5.18509596878587	4.75088343684863	4.96093980563358	4.84282923657693	4.80015739488717	5.00767215508771	4.92630414370043	4.91794465939837	4.77299936848162	4.79640438637065	4.68566352254087	4.89498568684761	4.82435388739489	4.76025973242556	5.03832746995434	4.93201850982258	4.859909414272	4.9408842806811	5.02084007512497	4.7760982468259	4.83669806739936	4.81393755395416	4.74354562769963	4.83641695534063	4.72275147245676	4.97293469259364	4.73319961151921	4.74193187086758	4.81538856765757	4.81871025685898	4.71991551626267	4.83876952779982	4.62799349159899	4.77465423246281	4.83287420730799	4.75906249135453
ADAM8	6.62816405190909	6.41659409842248	5.80530608244638	6.11355170095223	6.39199279201208	5.97266859093507	6.35258055594681	6.8118152046118	6.60050872367472	6.11759426267542	6.22994276082811	6.55317613620866	6.12047746067199	6.3468791420302	6.30201260797668	6.14824853377932	5.95405052359731	6.29238095205517	6.15954382928591	6.92629917214903	6.52863219203149	6.21521033201617	6.29504937389567	6.02701062178616	6.59899068566616	6.64311875477318	6.23856056711899	6.60481642912619	6.41486289002276	7.03711263471158	6.42824409560383	6.22904915942434	6.58576516114704	6.53346250660456	6.42054554530432	6.2892149779967	6.68242921477683	6.23976936905999	6.52522259980728	6.48867029977722	6.77448919761695	6.66670221524326	6.36427511221876	6.62074764872923	6.74604573081964	6.73347026584076	6.20774850952672	6.56024969415162	6.28023045524666
ADAM9	10.4422170421692	9.60396794460509	10.3730868812253	9.7537849967733	10.242291100965	9.89939539839082	9.99984500272834	9.42170759980938	9.90182252096391	10.0180645094123	10.4744268327218	9.88947645627515	10.0218035426835	9.73956505018297	9.89961255472444	9.94490300793758	10.1060233578472	10.1057758544781	9.94134372068486	9.98022422454271	10.2091076563803	10.4960617988326	9.97411826338973	10.1322823327421	10.2146328296884	10.4746535373573	9.94253793927547	9.96530852900337	9.96684305998893	10.0699164966465	9.86245635694817	9.52973883432191	10.6398565955025	10.1280469212749	9.99524317163096	10.2750701210445	9.78212700265369	9.79322702796538	9.5955819648578	10.357462870253	10.8327363131554	10.4579593626107	10.1283514019124	10.5267523033997	10.1378794959179	10.4927544473966	10.8089868247783	10.4213500823545	10.2640703804791
ADAMDEC1	4.60984043439398	5.00790980904041	4.93330659499966	4.33024505339309	4.73547988497867	5.1906651499568	4.43794760272132	4.97987000279113	4.85820068967982	4.15246609302634	5.3249141223116	4.66374724120533	4.50333633255118	4.6289718279557	4.55065429237545	4.79070321612213	5.20181083118222	4.17068763552708	4.49992752697778	4.32110023199116	5.13560949187252	4.86920682969546	4.44980438842452	4.477411801604	4.34753327767046	5.10838617436304	4.50593837437411	4.45897599620587	4.67566764943211	6.37318993170462	4.37470922047919	4.2623715649005	4.81564574973086	4.41319264398097	5.28974435824261	4.30266101851609	4.17168749447478	4.73296997936829	4.40818723621886	4.25769497671715	4.38492070880923	4.3624431675962	4.40722279781707	4.48378744554655	4.35970849559656	4.57481491495965	5.26468380264859	4.26598031258867	4.13294894507579
ADAMTS1	8.71764317432365	7.68947066044938	8.46321947008704	8.71666784506254	8.94575580543105	7.98230599661419	8.52013657507536	8.22731708664779	8.49703618895429	7.94572318183157	8.85582264062329	8.14313786013746	7.7019726112968	8.35347867517402	8.02948752398365	8.16250431855017	8.40759890888595	8.59166080311953	9.02606520688747	7.53854826235946	8.63605561022816	8.2422686073609	8.63507990477635	8.88023997320892	7.63260178060008	9.35429166627326	9.11610056587251	8.89282844271765	8.69233430968294	8.39495548107583	8.9280644728298	8.46578107995229	8.87079210007658	8.15098293831584	8.33593644297315	8.61231403909877	8.50025934312417	8.39081606166041	8.32369189028356	8.65320094370242	8.99517713779531	8.32782443331323	8.96222846359047	9.12992030315733	8.93032167618509	8.6622865448249	8.46195003821719	8.29485029664519	9.29624223114865
ADAMTS10	8.19504084812679	7.50205141657239	7.54943437235796	8.0460557659337	7.93146000971016	7.52730154769667	7.94917972924956	7.90731576221911	8.12413881934019	7.74839369093334	7.79426356606213	7.74097914182977	7.63530380758245	7.68666803751086	7.87201290608842	8.04256211015944	7.59924937622209	7.85151907475908	7.80079311248907	7.69712025836337	8.16900838801527	8.25983280065611	7.52699830527824	7.33917999411553	6.92497611162546	7.14509536568548	7.17424510793004	7.24414642953114	6.82260121352915	6.93074307798735	7.02992816464181	7.04069118520008	7.37603517562204	7.29918515380035	7.13766211920119	7.11189702832478	6.99732063645407	7.13475053602926	6.890705016266	7.98243442634418	7.75496248997328	7.94253106921646	7.87505159525765	7.64528882598092	7.99400866766794	7.60601787241326	7.3589706268155	7.74002184243048	7.85466237126446
ADAMTS12	7.37695088556372	6.71593320228453	7.08105725535294	6.83483667624038	7.17972254867667	6.87855031350109	6.51914929395586	6.87917121478593	6.53775344801142	6.29438459859654	6.87411428487388	6.89454382016888	6.58214369392352	7.17719825844016	6.42462200150365	6.61581250610625	6.72411271594868	6.90343066577335	6.9224688308367	6.46719682029612	6.69992741730078	6.26860229345729	6.55892222301666	6.99604786156096	6.93141864913871	7.30575168506908	6.51332078503474	6.71561671286233	6.66205390985668	7.25588276094115	6.79268386124293	6.80927491311597	7.56668224130246	6.77146279327344	7.23906796308128	7.27146851846239	6.68847980918768	6.8464552706934	6.63798219247227	7.26340977488784	7.13975543442117	7.28977596406084	6.69324393273565	6.72306824791675	7.23353061013929	6.79371387189106	6.81397423314545	6.92637768766614	7.11723999531683
ADAMTS15	6.96964860732276	7.53556539844065	7.09738557415964	6.40870391035484	6.8056927173957	7.40031757455626	5.70175449308716	6.55507379871775	5.62586520666897	5.38781845474408	7.32540542507999	7.6836599665179	6.37205715428414	7.52908729084585	7.61677015337526	6.60308235445992	7.08480695800791	5.92752997687069	6.89984609048447	5.98733206477707	7.13974613935317	5.76555665899845	6.58916318247492	7.0375864796002	5.70022377250818	6.91546139624087	5.97928973662623	6.26877645661933	7.02473446754299	6.66742988476214	7.487973259223	7.04379237205074	7.13747540677875	6.80729102943837	6.79502693925699	7.17818210042052	6.2616489297621	6.85941990750055	6.51021471893684	6.16678936619954	7.07070197673129	6.76355180569639	5.97729905866974	6.49850098252015	6.57919718731759	5.84243923751833	6.11468543307962	5.85376203758925	7.36144703155179
ADAMTS16	5.14551031851933	4.9370947749281	4.9362905213584	5.04845407372683	5.32584215122763	5.27110736278314	5.01125837349649	4.92472863060072	5.12928615912739	5.1652096514275	5.04625427510962	5.25376308284562	5.53636429549474	4.9885058883168	5.06367984646022	5.15999634471257	5.70214909476902	5.29107249723564	4.91725175719819	5.42245967600859	5.28290026214701	5.43916378779606	5.02139265989372	4.9713987576802	5.37195251990875	5.5573671719363	5.1585579073713	5.24868319923548	5.08243422079053	4.81530850115278	4.96760456264566	5.02311753522521	5.33025357317647	5.15845350790935	5.20128651259011	5.28508554413369	5.11602868564801	4.90585786095726	5.00733195771076	5.15928095190163	5.17110174415347	5.2816162125461	5.00303793319727	5.05288777264466	5.17138494458475	4.99490776905343	4.80826195792831	5.08454624267936	5.05784795008963
ADAMTS17	5.55980543335604	5.70026232723374	5.57740127213479	5.7092074184532	5.43356639699386	5.53167355561084	5.47131222493474	5.23814763014932	5.15148113582803	5.83577820780851	5.54296090395966	5.67502929401822	5.19163750898833	5.49645765717749	5.5318227428741	5.54214363953793	5.15797452073544	5.49968015881968	5.46032240092223	5.46371041664007	5.16806233211808	5.13334954235578	5.11357677329041	5.60425177629156	5.58363256508663	4.84889718647652	5.49489898130422	5.28464638515316	5.23424105585807	5.23916802468084	5.98063739457325	5.6938129712268	5.49390314941066	5.44850067613299	5.37607747476881	5.33457176914721	5.27166572250335	5.3692536051039	5.25690911051692	5.39565088397025	5.46734249775774	5.63354233562309	5.58295315068079	5.82617554664571	5.54911934499061	5.49914386178619	5.58250760900545	5.42596801433367	5.90681523415143
ADAMTS18	5.55414590314233	5.3806691556505	5.09741660897425	5.00167154900287	5.15010349003278	5.45376802691669	5.48127317542049	5.53371390360773	5.540402992069	5.15390794340998	5.17859962319052	5.65735108489067	4.96217273063684	5.15383822660287	5.40669588753868	5.32829516384802	5.2081092516687	5.32729530490032	5.19519026860501	5.83614140381352	5.32742687667024	5.63784343370923	5.34612380726062	5.37718357958257	5.48483467369404	5.46119557691576	5.75438272950543	5.39448538460804	5.59303539392482	5.98732151606342	5.52227183728109	5.60819843614661	5.4007206266444	5.42525158851695	5.47661379911738	5.57011691593587	5.65565346840496	5.60935705479662	5.73525637138197	5.86904634849459	5.82850849944596	5.95047142593616	5.72141909419568	5.37713063992959	6.27258157600176	5.87154795978062	5.31845336017133	5.8675286319804	5.97775757667821
ADAMTS2	10.8138530857868	8.07963963633973	9.65285711947647	7.04078431393426	9.75830232651073	7.76990533364782	7.20434466853616	8.44513343131213	9.21641702169811	8.12408127993984	9.48844922026257	8.75545644983421	9.42875360506936	9.36543101066786	7.89782776967869	8.56553570590383	9.33785654872721	9.21212346119669	7.75340892832796	7.59988629871493	9.25125047838552	8.62447802814247	7.79556013896905	8.94629099600071	9.59942324829477	9.49568183269696	8.29722759169356	8.88745238576084	7.90572951337759	8.79922618176394	8.9704883861553	7.5966116580865	10.6824894980905	8.13893814083785	8.05555907332561	9.9488982654957	7.67728809455682	8.17006676948509	7.51075983653007	8.79778497994209	10.5670100176314	9.61145644026855	8.09769066431355	8.77277902215622	10.3844059760879	8.22977114520777	9.26236674397601	8.61794545321763	10.0341313821981
ADAMTS20	4.01389691190478	4.00700353732232	4.03626713264569	4.01310826287044	4.01152016845993	4.22180502818484	4.05055654690164	4.07219999554211	4.05229153396141	3.93931373739915	3.96958271354857	4.14736526027046	4.24337991182105	4.09826623196505	4.01001237227647	4.09680577985619	3.94470673412069	4.13541234232105	3.97621509169488	4.10631451281542	3.88295785279808	3.87853244910606	3.9351245733556	3.87031874504132	4.07860749248604	3.91530721451963	3.9401872620681	4.18105592871982	3.86425164370747	4.33484309897641	3.99207554609666	3.95222656623898	3.87031288313605	3.99984514295346	4.03390259636901	3.91691477570411	3.97952860362755	4.00801895746159	4.12473156697256	3.99694950940544	3.96962992046554	3.87837752582653	4.05218596820381	3.98746144662703	4.10527888919851	4.05548440853502	3.97546788419934	4.00806429891173	3.98554236900293
ADAMTS3	4.71246546317624	4.35968560700117	4.78853373524254	4.34072903185686	4.70182785323123	4.69926170224203	4.49692285083744	4.49232947900684	4.27579241579207	4.5826741902665	4.79575259115583	4.59494212645454	4.48375472982698	5.03813641842874	4.54280610210915	4.70693816670632	4.66203571673121	4.3355726565257	4.61697424616099	4.23313910138483	4.53501976509047	4.68821787227732	4.37115335038214	4.65865629330797	4.19522747185274	4.59636882473073	4.35675528782873	4.28017438970814	4.37366574677397	4.27147239717786	4.5627369546253	4.48789774427958	4.82671864569816	4.32628733232159	4.52961589694802	4.47882131546549	4.61792535701035	4.36954600658	4.52696755451614	4.65725563819669	5.08910356513962	4.84768697948019	4.65135947885205	4.7008998243152	4.34211593096868	4.81947692930209	4.65897268118208	5.09627059640089	4.56004492485045
ADAMTS4	5.74813725156748	5.83577820780851	5.30771057301375	5.76815287701027	5.71795972573184	5.71639166234027	5.97937045042732	5.95439819536799	6.09067084501883	5.76643344040521	5.76549199086235	5.78180803919741	5.73313997272144	6.09597161083262	5.68400421382507	6.0150040540517	5.79161622906361	5.81345909787461	5.65983000832849	5.85100544900307	5.80287946746114	5.61662308045172	5.49835290262634	5.55103844387228	5.89509511438648	5.96266697075583	5.76148633869773	5.80958520135223	5.59805245865525	5.50574196625609	6.13977036437317	5.53206111954549	5.68679546859655	5.41528245825625	5.63360088847106	5.38626392167922	5.88732714779251	5.72787347607041	5.73045239552519	5.72096511830013	5.7312840513175	5.52495457544948	5.65163742260493	5.61228642281839	5.9466662096705	5.79726556041357	5.41412033205693	5.95648723479789	5.71037264927842
ADAMTS5	9.40362993858751	8.2956284914631	9.19624140785451	8.08578321751112	9.55628567332686	9.33998676347978	9.03154164224873	8.70038649494772	8.97177425954242	9.09145707388247	9.24380196042939	8.98596152087234	9.02789442208644	9.08627836943023	8.75169133657295	9.35642118792632	8.97913049948508	8.53181233653858	8.81443639556221	9.20496598106038	9.53476153378672	10.1065559008121	9.86879232301747	9.7158489725387	8.92491314169562	9.97202362744876	9.40705632758804	9.1233303424845	9.68009191214643	9.70976071897097	9.76419756718066	9.16527770894431	10.0926951612319	9.00177827252755	9.47063852544543	9.01644588471583	9.81206482036369	9.45626196963271	9.21288091963038	9.29558731405674	9.42876770189494	9.80977367592032	9.316138286821	9.76326720555182	9.66763313210883	9.5298734111715	9.88749162405992	9.69734584267691	9.16202221038276
ADAMTS6	4.9562478269916	4.59303419666502	4.76317398566447	4.77481120981235	4.68383041705083	5.02623083626962	5.07469099314185	4.7529845185821	4.56565184287542	4.67829793793759	4.90636967084215	4.72114391509968	4.66646018583238	4.77697835875275	5.16402382534356	4.93662493051433	4.67717468912054	4.58054412632078	4.94666852161485	4.7743561405588	4.67122407419249	4.64275888470677	4.70264376850617	4.83769419893774	4.644554265148	5.02665562976334	4.94803889264558	4.77306865511811	4.76846174187792	4.86996232352417	4.62599832111963	5.15143529059267	4.79624333559069	4.76310197073266	4.76835944101899	4.8549544343584	4.70844743804416	4.97053999760472	4.73664843286008	4.70384506763739	4.70178256210303	4.76903795836159	4.42255658368953	4.70865271271366	4.88878675434461	4.76735562084131	4.88410066767235	4.78598116153649	4.70542280795266
ADAMTS7	5.82474576476718	5.45021962415948	5.87281499146244	5.57179992209298	6.10741443998645	6.27564076592565	5.93204058161082	5.7866831713587	5.8730015766859	5.56170924350952	5.54240367693716	6.27165021450344	5.70604768923274	5.89399894972748	5.96827848047267	5.77930515148442	5.93552676268927	5.68588734430695	5.50184148481254	5.80282689271072	5.80352139138168	5.96370758972507	5.76441535809004	5.84733127360434	5.67139487160104	5.82429341914812	6.31024915542957	5.80804827639359	5.91335262244814	5.99856489421128	6.13128810511184	6.20550269046255	6.06884919835267	6.11251304342171	5.94244970594382	6.04635361740377	5.96944426141799	6.00462461239584	6.00126979258944	5.98530100555501	6.00741579023847	5.80895758417278	5.89735678500418	5.72554949549494	6.33373371123492	5.99002843933791	5.4090629405169	5.88374392663794	6.03609709351028
ADAMTS8	4.64342462830766	4.40841912105427	4.37123415499687	4.55904910842742	4.61758621418862	4.39632448950193	4.58581524924275	4.71259829706311	4.45070606439112	4.41279662279219	4.25133416791345	4.4865265350293	4.18402199961814	4.32552410902349	4.55065429237545	4.23676737956798	4.23590913889902	4.26805569276397	4.51320201057965	4.78565258355764	4.37128157312762	4.49642224387735	4.2432624311101	4.35078822826287	4.29688712617658	4.4598637986857	4.48999089028356	4.26383521971245	4.52415453739836	4.1636542221699	4.31899203219736	4.51251257982691	4.24935010233003	4.43564283283673	4.45625671345715	4.39784561343101	4.64440219721891	4.29472142473494	4.3877777363584	4.46496013880467	4.48186788158118	4.50975186258074	4.50901908532926	4.44042898163337	4.61732288094725	4.48975972559646	4.20700183581841	4.40907990388398	4.5595768900741
ADAMTS9	7.25255076739061	6.85381046729195	6.87647984202272	6.74002686093153	7.01206202690469	7.44223250130148	6.88753081176588	6.99941070533739	6.67187056464588	6.37286888508876	6.82643129912104	6.35227748254781	7.07845107638465	7.26230351843721	6.81785087329772	6.70382470741176	7.11364787201671	6.94240441585278	6.8918289579431	6.42452700682061	7.1909095853159	7.21944012532684	7.32253355979648	7.11807656413364	6.84230604381545	7.45814825124314	7.32711921234684	7.04486129704766	7.27780667123334	7.54455646195292	7.71716098404465	7.51054736391062	7.49268696000037	7.03790252135699	6.96357448739495	6.94573602334589	7.4165888997826	7.28190652499511	6.91417387726883	6.23384117995981	6.11402957544538	6.38324010324467	5.92792916262397	6.48331822021057	6.06468743210735	6.03735981853307	6.7840131886065	6.42210635554686	6.51121892455851
ADAMTSL1	5.88183462434623	6.28338459199667	6.67522779136804	6.15585965201619	6.63629296925234	6.14249471855575	6.3337774468577	6.18276400195202	5.62599908459889	6.46656312875144	5.89473808433174	5.97494799973972	6.22077424953811	6.10799216475149	5.8932881825352	6.78570909087056	5.57448614764862	6.04820212448246	6.33325425100702	5.55961103570787	6.29912373957972	5.92579821783297	5.83178769604531	6.52259982656543	5.49871781644233	6.5815036959789	5.52446873215789	6.2016286597363	5.97119122178556	5.65018182662421	5.88452996221385	5.72708677429438	6.11186695094179	5.55497967014647	5.57753107615381	5.73361709974451	6.46485604159606	6.00493346178195	5.87359273909646	6.31591762723339	7.36171916084462	7.2168511315534	6.19953469210212	5.69334486265521	6.25357287704605	6.21089562445495	7.83074685454973	6.30640024157296	5.70962618410587
ADAMTSL3	5.42424102189173	5.17758983437114	5.33680124240514	5.57112547656251	5.15459622531099	5.873670045668	6.45691412728079	6.05124760642222	5.44481478225796	5.86227593330174	5.48484014484724	5.49455246645776	5.56566833216101	5.73038029944726	5.56429212438643	5.87987478026644	5.35737981044262	5.20035882559619	5.73882713521745	5.43360985580617	5.14797154668312	5.31592791017281	5.59826324324653	5.19908061069175	5.5129178447411	5.18304091111243	5.26922503543542	5.09985054471074	5.08136973335484	5.20935848571166	5.26570315316566	5.2104909780424	5.03492792768956	5.26432547194888	5.13908555177721	5.20129780682977	5.97829276038313	5.3568152001322	5.55932007040152	5.94103053661992	5.19163423738725	5.75765278064284	5.56664718136851	5.85905901612927	5.09199717018065	5.44699750842517	5.48848974373387	5.55169166916601	5.59185522643088
ADAMTSL4	6.49716564172915	7.56499244863769	7.95674850961332	7.20353191260218	8.03697342442875	7.4605782701804	6.33459296862307	7.34681472967312	6.0097888860247	7.93159524321185	8.05073050728846	7.55683520105277	7.63110281492417	7.67087737300009	7.16544454029107	8.08274393665689	7.67703299855257	8.23058618362264	7.15484089020153	5.73328550093291	5.45573393226727	5.77239629328743	5.91221609017756	6.49840551512988	5.81005578919039	6.16166456870356	6.11807068484364	5.95422453158747	5.7607906986485	6.21096450485808	5.94721777726885	5.99501380305484	6.17583737347937	5.63200852687212	5.74207125340136	6.13866085796626	6.06388048640947	6.28667896495641	6.06927453484404	7.52436955715796	7.92133908143692	8.55149854286803	7.58698287288064	8.01962549207848	8.25787770161251	7.31573535448786	7.24863492892265	7.84790820870979	7.87362533368439
ADAP1	8.18896139153013	7.67206065558797	7.76231899962846	7.6753681828407	7.64116596493901	7.68379731402127	7.73310447064016	7.85964716381387	7.9710685079213	7.70967584617865	7.61544256814433	7.8471445044081	7.72298203453604	7.77704906109953	7.72571116669901	7.80054195736546	7.9120076859165	7.80268557172214	7.64501517464546	7.86304712363987	7.51650873701971	7.73903646940487	7.61165426699717	7.91791607174932	8.05150175654585	8.19805106015415	8.10980287775428	7.91181694184841	8.22802785838959	8.20435829411937	8.48079177292868	8.07184501880438	8.24240664594418	7.99927717911709	7.99559467437859	8.04280197620821	8.15728814526989	8.00690737680695	8.11245959470176	7.75453599616288	7.58766995371315	8.01041900425406	7.90454583888231	7.43359282674442	8.36167259440227	7.65699149926587	7.28750256002468	7.90697719435531	7.97448970033445
ADAP2	8.78201390292991	8.24945951635545	8.32282808146714	7.15285467738816	8.22387691053704	8.57669310467601	8.61717361953759	7.64021441841711	7.96017818265303	8.00878174108348	8.31621557374032	8.11419785910945	8.38628208454692	8.17225992179664	7.55897675805043	8.07795895291417	8.53409103576622	8.04015242924186	8.44438103849519	8.84161118888386	8.57969082517635	8.26805622168497	8.3944472419627	8.36469527274324	8.18301220685168	8.71598745011691	8.27222184515739	8.21926802637296	8.65869669210998	8.49966904348974	8.02194145937366	8.25385005792734	8.56692108358115	8.25604214893399	8.23187540119869	8.34908784997895	8.21198299326388	8.05843711778906	8.27872153892041	8.46396460608494	8.57115767215138	8.64490337849561	8.84679579213776	8.71731430566018	8.52761778908954	8.43435919410636	8.92941901772013	8.44860094749218	8.3092192243619
ADAR	11.3867975339712	11.3502083485589	11.1330755132649	11.5817629357892	11.4740072040545	11.4162478716392	11.2671295135009	11.4490880098388	11.3078729322388	11.4353823395229	11.4002904737138	11.1878184321028	11.4683474566274	11.3750652678586	11.5423611124553	11.431495000753	11.3967246037614	11.6759452524659	11.6074467554347	11.3243089809801	11.1303891918101	11.0961704080475	10.9596055704578	11.3332251369003	11.208083502752	11.3795553998332	11.1163215552038	11.0457585073937	11.0073797933095	11.250116166169	10.9739842507381	11.3883542824261	11.1766242910262	11.2385363422853	11.1754462408779	11.2991400474084	11.3453757894201	11.2100895526472	11.1681251596931	11.2327470373289	11.3010156643005	11.450451807526	11.3524386988646	11.266286426	11.1713295074663	11.3271826775234	10.9557975307397	11.2266302280846	11.1904433244963
ADARB1	8.82224633127086	7.87395253329739	8.28824055272316	8.52475020639691	8.79835752681424	8.30716857857924	8.46754931917331	8.06177066578128	8.30183896954895	8.71314224815516	8.68445940509129	8.36103573840007	8.01067798278943	8.35284895315506	8.45130636396158	8.67073930219346	8.50824117282263	8.78296003372845	8.40927963151868	8.4303117970673	8.68354759639978	8.49577806013977	8.45715661070447	8.40148908270792	8.35290937359795	8.58504723508065	8.40305579167853	8.53819008785393	8.51587211667847	8.39416874869001	8.43758678951554	8.10350418684502	8.64026215136801	8.46438406900776	8.22224780162858	8.36371734053819	8.23200220737638	8.17759927697974	8.21211819669631	8.91235740572747	9.07994131626357	8.84439556825902	8.42433368607385	8.70608819115917	8.63007527961545	8.74617273320231	9.23277983957371	8.97812529540952	9.0340088713216
ADAT1	7.65740622851684	6.50268691199807	6.27015373346954	6.75108411316958	6.61804311744552	6.5373090544427	7.25106945601955	6.55125359021179	7.25998535164322	6.54551260267609	6.19152800656263	6.46254352401351	6.63387832125724	6.48461512467127	6.58251997465719	6.52757972995807	6.62442954970974	6.33502634324829	6.29793824916268	7.10947955085245	6.60877067348718	6.22069979478076	6.55293655977724	6.66290998798133	7.54200617155704	7.6749215345816	7.47453615653573	7.43248748853445	7.53876952724258	7.55466993158017	6.99940971247705	6.80549078947602	7.62571863200854	7.3921978748578	7.17785110425462	6.78130053307545	6.37718254333966	6.94435611482381	6.55907951296621	7.55872776031045	7.52981509172307	7.50385251907425	7.80532986813077	7.89740872026183	7.19423399646535	7.44549757019908	8.16870104436434	7.30887835404912	7.30118548463779
ADAT2	5.52150490724593	5.43384243357357	5.70307949679645	5.97259437321936	5.80497264201147	5.10798301385354	5.31712082087321	5.68296172498705	6.12864157085007	5.45112496670479	5.47314053207816	5.63174097092613	5.86143731218022	5.89073050575909	5.64176970310444	5.75430853233469	5.88208284368218	6.16143834090777	6.4113359052121	5.52907361252773	5.90417672887881	5.89947352951379	5.9563876142704	5.4957808996532	6.02415283766798	5.81219283406516	5.52797632089902	5.88214285011616	5.69037549197464	6.15590912930082	5.90579210169193	5.69164602544332	5.59207483127416	5.71758013719249	5.7027416786001	5.90387015864288	5.59928280633924	5.77861747028383	5.754592467924	5.94077280123032	6.17191883067112	5.87669274869431	6.10677825845361	6.68461834859043	5.66991163228405	6.1418183286325	6.9173290157667	5.80204779151117	5.76300212147821
ADAT3	7.885354980806	8.53107118073764	8.38818222956543	8.62072018436179	8.3350927859214	8.37802932735843	8.14495135275963	8.48270227883387	8.33837174219767	8.41870838458942	8.33225116580324	8.52758045770174	8.46047406847256	8.33320968188116	8.50101789325354	8.28870531320008	8.59226151059151	8.41171271624985	8.42145813617622	8.23817362406671	7.61894961928553	7.55864525476716	7.67047373959238	8.01278077230785	8.39763164732035	8.0485615975389	8.09919054326934	8.11583017153263	7.99139006599204	7.93249660058692	8.25437859615381	8.49151026591027	8.00191248560289	8.06876769074733	8.13272059539045	8.01324069612134	8.10692886564517	8.23691215798607	7.97124572721377	8.25172655564502	8.11593207401275	8.24507851913468	8.62865684191683	8.04968918450714	8.58651350105852	8.08449871689403	7.63085370575955	8.18375686337585	8.40497995369408
ADCK1	7.42318301281348	7.77367827632712	6.89107221655748	6.95957757358634	7.06626153347258	6.93535297785426	7.21067953065985	7.24328366258024	7.43682824280007	6.86718681457734	7.57843055663417	7.49845168107535	7.34217758411383	7.79773596845821	7.90852999789387	7.0633495849387	7.20941340850956	6.96807026890385	6.90791934664373	7.77267840841761	7.24252505863698	7.08262984864681	7.30086181438286	6.90005531556568	6.6505229685742	7.09744620360616	6.8773181492637	6.92437381018301	7.1427198833543	6.7801044207594	7.3173787733466	7.80194129745152	7.51231450153594	7.40051652332543	7.43411672259143	7.2484541098956	6.57035368279216	7.79528888958876	6.93249367410973	7.43655490715908	7.42828303386191	7.30918428120808	7.48551489805086	7.4151733047022	7.30781101091668	7.04552615081592	7.10666285150934	6.91128882001564	7.41483807959459
ADCK2	8.40358906286881	8.79608723326162	8.43367624479757	8.46217837007379	8.50131629020157	8.41073221998252	8.54603068620264	8.09838712633529	8.47316752431713	8.20218134109195	8.27267521522173	8.67343694276689	8.69263449685556	8.70390121567794	8.78779989565084	8.62545577257844	8.65420837951157	8.26471072003591	8.47482084867105	8.70184955407984	8.50330286329786	8.40593680303082	8.6943965043548	8.5494419555016	8.7141637295888	8.50762007575815	8.62996626336248	8.71763106342111	8.70482401846957	8.75279890044617	8.70231915792148	8.66690247234871	8.56494560044628	8.68400517526368	8.58799350120209	8.76570913326426	8.5365572792352	8.72781574723224	8.73825904678625	8.36353751264145	8.30519681733926	8.25883178284612	8.71628000524	8.36616548409896	8.33199554795275	8.45483683551057	8.5954011172156	8.46209681281575	8.41114891366364
ADCK5	6.85697545923985	6.27029772011261	6.19756572471847	6.08138611268184	6.31564269214533	6.35901469797535	6.78138400831454	6.44001062012809	6.47934124075192	6.13457948482832	6.18637416030937	6.23338225599383	6.58160421910374	6.43945441785635	6.5606500258537	6.52757972995807	6.39986678612407	6.23075139792692	6.19980601636801	6.27279072224833	6.2149589002087	6.54614857928106	6.50974204598865	6.04666467716482	6.66763367436653	6.81538742137569	6.37840805399124	6.59355833249605	6.45122105023253	6.5973646521516	6.17263341137887	6.29385598575743	6.52353993382633	6.53627079856823	6.71749600380413	6.53016484973979	6.44390358058531	6.14585220360497	6.53187131082792	6.93343996514078	6.57623167184313	6.72729851391324	6.90158849811107	6.8221287932044	6.69329026283458	6.63223288546602	6.26303557029332	6.60340902944978	6.60532849062283
ADCY1	5.59227044826626	5.51829291162797	5.67941963452134	5.41577134466986	5.81785655040753	5.64521883313472	6.06451117111373	5.25264285283486	5.608749300173	5.58596004438404	5.58277111682422	5.68412190367304	5.97878059154889	5.29194580011379	5.85302677926321	4.9954569222654	5.40505733440691	5.47824767080426	5.55852899010653	6.27716783950248	5.84378116066698	5.85862578019221	5.53190785238351	5.42502336470246	5.89525714498924	5.81161602110024	5.89659933075938	5.40387768728266	5.64086156335828	5.29722699375553	5.41588290337573	5.42823072611426	5.59672910643404	5.48314078871674	5.44396741137551	5.6552914092639	5.86606474164027	5.4687890020707	5.86327158510341	6.05480449874177	5.85958732731691	5.73163483637825	5.88116276098402	5.6714717360563	6.35228768605515	5.92453480313756	5.17342352690871	6.03587673820974	5.598438478944
ADCY10	4.52847662199772	4.5259206977917	4.45636174933902	4.68187923081178	4.75830301258814	4.60962729815153	4.54276771831861	4.8132489923894	4.47642525467034	4.52500284687243	4.63067174201808	4.82330605547612	4.64930190650185	4.65293378941179	4.60050285751177	4.769560678913	4.59747015065581	4.62296031906	4.71840590336798	4.48283943616703	4.56372771703934	4.52385648285432	4.50753608030008	4.5767149147851	4.82149825705826	4.55589974305216	4.78568847525958	4.76042348453737	4.70396520699967	4.67350508994959	4.55203836677661	4.55845670880482	4.46332329592206	4.49761531407405	4.5154597044246	4.6518517461279	4.72629396494289	4.7184197410802	4.56121133451348	4.75326891733115	4.66938745794375	4.71838829410684	4.84777352452918	4.54966316760539	4.86989787160605	4.68846566476385	4.36110954033677	4.66613229103697	4.79240125360825
ADCY2	8.70923748823319	8.23439854905157	8.37518356561683	8.86150005018424	8.3947225072694	8.33841309258807	8.64279999932384	8.55770320465073	8.65141929737698	8.5530092435823	8.01332372162019	8.31419555471809	8.15748845037795	8.44804690455008	8.55362387651247	8.2783236707401	8.23061423458338	8.62320729060002	8.29712290421284	8.31896384117587	8.4826358053184	8.49919809015836	8.50656521499103	8.54901318041692	8.5644711368151	8.58856705175509	8.99602555717747	8.85606929589104	8.31115181719365	8.62135975649156	7.95570559419471	8.16854279602411	8.6731043832984	8.16279597869396	8.20071549498297	8.58844956065828	8.39691550429909	8.22397521593064	8.39987024932796	8.53778291496766	8.92582072075178	8.905032295774	9.1477427812808	8.57726787589827	8.78851283203972	8.63367328501221	8.964991209119	8.82727122976186	8.56056214164406
ADCY3	8.07951546553972	8.01332186157196	7.86880495743362	8.05093353648751	7.95490929109586	8.08510547562431	7.92028004627099	7.88903443023707	8.05310498945506	7.844522034304	7.90603330241227	7.51150130581432	8.04879243867126	8.10851431234154	7.43998999844655	8.00969504805142	8.0530219471151	8.23104993205329	8.00313606591554	7.43490434199043	7.87967986355309	7.52789333912938	7.30552726837182	7.7584313389953	7.57591538505921	7.76213193931355	7.41705274201482	7.47747553280637	7.67308161790796	7.76064115279119	7.32443434490384	7.45383224778097	7.57459103010256	7.67753696854058	7.68179432627746	7.46130454103324	7.60866589858291	7.71702138656869	7.89498624469392	8.20605594890412	7.72597497209749	8.45282532685648	8.28555575353223	8.20405572826882	7.80404288276344	7.84158239746733	7.80223275624543	8.06061640349414	7.97800428171451
ADCY4	8.72361000745527	7.66028853485	8.31830092772626	8.60706936104327	8.5845018997095	8.09045786262379	8.04578281231936	8.36561761546132	8.49498451632185	8.20455125715835	8.01140227597092	7.95300884502949	8.1023811481087	7.81891416386778	7.73619461795342	8.12554791714033	8.11059431689084	8.02778361680339	8.29722444118366	7.74891048139348	8.20635707256329	8.23572027365736	7.72919612394651	8.17542667307431	8.12307498852026	8.30022012958993	7.8116720179011	8.4724746067909	7.80453965266844	8.17802962567392	7.80205538079752	8.14656372280712	7.9780431859259	8.12672356782298	8.07677203970725	8.04643100059719	8.14564919980002	8.0415823302046	7.77199624461878	8.48436914062917	8.0427063787591	8.28310466775885	8.14156965948588	8.1015393148055	8.36227658514312	8.09269747948739	8.37030589812788	8.3103136515064	8.21568158248195
ADCY6	8.0463457677232	7.45910843557553	7.78673782575353	8.15092149495323	8.0559293897951	8.2188130090697	7.45710573683391	7.99961016631757	7.55142518979573	7.45817272727821	7.7714992941373	7.72443455555635	7.53968870145501	7.61181673461872	7.58762075825664	7.81612170411635	7.73281850600287	8.21949780951573	7.8076956722593	7.16785148160218	7.10405354538996	7.10028078393533	7.25227457877975	7.56827354841229	7.28079718983322	7.20773489116833	7.04590910223598	7.47701000822093	7.12143512930043	7.42442522524353	7.5094101336529	7.33042389451778	7.60974143009236	7.59725122052772	7.4865499978835	7.55827159325021	7.37753877031734	7.7828945971612	7.38584786067096	7.85420241978073	7.60284791677389	7.89583462259619	7.68457870591972	7.77902977011308	7.49503434501236	7.2515603685037	7.47586149528792	7.48574640579376	7.77418921921181
ADCY7	7.97545633218729	7.20142383752335	8.06241562333608	6.91115517631171	8.24767238515332	7.70893528465587	7.87286338597764	7.44242786112184	7.829225523953	7.81241440795888	8.67526619619593	7.42729801474587	7.79124397662327	7.94315609889956	7.12871639264523	8.01125152911004	7.9628977138457	8.28202687783593	7.55148208965339	7.36043488956428	7.28559129528326	7.85958484402743	8.00096510476462	7.82179598006012	8.20194484698606	8.30296210407272	7.66840969404875	7.41598751771158	8.02218915382963	8.44088487974585	8.18710444186691	7.01804712291035	8.64022747155613	7.66819119769421	7.59450381324509	8.34560607468871	7.61321469644283	7.61468236021881	7.37213417949715	7.84769058525569	8.7593250486118	8.3494936470214	7.62262952708926	9.01140564521657	7.91780772462954	8.01229342310124	9.21634227754693	8.53019814187743	8.40964196844835
ADCY8	5.99356700921736	5.85213102120779	5.67766299635796	6.5863882838518	5.54021062947757	5.63631587806834	5.28580786729005	6.59266816505733	5.93591528392331	5.78682098083427	6.27454633183457	6.11210865349485	5.53522622179861	6.36916589070894	5.97790406211052	5.06191976787729	6.07843715713028	5.84493162700435	5.99717874614863	5.7737954723939	6.0545992234271	6.49523589976569	5.72358946043066	5.65052358815796	6.26445390596826	5.81894122317982	6.33855663916622	6.30212612115999	5.83252362657463	5.69826077576661	6.53131864911347	6.3876423588347	5.91265232142591	6.89808347280949	6.39975712096682	5.84081048021664	5.68403209631656	5.64259814072113	6.20551887760719	5.58117988727503	5.44447997748994	5.53716951583691	5.32832423331703	5.28643348524495	5.77251819305717	5.661857972094	5.39237058872237	5.47630576436349	5.82519021898642
ADCY9	9.452760985361	8.67875448528482	9.15473321639739	9.01362923912261	9.32692412032816	9.10915304277279	8.85592663028734	8.98285917297923	8.93707182283337	8.90875526784721	9.15536350394555	8.67867257806105	8.92744231367746	9.06980074476579	8.9446971908998	9.12184687883466	9.07279991031406	9.3749400147559	9.27872942098621	8.76702570001934	8.51426507223803	8.83782323135926	8.84291555586228	9.08011097821131	9.09092768146335	9.72766878906774	9.27855562211778	9.32831534110684	9.57666344592172	9.26716172224762	9.23892266378889	8.70546874091308	9.48430708717009	9.17472460482501	9.3594666465577	9.28966134782833	8.9336764235217	8.77384935794453	8.89926573406269	9.33229072536004	9.23915427528618	8.77877922695681	9.07696362617929	9.30657275588511	8.65713837894651	8.79530402326495	9.33296285195234	9.19537813250107	9.03925753919669
ADCYAP1	4.89026988265383	5.25143957068245	4.89094965213778	4.8209476009478	4.9071331227885	5.39091618475446	5.03483525671261	5.44427464209141	4.86683475569704	5.25859337651396	5.05578149911313	4.77309152855412	4.99156664293848	5.0406921772678	4.93622626004961	4.81378543624311	5.02919251181318	5.21024192676014	4.78871967941681	4.87311915129793	4.84334991888608	4.59033964368406	4.56370139450682	4.85125658830561	4.98619762658226	4.84269691062939	4.80200661630863	4.66303621681553	4.78718290675019	4.86820091680659	4.68057526152498	4.88883736805126	4.65459480885306	4.62182306486614	4.87222418606041	4.56101093377367	4.72392973119367	4.7704027167151	4.82733626910956	4.83845249319774	4.8235689220517	4.84731211763385	4.72893622701026	4.72985413075026	4.99191847027817	4.75835786840534	4.60036408125137	4.70224888649266	4.81139594121131
ADCYAP1R1	6.27731820304767	6.292701119592	6.52870467713588	6.37707035297304	6.2583215041217	7.09020487462824	6.34512663999438	6.69471856621006	5.89126453300879	6.43023449467856	6.7219887173611	6.15198861011192	6.23538575306417	6.48520585363206	5.96368413678848	6.21696686560093	6.11093226346165	6.64886187084649	6.24710344209299	5.4803783291314	6.48229767104599	5.77863256060934	6.11007146862247	6.24457925540166	6.07208254369692	6.39456356050502	6.18752462002152	6.39494569629262	6.23092359351991	6.24601959349931	6.1036952647221	6.02295208932486	6.15169985484423	6.01524197217467	6.78839180767582	5.92200886318421	6.63239874583845	6.37053842503195	6.20568212633903	6.62534106127309	5.95473962073701	6.43622965297254	5.95547170398371	6.34293442299768	6.56324186154966	5.7420731790116	6.44593502027873	6.02696665761998	5.85987625112537
ADD1	10.1427121980471	9.94904912516544	10.116838385204	10.2788130477853	10.1313936142345	9.97484180018419	10.1918744439729	10.2657702269542	10.141707949941	10.1250211841148	10.1247245757737	9.96046895674565	9.98068244848058	10.0621272661125	10.0546909758392	9.93871581891286	10.1792871647177	9.97687253524093	10.2439155731502	10.0697204540748	10.1186048281328	10.074042668519	9.91697065983946	10.1119387716587	9.9447319020516	10.1354390965842	9.79544982920135	9.88152348048	9.99942267429683	9.96455777367531	9.65617509999451	9.77564099507521	9.94373623871263	9.91851118650865	9.89399437609655	9.89229967937659	9.89015155591249	9.92803796307047	9.79953620751611	10.3225349376333	10.4143045098223	10.4210777980606	10.2214695907778	10.3434364683914	10.2323374035328	10.2898407329058	10.2639956127351	10.5235297439073	10.2818960731139
ADD2	6.77575826104735	7.22714390730492	6.92236897439639	7.03955072759185	6.59938886217442	7.08624635653634	7.1408323106706	7.46311906046087	6.68072781699943	7.03955411524814	6.64120655956725	6.84664795329887	6.67322710014304	6.59183038004154	6.82347711028843	6.70880437912108	6.95191506190877	7.0634740806644	6.53095642352814	6.97365373175457	6.8930629501058	7.07955889751204	6.67892671653479	6.80701383229628	6.89537532459346	6.49095201990752	6.72421511863835	6.83674530718034	6.98572495891542	6.87960276309992	6.56014217854955	6.96461253529098	6.9228960426958	6.58008516604281	6.73550197478785	6.67568797604651	7.05622281467193	6.53198411771946	6.77632926532429	6.69861616892118	6.49826545051644	6.52244130072074	6.52941613461875	6.28843315002678	6.63362219747797	6.37233907315652	6.34837065657076	6.5453753748765	6.54385071238135
ADD3	11.7363717997423	11.3156976163793	11.5579339204992	11.3121156504778	11.8347869705459	11.5141203311368	11.7170553207656	11.406049438772	11.6024581555994	11.9621599149556	11.8325514583739	11.3946976858055	11.4413634753021	11.6565955766921	11.4621192171782	11.6121202916282	11.4169794898441	11.4712321021489	11.4737550369422	11.0853106013386	11.7546891264526	11.9065714783526	11.7724711063729	11.622677935852	11.5521556642071	12.087874256444	11.8434018022767	11.5984511634245	11.8156467857345	11.741112096933	11.6719705430587	11.4643739079072	12.0172698515341	11.7301352910969	11.6297813216258	11.7474421650973	11.7564428276799	11.6904735187449	11.7005345886893	12.0265563338122	12.3398312665846	12.1725949988098	11.6245402434144	12.1805413405805	11.9741300588955	12.0694362218603	12.3419479726706	12.2049761430214	11.7653246249495
ADGB	4.24490591936979	4.37445493558105	4.25270831036654	4.24307947526688	4.30862638013605	4.28636017732847	4.91348420194331	4.27099951599157	4.50669245352121	4.39235682778377	4.30310716073993	4.40580017502886	4.09112894163721	4.18420475457651	4.35325286559983	3.93908136395079	4.55546384504459	4.33299908523771	4.26347924226235	4.29395311242903	4.25743290599278	4.34031965689175	4.2373117234851	4.44328968922902	4.56931627240713	4.21811864657354	4.37462263421474	4.14970238751483	4.39022384925266	4.39313653475751	4.29167998029679	4.23626087208356	4.37275424566361	4.27978835932204	4.48933414551986	4.30556566391634	4.47147510493846	4.1199562439961	4.46954719757435	4.15527448762494	4.1392032509339	4.22538684112698	4.24602657088692	4.21313445771655	4.4047620292129	4.21042968952696	4.26105370608179	4.26797528646781	4.17998400914896
ADGRA2	9.4461641727574	9.01238472133399	9.17162232570871	9.00812340741402	9.61333344882124	8.99254806195608	8.66227840551742	9.68508373403343	9.16258076825429	9.43230985183006	9.64063134757816	8.93585855191743	9.34979482090259	9.48365209428463	8.93434459885396	9.54007905391545	8.90034912162223	9.47450043674137	9.22567106908584	8.5096322787109	8.61429342434693	8.69559642111455	8.43915594453191	8.45824435605795	8.43011932872897	8.77267511441721	8.32171304838092	8.55885762506619	8.30006885363761	7.25659105344581	8.0732924847929	7.86299515165358	8.21045857119612	8.06538404494123	8.35541606323296	8.31124182440989	8.64830872285098	8.29722759169356	8.3383814257035	9.10356293315749	9.48070403144404	9.50210691980303	8.82326735993002	9.3232545271208	9.41030566422575	8.78043709798384	9.20348799556768	9.57033478743245	9.47577803726521
ADGRA3	7.94452899847105	8.00516279056898	7.90461380505088	8.06857949800084	8.05237387535889	7.51150352194544	7.86188551158013	7.70667618933294	7.2650032421105	7.58659745900805	7.89184032311613	8.12212453982271	7.73271436118116	8.14680404926176	7.85247615431562	7.80500043315372	8.0341728298898	7.50312536387094	7.94804098851598	7.56404563894155	8.43920940388906	7.32668102088397	7.59331532031127	8.07630736081831	7.32707309428122	7.44601571373877	7.89474778780197	7.9089834303426	8.14938922423962	8.28035145844125	8.09135156570541	8.16860649919632	8.00136823179036	8.00185521950531	7.94920043794552	8.02321445352841	7.58513315611665	8.07475649130334	7.66130141704694	7.79621616487734	7.94379922472531	8.01821240150811	7.91955864363568	7.72180455882829	7.38396160670578	7.5847339797493	7.87960472210589	7.68683750944973	8.2659391617636
ADGRB3	4.52605314750002	4.3534023121714	4.75364060045609	4.65250776259094	4.25326729883345	4.75447611197264	4.35603012052391	4.68584663831498	4.46098675785919	4.5190555426645	4.96002393864762	4.53635155105851	4.31793475023741	4.72720867554232	4.67703191328567	4.51948128930723	4.79728327039168	4.65829614330019	4.38706605251449	4.5421636330181	4.52994927789372	4.67084903337828	4.53093699902059	4.79300479092713	4.6118676204516	4.51155948098536	4.53580256780392	4.82388935301112	4.59920645352652	4.77558623873469	4.62599832111963	4.68556542464119	4.88774399711249	4.782070192011	4.53851650486452	4.79844192499808	4.61802066645332	4.6463055104728	4.78106039576145	4.91635457027613	4.76303349290452	4.63003158888066	4.62177955802737	4.9040004814747	4.50942939381818	4.56862702120534	5.08588779432261	4.5832195488526	5.20225001613836
ADGRD1	7.91798461464151	6.25481660294792	7.38206577236417	6.79069696446946	7.40284513383016	7.25737998938385	7.62988995165092	6.53360550329428	6.93994174880199	7.35340064787918	7.79294934167088	6.72356423681887	7.09015518759228	6.99635249706878	6.75132624382574	7.591619483674	7.20509750444924	7.45134330556562	6.84896954053897	6.65235793958639	6.81936482527605	7.65863383637905	6.69584287694772	7.47021135946401	7.62034631713285	8.33303597864624	7.30523194340008	7.22466922315921	7.48578416712688	6.9695171123484	6.9673500522509	6.55132820530936	8.02416492147941	7.05627376986611	7.16833126289079	7.30546676366691	7.5044199081849	7.16259733902538	6.98844711084777	8.1321309240146	8.83170466339886	8.62261272191203	7.36434488820047	8.02597956047384	8.36948831376758	7.66750884716264	8.415162619875	8.33487185190825	7.88169726547068
ADGRD2	6.45860602401897	5.97601081624764	6.21497383122997	6.56146354285374	6.60763314626677	5.94370163045351	6.72402840343235	6.23454384334683	6.45209294016843	6.40815268028446	6.59463599793105	6.35645875995168	6.41571622593705	5.98812399943435	6.50754667470701	6.4008295863188	6.29161817552585	6.26218232296502	6.40403854590441	7.02828053421671	6.59907711078467	6.88338962486118	6.57647957550172	5.38695730635985	6.45909414815834	6.11946231661217	5.8613365496837	6.07936682493504	5.81700806421697	5.77047755624365	6.12806680071223	6.23440388696784	6.34636190771088	6.10012375241372	6.17188067480711	6.16850295240555	6.45733843556705	6.19413827921171	6.02335586884486	6.5821860059966	6.60093289466406	6.4202480021707	6.46908514996042	6.58341844173187	6.85361102552444	6.53563860785543	6.25986954221877	6.48542383105281	6.39099307679331
ADGRE1	5.10309240200412	4.98683538914405	4.94714682212239	4.83782890134303	4.64756629822984	5.01310100658374	4.86990783909403	5.25729608286936	5.08008832556035	5.10019406133358	4.95054906440634	5.35344095245158	5.28215974077581	5.10943435266082	5.16402382534356	4.94884656295595	5.04594872654901	5.10512352397123	4.82389938785463	4.97745107250123	5.0314798438002	5.10685973284091	4.85452832061839	5.10226952426607	5.37654022762457	5.10043302998466	5.3405712439283	5.08126398248145	5.15176288761812	4.88782790089065	5.26143246053381	5.17556434602397	5.20107496125597	5.22614368170646	5.15665284477664	5.09350061738101	5.09086030522798	5.24001613868845	5.12538087321088	5.10802010376172	4.96180888766812	4.98783442970556	5.07104185474335	4.75292667723932	5.42424102189173	5.03472560948409	4.86468948707561	5.04863409421348	5.09673897447296
ADGRE2	5.99596552880187	5.50858226780174	5.72400264159356	5.24647232080451	5.83345446993007	5.85439874888385	5.90290130834436	5.48046238787244	5.6915853838242	5.28118437536757	5.82279644352606	5.73670650488352	5.61072714427437	5.63716927982357	5.65231052490134	5.75971319280864	5.79746018153366	5.57665661303891	5.74428197899908	5.54704580422501	6.04546564289808	5.20234713933618	5.55603651372275	5.45128029743062	5.97310633333774	5.9122872959602	5.4073948913682	5.82598743832278	5.32587866786054	5.58741570385201	5.45748439132198	5.22566907620942	5.52901246029557	5.9215014368959	6.04018355595587	5.40348277365528	5.37619164919011	5.80109469230215	5.78707035001542	5.90663840164081	5.34189685629425	5.49815537558657	5.14348100805403	5.90842675969861	5.31376717892013	5.15753885349757	6.58512110219825	5.34633215013819	5.65094872082245
ADGRE5	9.31192851214785	8.01412556694444	8.49824946833313	8.01497436695343	8.72714818848811	8.35750510495962	9.08345915985495	8.50202375482812	9.01480453381683	8.77901142723504	9.15311827082452	8.11933663077077	8.49463289181993	8.67220214165111	8.6245803659084	8.99977659915151	8.67285454218064	9.06630583092113	8.54206098080873	9.18107884697253	8.83199635395149	9.21123811350377	8.90092795782411	9.25647725860129	8.91698807803803	9.51692758286185	9.06199733868942	8.94796923648346	8.81282142791682	8.60379206015588	8.66677082551249	8.42374152476598	9.2808819559529	8.78760791270322	8.50971419300435	9.06636429282972	8.81490549263189	8.42069257903031	8.65220846598511	9.11762872359169	9.34329120204953	9.37754815883447	8.72244802680699	9.19372710629196	8.96476228798169	8.90824800851462	9.0664265776688	9.10620451962258	8.82142031561582
ADGRF1	4.76808780244437	4.6569294545369	4.59952592428458	4.53609235234833	4.66690358242586	4.68168005995664	4.91215700363627	4.7058376776276	4.66505719894863	4.46156844330327	4.39450640357046	4.70279428515578	4.44914707323355	4.53319310041897	4.36696688071483	4.53279061446103	4.75242553994598	4.71542286512835	4.97816802749885	5.11780580517266	4.65723714740708	4.52710782726983	4.66919069035978	4.866814322238	4.68260974078244	4.94672991676672	4.60459219268331	4.57358569889783	4.44209933482958	4.33743340311369	4.85498430743093	4.96865260075397	4.42192503523519	4.66414534340384	4.61107267891987	4.47379865184577	4.62961953878203	4.57220406301768	4.58067338577087	4.91534813057973	4.65672582391089	4.84023294685977	4.68164655459117	4.51765127906357	4.92983421772623	4.54567366840744	4.26769273624271	4.77195045076208	4.83991387297107
ADGRF2	4.37129536917953	4.57355653027371	4.82269965451039	4.53151979619277	4.67683642342719	4.5092429909466	4.77539424433054	4.55668759266088	4.31190962667806	4.42889990943976	4.50557653251142	4.41730448974369	4.42572300025116	4.69448357065397	4.3988854978004	4.49881076684108	4.53133590391209	4.62788005132765	4.34422326609994	4.52484966177007	4.27033264033469	4.51776811392891	4.51750617581067	4.70658195106997	4.63537954344624	4.43711844025927	4.70476977274459	4.31187116715818	4.44885872133617	4.51942757898088	4.35728509425816	4.4075740615183	4.31509085618613	4.50702439963555	4.44631162182762	4.4332328722581	4.36396623191199	4.56861821370307	4.36942124316594	4.568048487729	4.38416572550757	4.36902771439016	4.61559138394826	4.43671654835283	4.43753210093592	4.6056054782427	4.17242396109293	4.47162214701313	4.42256108637768
ADGRF3	4.31804019378096	4.05226240363896	4.24171761965366	4.13369205057864	4.17918669906576	4.294563060485	4.34136315170845	4.16827334432743	4.10652603500887	4.10998037014893	4.2987308423015	4.40196185477394	4.24450087519803	4.21916890234775	4.09439050136208	4.32311405120254	4.11720996586062	4.23435140224734	4.19358769626413	4.1128140525204	4.06632316071479	4.18603888598715	4.01419179890842	3.92708278970007	4.09457367993075	4.24832468765034	4.09776219705384	4.18051366701055	4.08727753093347	4.26188338136175	4.11521098359927	4.08653132456177	4.04707464959428	4.06155449718964	4.18917434046699	4.09769907441595	4.16366752929573	4.22498697336406	4.14267403990526	4.17315947105431	4.13962296494537	4.15636091198532	3.98481319461051	4.01449816391657	4.41330733694891	4.1256268596305	4.10982113346645	4.08884544968617	4.14468896554693
ADGRF4	7.19005633029843	7.89969359241008	8.06889268542872	7.06690899635629	7.7013844867514	7.9440904577642	7.81044304804239	5.9746338968151	7.57675472814045	7.9533914956267	7.21221445926118	7.67885309145359	8.11774395966615	7.69677936036391	7.60684935641013	7.84427012719153	7.64031415956495	7.41242337227664	7.37560648905378	8.60449110360394	5.98519099007486	6.17393952255132	6.36474115860792	5.54267176788986	6.41598059844608	5.68335651981234	6.51155567692403	5.89013204253175	5.88914893600949	6.10740563068547	5.66639413563819	5.97934854662056	5.05439844503337	6.21910725942834	5.96176176725861	6.32564861324744	5.94441358368025	6.39413303923051	6.5373719640204	7.91464246201226	7.25087042975249	8.53190627289584	8.68483346998283	8.14095129391402	7.49293898456605	8.43596832302175	7.82116394626089	7.89717833046689	7.49301589383708
ADGRF5	7.97651496530352	7.763052175954	8.39123520580434	8.89482293714193	8.669058637098	8.83904134130946	8.02349133557714	8.51510345742226	8.18601797597265	7.95220354744276	8.60455599825728	7.86233975334099	8.13947590913439	8.07641113978514	7.9395683179385	8.09658785059713	7.77940155184841	8.19220428271579	8.39515241550826	7.73622731663415	8.24850558582993	8.93627887488376	8.53355626040819	9.10805035388912	8.35922821125145	8.77011085530371	8.94302386780409	8.59980718077757	8.63986081950897	8.49133981772395	8.70159321003898	8.49264413225428	8.89860871171968	8.90843815647931	8.95552838344767	8.93305979183294	8.82747553277085	8.68005602278859	8.86548773801243	8.82192619437735	8.86579035860472	9.02194737701864	7.94799272844671	8.32167805272001	8.35903468350415	8.69769192613445	8.82200458421411	8.78719580277531	8.83187706825804
ADGRG1	10.3666457588191	11.0434848093756	10.8901536470001	10.8412542707515	10.6648212089104	10.9898606173799	10.6158385958768	10.9819362291588	10.459985654959	10.6329606988443	10.8915532957505	11.0753648993326	10.9605030634861	10.9758173984785	10.9348029578419	10.6383908796609	10.8899097405456	10.7463248474255	10.9613768123114	10.6422164393916	9.92257786204176	9.80939017185677	10.0722790300041	10.0809037103674	9.55667593171749	9.40317491859858	10.0498266604358	9.84371699034691	9.96825242587549	9.62356361940239	9.8213434804195	9.92850446214927	9.37610192646134	9.8356659625816	10.1860449126762	9.97902165412136	9.74724048082602	9.93401956317683	9.99604799031021	10.3741200386878	10.4180459143269	10.2119531934935	10.7341624943185	10.4082014012843	10.2704896508964	10.2281948717165	9.79204899129209	10.2685562954392	10.4118737276551
ADGRG2	5.47684613376408	6.38605513156679	4.93330221269252	5.45162150927439	4.96141953059413	5.23420772821715	5.14727795164481	5.02329154803961	4.96509639949731	5.27482758524655	5.35149080917762	5.76463613720513	5.09554717076883	5.48825684723628	6.02224997685482	5.66185979302568	5.22133471598398	4.74372892753718	4.99510107628492	5.4803783291314	5.46574725527937	4.88515385065347	5.56063183556135	5.4818374506027	5.03294317525826	5.44345534808046	5.44345534808046	5.09985054471074	5.6474801192142	4.9691558013174	6.45809414774689	6.59094262280293	5.65017270589758	5.83796651742095	6.0159371022345	5.48152000144534	5.12075258565227	6.16134098695005	4.91175821958694	5.40987350307903	5.45622673465063	5.07482453962695	5.19798615779687	4.80824457950931	5.44193169620978	4.96555121665245	5.79997116223781	5.01788189009531	5.68822798087415
ADGRG3	6.04675933921152	5.59661405977646	5.81201512158303	5.80073316770905	5.56829794320286	5.41073495937659	5.86752274577682	5.52309378429253	5.33029485571878	5.82405385744037	5.71006297190955	5.73937511368418	5.76157431080998	5.62478890266034	5.49241001691119	5.74950464448352	5.92407901553466	5.86054666106449	5.85831916824645	6.25197188833385	5.6050269502677	5.8627568648354	5.85407344732424	5.8011936762386	5.85914213631187	5.66747563337614	5.82951507801957	5.78743603044352	5.6371426146813	5.56178805129778	5.73463322651741	5.8847076478973	5.66772581660626	5.60345758842572	5.64839459273303	5.8599149484043	5.92732892608897	6.05306844366907	5.74942241297229	5.85539027625588	5.93691926199362	5.7458316544558	5.79485672211199	5.32532242647529	6.11030299488751	5.83090540049073	5.506960852807	5.86349894672552	5.62628727465666
ADGRG5	5.66521925011681	5.73250418918535	6.02660738357551	5.69470710386215	5.75056441318993	6.26030992240996	5.85308286424393	5.89519405031153	5.9203782784203	5.5870830351685	5.83675782297952	6.03481007979324	5.9219697785128	5.61468773500921	5.95865251704196	5.96935783440138	5.82240377637801	5.79847091234693	5.70960318690553	5.79185527006977	5.56860618219831	5.6157944065932	5.60638394100517	5.64629473123128	6.50691362077469	5.89630478535237	6.08991050518228	5.9174001916269	5.67084224415151	5.89363959317579	6.06386485887214	6.00453760311738	6.27155240077	5.96996490289035	5.79693018687813	5.87008769868121	5.89257355476134	5.70583954599483	6.33018743295589	5.86283739597717	5.78612651586724	5.61909437656521	5.75992813273079	5.49905239041926	5.90294922912511	5.70929580499443	5.57305023144484	5.72606933656786	6.02886525612985
ADGRG6	7.22517959847753	8.153304675063	7.89321483751727	7.88866716785903	7.94345331107992	8.07069656592365	7.88237978900101	8.06781679351168	7.52302732313514	7.84114895972938	7.66960565803675	8.0714220680467	8.02185045953633	8.40516886369567	7.94933933348761	8.03798369951495	7.7055858683849	8.09753428573675	7.58971248026753	7.8358371191118	7.42220003885422	7.83289346237861	8.22451914333792	7.19019261805849	8.11944694474509	7.16490950253166	7.48146741979868	7.41511877259139	7.94270035330472	7.77787977277159	7.91645933751009	7.53036820391777	7.39287778862718	8.29518313457081	7.56188015095023	7.82916201831365	7.6620853100546	7.45606873076222	8.0932951410479	7.68383629343662	7.18608421582794	7.63922267334601	7.66840853964161	7.96066062011483	6.55322268435046	7.2228908594509	7.86552584357032	7.37373641009061	7.18922806414248
ADGRG7	4.21906981669858	4.33971750705562	4.08131498195142	4.33012889901121	4.10380201653614	4.26643378721492	4.23976733061212	3.99328643543172	3.94044650700861	4.2588683742308	4.12495751513277	4.28599323866164	4.03615435309671	4.06081059809005	4.61191001671203	4.11039072678731	4.13951295450045	4.05664256395898	4.26668275997865	4.02775609179334	4.00053574501185	4.19291262066938	4.28909955717215	4.37510071044292	4.07033065768989	4.09721803468065	4.1847074670092	4.07566368105773	4.32811995003522	4.12345339264936	4.13868581831381	4.38560513306544	4.17370694931015	4.20320465746068	4.12139629288866	4.13147960131532	4.17168749447478	4.01557439094056	4.2251422831555	4.24772580751037	4.15378396709959	4.11877945153319	4.21377271726862	4.03598915765732	4.14403929799479	4.12879658821996	3.96997354493306	4.12376128751277	4.07118683611757
ADGRL1	7.41467139215657	7.73807448557811	8.03965889830584	7.98429038254157	7.67386615990283	7.60209093124943	7.29219314348136	7.43202680605986	7.50741753079073	7.72902072558251	7.70571032296042	7.73291158644768	7.68499350862703	7.77242040647842	7.86378510631443	7.30769736879739	8.06135959807876	7.95880081793635	7.83243499324312	7.41026007967936	7.61028655105131	7.45916186143176	7.62226965338107	7.63964975851646	7.35556573782309	7.25490546569927	6.92778126271016	7.83006882163791	7.30869330840764	7.45336756197636	7.10646100402292	7.13536476792596	7.40034566306617	7.26380493051888	7.42494095811322	7.69686120359496	7.37072849677061	7.26674257389646	7.31633360277057	7.67745012623855	7.85099554840464	7.65270201525439	7.83348106276335	7.96714940488291	7.52591063902777	7.60319769773288	7.80078175885629	7.82776109083422	7.92389490286901
ADGRL3	8.55266573249205	9.14179783191689	8.60422316478313	8.62307467069759	8.5409985304121	8.05234141449442	7.95273973832867	7.92237356913111	7.82764649160865	8.04241866857534	8.62490981111782	8.7720564640444	7.60444125678354	8.61881579145552	8.80185172809281	7.97247518670511	8.73390241618951	7.37672311022701	8.90034027121734	7.72627093469392	8.63472346797101	7.45991459387795	8.54323431174202	9.13021878409706	6.85753393553988	8.33349314194187	7.91192340846113	8.21073541312172	8.78839165858539	8.46799874557255	8.75877946949267	8.84859428727063	8.6232890881201	8.97960998120775	8.72228600482861	8.82367444718786	8.15725674878581	8.86242158201816	8.35108539259025	8.25037324375833	8.79573828082021	8.05638095564322	7.81919071791457	7.40447394073436	7.87329687266818	7.80665225236997	8.14263700483911	7.98517085881468	9.11660401008886
ADGRL4	9.22641238820326	8.51973390796393	9.39929385138159	9.33883828024882	9.55457174095884	9.66416737871977	8.72979414875031	9.64884349702595	9.44520561815131	9.0221129775739	9.28825806138395	8.83547489361894	8.7787845737358	8.999461591935	9.00012024652929	8.52407839686664	8.99347407469099	9.05358831226487	9.44449441779753	8.57328709276934	9.18719421920266	9.55134133069662	9.22402253354995	9.35792645826132	8.93234565909114	9.73690301715685	9.46004720806095	8.69537065968486	9.10947947113764	9.35986826601673	9.45340817561004	8.825039459709	9.30072235292906	9.18576305919209	9.63324662555366	9.39167509592397	9.34373120929963	8.82946045503438	8.76976046650822	9.61804384559987	9.47882471846995	9.56347218237698	9.06093931314428	9.4499985579322	9.15040327393937	9.54413257110267	9.59876471597347	9.89607358231473	9.40395565669812
ADGRV1	5.73691082664138	5.48298469681607	5.90601325069836	6.00525145201567	5.63997423134247	5.97539065499888	5.80380605925157	5.82403751905856	5.82662547156701	5.62121965006026	5.3550081850492	6.17149327937788	5.46305189917407	5.37745115997694	6.23439056469556	5.7601065189509	5.70079922504131	5.18253613365615	6.29453749740222	6.10250520766571	5.56075062753527	5.76237281723492	5.64691530825453	5.90119084298344	5.90021970791404	6.44407931721988	6.04258972445007	6.28836627257124	5.73261747615727	5.94112935679524	5.9036006425779	6.42496552753406	5.95258608499628	5.89795272775718	6.75551736392599	6.09466010384238	5.83553159683398	6.17436379873297	6.11621796235187	6.26100598379568	5.55887542635505	6.55565922733127	5.77956246340101	5.78557909572453	5.93357977343992	5.77740618909699	5.55302259109613	5.5960257333893	6.22021851743013
ADH1A	4.54225532500211	4.5821329637911	4.46935955174042	4.47873170299331	4.63566332404937	4.78977895425814	4.88004174385195	4.74333411504823	4.47848872895329	5.11252265122897	4.4827669775733	4.96306345807668	4.87453246252302	5.07949770522652	4.7824814614934	5.17360460942185	4.71359605051418	4.79452689214868	4.54182966912633	4.48837456888876	4.8983325361078	4.64827817962499	4.66623685115666	4.70725710841254	4.67852662332435	4.83195117835595	4.68306578113263	4.83818418356757	4.91990231112253	4.55528445143147	4.28989471034926	4.37737594147153	4.81506293485629	4.62168515735134	4.57587211761643	4.65656748611882	4.91222905444314	4.65241293183682	4.65819249680148	4.56308321414109	4.77892540351312	4.61311696485539	4.67883442182182	4.57488639385408	4.58989029349492	4.74720767267071	4.78433571829456	4.7225477160807	4.46804675061566
ADH1B	10.9585344005319	10.8343483546104	11.1249633245627	10.3196185364295	10.686842532342	11.2498962764376	11.9766041560467	11.2945350392688	10.4708863775432	12.0517370440057	11.6399054669601	10.9489003536279	9.64034632414804	11.0265671554426	10.6981966814988	11.754518757661	11.222159696795	11.1165534568633	10.4577501844704	10.5038584426099	11.5119510971685	11.2128613565809	10.8660362332568	12.0849778554693	11.0539636693959	11.4090280780318	11.8576296443324	11.1806628595748	11.3310135368007	10.7089132265732	10.1945594562278	10.3885396706931	11.4616253435932	10.7563134451043	10.8330496684115	10.4960212727194	12.2580172174114	11.2089314146585	11.1204678518361	11.8107840689411	12.3423644150816	12.3746972623641	12.3162334877914	12.3293126566913	11.9620291997262	12.0274119888951	12.5082481226559	12.1005712877398	11.1681832372785
ADH1C	5.73716239395975	5.72577805746272	5.94310120171992	5.57688956692753	5.56674134604139	5.62778301370206	5.92034285156818	5.8743502595529	5.49349150014178	5.98117711087347	5.71164073308839	5.71595800381073	5.5610648404957	5.53775385714813	5.70311165271052	5.84456960650013	5.44787540358588	5.54039220812977	5.61440854636365	5.77210785118559	5.78153463898003	5.60296193232545	5.60653371744351	5.68833366354267	5.68558207915105	5.49086629086861	5.8469505948136	5.90084013688179	5.57627457757581	5.60508324628646	5.52216750337518	5.77377502263707	5.61188170269741	5.90822253779239	5.57917959039852	5.78459721546824	5.98375103809109	5.58802892775323	5.7024998995095	5.98457353512441	5.80424260907333	5.98518882786511	5.74304984303626	5.9614850276538	6.08947958873813	6.06116654378368	5.68053263100284	5.9350352419017	5.82809768045461
ADH4	5.3888601277219	5.43346187147164	5.55061641957544	5.47755867105623	5.5387781629959	5.33531132714463	5.50414541832481	5.43492410068145	5.47343160261062	5.73405673396038	5.33342933400348	5.48723445321802	5.43064447666706	5.40305522209561	5.48104645865537	5.64106694402649	5.37069464253847	5.41432802331889	5.71324071674476	5.85925670424613	5.48941185114762	5.49600839903536	5.8120401891518	5.77858569603361	5.50312661256421	5.46526988123625	5.41610209521825	5.59511149689507	5.64102964400266	5.68205990097673	5.54646067216803	5.58660656376978	5.54979395982312	5.61486040627128	5.70865699949937	5.56521157316759	5.36033858267781	5.47134568542562	5.51518787503732	5.52694849087026	5.60704744029755	5.46696121368644	5.50409854775623	5.61455476294774	5.56021060123481	5.66616467287102	5.56790350725514	5.46632581942553	5.33736220344627
ADH5	10.8370801838176	10.5434665929794	10.75423468346	10.812626086889	10.3373347497097	10.5519134445723	10.8030559871235	10.7787010511056	10.4657147426955	11.0344634742171	10.885098295996	10.7436615503642	10.5468104063226	10.6556256764013	10.6354972945909	10.8966791277658	10.3669458237119	10.733341710166	10.8255504156959	10.4819655468022	10.9464994258159	10.7406013048275	10.6874173807122	10.8142856107448	10.7404784526137	10.8779176588146	10.8239917133251	10.6147073751325	10.5821246002948	10.543718751666	10.5585079478927	10.5293779159082	10.8817082022948	10.4281009327179	10.6710064781114	10.6851565861312	10.8645501978238	10.3438687028622	10.6347753415062	10.8338417663429	11.1703184318663	10.9920067707457	10.7468543767497	10.9830057893788	10.8585721023575	10.8355782989085	11.1188142248809	11.00149698335	11.0462839185254
ADH6	5.22736078436708	5.04235076490542	4.91257914533375	5.18061857970464	5.14392241854414	5.09840221336427	5.26087603349148	5.41843259333633	4.90406910701305	4.9918232915684	4.90898617989089	5.32702665574712	4.87126630584709	5.03672474144244	4.98386978448336	4.96415337260897	5.02506824939852	4.93421222746126	5.19805832852908	4.92494555525226	5.3167234119788	5.01531106943027	5.27189525110885	4.86634625773159	4.8364950777669	5.28658561918179	5.39332819437829	4.96675527426968	5.49025230236117	5.30595496898716	5.39201581189276	4.77204025347629	4.99253810056472	4.70434622933315	4.99116402906258	5.29950203320286	5.0055871224996	5.18891969937495	5.15366630810519	4.98952276856552	4.91865001720996	4.99229530370665	5.37752430646043	5.20089830819339	4.96151480654689	4.81336342075314	4.96144216883178	4.95978967521781	5.48773313610562
ADH7	4.87653048000388	5.20717206320005	4.64713680279038	4.61430907190951	4.41786446334121	4.66277977470495	4.9903616919892	4.76462508093098	4.52019284335022	4.60388619993046	4.67980597420849	4.68170605273059	4.70918719500141	4.88197940043579	4.55056600599804	4.43997572718629	4.52318520261195	4.64833243926016	4.33523206261069	4.58757230798226	4.42041473479046	4.51799963938211	4.54745405695568	4.57851292038308	4.34124933032263	4.61119015855756	4.99182711457456	4.4980015093562	4.71596412229992	4.58112029047864	4.14541513061204	4.48964889753634	4.27051681554785	4.44899140261562	4.4337129272596	4.4459282184451	4.6944932147461	4.58413778777998	4.87738197898382	4.59025912977463	4.59750711669194	4.59266368781188	4.70963421610846	4.73184968894322	4.69954037856127	4.57707360676432	4.55545037231596	4.49188081253945	4.5674376019655
ADHFE1	7.18794602034195	7.56858800324089	7.04915844527422	7.4449755850369	7.19955380726979	7.18467958892732	7.38153551920325	7.22925482884758	6.9697993757749	7.13771408400435	7.12514938128591	7.25420878455824	7.44103913678621	7.70578899915709	7.99265947596408	7.31830229023125	7.25449217558791	7.23968866304488	7.23362901336882	7.41732490830823	6.94067336675601	6.77575122501725	6.86088363878088	7.6135519805839	6.86583658265979	6.92244129286535	7.05188472733995	6.86412553677863	7.55331069799238	7.41622779308367	7.5970731753129	7.42637554354773	7.11996238608968	7.49915629201722	7.22625263875944	6.76827278683142	7.15940577504451	7.19013193694219	7.32369275025775	7.27722496676639	7.36858377299565	7.42966805693957	6.9944138633607	7.05286765004359	6.90252195747843	6.8639319914576	7.291448659681	7.1905443523263	7.54976389563581
ADI1	11.2977471205623	11.1921502647494	10.8878583609522	11.20723351025	11.0097069961969	11.0265496182583	11.1132656313763	11.1273670581509	11.0330804635636	10.919932369392	11.2494792140037	11.2063817331903	11.0212525300316	11.380830342333	11.1871621114387	10.940161897689	11.1191849655042	11.1032225394472	11.062049903368	11.0566865353158	11.0215929559769	11.2695472010635	10.9348690927919	11.1832751743961	11.2868717489905	10.9094423598477	11.226108276231	11.0706120995246	10.9628955719543	10.9469115184993	11.0511616628512	11.1025981850172	11.3786879648799	11.2966138853818	11.3796450649509	11.1053421714677	10.8752134822892	11.3467563009363	10.9996652018561	11.2743474972567	11.3520243606325	11.2611376997491	11.1891854234862	11.1039455489793	11.2785701902075	11.3626727623842	11.2038907637051	11.0231334389895	11.3324945840788
ADIPOQ	10.0054146532683	9.47321868477446	8.63151490189686	9.22934390296348	8.01035205913009	10.6101943977855	9.96386337734133	10.5094407545889	6.22952499734134	9.72203473862392	8.97757381134615	9.4286655353262	9.48851997564439	9.92486149384785	8.5723320596372	9.26461148095679	9.76136794478346	8.41347602162709	8.23966410863699	8.33649215530478	9.52703645641537	8.56843481372934	8.73204786046936	10.6305291118816	9.90113114603453	8.58023233711035	9.40119445328348	8.80155803623772	9.49171853694235	7.59133941083422	9.11863726574155	8.3221347272262	10.1368361199777	9.76828432324204	8.10892290186681	8.17843513169622	10.9292500419571	8.25825527988525	7.79135049038079	7.41045476552946	10.0426448925437	10.3161258108322	9.05419386395978	8.7329689218984	9.73147356221984	9.25431016106573	10.3089640940617	10.6503365012629	8.89682231075651
ADIPOR1	10.1013647716936	10.258174814477	10.3679475522606	10.3048929999982	10.2054319212115	10.1779669376571	10.023163826913	9.99822387523137	10.0392794461258	10.3205903324636	10.1089675733515	10.3850919877047	10.2424010490979	10.2266124388786	10.3581818002349	10.454514730166	10.4861569981907	10.3654452796445	10.3140705227588	10.2296101277906	9.55767651627489	9.57115625720883	9.77488216771063	9.62745896172523	9.44828704416366	9.50411456512937	9.61542590238351	9.54572646375227	9.43485032653138	9.40578307657853	9.5409868243248	9.66051505121907	9.63612930291188	9.7928152107561	9.72182136990134	9.65361657979221	9.64057098479837	9.74978860216587	9.69177992264362	10.0549833382307	9.89908852164741	9.96038128655203	10.2162426031634	10.1651828980458	9.80517551888768	10.046412118138	9.93328971081199	9.99863392604563	9.84732832345183
ADIPOR2	9.71240114656656	9.75316212081596	9.43618653591659	9.70819053989835	9.41854595312109	10.0491655698392	9.4996189596936	9.64128782508412	9.50213134283154	9.41761926010683	9.52396073565577	9.62232444103121	9.69238911084071	9.57139067517539	9.49061824613868	9.6194342191813	9.85085370284256	9.72593847666906	9.62835891161059	9.71466488711749	9.83588082907321	9.77246319381928	9.78234744372865	9.75688156832014	9.86550705186847	9.60179051340167	9.78344502999949	9.85683526577229	9.68031078688691	9.5987053219132	9.65011203625043	9.77281164566249	9.80347101924946	9.85977399419619	9.79349573419531	9.80862997531447	9.90709871630488	9.85504067287373	9.89523747433108	9.95062768639283	9.65244862481866	9.77209733554599	10.0918795453104	9.75058061057468	9.75554716842856	9.75751068310523	9.74396243476839	9.63212804623049	9.82963345676277
ADIRF	11.8200575109966	11.2667184187497	11.042772500091	11.8972218047874	11.5865120269812	11.6213285083646	11.5998512600114	11.7593064378432	11.3568678489285	11.7021534026607	11.5142796255885	11.1592458652991	11.3083409302843	11.3235222238036	11.2620649624276	11.4656739033549	11.3505907987102	11.0964452804702	11.4488432245962	11.2540514233995	11.4885922104202	11.5327707513165	11.1563721713981	11.8796181547791	11.4736825673665	11.9243547661426	11.5501957507614	11.4518403479201	11.2298002639041	11.0391513947873	11.2868899399171	11.1086811838098	11.656640988131	11.4309410457175	11.4501544897948	11.2233739679355	11.962435633447	11.2462271871584	11.1615774354753	11.5524454549506	11.5013102224132	11.7731417400812	11.2270033929929	11.139137052449	11.7185582189606	11.359498873581	11.5743963660467	11.8849642700891	11.7040095993787
ADK	10.3353871522146	10.287138394339	10.0702344056942	10.1966917226058	10.0814785877613	10.3270076880073	10.3423995500759	9.98654932360098	10.2361129365208	10.0591376242699	9.9390403321794	10.223495286541	10.3849392459433	9.97408277015123	10.1552791607138	10.2637831256281	10.3770086287889	10.2461645923681	10.2099679736864	10.4221164813538	10.4928324111525	10.0759331131266	10.3171410319824	10.1155753811718	10.36458540972	10.0620606028855	10.371242631872	10.3758220496959	10.2600030378779	10.2069714916548	9.92566678402289	10.3333874625273	10.1399904270744	10.1200969840763	10.3918044811126	10.2430478432567	10.210210922429	10.5300165098972	10.3475507282948	10.1759461669883	9.7618916913535	10.2741309260543	10.5657067685457	9.97935103533462	9.96129223205982	10.2958816210414	10.0816072277539	10.1204928594334	10.1321197809095
ADM	9.94363325706876	9.19815438605244	9.77744070261245	9.6686004236382	9.05824018358332	9.68014425917663	9.96640878366909	8.75276912950582	9.64926523877328	9.65776997113004	9.69279790227495	9.13222496183095	8.81278571584878	9.0529287950224	8.47518458518141	8.87361845827616	9.80336791636408	9.29785698674928	9.3654119425024	9.65409191676899	9.53721555027833	10.1721274212366	9.28363641547892	10.2418187794135	9.30474724095091	10.4820461346725	10.423215251157	9.3747864050983	9.60813272342014	9.14749054605522	8.88436230482428	9.20747032981302	9.80295033855817	9.29792458648663	9.96596753106712	8.99392012999019	9.63203124237637	9.76645215365744	9.44299602504238	10.8160921327369	9.91364019869073	9.98239240165659	9.91870098280067	10.1379119078193	9.93868306993035	10.6845606350496	9.86464422180169	10.3133441551499	9.52976802070234
ADM5	7.05608312320508	6.58262553717876	6.29466172035912	6.86849534010757	7.20131919760261	7.11216544424554	6.8547690530838	6.69743299309797	7.13115945829683	6.58591816816184	7.24559894699254	6.59593609749792	6.35750224100035	6.89456786868691	6.90875654660963	7.06719419680896	6.69683421653408	6.34347279152211	7.07493408220892	6.52673757998868	6.51300507680538	7.07058390258602	6.8208985912532	6.94282882298652	6.75161741893165	6.85361572422657	7.11217020107985	6.85089956331485	6.63490313032344	6.66195320114932	6.6114000124177	6.90940231657241	7.14556691968338	7.09573369804026	6.8667762674139	6.96870697790704	6.98728539444141	6.6233807444015	6.53222803063387	6.99156816690806	6.77301777941873	6.98249196769428	6.90000361154416	6.85320585992091	7.30437557367035	6.73073690844509	7.03887102609957	6.66848046233541	7.13657670789199
ADNP	10.5474934588665	10.5838994452218	10.7497085615886	10.5297169085126	10.7265862874571	10.9054821443283	10.8411224937151	10.8212997713127	10.5944281830937	10.8911701341866	10.5352819286572	10.6054527052523	10.7298297864694	10.5168073365784	10.8586396539166	10.6802106365142	10.477773327645	10.7389463796195	10.6084386510593	10.3553013526963	10.4357111898247	10.4167998472101	10.7864323354335	10.5881193441662	10.631856821726	10.6574743382493	10.6996349827746	10.6717091452029	10.6674879499412	10.8435035462169	10.5915893347084	10.656242209293	10.5286878541536	10.6960365001686	10.4536652682058	10.6420831534798	10.7838127409919	10.6974111928517	10.6286792625765	10.6262596796037	10.5308512867708	10.586780919842	10.5287726776456	10.7650516900537	10.2496441357342	10.5710987119883	10.5091746177813	10.3740519582542	10.4707590479127
ADNP2	9.03288780946213	9.63968881990382	9.66521906590725	9.85501069643477	9.48302064239016	9.764086263816	9.6109445584166	9.49126785515135	9.56782345796351	9.43048219258322	9.54136813882758	9.39837986280306	9.33430085736792	9.32244602061864	9.4843147024661	9.23443317288183	9.50026782270847	9.45984647354122	9.3678946533899	9.46146986988008	9.68859479779779	9.27445442771558	9.69652184974482	9.82156214074786	9.43064905877977	9.48353551450094	9.39628531528655	9.58574744016573	9.53434125616318	9.35006593531828	9.37812852854492	9.52106520682928	9.2509632696713	9.48796225509938	9.67271576291825	9.74102139144615	9.59008057097162	9.41378854880974	9.5801472410413	9.04137647718354	9.05721606111744	9.16625943422631	9.12028652345442	9.10005887743185	9.02962279655363	9.35241946775155	9.2701767275314	9.08629501358643	9.04541152147576
ADO	8.54053844319821	8.77577777868195	8.74451662791386	8.7069277088613	8.84160126408308	8.47466348951824	8.31536925834234	8.30860856690177	8.40864576211279	8.35317849060635	8.74602267535911	8.67886787219876	8.69943563060817	9.12260326136995	9.05603370929259	8.85701694397777	8.78153846471728	8.95963666634661	8.59330804681655	8.87162878107463	9.06296728001882	9.02013046839187	9.04820464428743	8.81475048249089	8.84368468087042	8.76796556591046	8.72021799780138	9.04788452942797	8.45863874651094	8.58363748518493	8.9526929999468	8.73850200963938	8.73316740985094	9.03344342818351	8.72077067528505	9.04470303771418	8.90867076256766	8.79442763461635	9.04703526709899	8.68527780978371	8.61681769052377	8.73611705834063	8.79699375833876	8.75522070233271	8.09958507369067	8.50318295766582	9.04507712596458	8.48927659899237	8.64931586504285
ADORA1	6.6996009827323	6.60028908177748	5.98313875329798	6.82420135988772	6.02347705223702	6.41048733752991	5.86154604002788	7.27838117708738	6.21786337915748	6.33292837687101	6.12337523754886	6.28552731830202	6.03667858696613	6.39281274112485	6.13986881097032	5.98787943792873	6.61260717340667	6.70841567756551	6.17175692889265	6.26726631533451	5.99657694121989	6.13952391088766	6.15479719223673	5.94830688094792	5.99716290912682	6.08277310174904	6.01339008649993	6.03244166250318	6.00447880773687	5.78570828532967	5.90886809467107	6.16692055116376	5.78149848700154	6.2994275240014	6.03934285345935	6.03370341208946	6.09676820843602	6.26503342859761	6.11946598214035	5.93401645732939	5.89815023778764	5.72980385938419	5.77063368180785	5.87590012205021	5.97819918155321	5.75348973302336	5.7968157888481	5.96779666424606	6.13571912096588
ADORA2B	7.3614824739847	7.96735495851149	7.83128463550223	7.97064070724266	7.98259524292447	7.65776375003681	7.87405917896517	8.02951313965746	7.60255965678153	7.96617122240053	7.88505373236721	8.04469531652896	8.1186784982262	8.13099961156836	8.18811876512785	8.24579773234466	7.93695808181826	8.17486067108829	7.91300816826783	8.01428519362585	7.82753398023388	8.08000039312734	7.57661684496073	7.35565554381011	7.52020339248571	7.49435819174795	7.92579951984635	8.07911593983343	7.23975607405222	7.59378224459253	7.21643901135975	7.65977047268704	7.52503851867041	7.79613036379362	7.48761614039611	7.81637204707979	7.69103542779803	7.6876489467991	7.72989832822204	7.21126809127262	6.84968365499835	7.66209912109457	7.55921538761495	7.71757039457195	6.76761747987293	6.97930846396359	7.93910483101828	7.03081789734842	7.02174166997845
ADORA3	5.48141784144025	5.36634909601585	4.96102640786127	5.43333255739219	5.38222114602262	5.2501886225788	5.02255498659485	5.47954824571767	5.13855028405544	5.59123572882745	5.07073178441927	5.31881547703341	5.53373574243723	5.42018274905229	5.4614454105411	5.29647449072407	5.57520153202847	5.30327946766394	5.48486102475577	5.07943530842073	5.48622190052841	5.68464295684051	5.34261694440153	5.13402587970483	5.36358001470422	5.18813641718144	5.27021825858851	5.13154560797791	4.92812373674321	5.21610134667297	5.19776104769989	5.36931029645139	5.60049234458629	5.26156499420245	4.80610399469921	5.06191683991441	5.37517414569454	5.48227219331995	5.4713063604679	5.1480991284538	5.08173879506444	5.23779736982107	5.6897713794452	5.69189431490944	5.28030054765509	5.15177319259411	5.62901992485954	5.34103913585231	5.26845395618754
ADPGK	8.90210836905308	8.3988688159986	8.91816995255236	8.74260678652174	8.90583825511046	8.69294028200121	8.63830389342241	8.61894951193891	8.7871133648075	8.88040941813952	8.88446005003386	8.67529300019588	8.74159717972496	8.78076529282415	8.86686877011229	8.95813053493993	8.68477949693889	8.85873515681522	8.92803258497927	8.66712564242832	8.55989241828301	8.71055852948259	8.54229602764818	8.76068886504187	8.81085295447227	9.03824183309758	8.68729363967872	8.66411174573956	8.64015729013315	8.92001050818898	8.75414393880186	8.87315567035341	9.0527354135384	8.8107095531913	8.8185652324861	8.75496072490477	8.75892675834275	8.75328453780319	8.77108455618355	8.90996962089899	8.99737933492237	9.19525136806951	8.99164636384473	9.07186522636265	8.96421298943977	9.01207148307763	8.95249761141753	8.67814671153139	8.8460957411968
ADPRH	6.37630855151463	6.23791479055264	6.20381974704141	6.04932172607523	6.06752041587285	6.44424387697215	6.12239676821781	6.31007699632597	6.23434756066152	6.49472717844244	6.08041743327589	6.45492231423354	6.29780958326484	6.01597505074983	5.92195480056126	6.42551890457539	6.11035647099351	6.29383931162294	6.10429609159133	5.97028142218122	6.07946522636946	6.18336375132413	6.07524034027182	6.00121860750707	6.21929329385185	6.39339835139353	6.24470720072549	6.12783994236862	6.19658724296342	6.34340189903723	6.05199807365852	6.03931568919956	6.06183285408163	6.11648249716997	6.19924614383828	6.06556449338851	6.23486484075142	6.10260604805035	6.39297926713634	6.10157315576365	6.19353076327626	6.33964076582043	6.15747344857574	5.96352088846996	6.17290559093852	6.12009373540554	6.02098573090116	6.32851839121852	6.20428697657286
ADPRHL1	5.53575693535421	5.34425799534439	5.42275641583091	5.55316254523336	5.34447578184888	5.48004090046114	5.55278966819173	5.7044829241717	5.74459802141437	5.49505262408076	5.43014324011534	5.63292694668626	5.53125686306721	5.36139243758899	5.37883784873346	5.27536603640188	5.19267290678836	5.80079391185651	5.55833139073399	5.71497708047581	5.29525972270492	5.36282361580452	5.30554718421545	5.57343955430865	5.59375123137568	5.5294812317522	5.39730085817868	5.46010022162873	5.19163189297931	5.60233569241077	5.4293751161401	5.64144440848035	5.44814415548553	5.24433858624876	5.34546095136675	5.44731352961053	5.52779022495586	5.48936759965629	5.54292671198037	5.39679810213088	5.34454139825171	5.42697428903419	5.27396765962207	5.23362337703772	5.50025313371836	5.40522287775278	5.00513943546956	5.37090391066168	5.45651072506888
ADPRM	7.45948849234636	7.48206135021413	7.49473749241713	7.47811335063418	7.18340927322623	6.78513168064227	7.65021904248218	7.04895043811603	7.49398123967464	7.41247607187405	7.42108213081848	7.20163179663755	7.15820819257434	7.46639825351245	7.46204935523931	6.99945370986855	7.25331235940227	7.21599845173918	7.63341226619925	7.13222175315025	7.95511413770897	7.61536447158914	7.59601464075915	7.65011470035548	7.69983718405624	7.44025891849316	7.73380445449067	7.72222418040731	7.69934143135527	7.75244960645843	7.18311504217681	7.33041504431656	7.2975460644798	7.62933965538081	7.79053394206382	7.60523280140874	7.81872749805286	7.66785387409699	7.6352559812017	7.54048634429152	7.51784745787287	7.81541754132374	7.49284729056763	7.57346333848139	7.14370095518486	7.91472866265199	7.77714385807204	7.50485141131865	7.50355265720095
ADPRS	9.36757090688915	9.31911422146306	8.9880262026092	9.16553959138802	9.05993205499909	9.12553292344828	9.31623240660741	9.09789414497966	9.28141963281257	9.03344721403486	9.02301557272988	9.22765132483877	8.84709578505167	9.07961030256218	9.06857143527795	9.17414602496237	9.11612515458238	8.94999968789704	9.18509463906861	9.22732915078517	9.2789847485081	9.09312973810051	8.83403557258982	9.17682291275819	9.26206423496117	8.86705470183604	9.26410351208916	9.22961752149865	9.15224104567498	9.15320283213958	8.88500217139504	9.09756547145611	9.07736692144966	9.07916168322242	9.13699504035814	9.0290675609583	9.15200344910236	9.16494871454069	9.07160477128001	9.27186177942577	9.23776223015809	9.2676858759347	9.4831434838185	9.2322300910341	8.86983122334943	9.26103994625093	9.26629094485697	9.15425679517118	9.27333128247279
ADRA1A	4.34236135689155	4.55864583546654	4.48090932497674	4.78209588602711	5.09967218417366	4.51787173808378	4.48774756321583	4.99211763199488	4.56161897176256	4.60731954638271	4.93514688020968	4.61182343883266	4.33683222468779	4.9691537949179	4.79065964608125	4.87177569444168	4.91780637042645	4.67941554371369	4.98402879951676	4.91469646083194	4.71627825225053	4.75913748376274	4.58996310339402	4.73103091805917	4.72546401121402	4.65200670567118	4.62601827382474	4.5682418371183	4.96245662980384	4.62571393174442	4.69421659521381	4.94086423615916	4.79741914376908	4.67911421572057	4.79734849396645	4.83422405005297	5.0595825598459	5.0069702214727	4.70701292978435	4.32492920480469	4.55556379268529	4.47182101634453	4.34419125393188	4.68432588711729	4.64030922647345	4.40117177237111	4.5939860355174	4.51820680293076	4.70557719580474
ADRA1B	5.23923858711395	4.71671872772039	4.84755028175172	5.00118368669126	5.36074456127056	4.76975211032311	5.00767241058579	5.0645071087615	4.93224423290819	5.09849273719243	4.89299774625994	4.98153846035325	4.88727144216579	4.77750947187232	5.0423248802382	4.95460354921652	4.74564250143185	5.04573020360857	5.1171468672526	4.89649196135824	4.86307661313979	5.09621211467228	4.76561694457497	4.91747282504797	5.15871199078821	4.92293055521475	4.92836200230259	5.37984025210348	4.81821093054267	5.0712223892784	5.42847644803122	5.18039339413275	5.18184226191309	5.27886955083822	5.16143548779011	5.22803493261086	5.10768617596304	4.83682554227614	5.09544393521972	4.99929539033528	4.91530333770479	5.12449196055457	4.96901284452718	4.8674863858107	5.07596258236633	4.95027326930468	4.63583438456407	4.91227631996774	5.02951345899722
ADRA1D	5.13000986346701	5.03357055661823	5.07168425053464	4.85958027681401	4.79214947102116	4.79267825717615	5.30896666276135	5.31226164429237	4.99116914557805	4.69412549322926	4.7469446249226	5.16871127290643	4.84055187153525	4.79954048129488	5.05765018133371	5.08946445870729	5.09790293693877	4.64137528704437	4.96218758377824	5.13807327234181	5.47492487736319	5.27500449404357	5.10382946662753	5.0917269183881	5.6726984848326	5.3168675942243	5.83213587920402	4.93269302468781	5.25471690647357	5.20953147305929	5.04040987227717	5.63765492293652	5.44393942974987	5.51698445130108	5.25125401366792	5.37468836554364	5.63518551757244	5.20685700058983	5.37056703339313	4.99244215806446	5.14456812288548	4.95874641886417	4.98438528339182	4.85944852893587	5.51281998469978	5.11409991138022	4.83344819508292	5.4083623602956	5.03246992730221
ADRA2A	8.77943587961182	8.97734118520547	9.29068234326105	9.35026890987703	9.60231954239469	9.95644734108448	8.78502427898288	9.36903861525373	8.68489037258461	8.93524540222879	9.19642370970153	8.76744253861185	9.09696809509145	9.28584662488964	8.40940772099665	8.89720391808988	8.94967009322295	9.35694060962691	9.64146407941111	8.08664948757573	8.84340017862739	8.83736472736242	8.90970382538814	8.76228432540809	8.39894570734743	9.01389277960017	8.40458683914527	8.1932540937727	8.81908727145752	8.62587581833755	8.79988902402192	8.08772807300155	8.82706471729439	8.63691922483862	8.87265678280454	8.69857455185555	9.12658048440409	8.53276621622924	8.9053726176756	8.94234392224786	9.22092123520021	8.81870316949864	8.58757808633336	8.83268514540261	8.83921199128035	8.55101389148207	9.58622422340166	9.08265902529974	8.99121628847118
ADRA2B	6.59774912932918	5.52465271125276	5.5955761432613	5.84940803312656	6.08229411106024	6.01889355351374	6.35782391646178	5.66316589259653	6.02160449420687	6.02143867147935	5.93219940206173	6.07472391561694	6.37043312688772	5.55162357359029	5.97284028357224	5.92783342713755	6.06169627311885	5.94679836250115	6.01911239361282	5.78754253416484	6.03760386939338	6.13460664645785	6.0301647040758	5.80212975043703	6.60707281727745	5.88133590838074	6.47236367172443	6.08818937645915	6.02244536843574	6.48450626761888	6.12011353071646	6.19436053789643	6.40051796024861	6.14962409373945	6.11412143250148	6.09370799057982	6.56286538944714	6.12448239332888	6.16667846499795	6.36972723774296	6.45464428450416	6.16540632819065	6.65709145412775	6.06947410039276	6.67504763243671	6.40051201154286	5.6127141884446	6.44035788098679	6.32568917995763
ADRA2C	6.98448920833789	6.64542119773032	6.46915326279777	7.00078372683394	7.16375071736655	6.11699596848333	6.91182295689587	6.57763731428466	6.79561661864251	6.6142590811929	6.89228525298802	6.85554430714118	6.38914361985855	6.49360067737948	6.59344805705106	7.06028617544149	6.87498683011336	6.91909269666183	6.6351399415836	6.84126046480093	6.99379726208941	7.13336135664775	7.07512598952508	6.81540085540369	6.85258383281865	6.86812317877152	6.9351643034397	6.62062964381134	6.79511876879369	6.60560530351299	6.61822438109036	6.98425416644599	6.87491976358482	7.00235452235439	6.66585935229954	6.84485984465072	6.94326780688497	6.79898740190967	7.12216137159155	7.07966382583013	6.8911952470361	6.84631012427253	6.96063080236071	6.78822418556063	6.96286116761457	6.95562548860772	6.21623311177133	6.92485979618811	6.79784267321106
ADRB1	5.16430697958919	6.3235827762543	5.41372055849525	5.53275922025372	4.92639936549557	4.93559724103435	5.63436299189402	5.90039459426044	4.74762384317606	5.51574101851115	6.02605992772641	5.36579725265605	5.59467956915011	5.99533153547359	6.08334452989947	5.16706857286948	5.68293282010555	5.03659804278731	5.8519781269915	5.42414292676754	6.41277937825367	5.99790968811086	6.14782115073898	7.19861815137298	5.33736220071348	5.81313292564476	6.72327725816351	6.79541723913113	6.68546652870214	6.14851938945044	7.66137588345903	6.45417039657305	6.13325579846948	6.52046751546456	6.33942336103472	5.83967724236225	5.8679235700464	7.4134622713463	5.69858429166493	5.67298263266175	6.18376949065322	5.4575142565936	5.81393160380252	6.20642835619639	5.48370840728109	5.75705663632334	7.18005530057072	5.25822026574117	6.90157967221886
ADRB2	8.19845168072322	8.26714491169402	8.89675664986349	8.16397650332327	8.24613460478934	8.15026869179761	8.6135083497911	8.83622648880955	8.25037815326434	8.2973821517071	7.69816742407826	8.05642600462325	8.30354315109672	8.24563590654655	8.291686267479	8.60790654613642	7.91428653417453	8.28427007396127	8.20266163576929	8.0981321393211	8.68986772617066	8.68006054629433	8.4408355006706	7.85352467812161	8.19733561796787	8.2977679535355	9.2178760362458	8.19845089381001	8.00393138529876	8.45633531402924	8.24134856854873	7.81758693495337	7.81569502121946	8.09040638048461	7.82305211911436	8.29312783554085	7.98665503730636	7.82410043582505	7.83250698587299	7.86254824444804	7.22461835969493	7.54173743274598	8.26053293756641	8.78133959466464	7.21197133899171	7.63286978393228	8.18763285675023	7.77393442773821	7.54783206376497
ADRM1	9.66027246342565	9.8540888393084	9.53102131926949	9.85918233716927	9.56982335946196	9.66548465817064	9.59222903392306	9.66113115305333	9.57054850618928	9.26710573873678	9.45672621543526	9.64746219853896	9.74903103429578	9.57986576928427	9.3721743255297	9.55557026748568	9.76965132654848	9.63159941965358	9.69547409152187	9.58302235581322	9.00733239623747	8.44814252190419	8.54224637443693	9.32606198224086	8.93679667854942	9.04723088476522	9.04353820882856	8.8206259881306	8.79729604149271	8.93909260766311	8.86940598218872	9.16239124120432	8.78637373064727	8.9299160495764	9.24194006048962	9.02170531547447	8.94040791733632	9.1006081117949	8.80032471610602	9.22415509186615	9.30283783923053	9.44471091617427	9.5832676006868	9.23829888101221	9.44091667892452	9.31176828091101	8.55537171759131	9.28107953814996	9.38022673348887
ADSL	9.91136881790217	9.52289131074193	9.51146281060731	9.36434916842596	9.52458005956731	9.4475322748404	9.90967414205948	9.53340584375432	9.55383818981226	9.61940658132044	9.82668045879791	9.21611504508515	9.71383970746668	9.40430088855021	9.74176276122224	9.3072401709382	9.53611836620717	9.37510172450458	9.66014826771692	9.65758616560041	9.33895227721721	9.54460724919818	9.52576566362762	9.58814823040247	9.86903298553042	10.013994777318	9.85841662476523	9.68239602008584	9.68034724766474	9.66125633884864	9.77528841517334	9.87772307665509	10.0184202124658	9.81630589759179	9.62684820937999	9.68138864289299	9.52993922262471	9.69198885456423	9.5457769342309	9.82650021740427	9.81825909364287	9.85227191636687	9.86421880851107	9.77290149929195	9.90096321001277	9.92129276834381	9.86244924600772	9.6480450593339	9.76844517888258
ADSS1	6.37565736819883	7.13524634546023	7.07115629646389	7.01520005910684	7.38968985278901	6.80760539780167	6.56681275734125	6.99374985618588	6.82037077628329	6.67361330862325	6.63851361155155	6.92169179809561	7.34670183926384	7.18008955958539	6.85277502797356	6.37922466560545	6.43533856446062	6.93133328903444	6.95303901858942	6.39496424096621	6.77885195359564	6.48479954198764	6.96362100758115	7.39525338898894	6.85819910045839	6.36021169751483	6.94246687710336	6.70894085554215	6.42000571478017	7.18140964238903	6.04051111034579	6.28141087011186	6.15146879502027	6.41555739196055	6.78952297326022	6.60897945213541	7.29719755343872	6.65203600288034	6.7545220810187	6.43198704766118	6.39721459013474	6.57351445834634	7.08179371055202	7.1151698173905	6.92858994319598	6.9893546985957	7.07438636693803	6.28011693871562	6.76475697582216
ADSS2	8.55192787073925	8.56662697348253	8.85109871673694	8.99712677050217	8.60454244532299	8.74365642094445	8.66824325476552	8.43774819167504	8.70046875527616	8.96515404502041	8.75218477009124	8.62786292884822	8.7439681590488	8.56486050047122	8.89562549762644	8.6084624909275	8.83111173123941	8.80653193075079	8.78198152975778	8.60076050988792	8.30450954144007	8.70843520527911	8.47230132992887	8.40857845393445	8.2377779407075	8.17214055586514	8.34415389361983	8.28145098180994	8.08569881731504	8.3802217582172	8.04991452631016	8.41867965776463	8.25663097879354	8.58988778417111	8.55516740901136	8.37656731235482	8.32314158372664	8.11028796948077	8.44105567109076	8.98837128265036	8.66273907927949	8.76112775067143	8.81588369701433	9.27405908420815	8.50172605544512	9.05534479903143	9.08343710509336	8.87937753935794	8.66076730841118
ADTRP	8.99589957305296	9.69738138570838	8.12984943684193	7.31795976607157	7.26870272622971	7.77629228215011	8.22470467718768	7.13412555733057	8.63603457940523	7.77423097899442	9.37151419305705	9.15821222027417	8.59760772951991	9.74683328616745	9.6875504125277	8.45614807967861	8.6226246283946	7.42654678818336	7.87136463750343	9.47776962631666	9.27626919931043	8.18153239438268	8.80869376918068	9.55548435688896	8.690334960419	8.23350231545369	8.34525217122793	8.08749870743217	9.43787112301632	8.28020925606217	9.99661248781904	10.0941620047282	9.05224744603539	9.97895493746081	9.95218294783554	9.06702019659013	7.70585140123943	10.0288717934696	8.88157508607842	8.90913267751851	9.03699588734754	8.56741699340744	9.01028956548375	8.0345352195467	8.56688997071274	8.50545720586633	9.23413910159279	8.02383530247551	9.46853167329303
AEBP1	11.2588883897936	10.0268898712122	10.7653159876658	10.1819203097231	11.3192282022316	10.8685447999908	10.6754427687257	10.6085264086636	10.5500386307129	11.0587083543454	11.2787134042587	10.2495449367663	10.5908464007559	10.6174269104311	10.1228844600716	10.9139818997294	10.7043289061117	11.0775660321617	10.3922906544317	10.320751712267	10.439615069624	10.8678813536924	9.87079827988975	10.9116839215643	10.4369780104033	11.0164246752674	10.8559160085855	10.2894125476572	10.5950666644283	10.2245473698703	10.5125949559044	9.95909128225727	10.9522327842796	10.0413473377121	10.2965065603822	10.8077935691584	10.4636678588794	10.1555381921403	10.0800294868577	11.455223138533	11.9521340301198	11.6665857599616	10.7129851836419	11.3512696006896	11.73699799712	11.1778748649314	11.042345104509	11.8455400235578	11.2572308209168
AEBP2	8.66152242603763	9.10050350882932	9.19640691929705	9.08264780587179	9.05385130826727	9.01650680511859	8.99609866237477	8.70441063029202	9.11290143560914	8.84895000727587	8.54275343676081	8.87986128685872	8.82475698477027	8.99421496858648	9.07275560084012	8.64764652200968	9.09020179288918	8.85071139969446	9.21494143763289	8.78044147296796	9.27276018945454	9.43466042265727	9.71979882100102	8.65805205585359	8.32982239216111	8.68330598264628	8.60492941726752	8.94154135980974	9.16977842152985	9.47489293930683	8.89214646781953	8.60223860525898	8.83129240542076	9.09947765399455	8.80323473314839	9.19968121250294	8.79650415590672	8.76495612654349	9.29682109917175	8.90560190447257	8.88094801323199	8.89657307033428	8.82473441347994	9.33949590326163	8.3687742718289	9.30712609503581	9.35327312279498	9.10803040195308	8.80984516679328
AEN	6.79436102185103	6.66985428940726	6.49961698845389	7.06352614112219	6.54584760268369	7.24163673959711	7.09784783602409	6.50389063313052	7.02094486709978	6.5805659865323	6.7776318329007	6.68405807122762	6.82164372772454	6.99635249706878	7.06766784058669	6.83450825237512	6.90179186214127	6.91774336571659	7.03705368636762	6.94037272757005	7.06228110574912	6.98147497882648	6.77638742959777	6.78013520873636	6.80889044562348	6.91099240671944	6.85282267534184	6.3570923499588	6.3441092715327	6.79327929549643	6.09972489688932	6.57479057942638	6.54331953573502	6.41179155758226	6.36931434455302	6.35885082623764	6.2968766647821	6.13097569761417	6.62701266931371	6.71703125173018	6.561410954136	6.76995195064483	6.70124868185511	6.64770407163408	6.6607937146675	6.57254879260322	6.29115960174423	6.27591602879452	6.6067383900665
AFAP1	4.58369297746289	4.49107364775143	4.60157979170386	4.84913306806337	4.49963070006118	4.28298880221265	4.0635576547841	4.44428184506713	4.04459745375327	4.29757163344121	4.32395820534093	4.149511596365	4.26778933367832	4.38750679659003	4.21880644054137	4.30883839167069	4.23668720857335	4.4669834933787	4.63519241962107	3.98582586713748	4.26980865759223	4.52253824535431	4.33951656868558	4.48338711411236	4.13597081851438	4.58188744385835	4.16223393064663	4.166234967654	4.4109610893807	4.15776931480775	4.09159600843189	4.06670239739102	4.53566149672709	4.24493706293119	4.19614531361211	4.39875095632902	4.23564977348963	4.43427043467779	4.24500126649065	4.17392558973419	4.42683031504459	4.28823096860411	3.93412171003172	4.22802452585549	4.08421003669216	4.20297204067884	4.25246149788344	4.15605152369959	4.18544871614934
AFAP1L1	7.38271412960011	6.46879544306008	7.02882487854476	7.06869057999114	7.2525423348703	6.76625455237943	6.45900214011422	6.74304942153698	6.05572846155366	7.67439749519797	7.17816355897599	6.81757373395311	6.88126537945515	6.73640074854007	6.33244008312216	6.99962695749393	7.24364076139383	7.53570519488183	6.90303175052698	6.01582795864154	7.42324576408959	7.05963082366334	6.22188329047822	7.45796838655459	6.52340666843745	6.95745202479559	7.21662242174783	6.81132376149272	6.05743957437719	6.39011769647522	6.18485351601025	6.57803667913457	7.28326981365294	6.94999881531887	6.78203891717705	6.67979320688621	6.68962527121071	6.6096453998937	6.45860386648631	6.74419700658374	7.62796751683549	7.26674833658242	6.9848991534775	7.26299050479411	6.29962976439184	6.69928993615393	7.62987214786608	6.67813070401938	7.26051721391203
AFAP1L2	6.2169767429218	6.05777743949739	6.48445190510529	6.91295457645504	6.38060549489351	6.78003395901532	6.56186314650384	6.7525889222683	6.1970606230596	6.51848149192955	6.64794152374751	6.67728469199169	6.86473531942853	6.67185802809451	6.68669800916255	6.51525200893548	6.57962260339124	6.58581050359161	6.66626746795215	6.14454480207325	6.31847800309274	6.41150096556373	6.20006612032944	6.03961403459905	6.22724080018816	6.04817255694929	6.15789053046437	6.34532936870848	6.49638175704746	6.58709684322083	6.32080141876836	6.64231879833113	6.01259965798841	6.34357243431229	6.35807896192346	6.08793271411873	6.25347693331812	6.07818045530988	6.57784409494518	5.94805096151903	5.53403839811809	6.33400267098817	5.74560979633299	6.41335166493878	5.45823720532628	5.79166819731017	6.26314063334296	5.97001500784828	6.14282594272303
AFDN	10.1677097081426	10.2235213767024	10.4788340105025	10.3102185796203	10.481076361349	10.4299812979677	10.1518461947519	10.1375997218417	10.1278654456679	10.3081682027577	10.152935552044	10.4949990931898	10.2316435454845	10.2877170736524	10.1890862514998	10.3422908004271	10.3779593870241	10.2753559634772	10.2969920152708	10.0822532914961	10.3313539418776	9.98750611361593	10.341563164646	10.2287888291685	10.1913201148633	9.78779918845476	9.9609636105691	10.4693815497752	10.2035395805949	10.2115506645621	10.0586288757131	10.1111431776158	9.97027483027741	10.3709979746969	10.2281545344304	10.3223109797813	10.1059998883941	10.3438937320367	10.4808484843909	10.2549075639565	10.2064129408351	10.2317111793755	10.4948278865767	10.4783165149297	10.0252566281449	10.2419863850076	10.1485526488301	10.2763933253446	10.3071897862078
AFF1	10.7517484074606	11.0258906027846	11.0100166738071	10.9647976594294	11.2348769930089	11.0791026917704	11.2179064122443	11.1189993698871	11.0373545043598	11.1444377732318	10.957518307341	10.7641877949171	10.7816261529564	10.9357734309737	11.1132847439437	10.9690819623574	10.8606705245278	11.1628979582084	11.0513632430794	10.9852778319563	11.1363783156706	11.2547769597083	11.4375555210023	11.283693928689	11.0953238373548	11.4564041292756	11.4425365453847	11.2891641901713	11.4786900372016	11.2713039501766	11.169890537344	11.1636795417413	11.1541045773437	11.2597494144701	11.2554308028398	11.2112872946484	11.5450345358923	11.1996464581604	11.2438530659669	10.9422257341826	10.9125903544868	10.8226733916438	10.9253616564737	11.1748946857514	10.8287444925369	11.0889382008948	11.1740223477061	11.0593877498078	10.6952230706533
AFF2	5.51890751603741	5.48071130109573	5.5182207948306	5.2673348767837	5.40290766721273	5.5654921908148	5.33444346602603	5.19813427488676	5.14472668997468	5.44925859533633	5.2352834497372	5.33704986702224	5.53697706061125	5.5246976722516	5.2584908229945	5.45319579621335	5.39189915150315	5.25847840660358	5.37522994018028	5.38042198118334	4.95880049022366	5.14546345813798	4.78500895617306	5.61243062354321	5.3560783499559	5.60198547095929	5.69402559128991	5.28648549391021	5.35422868819275	5.45769037377408	5.83548060159252	5.24717857812669	5.33018913426668	5.03874567272624	5.12930329569027	5.23475108117558	5.32890510001983	5.56930045583057	5.42672060039528	5.49287561478509	5.20775278108257	5.40019475654427	5.4138173455106	5.49486114508289	5.53566162613312	5.20042325045588	5.14357343301213	5.14745809129712	5.80298651862607
AFF3	7.26070993983575	6.16324893406171	6.77924196814171	6.52566422766319	8.01876278539436	6.43373222767251	5.02034605652275	5.85281608692188	5.89379237533404	7.35850184383352	7.59911814727352	6.41401153552367	6.81285940563467	7.1484134920724	5.95017120852761	6.81448000152387	6.5846258871974	6.45802679115428	6.94093863487062	6.67774358035346	6.66411185420993	7.51765591575027	6.67927223032851	7.15505637964509	7.5716545133019	8.32468826159613	7.17294408262189	7.41504670796547	7.12899350930386	6.94152583816074	7.48435853648392	5.97577960858965	8.09461411212823	6.92077901422967	6.60623983888234	7.71348342725143	6.43947281409201	6.87622214679921	6.77759483760266	6.56689937320617	6.84130363792679	7.31346322792741	6.42761178849541	7.29059262824608	7.61232184524103	6.92798966548316	7.98558389405722	6.23362296597519	7.96912512856085
AFF4	9.97052110485484	10.1432093170387	10.0697403539515	9.88159632326879	10.0458779385672	9.96916512999149	9.9509710744009	9.91976003350252	10.0257837169414	9.98597411025264	10.0898055940259	9.77159854420442	9.51635962480023	9.89674797783669	9.92967582856214	9.71613012051137	10.0363868595087	9.90186516906297	10.2238958027599	9.91986473582697	10.2118112111141	10.6117111232019	10.5419911546259	9.98791911655182	9.69166192186713	10.0311198429706	9.90201119410689	10.1444440908515	9.9735225053517	10.1977722700006	9.88354263535994	9.80416130067092	10.0986880568541	10.179927375422	9.83401000991579	9.94746784764933	10.0495517296605	9.96368070227355	9.94514486543957	9.98042119656098	10.1264086354733	9.84108582980287	9.779394487497	10.2086802635631	9.44479727094859	10.2640791734799	10.2542765324738	9.8864124970723	9.92930413505022
AFG1L	4.61127302767378	4.45579881921221	4.12523081725468	4.47659885193852	4.48571369078403	4.39882234526441	5.05362209348953	4.62127987882705	4.30419857929761	4.343772038514	4.59083590990911	4.08973748041638	4.55710734361373	4.5889443724706	4.55234175435403	4.91646094384674	4.70447311596372	4.60112256212087	4.59099752482769	4.56872394112424	4.40935652968127	4.72001176042325	4.60474521397658	4.73560097791222	4.51346624770266	4.44049753032113	4.69027623767649	4.55315442424805	4.57676986408451	4.62823089237844	4.7899920942756	4.55579358842156	4.25862577316472	4.65229835579138	4.40486182385456	4.340430514229	4.58872419311116	4.70800293978888	4.47740765432861	4.4232890536228	4.32575217747553	4.54416474085896	4.46919901188458	4.40762074426352	4.55764506926086	4.38405714042676	4.4266571237267	4.32708521152021	4.40381459921736
AFG3L2	10.8725446580214	11.2861259323237	10.9982885027559	11.3388804819015	10.560380117595	10.837641915139	11.1922101758817	10.9886546964562	11.11083222008	10.6845882111614	10.8495056063586	10.9721339052006	10.7712309774883	10.9860619496452	11.0302003331357	10.801807813069	11.1301785427398	10.7896451176603	11.0842160971144	11.0387702370983	11.5003866125264	11.1433200862362	11.3484240305567	11.2390972584124	11.0632386517022	10.9468396987796	11.096541624698	11.4821631661588	11.1452926533781	11.3597955110791	10.9589383512241	10.9813072641552	11.0736192831427	11.2648909463221	11.3227641919248	11.1917812700218	11.1493875682873	11.0559646430118	11.1348298696925	10.9239880755606	11.045783679456	10.6999488722726	11.0558842519247	11.1336082574167	10.7058760401884	11.2554813490632	11.1705114990697	10.7799951385077	10.9996544479389
AFM	4.43958026382189	4.63988422427349	4.41129315407985	4.32920709833195	4.42265117989423	4.28676683744226	4.23629205662583	4.44363238166846	4.28069255410157	4.45788027932038	4.53520550019725	4.35324547993896	4.21468671422825	4.43941447458573	4.77086047363454	4.47566021892682	4.67941106052234	4.54228939874346	4.3329950479483	4.23357317961555	4.09830984162558	4.29620622726035	4.11620550488369	4.17242396109293	4.28723464731879	4.31677236344085	4.43345455935363	4.4746281586661	4.21544302738101	4.37394282618652	4.30054189709514	4.20862500444265	4.28723464731879	4.09289846158408	4.26354280645903	4.32806656296891	4.20162174578791	4.34272671957451	4.37995182908831	4.23737153902259	4.17648680786991	4.21217004783762	4.18145431246013	4.25098426902206	4.24857215635485	4.21101236446343	4.23587792664068	4.28512894521038	4.48816246062227
AFMID	6.1099006369824	5.77344900853953	5.76043654724663	6.13463419572579	5.77933617367998	5.63677244945033	6.04106200225434	5.78160672307219	6.36377144858023	5.75038582479397	5.95059567388806	6.1224287966666	5.97109778112821	5.69907497192598	5.88362815129653	5.70892434258871	6.16055147805956	6.0348640701111	5.87581607458603	6.59807506297707	5.93331565885273	6.07629332170157	6.08852643877194	5.92199749833844	6.20671200657934	6.11413374586755	5.92558429300551	6.02180017007936	6.00447880773687	5.81301407905285	6.00509488676059	6.16838786174196	5.81450740786348	5.92174253619018	6.08461017445695	6.0473137955932	6.10790306678477	5.73100743884628	5.9630555026028	6.27890859511025	6.20611881983165	6.27434665348582	6.26936928165704	6.04088598453979	6.33314175417367	6.26421680029821	5.86633760479616	6.3992528630981	6.11787880560102
AFP	5.03029809253908	5.2700078012135	4.79392120823012	4.68682414176093	4.860558285344	5.17184543564275	5.28173075108731	5.11941073541539	5.31337279069221	4.95116262973984	5.23020598506038	5.26907186997152	5.22890302994437	5.17183473084406	5.03757518377905	5.26859486306892	5.05725724371028	5.10367636549506	5.08533408300325	5.17193547150194	4.96475695599143	5.06458643781208	4.93715012096717	5.31237912164522	5.4851471151768	5.14618078029272	5.14608849778174	5.21569340617441	5.09962179784117	5.41708853840003	5.10042972351516	5.13602671180349	5.44920022722932	5.04083293565922	5.16644594800709	5.27215645688957	5.09609701961728	5.07270417629098	5.04960558844517	5.4371379201452	5.18028594426815	5.25124316067086	5.39401737146916	5.1094027241846	5.38004621020047	5.30506359508669	4.95131576773191	5.27829798274904	5.37447088203054
AFTPH	9.52324237483553	10.3314316422006	9.86379957725487	10.2896700538413	10.0518075042659	10.3384057247442	9.93445867163129	10.3397720574745	10.044150151163	10.2209085921377	10.104575056485	10.090136346036	10.179073096957	10.1826781807733	10.4149173383345	10.0475332828532	10.1166019275491	10.0692474622838	10.1290020758656	10.4442802494002	9.94375598724843	10.068189918366	9.9506920183499	9.83940753430405	10.0436719754877	9.66167391767964	10.1716942198829	10.1636374113134	9.96684291991925	9.91030115158023	9.84189352310043	9.9396121651553	9.60369559876134	10.1097664754626	9.90364600222732	10.0262601048619	10.0347540087888	10.089032222434	9.9580835857796	10.0609207131583	9.41732907354592	10.0977659828138	10.0546713533145	9.65549837279904	9.93608022911852	9.86273708749378	9.63444579800849	9.95657828335045	9.97329389856083
AGA	10.0604815697501	10.3040236104987	9.4567977587806	8.95902707691025	9.50954956403978	9.20938798972855	9.85813127275152	8.87080854129185	9.60580250037706	9.26875114391876	9.62429100321461	9.86587307261279	9.46188428943913	9.55863737275383	9.84488085438362	10.0704120142132	9.73799729377635	9.48845930401276	9.57867371297713	9.42796809304743	10.1314466590172	9.26689151504931	10.1545502771398	9.57955927315924	9.13915908761889	10.174050843699	10.1162463638899	9.7260896201299	9.49074599641224	9.93684202822954	9.81976564259365	9.34961285770698	9.91044730894516	9.92535564599789	10.2354047635639	10.0671268691868	9.71092346487893	10.2336209508454	9.60066146318084	9.56638415953757	10.0037799478281	10.0084401229982	9.95997573677998	10.0901840091269	9.96500601264865	9.94689135903838	10.3190787461142	9.76886783417238	10.0677131336362
AGAP1	8.83265191728447	8.41166566326817	8.82822596932705	8.70942038522754	8.96056758081331	8.47905072067902	8.74346889412703	8.26926417391754	8.34996621947468	9.03509125858199	9.04798529430552	8.39100477583556	8.460034190255	8.3528337339774	8.17222089431045	8.79727890458893	8.70259560211824	8.72956557732656	8.47587714605246	8.18076924660925	9.05708102371453	9.22743884554133	8.78446565297281	9.40461960854019	9.0744955001595	9.49945329072669	8.99418638691344	8.87838875569277	8.85003545870152	8.50452947864214	8.67623669911561	8.88129945030235	9.4506163541058	8.85398347309823	9.11535740971831	9.17433010713647	9.40528995926572	9.06797970641632	8.75128402183669	8.61713373859893	9.3480924545967	8.89823439917437	8.97752504403038	9.05086897151704	8.85937584476401	8.84561618709508	8.7842032605037	8.97977088145315	8.96543651376189
AGAP3	9.00266016505521	9.09626786038618	8.98313436924075	9.16435199892043	9.10858511939061	9.00633285041907	8.92049009251079	9.33201265981573	8.92244867707195	9.02323751011252	8.96998620224131	9.03332731737531	8.82743205060171	9.03011973870973	9.02007585330171	8.95347560718113	8.82633547605447	9.07548000397568	9.2002295647146	8.88371512428377	8.73918579387322	8.77908353048058	8.92861037877998	8.77650984480337	8.90010361497742	8.80831778585299	8.90520814906079	8.70552205307201	8.86955110032128	8.91288624373381	8.73808894178453	8.75366698298932	8.62437878499253	8.78065675159765	8.71913345331552	8.78572220308535	8.63058589114958	8.61500203091493	8.63096467318453	8.93719269022087	8.64963211688404	8.83397098274879	8.98650391013305	8.77906313688678	8.94324681684049	8.73624874301617	8.65861260480687	8.8653954777962	8.8931991019263
AGAP4	6.80884552115944	6.02488581179338	6.81864759472625	6.22605130310287	6.14135227060028	6.16757031701569	7.04350659828227	6.21361541007186	7.37628047116466	6.43198138813668	6.51884246944078	6.20760608209022	6.03163600702771	6.14716272934083	5.66745577534065	6.36247603576474	6.22117987632715	6.18155816493935	6.43746557638174	7.09561788679822	6.86010563908817	7.05482030320367	7.23263081712889	7.14727847231364	6.48768458973523	7.34733406598724	6.2401738223245	7.49646023700496	7.22254968098915	7.26523397504314	7.08063393107266	6.82358761305921	7.05764524676468	6.47484647904445	7.30611412526092	6.60850832090031	6.53762858833635	6.70177052359401	6.99918011049103	6.5710519813852	6.92008558630274	6.38085445738743	6.30175921451554	7.18201066949573	5.97785804870903	6.2606172657741	7.3864503559781	6.16762569356685	5.9349610178074
AGAP6	6.49343585864786	6.19976662119433	6.42137607180717	6.42599463896317	6.30562911136366	6.21012790334686	6.51831810352958	6.15590807002506	6.23781420886041	6.62586629013164	6.23928638643321	6.42894135797345	6.45208329157143	6.03110554459426	6.1609543846299	6.53281417979158	6.56658214397414	6.52767503907125	6.30446835023411	6.11261605294785	6.39773653818362	6.41891244028858	6.22426128370882	6.37452279333313	6.65714273836997	6.62640034691408	6.14118829663243	6.68262173916372	6.57113256596207	6.56301845935762	6.68496517129395	6.48640362869678	6.183933255795	6.4941418768306	6.29794789808388	6.28676754421372	6.37995745474895	6.62997119363571	6.65778737398131	6.2409818580985	6.29484200149508	6.21996500746268	5.99732432126663	5.96676209375338	6.35458863454495	6.08136641943271	6.01315509952785	6.24421444447864	6.38408353269287
AGAP9	5.38978353235302	5.64199742843405	5.40275542795541	5.54303934410903	5.72155115972516	5.29305483748988	5.45466477510819	5.08996692031268	5.40181285881192	5.33401011630216	5.18106130616729	5.07628488298377	5.2401533710483	5.14487003618164	5.00313477624212	5.61582653073797	4.87022147900602	5.2081074465258	5.36353946405097	5.76050905341896	6.2446862620453	6.12526316441824	6.0051824618841	5.71346337193409	5.88185110123531	5.83397188511503	5.44655068159412	6.23969806529066	5.64607369277769	5.35802312509072	5.58763127184077	5.18867991420225	5.50051181868231	5.51197768711778	5.67623377851425	5.61614235378006	5.7441538336327	5.70583954599483	5.7419811664841	5.54737703770797	5.7433764356572	5.1250120469722	5.32885917489189	5.95503563563117	4.99777994543025	5.40351125953161	5.85566893031993	5.5653124354293	5.25708141340821
AGBL1	4.65683985532766	4.6995081217797	4.79644844930572	4.81339267711123	4.33849964921903	4.89207915417271	4.87857631984457	4.49542861234186	4.6267658378054	4.91547494992312	4.71663111005098	4.65985179040939	4.84843597959676	4.70971772728601	4.44949738121055	4.70280239829949	4.64019136865912	4.60572342115995	4.76700542832609	4.63135531756482	4.49717971359561	4.66395111951236	4.45881715578638	4.5499639844486	4.51450354511089	4.67768587292121	4.37013233345871	4.38812362047183	4.68658226225979	4.36952937570995	4.3777063824026	4.61617796988152	4.45055511421759	4.43392084162281	4.27638526824692	4.3912303009314	4.54190404620286	4.7449910244616	4.45774024609757	4.65332246875117	4.48110106132603	4.5530272702394	4.63920182385249	4.48335150743274	4.70679575149074	4.52701021381379	4.47607935213336	4.52912187252197	4.58991238894871
AGBL2	4.93451022176027	4.67829833110121	4.64468339577828	4.54352304246621	4.66347849785192	4.72591705421668	4.4782325653368	4.69306930857806	4.87520453680114	4.62744610499058	4.61992869459384	4.76358166118499	4.67840699790995	4.53642154525987	4.79986933464456	5.06942342024332	4.50744105102303	4.68433897248946	4.69395341457004	4.58198508286033	4.61371497198422	4.26645884751376	4.42943023115473	4.48338711411236	4.46554379827563	4.33061216019775	4.66399544695638	4.46634075581246	4.39924818297371	4.43746056897532	4.78293253965979	4.63861922962126	4.67264210590183	4.67849890184884	4.63164534633927	4.79368860754579	4.67581668020252	4.70927654423273	4.44553917710537	4.81216985610109	4.59981708561621	4.69144369864865	4.82571251832834	4.69188533073184	4.91267708144108	4.8112478924259	4.47195586549103	4.46120829535973	4.8268261673044
AGBL3	4.18510804314419	3.92961491039698	3.93666929645395	3.87391162622043	3.98381177282155	4.12820664683694	4.33745649412556	4.11770346066016	4.1822119110109	3.80796281873012	4.26023781348969	4.11018354380275	4.21842407335712	4.10004512095909	4.21410539224063	4.00478209912673	4.01507950217292	3.99825415792042	4.3681355752074	3.92676077766803	3.98539877350527	4.13666917620837	4.11953679531009	4.21515118719064	4.22627387677611	4.13342266529728	4.2481760473057	4.17284526683573	4.0784276823822	4.21094941974365	4.16165576294073	4.00227586123357	4.20853271069628	4.02746323697595	3.98353669253746	4.04431509801102	3.92540754763229	4.11073852130805	4.02904509645447	4.16514483428501	4.19258051727749	4.18232413813799	4.21503284788	4.86896858510587	4.00684056608483	4.48957870019528	4.67984606293255	4.14171352568895	4.17212737504323
AGBL4	4.98969697711686	5.19221882360317	4.96472963489311	4.85900375035493	4.81253645741706	5.09641416988211	5.13045840045401	5.07096469123747	4.80131754886455	5.12049987191912	5.01931487974566	5.02384486672042	5.00069527438269	4.82829919373054	5.22242257825925	4.9419818750329	4.85875257248383	4.60629863369948	4.71070156215331	5.12864459261196	4.84667746361572	4.99503851129594	4.75267634422408	4.63304414760577	5.15481727826088	4.9338436749604	5.00852488853182	5.00302837540714	5.03107964668216	4.94671721704527	4.98873695828626	4.86186231015424	4.77519662336545	4.96996037574522	4.98514521137603	5.01702801440394	5.04849542325073	4.90646149049883	4.96757697272064	5.1691657174344	4.92444044334713	5.22071729691971	5.20704572559449	4.81947182540678	5.32827216841602	5.11926681000808	4.620591993175	5.02316762173084	5.18206180295134
AGBL5	7.72291567566898	8.12984501359355	7.78012973310973	8.1296158962	7.47994613444333	8.02281164493048	7.89211333438212	8.09906294690654	7.71448403353694	7.85809382718888	7.59747192519677	7.86774209609801	7.88827606948568	7.89352347818726	7.97080774091585	7.69393830828677	8.13357395931268	7.87294113014979	7.85564618886874	8.02137243652837	7.82757645911773	7.31771868970989	7.45312997422311	7.88982252313957	7.70545067921118	7.80454740388683	7.81824177813556	7.88652127683805	7.54040458346842	7.4214010168735	7.68427505648004	8.06733875414562	7.78733311094902	7.74710047992149	7.65886017424676	7.83501212268503	7.76343852738812	7.92631942080689	7.72149168011044	7.65316326311923	7.42298474061075	7.79670457362654	8.1788999846862	7.69520271807983	7.53608251616427	7.61268053273684	7.53554789590452	7.61810225745351	7.9600054170952
AGER	5.28653841333751	5.28317293255549	5.18336150954105	5.1358398563958	5.34915420953034	5.21112632150074	5.12494343420742	5.25538069646935	5.39157531679926	5.48630620197176	5.29666349096557	5.4895479777833	5.27234159287055	5.13472334313376	5.23843649087396	5.20035805699687	5.22780550382978	5.30661900451439	5.31357346358861	5.43202560041691	5.4921615918708	5.45642237573744	5.26972676850388	5.16948603630646	5.66360999108284	5.62793644888498	5.35478414611075	5.30115755159703	5.07018368571569	5.17149290240758	5.2186274068264	5.41199392870461	5.55168716078122	5.69545120646188	5.56477147661534	5.60156645572511	5.54206432707774	5.3448291551447	5.11964991084436	5.1748702107455	5.28637051004157	5.21149102051843	5.05492961754875	5.14191574484103	5.48212498406546	5.21185494789661	4.89029910637415	5.56766505320431	5.26802734341613
AGFG1	9.03699168741337	8.87090044669754	8.64115719466511	8.60680057435579	8.66566829423042	8.90966339207224	8.95819233280751	8.87527873302912	8.92994248645325	8.9017362877291	8.80526369218114	8.85636872198907	8.73391634922155	8.90833398371063	8.74339769719951	8.77553872993998	9.05947405925037	8.67755222169069	8.64882768496188	8.63409379909871	9.48523471293423	9.15388697531197	9.10319371266387	9.07494558372494	9.13850429899923	9.26990831391013	9.06821209682094	9.20036366619639	8.96836611835981	9.0569541798551	8.70848713620024	8.88374766808634	9.13024171385955	9.02498394535541	9.09644916110436	8.98448013020309	9.23759313382028	9.2578329147775	9.06342552268561	9.00519417334574	9.08982615716048	9.23653683479396	8.86362360734125	8.99375559583791	8.94651738487744	9.04326925429395	9.0535826243964	9.10985019633434	8.91029498942697
AGFG2	7.77282823863056	7.69166995544374	7.7230358684859	8.0701386803831	7.60434759279789	7.73007896187419	7.88737972717069	7.90239757650896	7.51288191888333	7.34045388996859	7.53035809664486	7.98865996674425	7.70775185078721	7.71707643009904	7.74063161278393	7.57694239488677	7.94953222552439	7.44730420140478	7.93037609299588	7.84313812397752	7.10787507406508	7.03953658611148	7.02756547623131	7.30776916141462	7.68348524309829	7.01217909200657	7.35701411561226	7.18793034968663	7.35394026385814	7.40191925486371	6.92475143559532	7.37241174460304	6.99222386007	7.17179514747192	7.45824308275323	7.61892154423848	7.40669424674113	7.17682535434655	7.60982911287607	7.90201235690186	7.80129748191341	7.94093428945935	7.79823092157842	7.70505169471208	7.76334889672637	7.8531679979121	7.48401808584445	7.86684115799582	8.02153290456694
AGGF1	9.05225505840875	9.1407286486017	9.08953666653258	9.19665423282469	9.07184656644884	9.16794222181716	9.13257360859118	9.08712966035034	9.19853941577906	9.27029280770837	8.95659000667466	8.81360139346054	9.21891797075463	9.02016780510529	9.25805807249889	9.14738138321618	9.23252237386728	9.04886188051112	9.18729267017252	8.86825762631828	9.07357756493947	9.00320152018192	9.15658225929793	8.86453979669991	8.89063650437304	8.98889230885391	9.01171149374471	8.98178050726566	8.91799793964988	9.29823350029839	8.80537329218851	9.13045193776695	8.94471853594359	9.1003136726509	9.02974290389151	8.92868563870911	9.23196563149911	9.04681100355663	9.24531488792456	8.95819378560168	9.02635803309644	9.23301795011157	9.23097172470414	9.14990020065387	9.15174221772094	9.12967160388028	9.21223337009328	9.07317458109015	9.16386542137231
AGK	9.17348295439347	8.76150988428831	8.79955134442351	9.09368368489965	8.63822392502827	8.60601123573853	8.95764368668838	8.98357503087122	8.76384220897137	8.8860414994029	8.8284562295265	8.6685663658386	8.61806066978114	8.6016077431587	8.7887809143667	8.65057801579669	8.83320504058161	8.91290716105952	9.01301399467075	8.68116132117712	8.94266364356845	8.70313544091497	8.80959074808407	8.84468104000944	9.19815723756286	9.01852058610506	9.06709919466231	8.93379390562087	8.80667375304637	9.11512984037745	8.58774007201296	8.99879693662318	9.07867551081281	8.7693025393343	8.95680198861963	8.61444281432909	9.06267125781856	9.05523722428118	9.01876225831339	8.9225167746823	8.73986273423377	8.92670335940914	8.89836644117625	8.85568261194802	9.01144675174589	9.11057527870242	8.92136055150933	8.63685702568851	9.02531104623381
AGL	9.34237334456116	8.90124999979727	9.31003459871332	9.29657898320852	9.22909081415055	9.2110264349945	9.24416826606417	9.40215843700177	9.10201427769136	8.73689837588595	9.22906246094458	9.27199211404535	8.93493810704345	9.37447372264474	9.25889258965858	8.93625939785942	9.22313032069052	8.72766435228822	9.39770358890109	9.12961505677865	9.31287061897643	9.5911297348338	9.76803034467647	9.19407194882499	9.31476106344303	9.29205158662941	9.35557687301775	9.27277381899474	9.79318483847856	9.77926584752859	9.45022407594733	8.9914514779624	9.73409689107544	9.75744794523697	9.53914448061182	9.68856393198894	9.34269569936893	9.35154465135731	9.17404360923267	9.67681913047856	9.78416692157214	9.47420534225635	9.63943426056335	10.0281247838941	9.39470223078531	9.80585108371387	10.2253664496213	9.67210368935721	9.46319864899604
AGMAT	5.45149424524262	5.32439105377568	4.81106519078391	5.18576701367984	5.23350552325628	5.11408678567701	5.6743798739751	5.4134076122454	5.605184686554	5.40108329077149	5.22252784660237	5.21631154208055	5.1776437427349	5.42479428221868	5.43422499484709	5.0158773325018	5.00320070768903	4.96694992391519	5.15878867660377	5.0960159417765	5.15024471483907	5.11718651826241	4.93904693950232	5.15924405813616	5.16361218051169	5.40429550594823	4.75866369937187	5.11442959825248	5.11909780084395	4.92808565565913	4.99933617212718	5.1632207030213	5.12569890045375	4.84387432209206	5.05753675162276	4.86341243963627	5.19855218563704	5.45564986714509	5.21701299605286	5.13994750558547	5.31218795256192	5.22341812329394	5.21664597675512	5.01501033658072	5.32010694273625	5.20782983585879	5.32067283602575	5.0900421929789	5.50095154154913
AGO1	8.31569976910056	9.00945726946767	9.07541758370443	9.20475530072642	9.24621198321101	8.85000814830454	8.66635464686036	9.24917306927989	8.6717093736439	8.85730066036027	8.59800216707021	8.83999043057912	8.93413275964778	8.93303591938883	8.70137256534088	9.45821168014666	9.00215778285183	8.80290724743309	9.00674287170222	8.85550900248482	9.20929495547814	8.94287119068184	9.15755104750001	9.09559802496664	8.66329527974186	8.98543233094005	8.59796868068238	8.92096557788638	8.84060355096327	8.48058909980369	8.93443975897818	8.66967001833149	8.24823301490898	8.55316695934125	8.89141405476925	8.87220149511217	9.11792997917127	8.75802825607937	9.16880898593648	7.40392082450877	7.52255317623483	7.58130535722695	7.82309901354055	7.66658079156473	7.40157720803933	7.53500172599031	7.20421671106405	7.22023565603882	7.30427735827428
AGO2	9.25728734151051	9.0908016630186	9.59677016627034	9.37836731028482	9.59242959391588	9.07882258659054	9.27688209998968	9.15183886321369	9.35519684490881	9.73678480218067	9.45705776814727	9.33257124577418	9.41362983398713	9.39623379800806	9.52433127452086	9.62665773562895	9.51070739604618	9.95891277213578	9.22227615038365	9.56843780683624	9.35723691030313	9.59526935020601	9.76272881915126	9.66517175416996	9.43977705037714	9.54381721181911	9.06145805743342	9.31313023989341	9.44990648791029	9.13106745571553	9.18742699168512	9.34817726017381	9.24383612314118	9.45361823313345	9.51019357002699	9.62828228539043	9.46453136593003	9.06460601796801	9.29553893404285	8.23901939693206	8.34878600329405	8.47153899815521	8.49737514228904	8.65846197351437	8.17546769597719	8.29172846886809	7.90343540610736	8.50988185230199	8.34002285755826
AGO3	8.47130466797097	8.50778123501889	8.66859482858167	8.79162115305302	9.39675997738028	8.37989994009032	8.18769137020383	8.8609291272992	8.70281827139362	8.78863384817288	8.78758829277073	8.36157644449501	8.78378533885238	8.93920296959595	8.65593834854843	9.18714599052612	8.74287263711319	8.86752753177129	8.62932218851205	8.64779507577879	8.89075333433546	9.17662571150578	9.45887414806971	9.0051321862716	9.06659015296087	9.29522473790451	8.75601847839413	9.05452624374496	8.98512160796616	8.7059106383649	9.00518019312047	8.89679712255137	8.92229278339772	9.03217251957648	8.94085695478167	9.27175685667079	9.19919780224324	9.04626371472725	9.03706257088337	7.72219836626408	7.26010417687127	7.62002468431088	7.72563277352152	7.99110458341186	7.04742591616408	7.12540991417598	7.92635464295281	7.33634370009351	7.47901316532516
AGO4	8.87432267654832	9.48493193320093	9.32129190722042	9.31790401475603	9.3087511112744	9.21925505060399	9.16231116103629	9.19562766797188	9.33095165326477	9.18942606661189	8.87419552051593	9.23260993276927	9.21582696022785	9.06701097236493	9.2102522369694	9.34201515163583	9.23231580528783	9.21882015052567	9.34865399177832	9.06156781985718	9.21830919884314	8.99250061041544	8.98734290568497	8.89549316846326	8.75056410410427	8.5359988541055	8.780834846653	9.13175214943997	8.97736779610579	9.12563256911571	8.94773757475488	9.01427603804749	8.83114881141246	8.81735566722538	8.93718773021693	9.15304558023533	9.18701314527367	9.00567690590757	9.12756838617598	9.32491852354024	9.50387334607897	9.51434033657875	9.38616521242457	9.86368966378115	9.0233080265473	9.50731163229712	9.7531238992751	9.43798083716175	9.17968916149402
AGPAT1	8.84450893360257	10.14359712	9.33721731442574	9.34016827287883	9.29773353044228	9.17417311192004	8.50836040046959	9.51123470676205	8.7451067444365	9.20515191606165	9.81630374148915	9.69996015432242	9.50062852046082	9.96036965372207	10.1829881002127	9.2373413874089	9.50253781105743	9.26447392462464	9.26949906842554	8.81927375588472	8.08407297911575	7.84719321359368	8.3114682707684	9.15457053983696	8.23347565832894	8.48685923780861	8.37584025324088	8.11332372931509	8.78470384712902	8.37182607033995	9.58139689961327	9.05722111438308	8.83114651302356	8.85103910253742	9.24970884567639	8.56142603432651	8.42334502627004	9.33685723564339	8.4681018308936	9.17782303797394	9.5636969478744	9.19441299116509	9.13268147189457	8.72892571803175	9.18052068064933	8.71648012400566	8.3877206064212	8.70628445421248	10.0190683152006
AGPAT2	9.45577403808947	9.0165178826609	9.01910238530648	9.42176389283011	8.79329512946907	9.68673993936769	9.46899301060713	9.44222993858776	9.02891154675896	8.97602920453714	9.13567219223146	9.29192760975041	9.291716041185	9.16121441610271	9.11411246256123	9.26404515253099	9.36213126367692	9.51975344731911	9.11000157943458	9.36743094729406	8.70362372642078	9.0523364774692	8.47107322539895	9.2579411437459	9.26028215001181	8.65792535948552	9.00303594314015	8.8550532266202	8.78859806035333	8.71158149262022	8.7089617346528	8.65768515969116	9.05625707568546	8.83965661707777	8.83402885819157	8.82125768818219	9.26373038898244	8.90856571774528	8.79715369360668	8.85666948982474	9.17143555994798	9.18949991673898	9.06471340818526	8.78657496541572	9.43694557105956	8.91267036888634	8.59754479177265	9.30301592062431	8.95699358091842
AGPAT3	9.44156910791208	10.5917663123401	9.03012063157895	9.29969563497543	8.93909260766311	9.3942665730686	8.93813667809634	9.18605111943259	9.11900851148859	8.91416954146468	9.82305601387067	9.79683556408535	9.33275239453115	10.4664457259649	10.4088890854354	9.51109812861119	9.50260521547869	9.22604854055012	9.07454985548525	9.75757846110977	9.16788658233833	8.34623657394571	8.78047277185087	9.70487271961899	8.44853938804153	8.79367911427365	8.53039958837857	8.65875754797752	9.23642094359051	8.600624253833	10.3891622476514	9.93426386666274	9.22099930482742	9.72022308027877	9.7752737024143	9.22218311396579	8.76704652965088	9.92216762005674	8.76582607243549	9.25164146730137	9.46167663414079	8.90936175337376	9.10833456654275	8.41265714975772	8.94182963195233	8.55939161090933	8.67332314252327	8.32889313864963	9.9412456366878
AGPAT4	6.21014388166764	6.01138969923057	5.7339063067347	5.40528596623286	5.70007823400911	5.4861826497038	5.84453712346647	5.8288294832526	5.77115915160823	5.86657306994388	5.86187501070788	5.35333503164519	5.17060014384802	5.890864514524	5.68009262282402	5.1659669514021	5.80153985776755	5.37742750526318	5.32007657808962	5.42887144552252	5.75555717987768	5.66335803229382	5.46824185473574	5.90144269292231	5.88600624825554	6.54120625154161	5.5370482435254	5.40459606138554	5.90027579372255	5.74356787792785	5.53482183897823	6.36938996404369	6.01306881197376	5.76146049924604	5.60109857814216	5.8599149484043	5.75893082570516	5.76024747178884	5.85201247708766	6.54171323470464	6.23569715033585	6.38277882210983	5.87591345354344	6.02376687027367	6.35307400376771	6.1900436402929	6.17036432804875	6.10367938439783	6.2226170953169
AGPAT5	9.09829356383216	8.37086245925593	8.2700021381943	8.02393218676152	8.40480532713138	8.1532262054199	9.06525783753281	8.0850673264982	8.76279531067613	7.93741879873935	8.39305292453984	8.14401878482338	8.39072838412332	8.54940250804913	8.28646658604891	8.54386698705961	8.47479977124375	7.99409350864738	8.41759506820336	8.75326785616137	9.81982386918793	9.44514883848199	9.74115223516444	9.3244529361154	9.17361500895885	9.66461402382751	9.38169721046846	9.09068259966011	9.27076474948062	9.48129030496359	9.38695426443453	9.32493484569731	9.41232484547827	9.55070613983466	9.31084171916417	9.17719064600918	9.11521770479282	9.28596672633872	9.14630353399541	8.449455197497	8.23956303886101	8.05110160591919	8.50188866662832	8.46312291330804	8.08005746874767	8.16351771041658	8.63586928493267	8.07123820674955	8.52384816426176
AGPS	7.74443308693194	7.59482908853223	7.69023649479314	7.2802602653651	7.58975045660346	7.72916520526831	7.7755736995602	7.74482722505698	7.81525190026638	7.64772479874146	7.9456559387106	7.11589330395623	7.82099687365937	7.5532320585255	7.55273157624179	7.66007232387968	7.98958333093405	7.64541824719377	7.57262632532016	7.44546616178208	7.85071157972768	8.00630076548218	8.04452495667641	7.8065382599654	8.11906514545862	8.40487396956869	8.08658088402377	7.80715279573744	7.96172736228498	7.98172352318868	7.43951731714848	7.79194147315499	8.05897305177806	7.99767865883923	7.98470258600516	7.93508469297516	8.10616496671528	7.62973777227539	8.08816541044478	8.00478580747673	8.02670380351541	8.31678961951022	7.84438316411437	8.14092175814873	7.97780692087925	7.91779866277836	7.84043875885849	8.22350830463908	8.09030088266129
AGR2	7.7075297786843	7.22895379991134	7.27381578350529	7.63397255310009	6.74944835761405	7.06860105722983	6.60269415373601	7.0785257799417	6.70889796022208	6.31620370881288	8.98919138170882	7.45168890614868	7.86881629385959	8.11187779671121	7.42672782440826	7.16490748591167	8.05256430474933	6.83872615174289	8.87828467515124	8.2137669989248	8.37343774354911	7.11509463714437	8.13443525729036	7.72811054529783	6.60734075483399	6.99002686092109	7.74729462758899	7.42163949150557	8.86076661874053	7.15068370403892	9.21540954374013	9.17044718710192	7.32098494810058	9.36882907708306	9.11033983529219	7.40441463342585	7.92601951299537	9.2090167394197	7.79654666073436	7.50509373492283	5.8773110041097	6.52780378370794	6.95226866066516	6.91378638353134	7.1962025362741	6.6449037417964	8.44656980492616	6.34388595337047	9.00193408206748
AGR3	5.11078765814391	5.55274227367662	4.91474902924456	5.22032689685552	4.94510581034351	7.0591314335932	4.31316713414534	5.24929940537821	4.3655370853667	6.36035304497678	5.15525691522189	5.5990572249242	7.02914176212049	7.88156233646781	4.61750145166229	7.62895669822322	4.70986050904017	6.45599207945761	4.5480792075153	5.43303515886962	4.51086880672745	8.71644581879727	5.0009252800036	4.50741724392718	6.14434346255449	5.07534882972813	5.39952719761248	6.13613916589943	7.19896219069338	4.88737199612485	5.03471334116594	5.26902770112276	5.10203472422621	7.88605906628407	6.30661630141137	5.09634156971473	7.6835047707788	6.02790983435545	6.22119415806161	6.31609919707915	5.03191131109197	4.76294551063712	5.14609275989303	5.27839483919038	6.05123274023192	5.26664167186754	8.32678265800719	5.2312425716101	5.02229800369061
AGRN	7.79961353973341	8.08004144505404	8.3252794248849	8.05577237819409	7.71443716966919	8.84708873381718	7.85998662282488	7.82627135186221	7.65095209471293	8.52688375202322	7.83650992995158	8.14823183693599	8.90360959783929	8.29216000429624	8.25426476437177	8.01125152911004	7.51359898522634	8.5622455500893	8.22573434420685	7.59594847145521	7.51597767455976	7.11517748726891	7.53258435758532	7.17572259630823	7.04138200290404	6.70954684302958	6.94694252712342	6.96148958157559	7.02537045794711	6.9182003689497	6.77619312089694	7.1522437326703	6.69312808879617	7.33082628971089	7.2944459789183	7.49008371205399	6.9244644563293	7.0759118770031	7.3584645418593	7.89193655682606	8.02755879576332	7.83634919281581	7.89084568897142	7.78094887809705	7.86237138419156	7.83562292166372	7.0957868021886	7.75293869984967	7.62605676026978
AGT	5.6278171155959	5.50404293049811	5.80093397061492	5.67056035596287	5.65507948784281	6.48472166337887	5.65167016079555	6.15694246926671	5.2700830948367	7.68069883650015	6.79502103059288	5.72411709054876	5.59601312989815	6.43425460917892	6.36816869069045	5.91544878944597	5.76057845414062	5.65926590882493	6.45224419252018	5.50153338906672	7.323733499209	5.63075668775028	5.44155312018208	6.54116242718597	5.89983352206785	5.90931222722808	6.21524955404134	6.57343671238543	7.25362721323101	6.49370799604009	6.40138987189675	6.4071074281588	5.89236220703491	5.4599470277356	5.37249872125099	6.59167485620823	5.62899183214516	6.10138025403841	6.04340890676543	6.0382430054868	8.07803387754733	5.71518699010053	5.63274494795141	7.64374930770304	8.05650232981012	6.99885107510019	7.71713066245539	6.88587161795296	8.16166421507162
AGTPBP1	8.11512117336121	8.08758324832252	8.2734712054767	8.15630566186615	8.01094996012325	7.91549280905555	8.20424151593459	7.79268622900493	8.10170082936065	7.82876520153522	8.02906448764779	7.87857088689793	7.77914220833499	7.86813109834029	8.35161522482522	7.84451106573909	8.15681969453822	7.59090147945643	8.25067231899537	7.56819872407613	8.4295035198162	8.27589013433229	8.53254182766966	8.31833271766479	8.27369849505036	8.52460892080302	8.10512269983969	8.13330643387523	8.27311805359078	8.54060190691226	7.97755555368419	8.14311752015422	8.1903502321005	8.28866544057018	8.20377613688815	8.10409789865276	8.37386398026058	8.1648411350374	7.96608673353284	8.07873191107606	8.52873952714398	8.09300350141281	8.26806955305785	8.7211497450414	8.1285157300715	8.55199394855935	8.75216742757954	8.23214849610248	8.27332459448562
AGTR1	10.4632280796979	8.61851476177629	10.0153537271388	8.24470619643541	9.8420494697502	9.47461990029774	9.90191720575632	9.19030627607922	9.19992639298746	10.1634962718831	10.1082922126123	8.92320313154335	9.25990873677715	9.41869555705879	9.01334010849697	9.90646502535501	9.48422736941666	9.68449508809942	9.40551166166403	8.73408168594441	10.2531868839144	9.96860783532894	9.14759127846875	10.4743633908459	9.39662509700126	10.595943237992	10.4498552339114	9.90741163354476	9.74908639845297	10.0186658971622	9.89251665454725	9.78765433262988	11.2664165363623	9.40042577040371	9.51775478806024	9.82842084236411	10.3511285617908	9.75458995886963	9.37988395045001	10.3298255226316	11.0213158217509	10.5770370772874	10.0652027984116	10.4220906268368	10.9820286961391	10.7396823639133	10.730001927698	10.365658844407	10.4075590337626
AGTR2	5.12002351082749	4.82499404820876	5.15839904922234	5.00535622703496	5.06357142358513	5.12310023824212	5.50465041162092	5.62249917847976	5.03342637620763	5.13698966530867	4.80407207923692	4.93510038333685	4.9898037444404	4.86680965721313	5.16277715374254	5.10502281535789	5.17020205777047	4.78894699918669	4.9063284739915	4.94549863784337	4.93617373245211	4.95464182563307	4.85016754264811	4.75698848142675	5.04741520749707	4.78928226973652	5.09834687648624	4.83754662598032	4.99946399457708	4.64994670850212	4.84783529280343	5.01931264275506	4.84562757278457	4.72824200964772	4.75349292504213	4.70055641424511	4.88275000529005	4.7448571150281	5.14041198117828	4.82785206013497	4.65434988278513	4.81564789873157	4.80498290644931	4.57417505966985	4.91385236739232	4.72869268906924	4.78676543541617	4.75634420210424	4.70739026159404
AGTRAP	8.90604786693415	8.75611505100752	8.35140419480838	7.54496990310917	8.09402869178932	8.21727498381851	8.50383585152442	8.25090013398094	8.29149058545478	8.25661120715644	8.40841013599618	8.47323424187073	8.33224952628314	8.71791394391896	8.45742505160268	8.31672333887363	8.03291845197127	8.27428463949188	8.36837321990825	8.41715577921297	8.03200081493834	7.82745473751048	7.9495772338445	8.22852072064197	7.97613689233558	8.45731586455454	8.35854365301155	8.03900669871365	8.14093538972388	8.13876220404376	8.55730127214028	8.27396025868414	8.87727159005135	8.5037518133569	8.56439885268577	8.4112129471729	7.89948953812021	8.33009719456634	8.04909319765491	8.54624581199976	8.63340482890075	8.5281137467439	8.51590974401419	8.47074721018687	8.73801173802035	8.30440056542137	8.31221227687026	8.29654064945333	8.55867408138392
AGXT	4.65169111204322	4.44123523109119	4.71643619372492	4.62215485182341	4.56987812025173	4.78602537109095	4.76442536018439	4.60341513208939	4.42043386980233	4.56972323077477	4.55688965192053	4.6200031492666	4.78187589430357	4.69913095565346	4.56745880464058	4.76192448035052	4.75463458085564	4.56634287747328	4.69317984251951	4.47404851284055	4.39107813307647	4.48532463684348	4.30604610229991	4.71009419469736	4.8296971438121	4.79941869560603	4.76842278679062	4.60114768750334	4.61650340015928	4.72332097410662	4.3812162370617	4.69115999332314	4.64778669885756	4.68684514372422	4.57870055161286	4.50427166545394	4.69207011630705	4.47902278322206	4.89974831274329	4.5987672499659	4.62774998727804	4.59222100374315	4.73252852427977	4.53094494650791	4.89664338730032	4.50182429955581	4.33938337745772	4.63066787573803	4.63633034382092
AGXT2	4.99801314549948	5.08333174242984	4.86915488893686	4.91856025128287	5.03974304040006	5.13861546357949	5.05701907613633	4.98829977191671	5.27048164800354	5.37339104094189	4.97848645383037	5.27093822295619	5.26527917613236	5.37225584915235	4.95256036084076	5.0504247823084	5.12512025663797	5.07428151666245	5.11398563109337	5.41371834388403	5.11756227308582	5.19880570763897	4.8380448652746	5.00803050284399	5.05197507744612	5.0545075772873	5.18596771875798	5.22646334123878	5.11001421030265	4.70297628352889	5.29039799023984	5.34744418049948	4.95079699035205	5.20013129870661	5.26546379091435	5.09267701823929	4.94043739463608	5.17060578997591	5.37160470538696	5.1085875191753	5.01917944631911	4.98572942545274	4.94217369110708	4.68771887282595	5.368528905977	5.02690948377276	4.76045695280358	5.26719903321736	4.92189108604755
AHCTF1	7.49426905214679	7.96250005384293	7.35515648201695	7.73882613001509	7.42633065608333	7.66608724221038	7.86062577904702	8.1069491255931	7.70912217204517	7.83862643863733	7.38494812274061	7.21789022412456	7.58417226133495	7.45640723258591	7.51731916133363	7.54629874516345	7.64853488750862	7.84237365809393	7.66695476897331	7.37383717016997	7.94340565522696	7.9006714295263	7.86884722471797	8.22743067799432	8.22806394617919	8.1607990468315	7.94574477555502	8.14293555659603	8.1516364953886	8.174578064192	7.60166133008012	7.92090276961216	8.20991781647036	8.1475704854776	8.1016582484072	7.9268495001031	8.38434378907721	8.14423508166885	8.07290904473267	7.90884070620704	7.77790789359866	7.89934864208967	7.83859186597343	8.12821947232116	7.7236347689976	7.99669419801546	8.21057972275193	7.91245626882631	7.94172081949417
AHCY	9.82414176283807	9.61538451891349	9.31108088449557	8.96253174678925	9.22027819209403	9.35765626232369	9.54663181762913	9.25810104182179	9.25918949635026	9.2693368337636	9.53589853772646	9.59892248498772	9.63566458404891	9.56261444835112	9.55957473328206	9.23309766735973	9.49938222546441	9.13729974010363	9.55343720666223	9.52334092856514	9.21653505203308	8.78990341579556	8.89167926524394	9.32592486790644	9.16542892357787	9.22625900796818	8.9514343143945	8.89778948110807	9.11384117710382	8.98520729391007	9.37454925540474	9.42753256635416	9.21690200530999	9.4469502714765	9.44180141257631	9.28742463881465	9.2624225793485	9.33952181329694	9.23311372873853	9.50359460069154	9.43754659994231	9.45322190564175	9.67368259740269	9.42856258948251	9.59965166213549	9.41079433395637	9.21196293975585	9.28968694866416	9.54638227685604
AHCYL1	11.2472759149094	11.31792023847	10.8854082435839	11.1478194342968	11.0363092874224	10.9578286953011	11.220463884731	11.0219612007091	11.1748314275476	11.0277313592757	11.2238335618091	11.1477885161355	11.4021721799726	11.3061605786727	11.3147323280152	10.9714557360097	11.2025738421949	11.1183689181595	11.2037439069588	11.4200164587539	10.6207515964116	10.4504446576448	10.5626598467485	10.6904166576298	11.035795911999	10.6210294460297	11.0901625522704	10.9424175315032	10.8149885687596	11.0762843964148	11.0181493513697	11.1265070188342	10.9443903728782	11.0295673809018	10.8284833873677	10.9411938461319	10.3695025700304	11.3212027037917	10.5386009946376	11.1979489488786	11.4008499268134	11.3477671447378	11.2293881784997	11.283824414039	11.2424276888769	11.1088978351804	11.419515166366	11.3352630003561	11.4115428451192
AHCYL2	8.5052790999929	8.72412502308071	8.84538346763772	9.30471995932026	8.62034056305695	8.872808806008	8.66566666614423	9.07967562056214	8.64294997632653	8.81654658491687	8.73532148414718	8.86729118862509	8.95562821560115	8.85794723396597	8.96610946112369	8.56666743592473	8.83951726840333	8.67188138436283	9.29131539835993	8.40517691145695	8.20655595667927	8.54282217038827	8.69200777998976	8.38073074802134	8.2499258095081	8.1612887609909	8.67946140277904	8.41909046386725	8.48927955249393	8.51404395071702	8.42066092152778	8.56781690152889	8.24135150804024	8.63673884614454	8.79222854818956	8.42946828812277	8.42661330748489	8.5557317557862	8.71745843479295	9.10784677237194	8.55178489114039	8.58983616167144	8.80336004573068	8.95558523491275	8.2965548229838	8.67184250977209	8.8560696335443	8.57483748878395	8.70923104849442
AHDC1	6.12103791590336	7.5903127684166	7.14267247351363	7.70655062249247	7.6117170871814	7.40376600315855	6.44652530548626	7.81851281344515	6.44828488006156	7.2920885396147	6.96074824908122	7.7113233456122	7.65476049922601	7.47149002175454	7.36565439191533	7.62811728365087	7.4680818709971	8.01701995989284	7.34288325409112	7.12698086545141	6.79762498749654	6.43899165118843	6.79229788061329	6.76399577592613	6.73271134252589	6.62049996375171	6.40064746335808	7.06609493089371	6.80269741414001	6.28302985164064	6.36307536963915	5.97667633004563	6.40225708231727	6.79146751110482	6.68092082076594	6.79005600063338	6.4939799431639	6.39968860160773	6.18280531643137	7.39910647822601	7.3236308542824	7.55853105563754	7.27263130634608	7.58994177812209	7.28756910426791	6.9721037846149	6.81426079268201	7.59643027613285	7.78222220212723
AHI1	8.1394476250193	7.86174375856598	7.89159805017189	7.7455070818693	8.05160094970829	7.81137112143295	7.57854680917987	7.62311457783675	7.33720010371359	8.1359786625333	7.48618201829682	7.81098091959234	7.88766963927767	7.97563924699871	7.71579940294664	8.39354826367406	7.94543239164916	8.01648920485993	7.86644674706979	7.02825978791081	7.76613171100951	7.64948461319136	7.62309287937441	7.65189209990437	7.77376168335065	7.95642586596154	7.67135503373804	7.58175019619016	7.65613002442328	8.09569384057433	7.49397885782867	7.42968608940777	8.27529739877445	7.77533748091872	7.7264384565335	7.91032838946684	7.41535285515657	7.23153673803947	7.14278888658257	8.04536857888201	8.08153116613997	8.25136172744404	7.85576362629707	8.61227834497855	8.5221352127239	8.20302493676969	8.44933899497615	8.39571431342002	7.96132806230277
AHNAK	12.4554210245665	12.5649623173482	12.5380970738387	12.5522830317049	12.6091819259897	12.5031013221026	12.4431978923783	12.8478157768941	12.5109310937665	12.6600832164542	12.4967121804732	12.3928313064652	12.4740546681698	12.478928339406	12.5698915691363	12.6047597855359	12.3198060109723	12.613723507822	12.538225118991	12.3671703615578	12.004544239781	12.3542731132239	12.0722365615688	12.2185210550446	12.1433006501228	12.1428096725977	12.0844615369198	12.2534494805091	12.0636034313604	11.9807617946982	11.9926193587527	11.8736295987525	12.0834777767351	12.1979405054345	12.0976720343354	12.2050855857916	12.2497245342741	12.0560600428995	12.2754114534236	12.4516144011681	12.5647534305922	12.7223156295496	12.5506217477573	12.7089421584836	12.3710498015882	12.4352342272494	12.01940728783	12.7173160941927	12.328080315625
AHNAK2	12.0650361397002	12.5004931102874	11.9114691845839	12.4502778643985	12.4667819721865	12.5912461937452	12.5492429185722	12.5775271033615	12.439434698874	12.5849127940636	12.3294363263651	12.452821182963	12.5584021576555	12.2989921803853	12.5764553886227	12.550419465054	12.3145107479344	12.5378404267978	12.257626000572	12.7263179362113	12.0191741441022	12.0650492059701	12.2249148606608	11.9342506603745	12.0212894643385	11.7028303814624	11.8313016439217	12.1653096828197	11.9919878504875	12.0142800381294	11.510767388984	11.9380544619806	11.5324125540067	11.9154364523156	11.8366632257609	12.1783505098731	12.3268353369881	11.7628203811771	12.3198951149741	11.8946330187558	11.8842811532843	12.1826151556953	12.2033213899229	12.1934624448122	11.9369114409738	12.0459168159145	11.7502784464101	12.3008711529605	11.807247196792
AHR	10.1868625965662	9.74809375651659	10.5275154021894	10.0578684980973	10.3612423849164	9.99786297887858	10.3181819777592	10.0142751557251	10.1332503046601	9.64985405017062	10.3187326249252	9.86711794026576	9.85616461617633	10.1132008906281	10.130268705886	10.0225162351235	10.1656465143905	10.3516641929105	10.2377795139155	9.8959896423418	10.3297491916304	10.5261400130003	10.598834048861	10.0833341865164	9.79879563487397	10.7514569006289	10.0234995877062	10.1344362028174	10.1149729149877	10.3222401244417	10.4239497281145	9.77103934424729	10.1502912593278	10.044260750758	10.1398293797566	10.0711193608407	9.84864474839127	9.69324689997841	9.87994417700592	10.317533447716	10.4665910847972	10.2286837251307	10.1274910612015	10.6515824191369	10.0309013112919	10.4501903869148	10.5474135087512	10.5748248121328	10.1506128952407
AHRR	7.13242914168533	7.40808774487097	8.34445445996892	7.67289259878414	7.51571582338028	7.81951677981661	7.59132564898931	8.07501861595584	8.24069400047728	7.30119974632988	7.64709973048725	6.8320133062696	7.73255366149556	7.66952666401063	7.75123481271988	7.73035267244997	7.15935098134017	8.39870093640399	7.87883929817795	7.41734948087495	7.19793993613456	7.60711676336724	7.47815332083491	7.08041785577416	7.63613557629375	7.62107741226392	7.33366179351075	7.15591296157237	7.35903698656312	7.64335417848583	7.10669481891141	7.13476255089171	6.76400479017848	7.64515490457183	7.40197812042333	7.4745510318763	7.80152508315231	7.17958936419593	7.57194335488258	7.78204815630653	7.79471563150832	7.69061705200512	7.98450076117713	7.95395260325864	7.35729808150845	7.65892155604845	8.35898920138563	7.76273101029476	7.8385234188883
AHSA1	9.86148466685865	9.68118439414127	9.38562814784835	9.21129740406558	9.57262752451936	9.59681779830862	9.95520766529997	9.43019537761692	9.64115661915427	9.4326392605768	9.63509379817661	9.34581788230543	9.76814197736227	9.66320283875727	9.48116565466704	9.66327845692113	9.53092483296683	9.69093179697629	9.47744874563349	9.80685058887062	9.61436065376231	9.91438890525756	9.87191902254271	9.73515777240479	9.79337793473707	10.1192753142001	10.1012805724511	9.34367442541007	9.80747985919437	9.65372276988908	9.92930442015458	9.82576420065868	9.75634753329597	10.0782647903582	9.9223698601197	9.65600928647792	9.82905909188871	9.51396689348724	9.73359968602564	10.2507836880494	9.68616329197542	10.027572073629	10.0339507693347	10.0005950169138	9.85578661639334	10.0716908697577	9.71976462660144	9.76606825273078	9.79790600737952
AHSG	4.89453675440498	4.98525483484242	4.62246280785479	4.76226589795254	4.66271801558233	4.71791319249678	4.8873410167439	5.12820141753028	4.70797504858894	4.74635333393255	4.86556331972307	4.8659792249049	4.90477984584418	4.73862699430241	4.8994722842112	5.09197580445049	4.64139417292531	4.90525877533969	4.71484501218996	4.76245616346506	5.07869611523112	4.87405175939561	4.74959510762601	4.6005897768601	4.54586353193597	4.8965691027456	4.68069625965772	4.80882555916604	4.62192721143862	4.77526668033971	4.41763773830651	4.83356844995782	4.47922327209708	4.67058631586391	4.53257404480621	4.62803873507903	4.8369372662928	4.85914152505414	5.16766320838357	4.88050425186431	4.84946384643624	4.92404744345326	4.79779075088562	4.82203912266964	4.91222048004009	4.8460175839452	4.69256624678304	4.94022902555663	4.74561252347669
AHSP	5.3768162981601	5.50088946387594	5.34292201677335	4.90620923734435	4.97089728924672	5.03210435241796	5.23263062714346	5.0842219170935	5.15070544286391	5.06862906356756	5.24535064776076	5.37140247316502	5.28518653202853	4.96949295370854	5.36784068647553	5.39263057407232	5.15955379547562	5.54488377119663	5.04611410116028	5.04452254032507	5.05816176688909	5.14282395853018	5.35738554668645	5.53178484604508	5.16932631035615	5.20605796551642	5.0543230389762	5.26802230797866	4.99768004477038	5.05306138181093	5.52770826472238	5.38189858836855	5.08235856038161	5.18256246419213	5.44304934027592	5.57598955734823	5.21704139346276	5.17989465714678	4.96258139037697	5.25045388310312	5.02372116790851	4.98027926326612	5.08128348060447	4.83562793472267	5.22159877024488	5.11648336475599	4.86969998811829	4.90848446207044	5.30247452466353
AICDA	4.13560784071188	4.48053071767637	4.32303580247188	4.00867742901908	4.0272042340427	4.49664517987791	4.33036367624498	4.24100878110394	3.81973838564497	4.46433093935826	4.26249048534796	4.26499471138559	4.10739080460037	4.19688928346965	4.37263516536183	4.22148081600727	3.945631290678	4.78985618905397	4.05183580561387	4.25763486179868	4.03918439061342	3.99550568276666	4.0037092156116	4.42111310010213	4.29259871013202	4.12652827105286	4.25990939397046	4.20564855801017	4.11746843997243	3.98344867996375	4.36483615849933	4.27421681260998	4.07732303216126	3.90549514633648	4.07702570439816	4.0618294199431	4.08662535297432	4.1304441356336	4.10795743958559	4.09534656123614	4.12470710697291	4.13507533557878	4.24977725674116	4.06300291041814	4.14200589771928	4.09815465488209	4.10219912357255	4.0788259168102	4.08007341295324
AIDA	11.5032896242735	11.0830098518281	11.4019035748694	11.1167499215984	11.4661546148405	11.1923874008323	11.4947870107512	11.0323241521021	11.3324834111698	11.3685416515787	11.4715491782286	11.1476991165757	11.2328496029694	11.1829350512251	11.1500426906829	11.2476124211235	11.304055744613	11.3548039280947	11.3064669909385	11.3212387038179	11.1801384148062	11.2714200299684	11.0288232582693	11.3336984801918	11.4515059278458	11.5161260952892	11.2951251301919	11.2410569125076	11.2865755854132	11.2427919809612	11.0312096264673	11.1980663081455	11.5017245789508	11.3219717713482	11.3139064759376	11.4347265029811	11.4097551884888	11.2540460242306	11.276747392823	11.8371673521327	11.6852794488868	11.7419780923839	11.632941636694	11.6481470222148	11.7375889140146	11.6078508531924	11.7552165104248	11.8854416123765	11.8137203322554
AIF1	9.91127999440661	9.48045573697502	9.64607506601192	8.49766116410048	9.69395361153909	9.42014247634537	9.4650108852606	9.30785066694031	9.61785081047773	9.63154673683258	9.93259728147894	9.23775688227382	9.54873970801604	9.63651755989291	9.19718442344357	9.36067798152887	9.71272210146784	9.6175306817342	9.65876185147534	9.41053394393062	9.46874411746331	9.61730340992753	9.13414686564433	9.67070403883053	9.74422443634456	10.1446536000546	9.70838844473121	9.27645171939101	9.68176502728907	9.63069670923285	9.66032903561864	9.64370833422659	10.2511793336182	9.71593159619213	9.70379150360509	9.39940820397936	9.84630740265874	9.70218231685849	9.5288602174651	9.81056399059616	10.1092879943299	10.2729584223043	9.60538256149289	9.638072278796	10.2214101131283	10.1014775164101	10.0765967006411	10.169710619706	9.75991805585787
AIF1L	8.72568584384379	9.06805182925719	8.347287963174	9.37623659645298	9.28917910090251	8.96297635001647	8.39356132028089	8.8513165956614	8.64401341300536	8.32310120600176	8.94095099144608	8.92038653906039	8.69895184525611	9.30230389213888	8.58197329413864	8.77906597433679	9.2154571942205	8.4197174695568	9.12188925576663	8.42031324550637	8.84644131602651	8.75534908006629	7.96303656948181	8.87240179614012	8.5350830191555	8.54555456558222	8.44538110047218	8.6126688532211	8.61325441544795	8.38454728271295	8.35810250658432	8.52492006249644	8.5788405153527	8.71477771364143	8.6200556924347	8.3527832241121	8.77879589599773	8.74745503867189	8.34188119860893	8.87383958656418	8.79306417054814	9.12114694165489	8.97312174127009	8.90167094749399	8.70208149399117	8.74298887901314	8.65665931851101	8.93538802985939	8.79289076323754
AIFM1	8.55257310420527	8.53965050008112	8.29261049660943	8.11406572693913	8.3420378785808	8.31977897474164	8.18429452482135	8.34439135141841	7.75833851203987	8.10122960913244	8.67509601536789	8.42169418889428	8.56450912754477	8.64471721366615	8.60779892603829	8.33150763384938	8.31185665418128	8.11806980843154	8.2673303264272	8.27027294967706	7.96681764250069	8.39907196144722	8.2925360417247	8.54883484358965	8.55109890201762	8.61908059997709	8.85832223384601	8.12341728576952	8.48700346149757	8.45511342236059	8.85524870628677	8.58394055381589	8.69808671974227	8.69579688976074	8.80497971269481	8.49100836827929	8.13229920436065	8.73716432812596	8.4354334770293	8.52299953269018	8.10219278573767	8.14080728369571	8.32800087010304	8.1600250309748	8.05028233252488	7.98931724181177	8.27437214010229	7.96707641160985	8.27966234720029
AIFM2	7.53197798403973	7.41636818759575	6.91566096611091	7.09853282778512	7.16915969405596	7.28506349529892	7.10331303256552	7.47782213152291	7.32530499999026	7.4457456759606	7.07906041693545	6.93480023204076	7.57580766146636	7.14531837429116	7.09089543598737	7.32143253015373	7.31096654498887	7.2471009911859	7.12189768697477	7.22001758236405	7.08485171181454	7.20212844785087	6.75898242450669	7.59690142391957	7.21613680724544	7.12857492375771	7.0839759183701	6.92768906920946	6.9859094832708	6.61910748806007	7.01709608039976	7.19265844777928	7.25775866130597	6.98069933784616	7.06770713526127	7.23792652391006	7.41665337807207	7.05302733641792	7.03674790857418	7.57466467047434	7.77711410725482	7.90121899402022	7.35948874777967	7.32308998253002	7.90960510213977	7.15918208152608	7.35458352472145	8.10526394780654	7.61181348780216
AIFM3	5.52881363405886	5.64489942711689	5.61133853726966	5.83535548936456	5.63690055435293	5.68021882672158	5.9332293950404	5.58006141645969	5.66412657730372	5.29051575147482	5.71356726220928	5.67502929401822	5.46119921525045	5.59918999259422	5.65151509940758	5.52979241579047	5.29212033191948	5.46661108686479	5.87586089150217	6.03710218842012	5.50059802726541	5.61429784507593	5.52848307315247	5.27172445237709	5.77260290049876	5.77406383021125	5.83213587920402	5.57335397783218	5.74458866646207	6.03210437768899	5.97477826764965	5.79388390806833	5.44316764659102	5.70521207072347	5.71734170709465	5.69231091789442	5.66053911769482	5.92395739592168	5.92947518323123	5.68992252255071	5.5792014884045	5.62904280884848	5.89741840726109	5.58041280254601	5.81870131601441	5.60558805469895	5.45628933738958	5.67105747977908	5.93024463573249
AIG1	8.92948822082677	8.72382826093244	8.64613712007092	8.25397761425344	8.2422864935192	8.99350678798292	8.89276297426877	8.28875918702816	8.46989641613142	8.4836159969576	8.75768287458199	8.42738483358528	8.24367390831838	8.69200610236763	8.29030788007102	8.71059542335613	8.68480159602677	8.18413537249424	8.84970706985944	9.01803791778377	8.67366995145382	8.62951081583667	8.67310942110349	8.35787075611647	8.70906358392602	8.57970956659979	8.54017181564278	8.89304508906932	8.75090824461342	8.70324204060899	8.66812940496155	8.5432817642339	8.9947891927277	8.65560778932757	8.81386537064957	8.68100886963114	8.68355924246362	8.27491138986134	8.27629006272286	8.99265805752864	8.86662580003574	9.08029125923584	8.76009988220392	8.92769251508986	8.59137568103417	9.21358923674622	9.45139969833151	8.98498705356888	9.00729422910894
AIM2	5.84069928418918	5.79707017472667	5.69834455828065	5.61249262029072	5.38479245161586	5.70564124817116	5.47112488009476	5.59876802522979	5.87426259595253	5.79025833140593	5.75480057334809	5.90433044003344	5.57857456847577	5.48820164855061	5.49299414330282	5.63918462727342	5.554571524396	5.4491559679632	5.70472711176534	5.51183952548427	5.92280578669987	5.99666094286423	6.04720334810696	5.84833674752563	5.88652615502413	6.06746593918185	5.96695727563534	6.1515857482317	5.78486973694668	5.9773078525042	6.35169513925797	5.85201602720352	6.31807526039251	5.90092491558494	5.76584493742139	6.11053328085985	6.13130936382699	6.01308860345433	5.91013152458303	5.64620939885464	5.52929179447062	5.57502972318678	5.69562486657457	5.29328849397916	5.9383242277552	5.57791789987738	5.89598371840247	5.58954217880481	5.69340355585403
AIMP1	9.69118839984401	9.63767594804047	9.82017474094327	9.43236596265603	9.56070398094614	9.52256472352348	10.1339590959762	9.43280781051391	9.7773256430028	9.73666923593786	9.65083492067203	9.76884039837615	9.58555970765199	9.58210696495173	9.71011189587452	9.50577566589408	9.83430167401874	9.59012465311742	9.60047249283281	9.72714533155075	9.85888681240821	10.030021380801	9.89203843408869	9.68530142454345	9.53257255595651	10.031754790105	9.86995086182679	9.78083169913387	9.72342027287841	9.86517311790174	9.74444254156169	9.74389216281105	10.0207969212935	10.009631936732	9.97967735813781	9.80120204760519	9.96123025212887	9.92926823386403	9.95764137690762	10.0787248195972	9.8835378670607	10.2126390421489	10.1054356838261	9.77316023187788	9.90880818644568	10.2181346896631	10.0409626753819	9.73576366304138	9.92620284164001
AIMP2	9.7631471077923	9.78599281086148	9.45487186794618	9.56192412905327	9.45917094973695	9.59731266566381	9.7030105931262	9.48985193246373	9.46304374554597	9.38891915426053	9.50625832002541	9.63202614517975	9.93261839464845	9.56747381311247	9.68425324545132	9.59915720701456	9.95942919443076	9.56606215450676	9.60142560461659	9.78460970036155	10.045238178348	9.74994911785695	9.76171129034461	9.41687526282448	9.67398582147325	9.7065130361514	9.92429122958929	9.74174322169389	9.40492417651278	9.74227964825846	9.48299862708114	9.73365007684956	9.61615593463251	9.68102592353586	9.62778207120022	9.71375692610557	9.58946439064803	9.62806777553849	9.50125781439583	9.59687686348514	9.64716574226956	9.88053611493278	10.0183847613597	9.69790490755977	9.78235905075638	9.93370147871466	9.66930637263608	9.5839081230767	9.856138296415
AIP	8.9513393311002	8.797274776079	8.84186267279024	8.85512208066693	9.0149208218519	8.98367162206429	8.76648120190559	8.96966784726259	8.7831753681155	9.06139266389538	8.90934998193291	8.70477472015245	8.79002465859664	8.94721510767807	8.96639844251761	8.82761196122518	8.80121692483403	8.93042998839113	8.89797209792098	8.72368118846075	8.359005386328	8.82083190750876	8.55197350647163	8.94346235811261	9.00607990277889	8.95245001755007	9.13751568732838	8.9166004840577	9.03964318975956	8.72793753169884	8.80920274715311	8.8139605836637	9.0018041553376	8.93466524797704	8.85728794010031	8.95643610533179	9.16267555530186	8.91950028794745	9.09432240507942	9.12104679681078	8.82566346199951	8.99787615730271	8.94951639333884	8.58885545406915	9.02802756070079	8.74830488936122	8.83107129793095	9.02019403867856	8.7881116274146
AIPL1	5.38978353235302	4.90592037183359	4.83407682338044	5.13238944912343	5.08719760626654	5.06316594427556	5.23272349812459	5.20532167714133	4.92921901779183	5.04525815959733	5.08538153232607	4.81112917576484	5.21551197915101	4.91615255229324	5.50878180953718	4.98778228456463	5.02278181522579	4.8768126489258	4.77579451131658	5.05362664588631	4.81713159155943	4.66284378285864	4.74826757697849	5.29256555839319	4.8534411260501	4.99050200669232	4.98796019478605	4.63159087264999	4.79459436410143	4.722007924424	4.80941293423969	4.94035155154299	4.76812048393744	4.75173002249259	4.63997671809455	4.67530209868904	5.02890534576422	4.73871993969965	4.89963668052455	5.06614833435203	4.85541207753024	4.93072121940595	4.94786860876128	4.89018962422746	4.91493725172636	4.77755252652176	4.69256182351155	4.80352680771282	4.9242341638205
AJAP1	5.61226107024338	5.16566505860769	5.4040059079325	5.31197306162074	5.1356589021199	5.53319708043703	5.40322688024656	5.74793933637913	5.68176365292184	5.16744442719116	5.33817115094724	5.19114398201762	5.72030332217551	5.27454303895211	5.08985173231949	5.21063936376427	5.38439812847602	5.3419627018698	5.33950455831959	5.56743770037841	5.28736188013927	5.03056106917664	5.22015400643518	4.88478809010293	5.14328260332946	5.07887543724871	5.24033143333062	5.03621331608345	5.23981979695652	5.04374514530256	5.05749846035232	5.17893967687	5.02044495087328	4.95759519562571	4.93816649735887	5.10609310399487	5.30435769044171	5.23034133606461	5.42611794546051	5.01776498248773	5.29314362764148	5.22697304471775	5.3175175816383	5.08929242206252	5.3055965604754	5.35532078562797	5.2973126780633	5.09673524306725	5.25092407392263
AJUBA	9.83299197815092	10.5121767483278	10.5784032374688	10.5431510010239	10.6382546174057	10.4598783963467	10.6217308820787	10.6742667624554	10.382284238319	10.475275599139	9.83599330382477	10.162557225022	10.5149640627778	10.0402912315421	10.8003283622398	10.3684335553023	10.077645255231	10.3970853804802	10.6979915083133	10.8542443752038	9.70513176488193	9.9488999016171	10.3952689521731	9.8882695951108	10.136354793693	9.69626275138782	9.73312669386059	10.0762366321242	10.1771191339796	9.85325749749422	10.2771130062546	10.3257808840658	9.30892260235177	10.2130359287979	9.9137803074813	10.1609924305072	10.3131466742825	10.2280983243211	10.2796992395268	10.1346265563607	9.49884963649155	10.361560641225	10.5147072272278	10.490224586846	9.5352791987071	10.3334637132911	10.6049009889931	10.2973326984111	10.1144138617305
AK1	9.52756241458732	8.99339091286537	8.99686665617152	9.08452536499093	8.98101015714796	9.01389485605785	8.36229680895373	8.70506353212226	8.71986283947539	8.47334592695403	9.08226471148403	8.64335731159316	8.72447581406875	8.81588512223742	8.67557362100042	8.35033991063883	8.91125100329856	8.68371351265176	8.41618534906801	8.79417277418498	9.08251933891713	8.92627579933239	8.69936005951682	9.00476082933103	9.20418593670258	9.38646192251867	9.33659998955726	9.33025734564053	9.00259260525729	9.10887841763642	8.79489799316665	8.78524989333355	9.50028719481062	9.11873222481951	9.52301532902552	9.23778270362696	8.80152597048998	9.16364531018171	8.80610773979896	9.03694697744291	8.74051198658352	8.69510479960399	8.84693573528796	8.54554091339362	9.09793677502284	8.73487294647993	8.73683177493298	8.57189248805989	8.96283652081318
AK2	9.98920655810205	9.47389357454299	9.33943853071703	9.32969243495247	9.42000715949012	9.62893540977271	10.0926372988353	9.58394950960526	9.64477009906705	9.35176823495707	9.60578691870365	9.47256582554555	9.54132348116416	9.68388298072944	9.76377162815418	9.41467299807717	9.6219869826139	9.30314227700379	9.57056104243045	9.93321332815875	9.47402210919246	9.59480077497408	9.64002314463594	9.27401868588003	9.60136732322912	9.7724571300828	9.95307356212476	9.21599306279366	9.48560580023479	9.44832726828466	9.65918832018715	9.75830051276696	9.50763443807378	9.73247447355548	9.77063509774422	9.3914695700916	9.48718379812323	9.71449574808224	9.48745128003926	9.67845251570696	9.40234528258596	9.61511025054387	9.8855507113188	9.54180659913533	9.8055324105291	9.93197012159941	9.4680196074648	9.44717910410213	9.75030912233755
AK3	11.6189178256724	11.9203270791995	11.6200324707092	11.6810850039056	11.5055961402139	11.3756165485427	11.5222332783476	11.629191392835	11.5821748119622	11.7464015216635	11.6049615556189	11.6381962736313	11.7149121373756	11.6868876975021	11.6654308100453	11.6453238433278	11.8793370680132	11.7470717947904	11.5675961928957	11.5907225730996	11.9307450129372	11.6490481838425	11.5351809521575	11.802661474157	11.6747251997479	11.4992855175258	11.3157287504591	11.9434386678208	11.6635031313901	11.4315824275231	11.6438656890714	11.7924500408877	11.6579534870075	11.7008108484153	11.8399282478687	11.791055155869	11.4083785801775	11.9702397354707	11.8068790364652	11.600439526421	11.900123350429	11.6909632037006	11.8608286672995	11.6641189103147	11.5691841661427	11.6964971515935	11.7720252055309	11.7747175802436	11.8733723493902
AK5	5.11799930654196	5.25351818180315	5.38990804751413	5.90828272088517	5.30292975017268	5.08276742804794	4.76046124236242	5.05700526462502	5.49226741115631	4.87451645292154	5.43734251956659	5.59039000900419	5.24772100677619	5.40148655143994	4.82282130165269	4.99508891473069	5.25648365843491	5.30906086852854	5.02767407515749	5.16041247410053	5.40188031337015	5.24384217974963	5.26989928035632	5.52805005634525	5.35676123977979	5.70193442119188	5.30596853942739	5.44963014246929	5.27727702219509	5.47016551028701	5.24943641771846	5.31381241969237	5.41008693364252	5.6961531663644	5.36272816496939	5.66763820769896	5.53196541569454	5.45160922141173	5.20589073267608	5.48653255609469	5.28904084095362	5.29731713454317	5.27959232969213	5.15244745100451	5.44569772257362	5.304162202678	5.20014736984572	5.48229763943681	5.51082486960803
AK6	8.63243362829925	9.03396353294475	8.84551181392778	9.0856723056291	9.0358446598018	8.60561600765039	8.95560918664115	8.43762077672478	8.57149656671529	8.7075367354478	8.91787731892596	8.70225333038297	8.95788441866238	8.80017295998199	8.88341314309632	8.92266359694387	9.12957695855529	8.85809248442344	8.94602571878268	8.63281936629355	9.1709328653221	9.43428417235667	9.26439759220284	9.00145749477271	9.25311135095519	9.2313810755866	9.2883962005583	9.26883132329481	8.84473685480315	9.06444938694609	9.17577181767501	8.90651009138242	9.18730381224416	9.35441632485189	9.10357410812884	9.1068076251584	9.0756061477436	9.18366184165197	8.84652009053791	8.75733938295744	8.79936026544208	8.6284770782737	8.9285947308799	8.68416905796007	8.4115952594156	8.84264762003659	9.30363834459289	8.78950890500224	8.94834249798484
AK7	5.92804815946041	6.51027316573241	6.46089488575084	6.07272375712872	5.86577489003415	6.5300081625831	6.04977990678103	5.90860313623244	6.21160367244019	6.66172220907319	6.01799567880866	6.41167229515327	6.32696391360903	6.10884146142998	6.14805864781951	6.04218314661565	6.40311661531462	6.30098220753818	5.93576345937127	6.34299683921521	5.71155450297623	6.16592893075169	6.00831182548944	6.18747962425047	6.43604142553282	6.16661815340935	6.40425218727912	6.49242496290049	6.04959087618112	6.02438818399007	6.09382124827972	6.30708130128152	5.90769957071796	6.64062460532983	6.19070503376733	6.4662300439797	6.17909791566814	6.03532011360592	6.54040370470197	5.95000691322423	5.76951008301223	6.24944756751039	6.32060988025219	6.17172763590478	5.83729575473794	6.44233896038389	6.53627333446925	6.2131722952412	6.19183783569589
AK8	7.30258701611571	7.52669530253608	7.2855075570785	7.32350228398237	7.25925685282888	7.59560432588762	7.60427483786782	7.11012061611697	7.06898194123248	7.56187672804452	7.27934256460533	7.66669869466006	7.34309657508727	7.11126602917236	7.35171614593113	7.19472355939942	7.40300212396955	7.17717008900383	7.16426519473055	7.56481155576586	7.07331757150207	7.4297803208914	7.19209555429368	7.2584681496018	6.82860181783792	7.14433496132782	7.09465576961814	7.16316354107682	7.00598519679363	6.947904976956	7.19647827919889	6.87096484910214	6.95046409925831	6.94395222175638	7.01116407007624	7.03059204846986	6.92263443328634	7.13998677599017	6.88038045648334	6.99932452337815	6.83027054927094	7.04750802310754	7.19061736847884	7.05511576180032	7.38478504120186	7.06954857718843	6.87997060036315	7.10149110316148	7.06052161051674
AK9	5.25181096846224	5.63253175541609	5.53980784247352	5.94182448560044	5.94462167224388	5.40240593462024	5.95912891745163	5.44255181883006	5.4905328199322	5.13329912314419	5.43303655603052	5.48856390797836	5.50873021007383	5.28469754856584	5.74288480820632	5.95016133082702	5.47679590225479	5.23574630360497	5.70066811706088	6.05049817804024	5.95121694803774	5.99680072817459	6.1323631729647	6.31496147759341	6.05682553754587	6.29905819753302	6.17096888988941	6.13456846009927	6.0286126394838	5.62024713882229	6.22895271623653	6.35128509705238	5.7090225533315	6.45409953056019	6.78835073718226	6.27398995656663	6.73525130197626	6.44518842361992	6.30086715931436	5.44488614263244	5.54279037851814	5.44372067239552	5.51017249655395	5.57883544100796	5.35226771047456	5.82894457041316	5.95180606334256	5.39446527102569	5.4830977694151
AKAIN1	4.39034677081999	4.42429055189792	4.38417887037002	4.4377288226851	4.21800189553922	4.31835400777343	4.17838130315956	4.26900128214646	4.45798184738975	4.20083839205442	4.3100652443652	4.22164690019323	4.57811735785012	4.23965726674384	4.56176335828969	4.37076628681691	4.35937933514899	4.16595010381796	4.22991428850553	4.2762119432611	4.21609446551934	4.19228507775181	4.38064020022309	4.26342474529612	4.33139342474554	4.49747434333055	4.31662141319755	4.28157749432756	4.23286518871791	4.30407886225333	4.31899203219736	4.44475900209289	4.33569430667232	4.24912883481363	4.1530275556664	4.20767916818187	4.35661236122948	4.36746997200667	4.31599264286765	4.32039203346519	4.20406366653118	4.29193978511921	4.32400606251623	4.29980284943521	4.30885402549098	4.26038206316175	4.17818165563244	4.28474527990241	4.2513653512571
AKAP1	9.82703473546527	10.5211652535898	9.97351348458598	10.4218447273816	9.86068771738252	9.88197084187467	9.92531830584682	10.1901751121621	9.86467642712413	9.92424808453868	10.0190116190404	10.1738449190883	9.86904435958707	10.2933526277959	10.2071723203031	9.83094874860822	10.2090014997042	9.85745740393183	10.2166417127516	10.2052541024265	10.1207562061041	9.93186469440193	9.97300116608196	9.99915858334276	9.61360194217072	9.51733574883424	9.78330885506218	9.74044379753878	9.9714864009718	9.67268584026581	9.97947462835462	10.0131762037845	9.49185258353354	10.1616033658477	10.2181433627502	9.81206189164682	10.1844013101738	10.3343382519523	9.90176892732995	9.97883705416361	9.7705910668875	9.68511144978192	9.83468452782952	9.9244449664566	9.76366612060968	9.76301789752514	9.71601182308401	9.79926157863523	9.97944908429875
AKAP10	7.27070690065154	8.03025924749923	7.94054313715586	8.54603566227622	7.42521449851639	8.44068817367091	8.0325141203262	7.68519669880713	7.92470164289949	8.26177850582818	7.31361124450247	7.77531251093174	7.97163885549681	7.40969178938498	7.96025746464983	7.90300733398382	7.93065092124864	7.55975760502866	7.42238442883598	8.88291134920705	7.71819938553607	7.6664702173514	8.813676405422	8.31588203664371	8.57490729791107	7.52021113504558	7.97834924687069	8.95208294696572	8.95487979354058	7.27515124390896	8.8519466225667	7.28928553000123	7.51918864186064	8.59989746470104	7.48571829240609	8.20097191173186	8.59546662247579	8.49825326470965	8.47561241602242	7.56585466551892	7.61808208138362	7.70959932002418	7.63660886759082	7.24491605303369	7.5805493384581	7.56894532649419	7.83284683783063	7.4891578862689	7.51556767785758
AKAP11	9.63730356360345	9.88090019621018	9.99723259507099	9.83168252676024	10.1451939799041	10.0106345711257	9.78325237035413	9.88177258288576	9.62296460060206	10.0173748803725	9.95034541151916	9.67533883462795	9.7132409930606	9.86391999658578	9.94147813594936	9.92688888789857	9.7462883736454	9.88200591432992	10.0410845273867	9.41312251626	9.56660902667608	9.57024133925759	9.77094631445424	9.80495054658651	9.61838084378368	9.94564587124841	9.74917075539097	9.6059620718589	9.98799607690516	9.99486932727035	9.69933718421131	9.63184853715159	9.76872000210531	9.81268157777538	9.8217243202099	9.72206459209638	10.0213781062561	9.7785187449126	9.88314921979219	10.1214757343289	10.1464808337274	10.1786621592739	9.99405569341417	10.3581802403971	9.99874267081966	9.98451251802485	10.0122214550159	10.1523390158611	9.87639710764937
AKAP12	9.61998728515453	8.8803934918055	9.30330127798724	9.25683239332358	9.36632793853234	8.99798426302259	9.15092961710674	9.26203893707477	8.74752909347131	9.18686198079588	9.4962767007908	8.73603511012903	8.75858127337961	9.2528776543884	8.90608825334411	9.1775022000257	9.18695871726922	9.18593721828045	8.5867778034561	8.56576817317973	9.32859596793202	9.83010002741617	9.26253047984904	9.90362456344831	9.70281574534787	9.96796012534966	9.61249315330266	9.11151087778636	9.71880931472759	9.27593095940949	8.90335451570375	9.4881165974863	10.3869193720708	9.56306970828329	9.36567525270278	9.72397498443582	10.1265102111317	9.38397463326552	8.96994478005554	9.74439589679057	10.5941548736207	10.1517450780916	9.23701372977049	9.49801504879311	9.79787337683454	9.67110213350559	9.81042490142848	10.460395556508	9.70412751890296
AKAP13	10.5612819607351	10.2245263277753	10.4187606058532	10.4330735403776	10.4532679368739	10.4613155094713	10.119131300592	10.4726831073642	10.5241904128411	10.7752467776156	10.7006224598757	10.3165204886891	10.3427640446424	10.400798278047	10.1413769683001	10.3598196982078	10.2837807985224	10.2522853586769	10.5511776506757	9.99641321691366	10.6586907419926	11.2028920530157	10.7200504949479	11.1032967157164	10.5745305923549	11.190091787997	10.6966488317134	10.6101798603268	10.8103691346033	10.7975540964899	10.6458051160837	10.6646857141995	10.9256386095349	10.9894340162994	10.9081514723427	10.7809160820218	11.0750943829964	10.9163322062923	10.7996233242544	10.1104012349167	10.3476917268519	10.1648917931559	9.89709490835251	10.2933776305275	10.176914219307	10.1426544310177	9.89735327931511	10.3056484106125	9.91982580367009
AKAP14	4.4687216775691	4.28740924932045	4.32778495122475	4.6358422892936	3.96134768610839	4.4338635076499	4.39940751243697	4.56542508232192	4.57179890414644	4.13959769646531	4.2077177060616	4.57735570336412	4.20327421581679	4.14306701534509	4.27667121564736	4.6545790863337	4.41782606883102	4.43114517279752	4.22908190593004	4.46815854420902	4.27010507305984	4.28330779489181	4.18643387288409	4.27622151694923	4.37809136299019	4.3709339234728	4.08040446162305	4.14659230269534	4.11512034848824	4.21573262738656	4.24705687295062	4.13531934709833	4.36824145542262	4.26345578475258	4.39165707762233	4.36927543995871	4.31558147307402	3.99153292244159	4.20449203005695	4.2506142305378	4.26606620882025	4.21788458045267	4.29697911418013	4.21527362666705	4.5029880437517	4.34408147350726	4.08646282285083	4.28919448173451	4.36900712112555
AKAP17A	9.09125346008231	8.69550781974291	8.81638915958015	9.23308735356571	9.13117341585633	8.27137735954187	8.95710585927721	8.66964701461595	9.09159380858775	9.20330101809091	8.99744208642353	8.69632487916436	8.60878340479371	9.01082705253063	8.88669121788894	9.76620444056248	8.76969837456424	9.21842018780379	8.84529805075686	8.7457400788455	8.70101698854542	8.76574020092274	8.73226306523171	8.80927209302167	8.63067350326828	8.86178544236266	8.80004083705654	8.79138129303916	8.61697378524179	8.74202098400044	8.83894217161754	8.36295514180746	8.75139577505015	8.83350556273267	8.53321041227535	8.90780303999952	8.59952674734005	8.62590860854598	8.84093433656429	9.47732656689886	9.38307025315881	9.33650092130718	9.42159627325925	9.61954358450526	9.45385745956859	9.42801570672605	9.25398864542587	9.19920740963978	9.19320833999764
AKAP5	5.05951644343561	5.16903429127204	4.97419953962616	4.99095492975093	5.02606046017748	4.96087704125503	4.88595043641189	4.81843543506216	5.1878726580126	4.79001163705153	5.10940318097972	5.11335964189683	4.8804020270338	5.03288199042241	5.35360617999432	4.95852027081782	4.98996312288784	4.84231666696115	4.96135809140054	5.15502641651857	4.86373053064548	5.0510402221125	5.01674880143099	4.98286804942369	4.90492801677987	4.82553194390955	4.69908126368562	4.66104093496276	4.96746176758797	4.74432419355302	5.10297105614032	4.86738137355351	4.87790679149451	4.98061782080086	4.96475767304749	4.95200317260255	4.78317247518696	5.07991750544204	4.76388947867617	4.86843362776574	4.87936105414276	4.85504566309762	4.868488232077	4.96134899693351	4.8361019158726	4.83678556309052	4.90719464522685	4.82984601879429	4.84042145598743
AKAP6	5.17825133978616	5.34425799534439	5.23856198794274	5.18626992342369	5.36841513576882	5.6303117895891	5.23861460074796	5.6459692104003	5.72213409252635	5.11106114923742	5.32730834612737	5.08093996473041	5.40659485051287	5.59727411815165	5.66717365614007	5.08088460402215	5.27321402653767	5.6148487245407	5.45653465445704	5.42386393648615	5.59758823343519	5.4481887946377	5.42776362278648	5.71346337193409	5.79129780729552	5.06718392869572	5.47904868622954	5.27258509294834	5.4902520082684	5.2145979151017	5.0823290375054	5.22598296265195	5.66402255593096	5.36999976328673	5.03900621362202	5.09690787187876	5.4887310495243	5.41069678359562	5.07878897062747	5.116867733453	5.05826777763888	5.11005793309788	5.10980093916973	4.98917968266683	5.11001417098309	5.08447778163838	5.12171863833129	5.21473828842742	5.2665007803561
AKAP7	6.75108800793206	7.22129417503294	7.19632075143761	6.74894100808905	6.76202212286321	6.86837069316101	6.16710871915106	6.87218941667396	6.44894311523293	6.49224945827828	6.88908286353907	6.71525539313739	6.85247061319604	6.80025951429935	6.5759815287245	6.92509448754063	6.88642217552868	6.41354481953009	6.77028835819069	6.2010971225645	6.96492912212729	6.87396542516511	6.92755976636522	6.87052642376901	7.16534665288213	6.97183783230912	6.20404679838835	7.00005632602667	6.6397097113638	7.21763046687331	6.10061116811567	6.62410993772083	7.40139690521271	7.17179514747192	6.77785221720566	6.72547357784476	7.11520678654202	7.00134200919549	6.78602082867835	6.61292447271411	7.07104810629604	7.12863223481084	6.63942628462876	7.10372909530824	6.50414756871707	7.09280017425569	7.75928299209314	7.05165285749394	6.95186906038335
AKAP8	8.59431031261851	8.78653320378446	8.94927176324864	9.15779821263551	8.48924664522242	8.65832887977465	8.8543230281734	8.64133143958756	8.98028929214992	8.77169517880415	8.71375458327012	8.63602840908784	8.69260525395019	8.59743319505557	8.66032100515328	8.58776360191086	8.83777924726034	8.55037255211482	9.04795248114238	8.43768555872935	8.40539190260218	8.31356028944324	8.29780708778534	8.7522324725384	8.69640812185123	8.67016378722902	8.87790610690835	8.38160451246795	8.47101849083662	8.61488340586127	8.00513379889019	8.65585828378661	8.49703335308276	8.40130854438075	8.77004284704408	8.3536872083611	8.66325864915518	8.54792121515734	8.58527328488417	8.47628713987638	9.05498425963259	8.9900262914604	8.86062428851539	8.88083321485018	8.83067938183993	9.19504146823232	8.76008581607366	9.04129079706237	8.80127533206055
AKAP8L	6.93138046633141	7.31538932627715	7.25171392506258	8.04838920257203	7.06364353708971	6.71484847907748	6.77396783643019	7.23178828001426	7.19494789992789	7.18631680422629	7.00338823552936	7.2832745971458	6.91070084818363	7.07429286707996	7.13601980438162	7.1800914457799	7.46011770510325	7.51734056658006	7.43516299652521	6.39107358650231	6.77081391053517	6.43027730445663	6.40254911554097	6.8568911962125	6.38614359657632	6.61612307630912	6.4070720299313	6.74130154841769	6.63953784536652	6.53603359944994	6.27290918305057	6.57146065053486	6.49348508201872	6.98531223711689	6.91586222397213	6.91421949224037	6.51772653339766	6.91098189336044	6.84914449908581	7.20234952889779	7.27024658793592	7.3897088793482	7.02925603311772	7.14709748347182	6.56478074800485	7.34132322794108	6.91341896508286	7.19952566800209	7.2402192375416
AKAP9	9.2592144293805	9.73571300396758	9.39474450891674	9.35716967914807	9.63376315216252	9.55873111469128	9.40243313446415	9.5784734322452	9.3826764449684	9.7328734895398	9.33660724945148	9.47605383803536	9.27796241260987	9.59216280837289	9.68687409146619	9.5857597799448	9.56927225835714	9.48976359354831	9.64028633484623	9.46734110321818	9.47788685339591	9.52732037344538	9.75841178217088	9.25018828062925	9.59120085263223	9.34100386945097	9.50553821273269	9.49902959646174	9.31427295083301	9.46124421119074	9.45894094537901	9.20747032981302	9.28570271871025	9.7417397668384	9.34328719155097	9.56657911506536	9.46215863509205	9.49915977408864	9.51881103954952	9.39166984903444	9.35118064293651	9.36986738041154	9.24456344183782	9.62009986511711	9.07266050945178	9.34876982931299	9.54355944178535	9.32250576850461	9.35760431173435
AKIP1	8.14288372238888	7.95405927409332	8.15728137048226	8.04581064499352	8.08097226697723	7.86445084273082	8.10135496188743	8.02433528233797	7.8668011609153	8.08935903235594	7.92438969634899	8.02218734444113	8.04227312780128	8.14186631456508	7.8766157788789	8.35532352919819	7.83080392451232	7.97789220031681	8.2251034580956	7.76802274380131	7.8416635872609	8.07027229077822	7.97344801153427	8.09611460803537	8.1251022121843	8.13370590453382	8.45246964191647	8.32208360896916	8.34305204919464	8.27782965726213	8.16281630479118	8.17770155721698	8.45202201015623	8.19869263637523	8.09569327109056	8.13624203927561	8.34678954418941	8.13482981722534	8.37850740810199	8.53677599318017	8.13729642489412	8.29657341255772	8.46293161686703	8.52283845177389	8.34165508962695	8.35481955947651	8.5701751382796	8.37745239175081	8.18721827532131
AKIRIN1	7.71955123786583	8.16664533017996	8.31425926412163	8.84862529727853	8.26837898971809	8.17615972016233	7.68481695667873	8.4126165962137	8.06938562568096	7.90514633974289	8.07302748438573	7.98413213288626	8.03608302777986	8.57378216720779	8.0995794944098	8.45493167121202	8.50413718265189	8.38020178983755	8.11495725272605	8.2113254173799	8.84907445127726	8.65944622741678	8.45022878449248	8.53958766403782	8.44610795685583	8.22797816539508	8.10687998383218	8.8088922274816	8.30091550969193	8.32455542709022	8.0841175197273	8.31044162222355	8.15607448339043	8.53226435997978	8.47943284541423	8.54609034568905	8.40922513260314	8.49184278984579	8.33192265140971	7.79621616487735	7.82415273549896	7.90708163658794	7.84085287733288	7.74317645192947	7.77464734138901	7.98903081673069	8.56171159758958	7.83474320817832	8.30522993295699
AKIRIN2	8.45417613241891	8.78345920265154	9.10591950873408	9.04632063311747	9.06628684020344	8.91577969671959	8.095722271157	8.84303774227955	8.16427707472754	8.80616133643568	8.8787850731682	8.88169218719281	8.83776905403511	9.09523406142615	8.75478954965648	8.70587501263769	8.86194796024883	9.12499398951226	9.09667334888536	8.2836963229632	8.09355332906191	8.07966412100778	8.06324470205647	8.56193884857498	8.28795702648087	8.4537124256508	8.50415676431277	8.23596824217867	8.3164340298138	8.14914405616723	8.18205518274038	8.2773046920298	8.40975470065874	8.38801115526743	8.38567129388869	8.44945354426649	8.34421853731035	8.32022060790343	8.36503282934759	8.76122038402449	8.71376757327133	8.88976091865595	8.39603107645499	8.56602606089496	8.56188903683341	8.48550878459511	8.52387828819138	8.52622833302905	8.72899311357532
AKNA	7.1776234128227	8.01505418839245	7.7585858764992	7.99232639860511	7.75121938876535	7.56327335192939	7.29479801368036	8.184872637551	7.50541098677417	7.84196112561578	8.01738561696009	7.68635912445634	7.63542628364102	7.83447377862066	7.27083319299655	7.61220962544078	7.77588514027609	8.23820275620078	7.71382509511507	7.74114857182309	6.81821122959937	6.83482104306442	6.6120551325083	7.1947906351931	7.12919364210388	7.45081704370022	6.92077116487053	7.13633604124594	6.90217267284076	7.18101885158429	7.14152182758528	6.71641926875286	7.01371998946263	6.89440263171234	7.12319839257834	7.25854827932931	7.32049108697966	6.95088637953173	7.01423797126423	7.71911258698659	8.01425916410993	7.7183368500889	7.31852075838832	7.63211004500227	7.41176682750575	7.39912479825529	7.70982909925017	7.88700096965254	7.52352726388271
AKNAD1	4.08945948083505	4.17117117838419	4.31614331192524	4.09409939327949	4.20992697507111	4.28683666806168	4.43794760272132	4.33874485383186	4.14507431587255	4.11648731563804	4.03344502382557	4.25443974476824	4.16696909292584	4.44484190897152	4.36298115974062	3.97165268814919	4.09878365909043	4.00703852303527	4.40466075614998	4.16436775643016	4.28354251232967	4.11503477530405	4.0819514746616	4.01955448018374	4.22249122992319	4.50416103552001	4.27051166902304	4.13602172883749	4.22272197780534	4.27915776283807	4.10764343257571	4.21631587683227	4.06201961214069	4.15958398238908	4.2274004299843	4.16463245347985	4.1097521713093	4.0672572073355	4.27277879723049	4.226731975063	4.17428988972149	4.34922232717647	4.22198618494397	4.21569566269182	4.2831496974257	4.2095586351139	4.34846733146414	4.18740715014506	4.1089998093179
AKR1A1	10.7493277780975	10.6160684389932	10.1781664023608	9.94079066368383	10.0374519291868	10.0094710484879	10.4133520445014	10.0610152355248	10.2849829956417	9.92240700194412	10.5895413119692	10.4367977575893	10.514625763013	10.9508230178062	10.5618521604036	10.1880152238313	10.4219499452385	9.9167656994118	10.2327034243618	10.7691456448279	10.2679867734447	10.1636485895171	10.2697293113181	10.3931437670003	9.90634894537238	10.3550193370852	10.3899269732245	9.75420535865383	10.3053159933104	10.1068161095748	11.0436901755918	10.5640898726706	10.5795542522815	10.6860863497751	10.819663932027	10.2357967405216	9.8342701249995	10.6424519550341	9.9214249092871	10.6050006551471	10.5806053172497	10.3642930529202	10.5028498037072	10.1471907776325	10.5562440170679	10.4471080163469	10.5724178189144	10.3387029258247	10.7632808787851
AKR1B1	9.9917285278456	9.48739347829576	9.81229652270449	9.41378443395515	9.59829897003691	9.42356758025606	9.84880204128625	9.48824832520478	9.22826718882198	9.83574282494188	9.8868784496085	9.49989968340132	9.40109257867428	9.53277840845213	9.21204670204945	9.74855062342906	9.79317411716799	9.89534475571726	9.62683546108291	9.27932022878321	9.35371255493663	9.43919343360525	9.1492749416236	9.81014746176083	9.4492095346257	9.91854493783336	9.73267683184408	9.71704211088569	9.34027900434233	9.65304454523407	9.43322049622034	9.28380169982642	10.1244338895656	9.39398457007502	9.51001495831617	9.36395773707303	9.6471196692911	9.6486865082703	9.72251072870689	10.1162105537578	10.2956145210083	10.1491940600328	10.0748531761111	10.1900732780526	10.2952164513634	10.0962268699081	9.97234678806159	10.1347479957252	10.156063876476
AKR1B10	6.37875517221017	5.73714505044651	6.23406192144599	5.21938283337319	5.61556269953145	7.20277834662872	5.70324031094464	5.61844399498881	5.51784719617622	5.6311021667232	6.04722824491289	6.23036426960181	6.08737256971901	5.90349141744641	5.32080565295666	6.22275187244799	6.46804849404347	5.73931581988797	5.92296398996366	5.74824180918561	6.51696231112841	5.32624958324949	5.76984371364716	5.67681918574979	5.83015891663512	6.24767722642546	6.81665692834117	5.7392682219871	5.40414185891787	6.38241606633293	5.19629385760003	6.42228888241644	6.2689900158122	6.40531283786046	5.96176176725861	5.62672769968533	5.52660318314278	5.93010258306998	6.26063343314034	5.90080942722159	5.56446059547425	6.32127603909722	7.15581561051389	5.75849913613227	5.93129994654688	6.35297488384293	6.11428998942342	5.79470018857901	5.58010540607837
AKR1C1	12.7258905694221	11.6747905968378	11.9426542579207	11.2865233506949	11.6496621815179	12.0342650058898	11.4652568075325	12.1392991444048	11.8163831973678	11.3041974438573	11.739505402459	11.6878380519089	11.7455072309243	11.7761832515082	10.9596702915761	11.5536971153765	11.9372752551738	11.7919931596861	11.9822743837283	11.7927796077792	12.2095381978143	11.7658503749767	11.34119229312	12.3627815680833	12.446362495421	12.525874623082	12.1974887985608	12.3200305447756	12.360230171184	11.7758607735897	11.6401244980255	11.8719635676991	12.3950474051695	12.149146031959	12.1364478996835	12.3529468723986	11.9460554037956	12.4208677151927	12.4189451560774	11.8169011043655	12.2193192902659	11.9354332111514	11.8777328543482	11.8445174651019	12.1191957255871	11.8551980972081	12.3038226983214	12.1603849710636	11.9844273369465
AKR1C3	11.5101911552268	10.4282777541973	10.7475517386292	9.20469644222957	10.6983668727118	10.6474604415315	10.0250749532946	9.59726269371652	10.4383823092471	9.62026294564424	10.4023179927786	10.2753712274788	10.3621391674816	10.3319446673764	9.76034380955073	10.4109751324613	10.7711790319044	10.3072806307578	9.86819953757406	10.4581475970786	10.9976275699191	10.7290888893328	10.303987427218	10.5147394476898	10.8293563829003	11.6101359723646	10.6928533853967	10.2758954171795	10.5915344360977	10.5880390210753	10.5537692852038	10.2647826673592	11.5375342433629	11.0926994026498	10.9347432967844	11.0674945603997	10.3009788004443	10.9349517184801	10.4939277079971	10.7390540693606	11.0024103704759	10.8279944964658	10.7682858721469	10.5088013336887	10.9217533897782	10.5393857516024	10.9191586230712	10.7687511743805	10.6214732463473
AKR1C4	4.40393936247297	4.16184569079809	4.27372256647922	4.31261078687817	3.87798692536683	4.30947268171715	4.06380760470222	3.99090916903993	4.0264049527891	4.20806720036859	4.03329911313927	4.02473648952339	4.17081899638565	4.00429438680088	3.87179412769591	4.00454138199247	3.86392099657938	3.95361858321062	3.96812991407991	4.09445379223354	4.18124500891094	4.18723030673651	4.12191650707781	4.30922055992758	4.26407194450702	4.26931201868309	4.04004531460546	4.32449802015356	4.12664374695773	4.14157699589494	4.12713482927253	4.12394399988798	4.02579045656186	4.19750379450453	4.1381685509713	4.21642693159093	4.02685468853037	4.22349969610895	4.3071449993521	3.98817014477625	4.04655994935221	4.03556566693754	3.97013887639694	4.13879353743252	4.08256040026371	4.0785943794533	3.93565028937294	4.12590813834018	4.02698247402848
AKR1D1	4.03599002038117	4.27723037327843	4.24879907546998	4.08436758613673	3.9915947878326	3.95072448867723	3.90465577201202	4.25271605126547	4.07965954082317	4.05302446800563	4.05008331212188	4.04439348293532	4.22523805743344	4.14449079064246	4.41173604457427	3.96214675057377	4.11455918908668	4.15535762483953	4.02165456985384	3.91360531707961	3.86550067245739	3.90358162738166	4.08500122137975	4.24629540966253	4.09955722977344	4.05604701483602	4.16887762340486	4.03721048950688	4.04197186834394	4.00807918973366	4.13414504205848	4.09596057239297	4.14742557418987	4.00864951833556	4.11215699533281	4.09775193858903	4.03237173940814	3.86370704806705	4.18372894485091	4.04072780905657	4.06056569899989	3.98741698894654	3.98382170014561	3.97795803921755	4.07552871980704	4.02673636070937	4.12925578931568	3.98990255085676	4.04843682677639
AKR1E2	4.52407903727393	4.63405933307022	4.58581607456052	4.66112357258728	4.4297922775015	4.74135624257015	4.69208667014081	4.66307712368171	5.37043880121127	4.47739939231151	4.52935453863348	4.53867054804378	4.46981371039835	4.60810285996555	4.30089511626895	4.74756759857313	4.41875057161718	4.27624888380187	4.30226577166104	4.96093304322592	5.02322472886961	4.86342655069598	4.81216177321524	4.591938268948	5.14022899924978	4.9660397865335	4.84272411991178	4.77542238113693	4.60042393305152	4.68600961084725	4.56317960374399	5.07807328383035	4.95562596052941	4.79839308837086	5.11172859661322	5.00363846217149	5.10468333924854	4.7808745261051	5.09278484339534	4.94562141920263	5.07295753724221	4.63861217195263	4.92347283739674	4.59608633183486	5.27738529227924	5.01134223127855	4.43191415736835	5.26846202618645	4.75386296650462
AKR7A2	10.1495833354384	9.81823675182537	9.52641179193091	9.36746406523318	9.42645327826604	9.95067982309375	9.84705285625017	9.45476254535798	9.82318453554139	9.66110336406993	9.94971953300095	9.11577420913325	9.8160497947723	9.73009138037376	9.69175938794194	9.3667939033699	9.52515505739084	9.35760820244563	9.41243176882909	9.86478025613759	10.1677697696891	10.143552804569	10.3988383802699	9.80218939021968	10.2104107445112	10.2296355751954	10.224213714039	9.78789878406465	10.0317614213422	9.90666202543798	10.0753922659029	10.0129151207189	10.4902146254455	10.1978772777116	10.1036554424698	10.2590978454567	9.70855777989869	10.1025452413959	9.81101943430277	9.99123901198409	9.89138928144203	9.86948184848657	9.71708353993156	9.85864409389468	9.1665717818024	10.0203369318072	10.2477214078458	10.1131363993431	10.093053659735
AKR7A3	7.66861061044787	7.67020951576887	7.54637151070177	7.72744431684217	7.88825921460017	7.8832730770639	7.64591587893451	7.35103086398868	7.63235957858763	7.83855358721623	7.94573853486795	7.55962516834966	7.74638970956079	7.60906680311934	7.65672155927245	7.6858636594863	7.61214811062579	7.97583392022962	7.69073220796581	7.64794795282793	7.58007031551174	7.48665125262509	7.77911839998303	7.47014737068305	7.8510696758585	7.52144882179718	7.39678136813173	7.6200052805667	7.44521815885555	7.6528541204967	7.48810065439709	7.62704326641358	7.74676156328732	7.52905037345972	7.60979088703131	7.79990651160634	7.53506949016352	7.42414575527876	7.62010978807765	8.06539842102776	8.08284289225625	8.01995623795676	7.8579502900349	7.73529027630937	8.10680564151065	7.92714401599496	7.72082474944926	7.99660910214074	8.34967125015575
AKT1	9.73445635639401	9.32822444928511	9.30109871986257	9.70190668750333	9.34018504536991	9.09984992965262	9.0018128761648	9.39281152731411	9.06174804276323	9.19427943793236	9.37811486612232	9.25738385668411	9.32242706433453	9.32697256292426	9.13178638824197	9.3284310436331	9.53425757167578	9.50675106997408	9.52530091995083	8.55381353028325	8.814197042232	8.77779562238492	8.4637138258887	9.26945886107416	9.03311073235153	9.00900797540889	8.71709212535447	8.77578408504597	8.64342080116986	8.92823936012017	8.3188279720018	8.46054005609789	9.06587421108333	8.93780451214809	9.0602834929083	8.98524232580769	9.00562954029406	8.93113099261857	8.93554446568148	9.03990488886423	9.33268700909754	9.39432554539161	9.15281969423442	9.09161623358548	8.99864268549265	8.90496692212352	8.64012618745669	9.12343711869613	9.12966730164001
AKT1S1	7.81144139571838	8.754471257144	8.96712085804136	9.07427225112557	8.66303219253579	8.26923424274636	7.47532735503982	8.35391506714856	7.78674579833149	8.32035397617411	8.75392540920121	8.8307393065074	8.30058245611824	8.60240009421152	8.88671161084549	8.69921772010414	8.79191313754357	8.74538346114851	8.77523717888471	7.804549214729	6.73430431656136	6.63378354542989	6.49289969324277	7.76759170234114	7.20169189938815	7.31323534734484	7.45702351143371	7.10758841670941	7.04822479905465	7.25728670631488	7.12617350708553	7.41654517785164	7.35163812534112	7.2982882104553	7.53589324318726	7.48059843241301	7.21659396844444	7.42739557872949	7.05178590649926	8.48880624485677	8.82144330322326	9.01117247267061	9.08402730373467	8.76044346012822	8.57928374669815	8.26305201224488	7.91740343330186	8.09364026840707	8.37560145061883
AKT2	7.71063406386558	7.90590540123918	7.86864924838275	7.81766872483854	7.55984924464328	8.03251899750838	7.36007821973019	7.8582025196391	7.19131029383776	7.81513656102379	7.88839335178031	7.60633081163026	8.16959095192743	7.74423280998901	7.63692777562442	7.63508773629608	7.66792199921974	7.89613723683022	7.69166236189546	7.34717615431937	6.73042496686496	6.35299490358983	6.1586188913608	5.77750088532936	6.0746870616754	6.08758966310108	6.1088152350905	6.13881161763925	5.990244999603	5.41344664403512	5.99144494383766	5.86286076083056	5.99725635492569	6.01116904859091	6.26802544142344	5.74328714951505	6.12430543682468	5.76460040687314	6.29276597427135	7.82979777286398	8.0897864640854	7.92350543263634	7.9847303243629	8.00351311937254	7.93257318067906	7.94300576969823	7.55714270965772	8.04320379122378	7.79401330861235
AKT3	8.60218870135881	8.02838193139942	8.37466321845541	8.68209650661604	8.69548315769148	7.88419067762742	8.02889109281652	7.65489051275374	8.22701676495139	8.50907254912556	8.29870589704399	7.92351353782028	8.00897230134137	8.21205398182166	7.81005222983892	8.20233429418489	8.00721295824868	8.25525541422414	8.5407283277673	8.02651206294147	8.82592656577378	9.17801823553392	8.69632653076839	8.81882951739104	8.8621706364942	8.84423515419794	8.69056632912572	8.85332882541108	8.46719528521025	8.59705965987701	8.41614711784192	8.2863663437652	8.99110884673235	8.80546396206932	8.44975853455266	8.83067005185675	8.72172841546853	8.42018836245269	8.51456141625769	8.43549928832281	9.049269152333	8.69244337638353	8.29125082611107	8.50476672227317	8.12665584754257	8.41419463389913	9.09277597090801	8.75406236169662	8.7470094363528
AKTIP	9.27503817632228	9.43676791097533	9.44862626522659	9.09488164730679	9.42507577227053	9.46972186712417	9.1591226254275	9.03194656018388	9.08129989189045	9.18673279459463	9.23338587096147	9.41331221093833	9.08170812220775	9.41299922123139	9.26015046515131	9.31801584256522	9.38600711843488	9.11435815049348	9.12570301689034	9.04540635926894	9.25370789263596	9.32007046310031	9.28320979113132	9.15684954659545	9.11039605245873	9.25415735302368	9.41162895389931	9.32703810745297	9.22613437059822	9.34874899881311	9.25573146249489	9.3570696973337	9.46555473089018	9.55019137043355	9.29675998088489	9.2691418912404	9.20107251725231	9.40461452236459	9.22244672825333	9.28922133421758	9.17640503483985	9.32891103543497	9.4790479272406	9.4845060472448	9.07871503682915	9.47503187414295	9.58690018761123	9.44770851714802	9.32822689066375
ALAD	9.47491642452075	9.52941125103883	9.64638172784294	9.59009141946157	9.29040055937021	9.65381311070139	9.61280677283617	8.86958786053465	9.4282989325453	9.39311694461665	9.25872552047191	9.86882432827464	9.33046626781529	9.19773709976582	9.41895499425882	9.53347006123114	9.26230854341036	9.29441708648106	9.65772788198013	9.44421891704731	9.71212803119625	9.21549437871702	9.58617778249412	9.4093351767688	9.45314906381625	9.17273373503875	9.53940889868498	9.48420893019002	9.33988891633164	9.51714062911118	9.10247175138039	9.54970252234357	9.5585769659149	9.49141281117884	9.40182644241153	9.29887606323752	9.45227382326426	9.26350178668232	9.5801472410413	9.57154304282916	9.38963651726844	9.72164277261453	9.5741192605163	9.814403342878	9.41101721345131	9.54698493744584	9.59139944081878	9.63317083493803	9.6207560160651
ALAS1	9.07701808176777	9.44369319290733	8.76141114691786	8.85187108453771	8.91704846673808	8.51854484633813	8.2488086424522	8.77199796730283	8.314205453651	8.52144911748042	9.06548879725051	9.39490334396212	8.83010896645334	9.41790387669531	9.3003488991596	8.68730426445562	9.13962035787575	8.93751185290103	8.90570071801162	8.62986294354076	8.46977270022198	8.24592594456587	8.37424639217647	8.82658390989786	7.96922947776299	8.30406804889301	8.47462727451056	8.67727576422953	8.5798702180098	8.30349695633569	9.18619218594607	8.99199961428178	8.86728036682361	9.34556163539304	9.3469060283724	8.87860637107493	8.22275748100127	9.00480287691081	8.23649991615742	8.94586563367479	9.09055144205215	8.82270869916841	8.86910270406206	8.37432479315315	8.75903085405415	8.35198709409399	8.99086564152856	8.40579463894327	9.56177726761822
ALAS2	5.75725211185236	6.06311166167337	6.10518990880402	6.20449357285892	5.92548302478536	6.0005546548044	6.09424282698197	6.15357582160381	5.86687809666516	6.09809650676365	6.1345202233014	6.07819303050991	6.13068675960111	5.9130404001644	6.11232046417106	6.18207974966039	6.03918806449369	5.94465305218642	6.22830100595119	6.15468243041803	5.76448802103746	6.18676402045268	5.9863236715579	6.09033788628186	6.26702223388019	5.9911464333435	6.26176959009361	5.86681424553389	6.00878932055227	5.96896641495378	6.30597833192401	6.54253699957814	5.92558429300551	6.12059640903889	6.10730643561717	6.79913688358881	6.01254501678738	5.93284278487978	5.89855321936859	6.62824140326704	5.8633117181656	5.95286099753316	6.00685270165479	5.91131348009409	6.09999496431588	5.75598029893686	5.84528063207305	5.95698447107978	5.87608830883692
ALB	4.31899203219736	4.42007346015237	4.24994705776731	4.30374806895526	4.20478848696533	4.54118976325442	4.47737127711915	4.26153361457466	4.13767437671709	4.1452282697738	4.30754289627921	4.27293023224607	4.3025510920377	4.42233190534067	4.32364399414698	4.08416651678826	4.35368667508653	4.12339591003948	4.277497945857	4.41465233165561	4.06121768165216	4.36514784706303	4.26793189574425	4.03299535720405	4.27342868447004	4.25775184067959	4.42130131557832	4.43979135236597	4.28396946296426	4.26729244135304	4.1756605602769	4.28463397294157	4.32636679146633	4.40533330006703	4.32008448939203	4.32470961149777	4.3538594827939	4.36404117547904	4.19517950082117	4.23662936182781	4.26078435131508	4.24028892215485	4.28975849015722	4.21931309260623	4.22100838884212	4.2330345759847	4.18358240929152	4.25101166544773	4.37271397560765
ALCAM	10.3773364230213	10.9071308475625	10.2322300723472	10.5787495477808	10.0046475600357	9.9004441844211	10.0517881718128	10.5523987975272	10.2156209200059	9.96192395844941	10.2875862801777	10.3837743576745	10.399221967452	10.5746496250697	10.6414199944345	10.3863332032007	10.2987728391051	9.70321374884814	10.4096855411316	10.4804120769431	10.2052419015024	10.2838106051621	10.3598200052195	10.5614586526056	10.1014931779462	10.1919881940896	9.97390079684361	10.3621896175117	10.5934318530141	10.3683526839876	10.6583758829876	10.61288959329	10.4505691625135	10.6752826773212	10.5382664914874	10.4221828364725	9.97737865111563	10.9013052403798	10.3604944797752	10.2878686520748	10.4115785232739	10.2884248852461	10.0465402792103	9.88308299364871	10.3022425160964	10.018883769388	10.3179573833512	9.96588374174833	10.571798352597
ALDH16A1	8.17673493331904	7.91041506283129	7.86785572798677	7.70426280845196	8.00395324687189	7.54994611029367	7.94469699908738	7.94959976900995	7.76669604269788	7.88648720972632	7.90025898523971	7.95215160987612	7.88970724148076	7.9393952400821	7.53882754363849	7.58213967445778	7.72669934194096	7.78651276668961	8.06484330420942	7.96380389683433	7.18749943180063	7.24692745824447	7.46284687769756	7.46287752259604	7.43597595200249	7.35736929323961	7.35387834123268	7.24762175231944	7.15779125584676	7.40451366494659	7.30224501151871	7.16214657114297	7.60411758111524	7.28967779960748	7.69631777535251	7.34922508473839	7.39048511171233	7.43668240469349	7.34265633247488	8.06029313158722	8.00096248773744	8.11133775673674	7.92636095254183	7.85189646718209	8.01502147545251	8.10484909379868	7.43607402530195	8.03132268353485	7.72550479709677
ALDH18A1	9.04616661515383	8.97426516284079	8.88235913132137	8.90553412215705	9.10234589916014	8.85490319997875	8.99549247038426	8.91462645838206	8.83547501054081	8.65386423894033	9.00401689236848	8.92314654063235	9.39636092650075	9.01610719934807	9.04101516443744	9.05687717094452	8.9338284764998	8.81487975716926	9.02923068187968	8.75958401422028	8.85522113718263	8.94241634819917	9.10246611959253	8.81880860883374	9.17996184010559	9.69228383454249	9.16108631139169	9.00818289060862	9.01359980362831	9.40538913996271	8.90047645582358	8.93018492401892	9.46383074879475	9.0210567449019	9.07655332733656	9.11576416562905	8.87805962399002	8.98622198136627	8.83187585514773	9.13823072290302	9.0499861750743	9.03020689923847	8.89520384157613	9.15379581466064	8.95488030493969	9.02644645348421	9.37901521137939	8.91905995949601	9.0986999697455
ALDH1A1	9.28421202506544	9.17253968662024	8.92200952986344	8.07858533354581	8.73318870049554	8.60995545991428	9.19551764868886	8.08348057942649	8.46581192434513	9.22887197325292	8.81931076001078	9.09237832682364	8.62659765622559	8.74673099047716	9.3093605268781	8.9051081434617	9.00139982214998	8.3778982106634	8.7001425557434	8.16889883759424	9.32792243918963	9.2644495814624	8.97584319556715	9.59425125006465	8.46324867986442	9.87362967240965	9.21776743033726	8.6537151123261	8.85107879087853	8.97034848863879	8.75951094332683	8.65089968902335	9.66876050356037	8.64188861664793	8.76726604055154	9.14161485071395	9.45500778232828	9.50688430866252	8.87545527314076	9.44809699802337	10.3816294725903	9.97257724027575	9.20816294907258	9.63973210159422	9.73183419490766	9.5801472410413	9.66862046840041	10.2129676655673	9.90215334553682
ALDH1A3	8.10917579623539	6.9992391260355	8.00762672175433	8.43952896140093	6.33155840001059	7.10075341977644	7.42801938597485	7.94758099957163	7.19992334136236	7.70656621316863	7.82744622001834	7.89508604290175	6.84593182032915	7.51397920822396	7.51964571298578	7.14134166670452	7.13487641785077	7.35120834642652	8.02881550637912	6.95868707044823	7.76028111201326	8.2091352593832	7.36547425782167	7.83291688703592	7.9563921846989	7.55371085807784	8.78186647491399	8.13432937189032	7.47671155949769	7.89460249035208	7.46333485686774	7.8532494259401	8.11336674706029	8.37031784049615	7.87310249448979	7.51757510389843	7.97057757156694	7.844848430767	8.05590327912816	7.59608249689055	7.62134075004457	8.2739460251672	7.530366170376	7.44396815475603	7.37403469152093	7.73309483996419	8.04853763791131	7.49159257153688	7.17696133102412
ALDH1B1	6.02466762413308	5.83815238415467	6.56570766305278	6.03748909627625	6.38274599354086	5.92065838296316	6.03514847022104	6.2129528997878	6.00150257242204	6.13386838049596	5.91401502735227	5.86756506752969	6.14481138245396	6.30713357723772	6.04686647244757	6.20032154864993	6.69865384713091	6.4348457187524	6.58503296993353	5.79313522202031	5.77918021092488	6.04821710551002	5.89904444025558	6.45468309257741	5.95377025804089	6.05649706146041	5.83563606294361	5.70846026841663	6.12822338575012	6.25586252051586	5.8252490029173	5.89845147450905	6.39897448212639	5.9397964909003	5.60530133224917	6.01867969760378	5.80171879564257	5.89247778847436	5.63281083715255	5.70939668189819	5.51285104788571	5.70235867111503	5.55229101556618	5.64780870387956	5.58293637114246	5.75618523026335	5.60330397007191	5.81176709555966	5.63633774674477
ALDH1L1	6.51762411046241	7.7103248568511	6.48296081678781	6.41421865966528	6.14691967975438	6.1931390197764	6.16787897028041	6.49178130975422	6.49827937932066	6.54662043084827	6.53431274438665	6.15530188272853	6.04720825174369	7.56040889418491	6.89067995835764	6.38760652061721	6.5430103159714	6.36571227764965	6.06074476632455	6.6519076306261	6.14390475449814	6.75958154903553	6.43584626271867	6.806216193444	6.51211621221322	5.91807763873102	6.27888964652099	6.38445565689955	6.34752767578987	5.92792299029443	6.66447179293716	7.24456958651193	6.33091568562889	7.42816358288899	7.60405787089227	6.45456012148065	6.78513280155122	6.61962678565305	5.96616827406598	6.21486887708558	6.56028095258518	5.98320567552874	6.27002990099329	5.96212875976605	6.78939890791971	6.45553796024645	6.24245762966008	6.48807304999665	6.61074910408939
ALDH1L2	5.74693811616422	4.42621887414048	5.05454278607617	4.36495471901865	5.70337802017108	4.67654199047795	4.59912874055819	4.61365582764303	4.86065155552231	4.50952423434919	5.81781629216933	4.96975569243103	5.10511317448271	5.31281258977513	4.23214902293776	4.38633317701078	5.47466457264752	4.67166048871992	4.95476974405463	4.53723832781881	5.17062854553726	5.22635787328286	5.12781319039757	5.57930787733838	5.23669119508506	5.36516368677054	4.63566598432079	5.19849210849901	4.79459436410143	5.47177558062203	5.32895065799555	4.50883086907748	7.25419162247523	5.05639151479492	5.11884603436801	6.10389389425672	4.95250290192854	5.11096871294436	4.54705400561916	5.23374943607826	4.74130426617536	5.84025581910192	4.73019140067897	5.26154904731731	6.0085107918189	5.3903006075947	6.6422691780623	6.26930874630147	6.32971709922612
ALDH2	11.3467216748905	11.9772647687907	11.7650373008383	11.7493105260645	11.7132172145134	11.9545760869731	11.649136369733	11.6217312047706	11.3466552129704	11.8585242259434	11.5447802589703	11.7649307357245	11.912477685775	11.7426832273924	11.827924859951	11.8448678774408	11.7107209099895	11.8873816328232	11.5026437060454	11.6386317303857	11.5663626632067	10.9822478554036	11.2399936014416	11.3467883297231	11.4341445099025	11.1623088261854	11.3429048223634	11.3590944915604	11.225871102292	11.1319586759832	10.8966493215605	11.0442216364066	11.0997271030884	11.2609691362514	11.2527058099547	11.1543373455163	11.518074424172	11.1349400371544	11.3123705883133	11.4845248366051	11.5632739004873	11.443889528205	11.9846054148724	11.5367376779168	11.5989334133635	11.62067821679	11.7492761834054	11.4394347329114	11.5095125744778
ALDH3A1	7.80258613409255	8.50324470936584	8.80778990404206	7.90159634431948	7.90345657665124	7.71919652598345	8.48947130688742	8.5914645297383	8.09175101805713	8.14444966615802	7.7210970240724	8.3395031455601	8.69026430611637	8.00832628785266	7.96157688958441	8.08027428024163	8.45212384221848	7.923848959567	8.3718325367583	8.62361006124662	7.83812032481282	7.34428562216044	7.84364723711759	7.82281544283218	8.03029793005205	6.86281241282512	7.5562099802041	7.33596520253688	6.95171167393982	7.56603327447138	7.35799704961434	7.16790394107846	7.08666476109993	7.69539208329983	7.57715395796061	7.99927181088476	8.08312793412687	8.16122690563623	7.59435604668754	7.31421050825727	7.9325310738434	7.32159258746572	9.39221719704105	8.39276386467515	7.83338488320486	8.68994359458291	7.75482677821758	8.10088582753738	8.00041828671964
ALDH3A2	11.2791048694571	11.4450469146549	11.3321664370193	10.897999147432	11.4466181878425	11.4819907368457	11.8172348589779	11.3413983277631	11.5619143463682	11.611046845603	11.2759758197232	11.4753837236475	11.7485045906589	11.4419580507514	11.7177751457487	11.7425809331258	11.526960758009	11.5918370594575	11.2575229962423	12.0755779378381	12.0102712110106	11.8011270874466	11.9251164146651	11.4993604124427	11.6649550852695	11.2477432895836	11.7453899351225	11.3978952163242	11.42996326344	11.4993196710882	11.4094092243386	11.4250709032774	11.4076554295499	11.3578855074509	11.3365670380109	11.6083057318212	11.6769735990338	11.6552788168112	11.5696894797062	11.7242306684542	11.7337276259109	11.7022319762942	12.5069298700604	12.0919604625247	11.4571817697554	11.8971116240301	11.6626480117678	11.8463346439407	11.6191326062814
ALDH3B1	7.03312481997693	6.57278450607719	6.46389552093506	6.39290656962251	6.54218298856536	6.49903109863862	6.8451904780899	6.3637878752815	6.46958726094916	6.40922990130537	6.88703991225713	6.56938689228745	7.22408865903151	6.51554881191738	6.26129449640499	6.78130116415094	6.65898667475441	6.71482633265317	6.81372055985661	6.405886137739	6.47270376348257	6.60400575347485	6.52818738340588	6.51048041148129	6.04225615399375	6.22154272263169	6.56500313211805	6.33858197881225	6.3638435431685	6.10444401735273	6.36178491253536	6.41781681023519	6.74753591652252	6.47863931688835	6.516527568751	6.37865659992424	6.31393729069489	6.25693820477448	6.32624138457608	6.91442417735732	7.1625151413368	6.89072147911993	6.92057102117239	6.81110098420569	6.98066648995272	6.99404542462728	6.50295094964466	6.93317235016072	6.8593559961348
ALDH3B2	10.166187773662	11.4841211898631	10.5966555930009	9.69306899145782	10.335261909007	10.3152335413242	10.1605474947915	9.83999441513497	10.1404216270214	9.94040274087317	11.0081311737725	10.9451160755089	10.5110401093819	10.7926627542463	11.1484725975625	10.3277389129439	10.7412970110179	9.86170557470336	10.5589323478481	10.9676942047774	10.0861605454127	8.68337832392274	9.70815683769617	9.96226609270758	8.93471761391633	9.06666382302583	9.46036230911557	9.0858905776301	9.56920652503166	9.40943951852114	10.5014864281383	10.3067041300485	9.49225172658992	10.1736886182876	10.3273018727706	9.84594854406447	9.03739225340149	10.3497468277239	9.33255878322483	10.5023282236346	10.7791376252782	10.455152670586	10.9738171847933	10.2530042088717	10.4810823999581	10.3191925721868	10.1310640623145	9.98830362019162	10.6437886984548
ALDH4A1	7.06793466960772	7.47955107407806	7.13433163342175	7.18284050386591	6.74522235115287	8.10923615915166	6.71248966173721	7.47002106173535	6.8038061569964	7.04688557297649	7.2652056022662	7.24749815662806	7.75315571002513	7.43832949751643	7.31086473759299	6.93818556603044	6.78514100474735	7.44362047479843	7.01848241788038	7.17540103770192	6.16617447047925	6.54405268436035	6.24053668363385	6.55196976632162	6.752292327865	6.56680271471454	6.7365072705355	6.08410748978378	6.68333912283135	6.65855537201886	6.64807820168501	6.7125413086651	6.44306505690822	6.62852538752443	6.61374053792462	6.46334607761999	6.68907720978121	6.31094066058383	6.57320816838073	7.3843440274727	7.0483978374552	7.41457751177197	7.62022554061665	7.22820785151964	7.6286479695621	7.63562444514723	6.42630053842358	7.38835704106028	6.88006341394329
ALDH5A1	7.82131596743528	9.0900212190636	8.1638444704049	8.2532616620493	8.20955338307395	8.23107259223071	7.78457255742297	8.37388547673436	8.19328030511837	7.95672389608514	8.31410063692819	8.5351848512301	7.68270838743718	9.22739487678002	8.64060905457795	8.28506393845149	8.41939492978559	7.74549748601845	8.14146847338868	7.61316340635046	8.28777301483038	7.13705698508876	8.29047980986817	8.1883907978883	7.84049178016782	7.78878621689082	7.80957280022921	8.05846879433609	8.30543851266071	8.28876663075949	8.65197840261746	8.56700483607099	7.96841270111869	8.59348006579769	8.52153885621198	7.93478890327051	7.57504060426015	8.83684848029218	7.74067847835258	8.31206345324691	8.35317401142771	8.45731158039379	8.59111978752991	8.65982519196458	7.94319789114142	8.07657612303121	8.87419822018994	8.07052295359412	8.45958146522142
ALDH6A1	8.00106230086929	8.88509005595537	8.16245984815358	8.62424048115915	8.12940941827847	8.45382574744467	8.70066507672941	8.71975307387105	8.65587963352676	8.39381626249564	8.62606736066118	8.2602907305372	8.49695064162335	9.00653196860485	8.85813226758513	8.12684929386759	8.43611011534786	8.13623745716403	8.58819883104671	8.179199091877	8.46540782385659	9.26592344150296	9.13498039903629	9.23125536273553	8.74127010890764	8.364653422206	8.6422989647813	8.54257339071939	9.04321828755189	8.97198440110113	9.1687500703769	9.06742586590824	8.89483957133847	9.25501285737982	8.39690507644715	9.07273213470189	8.91325244616591	9.05615391707608	8.59932547715986	8.25062434739084	9.21763583967363	8.4784684089245	7.75336246565342	8.72175228682546	8.31041959389563	8.79906486182671	9.94303932416902	8.68703287965996	8.74743230232846
[truncated: 14,992 more rows]
[truncated: 73 more columns]
