# Supplementary material for: Discovery of PANoptosis-related signatures correlates with immune cell infiltration in psoriasis
Source: PLoS One. 2024 Oct 31;19(10):e0310362. doi: 10.1371/journal.pone.0310362 (PMC11527320; doi:10.1371/journal.pone.0310362)
Supplement: S1 Data — (ZIP) [file pone.0310362.s011.zip › Gene Expression Matrix/Microarray/GSE14905_gene_matrix.txt]

gene_symbol	GSM372286	GSM372295	GSM372296	GSM372297	GSM372298	GSM372299	GSM372300	GSM372301	GSM372302	GSM372303	GSM372304	GSM372287	GSM372305	GSM372306	GSM372288	GSM372289	GSM372290	GSM372291	GSM372292	GSM372293	GSM372294	GSM372308	GSM372325	GSM372327	GSM372329	GSM372331	GSM372333	GSM372334	GSM372336	GSM372338	GSM372340	GSM372342	GSM372310	GSM372344	GSM372346	GSM372348	GSM372350	GSM372352	GSM372354	GSM372356	GSM372358	GSM372360	GSM372362	GSM372312	GSM372364	GSM372365	GSM372366	GSM372367	GSM372314
A1BG	4.37961603725947	4.65577849928306	3.98976340925908	4.32566921384337	4.38415396600868	4.37721622812798	4.41663916641612	4.31307321684236	3.8394171286941	4.21046355989344	4.27467468997775	4.69795558733439	4.34015404937787	4.71115205238152	4.22269140945893	4.37834685811489	4.31531278984537	4.29343232750631	4.17197158619246	4.07544942972171	4.31296457170071	4.43301266936291	4.47161731757512	4.30637838383304	4.82645516133435	4.59974839070544	4.05351665244979	4.47444886740439	4.68928979115408	4.51429499999208	4.31750114471375	4.3197522863831	4.1937748839136	4.14818677980663	4.58667280823538	4.49627229695188	3.93041935510753	3.98976340925908	4.27464565213995	4.17478953135777	4.58856347890782	3.98206791935367	4.28346124093268	4.17203938051154	4.32729459956404	4.11914491272736	4.31827431294591	4.32102805704931	4.08610970478598
A1CF	3.93948134008006	4.37845801947063	4.14754255799432	4.05315828601935	4.30444191175726	4.20980153449138	4.14994397122916	3.85780557745669	3.99334790773516	4.08435514746753	4.41209823671655	4.28598552086074	4.58796210149442	4.19204928607131	3.87691667640521	3.76536334871774	3.99698019532155	4.17707166959029	3.66305979418385	4.13986763618881	4.03732643815339	4.05281287193603	4.09037260401393	3.95347123426139	4.02146443039226	4.22668006067085	4.10202099993347	4.08400175424413	4.12351857770683	4.02382777663473	4.15808368051299	4.18656367827904	4.05456072898863	4.48492183377342	4.30165279244765	4.297891242801	4.15463854262054	4.14380482052082	4.35516788790619	4.12233107846834	4.03807217933095	4.16611166390765	4.08938019228628	4.27329403307597	4.05487347938211	4.02223863866635	4.59226247101236	4.20119490967176	4.07543465995068
A2M	11.0321102326203	10.1620949568113	10.6652548576834	11.5799776036722	11.5593908644575	9.50693018168169	9.99196708901051	10.3154652605868	10.366721452182	8.94898050699537	11.1735892671578	11.2235637237114	10.6766105424051	10.4151938466561	11.0152283364327	12.0712811133796	10.5417424152674	10.1346161271713	10.3412586180756	10.0204100854832	11.4512241957811	10.5753971733619	9.83925678728282	9.6691999272949	10.7230143672209	10.9803651425947	10.6137452504424	8.6857068647121	10.2807609238671	7.41332327463221	9.23245220806312	9.44053689308064	10.6807524188619	9.17823892835752	9.27316618104016	9.55664995368225	9.51126776742353	10.1212230526861	8.41124073376575	10.1984474570592	9.87576496702237	10.3956939032022	9.93406492709894	10.5279408451237	10.0191632980278	10.3221256467272	9.40239747340779	9.81265212608302	10.5085520722099
A2ML1	7.59241465518337	6.77040824955359	8.49555111421055	6.31194812891308	8.39998787808653	7.53884498867229	9.31393949553362	8.02697590408623	7.66086852173976	9.21003139429978	8.27365867798149	7.8418236230245	5.88937719189859	8.49585916832032	7.65659113843052	7.10791601100737	7.11613736104964	8.46925513819149	8.94886172794161	9.14203142750772	7.96721479031476	9.5688452128623	9.70364963357156	10.6190066193771	10.849390700875	9.33361938692833	9.23540085613925	9.91524778654605	8.59168389338477	10.0018563324183	10.0978191063033	8.79786279219905	9.05424092287783	10.9321334782414	9.68260814277891	9.00505347366078	10.179737632196	9.48283120421678	10.0250489432991	10.2017130836654	9.2632046692204	9.65404111272323	10.0897806971892	8.67662929136449	10.1087360216796	9.67443729078998	9.43697182573586	8.96417233327486	8.89998788994004
A4GALT	6.65336407171967	6.28452617245117	6.16574040852643	6.43903057599572	6.3105068487862	5.98940586273032	6.33522621016289	6.15186469524078	6.1721358311365	6.63701617071893	6.86540842273235	6.11686107231911	6.96295522967964	6.35767874415705	6.48529683257263	6.52339880909022	6.51628920946516	6.21866189701423	6.23798717972093	6.07876599458556	6.36556384153122	6.15964113915806	5.99943176429531	6.19389477770317	6.33993633639251	6.29596568260835	5.90956025211784	6.15531736834175	6.17986710734443	6.10374907559756	6.06947533767524	5.97705338765649	6.14241257193761	5.85893177479097	6.06769153048793	6.22921129438201	6.13865095571294	6.13451932542714	6.28846372202306	6.35688739166266	6.01860582289571	6.21544938701295	6.17308928378642	6.38088938843419	6.23399575466358	6.32463079467714	6.35199470459077	6.15320352637416	6.13162673617442
A4GNT	3.63417759630312	3.95536972940815	3.80895170007127	3.62542619283586	3.5696905251701	3.83796226020964	3.36022379087977	3.6459810993341	3.7839836867782	4.0895560567962	3.82826673895551	3.87845882140404	3.52335366290563	3.8693053052554	3.84250443722166	3.71442841289851	3.73424405857188	3.93467898523953	3.49364217339744	3.65270302041256	3.95123902525598	3.85423067637951	4.02984693670658	3.76929815445252	3.73349852791288	3.83808425687867	3.58552784356299	3.99882340239053	3.65651145177869	3.91112643873643	3.7100051727989	3.58702808389802	3.75923188091442	3.69588707294167	3.75786416865534	3.89889428124199	4.0354745442231	4.07675518574668	3.64794905162942	3.4919614037754	3.50752605592192	3.66838860226647	3.55570181340164	3.79838164201178	3.55381900001832	3.43291263193395	3.79200341654549	3.71239397237435	3.33320496490094
AAAS	6.54200599054496	6.84703990394228	6.58311693689639	6.67430000932399	6.84359662129207	7.03241443036747	6.85569067687422	6.68272038353253	7.01575086766452	7.22311394227126	6.85046793202348	6.81123548532024	6.88089636987005	6.74261695046632	6.78598552868012	6.83514960928457	7.01346234038794	6.49215501929124	6.90161266997553	6.84706135933027	6.37265785414763	6.83815916124073	6.77030498983698	6.97140568962975	6.85215189367296	6.85483072823648	6.8758486764161	6.97631388503775	7.05950969562208	6.90699191519057	7.04103634063817	6.50709649666681	6.7228853996158	6.9145386809269	6.86305346428631	6.94382972948906	6.39034398011889	6.85236507178197	6.92438555533082	7.02399595303765	6.80475586729782	6.80160284442137	7.04885137454967	6.48037524404893	6.73563316193385	7.21082894683896	7.03085417926147	7.08255438621044	6.89336371150607
AACS	9.1781011490183	9.62212966693881	9.51663280070789	8.3665302708247	9.62947101859924	9.50404644205559	9.48634969499491	9.17197024425287	9.58021779605688	9.3641853544342	8.80561269117596	8.73668560244018	8.9873265135654	9.69472230442329	9.21832736449636	10.8147732440433	9.72975681730876	8.28875656392169	9.25534564238831	9.26075345664108	9.31630168426813	8.87874586299946	8.79485930766381	8.82531546490883	8.7103509022054	8.04832673347506	8.83662446473136	8.6978158396203	8.00524190062606	8.66889407887848	8.46352083628653	8.07725453671124	8.65354430570663	8.88532853635466	8.39917826334518	8.24169560624554	8.7471718654548	8.8972406508213	8.86033667097082	8.65627794299121	8.27796335617984	8.38474104629633	8.87413427238686	8.49818054013202	8.34533759842513	9.03826138618494	8.41867708635225	8.66333097494884	8.86235323351688
AADAC	7.26848895158619	5.09771220124407	7.2185439960339	4.41347290669018	7.78929518839012	6.97085522772464	7.65288505096595	7.37520072106275	7.70220357469782	6.81421543768261	6.90839365224942	6.20027880944339	6.97607813443054	8.43610640220251	7.28392195139861	7.02943774499934	6.11102502226944	6.40080103283096	8.41268516744753	7.32455552447467	7.14751721133124	7.12956840335736	7.62655813959558	5.41019982234528	4.79024557925122	6.77480627297295	7.97173994936498	8.57343427188481	8.09548817527632	7.3812926489816	6.22466489908675	6.50302678851854	8.30078516080491	6.6770777741125	6.54284657590288	8.65565333300715	5.7965005674276	7.91636032172577	7.17269045310151	7.06635870386661	6.42641541609275	7.85695783013339	6.8416359335656	5.3271693260718	7.20503675671262	6.87562117802828	6.1019156812561	7.16510351418801	9.27679849591365
AADACL2	8.96038041872824	5.10863579452506	9.17171219057511	7.33012233492927	8.58503806777762	7.10562621218305	9.31075307346776	9.61320081502249	8.98721731263807	9.32117088882556	6.76603719680235	7.72358095725326	8.64014143313652	9.46771343964904	7.67665875977707	7.71388102237737	8.85258860758875	6.58891473116433	9.71897586474422	9.56030531011348	8.24590029407925	8.68855298969613	9.04209958064463	7.32135324256318	6.86062970762667	9.07540004760082	9.39657662852127	10.0899176931847	8.93131160749905	9.17606524941745	8.59190709428032	7.58259461941828	9.60689350032803	9.48631738631835	9.28661347410162	8.81874612052568	8.65911400605421	9.14819672351278	9.5940940598306	8.94914025301897	7.80180749679911	8.91642930524799	9.52592741659192	8.63704661992585	9.31570629368467	9.14196713101811	8.78823834886513	9.23097803020101	9.87852339453091
AADAT	3.86620653508705	4.53539950249722	3.69520357933323	4.04196049007205	3.95527551053963	4.27755068366242	3.84065166256331	3.87128477518382	3.62617243412935	3.66143773167062	3.67832533000621	4.27460780399221	4.20929329853037	4.36264051442791	4.19894459261837	4.21349113989988	4.17501411080316	3.68682280148367	4.20966767667325	3.55687956745862	3.93972733542511	3.93447471511945	3.94307667534709	3.48255701160316	3.80747147634087	4.10674835033233	4.11172329178832	4.0013885144768	3.64792965906497	3.70134056085738	3.66749089112338	3.67930387621238	3.904047434947	3.83972960872193	3.7594673115143	3.87849169260991	4.05127794334193	3.99134612817635	3.74281228248065	4.09179609212002	3.92732147149387	4.17759660625878	3.70397306442065	4.01570971786649	3.83201950236846	4.01405355089582	3.68117760177028	4.06702612553984	4.0037202433163
AAGAB	6.52697490917625	7.43784947903151	6.6355184775606	6.89178820642817	7.12864086621555	7.08610531012227	7.30885404732523	6.9016372752687	6.84160581179207	6.8685511425508	6.82151959159653	7.39425932327996	6.64153466715202	6.92563498054332	6.12780387473842	6.92467321645488	6.5900779921239	7.49369491431923	6.94520027035436	6.93429788128615	6.58280846508737	6.8786986386159	6.85219073380078	7.34783810895385	7.22281192930452	6.83017037218696	7.11357001344369	7.06624281241159	7.16934682030095	7.37166858255436	7.23917249048222	7.06807916816789	6.98243483723137	7.36953136095979	7.24283111760586	7.36369921603557	6.95353095936882	6.94308835239705	7.3730212307539	7.0239144771423	7.36704529588175	7.53350303843645	7.28137630560535	7.28900640370711	7.23167559573332	7.02131201460311	7.27127828613441	7.40893116505402	6.94190798718984
AAK1	7.88895072997984	8.09535950194752	7.57859400037007	8.23725418381766	8.15257179016184	7.88166035703498	8.20316008549144	7.95560211931333	7.75279708985432	7.48840200276278	8.4594603392659	9.64970765177796	8.31390461722411	8.30409586939186	8.19369960855841	8.52685005887606	7.91123173054114	7.50834946853832	8.16301769407402	7.6578040698872	7.40175687598978	8.52619373494817	8.33701367240743	8.40462043649041	8.49748120762695	8.31481868839941	8.50892079052737	8.03201453222777	8.74648011105588	8.12723545283241	8.12825726302092	8.52855377767902	8.43164258279626	7.55931002903651	8.17742470226156	7.64062299605913	6.55313285640996	7.78830721800817	8.23290606389841	8.41912167769197	8.59340263013194	8.13879731881658	8.00557510703041	8.52157822202456	8.5648372009924	8.50622349757031	8.27293695703124	8.66996118037991	8.29843702871644
AAMDC	8.14667317376924	7.6101772074639	8.5917670772717	8.09473752517546	8.5569127680978	7.17145011095151	8.07979575596434	7.9923900316811	7.88024608175411	8.27618275177255	8.01982476797688	8.58017726063051	8.08080745437116	7.77418379278379	7.75407500942524	8.88059033413764	7.85695865145621	7.26618029681412	8.26948345193406	8.58943301054457	8.07875277610299	7.57754535289767	7.30356428108495	7.39030033058062	7.13861935602836	7.38594954848437	7.60738451232152	7.14743923188372	7.17588427679435	6.83697123608028	7.22013885986684	6.95786677545076	7.52782810995475	7.03584623924308	7.14277949595171	7.10068400401763	6.49013862306495	7.64630797306001	7.07206929452614	6.93337555665498	6.43682321778692	7.0347547362123	7.14465053185272	7.18811051747938	7.10935951196398	7.23049901391858	6.86112695560021	7.29646615654114	7.4225109902456
AAMP	8.19407264448551	7.07048096651697	7.55277959207599	8.00136189812646	8.15218941140697	8.10905070551905	8.27238247843631	7.93466195897326	7.88442817211998	8.69332922815864	7.94022736018131	8.01923485913011	7.79586601097189	8.25071126132009	7.7364601297565	7.80569685872373	7.93714154444691	7.5209042994468	8.07872018320824	8.07651440527834	6.89429108447778	8.18214263935177	8.13303360070359	8.41323991923379	8.25635751461445	8.07731676652058	8.20785926011935	8.25552159503154	8.1171599062387	8.42779542398572	8.2479314022795	8.30294333297622	8.11869892814742	8.05261437168922	8.31477919724308	7.63569205304743	6.75618934078273	7.84641457100019	8.51683416158794	8.45305549046553	8.37323383363748	8.4725822361327	8.37638669543144	7.6422546963537	8.19417259639856	8.26730735213543	8.30877993392286	8.49977621270654	8.14887294182668
AAR2	7.65483310609924	7.53528343621832	7.63483001192033	7.63065424314299	7.61376268214509	7.41896849351244	7.7130717564862	7.46947925129905	7.43841139059198	7.7418779116098	7.24508718339953	7.63947541060758	7.36372708426035	7.30379392192604	7.47671710001551	7.74219328759056	7.61963818080986	7.80950913354556	7.40389916290741	7.9745047384868	8.24757347991373	7.45682710851752	7.67991809752485	7.4620771898169	7.58650010491946	7.59699458257586	7.55547282362925	7.0914546179903	7.48689432235623	7.60722993571203	7.70305003126906	7.55834508225938	7.54658685511436	7.49113616640299	7.62127721425708	7.51205359886541	7.06155882936596	7.52256337119561	7.53387073790761	7.50721556114077	7.45491720646137	7.60547936972905	7.50618722162975	7.1013543816484	7.60031600408354	7.46480397472052	7.6330917166483	7.7665610972054	7.4464359007922
AARS1	8.58155977213334	8.09131813612782	8.36989496471636	8.5085143470497	8.81361527258605	8.39923474032753	8.66652358928611	8.50206239431378	8.59870248834273	8.23592257426336	8.76110133244966	8.62991346559811	8.37685258876042	8.31309872063575	8.42510514039818	8.77955059115295	8.45040039703062	7.84884908527464	8.42774396699182	8.37660106824337	8.36262975894284	8.04487421286048	7.90296038911009	8.5671978794048	8.46196267983875	8.24333973606667	8.29644307446334	8.32929529295707	8.32125628923976	8.39576357389794	8.31169231260892	8.17025076859454	8.09416206417899	8.26321324361492	8.39056261549737	8.43685201256138	8.05459084795797	8.39741902080491	9.04693582057205	8.31640187551402	8.58119696506745	8.24764464235431	8.5327795801906	7.89456863680087	8.47068919102498	8.50738212843229	8.5764970568	8.6841028606374	8.33605654035869
AARS2	6.6309598569081	7.82007128101356	7.19427439230513	6.77975533968543	6.51587894924568	7.47160837775734	6.67581036244256	6.72084386764266	6.87642381374444	6.19054494895943	7.01590989990105	7.63091858032269	7.46000485805198	7.37334418523324	6.9431832706164	6.93540838990706	6.83449521809873	6.86678830109634	6.66010676946202	6.8785758625547	7.0930473102527	7.32401515732175	7.06278744590117	7.84188804477112	7.4463292331157	6.85044393005347	7.07141658749714	6.86801158891033	7.09277605097921	6.98083906174261	7.09470811724416	7.11700941906398	7.15574398141311	7.61573402101044	7.06375881890894	6.96195653839569	7.95158543820967	7.06096920090971	7.57144342119206	7.46231844975159	7.12164019105353	7.39128073216492	7.61318022357155	7.23471569536046	7.61872433486461	7.31552362058757	7.23690632528066	7.89437495905854	7.20540641421431
AASDH	7.11799050019998	7.63127984150452	8.07137456567139	7.3425006361724	7.40361686444966	6.50761234671599	7.08466672957887	7.86498697194157	7.61644418061269	7.15891373750577	6.81505251488138	7.4693165672562	6.76848420439684	6.26383684355745	7.28220568103728	7.32349546532146	7.21052245451533	6.41005860144745	7.66784178084621	8.16261258584312	6.59444401596186	6.38145103084272	5.46106711497668	6.40104993524157	5.62255908899077	5.46230716444067	5.69681491379544	6.47561570251841	6.5576389498994	6.55865755829023	6.2826522884814	6.16687307481719	6.56429446337511	6.26352266927771	6.1165548196349	6.21904165507406	7.08718507122721	7.24209673117458	6.71557973812744	6.69847796184241	6.94676435376001	6.73703878601967	6.75522692089834	6.02763286203685	6.60986997490326	7.1621278162649	6.40015274006506	6.04125846331555	6.38138431115556
AASDHPPT	8.39526550761399	7.89749232856511	8.73925280370102	8.58482220121735	8.64435538294554	8.9325251925277	8.77604161746731	8.25034719654616	8.27048450938068	8.48242612906252	8.15874931031323	8.08569519061716	7.59686823135447	7.89043154634667	8.53905548444322	8.24194396426406	8.55467089056657	7.93136896197608	8.83235225097312	8.84083945256507	7.90771959972724	8.49995629711767	7.90489169778329	8.42774396699182	8.30592154157902	7.96767802955188	7.94943240039154	8.20486705296039	8.26759029520596	8.40820070095276	8.38142404287527	8.56382001540076	8.52845586449822	9.12602357828362	8.48489027080668	8.15126613550449	8.22854081998862	7.94902212141941	8.11710516008953	8.14422930147949	8.4408395615314	8.38226823880572	8.19055079243396	7.4081087216003	8.0577515142662	8.18217837340328	7.93141214876065	7.8491134299376	8.27561204207976
AASS	4.38346907475362	5.41713008141307	4.78928935367566	5.5009774982698	5.16524982635335	5.02159869554461	4.51716705237689	4.98170092640283	4.93219968065996	5.04216742661274	5.15418844253803	5.07304657846538	4.74440362736475	4.51155461342561	5.282175138258	4.512676975287	5.05899966033661	5.49397809680068	4.81331326155031	3.76659600754317	5.20835809299898	5.6126453948275	5.22369685323797	6.6834175900928	6.18337149358428	5.21886083761898	4.73755190807317	5.49499323572331	5.21785532940681	6.22687862018549	6.39621133615243	6.39088917615524	6.07390004919308	7.235127329266	6.05736524162624	5.41244728372108	7.41714052741744	5.90241817919863	5.17711737664396	5.58070083253758	5.58329189209222	5.47822184761479	6.10454083880486	5.93387881786833	5.70524489829076	5.46102872061937	5.32995094672502	5.47297748987044	5.17613258997005
AATF	7.95712728086815	7.41107353358681	7.99143638976256	8.15570821501693	7.95363667928733	7.52950107360905	7.92030388357091	7.60349666555751	8.14507685868745	8.11098837541366	8.04920495195793	8.11129225883516	7.91122701343429	7.74813044187237	7.64533232125895	7.65771502538043	7.67962911901944	7.91127795947118	7.5633734694829	8.26854871513233	7.49963306127016	7.58469253158582	8.01161926293357	7.95160587915916	7.58510565752203	7.77050520443883	8.2747081314664	8.06602823467547	7.94394099838761	7.96999051417169	7.99909539189829	8.09564028607629	7.75828340999307	7.62738754697652	7.76806862511327	7.88970501548845	6.32505065735112	7.87673334376225	8.29336499786083	7.98998426975376	7.8648712355924	7.89829809668511	8.08072463293386	7.87752965397505	8.07214197021448	7.97080423720189	8.01095393343507	8.37769188497002	7.89607023589444
AATK	5.85486042872569	6.20039221568735	5.96209989264679	6.34487994829064	5.92058859383151	5.5871709236673	5.68393768896175	5.90254944756228	5.93301602517406	5.70448592246946	5.65400082113963	5.9881631988164	6.13005355338964	5.80336149267351	6.27236923329967	6.1453390011255	6.11295443837977	5.82374365154229	6.03452641990877	5.70105232941112	6.62213750663776	5.89480858480967	5.97625965534847	5.82460155270731	5.90060398276908	5.77225706965691	5.79137789615535	5.81501832243564	5.90327022858883	6.00215477910266	5.60762789439567	5.84198686286186	5.81731955355696	5.77793798027315	5.96357223374771	5.73599183841769	5.46187257588975	5.56862266015023	5.88449405227447	5.76848374021697	5.91178808134199	5.76715437204914	5.93315803871008	5.80513787591642	5.61585506598087	5.81640381487616	5.86854935895407	5.8438842243205	5.93613549362998
ABAT	5.50002689553959	6.85340577894485	6.3528494451931	5.54204169417019	5.65534722788131	7.10942771040516	5.94659217188343	5.63755106753332	6.18669678903124	5.40560194398189	6.13173313652188	5.83192338176679	6.21667098126618	5.96405596213525	5.65313328942004	5.59499037846028	6.02818161059219	5.07169739567044	6.16240848532787	6.47637321385773	5.86744251465685	5.53881043617379	5.28239701986564	4.8802033857202	5.41935152130677	5.59844881352684	5.25449900985619	4.6017152018232	5.47705654389224	4.50108508749691	4.54615398029464	4.87777554879829	5.76023031833395	4.54172566004332	5.26072997396018	5.48512735749325	5.11230692968358	5.47425051287624	4.52260675476538	5.36697132301525	5.13541491081475	4.80212072708746	5.31103278465677	4.71901195111034	5.41885524595179	5.5116237820343	4.94117148445849	5.63045845587716	5.15226560073161
ABCA1	8.99340507872021	8.62361436455024	9.11441839501872	10.7394939062632	8.98144713380016	8.14802205091752	8.31990200551922	8.71049115387096	9.50302914307551	8.57667798658639	9.33075550710959	9.33053560645626	8.74063788712994	8.19839305702473	8.7063841108567	9.31655041080092	8.89849729458942	9.08715110781607	8.63381099820827	9.05915713332283	9.42152160710489	8.7558713390987	8.44729657713691	8.66919597545738	8.40125381714843	8.6846117788064	8.56597000080994	8.41847073966631	8.71204693627763	8.26120030768295	8.45321115196396	8.59428587877845	9.11463068351843	9.0231154757885	8.13838165915739	8.77119232542623	9.72493940710067	9.20819617923934	8.06277218773925	8.40445841411827	8.20400378819459	8.24131505727423	8.44987138855673	8.47763550500984	8.38624338655005	8.39020866634682	7.96139409327841	8.30193964881295	8.59285461432401
ABCA12	8.26382296534226	6.65287752136036	8.15482335486542	6.44238395084266	7.22194147273812	7.87947246371103	8.47990648013203	8.86682419800703	8.17929971310281	9.65301250664882	6.82341579900423	7.25561883974067	8.03276993999392	8.25113040992886	7.75084416329934	6.71023355770277	7.75080695950218	8.9593153512799	8.69668477083063	8.77211982561485	7.25743217962851	9.27827413637375	8.48933181536922	9.06884170792218	9.4298591060747	9.53882362331579	8.65761989089509	9.80325922467419	9.51975251201194	10.1324459169143	9.77441923413498	9.80083809606257	9.839526216456	9.92539113562935	9.63550592824314	9.25089279371896	8.23686071802335	9.07099959488596	10.2679915861004	10.0031296029078	10.176820850844	10.2685654082765	10.243195598201	8.24085591676152	10.197901055989	9.68579325298793	9.80059960880296	9.44130548876054	9.52559571099736
ABCA13	3.08231326682819	3.7189053708025	2.92623454363548	2.84349002944216	2.97766254492753	3.5256009252205	3.14607874718379	2.99752810137384	3.48391311003734	2.88665472058028	2.79969975278385	3.57186332572967	2.95489140765672	3.11894070368636	2.89417016673872	2.59624409488843	2.974828133502	2.76706491831711	3.42822193094108	3.40659965962227	2.94327538024429	3.08411597651182	2.64878564128886	2.72519771159682	2.87291667822933	2.52172875505138	2.77261511771197	3.01448711187432	2.60844673604789	2.94296382277979	2.77575855399149	2.63520309935661	2.96470171221545	4.04089196254273	2.73795741557768	2.96846452197576	2.89738775578366	2.85860002486133	2.69606293769561	2.80527843148184	2.81413893602995	2.64174156753448	2.93845428358567	2.64312308673404	2.57508321733627	3.26911104072853	3.02213380741903	2.91797366740117	2.99263508251862
ABCA2	6.14817279646181	5.98493626138136	5.98148330591522	5.79575927338902	5.92691634906417	5.9156096836069	5.7773903781749	6.1234269578149	5.90219783062306	5.55836878560806	5.90474905538909	6.06975823427809	6.16898527062989	6.18243741026551	6.27874640367587	6.40048480851196	6.05268117671505	5.95875456327178	6.1444531421296	5.70595093757081	6.28584482692412	6.06148358870584	6.22275051672887	5.72975431868507	5.59477075568479	5.77447074197009	6.04912840528792	5.60833587537338	6.03711336968922	5.88133464179558	5.70786435277	5.87107774087753	5.86314238286423	5.85509253683403	5.92492798613819	6.05034184485726	5.63303533855177	6.05316927172224	5.9777868564276	6.25802433200738	6.03518231329295	5.90935557382884	6.36331284816219	5.79445669487165	6.10240843787128	6.21428244453316	5.91027890980665	6.55488891778919	6.05153750632024
ABCA3	6.61518249121574	5.78207786211461	6.06895300885065	5.81879820243936	5.77333588594108	5.66771877900857	5.53950613937224	6.19391878406926	6.37049338740577	5.55433650188262	6.43651023790119	7.09839307869043	6.22896349201991	6.32076689503024	6.70922259705444	6.46534657664917	6.32687354596679	5.84920709384338	5.73942164427204	5.88565745796573	6.68745903183532	5.80633977612071	5.99206274073162	5.49609611116056	5.62931746823102	5.86436145881945	6.05530748853229	5.72129906803873	5.81125989555432	5.74977486650488	5.76760529585671	5.59984327330397	6.06223612251156	5.65960529496892	5.84753795096689	5.86877719294923	5.82580033414142	5.61299838634334	5.99937917717903	5.94703730217001	6.06633190678204	5.85822117058548	5.95753905058989	6.21881088941637	5.78258219050387	6.06996733629264	5.97817121827722	6.02586734320207	5.94585808650355
ABCA4	4.27320426778171	7.51581707873197	4.59249935556182	4.25994374198731	4.42728702363975	7.80124598846881	4.42034383158012	4.58939759963838	4.87314128946676	4.53328663627951	4.38345757825283	4.63475316782068	4.49911909507803	4.87581298671483	4.57759343286877	4.50207024390216	4.47237808072052	4.66026076742405	4.52026391009364	4.48685424094944	4.80713827525191	4.58888283480745	4.50547576974397	4.31040719101367	4.63877142588404	4.61113448089206	4.2963091885987	4.35658153700289	4.87933211932858	4.77205850123612	4.70562960208453	4.61285094142664	5.05728468140666	4.64999038092178	4.7267854279241	4.58829231610106	4.58934730567111	4.43746124085673	4.61796443884723	4.08704953921954	4.34226112056184	4.67717943552618	4.55632926887488	4.50478311795894	4.54153379555263	4.81235128404813	4.78475019569072	4.78575595176861	4.51923121315722
ABCA5	8.02071885344311	8.02379482070279	8.3200127734321	8.21740929492991	8.17650155795378	8.31647963886711	8.35958772612301	8.52657278429552	8.64120347872224	8.29069079909679	8.34545091347213	8.14652671955192	8.57806086868011	8.86463102452493	7.99724045105184	7.91964199846936	9.189284807405	7.91222674401067	8.9818608943995	8.16461179025027	7.50132943789534	8.0373425387669	8.21118674262975	8.02595627224015	7.70300006879619	7.43217648496415	8.18340733078062	7.55884925665886	7.21903441151642	7.72527109135356	7.47881941525077	7.74239691048964	8.10149402086558	8.04072092965608	7.51810865979903	7.62490454605175	8.03363263595932	8.42381783828205	7.70839224613103	8.28188227644564	7.43478056380065	7.4712704601606	7.77880827915217	7.65234770459895	8.01403625418999	8.18120485099753	7.37377105651673	8.04559191759084	8.01021132535131
ABCA6	6.21918582947614	4.50901645691861	5.63120370216813	5.77472335766357	6.89319410103061	5.65446502319197	4.60464942336265	5.23592098044158	5.4678296694082	5.20157980949324	7.01494202527041	6.59723910606563	6.63041451427612	6.3795044821996	6.57114092687999	6.04991806743083	5.8755605883649	5.19929498116705	6.1266295066258	4.90739953172596	5.11901432007729	5.40995800208419	5.23194090384673	4.64197932842286	4.44645347454992	6.80842501523173	4.86040704641185	4.24628207330168	5.24735924677986	3.4467180614909	4.52160745185796	4.8631926660314	5.92640186529876	4.25572573559117	4.51640000099716	5.9416365321771	3.90399827044922	6.11834962622993	3.9577961011818	5.38820580726779	4.45103861935695	4.38481690296245	4.68211073025796	4.26695269549094	5.56118313430931	5.23169884049759	4.4195034025205	4.95094215339876	6.0724217281544
ABCA7	5.90678675698062	5.82859307884158	5.58315278499604	5.60876040857119	5.6509610530001	5.74394271366325	5.81615774590655	5.66144147534066	6.4871049600847	5.83166860411651	6.00612412423768	5.83760633596257	5.74445710131834	6.15100929816234	5.69425485799693	5.89140276824054	6.00694405222704	5.61558785679614	5.59062906559987	5.43098874911201	5.59959092647709	5.96626633058001	5.83895331486929	5.95387475678317	6.20388465353103	5.60236303147085	6.17573936056262	5.92000304162203	6.2464990418297	5.91026445460591	6.00796600808084	5.92680066100177	5.98549277197401	5.94716198560344	5.75093529141039	5.7228612423791	5.33350149454599	5.58295719541467	6.29648289250486	6.04869807013089	5.7812662141548	5.76847050001562	6.20286880189743	6.2135163584365	6.06989990891071	6.05369705774684	6.31418190714179	6.14798593845986	5.36783153955537
ABCA8	9.10463422578274	7.78142743595722	9.03170831193142	9.33091766239899	9.23407770776279	8.53494512657703	7.84800091008352	8.66668731421496	8.86170131517251	7.44755102877653	9.1974373410426	8.1416848594337	9.83913952821571	8.79479140649385	9.39414729975275	9.70813459560652	9.11352783690339	8.50777642332899	8.67561007259401	7.14852000410149	9.62569674977352	8.12836552847645	7.93851552100122	6.06111332433235	3.99625964210114	8.61573209965195	7.43563118472251	5.77473796405852	7.82892947949721	3.73482870182944	4.92313634977102	5.61541708137031	7.86498993761559	7.44932338036423	6.53932377718634	7.69019209225621	7.15563442895295	8.5320870749658	6.60787635272667	7.53960601438657	7.3719011942327	8.05531981170854	7.91649201974852	8.01728918822945	7.16859908403868	7.87756201324728	6.72053665877206	8.05675524510228	8.58904914179425
ABCA9	5.56550514776203	4.14756743519292	5.48012733730539	6.42197067185749	6.95927127760153	5.13603933434628	4.33555202010453	6.21814096592061	5.69507142970815	4.65306350817942	7.1022401681957	5.15451654875558	7.50645820689129	6.48574951339194	6.19521675624934	5.03474003347526	5.10607213782195	4.7799190287736	5.91639367310591	4.96554410211512	4.60832688530701	4.79315908680064	4.69651374077773	4.30061333737621	4.42284096371761	6.19066133403093	5.03539344840309	4.60653042956113	4.70774626526991	3.88331479498365	4.32978168573322	4.52116885962046	5.23263268495787	4.1208343568203	4.65968973491437	4.88513570378633	4.20975179914322	5.69179738571046	4.23684438368389	5.07032766847989	4.85904164751804	4.71696955869779	4.7590596325068	4.66779868109567	5.5678417858599	5.00386793653593	4.62085540019942	5.61772179479666	5.53942198408984
ABCB1	3.76673622336774	4.15226967709571	3.70617589110215	3.84387548405884	4.18091314621468	4.07571270452171	4.18084059013414	4.46300771968532	3.66486278332456	3.35184405238351	3.77442800683558	4.04469206334348	4.56689830659448	3.93581031683328	3.6188602646552	3.50838248343846	3.72814630389277	3.28886260023068	3.90691596659463	3.32960086598918	3.58722662590278	4.13330720891975	3.72427452600624	3.79048303026289	4.25020105064719	3.63493330193634	4.17832667144076	3.98339720414186	3.94173066814694	3.09640054504643	3.34523013216817	3.85559412577225	4.38490849866329	3.68359529213079	4.07001547639064	3.33208332590251	3.58946260657738	4.20630033628035	3.33295741374511	3.85628250232981	3.49871693881256	3.97415966929844	3.6740985860172	3.87849169260991	3.60546413576133	3.81022244271828	3.69781084458579	3.85008637826012	4.19351101173931
ABCB10	6.60682506192775	6.68551743917411	7.12401688763387	5.74996960288192	6.6361440366225	6.60848294692765	6.87979208966369	6.89231283125701	6.57926347856983	5.67845863011408	6.36980920706248	5.85394012087957	6.64346385152846	6.86963474087501	6.62099991278004	6.72053840946439	7.1570429943437	6.40459631839461	6.96560259251086	6.78957708770147	6.6528816350025	7.34137692833412	7.27778583177305	7.50344856105567	7.10826180728655	7.03146952509646	7.25231530056318	7.22784658184948	7.21702529396014	7.31926332207289	7.31985110019158	7.10679070971225	7.19590077647449	7.69053570218844	7.39165737159953	7.53340038523814	8.03676786127406	6.91834516861947	6.5863776351999	6.90890925764167	7.1952172525418	7.376792049278	7.11298117830343	7.46102962759258	7.05629774834139	6.68575382844488	6.85497824664144	6.87375770703052	7.05975935368276
ABCB11	4.09801694311738	3.93932465309585	3.84509415257917	3.82786362463246	4.24292121516544	4.1552408667941	4.11448576402574	3.82127395682388	3.7397762193004	4.07633809850375	4.01593140059053	4.08107270867167	3.79813632175896	4.09223442041783	3.83062437955822	3.84515841352874	4.02613931615212	4.02889563797412	3.6739950767294	4.00142996645433	3.79881897097865	4.08511255971706	4.01787447447524	3.99366749648909	4.09939821138554	3.98512078978053	4.01205170630487	4.43837130735976	4.08584244709932	4.07742026306074	4.36029462781471	4.11657690508866	4.04350325839263	3.99564028004449	4.10811426279084	3.98785634492902	4.28502332556123	4.14385793348195	3.96779031285294	4.07232012256536	4.02094200006902	3.92051689881	4.10222508182681	4.0285763126678	4.26765705333658	3.79228799865808	4.09083769112355	3.8758655421454	4.16290090127707
ABCB4	4.88546828671249	4.57728800731117	4.92200771561441	4.82388955640131	5.5689840400395	4.74663980865577	4.83314639843437	5.24314654218193	4.38654202343027	4.21178261699314	4.51440532143061	4.48390996992966	5.63196057212854	5.09954959193857	4.72554223196047	4.85638290418998	5.3363103812579	5.10739580791527	5.08234341992856	4.79066699729805	5.1774588310566	4.6731850761827	5.45643029278541	4.49310395347255	4.9018570879054	5.26815550934476	4.67452928703175	5.2461343595623	5.24888196331102	4.64734867296061	4.53486978870078	4.77717418570171	4.77789342689496	4.29052976203249	5.04875989075156	4.95885953206598	4.31643768411544	4.6704103330803	4.31552011579792	4.74755642316243	4.62698093153261	4.54354787104084	4.64185804841995	4.95079867963173	5.07413855197206	4.99619235666641	4.80818790133576	5.50948676056188	5.11269625518937
ABCB5	2.99134268397754	2.99909250155672	3.01235799770692	3.71215093429952	3.13020798415962	3.21084224826065	2.81521190567436	3.31728179575995	2.99555304309175	3.25994421705289	5.29433910504994	3.92660625557107	3.22802697482729	2.96217684843765	3.17387809236046	3.11356764171245	3.09346883561138	3.10541725160978	3.46135662100897	3.36421569491711	3.05330587964959	2.95482708841005	2.79732500766124	2.74753323230198	2.76646313089903	2.99312945736371	2.97518053623466	3.16556977508699	3.05484791671905	3.00983439193821	2.83397288036821	2.81130211978804	3.54421027619446	3.05692179304572	3.09675540865218	2.90789130482356	2.98854084899105	2.94988271027621	2.94778769283036	3.00419065993471	3.02816400065333	3.06765485310462	2.84755509059893	3.12956701797644	2.77310846384699	2.879928621918	3.15831487469701	3.0495996970794	2.89313942843483
ABCB6	6.57068580090498	6.88873967170007	5.99918713787303	6.38752020488993	6.16944377162504	6.94571542214752	6.17490508653303	5.7719998911091	6.68657173212494	5.71061286413268	5.85870757099812	6.10089800334757	6.23643620061781	6.40679155239329	6.05859774271193	7.0996975267922	6.55016940955846	5.82739010127189	5.94355116441586	6.38124071616675	6.54388681803719	6.36398123894643	6.51452866857012	6.84707186620987	6.7851605918039	6.48748825373182	6.76330212928105	6.9853757603824	6.77466519066567	7.23127281406811	6.76568683793699	6.58623388954752	6.54992987098748	6.80951719261785	6.9736840647234	6.39891194312903	5.79052469956492	6.59952801384369	7.42565200110772	6.83123084643836	6.86148795228811	6.78509348936551	7.21677895133382	6.89690366051214	7.09651372950841	6.91843465365878	7.01603411496997	7.04419704151879	6.8431153745082
ABCB7	7.97300652140763	8.06831402655204	8.03539145044381	8.07978197411782	7.86312477625373	7.62369162533489	7.8010439155261	7.93226596992799	8.23299507964353	8.71642678473678	8.07057130049134	8.34566018875121	7.79999342180613	7.84760189890503	7.65659311047483	7.90019313337277	8.35617120162926	8.52998645548998	7.93573595518755	8.03854628710404	8.09749960694312	7.92280853295424	7.8822881008355	8.14660723578123	7.59686477318234	7.82827715420887	8.11316875106421	8.02956183833655	7.70774972410166	7.99594942482163	7.82976089877047	7.81935913743774	8.14480871175134	8.07047809336061	7.99762839303662	7.87597588215046	8.71170871680008	7.69747165559646	7.94985686108962	7.84049306940082	7.64171355491952	7.85325280282194	7.96403217704971	7.318774817504	7.9738322244528	7.92453358312802	7.80469280847794	7.82860915061955	7.96909930863015
ABCB8	4.70843264958492	4.63419543354595	4.53829499570104	4.44361651145513	4.2268062224729	4.38508544175645	4.46401724194554	4.54350141132727	4.69211125711422	4.52308352933503	4.46677358579278	5.48168453243596	4.77197333476641	4.84422567637023	4.50082876655022	4.96414711774983	4.77781292551157	4.74507269619067	4.71127415533149	4.35970073114106	4.83812803693817	4.91146206538009	4.58058484827097	4.7419740570874	4.54979861286844	4.97788638868614	4.72622137970613	4.80951407787009	4.73013552106689	5.02016567601098	4.94359854682475	4.88607126511595	4.8206515409912	4.69517572669553	4.87727394381296	5.13214324112557	4.86110288841279	5.00461476370128	4.98874818904038	4.56062583562438	4.6390768573007	4.67789901487016	4.63511554730539	4.89552395777402	4.55147932402137	4.72193950460927	4.66693608453159	4.63133031245321	4.33791880777487
ABCB9	4.82451808395311	5.02804953720157	5.18379484212654	4.79002069113422	4.59422845433393	4.74097850521864	4.70516734947479	4.53719046026291	5.13100705116766	4.82451808395311	4.96021416289386	4.66720437479539	4.65971584665257	4.60210008976828	4.74666776853633	4.69948508231749	5.28423354433082	4.39293303405677	4.73507158743285	4.48210643779542	4.95391664235769	5.00436055854107	4.68672995204809	4.23591221569886	4.54808832443572	4.52853855994	4.63699428100424	4.83177940137868	4.26695268963265	4.66032769787746	4.6426220981493	4.67414532959811	4.46494050163323	4.63687870318023	4.47217460870874	4.50535912756779	4.81573199564675	4.21927930017351	4.86617996268324	4.54430405341993	4.06277010176028	4.59727049700684	4.90234918099891	4.72863897001022	4.41844910780569	4.85443441953636	4.86366241305738	4.44880254556735	4.45668376074559
ABCC1	7.92461807064432	8.66438417178191	7.92168104630632	8.04216605263681	7.52798377640149	8.36009547727966	7.67896600187031	7.82770903731551	7.89201687441845	7.51618617750747	7.73987023104835	7.56514572221292	7.12200274038888	7.06671223879368	7.46694608339296	7.85130472980221	7.90819264124003	8.65000421822955	7.70689460862846	7.31886144107142	7.85593894553649	7.97397507078733	7.89190879255693	8.18801226804383	8.30229543060995	8.05631482858978	7.75001747415875	7.92790607948495	7.7543856962956	8.45100152080276	8.40451375298833	8.43493055702145	8.05778535373797	8.57087892653388	7.86710069836894	8.22917984981588	8.66172137548779	8.03349445031349	8.37788329619156	8.42288578053596	8.67765387154363	8.43966854139368	8.40682187533363	8.64279087119941	8.64037789285262	8.13907591240248	8.48040972872797	8.43751633537094	7.69279514407594
ABCC10	6.84691518687794	7.01604660873083	7.06390558464486	6.12274008428486	5.94527263853505	6.3686952761307	6.77109384597733	6.113249125695	6.74542463475724	5.0331894258597	6.44868363989271	6.37829204037729	6.34678771342092	6.65787517642824	6.74808617120687	6.40048480851196	7.04055484139219	6.31976617960847	6.51998120500505	6.48488276751794	7.10268910252312	6.79866183574368	6.50801939293328	6.98718635915423	6.7776818690043	6.43327709759172	6.52585774863798	6.80307185951579	6.6790041146242	6.86168815014857	6.68941725175355	6.70453184507123	6.55825932733765	7.04875851241009	6.74656276191396	6.91547332259544	6.50015463117929	6.80274149221868	6.64815110958857	6.59223881328156	6.65216718985331	6.51312795713392	6.23601254473714	6.52307934950379	6.52015956094226	6.57765159940828	6.61956308140561	6.85542744944295	6.6928981778572
ABCC3	7.29499547320642	7.2126604163212	7.15871531895752	6.25413003558425	6.40913502933977	6.25514894341027	6.58225643652786	6.36961479518406	7.07179717594399	7.29391030501568	7.11542483221124	7.85262267022809	8.14890548633302	7.85464401121257	6.8333655603158	6.31222246386774	7.00769431197416	7.52122697885055	7.09079704114018	6.74140549499556	7.29932261870232	8.10339498284978	6.90987688824891	6.72305269131574	6.88559718165439	6.53626208771933	7.56127942803626	6.38285781864243	6.95403726743596	6.0065504903758	6.44832844723202	6.71618317860424	6.9870706398485	6.71891412846496	6.09554238400547	7.28180693536249	6.83688406128874	7.62432212262758	6.28158209822527	6.76321091786789	7.10643958240927	6.70457152452301	6.58576277513472	6.60260760062095	7.21945407888903	7.10015414815486	6.46118240885931	7.17851378735175	6.627422041923
ABCC4	6.66051869396231	4.76038688395561	6.66771561326702	5.8363072871241	6.01371387518962	5.14630447693739	6.24845900875506	5.90749328214552	6.77729238547957	6.00359509126611	5.25620620706604	4.54404856923919	5.75029314889485	5.77668210949253	5.57320865334786	6.00813464526851	6.3438240957068	5.61685014940402	6.97974280057602	7.84204816858287	6.31963181604996	6.31098627933398	6.06994159680815	5.97409407942586	5.90261633305712	5.59543629783027	5.4758231586555	5.7548799352522	5.91563239804908	5.60556622522137	5.94344447515645	5.79392839192651	5.7353695093035	5.69408326819523	5.72033345852263	6.13443510846317	6.5202173212166	5.46271989652249	5.5218890250862	5.52742996657055	5.66766988683822	5.93633204959906	5.63800601686408	6.0219512167136	5.69038029810148	5.37020073369323	5.30841692579023	5.52332917416922	5.81843553111301
ABCC5	6.7028070461443	7.22900675665279	7.01966619631438	5.96818837957781	6.68312445141292	6.8298512330833	6.67680837605201	6.97203319039893	6.87870227228734	5.8309153994783	6.0951086295479	6.73705157724168	6.64761968837587	6.67750600443552	6.62625373040384	6.13887708551366	6.91037662038257	6.26952986914421	7.18106332491406	6.62035609780903	6.97846636069405	7.06461103337185	6.68761806089405	7.4947530553797	7.06617601998732	7.05970621690842	7.40174908203387	7.01286214055523	6.99088479873669	7.1091338317578	6.9722940371369	6.71980992119066	7.02084049215693	7.10055910514556	7.35024697782106	7.36568345930005	6.62549396461455	7.48763025215991	7.19931898301715	6.85357752553844	7.09313373463328	6.81538311046152	6.91700550780172	6.47987522455343	7.20695378485544	6.94231980480726	6.91825073242423	7.21856876546369	6.91353473949154
ABCC9	4.33232090122093	3.34409466973415	3.81532762178245	5.23205377868899	5.15961993843779	3.79815124184768	3.77533540008611	4.38315928771978	3.81417800686661	3.74139935829644	3.98364374006112	3.70001482381638	4.11512259068229	4.29618510303502	4.30147997865179	3.98871312968308	3.78495559441058	3.81740324732434	4.20093546239537	4.19598339454145	3.82921782765771	3.71257826254539	3.74530234525263	3.28788569165824	3.81908961200603	4.57933388686081	3.72370680452165	3.85164222500123	3.74692927757358	3.33143967879001	3.65279893322795	3.36545766985902	3.79446094184985	3.44350208765613	3.61036492775186	3.4246361265352	3.7206932980317	4.08198578092298	3.92601408976494	3.84153781261098	4.10636793922213	3.89806690003798	3.73293780441724	3.65381886574288	3.70252524023013	3.83401313867717	3.60318467588482	3.80268369403177	3.93501245197212
ABCD1	5.02863868009536	5.29193566735499	5.1387237884928	5.11322642846554	5.14605187983624	4.89561641372749	4.73343473205478	4.93547307339352	4.85168629324253	5.10211098335888	4.96504151182722	5.06854685533299	5.06075538885651	5.45153885513798	4.99008994321975	5.32018524413137	5.20613080509549	4.96869401091271	4.70176097457977	4.68731764571715	4.97455759387674	5.01870141706195	5.20681681789314	5.29134967595493	5.0610096178807	5.15636699561548	5.09650250850391	5.20948945772662	5.04782350179698	5.3479513173832	5.21684983829788	5.0893751936297	4.70256974622336	4.98858557967196	5.0580961302672	5.16532844231345	4.92276145649034	5.02445966502285	5.03289085895003	4.8994368518379	5.05642340248789	5.13418079709387	5.00479778538399	5.19296102007	5.1453138367036	5.10211098335888	5.55232289146963	4.93823536456978	5.09547335220764
ABCD2	2.60568360598269	2.78759675734311	2.9921892708773	2.6086215558643	5.00746024159804	2.80046645160713	2.6904830919853	2.61274532230953	2.8121967559005	2.7706751699905	2.5990282048346	2.61509348003281	2.60842194488975	2.66726263935297	2.75304030890893	3.2193512379311	2.53399281751199	2.59308524773783	2.71446298798928	2.81316380909129	2.88864350394566	2.80496967940988	2.72880778893665	2.68766574627767	2.57288081578303	2.65194386975606	2.64920311838376	2.7178667401483	2.91334309219519	2.50298226127902	2.62475265235328	2.69329477290193	2.50475869849127	2.68986003115875	2.67885113139195	2.65650442721809	2.50879703977455	2.59543814664874	2.68740337904565	2.76120896103542	2.55234663664684	2.91241783979869	2.54013252867423	2.54083386901068	2.65068241213461	2.6955400251691	2.6422461498455	2.53547761349662	2.56931374243914
ABCD3	9.2759376302537	9.52203544431211	9.56411558726336	8.82796341624506	9.37747681386021	9.83204048551132	10.0205532647881	9.17603717958023	9.74496707179613	9.82784418760142	8.92971926968265	8.65781069172153	9.31510609806269	9.61696238721314	9.11663167858688	9.1913790504065	9.39736338480737	9.41522278274157	9.63384827694081	9.56132528635509	10.0881147934535	9.70909875660595	9.48236190058177	9.52210523594407	9.40845158564208	9.34675602323024	9.52957717911557	9.7488778726362	9.46162505214214	9.65919261079311	9.54653787266036	9.37290906302832	9.85063279326166	10.2443771412394	9.39406525221933	9.82171509948773	11.0246685640481	9.97757230024759	9.55181174991021	9.70536966456951	9.59290473883083	9.50467527766208	9.63124110926124	9.06030046145864	9.51979662649136	9.4466377341496	8.94854233048238	9.40956352923718	9.93482043783202
ABCD4	6.88972639752069	6.74798197332894	6.70766606227036	7.29928946598182	6.62674625953811	6.5864147395974	6.35417993780329	6.5787329320441	6.96274809208969	5.94853941556794	7.04828349512258	6.73295659624517	7.16520886086491	6.85103158737387	6.61270930160216	6.73991626660762	6.96051154183344	7.08157782593879	7.09681508519155	6.43595953167794	6.84146326282695	6.89560893514118	6.61671297070147	6.92713708123998	6.77847098750605	6.81832831431166	6.79541041800557	6.46578394271637	7.05106918236459	6.44432894129148	6.50503200147838	6.52599100500186	6.86746084065021	6.84065506817203	6.60154229022242	6.80736855016681	5.67375292217992	6.96255732296777	6.68956871686032	6.91790503750038	6.61814369191893	6.7942530450002	6.61675345998698	6.29694303115228	6.95774968351121	6.73211967230003	6.34241325054755	6.9419978772288	6.86515979929101
ABCE1	7.73434030223108	8.23443077277264	8.11126134225752	8.54997803833665	8.50334551108572	8.88976263564605	9.06453502554238	8.58391965708852	8.59437890075534	9.61760541077905	8.40127276064102	8.16942181023192	7.7060499170424	7.95057934127792	7.55299495518402	7.44499318538929	7.94218550065779	8.61068693725146	8.4815346264573	8.66501978431394	7.69374309120664	7.90154361367307	8.06994225589083	8.34617603168518	8.58332389568009	7.9847624546753	8.25025433652021	8.66932845133492	8.5874164136333	8.82790418992434	8.94330155701554	8.65059220929336	7.97979446723566	8.82478783222211	8.35473323758497	8.4594337618274	8.74324149651843	8.42262236408378	8.88290096948606	8.5708892249181	9.07060780032666	8.75374414123117	8.8442031271365	7.55530717246844	8.68453705799569	8.64492988298128	8.39230422573554	8.32174850283535	8.52044688859034
ABCF1	8.80027086820059	8.38259119179004	8.51685890560541	8.66704949519266	8.60008576225721	8.4971230312838	9.04776669090096	8.62505455454946	8.8780686055359	9.32929499456704	9.03351027505353	8.49359937585875	8.22790019016458	8.26347928434396	8.2646140855007	8.33671779414151	8.5753556801499	9.20577356751873	8.43707200890852	8.71582721917536	8.23810186771215	8.36162670775565	8.56732863761928	8.46449303492936	8.48473430912789	8.39844125851234	8.7559961836097	8.74746047450012	8.47358306840873	8.83273056475459	8.6802017335409	8.54929476367737	8.37817890894554	8.65329415956425	8.56461807150129	8.61532801584558	7.03557286349299	8.45311403393608	8.74358777640203	8.69062033248617	8.59140014320201	8.68468732746636	8.65243175151448	8.70190392371321	8.5856440899322	8.66597003175185	8.78953491394922	8.62998151134098	8.36154223514196
ABCF2	7.23971855892043	6.57273435680849	7.12106453897513	7.49782412422207	7.69304818430854	7.77440089712077	8.09596564510913	7.33621551291179	7.52632620823716	7.8663695130494	7.77278767832894	6.4803036367451	7.13960918197927	7.3741624240987	6.72725387076977	7.0960337364953	7.12003006082849	6.86408705326517	7.22783912733223	7.99513605227405	6.37947447597643	7.5004444444394	7.66993975826019	8.03119068334103	8.05789077910191	7.58775056827045	7.77084915415091	8.43233860397498	8.12259372869412	8.4746870203336	8.66333117403424	8.07386017578487	7.71893424581712	7.98609258776184	8.23642909384864	8.11459310509254	6.73111912543995	7.82039617207482	8.50745833391846	8.03108146052823	8.54116773716052	8.45078450522374	8.32562035465538	6.10172691019397	8.17300569191552	7.95282878546533	8.1865360340429	8.16979808650661	7.85464401121257
ABCF3	6.8255757274951	6.48694012860882	6.76636554786212	7.0210319650128	7.03791423708108	6.79467442666985	7.03320173129799	6.92921184610427	6.89976197682017	6.9422523217996	6.98227288658063	6.69609490968019	6.96428684230221	6.85548902483147	6.79899930131935	6.95700688409064	6.79456688818149	6.30053573447484	6.67067512665942	7.06410727949244	6.41523733533393	6.74403329091539	6.90309208059824	6.94905120161553	6.78010241328569	6.77797533067086	6.96505392315099	6.98662083854991	6.7599350951193	7.0196828969105	6.87619243092538	6.76222668313872	6.78578377532249	6.88947924875297	6.87490629509697	6.68886042032488	5.68302307317419	6.68337633943351	7.3455784113437	6.82895794532731	6.95478433998758	7.11945077019074	6.98466554386691	6.82208530181399	7.00195896296357	6.9311449290414	7.06035843468436	7.01268795429782	6.66821430818663
ABCG1	6.85807047953632	6.44743108099203	8.06678635094808	8.47808558338566	8.07361577811021	5.77265821501613	7.90154361367307	7.6138925150421	7.54133296488893	8.86305542966495	8.40542168096936	8.137186225739	5.88680225188292	6.31020526904269	6.97191337342308	7.5154166814004	7.16129242919011	8.86424668337195	7.39732909232441	8.2405052713709	8.13282177504107	8.09993940257066	7.79616930024913	7.07836085278154	7.09786884612787	7.86796668994395	7.88227724706819	8.27197096249164	7.53797154690054	7.85063256472327	8.05088077975147	7.41815823726389	8.2835321540719	7.5284432479724	7.96655993967976	8.26525131930448	7.8277729462105	7.94325473269813	7.80413589416665	7.7123435489629	7.79901912664758	8.29434447397446	7.98612008928867	8.16340673427736	8.10707247450713	7.68189329746424	8.11853638916142	7.54711597691051	7.66837323875677
ABCG2	3.86504773229495	4.39344838554528	4.09894575309245	3.94909536429269	3.7796206147732	3.95178831101088	3.83827270591101	3.74837977382461	4.49789865416007	4.26127762906359	3.88407699211082	4.5607900265993	4.07747303475617	3.68147727636072	4.09216139992607	3.85767966330337	3.50106556010904	4.03277275771492	3.97341799775778	3.829421476141	4.68465685880067	3.9177935022371	4.17026679416884	4.25406625220047	4.69128608725776	4.21400562594894	4.28395277362089	4.2722533260823	4.85915944079083	4.15052956525335	4.0089307163296	4.28279481840457	3.85952770731778	4.27366857287959	4.18814861429126	4.67191696151224	4.10359023651242	4.95259033035196	5.11802353057323	4.31918459568277	3.9564834148585	3.98663600046239	4.83678113601932	3.76848429890206	3.79425195744505	4.2811326810651	3.96927709752109	4.17182286147136	4.1283965729285
ABCG4	5.86642114807713	5.04721000901225	5.77459648248888	5.50585331576348	5.70146438873416	5.73884330243144	5.71723783491645	5.8982685011597	5.97182351398543	5.87762585032295	5.76703001737612	5.34289016853408	5.63741695220535	5.81473656124625	5.82514642248124	5.52116825998344	5.37791311340699	5.63464273681202	5.75059848369909	5.49351719539615	5.87687425121593	6.36371625541031	6.12210292477617	6.16835135702333	6.36536535126071	6.23589732082112	6.08770544825432	6.83422019871993	6.30585180027914	6.74198954702051	6.72826384034416	6.53765224702698	6.19971831686937	6.20798663195696	6.62532176667611	6.23717181935382	6.58515109209556	5.82754827964847	6.75628296989922	6.57469768529838	6.40471096958165	6.35486512237997	6.79470540686345	6.79116764448583	6.68860571065336	6.42398645748734	6.83215202650535	6.88424085320439	6.53579828067448
ABHD1	3.37060800225234	3.75946185354301	3.93265808163566	3.70283616007879	3.46364054462947	3.67108149816983	3.85597073383818	3.81380392411592	3.81468071748347	3.98023184688158	3.78033643872548	3.71720977712474	3.74776660288399	3.68131986849016	3.64300567537766	4.28185185177805	3.89471024670863	4.35540066669992	3.43849626986527	3.57164531811384	3.94305647742451	3.84737714127575	3.83445043172456	3.58839431392043	3.59694207397102	3.90321898694299	3.92736396683671	4.04551880090895	3.9299384451373	4.27903534031839	3.99766530961401	3.82015490402866	3.66235158831463	4.1621256435162	3.96842404820249	3.8727012397406	4.5093258703874	3.89421807144497	3.69613472006986	3.71353896382441	3.76801938019865	3.58949405847196	3.77210969031059	3.8357991886566	3.64746248585861	3.64300567537766	4.09750088303639	3.77601198744939	3.47905193642916
ABHD10	7.30210775934868	6.823661471146	7.97121454756028	7.55987726487827	7.44192315482952	7.00063426630944	7.93965217787113	7.53657767217914	7.42079694310266	7.35257109622805	7.50669224445289	7.54158573851031	7.04706114507366	7.0859865021243	7.25330825798795	7.69114239423324	7.83068381254573	6.79606127585543	7.27302181874383	7.85766839851076	7.90425508272676	6.88995270030859	6.61668724322902	6.80626978930756	6.57407452085651	6.80268232317788	6.40578883264019	6.36966413807286	6.80721005318923	6.3785915460138	6.31697629039567	6.15256945345668	6.85561503482563	6.73845499758817	6.97082739384486	6.91660663846913	7.3353573089988	7.15180238205379	6.58640829383859	6.79428103227916	6.80119897437273	6.83780079056548	6.62683477472705	6.6798624820237	6.6354450133964	6.5340720079505	6.42753896065241	6.75508429715837	6.55365098685461
ABHD11	6.73322757708926	6.81240913113875	6.73666729566028	6.71497803856313	6.65009973685077	6.54602902358391	6.65813764611638	6.89070045192302	6.38388699215878	6.12889952769169	6.98244859713319	7.23859757513904	7.03119992310256	6.90153205990721	6.45049584274307	6.40664925726798	6.55077247083554	6.53314848296149	6.82583526897858	6.9372688189071	6.71138528957077	6.46555586689289	6.92012298405574	6.54310770361454	6.43184863512531	6.71486621866702	6.65916598358386	6.5304322160525	6.39845615969986	6.21197961988188	6.37752025164866	6.35509952340088	6.38660789107301	6.31964831419007	6.56214800236707	6.51843474223787	6.21270023171501	6.51569279535827	6.45413993622105	6.50354640266521	6.34091466452357	6.55924409539625	6.20696278385649	6.54904821893785	6.40854593267179	6.62677806391406	6.28314229891161	6.6971418878393	6.59693403914518
ABHD12	7.99852214602435	7.24508441409023	7.93328307814446	7.56057949316132	8.00549629989957	8.05498331042938	8.57364291733352	8.13469755379514	8.01967029080888	8.51497118234897	7.49013946316755	7.20311774128442	7.93672820195971	8.20076630496587	7.46462149290284	7.93471382571015	8.00322748660102	6.37646076879229	8.26752714483236	8.61089195720158	7.51907443495829	8.18909753483702	7.68787997073013	7.42240722623989	7.48161356832577	8.39748810915528	7.97345225927744	8.28538608945821	7.54533004373596	7.84691099828046	7.9919471714307	7.86381352432291	8.53792286355049	7.60491911027745	8.42674227740118	7.88322305701428	5.33758966483236	8.3062574293837	8.45116749417934	8.23725307682725	7.96812402973901	8.58701852465168	8.09858790975991	7.38733753807421	8.64493445049389	8.00739652214764	7.80086581480323	8.42213590818707	8.48419304059684
ABHD13	5.19340514190463	4.41832069951754	4.74794771816275	4.98523693208834	4.31400694889409	5.04442030472824	4.91791590289885	4.87622666461982	4.46004181233537	4.4927380001219	5.05451561486019	4.50218649556755	4.36288392711308	4.46905714514918	4.74734246368479	4.78088449418069	4.62840623904883	4.12061563385213	4.7097659835861	4.51637007670291	4.55685722364227	4.42465262012616	4.69306038933498	4.26207227334234	4.32412519494927	4.45655844920025	4.71727367637437	4.58324529643364	4.75610945836842	4.87189855848792	4.61241465685571	4.68995767476249	4.58010184258335	4.77029788829526	4.68555998485528	4.96900386067204	4.86365700508568	4.71063654203213	4.40531686542751	4.57967691294969	4.62224319045445	4.8939659186279	4.69029536151634	4.63806520480832	4.60468503618516	4.22650056813876	4.43712691315391	4.61001839870353	4.98931144348628
ABHD14B	7.76475562508551	7.88356508291786	7.24579743338419	7.87059155371034	8.2020097370916	7.5112931529616	7.4412621298969	7.06350187635238	7.49290865451097	6.65871941716354	8.16159754170985	8.51431945735448	7.31014535925409	7.35702538048497	7.5554699519937	8.51474223290091	7.45153935344928	7.48559365280955	7.2461701334345	7.35946884848	8.15939298094454	7.4690043838755	7.08610778205014	7.18708735279225	7.10647384325785	7.34952556190739	7.35287913360318	7.20849039419018	7.5330068124153	6.8808515887258	6.88086439495176	7.03382695770079	7.22605481961441	7.20628115319659	7.11261261467736	6.75754657260848	6.01901874224424	7.42708412864472	7.02135149267641	7.30696232488662	6.70948238733863	7.30072459429696	7.04885137454967	7.62453282991616	6.73605044357106	7.71872902394318	7.3669148867162	7.57512129412727	7.13151304119561
ABHD15	5.26918230029254	5.19782541129604	5.55657390764902	4.85674068853811	5.68966434253582	5.04781617711961	5.13049242610498	4.69276604319461	5.11579377637132	4.36460257048558	5.28617219333702	5.0388225176308	5.4627596633728	5.46590711373911	5.3538016881719	6.54299328311169	5.13339177735166	4.52868520402764	5.05633290938185	5.41856329498974	6.30970905506728	5.42972190808848	5.19870269472705	5.15308985311488	5.58285281352583	5.48793496378265	5.19635173193522	5.19770078348712	5.5415456356431	5.11500567867359	5.09616188532757	5.01466984429148	5.30688248569897	5.15283231752974	5.36022310071093	5.9526706282341	4.57126318291892	5.52848468115792	5.26489164728548	5.07954846730853	5.20867313673704	4.975833580558	5.08654060496982	4.80290728859469	5.26917616251107	5.17618538633053	4.92224786420713	5.26200626561212	5.19758223070879
ABHD16A	6.99947395153857	7.87087628132135	6.9571348894741	6.3970017638761	7.15714725134647	7.84407249207857	7.20177816973488	7.00755266668239	7.09567025635324	6.84691833322414	7.16576283977626	7.17189180622021	6.78432662498571	7.04049130319217	5.9985612495893	6.57395860287401	6.87489251914176	7.05319504607399	7.12024859337863	7.37233317408689	6.96466151526443	7.06996685261337	6.86731858569102	7.10064363820161	7.08684169208655	6.73696556409541	7.02028481274847	6.78446445060191	7.29913652909352	6.97304511358522	6.94859596554719	6.95786677545076	6.99144811258203	7.14566698017046	6.96179754661841	7.17095544403589	5.79111521133513	7.1338122492263	7.35486910044189	7.13257301487215	7.32357529712215	7.33133900088644	7.40262373307138	7.14713426012541	7.37517845658196	7.33463088620515	7.38221889785185	7.40225653537478	6.96501248749075
ABHD17A	9.79757629723423	9.58889747931037	9.71288389646278	9.45141710177685	9.51485447017446	9.50009272920475	9.59048502988126	9.72002331201524	9.66227017760299	9.07215966747307	9.69964821021295	8.94438726805445	9.79688470788354	10.0188035215928	9.47661805993648	9.39900145187842	9.71299755379741	9.54290232123389	9.85292120184059	9.73526266994792	8.8775404302711	9.84277631135438	9.9689843919651	9.48627864494817	9.49211489352393	9.60610001093761	9.99351188840174	9.9368555289997	9.91442838994329	9.83175023878195	9.6331278105476	9.50173466717894	9.78234818541421	9.76931647842986	9.94467171240588	9.92820382320971	7.28667570301248	9.92229552856944	10.4509494111796	10.2804028294043	9.98990366265299	10.0167704296154	10.1289026363237	9.43615807623355	10.3097831560513	10.2882193532604	10.0310173598491	10.2626198039531	9.87685397530941
ABHD17B	8.28125095776097	8.09772380975712	9.09151564988259	8.72950741999884	8.32030145220043	8.19831369997528	9.20465946568522	8.85452401722896	8.52027963967859	8.94746210125922	7.94201014454853	8.63486408552192	8.13052823130873	8.39261422585435	8.30827102292519	7.86344950321363	8.01230946610771	7.8872818347045	8.5116680754564	9.46224319071154	8.18324310678203	8.4074755221551	8.1662916873203	7.77038053841296	7.99559269474544	8.46201413140812	8.17027077905018	8.73852464279409	8.26551400154394	8.53573243328913	8.0401228956118	8.43122855197328	8.59790801500661	8.71622503086097	8.42218221735207	8.53858627572243	8.88903484096886	9.06366549848997	8.93240979969303	8.76596516327353	8.87935811771333	9.0948612840463	8.74389827795981	8.76014666786877	8.62133417846169	8.20039309929204	8.38814665848572	8.13686180730942	8.36713610828422
ABHD17C	7.17086274140698	7.05341502764086	7.38504905422499	7.79043711324817	6.8946247235421	6.8724727893978	7.99394280698331	7.51253320197776	7.37257049211565	8.25403470431611	7.28038557019388	6.84620197228942	6.40593807366315	6.7283068955341	6.68029362016127	5.98572389975737	7.28091679881684	9.32064507412215	7.66803013664406	7.93195129314613	7.20342567038043	7.59077348132953	7.53566122840307	7.57031736305055	7.45326324822129	7.61223859936327	7.18977538324729	8.22962490784684	8.02873470924366	8.43002096314457	8.42307283450874	8.39601612067294	8.11060831480541	8.25970605124882	7.95039581257387	7.7602255475346	8.25182303231826	7.52081866692732	8.60852018940803	8.09949937918402	8.19284585207629	8.48438331081423	8.28110234887698	7.776797650173	8.12715698850664	8.15255094126268	8.32461809713105	8.00047492874142	7.86808730805955
ABHD18	6.18308467042915	6.41172094450381	6.33124049877535	6.20739305268946	6.73523417206634	6.60107111138426	6.48312326176718	6.56645496249794	6.67280148875686	6.57564031162961	6.4402091661923	6.32566465679733	6.65719008660779	6.67557424390119	6.49332846453747	6.36630912816472	6.34025814021405	6.57020823426377	6.58755258443158	6.36410746805005	6.86245841168633	6.84015226883262	6.38845225478341	6.83921925047713	6.49679532278893	6.32664360029634	6.56086495992595	6.07108151572702	6.36858234053718	6.22874906129235	6.43613021877253	6.72614838670825	6.59860053263672	6.78618936126058	6.5278289971514	6.67110228917416	7.06574507367277	6.4110168994786	6.1821785469452	6.57313468379692	6.55201154845335	6.12590609004026	6.28151542299705	6.59040429397971	6.33954380041366	6.26699541611692	6.42627910805792	6.38554577429318	6.34069220807973
ABHD2	7.92645296400958	7.62237091437398	7.63866321933397	7.68503062380777	7.374233330836	7.65424562997918	7.24209025328506	7.10278403861008	7.68667216107439	6.66442469405841	7.75183522009653	7.4180245098104	7.68219259352084	7.77948545858397	7.9849602485774	7.86912885075297	7.77657724322864	7.47488618497493	7.54354086900328	7.19023060966399	7.39801061488821	7.56460708545987	7.57503408656379	7.47650695354788	7.60173463617277	7.6409367635814	7.71683993099769	7.41017702897227	7.40499265596467	7.19729504394514	7.41466720975851	7.45142774110588	7.52719547132847	7.02204245658298	7.65560000014597	7.03769658388109	7.27337359021	7.32422053248161	7.12671254229278	7.54043547129592	7.17103050782932	7.22741026958847	7.06365400282045	7.64081318610117	7.64106191665402	7.58715720859447	7.44010633033408	7.62303288757491	7.46571140894923
ABHD3	6.70441344752272	7.0162492777539	6.97983419095575	6.61339696388763	6.89428234823534	7.21845435757056	6.68777207875971	6.78798191032499	7.45049124535906	6.24055676185365	6.67999528650673	6.89360769412796	6.42125954489705	6.85339021732649	6.45628713090289	6.61240393445449	7.38547193598835	6.5917855572198	7.6993377483161	7.16713135865518	6.60587305731136	6.7836276278702	6.77195363078649	7.03221032998739	6.86144621148918	6.67687457249949	6.6304984724798	6.12268878255371	7.21950488235631	6.32440170719014	6.4918173947102	6.61856668145645	6.55551691032332	7.90018401963846	6.61752966258418	7.51162263541923	7.13142844214067	6.98270358964093	6.85891514983624	6.73170687228314	6.94179741027558	6.47426712656242	6.92854874385757	6.4146512561264	6.47127032246366	6.72264296901416	6.23452608032038	6.37815355741256	6.94460718919768
ABHD4	7.09856837925895	7.82232733273361	7.98373848544646	7.86802237150554	7.91064795344291	8.06592846758925	8.10824507250105	7.78761019170401	8.07345290898798	8.85484463851774	8.16071704770779	8.03225689602079	7.7888097190962	7.65452135880835	7.50290167467779	7.86287823202153	7.37308665116084	8.11670495673703	7.91189598763106	8.09553639656518	7.84596111037514	8.00906776116635	7.83675581100752	8.03840412684125	7.8812154966463	8.04393999130596	7.75637790778041	7.57437104653496	7.95741520006157	7.940346875961	7.95381711699206	8.11343476766688	7.96323963276924	8.06494458255501	8.21878893977883	7.8676283538071	7.14031473454306	7.85404519334141	8.08942764638615	7.79912327080863	8.26918484835647	8.2232489334287	8.24482491743902	7.70399063048828	7.99377384328824	8.01661046964124	8.14796390571494	7.79130060677992	7.74786118392604
ABHD5	7.38504252069418	8.21417032971588	7.37297387111386	6.95225930935535	8.08279960202774	8.42771375275147	8.16500615884408	7.90502994597069	7.81806329547939	8.08343500919456	6.81262525395819	7.33936997269025	7.57631459077767	8.81348763287558	7.70573328019574	7.1925147703968	7.79534315897922	7.15301109865436	8.10423597047694	8.50493342197041	7.86309303954475	8.4979938461007	7.55453905676228	7.77083651940764	7.58650010491946	7.75300338437018	7.88355474283677	8.67626519091392	7.96683308301171	8.40221275149068	8.16661341357193	8.21402031726257	8.54236109488433	8.28918690355295	8.40230593023973	8.27259142317967	7.71229825256204	8.31781186942462	8.49285077219599	8.05404199140184	8.112351562838	8.37982297429634	8.61760432580653	7.53753940756619	8.1560436279557	8.24338604709513	8.01000578172131	7.99935652369221	8.54611301934039
ABHD6	7.58230010371908	7.66929694288633	8.75363908430149	7.20931917501004	7.84525207112288	7.21170987348817	7.80519096561853	7.84238175585969	7.97083234122193	7.50887412932182	7.58008596212179	7.59750587067279	7.35008148079868	7.73348178128841	7.42497829816113	7.45983902297971	7.75116311717965	6.29285695720702	7.63222008256762	8.55042927788669	7.59620404746182	7.21673587046338	6.8881191135571	6.6674594648284	6.19005810633562	6.74543745374197	7.59384390042734	7.23864777731252	6.61381806665607	7.1167469399018	6.97338363893287	6.20306233902581	7.01414827410115	6.6445968339947	6.97356616365118	6.80198662376532	7.67993616794706	7.77878512598154	7.42821818396385	6.87161455987221	6.50358565284129	6.67810767959037	7.13171702621108	6.85390119901776	6.7289283316586	6.96849624056523	5.98626926202994	6.98397337241416	7.22613083506095
ABI1	9.10973416485359	7.93874410039063	8.66917952821698	9.03893664818799	9.29088071578384	9.71761473755509	9.6003369919681	10.0106720019782	8.9334023463935	10.6690007726684	8.73958401917545	7.51993555808355	8.63721962616344	8.97216004299595	8.51953655367475	7.88709562217788	9.09161799799086	10.0035419679452	9.6798930061962	9.66799815784565	7.9993367897992	9.31280035087778	9.17660120898193	9.44668676775295	9.4307303792758	9.20194622470017	8.99759129718921	9.66905457633782	9.39308233227252	9.51525471086638	9.62929104019246	9.61875147973217	9.43911356078766	9.50195472075488	9.42308914990042	9.42872922479026	9.18386400668533	9.31825848844348	9.48038998118805	9.43209507049476	9.6280081980807	9.50667574127394	9.59087286955425	8.62661157445915	9.44687146592831	9.10275975418116	8.94784826786983	8.99450643775097	9.29295076032644
ABI2	7.73541561109541	8.29817526391669	8.20629604938502	7.95728808334759	7.65457496892069	7.94312465009899	7.45425612939129	7.64030650920341	8.05675189511523	7.06504171837804	8.40981318745185	8.27664622866035	7.84171564661827	7.50139180250836	7.85412282188832	8.37463076061887	7.9710014448916	7.12270014168773	7.94479607476928	7.19568336338055	8.66711224684824	7.20462463885845	6.89103875101241	6.5379590433667	6.85002877394519	7.05437224236903	7.13512868121171	6.26443473443442	7.09931485981455	5.95038139309062	6.19430058973663	6.87358078742521	7.07346506051047	6.75061383570651	6.50554658642389	7.00019118082841	8.41447548349025	7.4129334749763	6.44430620296313	7.20855465062442	7.35316379133561	7.01030671206829	7.09591150977506	7.15104024930612	7.28098754856441	7.43128447488981	6.91387270160188	7.478267049751	7.24454373454629
ABI3	5.97547980770471	6.69453376342451	6.67985582308495	6.76364364215798	6.83240303154871	6.19998172005542	6.61015864567907	6.22915386288045	6.55808687903544	6.50896955083321	6.67035928639135	6.79674147542479	6.70040876632903	6.45971074284432	7.13282660953543	6.48782079591159	6.73178503060424	6.84081658332318	6.25661214307769	6.63928423826628	7.0298996374924	6.58727478506172	6.82305537395548	6.64006745014	6.71884417465465	6.77047315799023	6.42284469018242	6.71665847172625	7.05531405807799	6.67970784472777	6.81651659968926	6.63609981856519	6.32996840560096	6.8324936970842	6.68230963636049	6.86223462102648	6.94415681422529	6.60773620575259	6.53637594995576	6.22550611724172	6.67047821916948	6.79170696004225	6.87239264247592	6.96615431732121	6.50204192618831	6.61562834341715	6.74218979831043	6.6375572075466	6.25778549514223
ABI3BP	10.3313832099264	8.96428615333213	8.75026874045449	9.33486864395507	9.38250296178073	9.49337669755626	9.09273083428075	8.7634782823967	8.22239742710738	8.56632515319284	9.40651627255945	8.27719110143438	9.80592115217204	9.12293866204544	10.0901641164612	9.77411402878086	9.9092698925349	8.57010045319785	8.89003285054161	7.92629221539585	9.40941344782991	8.51533328937895	8.85321662383243	7.70027758222369	7.11482003081951	9.91456448212936	8.01720650520969	6.75089060979124	9.53828717270965	5.19850443362263	6.74244123984935	8.3215816926868	8.63272975398477	7.34736287324078	8.12210575264213	9.53730012908114	8.4402223071165	8.15703373381549	7.2976236434837	8.65473039029026	8.99287040949912	8.66787070847973	7.81527080694742	8.75285549500052	8.51392637138819	8.15388851778668	7.78102848251582	8.44085199328888	9.09222365450288
ABITRAM	8.03894533442566	8.81319069107819	8.38857989528169	8.31042691815302	8.41091612994969	8.69726175540066	8.15572105667821	8.70576394593573	8.7526938367497	8.43202118082255	8.52395579199567	7.60761196937815	8.28517246450548	8.61277488403558	8.17304128260978	7.70311586351796	8.70300992265182	8.82437183132663	8.91820986830331	8.66076804762815	8.64084305522728	8.99088826487369	9.00919716749361	9.09955738754798	9.00116013841681	8.80174164334355	9.06962658873928	9.1457353883532	8.90003944675322	9.32565587148692	9.25559239090844	8.91282168752732	8.90631677167188	9.17330676490777	9.3334070865721	8.81568519552658	9.89258188435749	8.86240828197675	8.73096881499248	8.74827496428629	8.82032084883079	9.03892183160796	8.92608373370602	8.86566665991885	8.86329199511783	8.8747989217416	8.80892367497514	8.5241579586041	8.82812658311343
ABL1	8.61401420273505	7.67535457620464	7.95414111815282	8.97279753427803	8.48431446467604	7.53841641028811	7.96316197363175	7.96410710315725	8.46057390403608	8.21239910809901	8.74238220215702	7.82761392740219	8.19797939102174	8.17885635904645	8.84399415717897	8.4819042390077	8.17889122852444	7.67609498054857	8.19552454481464	7.92802191403045	8.3832248301079	7.74039974895364	7.75050160725645	7.38018941793987	7.47804723337713	7.75934030745283	7.74670668031195	7.26354996855323	7.81556783416278	6.96116006663535	7.47299709615351	7.24987151788496	7.53571544310357	7.60504766434993	7.51314858916298	7.64159097881028	6.364663591626	7.66684697909635	7.45102158418304	7.99127749953491	8.04974187644318	8.0952472300921	7.86001871202334	7.85173513471721	7.99727155548415	7.97881871694644	7.77347838089101	8.08500336008238	7.73149020350875
ABL2	7.36597433260797	6.16128271763297	6.94302197325356	7.58973232912905	6.86576755886169	6.38087896775269	6.49732941199082	6.28760178656327	7.29002889758882	5.85180275336179	6.99587250484837	7.49565587657041	6.67715441699984	6.72228435962722	7.53397722358839	7.12193270735718	7.00190305090977	6.49455014203197	6.64192182130341	6.41705409345684	6.66853406934325	6.15765547544093	6.54727896206483	6.35875669563862	6.49776977001238	6.393344836113	6.54076771007019	5.80123223393465	6.47056940855457	5.77735003052338	6.22203494426325	6.36232281623633	6.16911251282243	6.43815024970899	5.90992577683742	6.61311355915801	6.36245339826398	6.47214760437094	6.11197087118107	6.56068637016448	6.39280247662379	6.22015518115154	6.14522584342225	6.80626024204676	6.51073513097451	6.55267824031841	6.35254596589568	6.56785759477022	6.63849524450671
ABLIM1	11.014773141281	10.2323650070311	10.2122069798505	9.99626356583789	10.1984337484688	10.7586637742954	10.6183479251215	10.5672555775724	10.0449539592705	10.2845316462879	10.4564338543424	10.9672253893838	10.4367656558351	10.7770941703611	10.6912772194338	10.481828098551	10.717830024091	9.00352595311645	10.4268345039334	10.540009970566	9.89505733060876	10.2994281604476	10.5364909413872	9.56676073974698	9.88873839195221	9.99840830052912	10.445055434478	10.3655204534246	9.96839900983539	10.4025221112043	10.0372146910677	9.85553275598541	10.4226273345185	9.77352668902505	10.1649200038757	9.6907992663465	9.52624104562935	10.0394782221967	10.7644422431019	10.5923369869985	10.523221804402	10.470920023145	10.4547880803199	10.3917214845239	10.7587047450468	10.6183354666168	10.5924666572794	10.8836052247039	10.3316459211419
ABLIM2	6.0996505597166	5.51636843148001	5.50914877895713	5.76153771993279	5.65165156530624	5.66887119181091	5.79173531090865	5.84041678628233	5.66406744272677	5.8858639596211	5.80041626256368	5.41566956387794	5.85661638239812	5.94794221377137	5.89412501167803	5.85688717199546	5.67500004291532	6.06475483906216	5.45726557798963	5.78990354725136	6.0291665176235	5.50258257760061	5.83542527181107	5.99534998494412	5.66608250406109	5.68723099745789	5.90357243215868	6.08059051085772	5.48862259121085	5.80955865025128	5.52770542392954	5.86359703533889	5.60352474657445	5.72908486490261	5.2749202402296	5.69717074817871	5.33508635958439	5.7389920063523	5.95918857138282	5.80569085932063	5.9782216054988	5.67792632173683	5.79260438824944	5.68912344523766	5.86373918317745	5.79270856035756	5.76140350090875	6.09648895943937	5.95617818785087
ABLIM3	5.94498730420535	5.18806822130144	5.38544913068314	5.80301970233558	7.43455773329831	5.2096798853627	5.34766361882262	5.38016881525106	6.09350279288562	5.47129051944485	6.71896032443592	7.16409003019363	6.14484823987689	5.59666086915738	7.29353331274737	7.61352499563645	5.53969776743402	5.23602317285091	5.78957513194351	5.44227783536881	5.75904990837194	5.21915866131183	5.2878888921512	4.95017392871923	5.27979185314476	5.6188100094409	5.7096783318138	4.51596305242942	5.31348271439578	4.53138541023509	4.57686855109356	4.50535090782483	5.23309139612123	4.79718654345215	4.81208182277524	4.87504736151176	4.94126436130438	5.51490193279106	4.94123008197814	5.36747852096651	4.59166525635247	5.10779549416621	4.92837779989602	5.18318283128187	5.33456530334029	5.32179416791693	5.06989681549375	5.14544433725021	5.30144888458858
ABR	8.54084175794437	8.01461388821748	8.3271807322655	7.92043249552683	7.89646401356979	7.45325368689307	7.86361765809098	7.83684009571291	8.07974143969535	7.43627483993773	7.99895337127806	8.07693681076604	8.18929585429816	8.41614241839197	7.98329644398581	8.37764863318023	8.44065404657337	8.18473564011981	7.73301271527908	8.04726063583287	8.13197045614293	8.5859385472366	8.43183794430474	8.66740978838734	8.59479935625698	8.43368423573213	8.50424307089715	8.27030069416064	8.56045984726157	8.59989599280381	8.53786097702332	8.71214839441388	8.65256182768707	8.43564117436217	8.45165523255569	8.33545117915676	7.8057507411862	8.3524135303843	8.59790699106396	8.57802329536518	8.34017403152481	8.25568864084073	8.47505542141853	8.05661014143348	8.49161255020236	8.47797937995542	8.16324396869593	8.38372346952542	8.4886783107388
ABRA	2.64983796447319	2.52579117750696	2.72763553683613	2.69943044375664	3.18557556147183	2.47593969776324	2.62147971431791	2.82706316647446	2.92748221311308	2.65819452369735	2.79890868982917	2.96552713941662	2.65860231351351	2.68188426726089	2.73715410421329	2.66400476515371	2.55208077207043	2.72871849710658	2.56026429966312	2.77384513879229	2.60539729084966	2.67671518740994	2.86964446916597	2.92721348765148	2.72256784664083	2.80318267270936	2.87720104696519	2.76056731395297	2.69280594830717	2.85631584987133	2.67047403268759	2.75178493888811	2.65317571018831	2.70164325483979	2.60371595946001	2.8919427033343	2.96268691843347	2.85767695438178	2.77508693818446	2.5910025602756	2.7582666056989	2.66060558935192	2.88631037280263	2.73076412154632	2.73856515977029	2.72856802538023	2.60108820123591	2.77631627058047	2.84651085778081
ABRACL	8.01683189865619	9.55054569304992	7.03994590000524	7.31676072783873	7.54923344588353	9.39664676283555	8.27764100389323	7.89416414894725	7.51966231961789	7.67779218363613	7.38452078811072	7.73035414400258	7.45219804083201	8.14490210736706	6.95277298861716	7.5595928658382	7.62390170397397	8.01178060231075	8.13717578419061	7.82655718903633	7.02033913173053	8.82946437415916	8.76846724621393	8.94972167540856	9.20543378456904	8.27820023084353	8.33850583124014	8.5099160528122	9.03124493888175	8.81122352201835	9.11387589012812	8.60360792897562	8.70883439187609	9.30942758234652	8.85273539727129	8.80185979889064	8.86201138218881	7.89473131728526	8.22857936909519	8.71272011737467	8.77031252571967	8.74740574618279	8.92377072866813	8.02946297177782	8.94118726402736	8.51575760304438	8.33836422385667	8.95163433148404	8.48772438422966
ABRAXAS1	6.6446973206477	5.82091782359584	6.69977081191724	6.09978744821755	6.47861710797057	5.875050555918	6.27274635280673	6.18797525568789	6.31425027017573	5.71066467490393	6.21397910861434	6.45196678197042	5.9133446010771	5.98954879057597	6.18673958088979	6.48477923429349	6.37907752080284	6.32886151758337	6.16861961013358	6.71896629227559	6.26813450512168	6.34567399989157	6.29269867594334	6.51395243554401	6.22001841465999	6.56730694078455	6.09424590742822	6.51522168368769	6.64518632838453	6.72757159489213	6.48759665143195	6.31026577301982	6.69463677762595	6.79666423888331	6.67126162785296	6.88830914983739	6.99306100982795	6.72635408511585	5.89447866228385	6.34633591852804	6.09465742287746	6.24448569438435	6.36375098663069	5.79929706680574	6.16075690351533	5.8383859526878	5.69609036706442	6.02650756639909	6.81899822965336
ABRAXAS2	8.12420289284521	7.57240201395355	8.54645762107526	8.07665925631884	8.0124234092982	7.71983473392288	8.41463157809354	8.17259410453719	8.31382234145699	8.5654081984664	7.87902285234277	7.22256730907218	8.07532096724622	7.98606226801573	7.88315554443175	7.76041729937351	8.09228075949211	7.63758093271018	8.16112908852889	8.45000054361251	8.10553510168383	7.80758958764774	7.9262176407233	7.70344510279257	7.84449958288535	7.67578396145129	7.93615319087894	7.74714418102975	7.75162373692773	7.93347821358509	7.80005471898768	7.80059260563682	7.9047519053543	7.92690608661128	7.69737046483132	7.74674167869149	8.1067663719837	7.81035969147034	7.91568641844272	7.82603409906219	7.92627030164983	7.94593372634883	7.90119787146624	8.05835882164295	7.88743836491897	8.00373919036096	7.8419930553998	7.88663059650028	7.86278409045961
ABT1	7.44102106019232	6.68932866015143	7.11114015934837	7.15548086921341	7.44850939533601	7.33753290419129	7.84989684054343	7.78217771049042	7.15345143041772	7.97736824453982	7.24159586633381	6.64881561641093	7.15954683920759	7.276686401981	6.93310485361293	6.87738771433321	7.24619775101842	7.51312167550479	7.41130939772093	8.02781046972265	6.11162740075296	7.47258644491515	7.438109526289	7.51570555847996	7.40554428209374	7.29451928396783	7.25047858904646	7.63435204957477	7.37439847824688	7.63346840544353	7.69488348622616	7.70637542360245	7.23907102057728	7.35078467702758	7.66653224882577	7.40665789055824	5.99691311690888	7.51564934880458	7.56086282201221	7.63328919334424	7.6162084242618	7.58809603962728	7.80663459395753	6.54211920008909	7.50000174404733	7.43361320656161	7.61523372945655	7.52689976000977	7.4202471576366
ABTB1	7.59823186635175	7.2891319665659	7.47332026088213	7.38564046743045	7.57681939229536	7.20266744290094	7.25101109328132	7.5269033104296	7.62855094052376	7.30009863175457	7.74643873014965	8.78135187888703	7.26574845991978	7.55162057572812	7.35587529053274	7.83587286234554	7.16273201219584	7.60951792705756	7.34215002633206	7.49673181989579	7.25533474314176	7.41236897015249	7.27699773428967	7.44613958261016	7.50423570463641	7.63782960602227	7.26987987176366	7.43846641710515	7.36754719311135	7.39753892973453	7.19859163999012	7.27670479026664	7.38018941793987	7.19894545245567	7.21200983418858	7.39810526650613	7.14482946249151	7.65960280171639	7.56668376627988	7.58669481794808	7.23285993444708	7.06234768889684	7.5407876513285	7.39552804659488	7.26524978187363	7.50149315281034	7.59312280721711	7.00714925036975	7.39948478785844
ABTB2	7.04987759379348	7.1721021343165	7.11378685673908	6.71300879722584	6.73252368745504	7.028543574001	6.73424006689235	6.56985056101893	6.89218171308571	7.03016479471715	7.24326642975693	7.02834079325349	6.59381247212662	7.0311893947461	7.10935729712072	6.72383612733555	7.20095416534031	6.89860166998878	7.01217348833502	6.96914351290958	7.13151701862567	6.85214989753831	6.5268507596159	6.44593436279692	6.9258310293219	6.55300775026395	6.69892644369585	6.6911514145122	6.44855179019282	6.76237834172876	6.96647536798076	6.09329284875219	6.73456028830561	6.53332129439024	6.6326357283749	6.86925715652518	6.2677025296089	6.78113537622908	6.94241849171284	6.88598512071508	6.55728674025709	6.75793805189734	6.71354031754913	6.80885692218379	6.54749717886524	6.75984700208	6.70387528181631	6.84852199736588	6.9036593988439
ACAA1	8.67766969309737	10.1102784239894	8.97414847511747	8.59850536041527	9.17657821720118	9.67983502104016	9.10128582626881	8.73862424047	9.08517601083063	8.01970859612395	8.94978655359618	9.05186312027226	8.97356052236995	9.43686786377997	8.47907333343008	9.16220742307455	9.35754158122211	8.78210299887859	8.89212428303237	8.93178021869666	8.92085599397975	9.18976528651849	8.97707251619318	9.44174677624765	9.34111635874548	9.01024180283698	9.01737557022921	9.14198753864809	9.43649185123874	9.31811818124772	9.15137459798809	9.14793888330653	9.31309986737374	9.3805450611124	9.31022853955014	9.26697817170911	8.30477680361757	8.99107742024758	9.46851790329926	8.98628837611395	9.34454338899	9.38446154749088	9.57454239242753	9.44630331127404	9.42282514146968	9.42772527167104	9.21155646209034	9.38962947983053	9.13965106885404
ACAA2	8.25238194323724	7.83690650836869	6.76404531450864	7.28898911762163	8.72773493635035	8.6373791900611	7.4592530259562	6.80443087856961	7.55972071528775	7.09900124042987	8.4102790425261	8.28556648854104	8.48051784815886	9.00533284803388	8.11386549241496	9.74948556785577	8.35099352021783	6.92519529523826	7.01656080865538	7.4662314971729	8.01358344343002	8.60810729774488	7.22005224279091	6.65138032694678	7.36452347957496	8.72186224270208	8.4464824147296	7.68710609627223	8.30434415792325	7.7482754422648	7.37015518730748	6.83838818197074	8.06570202699537	7.16487577059407	7.4949749558001	7.52388658172	7.5594129627535	7.07256559089369	7.36932511299523	7.45472612853098	8.11258635672318	8.6099861702147	7.75884409842705	8.50779304602057	7.93555316111833	8.02063842850896	8.14796390571494	8.11819805297284	8.80349477449888
ACACA	8.35448476597005	9.13904245231296	8.40184617604386	8.37311259767025	9.38447565002604	8.95651563809171	8.34321665797137	7.92109646339563	9.3779762644971	7.2949325433743	8.18644983909214	8.26283117666572	8.2704117810426	8.29634391605697	9.01940268669446	10.5230909988377	8.6680755443825	7.54510927288744	8.26778741844062	8.21261012595465	8.22994306829795	8.18251338614511	8.37797008458564	8.86600683601019	8.63003306003508	7.965632571549	8.4023148745214	8.63675180023941	8.21030976847986	8.69181174400147	8.64874319331213	8.27859373982412	8.45478784182336	8.71284539891913	8.57402471020359	8.42651215033543	8.30327282624427	8.16061286381752	9.0318786741022	8.60710421584016	8.5654333485751	8.59188817239954	8.92058607714396	8.57938676161842	8.9210442457442	8.92880438899854	8.97601027941895	9.01742968037152	8.69597272472024
ACACB	6.89505582054134	6.77689297940949	6.8153410045899	7.04899667350746	8.29935180068882	7.06719450059939	6.90911686637766	7.12473568273153	7.08502431700585	7.34004008937042	6.98348877536918	6.90500293465086	7.27337359021	7.07395414047974	7.94885960288461	8.25161881080616	6.82270110354424	7.20896992897329	7.03604369636145	6.97510785800485	7.21996217894296	6.95304151070298	7.03044687880608	6.97263802712361	6.9538680097817	7.20658805370484	6.86459129500876	7.05323032379468	6.86126971751625	7.12736307474785	7.01217461205202	6.99878244743775	6.9366102651098	6.99993913484423	7.01471128323842	6.81354987576621	7.2380847963671	7.10427084758519	6.99411486059945	6.72998007259168	6.83548113131178	6.86935113977753	6.99170382037341	7.36471024837965	7.07594359609387	7.01179110885627	7.08960844512257	7.03423020420468	6.90469608484275
ACAD10	5.64233089052331	5.60983975685633	5.69216678687102	5.82403197039061	5.46643318500751	5.79314194748389	5.44380920675249	5.61910727912464	5.83519836751289	5.67900475774967	5.71060281895852	5.84625559806692	5.78579388978214	5.87063450379352	5.6739284277293	5.73984072129396	6.11225726791968	5.79725441972867	5.8392776498288	5.66809280265604	5.8581341121166	5.66534818009022	5.79878450473224	5.9573295347421	5.71884052703836	5.56975143164516	5.74114170885556	5.91089563329822	5.29694692526616	5.57229795368525	5.76798424056801	5.63757681109796	5.56871015645261	5.74214264103356	5.86208847436752	5.35811653423174	5.24436400371714	5.60645795574445	5.82761044056791	5.71320293036449	5.54090225417022	5.33761248680087	5.89578332721086	5.57425746718323	5.5648668756461	5.81997920697045	5.89064549694829	5.7344397125496	5.3637467189317
ACAD8	6.83732549766943	6.85742177342084	6.7048041477715	6.96947469552475	7.63562576503838	7.91800104243137	7.6417035294157	7.63600933203599	7.77429547551969	7.59140273203281	7.35425932501301	7.12105559380451	7.62686299273523	8.291093879661	6.55001146235027	7.06224572099513	8.04303102438656	6.53940178379778	7.85883235110662	7.64029388088548	6.77827715332006	7.93380603534584	7.08976123905097	7.09268954130394	7.59485719774387	7.96462905588621	6.95086435690067	7.87624571296583	7.04425784540938	7.54375598828204	7.52075484009517	7.58983418108784	7.91286514706441	8.09446630655688	7.51187804486974	6.71126015298985	5.82003475590771	7.58162686246072	8.16697841532414	8.43961661240894	7.77659794044944	8.69503852107798	8.57133522598932	7.25784370748933	8.29369661768124	7.90003276635466	8.05853618934315	7.83249222465241	7.64290138935722
ACAD9	8.65180596246994	8.75958574746293	8.73166413657166	8.36125386936787	8.56340494781923	8.89937664822126	9.13168865588274	9.04586604866561	8.48880960970238	8.3613391508506	8.08964313977529	8.36731501069554	8.39369452252833	8.81375831130808	8.13125324751818	8.5574387732428	8.37050560096249	8.84184639154436	8.65203524368978	9.21341818620388	8.93904139408136	8.60764545086048	8.76510059972657	8.48150192345636	8.06370026315359	8.52958430848156	8.62074619148877	9.25285840618705	8.5520368331295	8.80392522979278	8.59048068668649	8.23101486978613	8.68059421976572	8.90724136675454	8.63560843530558	8.5626976031163	8.14715650668756	8.81802072028993	9.12396468144491	8.99076612159841	8.47617376136902	8.64486056341006	9.07665009890642	8.31783810252414	9.04797138385908	9.05694152257515	8.68955877999101	8.9935476813627	8.98477385279488
ACADL	4.56013424598498	3.55631693838376	5.17932067451047	4.72608552109917	6.10426718023659	3.5635104998882	4.82438240182405	5.30312169375155	5.75332928830655	4.56746441961198	5.44582922857256	4.63562883298424	5.97955349165445	5.79535431961833	5.32931197594233	6.67204133485264	5.43411212932165	4.49687466919338	6.02007587980399	5.02120181094106	5.35264829375398	3.65889463144978	4.04331452103734	3.1435711836461	3.71824873931997	4.25615616005927	4.87265152555994	4.29024581853906	3.19191281755705	3.72203836334148	4.21649035364459	3.42236773544887	3.57432400228242	3.22977016568755	3.78813561668414	3.50993383383226	4.44884732341113	3.38989140294982	3.76885828569937	3.81927279857722	3.39506548088335	4.09446714690357	3.51742858618784	5.06272188539829	4.15894779957414	4.54299009985532	3.37014921343316	3.93117091373832	4.94245176998661
ACADM	8.10823746452081	8.48140637780813	8.26476161638721	7.9694508175867	9.12120045886913	8.99383315862051	8.27024494153812	7.99254408772726	9.03205355639484	7.41111976988891	8.53935195281301	7.51433290924209	8.17535803265973	9.54120430773131	8.36710214401572	8.63437937582241	8.93302113466534	8.13439210455363	8.30634231383337	8.23300751153619	8.9191818845956	8.57732741550474	7.45465439959403	8.21568240415407	8.24937002620817	7.59592131726948	7.41955473965234	7.85538906051023	7.81063629892688	7.91476308914664	8.12536563559656	8.08733746798852	8.25017429595118	8.59778562352203	7.97372088958306	8.13842349932337	9.27631740634404	8.32925857019732	7.92128365792261	8.08202043748062	8.06471098333635	8.14010744287669	8.50025087975944	8.23672787159361	8.01239953261637	8.13597646315796	7.79456463595939	8.01368081529866	8.29352420221353
ACADS	6.53721714676724	5.89359790525282	5.50806787593416	6.18334887864745	6.89054918018081	6.19710202344439	6.0782736184413	6.0682994674081	6.36269249843963	6.1542125056766	6.30725112282364	6.42901536310169	6.05041266191587	6.07356324463433	6.61886510627168	7.74761673871618	6.28503354430396	6.16856861123729	6.1225656530126	6.16070417622769	6.34156473298806	6.28349762133792	6.16856861123729	6.33401077810602	6.20739586608994	6.43353396293035	6.26438685076185	6.33223656081401	6.11996491616482	6.08457133210747	6.2406162989193	5.9616017110828	6.31496710930857	6.24949920361924	6.19250983762517	6.0126630702694	5.72629640222724	6.06917174874201	6.42187078998355	6.20642668077488	6.05163128525536	6.17600989699402	6.32982863302236	6.38901876199374	6.24157948276928	6.16308517333221	6.26415903450271	6.32045964589434	6.26972017441292
ACADSB	5.68862477404429	5.52910867760908	5.93583446035881	6.34069018716729	6.38643811898383	5.48934262064226	6.04030283121978	5.93919263649525	6.47391221129736	5.36080417659544	6.43792136120933	5.63221299040276	6.17926437966865	6.67906593952927	6.31058556462479	6.35630578834976	6.70243774431666	5.31905094895351	6.69692983911258	6.20627047416127	6.47930538883616	6.64629849194972	6.23456304295414	5.65589718408763	5.20576926220279	6.36353498867436	6.61846642622572	6.20458665993531	5.97373028353946	4.42502334067338	4.51688558701301	5.59018976406672	6.78769971744477	5.31522567720206	6.08290889777777	6.10907090195171	6.01777180822886	7.01258929590073	5.33827823762513	6.00846828506651	5.54456166549915	5.7120293038783	5.20205858534836	5.6911833578498	5.41066925262282	5.37026316837539	4.75671525066374	5.63417598346872	6.53588837267433
ACADVL	10.276993905727	10.4769466131409	9.26271970344745	9.77725701896244	10.0194714064017	11.1134386061163	9.75570859394804	9.59345555033351	10.3258225338449	10.0654184218748	10.6534104485313	10.5545627308215	9.99830434655344	10.5459892015387	9.89631704008405	10.432160085912	10.4328947906318	9.99071169187816	9.3553100506529	9.4206765427196	9.93304963783567	10.3155281573222	10.3036245353704	9.91840931419299	9.82848917593346	10.2410682408712	10.2575159841933	10.4092439875808	9.94448217484746	10.0644447845503	9.93919040259811	9.55364902827684	10.1121505108836	10.1811547697509	10.1349648320024	10.0463344192046	7.76759244845174	9.96696255721671	10.6159099662365	10.5357779222406	10.6183449361428	10.4922352717967	10.4447236201559	9.37660956456777	10.3939654789879	10.2816336497946	10.2838612532989	10.5270852588269	10.3592626419857
ACAN	5.51863971163849	6.0904115224961	5.11692722831728	5.5218890250862	5.42118578559339	5.45577319636859	5.13644915882742	5.40897356057289	5.32668367676479	5.40586564812615	5.40672642013349	5.02623999257835	5.69660676215801	5.60215064369279	5.76967859602469	5.64543253726658	5.74552215447368	5.61091937458323	5.10121508079708	5.18030737271738	5.38161935521817	5.48056933095403	5.5412045026763	5.40897356057289	5.6743095538418	6.56767824985434	5.63517586369913	5.2818225814097	5.46196355532817	5.35270204773756	5.6046393019035	5.24156098936788	5.31807942413034	5.7293978665319	5.64345670211722	5.51450663542739	6.24597338851986	5.33977883580279	5.46759997555016	5.27095475832993	5.84173160889643	5.40723140532173	5.75060936001067	5.53683159079249	5.2317975558238	5.34906593074693	5.32136170535829	5.26211394389719	5.45343846509892
ACAP1	5.58636354490755	5.56351654791521	5.74167912569198	5.48011266121299	5.64239518001663	5.34742818501098	5.57302101754657	5.23264307069342	5.54114318362342	5.42843809083085	5.41235301055138	5.5317136352959	6.17368152212124	5.74319629138058	5.57294770279338	5.62316757121033	5.62446094764356	5.38508709779216	5.45999531265245	5.20048563578858	5.6294041565004	5.61467804926373	5.9368183679673	5.50092227290122	5.76281173046983	5.69467540029354	5.53596688366895	5.75721468141609	5.46267004713178	5.7175623157549	5.83618496909017	5.51692362818697	5.98586056950151	5.74234102863199	5.78256329049219	5.72139098006956	5.46047343735508	5.54981027963975	5.60089554390394	5.7084330138702	5.50822135054746	5.44035727441247	5.51230301626303	5.49972815253772	5.58240708959696	5.68024815049737	5.59158226390857	5.65096161810135	5.72576247168256
ACAP2	9.21714657804968	8.12204402911973	9.29555685632414	8.92716644554272	8.80655302646468	8.71167008313063	9.02342215476932	8.68971933043023	9.12779337014488	9.06449608107577	8.76194946643499	8.89881716590674	8.74448466958599	8.8376895966281	8.52047728211494	9.09162070167505	9.09912102066716	8.56526709056498	9.00112335403637	8.94598553700939	9.1640016284975	9.14402124487859	9.25222984097867	8.86739473310497	8.80415379847725	8.97383318586238	9.01897796507162	9.30671687986863	8.85050479972064	9.03505647616863	8.90506699757909	8.93200388613363	9.23361825786211	9.17189257537521	9.06343777956119	9.14475625325342	9.64539124620334	9.11992597654261	8.94465210118963	8.85745262452604	8.85482220682439	9.00236901082988	8.88387986912326	9.16810125002547	8.89638425664335	8.75977761929763	8.54627104039784	9.05662366645458	9.11464244307452
ACAP3	8.17525871037882	7.45442206810042	7.59623291502995	7.10995097786984	6.94526367755097	7.04499362325627	7.60432066597347	7.64036988461353	8.0140778268715	6.68318533996328	7.5896935817283	6.80132174136605	8.33449519331885	8.48290891755394	7.36706664537723	7.23117972437886	8.07727171052351	7.45489279817028	7.65569348524836	7.48501766563918	7.97993386756749	7.99150116059842	8.27927590215682	7.85801221622494	7.45867741057549	7.56292919847256	8.72107234871384	8.18658507911951	6.98812494991396	7.75634238834109	7.59269243424218	7.45955128159112	7.85483085591844	7.98873562714041	7.97989840595746	8.02854790898457	7.12868686283602	8.15668300488536	8.48312035411644	8.44570799269064	7.90136186593883	8.07410366259925	7.98448104482217	8.49295572240688	8.2693556831587	8.16344400583083	8.32948695961162	8.58138674023603	8.04209474789284
ACAT1	9.51848103836673	8.12435024579664	8.98537237378177	9.15180825536167	9.54883112443285	8.5224766197511	9.3005709866647	9.33020316771883	9.27281268036241	9.67806858830497	9.24872218222858	8.71254626443483	9.20928861835589	9.0978436069541	9.00482812691208	9.47270206864194	9.59283126386028	7.39629651032995	9.21127677858662	9.59570156511023	8.75942924217011	8.50511750261255	8.84596004467576	8.45358108475526	8.04942901446332	8.7081433356398	9.08916547133168	8.73239148809673	7.92383901506964	8.24385163736813	8.43176847647544	7.9207929543039	8.65628520996417	8.42759980332602	8.68973912705365	8.68651126134867	7.42207348369636	8.67716863087085	8.30837263665213	8.47253412561496	8.24995118397545	8.62511323812851	8.42902106495342	8.09491398831979	8.38093626278255	8.39104110441312	8.15142937815383	8.59028290144566	9.14022461027756
ACAT2	7.70393382490176	8.16908364469625	6.77532265100806	6.6492139107021	7.96573448467239	8.99217481609884	8.10004354582914	8.19997696690615	7.97838840660411	6.82760601917577	7.51945987397607	7.7767125389113	8.51502284949941	9.31438891634225	7.70279861350486	8.35280320898291	8.86273842359511	7.50796685213608	7.47494456999848	8.00348974011994	7.905695183814	8.48063165291765	8.25801278108785	9.27780431780997	8.87504727737686	7.8029728154159	8.12179884429095	8.31017843288184	7.42960444558078	8.54282136637059	8.79339458428835	8.20901088313366	7.97520586338648	8.5865852046141	7.96851460805471	7.88023720895575	6.92150324305172	8.02599719621869	8.84247083779504	7.60313629174783	7.83777244446655	8.06610646410287	8.43831186140509	8.23461549019562	8.81170690484311	8.53389434817905	8.54262695585717	8.89853650934096	8.29057055246285
ACBD3	9.43637545871132	8.71704375969442	9.45373003868567	9.53123905992143	8.80560643571534	9.02122903241363	9.46511498505705	9.0789795145037	9.10839760736794	9.60175489478216	9.59941680314836	9.15770421811603	8.74677004586971	8.62826785019443	9.11253874132555	9.14045374739109	9.18992370376545	9.83796576939728	9.15055200449635	9.22518517663596	9.02775638386028	8.85860542093295	9.04442225042307	8.68306952010516	8.82022765902124	8.6483024046114	8.89268370136198	8.94465457012216	8.77856579555068	9.2194286802286	8.97412985938944	8.9126552051009	8.82267295153985	9.23905965946826	8.84298961387347	8.84949241325501	9.44812115649889	8.80716803348648	8.93745995522215	8.96495172859888	9.01777591232976	8.94115789254999	8.7994734732977	9.48691157452734	8.98473902199971	8.76772048041451	8.7110413599319	8.94174456728708	8.63729948982793
ACBD4	6.39862676840663	6.64493361541185	6.43424734476216	6.50286042499733	6.64559812154066	6.35794344081364	6.41653028789017	6.65639598672931	6.2697231765557	6.63286567657275	6.40143269168454	6.81072305712004	7.39283727571615	6.87138921429119	6.7106982852783	7.16691735288022	6.32433712183299	6.31183822423703	6.4051248204213	6.47633543804915	6.38896255506032	6.45147872911001	6.52820009200564	6.32845521689543	6.51642084980715	6.81485222958353	6.32464506326965	6.4121707045009	6.49582722529985	6.31471599645845	6.72087111352307	6.39985215185632	6.4847447576313	6.41921439428608	6.56216982376958	6.54987596896073	6.26223830779841	6.34268748064785	6.49403137250068	6.5114051682251	6.11452670112637	6.25378489184156	6.49346569078074	6.41921422265043	6.51930503339539	6.69705314036698	6.67637778154717	6.52450842302173	6.38610981437497
ACBD5	9.21717487426669	8.33332566028614	9.40603042653575	8.37460090939319	9.01754631993855	8.55724616577451	9.24004289555958	9.38747483827244	9.28040480070808	9.30453316999893	8.8070600530539	8.47874708740704	8.53120398320232	9.02380921734211	8.86649756646073	8.71691807660905	8.9397110373666	8.77880243282683	9.29829743413339	9.27573659551165	9.10187193359962	9.28676964976578	9.21309303212856	9.13269198758693	8.82141179987869	9.01001432788608	9.36250983309884	9.39415131379096	8.89807027827181	9.09967187604473	9.00366098983687	8.69600807005219	9.26911912156241	9.05602441981507	9.05666034321459	9.13810386626253	9.63085806130195	9.20829935731022	8.79161292497277	8.98341841942079	8.61926767199056	9.03695842482853	8.87584840810572	9.01098369271605	8.87036913677309	8.75779283457364	8.35117061403582	8.91019839431371	9.26757028163903
ACBD6	7.44878487703862	7.22015595252544	7.255953856997	7.29881294789737	6.84038542917088	6.94569798425155	7.16608768914897	6.88732790321076	7.16162749919941	6.7408042211315	7.225744603024	6.84620197228941	7.06629766574889	7.23602268936538	6.72453789944446	7.4145203885951	7.25451986186154	6.58866890764188	6.93249842107714	7.18548473732041	7.52063143473116	7.37486473565377	7.66051701094545	7.3324822658998	7.32347690512772	7.4032136015235	7.84311246314996	7.25019956626824	7.22531534142611	7.1154560737625	7.1641653674958	7.21246658189491	7.25464317150333	6.71787496062758	7.41819195440352	7.30321068371941	6.81912343502757	7.18678611171981	6.9835272959336	7.04909961443835	6.88105349647229	7.42006023610268	7.07693002422961	7.53297815482286	7.36487828669316	7.20960498560686	7.34804734492483	7.50753052520228	7.22385350292099
ACCS	7.04548636173217	7.22814248626811	7.11384645817821	6.40167780133863	6.44791804145023	7.22455068738891	6.3022267125777	6.5628685965337	7.02148646302409	6.24398716227686	6.90157445123174	7.67350386872219	7.49266413986472	8.4490137199599	6.9170166977448	7.43449924524684	8.10612444768179	6.50409999977237	6.69371062678413	6.22442922567736	6.82903797437787	6.95862149682574	6.90540236731323	6.88061787430515	6.61792003060906	7.41403842185826	7.14488093223196	6.49022855995159	7.06422075778833	6.23498026181253	6.38831861092922	7.20398404114129	7.19810907683248	6.80957625604352	6.8479865194533	7.08595900457623	6.22234752645899	7.40887871815542	6.45451183824099	7.0050372131982	6.94790119400681	6.82631754801529	7.31877409986659	6.81335438852676	6.8953925280215	7.0658590901307	6.59401290427883	6.98980697623985	7.16361352219991
ACD	6.88530264401995	6.85294909715393	7.01496201322818	6.71019706202438	6.827256993869	6.86472937106551	6.51947396116169	6.63156603815956	7.00633656959714	6.59208240210945	7.09858918605176	7.15798687399106	7.2257582797266	6.90912851785176	6.81932576117292	6.78714018494099	7.04885137454967	7.45883279415061	6.73376500155299	6.7261632966708	7.01723249329648	7.00693631159574	7.03722991550503	7.52244438678938	7.13552551762543	7.28326358732875	6.91405922439169	6.9053802872272	7.59429574725607	6.7841724511902	7.13671092973547	7.03593871262037	7.15481438857999	7.09696465127245	7.22042846457178	7.29298432780405	6.38634302141736	7.42554461647054	7.07445205620364	7.02045822968349	7.07206929452614	7.07993437568611	7.09304161982602	6.71727328658323	6.93408141741547	7.01360296068026	6.78593375626615	7.44337131584078	7.16718376328904
ACE	5.5503785898887	5.30909279696112	5.95932477391234	5.1347107504296	5.46494310661423	4.65859208264507	5.08232196973111	5.24470936991439	4.72893410460097	5.02401371398283	5.62078322916834	4.6196842860086	5.65731453290595	5.29866622688115	5.33781619701355	6.28449002018625	5.27293397847868	5.33568826307105	4.96788634575905	4.60804871756367	6.28537243739092	5.2276159004036	5.02903995267483	4.97000389635514	5.31828677249769	6.27071110412107	5.25942713861852	5.18670513374369	5.08581094244283	4.86087367855614	5.25200781055961	5.22756190585756	5.26089079362828	5.05184404936639	4.90899974738733	5.45451939382852	5.33931349205215	5.46807131097903	4.59863691146425	5.13864344080499	5.24184235640441	5.73876819905765	5.17743895272064	5.60994531965829	5.46554759063939	5.78522971152621	5.42224402456965	5.49421915111407	5.29598256259066
ACE2	3.78170608482181	3.93201832124567	3.76208469446056	3.64809168128094	4.17423961757738	3.83680064305485	4.20456778329294	3.85575739684663	3.92757668767679	3.78286866140518	3.81563558963574	4.42929920370713	3.38008114435242	3.79045215561644	3.96382514614995	3.89689911265339	4.10505572898239	4.00016305220311	3.56899929431685	4.58065563578839	3.87937205511622	4.14002709356917	3.45626959331314	4.62840918889879	4.16310538615834	4.20563894712039	3.78680273301311	4.56908464573798	4.13048164163353	4.9138928439415	4.80947765112141	4.72655877473089	4.03443839938994	4.73200209528921	5.05292884635164	4.18499827585297	5.81800341650951	4.03882392328992	4.25164837514966	4.36074329777822	4.25524518540757	4.58179206287264	4.91346970237452	4.37055032094702	4.55290788937002	4.4544301708921	5.13520201393055	4.14355691219493	3.91937811528412
ACER1	7.64410570008034	5.61475050290658	6.9374537874569	5.07837472223589	6.84065563938083	6.46309673504502	7.85140850484356	7.9613320228668	5.83970599301935	8.04676995210425	5.94442903049125	6.51767736922966	7.85027417834529	8.4548880516519	6.13419505263939	6.30036369095076	6.56182595579834	5.85531310725995	7.73597982671809	8.22190003095999	6.29808485723748	7.40655962477296	7.88722109076174	6.79488240939918	6.49546703066542	7.92462128667774	7.97708721978021	8.91429624429054	7.89251068626464	8.12855473369001	7.54573143501888	7.21349686280009	8.47224358251296	7.50663788871019	8.37986726705781	7.51243590837915	5.14419759381513	8.49971747866001	8.54832816604509	7.93216618112866	7.53565958226474	7.9189444574838	8.27575521583582	6.71340679625414	8.15966250068373	7.79879768209178	7.6080252215661	8.22021344063532	8.67954890672884
ACER3	7.22043711827737	7.92948702171576	7.41472575713211	7.56200633530377	7.95345996746528	8.02549491464388	6.86816119496986	7.05040304779672	7.76692271514527	6.22789077746842	7.21268337091153	6.99037858204877	7.23709636690029	7.27026174523397	7.62208926519598	7.54081772616607	7.91284947458878	8.28882395181542	7.23898573087878	6.64579673743129	7.9601671278057	7.4765994770627	7.48262980186368	7.67400337057658	8.02676715505675	7.54219751897162	7.35336296149852	7.22719898949829	7.56366321014229	7.65732172506867	7.87096584014579	8.05370253491893	7.70385821792077	8.06173313982259	7.32873567311397	7.81450009877277	9.18223884621178	7.39112601735276	7.15120450363522	7.17107307664722	7.39823609029066	7.69316673555737	7.45163886468412	8.44646855016275	7.50050688978616	7.07100855644261	7.53586170314571	7.54936381829941	7.55938557561709
ACIN1	6.74554235258062	5.52910867760908	6.91887664243075	6.72450865074696	6.73058198691702	7.26721317645949	6.83604748999572	6.92223006761932	7.39749531125852	7.05970621690842	7.46483028323213	6.13604213611702	6.4780488080347	6.55127201076718	6.76788893658528	6.25623570382374	7.04986176162753	5.08195963800539	6.57791839755974	6.71391067825709	5.10954445634115	5.9680008879693	5.93293184482877	6.07827019363517	6.17509222854228	5.59959092647709	6.24680818938585	5.89946331673643	6.17925080291538	6.03733518615288	6.13241396963891	6.13076793518473	5.89995077390065	6.32693471195897	5.92853449133125	5.98234901447161	4.9925788538855	5.97694712010339	6.7799065919179	6.78150009276701	6.80063207352234	6.60840466831046	6.55717515091203	6.13183593253765	6.7314855171612	6.75670490368204	6.72288636353278	6.9154298954404	6.12598162380703
ACKR1	9.36409854685487	8.43571519349043	7.95491670035618	12.0580140028572	10.0039025189886	6.94070694202503	8.72258787529459	8.83706097865877	9.219698963269	8.81659190499199	11.1235680850088	9.7756753397551	8.9496401968818	8.60651409763935	9.02893647198279	9.13060576270395	8.19765831671823	9.08485942079237	9.6668217134545	8.1930643556719	10.3360303260661	8.63306625744413	8.43428499616878	8.14385186918628	8.98700020549878	7.36922958901157	8.05819446771176	7.7410335120269	8.56311024604593	6.1760750547244	7.74606467445601	7.8741071275683	7.58934680690783	7.74377251350575	7.40180530613907	7.3092779762702	7.62884749182822	8.88439929961362	6.25026828176626	8.31263814018425	7.67333947375523	8.69144770200887	8.16409339327162	7.92532741082553	8.30472925476264	8.51679844633794	7.993643858305	8.23277015856652	7.91070588672731
ACKR2	4.93152594915763	4.70962009004471	4.52999067837891	4.61046745333027	4.90685962278562	4.91012542412589	4.77836332554726	4.79406711521234	4.1987686542511	4.66188483628966	4.35270235486074	4.78736257464033	4.77550197235364	4.59545077190612	4.66433308179941	4.68925366714183	4.62816206841876	5.00011463016815	4.5367803404969	4.59959323266381	4.83812803693817	4.75546544309153	5.38615049380015	4.96494638154503	5.02792653481867	4.92724672252259	4.77277269924788	4.95331795375771	4.92093693185209	5.24996600127252	5.15231227130235	4.90607870250162	5.15380197583653	4.94233510432119	4.98442558847243	4.68195350559702	5.18975564934584	4.52865587885451	5.21482906989546	4.78436350674227	5.00574674007253	4.96161525866422	4.79548965745748	5.00739894994471	4.88941453561269	5.22361030774204	5.47096534856545	5.24689310906312	5.01695087415487
ACKR3	10.6626163273033	5.3382695054745	8.97595696311897	10.9562861387867	9.55458080015749	7.87882749511556	8.25986859362237	10.0744127598031	9.00252603404359	7.35172812931938	9.40381133220431	7.8569391144029	8.93631936892926	7.57065581335292	9.11651151267405	10.0446968734109	8.51504681041882	10.0339011559796	8.28188241389982	8.40985440942927	8.96718068606211	7.71054997351737	8.27799261965466	7.19057975726048	7.17026398826493	8.84086752130027	6.75841583602954	6.64837938215241	7.75510740448706	7.27928944476217	7.4257298167574	7.44384060906915	7.51739857869682	7.00572771675317	7.99786217350103	9.30686279517276	8.1693158004974	7.93639983376007	7.39841358153704	7.31472404999545	8.55072269285057	7.36021227457298	7.63453539320461	8.06420779977512	7.87754782389687	7.87931404401053	7.64378863020794	7.346262081359	8.75127075979754
ACKR4	7.85403917305679	5.09193062476316	7.86266248646333	8.21773838185803	7.61904449049575	5.00722883868194	6.4649166340091	6.91975914854982	7.25316478598465	4.03749306267639	7.63734367820871	5.84529706594905	8.07136444937155	6.64691773997836	5.77748292933127	6.67509211375177	6.35905261154152	7.50000174404733	5.68455416752529	6.99562201620708	6.46730490397878	6.18149663436527	7.0462608267271	6.2518516075043	6.08216856284295	8.80455369042349	6.42211848102218	5.35143096073063	7.64953870522322	4.91138725318462	5.94096900464745	5.44751792154986	6.40751064697794	5.65827872303465	6.92939523322879	7.33076021427389	7.18173334055503	6.92520384417722	5.69563047147373	5.94231312597727	6.3336343230516	6.01085669578737	5.99912070608695	6.36801860404284	5.68755447850352	6.52375400530544	5.66226007351196	7.43914098622226	7.4700270210798
ACLY	9.71315764419831	10.3111105301454	9.4365778805793	9.68644787920094	10.7338344820045	10.7321790804671	9.76868021298882	9.50250302100147	10.9162534724521	8.87912413157022	9.83893331179084	8.93549568545692	9.13008720585198	9.94438042965129	10.4512703054884	11.8843970689001	10.2526316359481	9.44917809227056	9.47768542015858	9.60675450814886	9.12656158557308	9.2782392640642	8.99069837809443	9.62077422171821	9.86689635932024	9.22047280379785	9.40256033462963	9.18839006873423	9.43173206503046	9.40273796362521	9.41891700924603	9.14560750307344	9.23051223760364	9.96273759451594	9.34470424545727	9.55666361578923	9.28121355641285	9.17473989635865	9.60674400799846	9.33141141499899	9.6375275658254	9.52381364095701	9.81131528794181	9.38438821722131	9.75588758893064	9.78694984654942	9.7410961625977	9.80107365956265	9.53774916257683
ACO1	7.41161144742518	8.37652482666208	7.32445994833173	8.04524670438456	8.89003915758543	8.72215963178142	7.46092788165311	6.92073046709096	8.37925009242595	6.52252882949201	7.75466647490895	7.9681219358711	7.7448905711962	7.84677372917048	8.23122615594225	9.69747967571081	7.93510801516485	7.11100097309231	7.04198172778196	7.47652950598277	7.47854429336866	7.36045908498108	7.01749980352571	7.45378220314111	7.19758946175896	7.59496530931137	7.06644553128726	6.62201223655121	7.2161836551689	6.59208372055986	6.97219422422044	6.66393990829856	7.33462253748425	7.08657344540938	6.99771656032401	6.82688395742023	5.9437876091068	6.61829762616062	7.09528972537127	6.8596372971276	7.02161995553584	6.98172216671273	7.32368988555893	6.95875610271005	7.25287633477456	7.06952213177217	6.71220269681675	7.12106453897513	7.50948778913531
ACO2	8.57985528591133	8.66381913671959	8.67687537826213	9.15987987524963	9.5288721079844	9.22496757060311	9.14202215079229	9.01547416943404	8.78489849086575	8.82868162730253	9.07887883381962	9.10102138165035	8.50214202409146	8.67641786662709	9.03313389801627	9.42037307598264	9.08815342504906	8.93560467139626	8.91053359900045	9.07075132733901	9.10583639240027	8.60404271789834	8.54126828333396	8.83056895243949	8.7610292413143	8.49200585548034	8.62032027465642	8.61837382322144	8.69683242226908	8.94202038515545	8.97847193271193	8.54832650856503	8.47507742411068	8.88207304363616	8.8769517561871	8.58093306219161	6.60525509946083	8.54303438457632	9.17349035747564	9.23413239154205	9.39140495249361	9.30307017475004	9.47178670669857	8.19718154263727	9.28048931885633	9.16596959208568	9.11874794109653	8.9440947234282	8.46828629194223
ACOD1	3.64687191870412	3.67683620724686	3.43999499637108	3.54475375067254	3.57703125315784	3.49726449831053	3.65311845496922	3.4811845053387	3.56735890520683	3.70516869441782	3.64665363796507	3.43082037156391	3.68379984877421	3.53415681733846	3.66758870980733	3.46751780211334	3.46909327830961	3.74761170751188	3.4660418364653	3.53126471348811	3.65602304816032	3.57790742734328	3.70118034289574	3.59186005913291	3.69635537896654	3.67798984949354	3.52806387450714	3.64832282075945	3.53865417401348	3.84113176923025	3.61462947689805	3.58685227082636	3.33544242492548	3.57985878358409	3.66612947634744	3.64749659478769	3.85647033243777	3.6216980633142	3.66819110656753	3.66672177308353	3.4581377116575	3.64372935634164	3.53704169900357	3.509981056024	3.48434850712145	3.41539606004184	3.65723145542818	3.5893944704716	3.72736923903384
ACOT11	5.54496269378596	6.05128826635408	5.22374693214608	4.97274908134682	4.95006239767304	5.82926568554393	5.14559123900341	5.40158688988278	5.31712777343444	5.39333867928214	5.14590899620772	5.656256149883	5.45875959215959	5.19536761835687	5.53568744566982	5.26376797671159	5.42233920474976	5.57192133907243	5.15219949618126	5.22895940177915	5.47985667712684	5.47539619833499	5.68014031040395	6.04005280026206	5.75078321412193	5.3863096493353	5.52558473836791	6.10981862641494	6.12534971962778	5.71648591696211	6.03483048200837	5.59375350335577	5.68787162843375	6.05352829574673	5.59133429655608	5.33523235343558	5.86962573820068	5.22413269148404	6.24711306229583	5.40743487453704	5.84173160889643	5.64313153280237	5.82927113585947	5.51866469492335	5.63056244298652	5.57393271193905	5.60989820938227	5.66429288659317	5.84926673813953
ACOT12	2.76502007368165	2.8450893426339	2.53139410148472	2.61743199539355	2.74076125593639	2.80414886086687	2.70860094240014	2.89315796703195	2.6476686983486	2.7866867243387	2.59602374068105	2.7659595046468	2.73519584028605	2.6172353757514	2.69027569865403	2.51128136104991	2.69540912903398	2.82726728572889	2.68326588479662	2.39010496200154	2.86717340096867	2.75639771484084	2.8872850185245	2.68766574627767	2.9180234985683	2.67172709225104	2.63395844884716	2.69176865058855	2.85688758364945	2.54043372333074	2.75646523368413	2.93238389221153	2.63189281146062	2.57782184863042	2.90059719214513	2.58292949938802	2.73832450339627	2.67225028812475	2.79719652390892	2.81912274995209	2.83199422345904	2.70569454198671	2.57563921835629	2.63452664594832	2.63280720390136	2.47813639433254	2.64779699096733	2.67148398494637	3.0234817688001
ACOT13	7.3136337092807	7.69594433196905	7.2998958631341	7.29753817780878	7.92780090172424	8.09097214162839	7.83236224687296	7.69118289723505	7.74228528181339	7.87425815520457	7.3519089817233	6.74934740680159	7.60931168657503	7.21157123945385	5.83394012873615	7.38126855878227	7.24967776002858	7.81528215683171	7.7941608669971	8.00175527983137	6.68605713769211	8.00989646941211	7.7591556814744	8.50630999801018	8.23397462897482	8.32135776646728	8.21972541067269	8.69941538790659	8.26005556706691	8.29965501968117	8.34212019130468	7.79420099315981	8.27387799223899	8.48457586120969	8.19436794250555	7.93693757755843	6.89340425860064	7.69876151474111	8.03918036317038	7.89763994940075	7.66290238523791	8.32774047053435	8.56825863233876	7.1721537013041	8.49697727390533	7.94258287462361	7.99656396547954	8.6098737833372	8.64077949644361
ACOT4	4.58370799074208	4.15127724455585	4.59410648532096	4.17152769831428	4.63413422501467	4.50098070954746	4.27874027111973	4.49482235600821	4.44928249345366	3.77358840744985	4.43886314800974	4.23253140955065	4.55612628922325	4.73657603120547	4.32841153085856	5.5142447974572	4.85811584129282	4.4047763958464	4.11046765335007	4.41723533715964	5.06518004143076	4.45477224661565	4.36003059988562	4.40017763822994	3.98350913828699	4.74533522183628	4.26922820328109	4.35102242397415	4.81089487753623	4.21545099648885	4.45701457503697	4.33659010936387	4.34732922235926	4.48689692455066	4.78303747565421	4.43966938919695	4.23316420412361	4.42819335962885	4.44533762112153	4.08669270053025	4.29893041676647	4.5201781557728	4.53112738029042	4.76000868638156	4.43888718277828	4.56732971878922	4.75643922599908	4.40823444327581	4.65282894391886
ACOT7	7.63042155591631	8.08800845946369	7.12470736333159	6.00040587953046	6.67046841061608	8.1813633355857	7.30688932889993	6.97756316011423	6.6654430899618	6.96475470531761	6.47025647456227	7.65318424489066	6.84982197413753	7.03083905345466	7.00173788441578	6.90896727013839	7.37942246462174	7.97127927292307	6.92566440310441	7.51971501437381	7.58727760674717	7.948294097126	8.00894921923047	8.2309827163011	8.5588031657408	7.43768815672275	7.51431701084687	8.02947051558372	7.80845910893131	8.20778551419324	8.44530256577121	7.66336780904007	7.88648895798417	8.16806416498694	8.30962005420702	8.34952631912376	6.7084317409382	7.02949948054331	8.52145910466448	7.9223064053849	8.11835788932133	8.37621437836185	8.12777584866499	7.70550744712615	7.92315631065626	7.7339753607279	8.2941899864359	8.04964167997174	7.8284077224436
ACOT8	6.74360463540266	6.91287937891935	6.71430450326926	6.30050666945225	6.70586509018423	7.03138997544907	7.19595427832042	6.56275528787921	6.42894247685183	6.90245575102261	6.41931178521609	6.68538983270638	6.1701332608107	6.84022935965355	6.23706514940629	6.47496240968488	6.73898524769842	6.78755778875616	6.52370000925205	6.816653664049	6.31798819416924	6.8020428285179	6.70972895998184	6.81551967602875	6.7884146066677	6.6100087823046	6.75074585125451	6.91121643775042	6.79436123505193	6.78253365498568	6.98203967169121	6.64881181613267	6.60977471934612	6.84917753835238	6.9302166046794	6.78867478750642	7.09875700373413	6.75260068410829	6.84792460971962	6.77825164637921	6.68970075578715	6.6953688080067	6.88482823908282	6.29474196788398	6.80380425474897	6.51443078159361	6.76711217271662	7.07306084908878	6.95830033422793
ACOT9	7.93087142138857	7.62824692037752	7.56887885162783	7.42393552413665	7.57083768495092	7.18219675518261	7.45185053488522	7.08969795000329	7.62958258511135	7.98246596294843	7.73952192950444	7.35382970676782	7.65244951062839	7.79687269452001	7.45916033618826	7.81722446644656	7.42350294486031	7.44984501317272	7.64293255748932	7.13595687411631	7.79523430204565	7.40859656644446	8.03134006889398	8.14741892353809	8.2262870200106	8.09080403765141	7.88407560080807	7.38243284891751	8.04312238129565	7.7149932745354	7.90078141649454	7.94829268046318	7.77490015931436	7.57491667725715	7.62970519039265	8.20465568138379	7.12633657387376	7.71821714888855	7.70379404590883	7.61463701529539	8.0889893922195	7.7051768193565	7.56917231954165	7.95227576580431	7.67774367619834	7.61940258831407	7.29107593707299	7.4484025657155	7.76437748475375
ACOX1	8.55344026903343	8.40358691018465	8.90966059018265	8.58141100529237	8.22309983402494	8.21743189280034	8.4932857155707	7.99511761678778	8.96656880867887	8.37869229484065	8.27759358221114	8.47804674677444	8.49175448596786	8.46133821148963	8.59795324829766	9.47209156729013	8.41784035894516	8.09315401438089	8.25855562283109	8.40801578784172	8.08864153407164	8.29601125355682	8.15760845808695	8.15588350151153	8.05703613253382	8.25647204792561	8.25222321351304	8.37527180786206	7.89964291131485	8.1578518874695	8.13523598637804	7.71565829456909	8.53563537228978	8.17194312301954	7.83950074544742	8.20110038596735	8.44128250271339	8.2647275882866	8.40818217612777	8.36988603165085	7.76894599539387	7.96933192695441	7.91665996740451	8.09999200067789	8.27786115591912	8.30001608892879	7.92165368824339	8.46861194345157	8.48087147809499
ACOX2	6.07508806148057	7.29554983700607	5.490467445968	5.09269181133336	6.87284743082637	7.67165410183816	5.76876248341694	5.80996814226839	6.94812871070397	5.35581550441693	6.22606594116495	6.24359449629606	7.39974656162089	8.12843726832765	6.28798433657128	6.79706811213289	6.9694732211172	5.83707935979837	5.5973523730879	5.93865478900446	6.87724203380916	7.05358608921559	5.33569851190641	5.38422441519896	5.55815761062879	6.29150148065041	5.38736916655383	5.04323633097443	5.61280554811422	5.23159344272901	5.4573652866367	5.37902734055528	5.91721234867541	4.94180419254613	5.62114973851467	5.50448202386323	4.73688840878804	5.7513001531925	5.46666106662757	5.56473766743376	5.42725198181798	5.51558215618897	5.65088241631164	5.7754919709051	5.57711496409588	6.2490768846911	5.14292098255293	5.92716279147077	6.21050762168512
ACOX3	6.48027033556653	6.60701724767019	6.55156261693464	6.30301806483467	6.51522168368769	7.14671400313999	6.67376806056689	6.52302650893216	6.90655736650461	6.78016338597975	6.80858110662208	7.033714231362	6.76403188139115	7.02589534127477	6.40332826982496	6.67337921364001	6.96961858420456	6.11450197376153	6.48390823726724	6.88242762599353	6.98070513342438	6.92642396701821	7.14941780401094	7.24616319351271	7.08553636628695	6.96074219046496	7.72784208942796	7.662482567005	7.44126141743961	7.63117349644372	7.6545437976892	6.9530068771341	7.25306006729275	7.16602570098096	7.79247984140892	7.08696574284705	6.21270023171501	6.60698598931771	8.01046198271768	7.6445817883915	7.53777089261978	7.49771105851219	7.49745533459849	7.11037653587418	8.00055164050049	7.48607390939048	7.52821263124619	7.56746288399248	7.40689222272267
ACOXL	3.26569096513666	3.60180791338197	3.15458990446582	3.17450273997777	3.31532276414127	3.39557043299128	3.2943373956817	3.33187039281278	3.29890064928011	3.37367771207197	3.26318133365395	3.48919273784927	3.63235318902809	3.55582029627913	3.35223490025519	3.17252531637958	3.07070356907621	3.15855995556775	3.45142163033452	3.36056780224747	3.57554925485671	3.45315133702851	3.37051332085264	3.41792656652895	3.67749380485823	3.22556097138397	3.41602043408316	3.49722285878669	3.40253753928732	3.45242299082124	3.16478381834406	3.44684977218743	3.25331514984838	3.39859608048954	3.36127526154615	3.2540259875889	3.35543250875517	3.13436373205314	3.5328796785268	3.36353230836053	3.05049933634857	3.35994970708773	3.45209765131382	3.104780873219	3.14479684602311	3.2715375123649	3.36744489974809	3.38520685618543	3.33663170005587
ACP1	8.47886269495962	8.39349427314615	8.654465975352	8.39171340988131	8.38562724047544	8.4773570649993	8.71522065364817	8.62535530579528	8.5006616160455	8.48575895408461	8.59619867943696	7.57444011014432	8.67342069249857	8.87945444501947	8.45931257786344	8.16498882028306	8.68525490524043	8.3921628368478	8.7563861470876	8.62973901195273	8.43757897941387	9.04359542118606	9.05650968025524	9.2749354318356	9.09637599731541	8.90734417141417	9.09316081077638	8.80226077386295	8.74925671405322	8.91457261544132	9.08566846143016	9.02654688880673	8.96533570571949	8.78846640658739	9.19229640378146	8.99364972424777	7.91500882498762	8.91466505926313	8.54964910836623	9.04040277347206	8.76881153933343	8.87747722320242	8.91035854365235	8.50509486756717	8.97676834374832	8.74203304782337	8.66857858395511	9.0140056709109	8.89160847577754
ACP2	7.36645873444407	7.27751230322928	7.43231855573461	7.4150060063797	7.63152146098074	7.28082753758968	7.58879179376273	7.41064028168912	6.99218987152089	6.72982641097935	7.78842686124301	7.03725179741349	7.08394607754928	6.89505582054134	7.24169639670838	7.78160936560088	6.92863661950493	7.4725926932622	7.23877392870962	7.38828187741321	7.43340089914513	7.47572361969004	7.23116922908927	7.75353322198139	7.96536273812219	7.73338496483598	7.13707748237238	7.09800172206682	8.11722926250259	7.34109015540317	7.61650268110215	7.51840632367206	7.48869521787961	7.34036522677705	7.5741046442145	7.67820795200191	6.54903187955292	7.31600949594005	7.45198277932828	7.47399553729616	7.60159060235331	7.67617584720697	7.41132118852338	7.08532063343656	7.39509926599938	7.58451364663883	7.28688217320872	7.16622921026228	7.37838282414217
ACP3	7.77273753406796	7.1331745108489	7.04411180143576	5.62958297612907	7.01363703937681	7.72270373756718	8.25456175309424	7.64373362522134	7.43634349151458	7.83207609617597	6.90354040554484	6.13149920426321	7.27285044036942	8.05979917370342	6.22380504444706	6.45827239820366	6.98181618142329	8.07044563927421	7.88774850604677	7.66771028446206	8.5615263339442	9.74282229802414	9.13331019102997	9.25517964019636	9.12383668807481	10.2414119720625	8.65564213967079	10.6572784380818	8.35123017984405	10.0282947069779	9.41123088744934	9.32965475191911	9.87141142475069	10.3491966279543	9.45901473694706	9.8702595962527	10.1244663008272	9.26434156964464	10.1629520337935	10.3459656610189	9.09328775268306	9.77204130148507	10.2715775445863	9.56743038763323	10.06683177327	9.38085601363709	9.90377185068737	10.1282028034259	9.74154472508842
ACP4	5.65401732917359	5.07970826585116	5.43913105884687	5.52358894865723	5.09121093317959	5.47084557278034	5.51994287024813	5.58538967539208	5.344478218928	5.6378560918656	5.47832335632275	6.01186264375999	5.77335746077535	5.80276866317446	5.61838950446467	5.33991834052704	5.43387425959159	6.07014941901842	5.34551122109537	5.32646391006223	5.61212755615392	5.41654912902933	5.58987747696259	5.51196480436158	5.3893835336456	5.79445669487165	5.70772360333059	5.58115567804117	5.42370660778011	5.76767878703287	5.626803975043	5.87377599097976	5.38460673441422	5.50496312004047	5.56408026881431	5.55406264527557	5.77135301988346	5.75159892860904	5.73568624175844	5.37395522357228	5.63185168955163	5.61172151954262	5.48736570150665	5.57136713151958	5.4960624413987	5.58452053621606	5.64664861714752	5.51958195475178	5.74372573425437
ACP5	7.87722116773718	8.18909753483702	6.82587746798917	6.2773326175192	6.59071307768878	8.25757904403477	7.09869430191804	6.63508820854869	6.63532573606158	6.98937496347569	6.97975814281314	7.95003039397959	7.49568473894327	7.23831395758466	7.12156787986039	7.43100250230509	6.90437321823155	7.28190744142786	7.17043395542207	7.00449004534829	7.05065360978582	8.54916348692372	8.52633990382447	8.75733384021687	8.77570997651049	9.04091841481193	8.11687618146963	9.21522920399349	9.00364819743859	8.93861254696115	8.87369666254031	8.40871599136098	9.11207032026158	8.37974956686067	8.93664237730144	9.05511721204754	8.08300123945927	7.9660046071712	8.9263857702925	8.65318950031393	8.50910968895194	8.67707975781761	8.88959065217278	8.52750539767942	8.86377972182882	8.52093924005227	8.75389027485943	8.62582228508007	8.75453305378842
ACP6	6.42746413746224	7.67637195956071	7.25591548047086	6.73615336902354	7.17802991405475	7.69629565443343	7.53705936667902	7.56418878835026	7.14931609611655	7.41750045097037	7.18254080382479	6.7964619765167	7.6353341713549	8.37248668739543	6.79759010208936	7.34701534487154	7.69723221621267	6.87960261676276	7.41193559448275	7.43982032360781	8.12538369405902	8.20952830900939	7.43944814281134	7.93793498927614	7.09717781105946	7.98935022106444	7.73504322537605	7.59013292910382	7.06510316398678	7.69186572089003	7.20291303898402	6.82793235684608	7.91546890566068	7.63397266379781	8.23177807932248	7.17985920344883	6.66723550087645	7.78775525181747	7.01379233776022	7.40067605637618	6.9492725913564	7.88024046067261	7.30573681379179	7.3245757129603	7.48346312761351	7.54494837740483	7.15249904058447	8.07112607049611	7.69186572089003
ACR	4.39019453395202	4.64237729623639	4.41642730735825	4.33965276832631	4.32287842945003	4.64386000572514	4.28510698247639	4.47949705698971	4.43353751035248	4.71288135098593	4.62015488604422	4.41373281675051	4.81560132680112	4.40040157263571	4.85439068019827	4.47541618388805	4.53238564418892	4.48328401239424	4.50264378071006	4.19848277769549	4.21629277311173	4.38917071205125	4.48193612308493	4.39480451954103	4.52243586777722	4.57959961331131	4.57612438488899	4.48656416788668	4.54736005129629	4.58369344763523	4.38688557303506	4.45328470015113	4.48068750695365	4.58975853771724	4.5625154680727	4.57065553284712	4.88677063439095	4.47256950672627	4.5138671325364	4.43403118064691	4.52830344411109	4.55090598927268	4.60345996257301	4.56506250642454	4.33301227462377	4.65104894681477	5.07644580350226	4.46664902174663	4.33813479737778
ACRBP	4.1966874203196	4.28338175552786	3.86482238162296	3.81247405896822	4.18371935093312	4.40280093207169	3.93501831964868	3.96248189679646	3.72957842346408	4.40040554417772	4.60110193172153	4.19123780014514	4.11642667221879	4.17090192260728	4.35137489765793	4.0871850244472	4.23107619657749	4.5894768420424	4.06277010176028	4.03032704745363	3.90996698684924	4.10498246633837	4.32410568325799	4.07553538800264	4.31619935813141	4.40162436782864	4.10618979222737	4.18039591610798	4.37231077871076	4.50693519482181	4.44590232366223	4.43361466959198	3.94725076867245	4.18743954410775	4.13573370800468	4.15582117216458	4.17241428012897	4.82736027608321	4.05158123958897	4.33163755105029	4.51157140762182	4.01549915688087	4.27280654057533	4.46835376190154	4.13472381825447	4.29555732894473	4.24462897045266	3.95802842101597	4.04680554363338
ACRV1	3.64227396894284	3.80359095814932	4.04719579048631	4.03199577543209	3.81097684970929	3.98675665326499	3.90732085839415	4.16564136787914	4.06880794670857	4.26468229616786	3.91563807063371	4.11464588950388	3.87630285090118	4.15830264816957	4.08426959810961	3.88044280270661	3.75810343560499	4.51487512724069	4.14669491025164	4.06942013854081	4.01417187007946	4.23056416813608	4.22352980559071	4.36764191172928	4.45986872226276	4.27103428406675	4.01842994843135	4.6229754817237	4.2261781572221	4.57261218075327	4.49795538845193	4.5330421512472	4.43370068433239	4.48407652186176	4.41671063130835	4.20816256782454	4.77658024559395	4.02637943113562	4.39148573306993	3.77728123528056	4.4725521154138	4.69571679740765	4.30837502328107	4.19915650929403	4.23079542032782	4.31622134303992	4.54654733253363	4.34803920148906	4.23897758336666
ACSBG1	7.54913483135931	10.9189274751274	6.00875918408192	3.91092488443813	7.6929840804106	10.0921855733043	7.57612247602612	6.66936388099934	8.54331189607826	6.11328184484285	7.64928839951211	8.95939896122896	9.36533110079694	10.1040747226062	8.25412320108699	8.52362762652825	9.99634310577643	6.68570979287943	6.35209558875348	7.21977092007961	8.8996519955761	9.23828332540493	6.77926843997289	4.66319337900432	4.34426609103296	6.414087062014	7.52574640839836	7.72151141365017	6.79712902095096	6.79445298043202	6.13867600267362	5.54820744301099	7.62315890482123	6.63490129373973	5.71092675903505	6.24361835722766	6.23804490167183	5.7524344701972	7.06227775781448	6.57395333870612	5.59959092647709	6.49861342945972	8.07564371711256	7.14663409641287	7.17056386815654	8.14142940702466	6.38707804871828	7.68391705665281	7.54123614556018
ACSBG2	3.93790691275093	3.50430688655367	4.03447366407859	3.90704496851075	3.96695081592277	3.69516954734913	3.84912216574364	3.87832143438113	3.70053099203894	4.08124448673862	4.2370215503739	3.89769519844495	3.73842247273108	3.90449548912312	3.82300084499238	3.93826826466216	4.20639101303616	4.15738928861798	3.73384943771289	3.72355518646862	3.90964577777279	3.86140128563304	3.84160650436637	3.90498606807018	4.01100131716692	3.86093414732278	3.9750835390809	4.35792482957943	4.06794663978803	3.92367766383027	3.90927832442467	4.06291327201519	3.88930745525913	4.18296389040777	3.96396932288634	4.0134003171979	4.50605219655965	4.27674209500325	3.89278063957713	3.98850971699143	3.66694032997787	3.64386241463829	3.97509145793918	4.12907349539611	3.91646981355865	3.79497446807629	3.82338876656685	3.72577313567445	3.95329151629168
ACSF2	7.16699824731645	8.10813187451809	7.87356128498863	7.06935941872254	7.66753276059379	7.22015418104259	7.54218007080662	7.31402769972935	7.19287317947346	8.20289128765469	7.31208699954018	8.63256391639439	7.55605029388872	7.69349417999097	7.66037725919086	7.8988474723917	7.68764169333339	6.37725839116811	7.72455058682779	7.68339182720552	7.79837228353268	6.78040152354979	6.97375737009469	6.84969439032666	6.1521424750419	6.60273552556136	6.79146530188719	6.59050333614922	6.65135309024685	6.57110735143553	6.59996246979099	6.41743762955903	6.73823077861579	6.40552250777746	6.61451656251765	6.83260232354483	6.38542655064448	6.97314883918001	7.01475298220386	6.63101931305657	6.36277554197497	6.51354634382399	6.87807267511353	6.27403821932128	6.68299521504128	6.96234927776597	6.98568266130876	7.22691130515028	6.73251447433209
ACSF3	5.67426734021142	5.76189616580664	5.75786008307052	5.4967716962923	5.10417405185294	5.70107716294195	5.27356839416022	5.39181762933815	5.66808122413476	5.4236102382687	5.70318852041393	5.39720192595684	5.41923001673315	5.11545121981129	5.55570413356091	5.56154062734525	5.34289229672465	5.61231971642001	5.33244056289812	5.80756335780428	5.0647794564734	5.2876024059582	5.30395467945557	5.37838950848618	5.49488456151061	5.42351202490717	5.49916102838293	5.6068270333977	5.47986095987128	5.19543625194374	5.38917001585941	5.47713401017148	5.30651006780264	5.13624339615094	5.15361930272969	5.30848243339018	5.35169658277219	5.38972437742575	5.41470033484348	5.34006424668171	5.37989273693053	5.18511487031884	5.62557807952326	5.23988806734618	5.34492683053233	5.51846680643437	5.58506270777611	5.68879477519164	5.39420208672837
ACSL1	10.2300970455941	11.0401383337411	11.0832875535024	10.2317972192349	11.9379423982199	11.0628887268349	10.9031455318218	10.5311943085504	11.3916115959109	10.766012860908	10.3661781779959	10.4508304641657	10.8430677095633	11.2631599727654	11.6208713242965	12.1106238425316	11.2893143606404	10.1274963044427	10.8701801884685	10.6517311092546	11.1332387740665	10.8054429364589	10.3699286728264	10.663962396335	10.1231667538661	10.1597471876574	10.2617349598136	10.390219227035	9.63732937173973	10.5668170786198	10.292401976622	10.2103769676329	10.7559247723147	10.8230488927361	10.391132308973	10.2693981205429	10.5368674228694	10.078138227695	10.693185674622	10.4229703758921	9.92071168989219	10.1695667869655	10.7322525948343	10.0119399694199	10.4176831113605	10.7594556614216	10.0077094385464	10.2432135967948	10.6121260440706
ACSL3	7.78984999007292	8.8748451778083	7.60190018391034	7.9360276725152	8.14368021029174	8.82192314360065	8.81051567752453	8.08347815324867	8.43811589606765	8.18482134587275	8.11348491951362	7.84211918388985	7.59603873314473	7.76490304150299	8.10891566668271	8.41279706642977	8.43428919369075	7.91743305894695	8.40170250688921	8.17705361843159	8.40653385447042	7.82229755465587	7.29779885287301	8.06771063692454	8.19858042076323	7.77497670567378	7.20173135280727	7.446941660941	7.78171561743452	7.56390568888818	7.68591211558055	7.50261609221328	7.99560883096768	7.93400137140995	7.54235821093631	7.96175559775728	7.41917217382927	7.70595883182747	7.88158515591349	7.7233421172997	7.76747230836545	8.01350962032502	7.80148134792637	7.5077937324702	7.78611519648712	7.64574206694433	7.76106864617051	7.71192000966704	7.86938705250634
ACSL4	5.12159877286798	4.71818028606305	4.99907633899989	6.40899148235461	5.32628773628038	4.92765335446271	5.42678263693476	4.90898530468548	4.75326702713567	5.42739340294231	5.2961087950593	7.29734795758421	5.73302740048648	5.31326231738632	6.46843188276893	5.84974822223653	5.14744281945199	5.038139189265	4.93517629377549	4.52573888815085	4.928444240108	5.0147067869185	5.16279493653665	5.21151325261229	4.98571376744778	5.06066560394416	5.16615306026027	4.55406466132659	4.90637492305786	4.69843222521015	4.72468385847127	5.55385491269312	5.21371552958898	4.43600906710314	4.74411599997697	4.39815584092025	4.65877179925259	4.84304481429808	4.9453187817982	5.25193020242624	5.70154483469052	4.99207260106466	4.61607850357962	4.83033697084924	5.38885274458425	5.22292477893184	4.87447668725066	5.26437524061333	5.01605660928039
ACSL5	6.44863984631136	7.87187084199204	5.93105954103724	6.66983745789321	7.32626415301274	6.75001404649732	6.42536300663233	6.1443883526324	6.36734695033347	5.97023612596954	6.95375891837457	6.8847929954203	6.25062409334421	6.82503355840994	6.41980809155339	6.62513221212673	6.45230475287494	6.43476289710051	5.87552137076182	6.37107873317889	5.9191973562073	6.52029560554777	5.96340422616986	6.31397312436011	6.68702738927122	6.63126887391178	6.00831987289776	5.88079712381888	7.33876100361242	5.60421989733448	5.7230732742213	6.47102687785823	6.03900521585089	5.92428314961966	6.20211808134645	7.16361352219991	5.65367578972574	6.23475806032071	6.17165224379344	6.13704295371924	6.53624187413461	6.31570794324484	6.46063009886413	5.50990729883409	6.32183572085616	6.34593075390385	6.05573284947592	6.0672957177374	6.07921472560007
ACSL6	3.37783099099317	4.02168182120223	3.63890315780984	3.61258096991031	3.91180116259351	3.59147916137352	3.50563234597601	3.64279078867832	3.60039352273238	3.8349988897507	3.73450061214148	3.75591797151804	3.83617186432997	3.8241608621302	3.47031692163018	3.35416945621408	3.63904612968668	3.99278054578788	3.6827444905693	3.59943859946236	3.83814905349203	3.87999849796949	3.72876921171137	3.84941335094074	3.55676425851231	3.95914086733356	3.67478239239687	4.37946338611156	3.63173220207599	3.58629648404952	3.77615410599275	3.84823723992223	3.46837475504682	3.92012824018408	3.61258096991031	3.6337226450563	3.63227096279397	3.58065543049099	3.67680738925656	3.69884973452679	3.92331336015905	3.72194741975891	3.44406018824127	3.8697130929701	3.60914985836327	3.69795960834274	4.00793531094771	3.62513017510134	3.7068023430368
ACSM2A	2.85029408167818	2.90610198776776	2.78701175517941	2.75849151619025	3.01266665403275	2.81043513998305	2.79063698953515	2.80081709335408	2.81043513998305	3.13664514000124	2.80743738719091	2.72676789131883	2.74220009970018	2.98140630108988	2.62272275406196	2.68400230709523	2.69664331101949	2.93064980906387	2.74654681874714	2.7648413785914	2.79301447219098	2.86312947202838	2.58114938909084	2.63885360519801	2.84100006226504	2.8776301303337	2.71306648317752	2.74519099716771	2.84482031572747	2.87098469230574	2.97588482121633	2.76360779542772	2.66493008869965	2.69633537443157	2.57153156812828	2.76923528006255	3.03177320607208	2.93525962520741	2.80123387548726	3.01391966848098	2.67634126261168	2.80295026875771	2.83933817854489	3.0902155502826	2.79245137370157	2.60861950522829	2.89368801085278	2.78982967635418	2.78092043782604
ACSM2B	3.12883533235414	2.88221207329499	3.07046752846518	3.09512230243058	2.81503758673713	3.08144481618491	2.97815237236451	3.10930768828945	3.20528588996347	3.32041909658717	3.01945347760257	3.59203885416805	3.33797245369374	3.0669114258959	3.26531627876055	2.96790304013859	2.97208276083086	3.30365884093276	3.12645514235226	3.12685930019799	3.06478721048903	3.15600429271519	3.14660444493246	3.16628411829798	3.17222484667104	3.24981527788291	3.13020798415962	3.18317332300963	3.3240431690917	3.19363102115294	3.3769814476282	3.23503893151979	3.21322716870222	3.18808740357539	3.10703389083313	3.03345853632382	3.10925664744237	3.44276715998957	3.26445290596105	3.0705350285517	3.12726919795662	2.82800235818842	2.90162299782481	3.01393231716446	3.08118884558734	2.90037990982207	3.16073678402025	3.08386705606555	2.99852701923999
ACSM3	4.60382679505734	5.22910970770307	4.16393649344145	4.26791350742094	4.57811053858879	5.0062215485315	4.50624787653442	4.20388053187342	4.99904201263074	4.49024634735047	4.5048683867659	5.07133683947328	4.17444161032969	6.20080717447661	4.47008133239602	4.38611829701684	5.4300093807633	4.3895457569118	4.30208578230009	4.48123460146211	4.33967108366173	5.03354599249631	4.17786798380138	4.37105861949558	4.22674165954649	4.50745513473955	4.17193017263451	4.41449622572016	4.24928160707062	4.15842777898357	4.49768950024087	4.26116124349206	4.70460057904528	4.28179218620726	4.50085811905951	4.13168145262272	4.42119593060833	4.47730572395813	4.1631674979779	4.16285868207502	4.13168145262272	3.94261835957608	4.92631626947685	4.07418608148295	4.14277844702367	5.01825560175028	4.3062953704595	4.20456031552116	4.39305579944117
ACSM5	5.31798811616948	5.67745562395601	5.9896103316393	4.95574826252415	6.41239373204849	5.00344042904532	4.59289667645185	5.04538416021802	5.60372270921733	5.11011348360878	5.56214509394776	5.89214278092384	5.44858221042777	5.35718863698992	5.99202006420292	6.58249176613167	5.45299831735505	5.23831526599503	4.81581223543608	4.78822818161447	5.38738921544103	5.43912925196446	5.45803399938516	4.9269290459868	5.00840740055125	6.49150337064939	6.13958031024148	5.07523073874525	5.31949976996553	5.08668131876829	4.74448769127431	5.34681281592058	5.61578597725507	5.07613313637848	5.20625019255404	5.43141060810219	5.17375866939181	6.07837666351145	4.46677358579278	5.34039212637669	5.08038252709567	5.06080580187216	4.75579372679137	5.29426544116843	5.33621094852744	5.28492623640536	5.51885594399106	5.08633573841433	5.75796889986652
ACSS1	6.89506977586238	6.14236417390493	6.46539414552733	6.56480545915721	6.58889551216514	6.76844347116901	6.38090656982724	6.34275551005602	6.66118396878936	6.51784639550503	6.91245187042763	7.92085522261927	6.97540276846791	6.94657422913769	6.54083793560847	6.719136852094	7.03417013256506	6.03971819605845	6.72768817703024	6.98252386119823	6.27215906670823	6.31649567491111	6.16169201557595	6.29764046668713	6.23798326209951	6.64345715555511	6.37522276164997	5.71599819821685	6.80234302569421	5.59212868212103	5.79191612498981	6.33223710028486	6.07937410319706	6.21300032295981	6.32456249798756	6.29485606483909	5.81131721749324	6.40044477839355	6.16817203648016	6.55671295958086	6.36914153923567	6.39866961680464	6.37444484765261	6.23884275956175	6.20882592590968	6.44922597465985	6.27272600295408	6.65469504635284	6.35683443678184
ACSS2	7.56956507154532	8.53161622648413	7.67041039994038	7.63300272890926	8.53919731095563	8.53530887119625	7.42824244679448	7.51823731234324	8.4261330957841	7.39360281053681	7.94113716089197	8.03095276373536	7.93937877235641	8.49500463025423	8.68400542647481	10.5281550651485	8.56635729731891	7.57478708894746	7.69244555366743	7.75173598257598	8.09361575146149	7.66928613136061	7.35744793498166	7.5617629828512	7.34134596884728	7.11529533267288	7.4595246482533	7.05243383907741	7.10489074004471	7.40512299438325	7.45002667331637	7.27213758433547	7.41491189630842	7.46918996465556	7.4949749558001	7.13386446024692	6.6193772939805	7.30294450712809	7.76775023058617	7.44432483447228	7.12421498263477	7.42333822108996	7.62571441659344	7.28273409810306	7.50292714643101	7.80010577874463	7.63688957986322	7.88416138723585	7.51176054870822
ACSS3	4.5866241987883	4.61517780565207	4.77542860284872	4.86727807870824	6.62506339644184	4.51093171178772	4.34404740357239	4.70227969462262	5.34592675556526	4.70734529849905	5.16039671821173	4.97229134077475	4.98842905194828	5.30324197358567	5.71472330789128	6.15441376178214	4.86101290600091	4.74171773024867	5.45856855467352	5.22704409248798	4.97327369221487	5.19088358512349	4.65953378710194	3.7589985833686	4.68741084904049	5.27599406608383	4.97051004048359	4.37762097137604	4.70376473488625	4.51985574622075	4.75713713752778	4.54236861470342	4.71663591875395	4.00586251328521	4.61964333008512	4.41932721996663	4.2762536084853	4.43504717790324	4.73288266575853	4.59522706595616	4.16067177520842	4.54734909845188	4.77334346318986	5.12197831995536	4.280724374665	4.67542686893783	4.57705935659903	4.58856946467542	4.87584017022418
ACTA1	5.16773087427039	3.78320174860178	4.23790361482313	3.81663026710511	4.49679204427252	7.1695186348268	3.59150462868913	4.22928409303048	4.45982945727884	4.48850842641985	4.00266101551745	3.62353666991962	6.89129030692494	6.55722127015209	9.62570634729099	6.67017337929281	7.16751792448981	4.69047322472478	3.70443308794621	4.64999038092178	5.25367323329278	5.68605977180255	5.69746617933734	4.33700390839805	4.17128411004073	4.6628506645688	6.23982093969912	4.0417684297854	5.58654053526136	4.36300625137458	4.17153800754429	4.35727146497264	5.4222527129443	3.49999107126237	3.85866517099991	4.74841619685018	3.68346622853303	4.26039247347105	5.02552583885664	4.91652693433549	5.36070360173371	4.27004248056458	6.10781315652501	3.94364330767425	4.47557026913363	5.22165003793094	4.14742621858175	4.64851040479395	4.32208394893467
ACTA2	11.6406686498079	11.2515810819924	11.7137084298201	12.0300767968275	12.4352792882822	11.6326389616503	11.3823929264431	11.4971085976085	11.59452662906	10.4637417242716	12.370463717034	10.6241202768687	12.1874213746251	11.6529870220645	12.1565750360776	12.032757773503	12.1850879578953	9.03509180097878	11.5531116767308	11.2881241120191	12.5772756298103	11.780770607812	11.881232217606	9.75763825276269	10.594494815214	12.629379573004	12.079478956293	9.25703906360788	11.4245284960467	7.90967710881006	9.46590974689923	9.98557050827859	11.9362369580748	9.81484798641156	10.4323710440084	11.0263545341723	9.85986213740363	11.2001994161665	10.6180799634458	11.0841992730079	11.3021324700247	10.8501637367205	11.0554840004878	11.415078060544	11.3081611390162	11.0733590380732	10.6242864039473	10.9330041195123	11.5338447393692
ACTB	13.49963174946	13.2108520114322	13.1034336977003	13.385428472586	13.1596344604857	13.6357478773342	13.0121896083848	13.2266660995143	13.0296065169459	12.5707643565522	13.4143814502195	13.116832948007	13.1181890848627	13.2775475265931	13.3739864134456	13.4951148951634	13.1959653268861	13.2371326420888	12.9669046381356	12.9708183364931	12.2941583246799	13.1265791765836	13.3600204667138	13.1982883326589	13.331485409398	13.2710989766416	13.1661441054322	13.1324239291042	13.5294413374426	13.0972208737871	13.2770130392764	13.2182107376697	13.0625448144491	12.8088315591358	13.1301438173952	13.4020199603949	11.3499933171413	12.8950950612984	13.3007866065832	13.3673163416757	13.5986496230771	13.3428169564319	13.2783713073543	13.6032834268022	13.3733361311748	13.296595823194	13.1072446742766	13.4025432103467	13.2442208182596
ACTC1	6.38414484764446	6.24998847979821	5.97700683994541	6.05184863662788	6.61019713060023	7.85936866356688	5.97513168590996	5.73844871415958	7.25763618912132	5.74757373667939	6.27877910564036	5.6306300392029	8.08633043673435	7.0918485722875	6.36693708834008	6.82457773965513	6.93176271076341	5.24308350557284	5.80156665090572	5.79122807987729	7.2306933812271	6.99152254866418	6.90591607582093	5.6809961737509	5.97714119401101	6.80115658813634	7.70885256895173	5.81498424366339	7.63690061529401	5.54094872854182	5.37356418633837	5.86031646670533	6.68645318491335	5.68134657982324	6.0379620680172	6.09402758820531	5.58452461379835	5.84660979367313	6.63639865388843	5.87262991170495	7.10580391257343	6.22526044904975	7.76974223455565	6.50827859692031	5.97718019868964	6.34283431647706	6.04022131655769	6.09098948160955	6.00504643381973
ACTG2	8.3173115333135	7.72950895798518	7.81102539045129	9.20445424269121	9.49110576320412	9.33990618412695	7.59509798706105	8.59540862962584	8.51789213978785	7.6146857914099	8.64904233750145	8.01301122161874	10.4122735595624	9.50642639017967	9.11351909186646	8.71040453680555	9.09837963791768	5.89327616087587	8.09655593010245	8.21897084441635	9.73739394525335	9.38219091981627	9.0481627364224	6.27210396983938	4.91085122149284	8.96080494184213	9.73225354538511	5.96254408341485	9.18692226267725	5.06041873920186	5.87365756921614	6.15361406456457	8.87528678880801	5.3442943818162	6.40553603209677	7.74284659469397	5.49602957569635	7.45913731701427	8.48854882057548	7.82036088327078	8.54568898420827	7.75670662435738	9.0660727636051	8.26906286799332	7.93176792023169	8.82913731816422	7.51117695248234	8.22102503158964	8.21580939557629
ACTL10	5.5950962497308	5.15884080116877	5.05978043145626	5.1151031822293	5.13011294415278	4.85206374881567	5.24338436501681	5.33001159483687	5.29293228188944	5.293504850906	5.24210323618908	5.48862337960515	5.42725198181798	5.46273560640841	5.27451376799062	5.4946622287752	5.59108110966104	5.02275935205431	5.07367299582632	5.48609089919228	5.26462813950912	5.42983219518337	5.41905881610841	5.78138972125141	5.56699766717076	5.62742100799761	5.81732601314082	5.78022558864696	5.80291309444867	5.75094608642837	5.63080904446781	5.76427563124486	5.49525925813456	5.39019380727595	5.80233923752914	5.34776318102783	5.29276760113073	5.48005412329915	5.8205914213951	5.42250097355048	5.40549786135817	5.67903562471914	5.50833052745238	5.21911417933854	5.67847121926279	5.44798908161892	5.73163259521469	5.94119262506277	5.78488151569618
ACTL6A	7.62486034866221	8.10823270289376	8.21742829276563	7.74884990027352	7.86017376744497	8.23193723478944	8.2560288872841	7.74207373046182	8.25447692635879	8.45328810539937	7.45944677583136	7.14556312371542	7.41517781864411	7.56253302039768	6.95172629627	7.63029406693155	7.55787709019693	8.15338440800608	8.00570902838112	8.14652553986426	7.36728381265944	7.79190812686202	8.09380539351468	8.43706278262737	8.28210649233675	7.70483647584754	8.17276485243558	8.23269129095761	7.78739526555242	8.53429087244104	8.42914498482395	8.31313967704549	7.91832802043009	8.79834098235437	8.16582825796022	8.50140111899828	8.60555181137187	8.35108602346874	8.17775487769062	8.19605674752142	8.31196320536234	8.29185960475611	8.07752096694713	8.12957457599622	8.25955174029138	8.00229996143835	8.00833067111319	8.28232340627981	8.25434036354929
ACTN1	9.37179819192314	11.3779428328738	9.3507929834514	10.6649350623089	9.62916464969326	11.4244250673638	9.50424906304104	8.80982454781518	10.3334465944569	8.90902214695095	10.6635706098934	10.8918330150178	9.36038164712102	9.505358669825	9.77014042117226	10.2512501020062	9.73839117773842	10.7424818585779	9.29038505616951	8.86695904378529	10.1867066377122	9.25457341522698	9.33513027233743	9.04577877905559	10.0170586564502	9.51769039103607	9.25087741611452	8.29551954520868	9.71701996183507	9.23776713720271	9.28620716195092	9.17127310830632	9.52105311293168	9.03337610597085	8.89503277904801	9.04424394000344	10.4351681505736	9.18447257548037	9.74195439591949	9.79385427448347	9.89571648197194	9.71411934507958	9.4576167322268	10.1877669188191	9.28510198391555	9.9385970956112	9.51376731013334	9.44731020097023	9.48582167727512
ACTN2	3.7232557493279	3.72669873074309	3.85598110642864	3.80819660226511	3.70785333903296	3.70854163199391	3.76032657276567	3.78674684203603	3.88624550616544	4.21479616798442	3.69800613203529	3.55616370497812	3.74814989620055	3.94177199325647	3.91042901083976	3.89702107045762	3.60080305847521	4.1253254592734	3.79034557209115	3.78568094831344	3.91130914621586	3.99463555174517	3.82724623396723	3.68120076987813	3.79167193329551	3.83325936963359	3.76273091187114	3.82916334736223	3.68873307628205	3.78807954781177	3.9393658962276	3.94462996884218	3.92286735041463	3.96053155908292	3.87338181825718	3.75580779264695	4.55628982234936	3.71719939103477	3.40176776723621	3.60467844523462	3.66479338071529	3.63298018004461	3.97665109074419	3.91221311003972	3.62775831524352	3.46990625410404	3.83934310594419	3.74521844185276	3.86470299863731
ACTN4	9.66612324747589	9.59793270108217	9.30139271048263	9.26088504154037	9.09652268276466	9.612563287341	9.40558364382193	9.34203763738896	9.26409031675007	9.47814927546504	9.45444874133539	9.6047293111564	9.08554897794679	9.32952093142948	9.4491005106492	9.22725982275118	9.24971760214523	8.97261054286942	9.15316664240019	8.97351433539687	9.79057543196717	9.40549826891147	9.67837768444676	9.1394742209598	9.03562183866942	9.25697490158395	9.80850066356675	9.24829620186922	8.87411501895342	9.15163181927312	9.11749816570866	9.00588247272557	9.32212222652621	8.67318184866564	9.10773419805807	8.89765254383704	9.36181881954754	8.9733113060052	9.53439692769713	9.1877399729491	8.89387931056443	8.78095218412181	8.91731991407601	9.13236446781387	9.18049023067457	9.15173959166827	9.10930882705766	9.41643256503683	9.25052757555184
ACTR10	9.95806880395152	9.94172295374202	10.0859937719592	9.71836034325745	10.2071502186545	10.0502657707609	10.3017939357026	10.2534501267848	10.0135530769775	10.3166704892587	9.93693310605143	9.67502504842529	9.82949000645981	10.087516116617	9.68873268440548	9.84603291011317	10.0843553211419	9.97183802207031	10.2387819059393	10.2715753786499	10.0941615557836	9.97659919707133	10.0671504420172	9.91256931914597	9.88069974688374	10.0376835250128	9.9664418111988	10.1781519189816	9.97496039593396	10.0279108305166	9.90032197152992	9.99321808908721	9.81065560338362	10.1639701417025	10.0199781943202	10.2270262249904	9.89098231903125	10.3454474660917	10.0128070162724	9.98194574490403	10.0329933964416	10.0499321800561	10.1506447433562	9.70758841795066	10.006175634484	10.0787274167112	9.68321541503538	10.0961014357651	10.2149907811147
ACTR1A	7.88532655893294	7.35624675122741	7.33021150194139	7.69960643128361	8.22833085066229	8.47896827702093	8.79143849182771	8.00667534180861	7.52832949248315	8.73258155298313	7.63323957574863	7.42444967314738	7.93433131446237	8.26636142448159	7.33707560173631	8.42267625419695	7.86641541244419	7.47957605785202	8.10039895047894	8.43181066211485	8.02049680015946	8.62218957004639	8.55905328925964	8.66370459539914	8.69144080872812	8.73208869991109	8.56585233425331	8.9072825645973	8.75889789442926	8.97116790222739	8.88315720934712	8.63187057584383	8.71560345299738	8.20484787968572	9.06746213905746	8.68748607838367	7.1538029001245	8.2401941838273	8.99248065777077	8.55948825019759	8.85758333496389	8.80066117129127	8.74359125956659	7.54587184862193	8.91350889413915	8.55582917404499	8.61361116304505	8.56434965308987	8.61548758790526
ACTR1B	7.71391519354671	7.33784604683831	7.38314073500698	7.45041273524576	7.39270469921919	7.63933482031517	7.58259034720704	7.56535683640951	7.70517466281165	7.01330850776066	7.47691519331351	7.04225082909085	7.81389485569619	7.8996926589591	7.55347309194502	7.71055849788449	7.66173386636361	7.37873883045985	7.47539996926674	7.51796197315191	7.44094958593978	7.73145410705605	7.95010286833716	7.96014097788323	7.66191603568563	7.72866712158945	7.86304075774094	7.86602985446746	7.67347781767961	7.76291169829375	7.53022717353389	7.50891373001467	7.67917277730724	7.6710020624323	7.90878950796021	7.76861403667226	6.18781760604131	7.80767388640037	8.03299410650004	7.94321996872096	7.76904554563241	7.7987485060764	7.99201423861613	7.274402836964	7.83452403297175	7.78463358311445	7.70832967094273	7.97429365004681	7.74625544037429
ACTR2	10.4584738059442	9.27496272045456	9.92254586640652	10.4762473954239	10.2221109903141	10.1915289283438	10.0688049509506	10.1147289731977	9.99637314406146	10.1670155848967	10.2101293674316	9.5694656671389	9.97403417835343	10.1788272450847	10.3214164831445	10.2543737549637	10.2956638487997	9.1601178806981	10.1189678032617	10.1301662750016	9.43799700354753	10.0232555847422	9.95032617101068	10.0966604992741	10.0533642269969	10.0174832854143	9.94846338533523	10.0586784478695	10.2734274282283	9.92693971205965	9.98510220381332	10.063701270842	9.92795657368329	10.2938666160381	9.88161053999565	10.4160037952698	9.51886843022537	9.96677796047565	10.3003395717975	10.2658701940365	10.66702689583	10.3938777379813	10.3434041243712	9.23752553333225	10.3836190275025	10.0557111537294	9.70789108612825	10.1077214961191	10.0605472307758
ACTR3	11.0095216756744	10.793350505122	11.307360813008	10.8677539545972	11.1972618618167	11.3295329999578	11.4798137540947	11.270108221641	11.3186727497873	11.6479831854678	11.1597093656353	11.0440844940084	10.4902822004506	10.9889332931324	10.9741925329358	10.7451748115307	10.8859720036826	11.4681659715242	11.2755671298371	11.3338074845994	10.9341299891046	10.9511150015573	10.7129099608442	11.2438929030278	11.5202205923111	11.0486695187603	10.8314377871922	11.4947269824052	11.8366326750556	11.6821431743217	11.5095166498849	11.4927948817149	11.092495001411	11.8250966641229	11.2230280299006	11.8239008050442	11.9324192789	11.4515826487406	11.7836215278322	11.4750804962204	11.8382283100794	11.6095318963262	11.5912457694018	11.1671694268532	11.5111447063599	11.3426860251829	11.159250650246	11.5417587228981	11.4269495534827
ACTR3B	5.70782270308595	6.13005475222624	5.71002250581277	7.11519898350633	5.84364225576803	6.30254742609716	6.06940385913212	6.20224330174717	6.26294042377809	5.71856346768293	7.24582225143337	7.42897502106316	6.49032326651575	6.06172074404703	6.11222853301095	5.56029353546383	7.45562622716157	5.71575702680239	6.55242986255034	6.29464598962345	5.74882353140484	5.72710858948137	5.6886667964689	6.04237912188051	5.72291345132587	5.83985330294873	5.94464254504114	5.77914084603159	5.60133084670594	5.70023411523549	5.90089334702833	5.69448099099168	5.82259591333484	5.68421876291654	5.52505654024151	5.83378595485849	5.38589688501142	5.94735309061402	5.9279121861638	5.81989595726065	6.1367534312134	5.98331798279614	5.82343448754057	5.35323122064792	5.80278397439292	6.12144687552572	5.75325697681106	5.9037347748196	5.82388146689008
ACTR3C	4.23599184724892	4.71054150965169	4.16807532991504	4.64863595242033	4.68750961370912	4.70975262018072	4.69654623059559	4.40228383234532	4.95228980210645	4.53018826890804	4.15365055691551	4.34785446135324	4.00770564902691	4.51689737376904	4.23574618031037	4.71726484664646	4.31336809764834	5.18114132513256	4.14704621656992	4.69774744107041	4.66177786659658	4.99875907021544	5.0934620034819	5.33532904641758	4.97071721194944	4.66575855477438	4.72929212678289	5.4199961365146	4.93805746032338	5.68534306552237	4.75064097893917	5.21287629239479	5.25289742498348	5.74490544998879	5.32096733939489	5.01939762796713	5.4625184036983	4.52900545608557	5.27172002806279	4.86284009851395	4.55385153867444	5.33270879157769	5.51821415237372	4.55086201939243	4.78708789074124	4.99912163546591	5.12664990851097	4.79908390752105	4.94881104524263
ACTR5	6.78985394477768	6.90729566656156	7.05106918236459	6.09049561147687	6.20913926738837	6.44011849716382	6.67996956495257	6.6751306258263	6.82827681957113	5.76705283332653	6.49263164927597	6.97064422109759	6.54036386164054	6.66284376432568	5.98602732600111	6.41734868507466	6.91742762122262	6.40597130924699	6.71945438311471	6.66120876417673	6.9988926819364	6.36298898505018	6.67402884554992	6.36692385253639	6.60247045767514	6.30777180258328	6.69892644369585	6.57522167863459	6.40592733699322	6.58075274862954	6.53995632479847	6.53887987407871	6.32652444368575	6.69252631113798	6.45636857260719	6.47505131898992	6.68848414573944	6.83050501230459	6.7636211583956	6.6752431271978	6.61285113142043	6.69451825703657	6.8422091660074	6.47958882956986	6.77636630112744	6.88537849606611	6.82037459682275	6.87865836455	6.55663011233788
ACTR6	7.30834846273622	7.62693719833384	7.58365096972176	7.37295067868779	7.51737375133603	7.86968337370183	7.86898130790681	7.52299386108668	7.58155132238946	7.36715370363222	7.30899953559928	7.75305126489934	6.86656845806894	7.40525250312174	7.24512299639663	7.22280425232292	7.63884704028772	7.53075298803038	7.49714103683704	7.60233621480474	7.38517164250176	7.53488930958607	7.33239017615075	7.85106141268106	7.49219763060018	7.34253913174546	7.25062100021763	7.46832515057557	7.56893640272305	7.64399724105098	7.47898031164284	7.45015060234777	7.58204521456956	8.11891055754688	7.52827174741107	7.98130891504018	7.48740874085677	7.66163038599526	7.38131570791144	7.18235412238453	7.38806220640334	7.55954419031225	7.49270367186235	6.52897698782323	7.5067933458177	7.29941163271739	7.15389088535581	7.48736926063328	7.59529025542062
ACTR8	7.52210310522265	7.42712188081507	7.06731163862233	7.16118851177973	7.41738338024993	7.28536126861738	7.59213541756723	7.61780624265144	7.46947264039886	7.50258225004366	7.03812874486346	7.30623295950259	7.42887784345078	7.34249044876442	7.37954681912231	7.32615576217101	7.2585549339126	7.36558693682825	7.16403927943753	7.45496564561509	7.60872412576509	7.6509175926459	7.57082961497823	7.82353379414087	7.71426696508974	7.71115404595152	7.71505693120986	7.85794170641852	7.70200520043516	8.03586367120765	7.59737143119058	7.69677024713776	7.73189588429309	7.65119118179387	7.78382397589008	7.55046904246075	7.42460226562067	7.51548224217438	7.58434481437575	7.45931039952817	7.85822123068403	7.56096045584041	7.51606713887039	7.42368740077919	7.65662833112082	7.38541168124819	7.552449255939	7.4781413095396	7.55714548887786
ACTRT2	3.27037501208444	3.66740288972741	3.87187544661526	3.39395668443967	3.33006897139887	3.36818450987088	3.55425759442406	3.78092172933721	3.53096658456808	3.99804157744535	3.32911158720535	3.81788851386528	3.75132788481146	3.61170415969759	3.83277629303321	3.77093638627915	3.53204874918674	3.50405384835344	3.4146798637484	3.69057923837801	3.84002267876595	3.57472932088682	3.80124325815568	3.54997833746132	3.31338824164795	3.62855205139671	3.83410626169103	3.86619424135624	3.64380207287311	4.08286052857076	3.63375655946201	3.51348758891292	3.52198209900895	3.88316906642627	3.57509784960215	3.91567571521688	4.07528571504242	3.68794299974955	3.77937459744921	3.60617470251363	3.72269560386566	3.74491259340382	3.95941229262671	3.99484709274892	3.35094392580193	3.6329489417987	3.96616094983743	3.74088328896669	3.25421173963487
ACTRT3	3.74065983425075	4.01876929764753	3.74650948655175	3.85995217365428	3.99158094164118	3.65245651757334	3.69011591976624	3.88537304185426	4.29132194611072	3.82061425895879	3.75382496068391	3.82200579511383	4.10388068692354	3.85568129713274	3.75170724383908	4.29646898044131	3.63773932992796	3.85660665046552	3.60091376936838	3.78921738321182	3.54007052214338	3.8643397918042	4.22058466856623	3.98433914047231	4.22621696789269	4.1888096199505	3.98773628286354	3.76981150380031	4.18489014163952	4.5046907092962	4.70460057904528	3.99068266518346	3.9631650497833	4.48398842552421	4.42536515414127	4.0514335247234	3.86552896603456	3.62216819688618	4.33375179276241	4.02855250049303	4.32027123664068	4.15823926985672	4.44534823609756	4.22165548145946	4.18418721453565	4.15409878402927	4.44436391886724	3.97623374173545	4.33813479737778
ACVR1	8.28590332722518	8.86127271791134	8.41360487212613	8.13808126217573	8.09735156346595	9.24956299567631	8.20344549285472	7.69462686964141	8.30611007022785	7.60317899277835	8.47424092323376	7.04529150023582	7.70931367606838	7.63063096585744	7.92364756225976	8.33697759610705	8.17331173821973	7.69386829905397	8.18129627373603	7.74721601676842	8.31834811536388	7.99610619404425	7.97986955842924	7.83947836082347	8.27302162263795	8.3508259356206	7.86205953312826	7.60734043390601	7.77046903221339	7.69740866264185	7.79431428686698	7.65510428667862	8.13680363714407	7.84870833895821	7.89225776006176	8.25419935165786	7.84948510573328	7.9128013180517	7.87345210740316	7.97170554923456	7.89479605108518	8.07650163013372	7.9438315648275	7.57000151879819	7.95430519201886	7.77311765086049	7.64025318676293	7.65424562997918	8.02727900487175
ACVR1B	9.16833968112443	9.34477309815228	10.5121480382697	10.4766959485572	9.62875803431708	9.08224527379786	10.4387423909557	9.88437977980771	10.1033259099279	10.9172748679961	9.69947372779826	9.06798556468253	8.77264769069767	9.15748578707784	9.45232376847279	8.50348440244922	9.68496401430033	10.1378298096057	9.77947026051762	10.3833875176098	9.50886892127239	9.1792503285071	9.09128079491343	8.58854911498727	8.34502073174293	8.76865929511473	8.74084612691939	8.80267177189259	8.24417198155181	8.90088613040852	8.47623665983417	8.59984773075094	8.92925223777254	8.96746276334189	8.78391510734457	8.42742877317042	8.74452590763567	9.15924223926167	8.78288029697345	8.86197198318901	8.14734520476384	8.6096437587326	8.75307268564791	9.1745614673411	8.75059620002665	8.69448263691126	8.59706562952876	8.81770208105317	8.7623538141818
ACVR1C	4.23883530813875	5.41346932982252	6.12885327462022	7.45095526327085	9.51510173354027	6.1860198173864	4.85466991026059	4.83765667287769	7.19729906315491	4.80858787577422	5.46965909573513	5.20183789977576	5.9363074383738	4.16548785953636	8.90864233574286	9.8558665033432	4.72162015791307	4.40396308044957	6.30993362449989	6.82279348095232	6.9449347303836	4.84587484464962	4.73236063316477	4.2272355524315	4.37906805161047	5.41013128373744	4.88698416792365	4.5940128829187	4.4303687425429	4.2159493463859	4.41378493148286	4.16667467496539	5.10152143053461	4.23747146707522	4.22342876669117	4.25626347802639	4.6542638699686	4.56020497425612	5.44538250173499	4.49274393292549	4.33528372655998	4.78154527622569	4.51892989568358	4.76801112943438	4.67366454906575	4.75897241720617	4.46019861550027	4.20593326402653	6.02742129490094
ACVR2A	8.24492450031587	7.62742174350859	8.76669237286825	8.21404281873205	7.83354136467076	7.5266638133541	8.47879977102666	8.62604059546616	7.96673285023495	9.06245208716501	7.68430134354939	7.70593956068625	7.83769751483797	7.96418638583723	7.95320524192988	7.27581880143276	8.46949029501858	7.7919295909078	8.28481339977466	8.71335189786835	8.174236528812	7.77975561258783	7.94442206985537	8.01791397418066	7.52131300543414	7.87020555695377	7.90748910411133	7.34922895556964	7.31135743288198	7.6558071166525	7.61115014546649	7.38433124016164	7.95139270093588	8.19420922584491	7.81879904027976	7.61776302106055	8.19389026552414	7.82350806281612	7.71753349598705	8.08873330404677	7.32042518776508	7.79368377268515	7.69440335896176	7.77320710613638	7.69223001530255	7.56038978656301	7.89898202299842	7.85092800837077	7.46631032570901
ACVR2B	5.04109734144179	6.45916441821294	5.3344242981672	5.34874342178248	5.46968250793759	5.7654910554087	4.98521179709242	5.0069847673549	5.7654910554087	4.81743565875268	5.0814387827694	5.46337914868369	5.75391291371615	5.39850512619682	5.47481448620347	5.10155683310695	5.30237780387919	5.2913826478014	5.02998104956055	5.23731287436538	5.60019033194497	4.7235724190171	5.08794128332014	5.09966572809572	5.23940912198383	5.29511774837774	4.921046851645	4.86260368453765	5.01475241106688	4.75138349977007	5.00174854188943	4.55091352239102	5.12330450013429	4.78218438140817	4.59872035309688	5.05384067053872	5.3483639608327	5.35098291904446	5.02899148096218	5.16410992966267	4.92401238582328	5.2120433787636	5.19593235817793	5.00772162823956	5.29869824312339	5.01003040036326	4.81882089938146	4.99519115450175	4.90157157893279
ACVRL1	7.95588891324582	5.37389034413556	6.45189630160369	5.86302195302172	6.34380771049424	4.89573714738114	5.17247440927037	6.14184114808927	6.00028279122377	4.99110577177011	6.78940264911405	7.38221329944921	7.23477241613138	6.42551624983363	6.43549476659052	7.58809772693856	6.02179342737832	6.48773961302092	5.30724437997767	4.63580045371909	6.80377104110837	6.10313494325519	6.15089240554855	6.0539330282601	6.44772192454903	7.1411617188417	6.88844586583984	5.18393592489259	6.83327562529893	4.64119294943649	5.31677865722784	5.69655437692379	6.38080842689746	5.41332194953916	5.5560908258529	6.07583916219297	5.69739955265205	6.29071936658171	5.34919020865909	6.1821190929083	6.45107218301852	6.5384787901984	6.18719335313551	7.28060856496287	6.30878585988332	6.53651680680255	6.27418224724931	6.43439454381503	6.74671732899455
ACY3	4.84831946084341	4.50872298440439	4.5988480779445	4.86081329359978	4.9673251050655	4.97582777978398	5.00473761306544	4.97172265270011	4.6669749002318	5.06057297731489	4.62768996215595	4.6269879654261	5.12322751763267	4.85887656194694	4.80519411721725	4.75587304933038	4.69600564534435	4.8771402603007	4.80655190567373	4.89244533440119	5.21566673890158	4.87045539980734	5.2189064289328	4.8809208784277	4.83707454446714	4.80320660156011	4.54003268905799	4.9878861893104	4.68456183295987	4.90857462006684	4.76683705570146	4.99651830314588	4.71091638604872	4.95793906927647	5.05200661114662	4.77540072657047	5.26906738654233	4.98788977638738	4.71826645979496	4.81721842168117	4.66566432700458	4.80291800403817	5.00881287042167	4.88474575794194	5.18031596778595	4.99520641410094	5.06279828777445	4.96942164052947	4.55758492054716
ACYP1	7.42092432553346	7.54790218851385	7.23153185959955	8.75428497980148	7.40430336144601	7.71203756829637	8.01471516505675	7.67318431927134	8.38257385956143	7.88426815094209	8.20722618733625	7.60177848496125	7.60150412616265	7.47647671492361	6.38651864206039	6.41000298997541	7.58408782752069	9.24556382631927	8.396685513197	7.61973481578225	7.39788153155118	6.99751279605737	7.34414069026585	7.93437908936532	7.80484512690109	7.18419480408065	7.50736240696749	7.21184310229177	7.62455106062172	7.44181089250994	7.59331047512064	7.29970176047907	7.35742001043569	7.50035287405922	7.28801812308858	7.57267299532186	8.16570812544438	7.82613133030731	7.38981022316099	7.31320488198257	7.14752272963098	7.20700228430295	7.35238622856706	7.03620883762541	7.31650052559139	7.49541266800095	6.92226949031462	7.19741394206202	7.7903638295533
ADA	6.99491639875683	6.65458195485672	7.02345462091958	6.51252189018609	7.10880948048351	6.33877762839303	6.63776556198858	5.90786150553066	6.35037469218563	5.85117225150796	7.12366089588961	7.06941852016151	6.18150962731477	6.55832661054229	7.13674839701597	8.13145286722922	7.38372620686685	6.9117153373053	6.62446908171301	6.41628707654833	7.40916213348726	6.89977317123307	6.01026388446065	6.52719248145736	7.43776847905524	6.46503365503986	6.50120369106862	6.12272125160793	7.2812284186596	6.19027839104988	5.86870495094126	6.28779191334709	7.21730269851617	6.92199939738626	6.09129521208986	7.05438563298253	5.86889801565025	6.59489519692163	6.3889761927774	6.50667242037424	6.87000235737478	6.71995807293999	6.47242951869112	6.28172155452547	6.33885059039873	6.49777396670344	6.54897785393667	6.4015012627362	6.50084950400562
ADA2	7.30209830757886	5.81010162125734	7.33658100953053	5.63526540546554	6.06461269416043	5.49073995020811	6.03449740745546	6.27458075674386	6.02414395608434	5.65139535462823	5.83289200601143	6.0402255836605	6.78518892809629	7.64315817273907	6.83379250091878	7.17862907060717	6.6182455626382	5.87656349729244	6.04281541219138	5.87306577613234	7.82604147696427	7.81679016777034	7.66207698206237	8.01505940294027	7.87164382407211	8.48917555644927	6.42211848102218	6.82876687287229	8.69166894389249	6.40670731591042	7.39608300855601	8.23971502304235	7.19311645323396	6.96181214525226	7.41918646178101	8.97516470073616	7.39159028738924	7.66573805218889	6.27678959245069	7.42305268487974	7.81461180766243	7.58317179164242	7.89802210221952	7.3946706382933	7.92030515592923	7.01874037434615	7.20845103661718	7.39241063478525	7.15970072526121
ADAD1	3.4261320991693	3.36232464182618	3.44923553174172	3.46707001278042	3.25862135068482	3.19033355236211	3.28026095324065	3.48803831450978	3.29084806039124	3.56103898648187	3.3775418286087	3.55104812172835	3.59983026312465	3.46056379230885	3.50020553002539	3.32083771555452	3.45446837023339	3.70753132124667	3.30313192606588	3.70412121672484	3.55359843402713	3.48667538874358	3.3352533713598	3.45209815809038	3.38615796083457	3.42904987903046	3.30043479336013	3.63915953457915	3.44486422794602	3.70002796191796	3.63789081015907	3.84004128393416	3.46315462212425	3.49081505009418	3.52078983520099	3.3636246566271	3.96992248961639	3.55165259964991	3.4257868763866	3.32778819081518	3.40830622592387	3.61005923309093	3.51762405973985	3.70606062401367	3.34252725523258	3.31243540385277	3.51586744208873	3.42644934585144	3.77677486994584
ADAL	4.65103755060287	5.19118681909566	4.96628035188025	5.0520890883198	5.14759194420034	5.04502051254111	4.64906183661889	5.21633122878869	5.13408734964718	5.29590513043865	5.35709919319153	5.21734683977858	5.16623962142042	5.06477192143582	5.26193507405505	5.18290508399692	4.73949562847966	5.56305458317695	4.67228079171572	5.17337307040979	5.325547896513	4.85934879912577	5.15590626868853	5.39351323848445	5.2870844379786	5.30648748229116	5.13792245075207	5.18720631306033	5.09974759607909	5.31852045184277	5.34717885710375	5.02309436971652	4.99385293943772	5.45873566125081	5.26904845423569	5.12238147965075	5.425370739967	5.06784989772287	5.61721729615993	5.04224814737819	5.15278406420913	5.04461597286712	5.05227413930303	5.45052110520611	4.98952092590816	5.01704192063925	5.2870844379786	4.92052281804085	5.12641475861515
ADAM10	9.07344571625359	8.91156808404391	9.6772840052172	9.27925504083756	9.10217859124043	9.12049819505573	9.04496508592574	9.36648708712373	9.26832856444302	9.78818144149309	9.21186291140407	9.14411257912533	8.69523189838994	8.73939263065459	8.94539267621053	8.77674578670568	9.18289745246983	9.48010368941299	9.40706967198224	9.3347059127244	9.0447774958484	8.79520425112789	8.73997439993882	9.16055395860312	9.33049180126578	8.97913590631604	8.79250183716927	8.65986748599846	9.2667830600357	9.3378986592033	9.03863092492829	9.07017655141445	8.91099528187289	9.48892480072263	8.95284365189246	9.0389037588149	10.1236623020693	9.18789738504112	8.99385045402861	9.03255883683456	9.18530173664397	9.0428950618645	8.97070928408774	8.43494137676646	8.64606975616712	8.88334670741187	8.8088996110761	8.49934066933263	8.91233867887805
ADAM11	4.7953328185802	4.54425663404223	4.74657640499201	4.69627906095587	4.64612271381533	4.88227682895911	4.80395770992219	4.78436834165853	4.86631240721063	4.85497976268482	4.65473769792218	4.64380992258132	4.87166664027811	4.64282061979536	4.8915449070688	4.92168180610686	4.90940662082286	4.61759114483246	4.78280327801602	4.66916717980512	5.01882873815804	5.13183875634094	4.88460346657231	4.88517750845728	4.6969455451004	5.15772895928908	5.11602157315172	5.05590024081157	4.76828740000312	5.177476177511	4.90416275575041	4.57241462821985	5.08415803054737	4.70746361220059	4.78037412143682	4.95646553480125	4.65599766315773	4.54972601221959	4.78374262614437	5.38421826950869	4.54410570464804	4.82079487553679	5.12616251486421	5.15147512994345	4.76234360003734	4.9993848562255	5.37436073312856	5.19765401625691	4.72710285660856
ADAM12	4.26446938545206	4.99398699867283	4.41153293538364	4.00650684980849	4.34344608909762	4.46235521556308	4.30232881261235	3.94037753845735	5.06998021820377	3.93353630497415	4.94732873630776	3.91106643811353	4.17859458980202	4.43555600790651	4.17238199112616	6.01869085384735	4.2053051488478	4.06118972139121	4.09350210311541	4.21479616798443	4.76019376424401	4.46826987990645	4.27632460671531	5.0957867688984	7.77539161875275	6.42130909057335	4.71962380110685	4.70253062925652	5.06658369903331	4.64654185513283	5.39102695628418	4.8725726561362	5.04401782530079	4.98614236560641	5.03361983597486	4.89916556574949	6.57497707318487	3.71719939103477	4.20945664189278	4.77424234855976	5.30559385269481	5.71450710041451	4.91392699950083	5.28664445542909	5.80684759920115	4.81366892635181	5.11841478821568	4.15361241095882	5.26382933681112
ADAM15	8.82500957599804	8.29194124241526	8.24828967288641	8.4595546875721	8.44102548296042	8.43714824039792	8.62350960392698	8.42397536064742	8.54889414885771	8.56700800056312	8.63458588464015	7.54803275647661	8.81782898459957	8.91476624510669	8.5779798725839	8.7010491838218	8.80981917581444	8.13921602271286	8.36714441880434	8.32519442139213	7.86629598823436	8.78111962669135	8.92006824033078	8.75855036184098	8.8668122350037	9.11781355518296	8.98988038182446	9.0338810655878	8.7386269832879	8.90057317363152	8.96131876478617	8.71547223441036	8.79174353428715	8.60639207824292	9.11134650049122	8.49578515950201	7.64009453684798	8.31807963323632	9.00698433862639	8.95730950841325	8.8954334722054	9.11809562393794	8.96387093920274	8.42301161224391	8.79988972150491	8.93803682760067	8.98406442914869	8.81081295388659	8.88048538931366
ADAM17	8.25378792230642	8.61075736435151	8.8659634673144	8.66529363241387	7.91633034179535	8.62457149354122	8.36473527270596	8.45611575780191	8.66283488388194	8.7409710190587	8.52731576260561	7.95241074337748	7.88081738902749	8.07641280532008	8.34486199362927	7.95674699727277	8.39990115641543	9.97822522495123	8.37345595354557	8.43362377076645	9.20156090424306	8.53983354270544	8.52343795311351	8.5757404562516	8.88732955538151	8.349347252575	8.58315632921117	8.60849518790552	8.56339860891036	8.99208629551828	8.86931556874337	8.88890309699876	8.58508819736746	8.7632062631174	8.54639686530696	8.69069704216418	9.41949210092044	8.60184340339964	8.5929461736894	8.49276052580492	8.47073695300022	8.37965703570339	8.61145242108147	8.75557352794423	8.74690217632536	8.55782134815718	8.64803834408027	8.63980653723316	8.36397133089767
ADAM18	2.99557511450647	2.93739739967025	3.21684663671654	3.16732451698125	3.02527966257384	3.13027137182499	3.02917775932892	2.99752810137384	2.95412321796908	3.01245605636352	3.09903245220337	3.09615865435149	3.26411087117752	2.75406056501472	3.05025926286558	3.02686639053846	2.88425082275494	3.19469708347483	3.02444033170804	2.81523107394142	3.08320167870184	3.16108529070776	3.11399807631407	3.09932615066414	3.11058452235107	2.98488874186599	3.07757534747393	2.99822317020903	3.04302584010526	2.94684158856353	3.02242466284632	2.97411839962551	2.93123553059817	2.97033154934593	2.88298858203208	3.18258627626987	3.30028327859799	3.09023961409281	3.06769424704224	2.97083216302294	3.02713687686021	3.28800937688823	3.06545868123085	3.40211955784074	2.9953739920018	3.15154386225438	3.048357489901	3.04982499691474	2.85829782764221
ADAM19	5.05396937489924	4.92913006509388	5.03783650861265	5.33960733510348	5.18229946301115	5.0262111406675	4.89207588165668	4.65828698432834	5.0707834721613	4.86612368755043	4.58268269670023	5.09562073778511	4.82035876002976	5.0981553292346	4.8954621538739	5.09342184141938	4.76267751698725	5.09219126899394	4.94244756573776	4.27028084272926	5.23755786064224	5.3762155454459	5.2326095041186	5.4486776269647	5.53753937571268	5.76587840661519	4.63029066029629	5.20072817499793	6.95130414504085	5.42367765273423	5.79343433413087	5.99302881530835	5.15744219560706	5.78932290320753	5.59202686459653	6.29225875169512	6.27274331379797	4.62379531205022	4.86286957180676	5.62722455553227	6.2732078614355	5.33779806659362	5.56082378447992	6.0401952410771	5.55821820883303	5.54213801102131	5.78138141320043	5.50137569751588	5.16820420877539
ADAM2	3.03816084193035	3.05005954891724	2.9329772270239	2.72878773901285	2.72660796579173	2.74273451461287	2.83984724615772	2.79729809821751	3.12183705845312	2.83427903214878	2.79677792904566	3.09674504473485	2.86837110861611	3.00450362352852	3.14822225987904	2.92542250697552	2.95417234410149	2.9996241200234	2.84125742377624	2.76624607717921	2.90129140126564	3.01649066336652	3.11892595248729	3.07871971736496	2.91846668020004	2.97878733938675	3.05873207662558	3.01933258512205	3.0850759148773	3.08297009738827	2.99155331017724	2.90994341764556	2.90175589154441	2.88064736102237	2.89660357906302	3.00415808940993	3.00097970138821	3.00229390044864	2.91232455680159	3.06005434030343	3.08804988728129	3.13766891883147	2.90097192743867	2.99966930485611	2.95129527649527	2.83937518907377	2.80788613764911	2.75763373885271	2.85191984036332
ADAM21	3.73595671686902	3.33871348665527	3.11164979081795	3.28665638741825	3.19962246658764	3.16759081303366	3.26450777390966	3.54905906843726	3.34735338968242	3.59211733345372	3.19761530491381	3.27241191450091	3.33423304322068	3.37137981188108	3.31895810783997	3.39108946853836	2.97196285415195	3.49841191452628	3.50246862994011	3.63358526307623	3.27897743496812	3.32403063674807	3.39386283503259	3.33760680836517	3.33121412482556	3.71366797197239	3.20555735515044	3.24513620959554	3.62150608857649	3.56397799604617	3.74102181387295	3.31207626289977	3.42551021791107	3.58085520030403	3.62105979229943	3.48082524822467	3.86184420679032	3.36726737991157	3.3231401662786	3.36837205295574	3.44217367197693	3.29322606280349	3.386109205547	3.58530249765316	3.3567627873492	3.32008598680504	3.23300338494714	3.25101623771432	3.2405714827616
ADAM22	3.43465466617714	3.54270237347578	3.64826964947154	3.47279814675908	3.91186099898714	3.55776183186589	3.16553987652949	3.50527943614701	3.71719939103477	3.55857127084216	3.07721774884037	3.52750313401843	5.04538277083017	3.98381439621857	3.42847637545851	4.14307608769597	4.01181795852707	3.26855100683643	3.76851772711074	3.23617945992569	4.00303337742209	3.32850901371353	3.31672295486616	3.12413126068354	3.13869600967129	3.6374289090517	3.50834900886203	3.12241831812079	3.34652447494883	3.33353237922912	3.51728679221972	3.48979956129977	3.47167013760517	3.33083332799295	3.45934746508899	3.53623632619055	3.35057229260505	3.37480850277051	3.10593490005227	3.2604522052761	3.27826675160979	3.48601082818995	3.393919225975	3.6374289090517	3.32832754623626	3.32413913779005	3.24684995307654	3.55570181340164	3.52442130102688
ADAM23	5.03972183205741	5.443794784193	4.96939409750674	5.42315320436301	5.30042492692797	5.50488956620621	5.27115403395497	5.39560381818012	5.21736870552277	5.01493900039221	5.34542275107404	5.22908104399795	4.94710566822746	5.10960756994339	5.10468891289123	5.11953758256494	5.02176945048712	4.99116096454411	5.29315997770801	5.27997991954658	5.1240821215636	5.43736088184214	5.53122312519284	6.03619831674513	5.84215606580334	5.58295807216247	5.19039698537721	5.77472355557955	6.04968552736288	6.27285809999661	5.69035417705744	5.89861224769253	5.43362130668415	5.91116785043968	6.2027230776441	5.83020376288945	5.49608234130288	5.39151306415296	5.81216918469591	5.52330407348217	6.73899080657106	6.03957061972743	5.97162947550233	6.24500795616529	6.32664360029634	5.41797599511815	5.9203235583209	5.58295719541467	5.28754198326964
ADAM28	4.58055678378697	4.39129493989603	4.00663275987592	4.72225231174856	3.93825713832718	4.04270411017086	4.01494475548173	4.55159142039707	4.60113131855858	4.60948410525522	4.874443520694	3.8027656785256	4.29704947290736	4.80119584802389	4.1021940460172	4.41184440466552	5.00080477980399	4.52981145015063	4.20956504306691	3.79862577079953	3.77439508518468	5.96991051997423	4.89924101332597	4.45598979712323	4.81535660735677	5.1854638739491	4.29726688488624	4.45283817453295	5.30495924850903	4.20246135523939	4.41040112510299	4.4897367563873	5.00344042904532	4.70555112699936	4.53082543092311	5.20547899837645	4.64632995630549	5.35341055888613	3.94018001218599	4.25690071102202	4.71837422123363	4.44730670004635	4.70858772700659	5.05639134710909	4.87310728413044	4.12666039929898	4.53860409771186	4.58057532720774	4.60857183739038
ADAM32	2.79790405692222	2.93094864560731	2.95850983010253	2.98825797542318	2.82186816034155	2.89903287346478	2.86096094367742	2.85955918747176	2.74717464264766	3.01497458334575	2.90255406708917	2.99924632885973	3.2008998896565	2.99062050805685	2.83858227622517	3.13588530699029	2.95906582175018	2.91798017837475	2.6888269439997	2.87129106750799	3.04907307632873	2.95868557926342	2.72390964208486	2.74993221050306	2.82265187238594	3.01221836519577	3.14754410322059	2.78366149703165	2.91410245766359	2.91476375541585	2.84020114376238	2.95633243600387	2.66004457776492	2.89996802487566	2.85469785187599	2.88343480394391	3.38423720722203	2.90116909094382	2.90744108469748	2.88611377626384	2.99660858008309	2.82559067420552	2.96008223885124	3.21833151047023	2.8916938532426	2.92395614685823	3.08967104689338	2.75326235979994	2.96644198790574
ADAM33	8.5699596571521	8.19135891664172	8.2671795862828	7.99503454608602	8.41342384253975	8.00197718048055	7.65770713440161	8.34365962323744	7.75676387698156	7.95387264510069	8.2094066357704	8.75211821127302	9.1785278180598	8.96170627464934	8.72975013282529	8.43900131683418	8.16120170441577	8.04523897559309	8.57704917953781	7.69230386613361	9.21988769097391	8.41140946053518	8.38015008803352	7.96208407933311	8.1316331543567	8.32140526571017	8.57365283838638	7.69628344511045	7.99613825617929	7.62545865620357	7.56794300572821	8.09359862423617	8.45455140299145	7.93573601400797	7.82132324350815	8.22960242342056	8.53685701521911	8.60368226916721	7.94789513485333	8.52336692974595	8.27819611982726	7.78064194740227	7.61423183482018	8.66514106534811	8.2371173009404	8.38959903458894	8.06682117826526	8.71049959176459	8.27090575952384
ADAM8	5.78569051858905	5.0061882136386	5.60505765471892	5.46165883008298	5.31506178746637	5.12666538846048	5.25131696125679	5.22042893441263	5.24461946164344	5.66692909944173	5.73310026409619	5.25391003653833	5.12584268450231	5.71677390831501	5.51881076357953	5.32989562381385	5.50782749457208	7.60734252428246	5.11968904740337	5.49592777164965	5.53385803882501	6.06820241064962	5.66221544798324	6.6381585932857	6.11665379870661	5.9364848363096	5.78078331708436	5.95040325673376	7.1324037549466	5.69105009876836	6.24563310596159	6.52596781621504	5.68799552732404	5.73271262476696	6.09144684491359	7.03033989934726	5.88338952620501	5.58028552786351	5.36287857453715	5.88384347313343	6.44397381114269	5.50286323108866	5.74396623032316	6.11216227942416	5.83241275396753	5.65126107856692	5.83191434662846	5.75986771849816	5.55508066774847
ADAM9	9.29892288575273	7.57157911229258	8.57423794839705	8.29446189666457	8.47756332805696	8.78069634078556	8.42485767393173	8.30082333591518	8.42030658142863	8.24005439221877	8.71805269794417	8.3866397280695	8.35274283066737	8.48053261910354	8.93377256347332	8.6209336096152	8.6189111907971	8.79775048645049	8.63592119949407	8.1413455800354	8.37472201317826	8.64165828127958	8.92025012639865	8.83215418052913	9.05815921529641	9.33893771971625	8.80069958930609	8.92486089802895	8.92554729125469	8.89344126793447	9.22164747520963	8.98363453977589	9.14804251273027	9.26771011352371	9.12206354056123	9.37570793776186	9.82876570352222	8.42113413418775	9.14429009761325	9.05410461565457	9.19700628853202	9.24038111729365	9.13012706458942	8.70414571721305	9.11627444640466	8.71752014254594	8.80432283049005	8.65264435567238	9.14266656055195
ADAMDEC1	3.52495791146959	3.20693321501637	3.37341559283242	3.35522011653973	3.08365707207454	2.69121186579847	3.35059798434636	2.90823968069575	3.2810555976783	3.28843055944651	3.11177879728962	3.75659197483443	3.0422755146766	3.11755443550928	2.9988572867326	2.97684115853194	3.08983147600449	3.98284564939555	2.90795541988134	3.10552424409744	3.70570279987803	7.05570928041735	5.10898147980678	7.08603056724958	7.01186170617084	6.82736807924912	3.88857097902873	5.27950662111573	8.20199287785311	4.8508669107417	6.32209964080702	8.45792969372562	7.49505997830605	6.61055030473337	7.23404326744066	8.04910868977762	7.43944561014251	7.7342680253983	4.41670865893685	5.97432163259867	8.00869588196738	6.14984256460139	6.85293030613715	5.83207008090636	7.7990007408302	4.01086054606759	5.65610814944025	6.47041011119844	4.17146499567779
ADAMTS1	8.86400957010929	8.70852792808668	8.59901575413596	11.0239471196195	9.49739110636699	8.00676954647329	7.74179494070718	9.10194332179668	9.41312665648898	7.80279250022432	10.3136056739078	9.02327916110413	7.49746435039599	6.66904568494565	10.0781918127458	9.22141982775786	8.53029170122415	9.77572843511696	9.53408848461806	7.70014033690597	8.02430229278423	7.0961527271359	6.74202286721743	6.76397106247123	7.3768343694635	7.40193143535323	8.17777109478578	6.62932217608068	7.29272129700493	5.74498386641954	7.15423021366913	7.01643804079519	6.68502637234683	6.66309009062204	6.41706243581509	7.05660301712359	6.92641720636007	6.53762217566734	6.15099618177288	6.48226456066873	7.09609760946317	7.36443347713393	6.71651370972512	6.70938906468151	6.95142011429163	7.00619506365324	6.09480057548671	7.14908912033573	7.67596434372769
ADAMTS10	6.93730478915628	6.84386741654958	6.87790124448306	6.43947137067194	6.61544779534488	6.68068052236353	6.31798819416924	6.57830121856649	6.37527986214671	6.7768520880408	6.77983569862096	6.62133004726822	6.6813750519522	6.78296268726121	6.88121581378821	6.72405840249642	6.62830508737678	6.52103250554693	6.62126183671022	6.59035737630325	6.83007053800704	6.53615007019165	6.60273636470303	6.10093117479523	6.55053819783618	6.48543737484989	6.46289550747838	6.5334928937651	6.6628026316533	6.35813321736994	6.41651761418641	6.40796305044298	6.32305570931632	6.46087212050383	6.57991885315902	6.38941369774772	6.64467865496741	6.64529343857357	6.34637927258238	6.82279348095232	6.46958388888476	6.41761638975287	6.69443930699358	6.58307894064913	6.6400594082453	6.94198069866119	6.59694474919261	7.15693848122236	6.69155335178962
ADAMTS12	5.85088208387638	5.85809217421112	5.53723690418115	4.71343842439455	5.82772927496683	5.28872346025801	4.99712515215549	5.15076060387604	5.49765491112049	5.14545831175831	5.01535371074831	5.11792107379767	6.15215878915294	5.01621657854911	6.09462239486666	7.25135327839714	5.34065747427499	5.04006194225133	4.9751340694355	4.84974903492934	6.41416301513028	5.5884937147135	5.04764638833833	5.36582223451657	7.26940120357194	7.34175840067645	5.67784124477061	5.33848807771592	5.99469998593424	4.88148155201495	5.37953143245549	5.12685822085564	6.05147839215019	5.10194008890796	5.21999825424563	5.25793905563238	6.45040000457889	5.18487955500953	4.84568206186779	5.31685110611179	5.79598144743503	6.141448424548	5.57568575008504	6.78719552333645	6.24045884942231	5.84079421506167	5.64512290406747	5.31229115407697	5.92781895692244
ADAMTS15	5.70711771602773	8.60408194062952	5.55786673691146	5.87927453548513	6.02870879549065	8.64497619527157	5.25858422167082	5.55709758934623	6.14130628939596	5.33248921287051	6.57651605387727	6.43522853679215	5.3822088352841	5.86214606321281	6.63578639544467	7.87650624827939	6.02323931044064	4.89301858491331	5.01937937776369	5.39964234797471	6.97078322778626	5.69527048828824	5.40499402431911	4.89384310673917	5.97764792027646	5.7087493368558	5.20213781552701	4.16758206780898	6.43184287799349	4.87210147223345	4.54987311555805	4.30238095646339	5.91353596444216	4.49093466560695	5.01461138679741	5.16531354235217	4.22263862255382	4.49006429121899	4.56887956380042	4.95855489536469	5.66463829013067	5.3694241142571	5.07990214989103	4.77097226700139	5.13801303161239	6.01358604473023	5.22969894383641	5.93440469582442	5.59832015007629
ADAMTS16	4.48749093058064	4.33607010856108	4.15611181806513	4.34452119975475	4.41376581140017	4.14775910736694	4.28630984831563	4.37832273679427	4.32957666464396	4.29966918698054	4.05848704429078	4.36336620495773	4.33680848990141	4.25223962324756	4.03191734326104	5.263582166074	4.37459146525878	4.30478093553826	4.08944419298249	4.14120825520367	4.2906558872519	4.37572181489902	4.41649361377357	4.34394716074922	4.18990628366502	4.08698595327665	4.11175442522628	4.64486546562295	4.14552798122608	4.2991979277319	4.40922593314098	4.49531752723825	4.10904109627856	4.30356025724701	4.58008761211281	4.30283362858314	5.06437716475922	4.27071044380829	4.72883558854227	4.25459406911665	4.17434532787968	4.11914382022375	4.29456010063818	4.78213080431614	4.02751808912555	4.01955538870281	4.58961987951885	4.28215209824236	4.16320608932789
ADAMTS17	4.75529481298029	4.12316317909599	4.60826003972026	4.69914639776292	4.33813325752541	4.12966169427829	4.81907312629615	4.55096845865844	4.64023538545555	4.32872850128052	5.23758595242387	3.99354253014422	4.73346895678507	4.84000547554385	4.32086749806115	4.29683176609878	4.58814557445422	4.19045724932686	4.64736974147237	4.8781653942041	4.02532490433098	4.40020450355279	4.97099592005102	3.91119135981438	4.07974868272607	4.66599491724252	5.11106030600748	4.35618292240698	4.19327428936669	3.97914844663953	4.10241758724775	4.12751484007265	4.04919177171422	4.34985634743185	4.63068327707649	4.17257175932995	4.27198209627346	4.12845717784253	4.12521392954758	4.08640798534591	4.67341633110053	4.2736343207144	4.25268303387459	4.65227632984033	4.28153099636387	4.23788677652736	4.52978502756686	4.48169710794787	4.30646608793492
ADAMTS18	3.69434922437955	3.49890441268318	3.72785341748031	3.71247397866597	3.87720877681823	3.83635731417599	3.6733171950545	3.75370001133633	3.88073193438976	3.64922793625506	3.34348577281916	3.82184369658377	4.2586595309296	3.75809559389473	3.95803779572595	3.9872065183759	3.83969465922683	4.09290928355159	3.62700677583569	3.5971908619707	3.79300718401136	3.8377490837856	3.90695878428529	3.87040298260365	4.17029571422187	4.06381350298811	3.85348872567262	3.84567222254898	3.82087294066808	3.95283674288872	3.78125947814964	3.93037617673427	3.95769974640815	4.14888497484026	3.73715325611359	3.91444870512716	4.86110288841279	4.01352440113717	3.88988970561444	3.78816336976972	3.72123390639512	3.80138417607708	3.83915698272312	4.40465689589025	3.75731177876137	3.91129169363593	3.94079219434572	3.84291827079903	3.82533610477762
ADAMTS2	8.54468548861973	4.35374709981	6.5454311109022	5.2393441021527	6.11183588156634	5.67153348309264	5.82378414461419	6.60093350104578	5.46600145917144	4.64022207420893	6.771278585621	5.47485128368108	7.50778205085203	6.51811490816826	7.60272129844804	8.85603898923541	7.90219541929535	4.89585556051293	6.18738675055336	4.3247475393699	8.53643302652757	7.01751910400308	6.44725447828351	6.66498972230934	8.76706885525069	8.95702441411625	7.45293924642908	5.62608491980634	6.72668369862053	4.95473566926115	6.08262935272332	6.09035464614664	7.07203385393444	4.88291444116381	7.59503892805605	6.84551872400207	6.65189121840272	6.42221823666555	5.95855235175784	7.055179484797	7.41736935624647	7.41854900872081	6.34986073074235	7.55581102192795	7.12302893828356	7.23491697248653	6.62044170887736	6.91715519090408	6.92762236230907
ADAMTS20	2.75335311562969	2.80129828780293	2.7344294958982	2.85475648335082	2.6506651046657	2.60976169140473	2.74063851640331	2.67051166894464	2.86481959003241	2.78067270833948	2.96828638632282	2.9480413254883	2.96363595331417	2.65096850520987	3.01958572783461	3.00902786700065	2.92121220582956	2.81972460028108	2.74747342563501	2.81767778107733	2.74629623103258	2.78135873569141	3.00139323722804	2.97087457910929	2.87835346955011	3.0241302702984	3.19440747101101	2.8864991824898	2.91377723748247	2.90619684733563	2.8954352107253	3.07490475554165	2.848658348893	3.14525377683306	2.74322701182724	2.88223330367368	3.22398623181851	2.95838441722875	2.96995086347588	2.87813271029922	2.83764795705843	3.07259588821912	3.10292903729365	2.95596912134853	2.86369042110095	2.67665253886557	2.95203284882994	2.7599051399011	2.74815226319191
ADAMTS3	3.69178515201599	3.5760720855951	4.52409235670232	4.27329403307597	3.66574107946601	3.26242857607054	3.38928506071895	3.31790449923194	4.12613048125788	3.27674410112669	3.93816039297127	3.70412864384797	3.47627514828479	3.52166769161072	3.67894720920259	3.52417966049638	3.81604841898457	3.47681117614607	3.38102243597808	3.43307102851176	3.54012760169303	3.42129189608027	3.8462359797478	3.25874482697878	3.44868066216903	3.73934706856883	4.20241810909157	3.60473528722238	3.77103946336821	3.23665298350305	3.27861493293506	3.05939872313765	3.34153688233628	3.16178506080951	3.39644969719648	3.41140012609298	4.41603390986361	3.81606725602589	3.34146989851246	3.2916550903047	3.58467459924293	3.55344025499424	3.28476099528798	4.00793531094771	3.4727429164971	3.52303919333091	4.04582581135216	3.70617740198761	3.5617883545907
ADAMTS4	4.44342817372163	4.72201136416153	4.52860081740704	5.63486437351703	5.24390339971469	4.65072317424621	4.54963708781829	5.01986717503213	4.73944858933198	4.87391596064845	4.85443376718662	4.6535646260488	4.52172817206306	4.8163391439599	4.59939885453739	4.52504711125407	4.55484199345594	5.3768783596534	4.86793436157128	4.51092657827184	4.76945007690823	4.66743164010564	5.39028161752371	4.90298932419267	4.87624764308962	4.93874643445006	4.67821477242137	5.02984919008322	4.66033046656064	5.19833107408459	5.09630962061303	4.6856338194857	4.65703177214967	4.62530319953916	4.92449324646268	4.93309029972553	5.3487215333044	4.51234668198277	4.77938787346022	4.4609508279997	4.53363357019399	4.57920193601281	4.51106442696833	4.75480705980869	4.48182578240276	4.41700179616976	4.62512018051423	4.66526381282449	5.08807848258184
ADAMTS5	8.64065099121428	7.31632671417312	8.72361014336774	9.29880803050762	9.07220444006091	7.6655568159366	7.51608455788493	7.71815475395903	7.8028772677487	7.21104376690501	9.74184560435335	9.00700727164007	8.46643579742195	7.34588891468959	9.96736206123786	9.99832850416495	7.87246113511098	9.21234078427485	7.50389180054078	7.54330988354714	9.80163660904633	8.32105122552985	8.41502033410465	7.24924228358115	8.74058086689162	10.1534236333954	8.32529255854984	6.82184861860838	8.7593616273689	5.03547243070456	7.93821714236799	8.18292452114578	8.77691997126275	7.11378330583787	7.23648829124257	7.76870098257262	8.81331925059714	7.77899616150936	6.17828772525095	7.5823454908852	8.36508933232261	8.58920723944111	7.40724343338766	8.78183674289003	7.63249622728847	7.76990376258037	6.7145206069992	7.69850050272465	9.22372539294611
ADAMTS6	3.61042414536233	3.81614623184115	3.72288540103503	3.46015037135561	3.1693760708211	3.41348507935609	3.65184654747398	3.63547979018168	3.66374055327991	3.39501534533731	3.3898921678672	3.23503218652523	3.72724177733522	3.71532163502158	3.48237803743771	3.32864056388798	3.61471799020896	3.28351886789288	3.44768306028678	3.57884644528488	3.60024511993772	3.81510712378906	3.76813725322637	3.72343444635738	3.45073601395883	3.90146365765164	3.49377916524242	3.21084780767879	3.5316862316991	3.02349878475358	3.48100838230414	3.61849583365837	3.96837418523708	3.57097604673056	3.88114882313274	3.622591484787	3.74356021488114	3.25534780568606	3.67631376081908	3.88086578653845	3.6346588848634	3.84050818874263	3.71467232939888	3.67251305619019	3.89316335972341	3.54528982208806	3.72136205309166	4.03595546094459	3.60511700954031
ADAMTS7	5.49574602635943	5.54704641297005	5.00103458397209	5.04577973873495	5.16477190416168	4.95302751907973	5.12926177743995	5.4157839810955	5.06609245655549	5.46334248043019	5.29792117679231	4.79937645259545	5.13071363913798	5.18545777908651	5.76295280231931	5.30735641174411	5.37105010159549	5.2461456625762	4.83442110810509	4.83027208007754	5.41134286652318	5.4335720228566	5.41748613946264	5.37353987307951	5.62783057491607	5.77375743081754	5.43929516106739	5.77287380354651	5.56874376644279	5.4942461537928	5.64410613010005	5.4502507541675	5.21243121569617	5.45667034405903	5.70978995320983	5.37865634908496	5.36579053077866	5.08201771090372	5.15513062904443	4.92263637552521	4.90812719869893	5.03443997268996	5.43810905707369	6.0179389262724	5.1135424153108	5.339021910471	5.40247456064346	5.02087914644414	5.19233905268695
ADAMTS8	4.5187608352986	5.07168224441145	4.99990505933483	6.69250387952861	4.86821220192705	4.77032343106329	5.12930792734928	5.12839322036931	4.71454093864903	4.79666749766004	4.81561519582399	4.83796154434298	4.92368746588338	4.57804865062322	4.99903638146059	4.49080092534033	4.93614635093759	6.1563293122019	4.50107005109472	4.3983193382586	5.02526685295298	4.74139914861819	4.53378031071879	4.84790852653945	4.89038090336254	4.62645866772391	4.65627303377334	4.5665096976887	5.07959043717225	4.82984364756855	4.92690188204071	4.82621905341527	4.46434961230848	4.70801942567781	4.83946171890814	4.69496360436442	4.7722339944654	4.76097033147668	4.59610614239802	4.44273129795612	4.77608771777461	4.82650325017089	4.84744182100984	4.63013646643586	4.3850895500836	4.63282069932303	4.60852996436181	4.478463626716	4.6640597390505
ADAMTS9	5.70287176930449	7.6875200125952	5.56057482432529	9.40319203577956	8.17358440502191	5.64881205167763	6.66690871506758	5.38053282457028	7.72646119366894	5.90276576073257	8.2557635870904	7.27276842387087	5.15301570023343	5.00747213863732	6.99477107039794	6.41430625587103	5.72532547886483	7.89991651343159	5.7007864831796	5.16369949342502	5.76142890882477	4.98038154659457	5.04383899636288	4.93358848934674	7.2969336596528	5.92102655312154	5.93767987283598	5.05165121327609	5.16201011586581	4.61050871208329	5.01910177166978	4.46818918583222	4.92272904154111	5.40651148942557	4.78632146868475	5.31429880259018	6.89764582366151	4.74396323645068	4.2462591438283	4.89310751018399	5.46285785330093	5.70746937215946	5.0638133859189	6.14647022030741	5.21095259510164	4.98073258231829	4.86790664960975	4.93695812524293	5.61423152834717
ADAMTSL1	4.99878886760558	5.16476348920721	5.44726699641347	5.81350298304986	5.9770503031165	5.08108749017855	4.97167046316692	5.64556505010259	5.4344286692002	5.7506901188778	5.19849211113851	4.72466435647711	6.00935363348951	5.24511140641067	6.11203053320888	5.87332267077208	5.19293946857446	5.36112758927328	5.61339251192511	4.95836856007675	5.36154116833234	5.37419660346383	5.44573948416966	5.24968160030858	4.7839176515952	6.36371625541031	5.03303382992602	5.05167426838064	6.07441554877483	4.7736699976559	4.72653750340753	4.76785154748094	5.28813287060134	5.16218077254661	5.20662691968231	5.656256149883	5.35065881452616	6.05418273544942	4.78009422371612	4.68620125197624	4.76620505606082	4.84046966119903	4.90346502819593	4.95028363110378	4.69591275759573	4.87543540291696	4.96359110568633	5.34497221916174	5.09123280431989
ADAMTSL3	4.38996229484319	4.1737998470413	6.32303670976047	4.21528454411908	4.95928553989538	3.68023076042741	3.99184790793173	5.18883546716542	4.95248218244271	4.4271355366617	3.97579828737565	4.76647982887325	6.23044625929046	4.76001190073587	4.82822632423612	4.09599732044424	5.10436896580933	3.60958213177823	4.43323565869175	4.19331904410706	4.54167471128826	3.85000485423826	4.17409409304728	3.54432155132306	3.37878948215674	3.27213929680315	4.01324959508889	3.55912305435563	3.12939418892887	3.45806866397201	3.48207663350046	3.7329569963499	3.26468349046426	3.21687688856777	3.82868389210045	3.39508075032392	3.80959137820688	4.13604905188275	3.2486404535103	3.68646996872715	3.4674661639436	3.40898606164065	3.38938474222254	3.97459381472962	3.54932851317989	3.28534442711067	3.37946913801764	3.52789587125572	3.75489373357808
ADAMTSL4	6.76519486140377	5.99039560305737	5.4150436772709	6.39643216454232	6.2595444221633	6.68153334717127	5.29234924327254	5.67894976291005	5.46825569916712	5.23013563511736	6.61730880867858	6.46880007379077	6.9085800706226	5.76167609992483	6.44599244820259	6.59400003494825	5.28617376714513	5.42097529493702	5.60080258646954	4.76285918289056	5.73938927059087	4.81829406108325	5.57423724665663	4.84552991695757	5.08347605494765	5.6980848641372	4.80463325677545	4.60273425958726	5.59691172238995	4.65429456214576	5.1082041054292	4.93981441100583	4.9336896868049	4.44796819984954	5.12875111102557	5.22354973176198	5.10206119320258	5.03713379713047	5.28254174683476	4.96628982449445	5.86385278303792	5.56658369141766	4.81431569378887	5.83926719913914	5.23640522477262	5.6241881607674	5.60916266887476	5.7293978665319	5.62367023207691
ADAP1	6.33547081672203	6.39279769216509	6.23568206610399	6.27428135849295	6.27041446524318	6.25818498194651	6.00921859868068	6.18846816813493	5.9859484933998	6.02843149697213	6.10370113852519	6.63870748781768	6.23553418384821	6.44812617557427	6.29974781209331	6.71629935531251	6.0763751681356	6.72978529877495	6.02709157998958	5.93501051867947	6.16636771984004	6.23428213326219	6.2236330980535	6.21514470030523	6.29035769764877	6.38011705944103	6.24128834286734	6.20651048695432	6.59373816256518	6.1992392789162	6.28975904036409	6.40405659922107	5.9915491858998	6.17659217086333	6.42324663292836	6.44814201966321	5.68623010762359	6.27634059762634	6.26813726101382	6.08943511302646	6.58517638487898	6.31946621924331	6.36085894189028	6.38920872859187	6.2964933498514	6.10217702658059	6.40198888578502	6.27536458067663	6.216601239102
ADAP2	7.65604448081406	7.48113505758289	6.93857273075619	6.16539980489693	6.39464699668369	6.82824490689276	6.41025559675686	7.19800713378903	6.96757641470748	5.69920306669667	6.8680920921729	7.47916504342356	7.15667557349687	7.18098330428922	6.49812616651141	7.02254270426542	6.188360936628	7.38668246549756	6.6649286746227	6.82670140815692	7.91698338898827	8.36720553112439	8.52029000511052	8.58489681819652	8.71335825205649	9.15948693072479	8.78912669408983	9.4336612109739	8.98370608009586	9.57075813689494	9.22636936273587	8.71437157836449	8.92071540201004	9.05892103016859	8.9213896310795	8.98200052359555	9.82925376066616	8.28838343832993	9.56077261913668	8.82000683034365	9.04804697500887	9.44281503669601	9.21602707701097	9.60529513160211	9.45251369725909	8.72434799966373	9.49018090197194	9.56504037531534	9.27924545600676
ADAR	10.2595588640856	10.6516406063517	10.5156968907647	10.5621239278053	10.4365796843904	10.1320417562238	10.3536544088222	10.3433397537743	10.522829978006	9.91368845272299	10.4306897355983	10.4752145276595	10.3062370382422	10.3822240095739	10.362736829763	10.2732713391272	10.5049937347282	10.0366583977426	10.0274580316747	10.3145260002106	10.5337506422716	10.6256889278123	10.4992436433019	10.7385141796991	10.5101136426771	10.2462971758558	10.1986282023001	10.5211107543033	10.6888024566453	10.7427644167257	10.5180772728318	10.8212870926433	10.4490284054497	10.3806476251432	10.6560861552953	10.8097391935511	10.916923822864	10.2748638864176	10.7185569249625	10.8981274621583	10.7707845087343	10.5677785291501	10.8266522892192	10.2654643310864	10.6735097340954	10.9130175405504	10.6665067194017	10.639566232354	10.1649712800622
ADARB1	7.4702748598941	8.37567457595332	7.65595780918582	7.30591774144289	7.21002256830935	7.97257106507372	6.97991967978218	7.07022593330576	7.68867577496464	6.75180103976073	7.3961379123893	7.70118232400699	7.84130877312107	7.87492615187672	7.21268063533776	6.94946093486762	7.92132821775607	6.89360017182427	7.39025749802987	6.71315158691105	7.92349278838896	7.33230321016484	7.92137085426717	7.07066196603225	7.51293150164279	7.4685915830654	7.96043292629565	6.6457442309596	7.44382468780125	6.81992881439497	7.07054580286959	7.08009836940714	7.54928533442296	7.21876995158307	6.99094216157265	7.33447961469612	7.45043493195277	8.06246125507031	7.01149563795198	7.53919826736633	6.98937100798027	6.95988497307934	7.11616632447341	7.68170704036769	7.60924084615907	7.60347672334016	6.98958814025479	7.61716893799335	7.20027857889691
ADAT1	5.56825675394721	5.49227209977178	5.17890541353274	5.42138197033402	5.53412834215628	6.20219524706663	6.06603408085978	5.64707641928049	4.79005468206094	5.07558700263633	5.28705884959988	6.73440436861501	6.24165152823587	5.80740814750789	4.754646897346	5.43771451955514	4.25768935054391	5.45478406349876	5.99726869660136	6.00673082917119	6.33760737545107	6.03150440619628	6.0818454927269	6.69976048617375	6.57392096599219	6.1813778833364	6.35012724233276	5.75344139145381	6.22960612221077	6.32851011829346	6.22581284823396	6.24101843253709	6.23134564093179	6.04666340448484	6.24665686728052	5.51505477501999	5.79109982847753	5.87047133253913	6.25503159947647	6.38015068240589	6.35565820795363	6.2827222646105	6.32341464898047	5.6472569901649	6.30639916919756	5.75285855620136	5.99329035033848	6.29302861184363	6.3502650916514
ADAT2	5.3951706484085	5.59933012998886	5.01660150107086	5.49448457439169	4.65317173709259	5.63648582401966	5.31014620090606	5.28805118394255	4.99939518734381	4.44023615686678	5.21413634249844	4.61019570683378	5.56589137545135	5.72286450271703	4.60272958791791	4.58098658125907	5.7158199006953	6.30108556262394	5.46044693416044	4.83428362573511	6.29463655586191	5.68014941352821	5.79604821074143	5.86203306353763	5.881179828023	5.01097489822717	5.62756816299398	5.62112045872193	5.60133431929402	5.79757377183312	5.49421902467868	5.45474777472249	5.1314956516767	5.73369378940122	5.84616660037579	6.26670402544852	5.17188456922821	6.09678857023506	5.60415158549965	5.85047721259657	6.03518231329295	5.52991266647875	5.2560751879452	5.7639985423115	5.88080720649376	5.78442309587318	5.55566432846004	5.950321929315	5.57645739545656
ADAT3	6.58511074300217	7.15963139292913	6.66550054908934	6.88879257870544	6.6735063532897	6.69172368212339	6.76675483052962	6.63845180359748	6.87172630987639	6.74565039838972	6.5522016977628	7.06669839161787	6.75736546753375	6.97869401395926	6.38651864206039	6.37966674784304	6.76765151935916	6.92035179740231	6.86750231183679	7.09846035788661	6.67847114069885	6.95325481417221	7.04556746389414	7.12938911921315	6.81443485222807	6.84155041295617	6.91416985086128	7.19074945602014	6.92570467960657	7.25138814842711	7.25414227785684	7.12934472087526	6.84286367926137	7.0163154226731	7.23886257521192	6.99643050425555	6.29183817466816	6.90152586933483	7.51585399198434	7.2813142858399	7.14806336815266	7.27568820083268	7.4137933836697	7.38639964989183	7.07761728568044	7.19758900673887	7.57521005043605	7.22392947596066	6.88431016553285
ADCK1	6.48787104317009	7.09187373539848	6.28376117481708	5.92946793234526	5.94629810543684	6.25605004218283	6.05569451136247	5.89837042616377	6.63185364637318	6.13810893958729	5.99219226003685	6.2587694333488	6.24381909890555	6.29864750449695	6.23832837290118	6.42635679089962	6.56219059433807	6.20776598627264	6.06254557412777	6.23773879921388	6.39553561906063	6.23671244167039	6.1654908556643	6.36101903015102	6.27285809999661	5.93270144793229	6.2917009167853	6.25191504368931	6.06228044775575	6.58529393864205	6.5191278613727	5.78073135304253	6.08773873323908	6.27736245947949	5.90556313165554	6.21314555255181	6.53506693197657	6.26441633279997	6.60972325205331	6.22007766562189	6.12203536867088	6.32208621331177	6.51668134904563	6.10314800853401	6.1531156069142	6.16657570275146	6.36168324049672	6.67272094650271	6.09678074522337
ADCK2	7.90869615399331	7.78209844757754	8.05638663553517	7.27364351745913	7.39312731706399	7.66617783145254	7.83745794679539	7.50846458649502	7.96048958982574	7.34507795424757	7.35569885164939	8.51720977464911	7.51498940050583	7.82661223164085	7.78350286280487	7.98860138831906	7.82385164675078	7.46482604614151	7.64625399779256	8.27409819918649	7.46320353823319	7.77011069859272	8.15405653253245	7.87564758132213	7.5614888538265	7.90034490755472	8.12979103458902	8.06497777870619	7.40421976927688	7.29408679508262	7.66508912820059	7.60540557687727	8.00050294150836	8.00150813919616	7.99566103386741	8.12720441904566	6.88087640559091	8.02847653792457	8.14980243696646	7.82257353050271	7.61648862847267	7.91178894453967	7.83836056355916	7.56434081425811	7.71018893754878	7.73392302994238	7.70841230601124	8.08072451640554	7.9511060112454
ADCK5	4.90347690714433	5.54752352902727	4.69260011686337	4.54094074404544	4.78856086268774	5.5049057740111	5.35472957767148	4.9875848248742	4.75274659225345	4.53018826890804	4.59800280173005	4.98638415150637	5.30086725752709	4.75456585970925	4.44809264417979	4.70196855694986	5.00947138313702	4.83840453043442	4.45662446288887	5.30915067383199	5.1774588310566	4.81319642788461	5.11228030831894	5.42739518879867	5.24960077882365	5.0475720772261	5.09511766252463	5.51281187263499	5.35946382177364	5.47465353823658	5.1494674871453	5.08772331689686	5.13462894412276	5.13770205297471	5.2749202402296	5.13791716190191	4.76755291315952	5.24870764277578	5.48161946803976	5.0692470053327	5.05075589917468	5.54505319121446	5.12793521998294	5.02148352568392	4.84284466942856	5.47545117049709	5.22364419769591	5.16408099169068	4.91883305045192
ADCY1	4.84018065924723	3.88817216655531	4.32303679629604	3.94729866443805	4.3598082187169	4.05479882716853	4.27623202201251	4.55193306890065	3.95819360388743	4.5119716034886	4.3306380283225	4.19761130094366	4.41385487653059	4.29369955679724	4.30311085440889	4.43917945778475	4.37252273590637	4.49479440688029	3.98076773797746	4.28120083391267	4.88585443336384	4.16061494533872	4.34148503934998	4.51072594218923	4.55462295072782	4.48791467631077	4.4867895470095	4.76710237250434	4.50986957994981	4.83350264618626	4.8072581859499	4.38527520282766	4.49381606051424	4.32709969427217	4.4468628306236	4.45648639439479	4.19618141076478	4.18498089381634	4.50290749510873	4.49136228773029	4.74592168757756	4.45754054156434	4.69261818872848	4.54288232865568	4.11677417098775	4.43957395971047	4.57818504861098	4.17064919507145	4.55758492054716
ADCY10	3.24825040374232	3.2315951496147	2.67751584250236	3.05315990923051	3.22242706428475	3.2283683439275	3.25463583111068	3.41413300432028	3.19667401516993	3.43110559483835	3.18779255401251	3.30341517237754	3.26218845729244	3.20675015807219	3.29643859301967	3.11975069030308	3.20147198151309	3.29968188571444	3.28729062039853	3.06078309637165	3.1965088714314	3.17181728548406	3.10584956623577	3.38125131709162	3.2315951496147	3.29066592790829	3.29148690932556	3.2851878899724	3.42809440727522	3.13562733293407	3.44836199140521	3.34336961006776	3.09386501877618	3.19855015294389	3.2870081771234	3.21028283203808	3.58871985019786	3.3993003886641	3.39051373880294	3.16850887190203	3.42459271748348	2.93675809278688	3.15796194926644	3.20166955046806	3.11729901157681	2.85434389550217	3.2686188129596	3.23419468012714	3.20843570701327
ADCY2	7.76431377148145	6.59337804196458	7.62986874950109	7.62198797548535	7.06455065036032	6.30534743068915	7.17080021488961	7.24498449551837	7.73898509621801	7.19501504641843	7.28990506266059	7.40875246416336	7.7963943772586	7.78512099450095	7.55109843074138	7.20532431682502	7.74588914829282	7.38626043229828	7.59641577506015	7.92062033171602	7.64870745470603	7.43479129145296	7.77413625839367	6.41053941878988	5.62902621311856	6.46095318725105	6.84910043366455	7.0452750187089	6.46969178823965	6.33280473115	6.09938821032247	6.875906908652	6.47997531850288	5.91477598572048	6.65135717573576	7.16766346428459	6.87139031646577	6.63425033479997	6.84636827862307	6.99206315516413	5.97694523460997	6.46517126764573	6.35663649477187	6.54003913512279	6.45442053146594	6.90665617637029	6.56552748246275	7.25965257035181	7.11692534271931
ADCY3	7.11066330250843	6.48936388950583	6.2754251653319	7.18016267569157	6.62286264928352	6.70090487234184	6.73329829986917	6.58424855883917	7.06053115919058	6.29674038945481	7.16468940536708	5.84384678279082	7.16533866771736	7.29974541179787	6.40570176563659	6.96302355445949	6.74147426531906	7.17098323699805	6.62570901644596	6.39652029976623	6.70622832958681	7.15490578957869	7.4187968622043	7.39331312376294	7.19787629881322	7.2361852377347	7.05273453286395	7.43965805932701	7.3148090454286	7.34023498545135	7.24161037008734	7.18773859528745	7.19480694617627	7.12431974397134	7.10383075965817	7.14339854579723	4.22675397131928	7.01677522022257	7.23025282925916	7.70484100349445	7.52752769417739	7.82320957711134	7.59620568012905	6.67820809297643	7.74745403537846	7.42531134143262	7.57299395040102	7.57645504653473	7.13573786073654
ADCY4	7.42482506304085	7.19604304779067	7.08858177725619	7.54890440918867	7.4399649998914	7.02708754551406	6.3881197491714	7.11707862278507	7.05230416434544	6.36753338745815	7.83823639434603	7.83221359077911	7.44984501317272	7.19087050498489	7.2119949415557	7.61443656076356	7.38968526855169	7.34624665769246	7.00259211956363	6.3602977498875	7.95957501800991	7.39541692043949	7.31388899766407	6.91807188672887	7.51293150164279	7.20836494251712	7.34222174305583	6.52227367968059	6.92137159233947	5.85642324407762	6.67518737229796	6.59684410246832	7.07246634527757	6.7138223856494	6.46387235472183	6.77748760081987	6.86335573741969	7.0693536331738	6.26837217215907	7.0129014056525	6.63852369423695	6.80958541325704	6.48468790973062	7.2683795506826	6.50496524020926	7.04121257066171	6.96087236550296	6.8095554991442	7.2572437079295
ADCY5	4.07113333537076	3.91040017020903	4.82884101180092	4.7260170089485	4.67736601750508	4.08302601787004	4.04963105035667	4.34152232567646	4.60129056486194	4.58922776432804	4.42184811129463	4.31716605761026	4.82035876002976	4.11046358680647	4.4404107154941	4.9959844042731	4.32176577997966	4.64963284240322	4.30547801607662	4.06381704113215	4.77973131176345	4.38978178623356	4.29676723816926	4.23023625500144	4.05590845931123	4.32286252050873	4.53257734818672	4.46420462872533	4.26696387521399	4.3008546569758	4.43888188785076	4.38527520282766	4.24785582458615	4.6125630423062	4.3714714987923	4.31847063334464	5.08677092065365	4.32420450236436	4.24158055316224	4.18776565450339	4.16067177520842	4.24302709776739	4.12470056785427	4.60053528293675	4.10204932434354	4.30522131837634	4.37807715685712	4.40013990423508	4.12989599097569
ADCY6	6.0348994121865	5.99916815156781	6.2444407546112	6.45011451730826	7.06153137401873	6.20827697483241	5.96455265681478	6.23058497007642	6.78635448978797	6.06766525114742	6.93176786465898	6.29544981545886	6.87721987470183	6.37971027696472	6.84421068718564	7.69328662227669	6.71646234948872	5.81553043791849	6.53316387631586	5.84494059218756	5.99477934714817	6.23836347541999	6.01229545246989	6.17342847490938	6.25483704086186	6.31004438050881	6.15813602041534	5.96559030312224	5.95497512928104	5.34748159643154	5.63471755525831	5.86583725373673	6.19971831686937	5.91586074513507	6.10732132344812	5.73006988231528	5.82175844136727	6.06007481870833	6.16208251185435	6.38620445464502	6.2706299116822	6.29918132095004	6.37746210558289	6.40894764964031	6.44064027004119	6.48919859789877	6.36660176278416	6.31889114033459	6.09123082236833
ADCY7	7.71506847129209	4.94843161883624	6.86791091566524	5.65484373091849	5.88134551821319	5.23092522004147	5.83615312538836	6.52894067194636	6.24993092308875	5.4168095859712	5.54581976450429	5.63418652931653	7.00896843227679	7.10015124189041	6.06844933508329	7.00960429779945	6.81069242137122	6.46020400554971	6.14654390312038	5.32351824254227	6.96791013425811	6.96990982358271	6.99837935510181	6.82758566221893	6.9063542181472	7.2855724166105	6.51787937977701	7.37609130201099	7.76649719610623	6.89824634084944	6.85408608176857	7.244524505303	7.29452237929995	7.19480771447955	6.89483133108718	7.77563466306827	8.15544168151833	7.03035261048629	7.20609654327065	6.90127285967915	7.46142203199124	6.89567917356163	6.83760115653049	7.20314052144484	7.32502126539457	7.06351741219635	6.70550459170953	7.33734961238635	7.16532661600935
ADCY8	4.05634546140552	3.9641246575359	4.99208816258685	5.29942649658908	4.56054171132997	4.55526693495514	4.07787283411326	4.34844572765269	5.06971450706384	3.3750888236715	5.36689956182964	3.48753502211613	3.86359562646948	3.99512761744929	5.43366484598859	4.01091825463364	5.56990386183009	3.76205510249814	5.69773548275758	3.99305335168989	4.2747305208083	3.95183416645543	3.63907120727292	3.84910663723141	3.6624972116158	3.79229184978167	3.67488199908774	3.75377559729832	3.98593901834268	3.61584975200244	3.77149258414967	3.60657288020922	3.95726088482091	3.65022579473914	3.93792715148241	3.74317092835343	3.96312605353593	3.92696991515319	3.92262533064599	4.09659213245666	3.88264861809148	3.83178945272784	3.88663286965157	3.62381917179255	3.58427518239382	4.06700739473864	3.68482256776217	3.66015183146672	4.05359395192443
ADCY9	8.42485723117623	8.06830336088754	8.58874028024952	7.91358812878086	8.35004338354473	7.66116377310998	7.44078771858089	7.64651366003819	8.67052132969625	6.18577804946123	8.94088756762714	8.74908582771014	8.31671401094391	7.48561406362092	7.62262462642788	8.52485758137747	8.11957118658385	7.40073300021792	8.08763258083354	7.62128560501235	8.11922649990665	7.36106748120485	7.99245389790788	7.23327615283086	7.08273801415839	7.71963252474599	7.6866675910292	7.26696994661681	7.78444542537106	6.73347867292863	7.45180280014268	7.48028620632227	7.33272569499593	7.33145279115149	7.50588151037142	7.94393766502917	7.18323211385964	8.38295509677798	7.57924886844631	7.48516678824988	7.44182822679272	7.48248022008312	7.49508975320607	7.72082607596916	7.42147938688245	7.62002653489445	7.32333057342171	7.80287526852376	7.90154361367307
ADCYAP1	3.48281574893518	6.39532992990727	3.44761544401547	3.79994300711168	3.4315742778576	4.40525388992871	3.85173260631095	3.87086865439238	3.35289213137525	4.19337085450033	3.80828553110414	3.51976754274273	3.47711755334269	3.63006942774941	5.62315241773207	3.52602555542232	3.41438990605635	3.88879864020631	3.66705572434046	3.64283417506731	3.63801638287129	3.58518998346501	3.39347650744057	3.42022127392761	5.43558307305552	3.59093799789196	3.35317530685289	3.66603235350401	4.02133429982966	3.5674515227141	3.53458698720258	3.64929761652459	3.89717296493705	3.81722087763793	3.87113309681803	4.03350543618281	3.8102346357841	4.45818720390587	3.56643781919237	3.47411752457437	3.57239424341332	3.80216729239381	3.41487873571184	5.41898275306277	3.44718494586872	3.40404927723554	3.8624916397857	3.51975342526449	3.53978670804351
ADCYAP1R1	5.44962681260073	5.09516573498091	5.56789450549882	6.33053800654935	5.92998434071677	4.96435367342304	4.29910959088444	5.12528048706672	4.98284163473675	4.99611957689551	5.33292493484342	4.35303674634199	5.08734311463298	4.38554922909202	4.49569912079209	5.77718805241388	4.70634974778932	5.25874426820218	4.62483041155811	4.75064768872159	6.1151376334302	4.56264654681639	4.53539950249722	4.42858275946991	4.58947228155586	4.48610480537877	4.56655515929601	4.79721764961255	4.57357535047051	4.95856736284377	4.6151601705604	4.4053312039663	3.95046157169009	4.65999626792507	4.4406840874973	4.3525349378815	4.94475766210826	4.47282563517906	4.61719731265969	4.46703254746728	4.60705412257597	5.09876634547293	4.51545624446865	5.33238318043865	4.66404372726618	4.77483547884765	4.52049277084866	4.29205471356046	4.52049277084866
ADD1	9.02798507841059	9.17577423369809	9.26638815945949	8.81740291550117	9.0537451606372	8.79563512185768	8.67719427580229	8.53187922300888	9.07927562637153	7.92430471978919	9.02794746511722	9.05562316417639	8.83875148968998	8.72412730845983	8.91856650993903	9.37353868936471	9.00021155354812	8.46636443212217	8.79865784317557	8.74735730837907	9.47463112786657	8.76433736824466	8.81964652529701	8.5635886477266	8.49881090727864	8.74755366216739	8.76093895809515	8.26575736776691	8.65629613860051	8.3648067526995	8.28446463495189	8.51756411880153	8.70823350681642	8.40167407186062	8.55978096833667	8.79526855165972	7.86342945075017	8.73175882221199	8.61579868414262	8.79403895672979	8.3450401597058	8.44391445627983	8.53961948549865	8.81834643028221	8.69164875363012	8.69609252398304	8.36838563122086	8.83865278244839	8.72078481669157
ADD2	5.22285397267503	5.50855756556863	4.73219536097559	5.31507724979527	4.97548286064701	4.92200771561441	4.73298460256941	4.73073170765969	5.26352822797848	5.3498336309453	5.2645299031698	5.51491435160426	5.00577984221635	5.00345329362967	4.80114544614202	5.24515996050915	5.13546816889906	5.37684391225685	4.83326302399276	4.60638055226897	5.23029605754726	5.1347945471403	5.14495753782899	5.09578421970482	5.20004195378415	5.4443791193237	5.11550783036494	5.27973637610819	5.10901699345664	5.15409060507663	5.08814008363416	5.2746792083915	5.00344042904532	5.19733580788492	5.49452785060361	5.37664565892498	5.9672048852225	5.27829949283939	5.1439891862181	4.97241884868549	4.94478200713833	4.79718278938418	5.37113314426649	5.44438359988581	5.09668317142201	4.92574235970414	5.38070441684599	5.10550846705059	5.04022245530201
ADD3	10.3330470440317	9.6399907127807	10.4126144219234	9.57531707802512	10.2580398951731	9.9380724463936	9.93943879169346	10.0219690857633	9.80181886414245	10.1147011078372	10.5838249789092	9.75127627904732	10.5602984377162	10.416797455577	10.5030317493485	10.0641548342329	10.432989852049	9.77582469803142	10.5110577324909	9.55903639522587	10.2391723106641	9.90624712022829	9.45024940373283	9.21975363115778	9.21220601648243	10.7264477074181	9.53233723204684	8.68182768053615	10.373792708645	8.56642423432892	8.41235844811624	9.17611205886028	10.0057132527246	9.27078572995501	9.35499181075199	9.94846540594246	9.10495567244227	10.2564464116362	8.8680825954785	9.6662429542794	9.50979411182736	9.36561778803407	9.25032528374264	9.19211191050784	9.53349901673034	9.59047949251451	8.70348569738883	9.70026892400983	10.0885864677921
ADGRA2	8.33348030993616	6.81736289966056	8.27344050721336	7.60838978056195	7.85175262052772	6.70408995220576	6.79094735741597	7.60726230318173	7.06343293380881	5.5596544886411	7.56288080074314	6.2128377608847	8.74204925358391	8.23264163385131	8.18693142846007	8.62784140002251	7.59743726503892	6.28186128184637	7.64214464253812	6.02958879837864	8.42227301338636	7.64734618516101	8.01920758147606	7.15238926197716	7.81867742761195	8.32651373233095	7.48080294358505	6.50686848600374	7.63987336516388	5.2320280986284	6.45794809694335	6.91234300553928	7.49301227522877	6.51230272595929	7.46349335799292	7.54642642933391	5.57844807587326	7.47766705541026	6.60299652760709	7.75594035134865	7.37476052420568	7.40226300426251	7.43078338223319	7.30632435073553	7.62029531703642	7.80276238315457	7.18243597961375	7.89508199011284	7.7174082900457
ADGRA3	6.23332710330569	7.78915286247113	6.0599603200444	6.50712278663914	6.22131902691997	8.11889878782193	6.13586517720055	5.94709496676742	7.2096842032183	4.65650686621322	6.48662957756631	6.45064176998856	6.51454701764709	6.84709700620251	6.24394458189795	6.67678417316293	6.73289610590497	5.69088727567702	6.48739716016448	6.38756652678605	6.27547858071901	6.50787485955788	6.6302471116218	6.10912517136747	6.93457729124883	5.86989889956129	6.57986815541955	5.74023391627532	5.90599242810745	5.88701735692521	5.83968415832786	5.4697622920619	6.08887153195215	6.24163529004152	6.10808643575347	6.05370788209166	5.41548493097902	6.13640493507226	6.22473512174293	6.15691060532558	6.06056264316237	6.5444552588858	6.05762435232468	6.22427958854894	6.18976883985368	6.82891755528556	5.75526835795205	6.58097351253855	6.8580515017995
ADGRB3	2.84693230627243	3.00646686526753	3.12337979222982	4.09801392183734	3.23474251183997	2.9900338440543	3.04279047144793	3.34264786875894	3.03710448261788	2.9518178161716	3.42259652786355	3.38229087087716	3.36464991302889	2.86670766538984	3.3636246566271	2.87521548238327	3.06066006326739	3.35794968119231	3.09709054355317	3.04141663494166	3.64478065848906	3.1745772944413	3.24074418023527	2.93231004484104	3.0300487658138	3.08107822690848	2.99662926903949	2.85784050836924	3.05037369527901	2.888397024828	2.82171707840623	2.63373860176453	3.05283046260284	2.75831350990486	3.02778209004408	3.02848499141738	3.32543854440378	3.26752137866648	2.83940527777752	2.85311628661453	3.18469594987811	3.09836575986307	3.0024854245383	2.99158660118054	2.87461328124516	2.84908041817804	2.93142983679807	2.85347942494513	2.89313942843483
ADGRD1	7.24053623717733	5.00978866877422	6.00351996546719	5.99032479024527	5.78122641163751	3.97897580366683	5.17644233460656	5.23024642629829	4.84508691866291	4.94652899998331	5.34396031090143	5.35766983693411	6.4899315725568	5.95355052019567	6.07647146239623	6.47484668759136	5.7701706702195	5.64671378255964	5.34230799823057	4.24159859435346	6.3590483978442	4.81856647711597	5.22549382127698	3.73721974095779	3.9495966899657	7.05167131553691	4.92019925929768	3.79791120030826	5.14176133394853	3.7780691915111	4.30709777563266	4.20901013970038	4.69536431624798	3.90477681679024	4.49069301236668	5.67931714330783	4.36202692137068	5.27491575265209	4.059092541998	4.14754255799432	5.57572833863957	5.26017271572394	4.15365055691551	4.70099902339347	4.3470550964488	4.58366831621683	3.73339558321675	4.845074414588	5.80073807665446
ADGRD2	5.94796148842806	5.85347844929173	5.8494658506111	5.65517451348902	5.95894115921529	5.83789377466788	5.91197727332897	5.7912104015259	5.71563815261615	5.74112150945344	5.76045700156401	5.03206473396491	5.98513723877119	5.969524343942	6.23094575091404	6.03386815875968	6.28028241064933	5.69093472635684	5.78291743580704	5.53826298083499	5.61354498614024	5.85347844929173	5.78785519831701	5.66919285155957	6.07651832333167	5.89786641442378	5.79811255641257	5.9912468078048	5.94675229109945	5.84907170198046	5.98599394094172	5.86114995920055	5.82416940446245	5.68644654764575	6.13735088985187	5.656256149883	5.75680839974809	5.24837981463506	5.84651253675931	6.05044007600558	5.60755793658007	5.64765888260706	5.91937352827934	6.03371593456861	5.74126425999246	6.03071443799408	6.17460336331841	5.64111908125579	5.91271742180311
ADGRE1	3.94316112085271	4.69346164745873	4.36411088287723	4.01663484056884	4.08363028954608	3.86037172954005	4.10689636904007	4.06207255872259	4.11209240146645	4.27252297304915	4.40390158627645	4.47447904095122	4.12540360680457	3.99714741240213	4.27896251111038	4.26171628699674	4.05438178293537	4.22077324572042	4.01423245127292	4.1267181848678	4.4317628061656	4.33800260601707	3.60431512178731	4.20907464935141	4.09183845485072	4.4762239101578	4.27125163509736	4.24896375573497	4.97231422207849	4.47720019219496	4.38527520282766	4.43041088141341	4.31981471753914	4.20471404353573	4.69571679740765	4.34753487342312	4.95134278366914	4.45738245888015	4.45733845936258	4.08829643735292	4.4484620950055	4.27569613495395	4.08432147146874	4.19505531875185	4.57574008789926	4.19995609226617	4.64585732765253	4.00070669686269	3.95659118590168
ADGRE2	4.01151068840798	4.082679957019	4.88391827376881	4.27189388443401	4.03676637157299	4.11662756710031	4.48949131599918	4.36918284735586	5.26191529377183	4.9377547443161	5.56428107842492	3.94600972237672	4.52499989153656	4.44227305340728	4.33154824458521	4.1989506543628	5.04156989271701	4.56984768564175	4.91634037752615	4.42601745345143	4.40174367959242	4.40034780551	4.23614959453954	4.2685010572888	4.32106542133407	3.96090229626477	3.78477576442853	4.29435620143189	4.28398468561869	4.59328175698778	4.45150538400676	4.47737217298523	4.2809157758096	4.5917725537929	4.27329403307597	4.4870655281737	4.70535576973338	4.15771919532852	4.00262906675751	4.66896317213145	4.3010298045303	4.67374671731462	5.15560820138899	4.62167210694003	4.44956630576068	4.40595433263913	4.33154824458521	4.59192405417931	4.44008681158015
ADGRE5	8.14373072357472	6.61950093873764	7.1234641916984	6.66983745789321	7.39606656975761	5.68775959757541	6.59034305394047	6.53939823397825	6.63592158746899	5.97177782806345	6.32008408915928	6.86331814174984	7.07100712717773	7.37842427154625	7.59762328269094	8.03400534770277	6.93295642192411	6.80884993292455	6.70738648670216	6.12363613476063	7.48430950682498	6.79223107812579	7.09335517111632	6.70457152452301	6.83516410410647	7.40102021014124	6.38874418932049	6.40922241547345	7.98854488147832	6.00745486838208	6.42263460335739	7.58972627170806	6.801372038328	5.8727568762509	6.83792092903579	8.13575328924104	6.16753081546771	6.87426393515715	6.29637872456604	7.00573206678703	7.65321702752311	6.40970484435197	6.48439244721238	6.43132426361614	6.88046719228604	6.6706330481131	6.31566545382708	6.60875076658237	7.09892804400599
ADGRF1	2.9734811537215	3.37489312057016	3.09558608245462	3.21661904742797	2.80942370674137	2.98389583768851	2.91696401286013	3.07308953229726	3.15357936751679	3.47613265088396	2.97634162003271	3.45302031789578	3.54803570678612	3.18394286773132	3.38442062855643	3.17057878649801	3.14789365370935	3.47184465535704	3.04791735908932	3.13626814602949	3.04381526821753	3.59187190008857	3.52161698139381	4.11914491272736	3.65010086183139	3.18540418868791	3.59158390514622	3.57763654536047	3.08437475812753	4.27351689614577	3.75079061484251	3.67390636555939	3.38379505522896	4.09536771363817	3.60738764449324	3.24757976561405	4.13059043251325	3.49928191955213	3.68600928801114	3.41368665818785	3.98634172134434	3.6314818287718	3.81398938936873	4.02484454563642	3.32832754623626	4.01168232793588	3.59719365374263	3.57792059108254	3.04550099824915
ADGRF2	3.21606699768329	3.44247054185668	3.27142788054569	3.30201385257127	3.2044729015494	3.03069631774506	3.76402689289188	3.33968415016337	3.23272250915968	4.1169398341564	2.96730989859636	3.13471326836945	3.0481320447092	2.96808588209792	3.45190169673486	3.4028832153489	3.16312169530397	3.30823565349694	3.15834423992301	3.5868546671565	3.03478354678118	3.20926181909199	3.16312169530397	3.05541801476945	3.10802498946609	3.05541801476945	3.28094565186479	3.15746103492246	2.93591824422381	3.04985657110712	3.0686533898661	3.29776956946454	3.33942743129656	3.28429155092235	3.23993845730067	3.38317810746137	3.09932615066414	3.30197387786565	3.08082701752914	2.97484323936254	2.9629079634727	3.07479033281445	2.98118814638123	3.32672260554311	2.9864573974744	2.97442804461711	3.0816789003802	3.1211831759738	3.1038357774919
ADGRF3	3.68720872115055	4.74854937734127	3.97686273046628	4.11466426577989	3.94735646467955	3.94775919645113	3.85454908805951	4.00554337650683	3.92658795173709	4.15841302491477	3.89353927310443	3.88639319167611	3.80348292472822	3.84385293188685	3.84314679023961	3.87701752063582	3.97391869207136	4.30934657289184	3.82384173665299	4.20278418163833	4.15159838627565	4.11350677614961	4.21406180491775	4.13380869639464	3.94117010920397	4.15841302491477	3.93581776207922	4.28948931967981	3.91136525327627	4.13996125693304	4.06601692619258	4.40778372716514	4.02050664763869	4.46928053678611	4.1507762245178	4.04505384906971	4.25054471930685	3.86586494419259	4.08128853938887	3.76149610325936	3.90899710247605	4.03876728614241	3.70724323748782	4.32056615384267	4.00634334265961	3.89954192218516	4.13918454568578	3.8656650049961	4.03731280730225
ADGRF4	6.76241520228466	4.40539866240084	6.1666183951107	4.47704491789368	5.98769520376392	6.40992283738132	7.09784897094287	7.56582837233268	5.7241725109898	7.56073512139612	4.57126603725778	4.77183317784572	5.92336794867133	7.04912220554558	5.54010922577074	4.39065547904191	6.07060631950701	4.71141405648398	7.25572391998759	7.98409952758198	3.81450172790446	6.41700319105623	6.70512126854726	6.52573768929559	6.5628417633777	6.38579108172	6.55818277634502	6.83121064961583	5.61759877132068	7.09434007746211	6.35688768933389	6.44206688794519	7.08255438621044	6.21270023171501	6.95664053440193	6.27075432133113	3.61751294496454	6.76756705484476	7.23183385393596	6.72622274134504	6.36856599199633	6.27748698058482	6.90951288860199	4.48015845135768	6.74668204681156	6.23373039337089	5.89997931708573	5.6946530473744	6.73627235735499
ADGRF5	7.69023914745759	7.31591560284122	8.08180059951416	8.35674514478667	9.46128148316517	7.05750593858978	7.45008385222872	7.65225489195928	7.76181043802395	7.15192987058538	8.06410988600748	7.67288174458385	7.45544821119089	7.61217624763245	8.58384290598881	9.04128172228681	7.57137179001688	7.20881920729969	7.82300378227536	7.63804826448036	8.66616873624773	7.36635747928521	7.45019133511394	6.15451829242556	7.54062548681859	8.09095546438449	7.35374663397768	6.20578535748118	6.59682844066081	4.39375967709033	6.2669001778237	5.95729636246753	7.71090819750771	6.58140600738687	6.41998356895813	6.10478408548326	7.92105816682687	7.96250225875795	5.12552281508333	7.28495496419568	6.95745610097383	7.06321882670855	6.49043900868324	7.77699839304456	7.13227620876396	7.30173620935721	6.6862538134984	7.11826409042136	7.12164540445076
ADGRG1	9.12119999238658	10.3267044066291	9.57282235296427	9.05326939824406	8.93228136312976	9.8730869507716	9.39761743418247	9.36088869802176	9.74757313925763	9.25251667162245	9.46083113677406	9.49207705648182	9.23427076335027	9.36012059715105	9.0352153190417	8.8227479490274	9.34398333659338	8.81429825749445	9.6812131467494	9.68512276872622	9.59122856340773	9.35920029427644	9.45146686582497	9.60952341435328	9.57965812087506	9.05208030311726	9.48487905310672	9.56551703933025	8.99729001206311	9.52594460037961	9.28711619720159	8.99433826790445	9.48968971289526	9.57286005958493	9.45293622371652	9.57108301245449	8.76335492740812	9.51960976971584	9.94040604941464	9.60239629722601	9.10384351618122	9.41628296133332	9.51973767001986	9.4846012381712	9.97950067955344	9.5699482530091	9.82222446855692	9.78720339340621	9.48918589737453
ADGRG2	4.16632511732779	5.43806858433414	3.54278289399406	3.36829393367183	4.09169829845959	5.04168828147973	3.52060405172372	3.43483386770531	3.86598103003181	3.59681252251614	3.70133406450746	4.36808869669138	3.97158147996679	4.01358859623054	4.00160967057292	4.04236007008544	4.57755938788969	3.54546255261409	3.33181493274453	3.21503138571834	3.80860034533205	3.61241366404442	3.70583592781445	3.11228292238472	3.09250737001998	3.29928166332097	3.3601348920226	2.95476646880273	3.55971300319941	3.5611924379423	3.21302761633813	3.07831528738014	3.13341231516702	3.53442407613282	3.40872417164199	3.61471799020896	3.40545589654979	3.32825944325464	3.14229062006527	3.15660712895687	3.19921864495444	3.22077359158716	3.56789220113475	3.35605427190167	3.05712743268671	3.15688375818556	3.26692510189865	3.40600490183246	3.66865741801511
ADGRG3	4.34043276252731	4.65961618106567	4.33467087914351	4.93318832005369	4.36505607505945	4.52091472303816	4.11453562237723	4.45095211543017	4.6764179277972	4.65095080837087	5.71452865459119	5.37228304090316	4.69916246460159	4.56148002859849	4.71395165963264	4.61450686131674	4.59600581414161	5.11792474985423	4.43987013904742	4.56690071771173	4.94092580226393	4.29137126844829	4.72462799270283	4.86260458682019	5.19944662473269	5.30866569505169	4.53904152599122	4.85945025617986	4.39810866705481	4.68991524996554	5.15920514439942	4.78456448738792	4.58558131160221	4.76008515255091	4.82368929582014	4.70375360690614	5.12042937649216	4.83221758214225	4.80703284689642	4.63680324809008	4.73521690504751	4.99267302211959	4.78707056578675	4.87858189976982	4.36915072299786	4.50680032616164	4.93410161416403	4.37445128637506	4.63058501650869
ADGRG5	3.91760965729509	4.22223922630616	4.08396531115082	4.00760650073052	4.11952495387297	4.12244411353966	3.96717039796519	4.14608419597288	4.09936990075026	4.51624794517807	4.24680653490073	3.97861454425124	4.33374730445579	4.16466601425839	4.15159838627565	4.38370436152541	4.1261480960022	4.60162409198946	4.06769886653301	4.14521679081389	4.27894919942083	4.20903893382794	4.40791995347595	4.47991662190357	4.5270359033275	4.42945229448466	4.16498583901378	4.36207816000124	4.08059762022499	4.54263150158462	4.41684472584598	4.38527520282766	4.2453338807234	4.62972477496324	4.39500150162326	4.13923789017247	4.9652564373032	4.4358625370528	4.1146958988591	3.84953300082437	4.26358988852602	4.28082193442819	4.10623619197827	4.26436175008325	3.89008492283527	4.19921205917864	4.35164250591139	4.07531180155999	3.96296241348498
ADGRG6	6.70913838107951	6.51408478107867	6.90579047254228	7.01783686788614	6.55529943505938	7.15359605149627	6.94357476053576	6.89327799896515	7.22533691160725	6.8329055443633	6.29867955420514	6.06431550351547	6.25440528980893	6.63539677071509	6.10655747264459	5.93417053055113	6.90912657217476	7.46118162744697	7.36926200765012	7.43608740667139	5.72193585371922	6.19855537798734	5.84126667917561	6.70457152452301	6.45479552449481	5.37122989967684	5.32089861941005	6.02917014143493	5.41922594955461	6.46863682062665	6.38090507223514	6.8786418744175	6.13584409888033	6.44006243145356	5.98299933670618	5.47343341104971	7.0781836885325	6.5662693027914	6.89617774413824	6.51689038351343	6.52392028927402	6.591859609941	6.6977028896797	5.76390812790787	6.34603422437199	6.33603496547143	5.97326077750042	6.19527717696662	5.97089683864229
ADGRG7	2.77115902509877	2.85780606162629	2.79241688499012	2.81215541121721	2.93248958814866	2.96527210935759	2.59067591381262	2.88387089311959	2.96295955901744	2.9985470096365	2.86442913806152	2.89583605438303	2.92920949478198	3.05209102403062	2.83469174332352	2.72054335241711	2.88260348189122	3.59493364572968	2.94434252993092	2.95980167030055	3.01919000657547	2.94994397290453	3.00560873623823	2.77623839265933	2.90193965047194	3.12061272604246	2.83434447334712	3.0530766542506	2.93171433343241	3.14007964826769	2.99684230267529	7.51287471199729	2.86600777533565	3.04003790181059	3.10664122798845	2.97774522047376	3.05878277543815	2.84969502604778	2.90322374607563	2.8954352107253	2.90035186712874	3.09738961704357	3.01902119817815	3.06592264081143	2.98837805022037	2.97353452458931	2.888397024828	2.85427204643383	2.90766027741914
ADGRL1	6.80379159543094	6.56929107720165	6.99071249935049	6.74216836047661	6.00239965840053	6.00708388011631	6.66924268289153	6.10535739311659	7.44122879587294	6.52542509511924	6.64339786673619	6.56740542446534	6.64475763381149	6.60296012009363	6.84481232807705	7.35575948203082	7.03514109880596	7.15123928611247	6.54205245371485	6.37951869916124	6.62642144385091	7.52386235019889	7.47511324912779	7.33556235279245	7.14686354115351	7.01855636673304	7.78021251965016	7.19485191691994	6.97092449633132	7.16077825026893	7.18485434742368	6.82225377072988	7.2972152673623	7.04509408851949	7.31122632511753	7.01159635564786	6.49940883305035	6.89992886381324	7.08444514545063	7.2192230580852	6.7887264881272	7.05318460604799	6.76576854814545	6.7128168935577	7.10937747714707	7.05447739422168	7.16657603140785	6.93307428784374	6.95763676091781
ADGRL3	6.21350858481162	8.6514083177804	6.53262741791599	6.37295783344853	7.34922895556964	8.89604857083518	6.84806370555364	6.56685934706559	7.06787678088801	5.92600770043988	6.75062065729343	6.23766775057902	6.69158502193867	7.2474106319373	6.76358258139676	6.40682114902095	7.44662851836884	5.48802828422988	6.23559901701574	6.26744909221748	6.43536101429586	7.00972530919183	6.85052147707953	4.72273797535538	5.875899845885	6.27044117226272	5.69741037676102	6.08059051085772	6.46611882479315	4.99193358513749	5.50356308236891	5.13752464714879	6.6442753584662	4.70564363503473	5.69752165055277	5.79390330880605	5.19127737772665	5.52054757667572	5.18545262403046	5.09996948904681	5.47443253389249	5.40083328874363	5.61262734727809	5.76270101984641	5.9797900609282	6.67434170558136	5.47870866996229	6.32719697929387	6.29280042358022
ADGRL4	8.61491728918069	7.63343984653316	7.48692537537489	9.35156629843575	8.68548790342441	6.51324202442889	7.87896693541391	7.42525113067774	8.47481294979162	6.53120407138416	9.06732738643234	8.71895802417358	7.49837734605102	6.93650144373394	8.13140333251473	8.82724008549523	7.21929733156026	8.57737056116411	7.73245714308699	6.81678490023333	8.47471512284451	7.82639987256537	6.76427522668657	7.10482084595496	8.50713802345163	7.92435914520873	7.70699647531908	6.41694013209574	7.26332240850098	4.37594562833867	6.78627281479749	6.38364176072323	7.6909769981979	7.04250723163263	6.65929459938167	6.5836211735633	7.95574334111	8.01487367952404	5.66006827786772	7.15920717218745	7.05522945884336	7.52225999989734	6.67978447971338	7.97123015471397	6.87788353305723	7.22066930079899	6.10433700500703	6.80448901226508	7.43826399460823
ADGRV1	5.10378484169096	4.73154563176287	4.47837060914651	4.39615640461716	4.33758230370875	4.88733196924893	4.22791907539009	4.63813181795005	4.45556576964569	4.59137447453507	4.18203117357202	4.55713708201065	5.70530686419172	5.19669690105371	4.11722180013041	4.19826899014408	4.48845110666711	4.56257097109273	4.77983285896982	4.87716746230677	4.41208595985934	4.93548971986683	4.19665858054587	4.43616130555104	4.30702254643414	4.3074343958864	4.63008617805769	4.62936730269558	4.39909938883026	4.64500510566661	4.38527520282766	4.34793807715378	4.47837060914651	4.1261480960022	4.61697013337449	4.44769784636585	4.42704476881671	4.24676288352621	4.50488265261248	4.52149500071731	4.19550644883764	4.28600797890563	4.51000893550179	4.2672927106918	4.45823283882651	4.49287752400516	5.23422385023565	4.36781022305716	4.59347723007168
ADH1A	3.35634942317705	3.27486039604418	3.52623119220153	3.81093734686685	3.19826170785519	3.38557348848679	3.30278086517458	3.45622325519184	3.40406280000902	3.9226650648185	3.3835451195083	3.47652562796284	3.08515530189355	3.60871072544677	3.70060464556921	3.61352059066214	3.23866459546875	3.11489633475358	3.38293176508658	3.90581942327676	3.3537390281456	3.08652346180041	3.3357218024308	3.14188547423412	3.35761284371828	3.64415974329533	3.20154911360904	3.2257538669625	3.32404316909171	3.25093406979269	3.51659216843411	3.24796108263186	3.25948346055186	3.33126801073261	3.45089702996113	3.73536542736675	3.24368850712955	3.47379385751197	3.28404907839255	3.05355814234157	3.19408450893047	3.40587497273135	3.36075411054801	3.39497355548233	3.27157620915123	3.14228478863758	3.22761405951339	3.25045685671064	3.45682884541975
ADH1B	9.38958198350851	6.08880082136907	9.86463381857249	10.3604236529941	12.668266253788	8.64440384224837	7.88293236991131	9.43338789124666	11.1166454655095	10.5906746464344	11.1780256780123	10.4768904494857	10.3016878971686	10.1253930252556	11.1781268720599	11.4840717730679	8.73403789310614	6.70394712039598	10.2128612461161	10.6267448685133	8.91594103671697	8.17085755000791	9.1822336715039	6.32628867374283	3.54425237411654	10.1449428935556	8.87088160183605	5.59646679457523	8.3443827103332	3.47614652679941	4.77339287007988	6.15274236435071	8.8649257821594	7.12104196502023	6.72674491270062	8.34613422767315	4.3136782009226	10.1704185978337	7.76284832547495	8.14130113695621	7.51788219758658	8.75155907233212	8.44844729194314	7.61330470957238	8.19437509252628	8.26834408259869	6.48556766254961	8.98113209665465	9.80716143742229
ADH1C	3.62887442188467	3.34735927370889	3.98675692496086	4.09476633347469	6.21376128871081	3.5500944384362	3.2824160701203	3.52682339565071	4.17022954324077	3.96565679763332	4.33821896683835	4.36839197121962	3.8501780358951	3.62499725466222	4.13601314595154	4.69499366810531	3.67532924564941	3.37917346708977	3.61486910213546	4.21479616798443	3.56299050110761	3.44555813389208	3.55627535802699	3.38125131709162	3.3709441689135	3.83637266783795	3.45238364810356	3.61649918067178	3.57834506228537	3.42424039819795	3.72983331281537	3.38471503884554	3.526613572889	3.64609246368713	3.2699373690155	3.5664024704294	3.46558025688821	3.69044352939207	3.4964497119801	3.40864947856933	3.28459201148642	3.51123119244375	3.45965330338394	3.3341040159464	3.38734988181954	3.29712395336708	3.61471799020896	3.65521358812582	3.66477289118606
ADH4	6.36294965540712	6.3049513750161	6.39098241899219	6.03013747131072	6.28360996891082	5.95231303934012	5.89967251275854	6.11094981921834	6.12890561065336	6.10839854798438	6.20587240007672	6.43947962534033	6.56823444554867	6.30412195637163	6.62819120905245	6.24430284245233	6.41007268984575	6.1357154079514	6.06300738446773	5.96228570791713	6.18589866213106	6.22061703374175	5.97735601242579	6.26334505088833	5.89754153897748	5.76435203693815	6.02644803561434	5.77401898452899	5.96767757526891	5.89846522755427	5.93557953703827	6.27009139699215	6.26759356463011	6.19145037361239	5.70693298916297	5.73271430262633	6.32260635252691	6.06934490512458	5.81052711355829	6.17614059123829	5.95664367180522	5.31732467748317	5.9149879753134	6.29032188592291	6.05268615101082	6.00548594316844	6.03080509224763	6.3993085545618	5.8774919072772
ADH5	8.92392645490108	8.5286830260714	9.17762583686152	8.90749177989808	9.37142372977884	8.88135364372145	8.74502379534689	9.09380150709394	9.0929338955831	9.27639812194434	9.2875619457641	9.15567672497342	9.10369859917886	9.11381087014023	9.14825582117417	9.35773171648278	9.17843689889233	8.8746351489909	9.03696312629422	9.03549126634417	9.08128865837067	9.40403948361714	9.33312153090985	9.81169162058336	9.50065630833563	9.13514627608506	9.02633609227419	9.15917664082863	9.3328911143172	9.2917761722799	9.44896117098294	9.24364324199218	9.43766021849289	9.43529712626838	9.57768411012296	9.35709981132172	9.58469731876771	9.04833697246216	8.85865157542776	9.08680496151491	8.67979932293384	9.2090917806492	8.73460033265457	9.26946533359471	9.21647669897508	9.16107005980059	8.90867620775791	9.21780335812563	9.38411548806868
ADH6	3.71719939103477	3.72100046276281	3.610884615343	3.90477288228759	3.72573767877264	3.51247993844985	3.70499953894493	3.53465719673158	3.80132980405755	3.80259836370874	3.5708308248257	4.72043243902261	3.73653950523248	3.9060187460786	3.99676660474583	3.75212872304791	4.18201870509211	3.90687596008553	3.67597122196718	4.46263518339989	3.87742164006491	3.5214513957896	3.71914885570469	3.43314644541381	3.56963205227513	3.76729492276909	3.61275542122534	3.73750886952516	3.641198712512	3.70677657513611	3.67658987429567	3.65179477189348	3.38751966819417	3.83413440613438	3.7276967130158	3.55083087487899	3.62280927862937	3.86651184214026	3.63146835519976	3.55358711514825	3.60278389771984	3.58403408992279	3.45546587686289	3.87849169260991	3.39365209613754	3.45846420057117	3.5633259735752	3.58985245518476	3.84023119764682
ADH7	3.7543136351347	3.87062958403448	3.97981354585644	3.77985935956715	3.98585081310363	3.98737869011091	3.80189599950761	3.98036039259643	3.97772496027223	3.77470770123093	3.69834960336568	4.16517350872535	3.8286409821278	3.72376937189287	3.67834215589992	3.7193537450537	3.91040359691376	3.89709746823578	3.89881598472967	3.88004055584694	3.78855997404876	4.77699750870089	3.82887561796736	5.20258777565263	4.54779795856644	4.04417062212881	3.95280206994112	5.49071726141598	4.12328227880412	5.09280443516368	4.76464702934331	3.93425161413638	4.33474515966726	4.97000583760422	5.4348083255144	4.7755335251363	4.9948866424668	3.9109001739034	4.1593352513556	3.84908111875311	4.26017928253581	4.52704083293741	3.97571636963558	4.92679127747959	4.31791432400813	4.16099453230874	4.40877580824545	4.8881136817955	4.34190699861175
ADHFE1	6.29289076273453	6.62741330843042	6.35790060238955	6.40416766400901	6.91733595658528	6.63094954692678	6.46383400860357	6.35190347281742	6.62292934838857	6.48949791159424	7.13853784772603	5.96470814012054	6.72107149563932	7.21402657207379	6.51549591149964	7.10271567971762	7.09691795623017	6.33668640844403	6.57441737372973	6.37321646704859	6.88058410186611	6.34411632685891	6.23296881622393	6.16243675189788	6.02084499806698	6.61625684500277	6.42211848102218	6.61170501465204	6.45004183109766	6.41210437717495	5.75159892860904	6.13141343800293	6.51626684497248	6.24500795616529	6.46580329812439	6.53136635761525	6.04078798920609	7.07753011278042	5.97000126889496	5.97599282655278	5.81375961441719	5.94250277294534	6.36501318552977	6.39588115773625	6.08399466142971	6.58761050591238	6.22131902691997	6.25444889703672	6.33679529524949
ADI1	10.3557833496087	10.0649249919994	9.35217296036165	9.52574622251405	10.5957810582652	10.434421421581	10.2205312503752	10.1329101750984	10.3779024369902	10.0815522323751	10.1181943111855	9.39826236639986	9.72233939313556	10.0607375240999	10.1588305395359	10.3503219923114	10.4753046938089	9.09117404317643	10.3177185693744	10.3848910947204	9.7023413270059	10.4095430788327	10.0395220409266	10.8838213441604	10.6332094058072	10.1670896069159	10.2297299971766	10.2530516612085	10.1925552362438	10.5984145802199	10.409484994343	10.2632028803075	10.307641601859	10.6735717339876	10.5824458853874	10.3339692660747	8.87007270384424	10.08798897993	10.3463999185361	10.4084966078491	10.3858153755373	10.6320388125665	10.6979834389586	9.96497704730927	10.5186616137016	10.3168798197254	10.1194201396699	10.2506021376266	10.4401300904491
ADIPOQ	7.12834695010489	4.40377434807312	10.2743976496631	10.253337429446	11.8328378673393	8.58361454189277	6.30920405268542	7.37133242574416	10.2168585337251	5.35173108720034	4.27160615211484	5.74808677980888	8.63672327577493	5.55303531199597	11.1568156735068	11.8213381824557	5.55376794745983	5.03862981853821	9.46289849536828	9.71725512093074	10.4296034563332	7.22178971985411	4.43516520003782	3.81875120751543	3.26994189516945	9.0401902979556	8.0525403871717	3.52678553467293	3.93261969803866	3.41779772500049	3.45572595797215	3.57785740338337	7.57971624309714	3.7614265687559	3.69045292814223	3.73472318914951	3.53678787000282	5.81997727138298	8.61265369546522	6.87390366648595	5.4987100149842	7.77608630355467	6.93192200153284	7.65930201159743	8.08179005792792	7.72868343441775	5.00599664666018	4.76242448962822	9.36305455659593
ADIPOR1	8.58227813171693	7.70569617547622	8.19926582862861	8.66868987394265	8.49934205385294	9.20043489628043	8.90788167697562	8.95352550919325	8.42813183920812	9.33054621518524	8.60802509530809	7.3424773308092	8.35857841295421	8.58966518083764	7.87936718933656	8.181145209843	8.43670170602235	8.35079170614397	8.74022081002785	8.92952404442167	6.93825159702734	8.63827147742123	8.52217537253801	8.79899539672714	8.93482048130829	8.67159791385252	8.41378548938184	8.83248440412324	8.29395498560427	8.94426912038384	9.02098481735878	8.76432927845326	8.698525197321	8.94773440632589	9.00351139530416	8.39445715948536	6.36274266274152	8.38961300917644	9.23066256829087	9.09427105997716	8.96915342381727	8.88444727910802	9.1130141811804	8.74966313053819	9.01604916363726	8.74339406915749	8.84196688150892	8.74962637585467	8.66745376508158
ADIPOR2	8.63269609932158	8.62990626729481	8.85190828673786	8.81280748957101	9.55498158728952	8.57862120644036	9.24430246893658	8.9571958103114	9.53017281869889	8.89035750038871	9.06259533330445	8.6631548617942	8.45751272671402	8.67052454512138	9.168639707222	10.126356930167	8.95378109498174	8.26442874340043	8.55829796568568	8.9818020590205	8.64205543524981	9.05529058549106	8.95945961723308	8.57748008459973	8.52998899665426	9.01626185176806	8.82267050228245	9.33366600837013	8.65353291780248	9.22686593846736	8.95417566440966	8.83843937695459	9.09411759594789	9.16819680657105	9.23846234397334	8.81878773867267	8.70540397670649	8.78920491576539	9.31868876147099	9.00773238551219	8.91212163986599	9.25437397733583	9.20407409599763	9.21793231368427	9.31657720510587	9.02086366647119	9.07696927459387	9.33955565363523	9.08884004978719
ADIRF	10.161793788567	8.87979574038028	9.55487503028425	10.5763448701387	11.5832317033156	9.51799971599599	9.26539291623695	9.60252494568112	9.81298591154099	8.39062460847703	9.6978059885695	9.95196559720506	10.6953293302315	9.76727445856577	11.1209997221488	12.2734701103453	9.96917479753873	7.95967317273234	9.60700773554181	9.41388472844909	9.62535570895553	9.49163830662951	9.77436897030092	8.52485477796419	8.36250230951435	9.73938518339157	9.83693655115909	8.62699382016662	9.50593942745541	7.95666882403501	8.5742965794862	8.64212295498798	9.67323212695442	8.05276155475293	8.94860111683695	9.32439907344678	4.78462448385533	9.24771717941609	9.1371876502371	9.17506153447047	8.70747310097485	9.32809731828121	8.87395177019471	8.9039762330604	9.19599768152688	9.71659302844304	8.92070078754766	9.29174754677559	10.0417176917223
ADK	8.94641189603194	9.14843213829491	8.70609300562591	8.72722310989165	8.82466788375237	9.24267225456518	9.86640597379394	9.40616609541125	9.06667175699029	10.1940231739297	8.28431616342254	7.52676090525215	8.74108532777415	9.26611166104527	8.34950845819266	8.53230794803175	9.0490359778707	9.22309446678485	9.28299770110625	9.63484123331031	9.17817502928703	9.67809170735662	9.81635215449107	10.1191892603209	9.74745415681658	9.62928048174772	9.90383385111468	10.0570905955786	9.69290323159895	10.0116864628231	9.96855446780073	9.80693908424495	9.59957708145679	9.38291916062267	10.045861385037	9.60536417852265	8.78357559309635	9.15706237672665	9.7317126493579	9.6498712045527	9.53892261011413	9.74790441398261	9.67531193624553	9.09073288988802	9.6555972097807	9.42316021452877	9.26455709211916	9.22310058784846	9.6937917825485
ADM	9.20629337841902	9.58153605535802	11.1755564514254	11.0212115556608	11.3959531603006	10.0979082276993	11.5174238513945	11.2082490182151	10.3663269673314	12.5448350284567	12.0334903057	10.4043830434488	9.13304582271041	8.46665160085036	10.8640628016896	8.99024417166831	10.4436582150891	11.623529087788	11.0045073217834	11.8632728967227	10.4838912118903	8.39042326740424	8.8669583032417	8.38122660391284	8.98078254441286	10.7743390922822	9.248508279898	8.34345037820788	8.82496203723812	8.49482749577984	8.80933355572166	9.06265869135174	9.09963543874963	7.74363385872515	8.69636042947362	8.51442084786736	8.2688070003526	9.3552766644082	8.47180565446039	8.4364743750492	9.08892411644359	8.69908192603368	8.40440650873268	8.57038952786677	9.01793566493799	8.74880618840989	8.39953277314878	8.91338917656712	9.23853990647638
ADM5	6.35016176944513	6.20664573876493	5.95342584606025	8.11275468228249	6.14033192950051	5.55306637826389	5.9885370823399	5.95973303257851	6.45699402307636	6.17269799234601	7.48516678824988	5.80542840232325	6.27586632297246	6.08075045262775	5.83652560811258	5.99817213150331	5.45591699243053	7.20967217090478	6.26628268889046	5.91031612896311	7.17527604156665	6.40542293673028	5.82339459342054	6.09518839886394	6.29785208568981	5.91059195016766	5.86920662685975	5.9241639417944	6.05546274436871	5.65787353872091	6.05301053455041	5.997022743616	6.17574518494968	5.94439194673458	5.98029851844102	5.59323353076464	6.09245027491178	5.85302094510987	5.58856596021234	5.87239078808964	5.52812542457222	6.11040731551358	5.89067284288339	6.05210269845755	5.64387011313817	5.86344907992873	5.74167829220642	5.87157870667179	5.82634007017449
ADNP	8.67053958037903	9.26850480074362	9.37875506641378	8.88064272767171	9.06871874711278	9.04543984840983	9.4097440777243	9.18564849173885	8.75054531287158	8.78022227712819	8.4380749450285	8.2136853882366	8.61635195295555	8.71638384167729	8.99758243247807	8.6699241104247	9.09196293214447	8.9855282243304	9.28250771147872	9.49882183430966	9.4896032748689	8.5819997886524	8.74810312632803	8.81102116240765	8.70589987575502	8.62688711466269	8.6714742818647	8.50388061831844	8.78972734366472	8.72505467660218	8.65498558689652	8.53236907745545	8.69828774603923	9.05845949841087	8.73985316290813	8.82073457238495	9.39059351344548	9.11380575731541	8.53737349603821	8.68120833941856	8.74583339850873	8.6864061838211	8.94626964033226	8.43347042096205	8.45993474706431	8.67280619723427	8.18400421488354	8.44299830767785	8.74871248769227
ADNP2	7.98132876694085	8.07909518875091	8.35771850600679	8.34317843113217	7.97281888704389	7.85254226911831	7.96895210496173	8.6337209409984	7.87314945772922	7.80340661776368	7.49510649662133	8.40462896190738	7.91356052658386	7.93925296068184	8.52073571285633	8.62793883057812	7.9290658692231	8.28894839280701	8.48071024634404	8.78919852387777	7.41593913870899	7.88972760656219	7.81632309978219	7.76357344792762	7.38462865676315	7.22543580355891	8.02278004371594	7.84062026975506	7.59803615980476	7.52577239143794	7.58974604087014	7.74992654838884	7.56710753560173	7.85898358527803	7.45657219373835	7.97329368987799	7.18461195744482	8.01601583027512	7.77348531770002	8.13691489303496	7.8210629372336	7.83163669982808	7.98924509243835	7.50665680137553	7.96487181447809	8.05114417918164	8.00933129236164	8.0830841917763	7.93171937326579
ADO	7.19950076149238	7.60509070706539	7.63073844496351	7.36499705023802	7.6582240507643	7.97329068770216	7.96740659318953	7.71353515683026	7.72526580322437	7.14763838117849	7.21358541336139	7.45978291782203	7.00717846674026	7.24495199291996	7.26388365120415	7.48084123495277	7.26449576567369	7.68665425181957	7.93615345483091	8.22859796285842	7.3132466947036	7.5301680099015	7.48810582838325	7.26529941943452	7.70454023134044	7.22502121439289	7.1909901977124	7.47075937808182	7.65835190517757	7.62380136575247	7.31626507876288	7.57316492586296	7.36272780856651	7.94429064304916	7.48528838023581	7.63302681334854	7.72049210575154	7.50830873470007	7.37702528861634	7.33611428893401	7.60020575495284	7.49607727280309	7.46555340524266	7.05020670120079	7.17264484519624	7.42710077574998	7.34364732377329	7.12526266543631	7.28626323349272
ADORA1	5.66679755996728	5.59296626585482	5.48574232903952	5.59764591234765	5.55179873903723	5.50634262675712	5.51296439308164	5.64753495452776	5.63651766013286	5.65413338504847	5.332941698	5.75344313034843	5.6052022522542	5.92172191747684	5.56378071010126	5.68587664887171	5.69100053008326	5.52562883967578	5.68558528503006	4.99498723057554	5.50752716868491	5.50223854432637	5.66151127595665	5.62120226013273	5.4006533837109	5.5310844062687	5.51728746893418	5.58795284714811	5.4811815941007	5.70249880863606	5.61926019728377	5.72721200814198	5.68280850959118	5.68677327163541	5.63913281939247	5.59946271711623	5.62046135029848	5.70763124372931	5.72238198852454	5.52975610459877	5.44687990010784	5.4300093807633	5.7307764554948	5.61274955472826	5.54473460094767	5.48723837521035	5.82556610079417	5.86603826144816	5.59499106349021
ADORA2B	6.76181786924169	8.14426838350313	7.24161172361134	7.57874165294151	7.72085301561959	7.76304443106236	8.26668274736857	7.81785528862591	6.86146152323515	8.41507567695187	7.24263065448013	6.76226099559859	6.87036137205057	7.66990151895677	7.68767756732699	6.27279684069926	7.47522942673342	8.57875759589063	7.82609939275107	8.78450473016726	7.4399918665638	7.82713750515293	7.66560729821807	7.43870910939752	7.82742017252821	6.68032024632878	7.73453232835974	7.68047665913941	6.87473243679901	8.13074490451856	7.85018194922432	8.28429199033567	7.45969869845192	7.85539072018316	7.60627629834365	7.61847667324989	6.37001544880596	7.79514448641998	7.6178017596188	7.50249553680153	7.49881159561525	7.24913590523919	7.72525227308368	6.92564383198007	7.27071452059828	7.69658841780157	7.427090658074	7.02500235930733	7.26702814094033
ADORA3	4.56027037015026	4.24721495655698	4.25467110457286	4.18179839830603	4.23355087687644	3.94880312753839	4.05621147115155	3.98976006192016	4.03003765790806	4.65772027430126	4.46627273223832	5.46646295837049	4.07747303475617	4.29860443343886	5.13868266643418	5.06155111217635	4.30486831405687	4.84437025930915	4.00771460183933	4.12054194351572	4.92754986510224	4.36403976046775	4.00687211883103	4.40440646215047	4.22481606661095	4.41954244893077	4.12744787749384	4.40353409650949	4.84314404808502	4.30127885833518	4.1557790998883	4.2825067263509	3.87077369721926	4.45444964593134	4.35031283649802	4.60830297109858	4.68413656727284	5.06724377388502	4.34806414600152	3.86330866667377	4.34290571686203	4.48765759533302	4.33695481271559	4.34865711217103	3.95526067072487	4.20447062874153	4.71957784144124	4.43253364334288	4.53011557744901
ADPGK	7.8548639707363	7.55089894635758	7.77880857459484	7.89290529764577	7.74167338379801	8.13477453305576	7.81845921779944	8.10988523523127	7.81526290853365	7.79589243509968	7.99181911183251	7.52000833849666	7.47345741430554	7.64401026593965	7.78782771999806	7.6934702276573	8.12393545378719	7.82697530900775	7.86985634293232	8.10655078609388	7.40564611953928	7.92482947235092	7.79952918381397	7.89615152735995	7.86900255486061	7.77126589971687	7.6947016470458	7.58830598204849	7.93074346484296	7.70634035493297	7.98799607425081	7.83109510155863	7.85965669545874	8.17085755000791	7.84317150872648	7.84937303112557	6.70068664721043	7.84327822433206	7.58042217868456	7.81870836004345	8.05024495169117	7.6779226550574	7.72758190759394	7.58678497280281	7.68219065128581	7.79113723298446	7.79548727797546	7.71704879100673	7.72319396359573
ADPRH	4.30313509467995	4.54247338160495	3.91819858647497	4.75554332208374	4.81382030899082	4.08617207375412	4.59732411965446	4.31755039693071	4.579373625468	4.27509333408665	5.02780736824891	3.75366667129291	4.42598006485012	4.36695513816978	4.2099613382882	4.30185467471129	4.17944585340275	4.25113951865968	4.4214390196701	4.26718170036332	4.55643390996595	4.26898983303991	4.35091022983282	4.42759421487235	4.73274795630945	4.73325120274471	4.35547717028477	4.34821855065943	4.87346857263919	4.31746752645794	4.76001190073587	4.53901619998828	4.56651402286437	4.40867156933371	4.40969197186781	4.76722467728348	4.87965368081199	4.65565983655019	4.38904314426472	4.38972153254672	4.73660024524152	4.84804462839323	4.48157766006399	4.18501743393561	4.29813190056141	4.07846255367297	4.71911015343441	4.11144083432079	4.45406208538783
ADPRHL1	4.65417376766543	4.88719197479432	4.79632117384109	4.88450191023807	4.73767422628576	4.87901083904817	4.71001622812356	4.87808707243489	4.65933177273318	5.00111607573009	4.86717692335147	4.60560046364794	5.05876184703544	4.99290397279146	5.14215722336039	4.90786181637798	4.73931877949409	5.06417920446773	4.602467799649	4.8168260858601	4.85948614582583	4.79013231138976	4.99680275301539	4.98987988824368	4.81882733228355	5.0475720772261	4.73614290547223	5.04140766389507	5.08646698551247	5.18696148336297	4.73797163311855	5.18267060502027	4.76595908395646	4.83417507573148	5.07547205588202	4.86769899157439	5.10549576081659	4.95593493295868	4.84746732818616	4.82498543899547	4.66054141705695	4.90504180814987	4.67646607206561	5.20013199542804	4.68980194202591	4.86384847573541	5.03239089760174	4.76612379196845	4.84697978368305
ADPRM	6.72805454307453	6.86364554421631	8.09555438790376	7.94908659310833	7.58044303289726	7.10043982797744	8.27381988500999	8.0378394819427	7.78123136687352	8.06188224745413	7.46919509402278	7.4552618185525	6.66850427321422	6.82766600341095	7.10002881523122	6.87536837018218	7.49765990424018	8.10242783629481	7.26053343710431	8.04660536234244	7.93060985233061	6.99668260345167	6.87698563055328	7.03966494208538	6.79661458262815	7.19986121317478	7.01519761924375	6.78930223021924	7.10354544486014	6.9095726792418	6.7702271111207	7.0723984776226	7.08358919472021	6.68495050062228	7.13158327217918	7.04934278083132	7.52272760829759	7.10691161381649	6.78172117849494	6.53874002627493	6.55638324287701	6.63130974642313	6.92538410835834	6.55200659770466	6.67655336120692	6.64736495307633	6.7276479337267	6.67745072859419	6.89269081421372
ADPRS	8.37064634114046	8.98765701616344	9.08794397575717	8.68688086364633	8.31129050483825	8.12833388091084	8.6307852675993	8.42872500138571	8.69783937319764	8.91118737070583	8.60330944387889	8.73970976291453	8.2624391819281	8.17877473830444	8.13556811911622	8.05047024623255	8.21056172611223	9.10467426461592	8.18873693059039	8.680324123102	9.04922639349649	8.60161946664812	8.69241617113418	8.60330944387889	8.71326694889451	8.46317240701623	8.73612706263986	8.87320273917354	8.60802880065569	8.91615127315064	8.68456397640975	8.79216811702659	8.64963155759127	8.92931627749552	8.86182719811558	8.81384031489573	8.30635900922729	8.59585955828211	8.94729817125203	8.59082326150381	8.64270318211339	8.69284509809829	8.94807733214109	8.8217841538707	8.74345107293268	8.78995959583153	8.76968824508869	8.56633143029893	8.56389531102942
ADRA1A	3.13993715663794	3.52779247464966	3.33121412482556	3.10386599272085	3.17049489915941	3.26344970014041	3.07047268450364	3.14359985285858	3.11412888637006	3.37190848780417	3.25861503809209	3.35617024624651	3.32858709548201	3.21171383381975	3.51680666025013	3.22852904612939	3.3313681762939	3.26210683984819	3.14826368733334	3.13626814602949	3.31960468282802	3.40988393495986	3.2523409078265	3.0509247707905	2.97885681295691	3.41566439069593	3.36015497177941	3.14851419259305	3.02848499141738	3.22862034462166	3.18247470376914	3.16508844346706	3.23389596047268	3.26957675875664	3.25358980765134	3.22320185465637	3.77431679502289	3.07098891562251	3.2237927889179	3.00624037168169	3.22432452767967	3.18335815876348	3.08661296480016	3.15327023091263	3.14419251556686	3.20050489998993	3.29574199581887	3.16759954252316	3.13124080879065
ADRA2A	7.76856877949356	5.91982007049972	7.63474443139272	7.96394718896874	7.17230043094087	6.69390758833053	6.3967376273097	5.69189528253735	7.0238307402222	5.82449821357704	7.05698293693728	6.67285187733202	6.92130290003536	6.84704025223584	7.07439590492351	8.31601206521557	6.7512367156137	5.76913361421951	7.05970621690842	5.72411224991013	7.53206163571038	6.81092150585288	6.80982177682935	5.58599522153842	5.89327757198532	6.75945739386136	6.83576977316048	6.04541599377858	6.96154571502134	4.00659407992963	5.05961287609637	6.08571233042283	6.19751427074274	6.47877695523572	6.12897548963064	5.65123552856241	5.752140643903	6.86043402467842	5.03851319178891	6.11688385794951	5.78965637161459	6.87070438475726	5.9318851902655	7.15795575849007	6.30087029788588	6.62738537548017	6.05630587288692	6.94143938219327	6.45989872081812
ADRA2C	5.64263303018815	5.10634113505891	5.15989152755569	4.99603381332515	5.02859444187084	5.01800357535743	4.64514717091935	4.9292257483161	5.15222581424816	4.9377547443161	5.17771699167375	5.90713443937887	5.25762654237143	5.165107132465	5.70700406177863	5.29884369133598	4.89195460556961	4.55240895770132	4.64113437000175	4.6323719325896	5.49277518779368	5.23561296452277	5.09959761439605	5.20867313673704	5.18483342076363	4.96211822353332	5.12022473249271	5.31924255247116	4.95241558730923	5.12467563315502	5.00410721054221	4.46924420247859	4.92134132564912	4.81367198029135	4.86306732120835	5.0548513619753	5.05748418513454	5.07895641318382	5.49119398523844	5.12452360679405	4.61896547195852	4.67333641263616	5.21406972344241	5.11733948707875	4.98394758695812	5.16259915198897	5.09696663088018	5.05498978669491	4.95156234701841
ADRB1	4.23375940817191	4.49666881685837	4.52409235670232	3.80193647365207	5.43271806773185	4.29794780044357	2.9475021135014	3.26444279704574	4.28156201584411	3.37613563821467	3.58576762842485	5.32828401762328	4.07159439937073	4.0964728948083	4.99550137370324	7.20392170238217	4.38704284692995	3.43329591042186	3.99506795977585	3.48420745132092	3.8503380817788	3.4935297915075	2.87080910404136	3.06838942208006	2.96038090446451	3.27245014134647	2.91236499659634	2.88551246495329	3.23726778253411	2.8721937874538	3.05682583323333	3.27342473694772	3.43883176867982	3.40547461798769	3.17743358433376	2.95051483841379	3.23744847185798	3.25467278396092	2.77968382941651	3.29566132970117	3.21385267119036	3.34193424251513	3.33161650547961	3.4529421610329	3.21514544603278	3.68630773799141	3.25581227328629	3.09346082490069	3.07716005065758
ADRB2	8.91958841411515	8.34907312558688	8.93946329316404	9.32173360590912	9.1550082041748	7.2415566580075	9.52507595030897	9.86806823622664	7.84025663298505	9.32690638811847	8.19348483652336	9.58857778332566	6.70661307941036	7.2738852145571	10.0891691418233	8.81457588767817	8.25363851445465	9.02087595739336	9.79087699471418	9.83884079251515	8.17689370097464	6.50155126312766	6.7488814918294	5.7614259143986	6.23722810191375	6.26528581672464	8.23894409486561	6.18019528790951	6.10206455423848	5.76447259063544	6.12608529403145	5.5956925057001	5.62467346231939	5.50004137430382	6.38636783926925	6.5235324417184	6.97789322836549	7.30461076958785	5.42240498181909	5.75405484389074	5.68276439427737	5.16471030453467	5.41295415055975	6.48037524404893	5.49916102838293	6.21691269647585	5.63211359943782	5.56400288598391	6.61506337433485
ADRB3	3.95575073382103	4.33738475813941	3.95275961372333	4.1596007648578	4.25509662108948	4.19336009408713	4.18961926275571	4.39747086689692	4.31712381099248	4.26451655272955	4.51654960875365	4.55314694917756	4.24155964888948	4.10351077718352	4.28341626311457	4.51061454638155	4.20838238741844	4.55912323525135	4.08345297929727	4.3418724473691	4.28736164507613	4.33072068702511	4.29365497543622	4.44883332612133	4.50110876234137	4.30193727747646	4.16166516030938	4.62356936347574	4.49777256988828	4.21737223780182	4.26646372544992	4.21009362136774	4.43648139381561	4.33635906068304	4.46503298020195	4.19302676661636	4.65854008169283	4.26039247347105	4.37629082699007	4.24907070815366	4.4083219880808	4.28769476893107	4.37474952884468	4.37743569843408	4.35407986454819	4.12847689691541	4.57831794345317	4.39655332261729	4.32394608167506
ADRM1	7.85152418367676	7.96803270421059	7.94847964662792	7.66149923018374	7.98846468418858	8.21738053335237	8.13329027220004	7.89838998897685	7.97204792374263	7.63280521128588	8.11803710298024	8.09848194418132	8.09419496623056	8.06038239072352	7.43357397248678	7.88516738649709	7.96065009682098	7.65473303300244	7.82707791249558	8.2102746632111	8.10606879673707	8.31915576000777	8.39434643167216	8.42989600155578	8.41363231335626	8.16053815464439	8.48999266359615	8.54890539292516	8.21532765445836	8.54883505516733	8.66531209110706	8.49237664322004	8.32399559043066	8.26628331610965	8.50104104066724	8.09865200459568	7.30179640213711	7.92198516595885	8.67628725904177	8.59145154159389	8.71060608517844	8.69838614235063	8.59014961839088	8.26408108768588	8.66586686621591	8.5160955229638	8.69367194984503	8.83934375907833	8.19856669880808
ADSL	8.43325271207284	8.76727362996241	8.48223731717712	8.34971583434172	8.24191394563166	8.22713063710349	8.26152214648416	7.894590693138	8.64305923990556	7.85444954291393	8.38367303044272	8.26197736813901	8.16313265826678	8.13126821814433	7.98778502622362	8.43204494940439	8.31753439036985	8.55176380216838	8.15779967964549	8.28593682444421	8.35941494173704	8.53078337145385	8.56305928621318	8.84559271571197	8.81728218223716	8.52211572732288	8.55295764750801	8.54118764505661	9.05725926867663	8.593913667295	8.60497993983484	8.62799985067559	8.37001471032389	8.56019524330681	8.56744450682637	8.95225089447943	8.07893290051803	8.50633006068652	8.38269468823686	8.39946845095377	8.70321108776425	8.52900070827808	8.53664698849915	8.44664186891205	8.48037760473817	8.4154005872093	8.38514786164734	8.55694751118286	8.70273343719028
ADSS1	5.32845957912809	5.88402060872437	6.09398382462427	5.46239773757916	6.93507798158902	5.37076780043151	5.83170726943894	4.92462277304858	5.12120673875119	5.41938207342854	6.07551375165527	5.85657038019642	6.17060145568266	5.97368663672918	5.75714983799257	6.99358938300738	5.55859476240476	5.17291900261051	5.15488988762669	5.8244836457123	6.0933837276715	5.37774639971	5.4990127875299	5.4881516127704	5.47037278255276	5.21801608553205	5.35325162480032	5.49351487749294	4.99207362730936	4.80235899262748	4.58877287483613	4.81377578628811	5.65467772373248	5.07126246613133	5.2159388045241	5.03964409418816	4.51381812626439	5.93357529934474	4.9284369963661	5.09498745754567	4.73246463407667	5.14964434160877	4.9683984114836	5.6098919948273	5.36128805438921	5.47389062370155	5.01040615499005	5.27653141373218	5.24920261992259
ADSS2	7.53253379984443	7.39895241773699	7.56504427312068	7.60478899936189	7.66598230480931	7.75138821549432	8.27817366902002	7.92494006329742	7.93170809483396	8.01451232139389	7.87986535854281	6.67692247748539	6.8192502288686	7.27149131063068	7.30892863054153	6.86475727639209	7.61207673740301	7.65166126719682	8.49556582322195	7.77623670951154	7.03976955133305	7.30109130093302	7.43625405657713	7.45398427620394	7.55844090942932	7.08981924467795	7.39786346160364	7.22585146031579	7.17314676350201	7.54914468399263	7.27555580704979	7.37259844481513	7.30073412287967	7.60783700121804	6.93599775812533	7.45045612680726	6.27998760290201	7.44187688922884	7.37970822852018	7.45470685959087	7.56847942745703	7.5187589740229	7.56940022230298	7.46509552070709	7.49576759332715	7.45771718919869	7.22228103548641	7.35520377334464	7.33205478017491
ADTRP	7.39141137647452	8.95949390971256	6.60602216125612	4.97557357064644	7.12282418131273	9.15886939575791	7.76420189012697	7.39914466641448	7.17983788873566	6.64373392696338	6.64741426151071	8.11187485019865	7.52011135803893	8.71906246810377	6.52453101481813	6.90164507626054	8.0026485172053	7.72656579178807	6.86398276719492	6.8722335693999	7.04640605400679	8.1007393663157	8.24214780167351	7.50518906035133	7.21920519928542	7.3943512238972	6.91005370740775	8.64920405789219	8.4186253061505	7.97316181331144	7.28557017948833	7.41254213719916	7.87317520568226	8.47479452590991	7.62081997479452	7.38570187769984	9.4582830727257	7.23752972092656	8.33347515849389	7.96106887410951	7.85090515089973	8.23304724776274	8.54811233295027	6.90436711322922	7.78811529459447	8.24435290594507	8.11824710539597	7.7473112744728	8.50857430872332
AEBP1	10.1639537507974	8.01193537747347	8.87668451868038	9.82319782169286	9.2587723060813	8.14831710086319	8.1005217864294	9.01553347735014	8.42347047588513	8.13373626836894	10.0940601877165	9.9460645019066	9.95607821596219	9.61068053919414	9.7818323153696	10.093032311584	9.47405152713702	9.13010257071376	9.02221053618601	7.34438767850822	8.96875421158084	8.71506614941854	9.14105936935945	8.2396476709992	8.98986899691708	9.86162989038726	9.09252668196607	7.56947490708338	9.03749895789204	6.96915668984963	7.64311152106563	8.25747974400668	8.99266780413208	7.79158421210756	8.4521217912425	8.97077634366434	6.49533342193445	9.02564579454649	7.7806722908786	8.85870909201491	9.08648540568172	8.79497576998357	8.30788822534679	9.13130501586435	8.93511534824885	8.86759237013176	8.37189730495692	8.89167838354899	9.22274020379339
AEBP2	8.07474168855566	7.80078730797903	8.57749501833737	8.26742588160758	7.95001560779319	8.0582980496504	8.40039684226364	8.53229568110574	8.2312733172427	8.934455235894	7.91695017540865	7.36608837832293	6.9670928836826	7.28929868713273	7.73380585548786	7.49923616564791	8.23210303446789	8.46295171315575	8.23270293763444	8.15368849020309	7.84596111037514	7.99796416486815	7.86743227717179	8.02820970589163	7.92994630396996	7.71242369978488	8.03130343130088	8.0347229082543	7.6889468342887	8.33022002463215	7.93089287783035	8.02223630289362	8.14094797513336	8.35215167170832	7.95866182081683	7.98125330929213	8.81833856554466	7.8871668018496	7.88859969187948	7.82371220208331	7.64132162665288	7.71009865848779	7.58428635620342	8.4149702150816	7.91692302307581	7.48790133929727	7.49617149217001	8.00271668276157	7.6679635084339
AEN	6.2721905193627	5.99454773847726	5.7119072621045	6.81454373424084	5.82218807959844	6.14182407952268	5.9570323576126	6.09131607684901	6.04826281735662	6.52142921659358	6.50761979828255	6.60222185214306	6.17438500028448	6.13515580832608	6.23887079170704	6.06677922983418	6.15599139264904	7.6474367506729	5.90205950681654	5.57166180450653	5.65176831854621	6.25560074180619	6.56622382995128	6.23373574727543	6.60440773062	6.24993092308875	6.48172305640703	6.74650207774407	6.44207908967835	6.87796078206098	6.87493846754545	6.64110432850816	6.286317116202	6.46367082238508	6.50936341744443	6.5194692595857	5.89438763292561	6.14478557303218	6.64264396839003	6.40086678209963	6.39225460759638	6.35224777985907	6.49749409406804	6.51282104928827	6.29604138051208	6.2730173547036	6.52862607282808	6.37972835945672	6.38546677752485
AFAP1	3.04060306587296	3.34035751622032	3.13202565395922	3.58222174276972	3.79221862999434	3.09657777030381	2.86659249354041	2.72384067044781	3.16299655536674	2.77407081233579	3.48163439069292	3.87941486421329	3.753373129472	3.16028926395453	3.32515827676297	3.87020615061176	3.12921685814113	3.26578148438159	3.01543507231922	3.21528504095986	3.44965927498957	3.00512704809633	3.1078336627704	3.00679551264292	3.30228285134368	3.35928940130439	3.005394824381	2.88396689751511	3.18239293036454	2.80718815999779	2.60797109154179	2.94078228778469	3.17798643929999	2.80708107069128	2.75396486895636	2.96311664546032	2.93430809218731	2.92832831674396	2.63085804023759	2.86638352479127	2.87712186777662	2.90415793014166	3.0063207349678	2.83868615231211	2.72558481596609	2.93623608156187	2.6790031551095	2.77123174368613	3.31554706509037
AFAP1L1	5.64203649186901	5.93138513032182	6.36557704045065	7.09496770020105	6.84698246394334	4.85199735995597	5.66748021453405	5.2727426602652	6.29553433199421	5.69781542590078	7.7934584144535	6.67366908718643	6.0134379247946	5.40234938599453	6.26816203557345	7.13208487140053	5.84609548427614	6.2139427860396	5.88550675758431	5.56131611000423	6.30263753766455	5.57355045680084	5.39163528289326	4.60326613087891	5.69037596392993	6.35163557186078	6.25729967523237	4.97628549627832	4.88755067983463	4.97577143045884	5.11714733362035	4.48677457329159	5.67494016527187	4.77147830425186	5.7621774155558	5.31638636482461	5.36059333457049	5.50868268717686	4.66104485774984	5.35708326392287	5.48714270574861	5.79455446124787	4.8640149093791	6.40181272319496	5.51036053820584	5.52860767831807	5.52895558997043	5.38510163954016	5.75040507294697
AFAP1L2	5.92813319544235	6.76093420509157	5.76805939611907	6.27765549864777	4.85575474270806	6.90512168426807	5.06530673523973	5.6647343752001	5.22443236277455	4.48968476147386	5.79012812279054	4.17029955794999	5.16623962142042	5.24133608775539	4.7356773526832	4.97316309880544	5.62585563814774	5.79633922335283	5.03455858008582	5.58318512965638	5.14858661571533	6.9250036393868	6.373720094507	7.25906299411438	7.21938233135564	6.48621392482223	5.60447795544001	6.46024539563624	6.4305023676256	7.65735960867936	7.17591828006819	7.59131357286207	6.66401300361109	8.07526037734146	6.79353948292012	6.60958136444537	7.67829541115529	6.1512888789487	7.32096037940746	7.09788295582445	7.00442159092503	7.20151740717248	7.22830701279828	6.66571484830921	6.86420054285276	6.49337785404332	6.60436982756492	6.56410239350416	5.81520443773992
AFDN	9.60957583573696	10.1546229753924	9.40761893312748	9.67374073922976	9.13860629747564	10.7029448500994	9.18599614077336	9.40551507334626	9.84719772941424	9.19489436474007	9.76383718282903	9.57762418561514	9.55352329723484	9.82434825993296	9.33860053487574	8.90789698348836	9.92053744723992	9.29777871748223	9.6866940139549	9.19959692840235	9.68806149843384	9.47486854727648	9.54274729147695	9.11288414422627	9.13840416915207	9.27888173934254	9.6421537072414	9.50213728960599	9.1394366447829	9.66036861590857	9.47418020834755	9.44536192640062	9.60314201407411	9.44012275514686	9.27216428245427	9.28916433342524	10.0411458637689	9.23763515967149	9.86136540337914	9.72678594576275	9.65934540833082	9.78939306303399	9.68570107026982	10.1378481691175	10.032689051318	9.65837158631373	9.65336426663627	10.0609099862914	9.59901387082608
AFF1	10.3870536131791	10.0707270151015	10.3909311092847	10.3742139288874	10.1049143916844	9.50704465972518	10.3041907848999	9.7843024126796	10.2799933638875	9.94799012057293	9.98080703469199	9.87610453685918	9.55499733108196	9.89149855161799	10.5383151685125	10.0212416727041	10.5829209440157	9.1082433746562	10.0172609532655	10.3766284042644	9.73189385740006	9.46846184617873	9.54126485668245	9.13921070928998	8.8555437066983	9.08604438764454	9.33093177816408	8.7912669511055	9.27619244444649	8.69792783518105	8.70521996272376	8.969208271322	9.48441103033944	8.87008245305199	9.01544558018095	8.93117831044545	9.9788341378301	9.2389659280582	8.93137474091891	9.41535241652802	8.93462114320547	8.89503058517247	8.98820159085027	9.44405326835385	9.26358556707662	9.22990161505464	8.75577570560477	9.32499054643488	9.42199579047657
AFF2	3.69229173419307	3.71911201737717	3.50244229228636	3.46132350843106	3.68127243161029	3.49939951142685	3.66474706461033	3.78598738802657	3.68303172910682	4.13943692272339	3.81694087565831	3.90658623010004	4.02824526503467	3.89354293819003	3.67337744207421	3.97944973482976	3.88514661872791	3.97500243532451	3.7399853752752	3.81151708316262	3.75826039347577	3.83725085476637	3.61938691748553	3.62782836416729	3.71732671875192	4.07580271767553	3.67478239239687	3.90661345243311	3.83277449984338	4.00607861550022	3.86869220258947	3.94257794050676	3.6914296700637	4.01212773951852	3.86289936075977	3.73614456843128	3.8437161449412	3.7443296817505	3.80110474136176	3.77728123528056	4.06277010176028	3.82100849859242	3.78617839725202	3.94508118347307	3.7521877976911	3.7205356445254	3.79480027674588	3.5467553452266	3.55495346608643
AFF3	6.33001928575069	4.03562420370555	5.77974082945899	4.05566094853997	5.50277588589571	4.58059306612231	3.91559494766563	4.24105264197085	4.99314017876477	3.92582333235711	4.32730081463883	5.03717752602829	5.56270284903331	6.11593275153222	5.95347047994739	7.81889240167689	5.49691237464224	3.41267606434209	4.39469162762625	4.44712833588618	6.31798819416924	5.08080183157801	5.49175854312375	3.97180859443497	3.94027684446569	5.43046062522107	5.02623999257835	3.91083171628887	4.81813020298413	3.51330309406174	3.76384003630871	4.46698421536904	4.33915836799361	3.53195128813027	4.10583864094126	4.38287208441497	4.22876029972584	5.39174300785503	3.5091587222533	4.24723248864271	3.91343194285467	4.23078444090339	3.92296504320302	4.47671897583637	5.12249186143804	4.57056972578016	3.86716158252828	5.00505253268621	4.93450221003954
AFF4	9.13283769881958	8.83997903648887	9.23385953190089	9.28973975341369	9.0944633637157	9.13916289172971	9.22882727426227	9.24075463480135	9.21673060400664	9.22087573997816	9.1379318923704	8.121332727705	8.60842979278063	8.59511821610982	9.20054563659181	8.95734863614651	9.43219604979955	9.33274268257918	9.3676190984261	8.999896834262	9.00571330387794	8.82103792396337	8.75789316309573	8.70864764527153	8.85155831752664	8.50725508630285	8.62879416534739	8.75771245084277	8.47678509320394	8.95547266326006	8.82661414481752	8.98140517747177	8.95064157469593	9.08928707996073	8.56399110230242	9.041108393133	9.12759170703836	8.56376487741884	8.77576608865289	8.78424440117067	8.68941029964933	8.83326037417359	8.69576057186066	8.67296279378703	8.73450899572404	8.66558335431397	8.45350355325033	8.63483917212143	8.71863414395537
AFG1L	3.01077718509561	3.18597892209526	3.23573172607807	3.41678676863815	3.56636635782398	3.33654944384181	3.35941138227002	3.21805670096653	3.29147980749091	3.58778833399984	3.02311282440876	3.41090404413461	3.34641739886393	3.18394286773132	3.20814000234404	3.25458566664063	3.27284681364882	3.55171498721023	3.16487112952362	3.55428540484565	3.1418231792557	3.21484441044893	3.14786897542761	3.22458299319279	3.22385531345406	3.18540418868791	3.16855295222506	3.28047061151911	3.49008991780199	3.20635247232671	3.48564163763922	3.22942717084972	3.21407340344485	3.36440391202175	3.5224083095652	3.30615394571489	3.58085391560314	3.50226765062957	3.21840951910529	3.2418164330581	3.34267912359905	3.27639444428035	3.07653675934291	3.17619318208337	3.1122224528353	3.32361583641412	3.15895722929652	3.08393546904208	3.25015733217023
AFG3L2	9.92072856907963	10.2978244272858	10.4666982339389	10.2049309023479	9.90364623035237	9.65951053054109	10.6208149542772	10.227383206564	10.5075110106649	10.4494415786363	10.2247607806031	10.1641266228058	9.64975734245501	9.7901481286923	10.1851777311241	9.74853926297152	10.2345966662956	10.1603544953745	10.260027588152	10.415836567426	10.3323965791939	10.2169011574071	10.1978648239446	10.2155733769562	9.9070527831372	9.67726189383377	10.1953943577994	10.2252747670967	9.51766392367663	10.2257219452554	10.1149059248468	10.0457857568498	10.0930893103708	10.3950669917758	10.1668385343628	10.2372684990047	9.92635244610129	10.1155158075023	9.08909571013082	10.2078508019743	9.81146424238132	10.2439626413961	10.0003292812312	10.2295447561475	10.1888278114852	9.91857274262575	9.95943278972344	10.3269808471152	10.0024053766489
AFM	2.99365707258775	2.8073693149638	3.12379775424614	2.84170527494681	3.14875492354421	3.02192136596959	3.01427771046129	2.86387053000319	2.93627850963246	3.04661800357411	2.85407678300825	3.01034772703339	3.02304311364488	3.04054248601492	2.9137852622677	3.10096069190486	2.73020815083205	2.98520752127326	3.09630236092055	2.86776899753654	2.94129974907142	2.95278168728019	3.20928442343742	3.27406880342636	3.11188835740786	3.11072345778843	2.98802342875249	2.93886089115863	3.0297580411694	3.04664834229622	3.35050364100758	2.99101496141185	2.94059149181328	2.96742200495125	3.33864511022181	3.09011080643332	2.58087742748392	3.01895121145034	3.04258605085745	2.69348917499704	3.04609509067073	3.10168337806454	3.05325409920832	3.09219124613102	2.84696154506681	2.99280243686837	3.34743647662521	2.8273335219333	3.01582557931007
AFMID	4.71464457180712	3.96856924365809	4.43058013787586	4.64295122575271	4.08971288705251	4.59630724837214	4.72423884366834	4.59310616052876	4.41121387635616	5.01898567265429	4.61249166898231	4.67511163028578	4.69536228643592	4.7691468108148	4.75770665308533	4.25582335031336	4.5312196741975	4.42529386020871	4.4799875387716	4.56613931416308	4.19948617920404	4.74356044393406	4.54399880548887	4.77480963456291	4.51413664476372	4.61896524173575	4.40843029808562	4.56552431984784	4.45391981384315	4.77008084993032	4.30744214537293	4.53546099050756	4.56120274440203	4.69162612902887	4.90287357854492	4.45648556572363	4.73891520491828	4.50796048021575	4.70656037183499	4.59578432034207	4.26839595138246	4.27569613495395	4.37747498832082	4.46956632285099	4.44956630576068	4.59859145118486	4.39735973414479	4.56945395558008	4.51680801178973
AFP	4.53965705786466	3.77058466713064	4.07199010844202	3.99534306601633	4.28100611459655	4.11514319620551	4.09763001179904	4.12305766898768	3.96093836762995	4.36977619520422	4.11066560584093	4.50896423774173	3.9607257431941	4.03223888231064	4.07851480868844	4.38186024002313	4.28503769682188	4.2440646611863	4.04595130099458	3.77743084835089	4.03313687562701	4.05281287193603	4.26963771382296	4.32400818688165	4.2168568188989	4.11281498773165	4.33787425346418	4.29587857526938	4.04485149339211	4.55942342069135	4.58480863055774	4.24497418156409	4.18139395357809	4.26761241647566	4.64135065800654	3.95076797757083	4.51638528571138	4.35683557181188	4.2178340074521	4.03188616166105	3.62526597265211	3.78975751856493	4.07199010844202	4.08895455617749	3.96512733283634	3.77997116654843	4.19105683875014	3.91057998570832	4.04291886034013
AFTPH	9.27538439193395	8.99958085783197	9.19180838173853	9.35841323188266	9.08347970692141	9.04129827793506	9.58756166981025	9.60799299802872	9.25750453597226	9.8091147556154	9.05708325570823	8.96397743541001	8.50827392801389	8.77980904794106	9.28344817482742	8.86509500904902	9.23266529568067	10.0702254469163	9.11663545342486	9.4185251688338	9.88677512142855	9.23655591959488	9.30403810242262	9.02378666553508	8.81357875732429	8.94453928470393	9.11793433123376	9.21144045047493	8.87985503025351	9.25072755143157	9.07328201252637	9.19270719995082	9.1111228776099	8.77452584024402	9.24915949666034	8.8551618863793	10.0810503857829	8.8909732043715	8.98910514589557	8.84987568107643	8.72940113399012	8.69024495598609	8.70413153333047	9.15509017079219	8.75952180593283	8.69498118892762	8.60459138746182	8.67576471042894	9.00769579658454
AGA	8.5538110163275	8.00635783988982	8.57189699425588	7.49680668289544	8.04975337078152	8.71974956150869	8.69825327771039	8.85880478427938	8.28907209807397	7.99631682778657	7.40120787031646	7.63617385725705	8.31457131055398	8.58991066437285	7.50027118617669	7.63944870456304	8.40023527433217	7.60121984838563	8.34572520391367	8.9396701460746	8.36012829244923	9.17277807315081	9.17149785685942	9.5838490160127	9.25625327655056	8.9882795166812	9.00681950326291	9.41154659202791	8.93147499748726	9.44172482741246	9.12230309724399	8.78754789473058	8.90412307473249	9.10673196091814	9.49147210689777	9.01295214196668	8.70148563660601	8.50384226232369	8.93605469378301	9.15240508450428	9.05307581154959	9.10565605493199	9.27390591243869	8.24650667230056	9.02882982601951	8.8333639913798	8.65394456418846	9.01495145442041	9.12328579492674
AGAP1	7.86112423468354	6.22870536516611	6.51805565759091	6.37133079749795	5.96292469867418	5.95096915327383	5.81400025971943	6.31201323345684	6.62762772354905	5.19635173193522	6.06991837475192	6.06346002255041	7.31384705725481	7.01772813682399	6.63862951160393	7.15817311431741	6.40025908241765	6.3156092997245	5.92976939209411	6.14908473956112	7.04055484139219	6.78183800358199	6.87698563055328	5.97629885880146	6.0191441441076	6.77186877983711	6.9740279344037	5.89194320145685	6.26734194693534	5.83499600214205	6.00586434604578	6.06558918025247	6.45408516708036	5.97336254073727	6.67985371921882	6.88058953689515	6.27778626582015	6.66443704559595	6.22553201788019	7.03336605023334	6.44128009850803	6.61918965423299	6.47784480570072	6.72921988254699	7.05629774834139	6.67311328250048	6.53806605683397	6.97658633972543	6.86374567540913
AGAP3	8.08924184766755	7.95930806826011	8.05471688367547	7.67833401344042	7.50706897792893	7.64117104946486	7.51014964153247	7.83010961697418	8.01456892799932	7.325356842614	7.78651638303533	8.37180842109828	7.72462726296773	7.93762811466311	7.72237704582875	7.84683508259626	7.9888998446615	7.47819552607684	7.81014658489559	7.70834632366107	7.58554059191034	7.60343975413032	7.82528713564801	7.67995584169097	7.83399637935876	7.41190115958545	7.73610444445049	7.54121257981149	7.42155722598803	7.62670048804674	7.51405676936341	7.45118786500605	7.63767685754672	7.82336257770506	7.74820226543748	7.5279732223145	6.99855004917404	7.62735130072626	7.91555364987276	7.75055886180611	7.63964428653559	7.53938576861499	7.78294434535917	7.78474988698538	7.77264759957469	7.70473265637023	7.85978720828957	7.95669690205579	7.57053317858082
AGAP4	6.33228133815339	6.90043304354765	6.76401547664373	6.02332271536342	6.35231669589939	5.91150258204588	5.87048152018262	6.10870794471336	6.39626101410964	6.18917453761535	5.90661185553008	7.58131253167855	6.55739012475525	6.46943834431841	6.45185055046017	6.53119773381067	6.04804182090339	6.30869885342222	6.73523417206634	5.97278098233102	6.89880707219902	5.333478939509	5.17276953544203	5.11591483300729	5.14383743549231	4.29897547951648	5.61583893382146	5.40675981029568	5.08413192325377	5.50447140823741	5.44047025979398	6.6060654283749	5.79061727911589	5.746849493004	4.86818485736536	5.27882438981609	7.44116710685193	6.65552879870569	5.79096075524115	6.19641105293791	5.96730883428813	5.26044397921048	5.60243281944152	5.62631949042493	6.94125093100264	6.38643696434177	5.89332447744886	6.20867776515186	5.71520010602386
AGAP6	5.12286788386534	5.40250420055932	5.09635761315879	5.0556419642049	5.35134584957408	5.56772549008556	5.5624309581723	5.74449242150181	5.0139576070934	5.32069800713109	5.10179481355395	4.41416649725893	5.81053666351794	5.69932729936109	5.28082671188588	4.8203773773099	5.49642005504819	4.92586152205661	5.36372762302259	5.48658348728459	4.74142620261511	5.07019873705368	5.05578544377953	5.25552524716955	5.25000071996752	4.92620423950763	5.17308547340632	4.97274908134681	5.17456770373874	5.20055360300155	4.75057652727978	5.71694084485623	5.04205005438551	5.01987984993809	5.01670635985291	4.7585339848094	5.19449903303357	5.33023647549686	4.92922917056502	5.48515640790543	5.20922794232134	5.15201068200461	5.02313259418971	5.33622312288221	5.82164333799574	5.21887652477921	4.89680925345075	5.10536134818186	5.26646086274622
AGAP9	5.1354940176819	3.86826116668455	4.00199853124169	4.34031595232523	4.18649144098718	4.0876401443336	3.84155244354391	3.94575731876306	4.08786220537485	4.03048755112246	4.17676748702966	4.73331715748424	5.13686380158381	4.82992750776179	4.60769943461831	4.5112092951268	5.25321930629259	3.8473439109536	4.42797953908356	4.13366496499881	4.14194338095322	4.20722869723495	4.11445759103483	4.14965296596854	3.7100393500069	3.65159183558902	4.21058694875931	3.93908604090511	3.92824167836859	4.05008967398031	4.1684540924699	4.47752385507426	4.23222359937645	3.95614686642594	3.55687137817592	4.08273530065319	4.33180524119669	4.37072483014752	4.02480028082846	4.23829641012539	4.03499442871364	4.05739697696297	4.08453137984568	4.03925806226818	4.58832512906223	4.54872088928841	4.18358540383126	4.12927611712788	4.20736715835077
AGBL2	3.15557998787488	3.45705699087009	3.23633803438817	3.23230193139749	3.08213783207824	3.43117292342052	3.11532767984809	3.50374948632071	3.34129398395277	2.95793403604938	3.26056711743637	3.69396703288968	3.64120111087761	3.64003189078447	3.39832995606114	3.41664743011898	3.31291700134974	3.26521169201466	3.04997354229486	3.23617945992569	3.01883095129164	3.25275796108627	3.41692555980487	3.42211393935856	3.31240457898553	3.03273448688016	3.17908706158277	3.32404316909171	3.17254717286631	3.45607748531736	3.17512948975664	3.20037639197817	3.11681656081785	3.17173736014237	3.23230193139749	3.5790646297437	3.45072870453211	3.27894486278359	3.19125676924788	3.11079419019054	3.19253530385057	3.25315776392434	3.20083249914556	3.40973828186444	3.38716506205798	2.99853579692038	3.25751204813498	3.16318576610212	3.30224073322532
AGBL3	2.60803750035535	2.57251908325876	2.67227884623923	2.65940921806029	2.47335871880894	2.73903179356742	2.60862532765222	2.74663313153705	2.89610626372049	2.83042774423857	2.85893660323963	2.74595652567455	2.89313942843483	3.11794809456962	2.45609295934467	2.59703091511077	2.48214743773962	2.49809981602884	2.79952335983783	2.38164477125766	2.81424306785337	2.91258761688746	3.05322576954794	2.87515077407358	3.05187480193787	2.71461011526884	2.84203887364452	2.73404043854403	2.90737070635626	2.81305683972095	2.83950627996445	2.90931312683056	2.67561094181328	2.86236159888616	2.76193344516817	2.99564354803432	3.70877436166819	3.2794414673089	2.8461785440614	2.84649060562586	2.90824445783499	2.68824618539899	2.97399946840781	2.89678427939808	2.83678822465461	2.88296195523624	2.63224894179345	2.86340686944939	2.86809353875904
AGBL4	3.32312276871431	3.35723699644214	3.30551940556041	3.48582904091529	3.33114390473503	3.26350010409309	3.29566823588635	3.43793290611524	3.42184818428907	3.41739409972232	3.23170714363756	3.73795896981688	3.73494058559424	3.64321714571727	3.40350073255994	3.33087874100781	3.51445815637366	3.47876217069206	3.29774823031665	3.43847562991292	3.55408283512893	3.43637400024087	3.66264043207279	3.50313010553738	3.37982495926022	3.47118317274268	3.50060247306029	3.72724177733522	3.28244987248711	3.47522927546686	3.42972191083398	3.48669247084382	3.28382874106302	3.31740587213678	3.53439127269607	3.39866585189638	3.34794193766855	3.17234663987402	3.23571475420433	3.40362192178344	3.2160312263488	3.58311492049347	3.58372294261167	3.32411515432118	3.36205254065302	3.4884384341393	3.69265495769091	3.36895509057067	3.19349521781865
AGBL5	6.36884679003475	5.88955807623106	5.95037054662118	6.43255791413079	5.63863729353852	6.30254742609716	6.31347346088948	5.97497536459596	6.25902852186384	5.36054455219462	6.26838207315523	5.79595270150982	6.64640741820216	6.58863716815791	5.96386916864584	6.25185080764102	6.27506356945943	5.85947057258784	6.18738675055336	6.28130743732706	6.28704932795474	6.38184783718769	6.31931952573798	6.52204291811557	6.24306808740204	6.45694904112418	6.72198693012524	6.6084449825112	6.0517722677983	6.26308886437271	6.17745538534936	5.86102808000737	6.6177427428028	6.17262532535396	6.60139420974716	6.16874853345259	5.42181605704997	6.24948193719594	6.36464617098563	6.37540436885616	5.84070365627373	6.41876637849017	6.2760078031341	6.12135220267703	6.22570626524278	6.56686386521998	6.14183031348405	6.37380823166103	6.30872399047506
AGER	3.58363150102991	3.57676701867926	3.2343926340883	3.30207644519972	3.27917597668017	3.5219267048246	3.44310882428023	3.37662720658239	3.39859608048954	3.3069953012464	3.53434643574232	3.48152366093903	3.50825059562112	3.53745215855518	3.30089369799929	3.48835076572454	3.58952215051524	3.69159047049703	3.45288142855694	3.30369881309799	3.18060252632538	3.51013699805547	3.2530601094882	3.48261278787363	3.52211248409293	3.55977165084646	3.52109972259863	3.82081507335286	3.61353170401926	3.509339230846	3.63194307533102	3.53683444935987	3.49331637157497	3.40863765142227	3.46148287114133	3.38110792715961	3.29209500186981	3.3951094724273	3.57507435973879	3.43962937557232	3.62706837612559	3.46911335484584	3.6236530109821	3.78415345439973	3.51876530581469	3.35670741994027	4.04067701108396	3.49901173618605	3.39346493951679
AGFG1	8.00662913432359	7.94949438081218	7.94995367118952	8.2995905544903	7.88864993446202	7.79168584623134	7.64390108703854	7.61244207557697	7.71951633228229	7.54484503812331	8.07372046717354	8.04136831933238	7.65920939719682	7.80652646564515	7.92499270117048	8.05045315542851	7.73623659183321	8.80656260126464	7.73384515238106	7.86596179887038	8.09997188282371	8.21849566140543	7.96351427904778	7.8046511399258	8.25305199714393	8.20783202199193	7.9161017582494	7.85921039017102	7.74721925287476	8.13558800817658	8.15604118989981	8.19392704858216	7.534639450929	8.18539445647552	7.98186562616683	8.05933124147273	8.69595802096108	7.67811132779129	7.60108982907884	7.89091980365154	7.77420264794477	7.94106190485028	7.86264099332634	8.51082805042748	7.80265470995122	7.52369335499699	7.80464447345634	7.75667153347168	7.86297481636215
AGFG2	6.28624804785072	6.14701175052632	6.74415703717065	6.12574618159557	5.641760033747	5.5129609011146	6.32483380637789	6.50958774965497	6.92680326884246	6.31804274527553	6.63128884129048	7.04706383968676	6.04038233542888	6.01850896641973	6.29307493981604	6.10697061265246	6.46772347221337	5.65308904269733	6.2403967145087	6.55892052944449	6.54143210897062	5.5392827751333	5.76880013942252	5.33433945144347	4.89883641754001	5.42914841187742	5.78187032276782	5.93555009810258	5.02653610409178	5.30853251060562	5.37529545698949	5.16434984043741	5.60454737578381	5.49776970634861	5.80094012204732	5.40008109945453	5.67896295909227	6.00403875101643	5.65924008251919	5.61472956481544	5.25442447991238	5.08906432622454	5.42542006913737	5.05327894911373	5.41468324421825	5.76600842707384	5.43725160018697	6.12562290960177	5.68466900980642
AGGF1	8.0857977031601	7.70287751591734	8.01801230232652	7.41467690898474	7.09323526063366	7.64290869656676	7.80346940137004	7.78661318296229	7.65828501229842	7.27137292431038	7.70516756367088	7.01702623360827	7.94869773940791	8.14719142086844	7.55474243800281	7.68500934761774	8.0367671204788	7.73084091854066	7.6630799229262	8.09896943941253	7.61159885797496	8.40266346987282	8.44088662910943	8.22892214417308	7.99574866987945	8.23532252523695	8.30837968850744	8.25981551395358	7.95316694848955	8.17935249051927	8.34623102358625	8.20629099885296	8.20532568406014	8.12403773398989	8.29978362591334	8.2498332058719	8.49459980211237	8.39352611216396	7.88102013937173	8.13949799141534	7.88902399678982	8.1422678246194	8.02165995995124	7.95118442990772	7.89816158873372	7.98670515510385	7.82122855414943	7.96771277813841	8.16770209974315
AGK	6.92234351840955	7.54111424605691	7.34758683577577	7.5098980668971	7.42785000969823	7.71067081971506	7.62808262973985	7.53512068819031	7.16733562081329	6.78826453073233	7.36220864303167	6.82111387800075	7.04002091278367	7.38960385604286	7.06500146288291	7.06189258557845	7.59620305018828	7.37502163672585	7.46116828676896	7.48208881025169	7.46821763129029	7.30890456190006	7.35694475349239	7.61389853341912	7.49672796119089	7.41056177533953	7.46623539571582	7.54379755396333	7.38674846399212	7.5693433966251	7.48294669742082	7.52797731038178	7.41261164790317	7.78489909574915	7.59212660126686	7.57836577879989	7.32753874318683	7.24763989893614	7.54595571706354	7.49278778207294	7.63113055811466	7.6939809079272	7.66856534687808	7.07226783356113	7.78322434794365	7.41880530997995	7.57323714505456	7.32160344534594	7.48035792862863
AGL	8.52577271379136	8.73276642435815	8.51085685240279	8.26382423668608	8.60044478949863	9.23375435978136	8.41081177688814	7.87133560219448	8.62125189243095	6.93465474821086	7.91686958109903	8.24780408157816	8.25354601875885	8.13524385940266	8.52402215763182	9.17911415787027	8.78209155959048	7.40510459925362	8.53087333290569	8.03523661366926	8.19005900208019	8.33567294262057	8.44087924827368	8.61109456583003	8.39867333656013	8.37759678728542	8.47985217731875	8.20096975976593	8.3322384357373	8.26794850027392	8.31751982276733	8.18854420621479	8.59874565183419	8.57848143787503	8.17031150447434	8.74201187384051	8.61915206616762	8.64672344814791	8.33301083452285	8.42138498133537	8.50773085751682	8.44522001539252	8.61013316754642	7.88489055501202	8.44965086497761	8.33967371047377	8.00376757722326	8.48490922697194	8.78648032233021
AGMAT	3.27673932865182	3.29553565370495	3.34982898779379	3.37218259735163	3.45189985668444	3.29864414113582	3.53041282095045	3.27996888215951	3.12845693940913	3.53238481499819	3.37818854548747	3.10534054800386	3.4022676447474	3.63037120674261	3.77227010418278	3.39892163010079	3.09592076288187	3.22362686345845	3.05083354817717	3.40136798391198	3.30272158760095	3.29417960662432	3.32030065423456	3.4311348267379	3.42667748878616	3.37148508368973	3.48807085781065	3.58094274713963	3.00000025440119	3.32106009757259	3.18539424716866	3.36173048362067	3.3253630775381	3.29248577754569	3.3964092815697	3.32108693576531	3.3654252822344	3.51693681441876	3.34879048866248	3.35169281822373	3.1802829260355	3.14550217815708	3.14359645129659	3.23852047663906	3.31340922883226	3.41053485119611	3.47224421554087	3.51318239482003	3.64128001796056
AGO1	7.0772289590866	7.3494594484952	7.09545896365837	6.68776249990465	6.69971087321797	6.73876355958173	6.9342693272325	6.92244648280249	6.83102949793442	6.00918544585094	6.76900202197975	6.74745610178318	7.21179320447312	6.7501095995525	6.7179876037627	7.0833056811631	6.9271177138842	6.79629070861607	6.85018140853011	6.90361067752884	7.46719200788636	7.07218752551756	7.18254169071314	7.02808817035807	6.68481441763049	7.05688091588901	7.03297544067489	6.8327265626943	6.71147359551088	6.76023893896322	6.93835675937983	6.79686068674999	6.84114734608231	7.17620613467442	6.96987258929557	7.03384231775517	7.21203809915951	7.00161840091433	6.93779849410093	7.20306969426869	6.76223380718222	6.88459332407269	6.82277020408386	7.01475542865442	7.03757586226206	6.9188738272168	6.74547922388526	7.15754455633281	6.74644704086939
AGO2	7.84305515818567	7.58720247110947	7.87077382680953	8.18323159560229	8.03446498713286	7.59828561615427	7.24736544495466	8.02525780168583	8.38226291886015	7.8747031680032	8.22239435914365	7.9194778150915	8.05719241227581	8.080337094635	8.41355396374012	8.05915307768354	7.74256232126311	8.68542021874036	8.33755217489307	8.03556851657361	6.94740844067896	7.84320063682904	7.92449131202666	7.62780686856347	7.74403649041491	7.33833311468766	7.7996737241005	8.29469683138691	7.87551202380506	8.49512775452034	8.32656952743566	8.48916780568186	7.9971853324307	7.68851092241526	7.93041494635972	7.78953928422849	5.56440815196426	7.85854370759271	8.24131303065776	8.54069424767301	8.22242424996362	8.18183875959632	8.29709073941605	7.21479126229033	8.7229268930918	8.43607348988706	8.24447738694421	8.1943063591493	8.11824584941404
AGO3	7.20038919292017	7.54649276211537	8.13641654726306	8.11316875106421	7.96861701881174	6.86404444864958	6.38342837430097	7.56809007976965	7.85935558696127	7.48096822739742	7.55991866876481	8.45624923896852	6.86466721904248	6.41671691345578	7.72654060970136	8.26706321970312	7.69723221621267	6.74767819039222	7.76295027758955	7.75075175768265	5.95987694432382	5.91519736554125	6.03567210141973	6.58397950665752	6.59790506939194	5.98581030544229	5.88868179076849	6.00920357474251	7.16712836711502	5.67563165643714	5.9575329200951	6.34173899333227	6.63908165780308	6.09533803454967	5.87898644069034	6.47671565812867	6.60635018783942	6.42591949030716	6.45847755786232	6.45506412881055	6.66227523315632	6.26477057816976	6.36817335777495	6.35738850384508	6.43889470089301	6.86374182086466	6.26303299974505	6.01407013071082	6.48824541940887
AGO4	8.6973934062502	7.96142190328078	8.58023303444929	8.04577765810024	7.87357747820032	8.02771309590461	8.28957264653747	8.27025690255015	8.25498674239321	7.89887163401529	7.95032043315581	8.10770830768796	8.15245702417239	8.66920283704569	8.08220566390151	7.89187517076815	8.55977752463331	7.1578132064538	8.60818500236113	8.54758615844668	7.90538253777931	8.00095790301381	8.11808313180502	7.50204264681879	7.35738608735608	7.78901254483289	8.23417043824444	7.22147835266777	7.11359317456436	7.23841188503956	7.02347610446618	7.34644559991427	8.21652977140955	7.87634990869342	7.53944430947214	7.77432156866086	8.50142435647965	8.33242874895253	7.40899699431861	8.14700645368263	7.44598427564851	7.52561461372675	7.53398123815157	7.72781055813014	7.90070643166034	8.08634484786043	7.41993233485883	8.07756360352158	7.61538808976395
AGPAT1	7.27330610929812	7.41017867854083	6.87956279489486	7.07917810129455	7.17837993062065	7.27512240226458	6.96416441930699	6.86829091339233	7.04901745944276	6.57254808745278	7.27398108930092	7.67041050751489	7.31646549222814	7.15265699840532	7.06506574295013	7.69758019253624	7.51594070372819	7.02303505126992	6.8853347854289	7.02392982875093	6.73899080657106	6.93677404054716	6.90437496877379	6.82002847149706	7.04007157940154	6.89603462582824	6.65517835844597	6.7803768330928	7.00991780442328	6.88262048561661	6.66738296201491	6.87539075130262	6.75209457279631	6.76826060258282	6.75978246274805	6.78606526753924	6.46619536016443	6.81114652330169	6.83492787501923	6.75883971040597	6.82413827789191	6.74292439926967	6.75802094309505	6.88461334976748	6.63125589085832	6.91848998615075	6.86752065364553	6.97404233953036	6.90805794820215
AGPAT2	7.83489675890423	8.0132510843126	8.03826445501173	8.27809057490241	9.59632810479292	8.21236383403041	7.69168014686643	7.94567632222933	8.59075646988716	7.69218004997025	7.72363885000524	7.29423582904146	8.08767358621685	7.93897682821428	8.78201250208232	10.7458940910527	7.73424730314591	7.51239751541553	7.81167770709581	8.22707992408842	7.75913126470408	8.1328955962521	8.2780143343479	8.12179835379067	8.15789848250281	8.12816590826885	8.36565811014717	8.02205514042225	7.89175947256268	8.31560857342367	8.22937613474695	8.19569522394127	7.93130228500042	7.76042708540437	8.27748548299515	7.92133190723453	6.80070778351476	7.86737974763265	8.31354101071421	8.09704886863782	7.96680628661767	7.98741384506981	7.87444549833297	7.82851922223947	8.03903384312601	8.12905991581371	8.0632085080265	8.15454573272892	8.24114822711895
AGPAT3	8.09368220249249	9.2259175580191	7.99960641055401	7.87879334535319	8.22749816125873	9.28829522568386	8.25183794140729	8.22985231184065	8.66049486514527	7.53619549265968	8.39115715574941	8.68199367284184	8.3560823808602	9.09177469180626	8.43417254079284	8.60761048816828	8.70300992265182	7.82765527313157	7.66067215896743	8.41208182585561	8.36616481750824	8.53839130198778	8.30166102729	8.14253170828485	8.18570652690717	7.94219473549326	7.83471580229706	8.12839052069603	8.18027223777289	8.22771046191407	8.24833322383674	8.23797995447089	8.18244125598163	8.02678668238003	8.38207800091704	8.04965254334335	7.77339112302783	7.65216370153708	8.42580203070254	8.30280286613074	8.20695886812874	8.37125774751476	8.60659191671503	7.97609217356833	8.3613512326584	8.32613635721821	8.28801007647357	8.36651644410495	8.29659758427694
AGPAT4	4.7429565612848	5.00624708768318	4.31401149249115	3.8180825508475	4.25049888753454	4.37898396252098	3.6117489642753	3.94972260586052	4.33744410789584	3.8466879208461	4.41163125516302	4.31580911962451	4.77867536107037	4.78579643663349	4.25183597209693	4.77446937803347	5.25828313589009	3.89705526153713	4.04827472296986	3.73408579887888	3.95682473780857	4.38587537432399	4.749135179613	4.56739041621177	4.92145935830845	4.89914312390008	4.51915220500605	4.37146059532941	4.60217631353064	4.39721341449131	4.41397130697367	4.79937645259545	4.68762595363044	4.58223307891765	4.09125604862293	4.89213828063652	4.10062585752923	4.22647158137718	4.44121424604642	4.29387517386909	4.80091460676233	4.41825990789746	4.3715741708773	4.47001978979985	4.91653165175096	4.2041519324008	4.31817867984396	4.99671650097005	4.49641117836391
AGPAT5	7.1490048838796	7.77149574567597	7.21012036836534	7.86228406312199	7.07826755497405	7.99226236751778	7.1490048838796	6.40377768672606	7.64460318074255	7.24291739893544	7.45327881813323	7.06670312362094	6.69200320548842	7.21983329626402	7.57442524555511	7.43819405429029	7.17297679604521	7.26510815357718	6.90388308382268	7.20168031856074	6.65351962027255	6.85422502174622	6.97663143804964	7.46563147243604	7.69834394580823	7.21000491566088	7.42358133724509	7.49577514819872	7.25695719696211	7.58764483676301	7.99545420737127	7.62639537909383	7.43160468909612	8.60356624021157	7.15547195916681	8.20729058740941	8.4734647475879	7.99435474737034	7.95988360914673	7.70828196222108	7.98623299998425	8.08084694061432	7.82772424182279	6.75293797868152	7.80223941163367	7.72523385067045	7.60338490719699	7.64299378354834	7.21144567408863
AGPS	7.24982443597926	6.78433641742809	6.78402581664521	5.96863753486489	6.31596319050172	6.45022170584485	6.47690333878876	5.84035452102065	6.84374224516519	5.05032021615495	6.61641158425899	6.69403524651193	6.68008687682791	6.49236050365094	6.74900588987784	7.52502133077048	6.61995307209313	5.69680740770267	5.87855220070953	6.27820839100626	6.84480807855964	6.62033831942853	6.95237386683345	6.90171820680671	6.77158035917445	6.66830936078127	6.82976998137418	6.68445565202474	6.7229985844646	6.5914995086609	6.9393852480408	6.61101911556344	6.56611741717073	6.82213181370143	6.74448290334305	7.09155066756183	7.25262172360056	6.660847697492	6.67141098426009	6.64343833453009	7.03091147610272	6.67612129157922	6.50178176701304	7.27631044928623	6.70920004091882	6.63425033479998	6.77513732759324	6.87607613893539	6.7352300210126
AGR2	5.65935243429119	5.33469172088954	5.62280797983476	5.13393141513801	5.33757071366098	5.43846732508686	6.28006392677238	5.53878754515805	6.56824144363188	5.08667606131604	6.18205266124144	5.65424216361187	5.74741295138957	6.42818500737761	4.64350843561237	5.2016294998296	5.20046978518133	5.1254891665095	6.9824295162266	5.8720499991963	5.867477905752	6.04351016065853	5.09383765016059	5.0986516359587	5.49899571494284	5.34969353229173	5.24620255674133	5.46081987233543	4.83997667321561	5.65792963877301	5.45669740111797	4.56397433754893	5.20819728221053	5.22269682099328	4.70710978220194	5.19715558032132	5.89460320032804	4.97629004392117	5.6624965570998	5.139029573516	4.51225986881328	5.6395009510566	5.64074825678757	5.10688339088363	4.70651609918269	5.59438607584263	5.60166649138513	4.96254169403032	5.80769842593083
AGR3	7.36584544054721	2.72931258158944	5.73728677578601	3.05045700123824	3.19344972539082	2.80501931652279	2.99688730091885	5.14376577190394	6.2643319182112	2.73135649969149	2.7606160174922	2.68326588479662	3.83634608194519	3.71435617223571	3.00745452136113	3.31808695205287	3.05869078916897	3.99096301015251	3.84524003516914	3.46305411983399	4.1981680765905	3.08568833841013	3.86304300821263	2.81173018227343	2.56430814536492	2.76485342951898	2.5800428677408	2.80405286575522	2.8869100414388	2.76819385861061	2.76473287021285	2.77716445256962	2.56930411822019	2.69291283300413	2.96944455904878	2.70730460767563	2.86820047151339	2.65789079125032	2.60008860666865	2.73839091591454	2.56552183548457	2.88259571933644	2.74420043992762	2.97401062756703	2.61426325261347	3.0396607611611	2.75719336326616	2.6829175893543	3.93645429236815
AGRN	7.50420913113077	7.58000893691672	7.08276392089412	6.76869984514402	6.53027955393152	7.29687021541496	6.81047103705833	6.75203090214175	7.01390234015104	6.3339339935398	6.85730454242298	6.83367075412566	7.16909712272037	7.50299859066178	7.27681047259271	7.10701625879864	7.34676913252857	6.7656711561412	6.70126136765562	6.37178553889435	7.26241937270582	6.95257382833254	6.96224659504181	7.18637574710872	7.21217522457099	6.7910737764511	7.01946919538299	6.4785787964006	6.75005899626446	6.84847718804788	6.75629202174534	6.77646583604911	6.66669629977063	6.93975055301257	6.88577473268191	7.00220675005248	6.55749172649095	6.60965297747828	6.92668140645812	7.31385568698711	7.0546456657787	7.0659878521846	7.23347125036736	7.00852119466042	7.1144554265182	7.69812426048448	7.35728908382017	7.42278692547054	6.76754853425365
AGT	4.34745742844578	3.79943260698338	3.75794837250256	5.93641435947015	4.78526842599676	3.79713411943691	3.55835611213033	4.7317325702414	5.1574218200546	3.88859222646252	4.17779114503562	5.35766983693411	4.77001190038096	4.13474337556459	4.64762295066169	4.89854328491334	4.05195436501309	4.60851724763349	3.75106774210539	3.8827865767017	4.21822012263711	4.14234116223806	3.94339447999171	3.61388771880591	3.43953146870368	4.18350470937146	4.19351313703559	4.33618125066106	4.05434061809867	4.02570295647446	3.91193458805063	3.76814651335563	4.59620827555735	3.65108837219778	4.06503867061861	3.70240830893722	4.76580822772707	3.92378268236046	3.7919527915569	3.50128872193415	3.8703185071252	4.1984335317978	3.83916511731677	4.62204289683695	4.06562137865298	3.67591606658997	4.15629307201556	4.03538881917728	3.83441547940068
AGTPBP1	7.28052275722193	7.36636592761848	7.15230753454922	7.37002711338878	7.20409172120809	6.84616112686645	7.45244389984368	7.01741647886476	7.45863506810778	6.22804371167488	7.11831142507094	6.58816848445992	7.15430846768353	7.21595212488907	7.2737189368012	7.10490359151556	7.54365307590332	8.28478877311399	7.28789456754089	6.99670053745846	7.28327007549175	7.69755925320756	7.78164163194176	7.48576457090115	7.11715331821639	7.46768631460681	7.55159147864563	7.10131944860885	7.20772996210902	7.10134801685209	7.29640831939524	7.32063728010463	7.6415108554228	7.30830346070937	7.34665271873328	7.59478765589726	8.18912789081972	7.22794143701905	6.95256157963802	7.26770945844505	7.06501788134316	7.19962710546151	7.07579688277741	7.24388906327041	7.32017481775858	6.92904887830195	6.92885475078543	7.27189023918602	7.35734072764235
AGTR1	7.50965193252018	6.40043578709639	8.2423851404099	8.31904246968595	10.702272160207	6.33936125203446	7.57799482521591	8.44001485113606	7.46319663039801	8.31747956470683	9.5949932223219	8.00768597810615	8.96054092881799	8.36402410334664	10.031561666865	9.09706846339567	8.41041648487282	5.61003571070273	8.3395171528821	7.94623067540573	8.34715350665789	6.37922899870354	6.95744813044806	4.76863121665435	4.75337152447864	8.48800085531725	6.95399326479471	4.39862834177828	7.42534117780714	3.51645566298663	4.66663214857771	4.3785476640638	6.9862929037974	3.91870092162583	6.02906089027688	6.85220129847072	4.47311829539978	7.43111342897051	6.32114958674678	6.49727331060536	6.06160097252841	6.70830547026473	6.28315460957907	4.08918945005448	6.56116466605746	6.64736495307633	4.99102935534291	7.15102042285136	8.12609343877585
AGTRAP	7.5560721957251	7.15408416060853	6.04226791888202	6.67093255648576	7.07394781874284	8.09334915553528	7.18474325497231	6.81305989560439	6.49674478128878	5.72048060068227	7.21647085256285	6.81334363086606	6.9319293756698	7.23442986152179	6.69300981559001	7.28483323074789	7.15024582146497	7.3398287613219	6.44497737150187	6.98783203863446	5.68238154861925	7.91221231256523	7.4309389513753	8.37451929686985	8.35653448583201	8.10918688235086	7.33617767615471	7.61360155807088	8.37318783658829	8.11777961091343	8.07804452145089	8.33000784658275	7.68163384157429	7.83548520767795	8.41370583477549	7.23248551074893	5.89800010934341	6.82388540855055	8.29499674556461	7.9720246323627	8.21445801806731	8.10707470082345	8.50632168481116	6.60481301731273	8.1316035879014	8.12431817369896	7.72448787339668	7.57403129174748	7.85288244188328
AGXT	3.85900143997214	3.75519130489649	3.84225543622692	3.71171729471699	3.81699394203574	3.80274697552604	3.93957389736345	3.75642486469888	4.20829278035882	3.66675546805299	3.68863588556809	3.79601254463007	3.75330075314974	4.09632397166691	3.76263470257159	3.75864085201686	3.86244969980789	3.61336487315036	3.61091471410626	3.7671858867892	3.74457411182126	3.96856268421494	4.10846898292814	4.00589188578157	3.72289586954994	3.9360962957599	3.88773965533033	4.23366834733175	4.09676576653424	4.46628022350844	4.1748646167512	3.95597755818511	3.78552343343473	3.95981127706009	4.37125393093571	4.14285997583471	3.69628189096903	3.92532562516446	4.0763228263077	4.08120412476209	3.72265503270768	3.90538614167281	4.08344182334536	4.33522468345465	3.86385959747047	3.84105529712774	4.21475165440146	3.9716450076339	4.02505183066827
AGXT2	4.70805438177526	5.03323537149304	4.64826956828767	4.66665569567393	4.60634685554113	4.56459673467109	4.58213315463972	4.70508673877557	4.75407939771317	4.98286103755594	4.77432772558915	4.99716730728928	5.24528590493195	4.83702448538752	4.9090222598584	4.43578167964224	4.80532600675085	5.24381450411907	4.55254719947727	4.88586848679458	4.883525319037	4.86278147827776	4.81272824134282	4.70579385541397	5.18265590834171	4.86569712877119	4.84647716088463	5.04715528873881	5.05973299534353	5.19425240316252	4.98423872025809	5.18492411630779	5.04109860016471	5.14936322935752	4.90259259016812	4.73729483699765	4.89776630609803	4.71372390584519	4.93790423033414	4.80730292851593	5.06303998089743	5.09784825059976	4.9317445465374	5.46103130914637	4.63975923550866	5.01156610331824	5.1580869554582	4.79751903373768	4.88800285846904
AHCTF1	7.02058843105694	7.52893169651146	7.44835555497376	7.52317998290602	7.59674965450674	6.8932589260642	7.48442102100957	7.29942469370614	7.60742032962975	8.0709123670405	7.06849091682885	7.08320007180488	6.46353130443091	6.759528016316	7.25031599215511	6.78102711907313	7.79565882365238	7.99011058899175	7.68518760837468	7.43919459951682	7.21216867266704	6.83548764298631	6.62875271422071	6.84653073750066	6.73718395506936	6.52762714349589	7.08959600674858	7.13774533131878	6.81707928058177	6.99590462007714	6.85360030271455	7.00605208294321	6.84885645114507	7.29888243782128	6.75843069879982	7.22601851764595	7.61576223873518	7.09837878769931	6.75838010718469	6.9590521115049	6.86626372180986	6.53351485410339	6.99464495052783	6.6709712110177	6.94496561912682	6.95396207633641	6.77089387250592	6.63960733522293	6.8135636782949
AHCY	7.69482328954212	8.17547385434882	7.33811665729981	7.27707593929196	7.45716134713489	8.35097279352395	7.54389978670155	7.11827667137263	7.75980392614559	6.95188878473279	7.40690036002609	8.20723551394322	7.69217150719372	7.92204856054572	7.27633828389525	8.00664262112603	7.74170891330213	8.31002669459075	7.4126836438634	7.82995314914032	7.00120014954256	8.30658043261415	8.2436090354877	8.96262146574029	8.91087657469532	8.37392806861451	8.26455845344911	8.4593252194108	8.45343639393298	8.67887272731563	8.63747859040862	8.18967940149757	8.31931501022468	8.99695833215113	8.70564633170373	8.53111825286913	7.31937055792999	7.96803924583819	8.60894493403421	8.76113449237469	8.75623209188619	9.02938650341784	8.90932070174604	7.59813896916025	8.94738232332304	8.61389557396346	8.89312090905809	8.77633284363866	8.46756427317304
AHCYL1	10.4165736389103	10.9028349717187	10.6890413637711	10.7239303910572	10.6792878569105	10.6140134994563	10.7413430105493	10.5013947730214	10.7780421219349	10.9336348167543	10.6627382086348	10.586629720933	10.2817528708295	10.489248796564	10.7834540331114	10.8513016134055	10.5150620025939	11.4118866581654	10.5198920388229	10.5846882250078	11.8399937541765	10.8604897661133	10.7821471009556	10.7654201698063	10.6683032064463	10.66069621293	10.608556939133	10.8209290818577	10.7278898303643	10.8490438528449	10.6689083717457	10.705889226927	10.7695661314434	10.4365391262693	10.687936927452	10.5964587775183	11.8850402408223	10.8334650873927	10.693760909303	10.5676249365966	10.4436399461066	10.5103356461458	10.482404162146	10.5326963794655	10.6330709632086	10.60463802908	10.1884184164023	10.5150022162949	10.8511280649037
AHCYL2	7.10753429028971	7.94957038633424	8.07889839086697	7.57109322445058	7.66730105241988	7.74827275858483	7.98013435959858	7.82126744664656	7.99239352609076	7.8673619893124	7.87656963217894	7.25373356750392	7.06872246285913	7.43659160477881	7.3607392706042	6.74240535138453	7.98982529606946	6.76214431412159	8.16540780525537	7.94067314084988	7.76757829009926	7.44562544242882	7.41572752167315	7.49675083592221	6.82326520788332	7.0804665676423	7.55601421569139	7.26318104938871	6.80466406259831	7.13867206964133	7.12049819352894	6.9945748709758	7.36955450553579	7.33974495588204	7.43852899329801	7.21466388360245	7.47883766449102	7.71348205658756	6.99738053613305	6.98569560727338	6.88820546391839	7.09180684387537	7.16864526598232	7.57886027296319	7.03425002824406	7.0772017106041	6.92978284985793	7.36540900684077	7.31131910380225
AHDC1	6.11056307781559	7.29478792449234	6.57112047353516	5.95207598960559	5.72603448309681	5.95060860741166	6.90757162686022	5.69407660598865	6.32194204706007	6.81574929858152	6.63724344852379	5.90410364320073	6.07806245301351	6.30691211690337	6.21665708549305	6.4323493448312	6.53308980909252	7.02368315411931	6.1434040185289	6.36929781483991	6.69756799009706	5.93542452924117	6.49908187960534	5.47485128368108	5.75731759056131	5.68466900980642	6.701752610569	5.6506343586857	5.6966598097434	5.87621635142347	5.82381236280509	5.3318616502551	5.97194138274359	5.06430297003759	5.80737855862752	5.24446586443203	5.63390625292293	5.70677738742354	5.3926812634684	5.79698923540539	5.21438085383162	5.46591868653775	5.39798929906087	6.74906029156812	5.70849303954395	5.81799415824139	5.47299465525925	6.174937438075	5.979474677935
AHI1	6.95699322276142	6.80574150397134	6.73586107408122	7.13866791733153	6.53116847079456	6.60021482157494	6.4383742996242	6.71815146357004	7.03685280416428	6.51266900416273	6.93573285195987	7.39099177563391	8.10336670134398	7.44973922282762	7.8548360047713	8.11721556900234	7.35624135526112	6.8477046516811	7.20847417566213	6.15681094565155	7.43868949060205	7.16024739430935	6.88978309871315	6.61708894251356	6.73899141421218	6.61476065069663	6.98555552106024	6.80307185951579	6.59194605850474	6.72281710127111	6.97219422422044	7.42568178192166	7.23970232813361	6.65215057366196	7.04676236883632	6.60554144981622	7.5971792941742	6.39924516558646	6.93161186058342	7.1292277347365	7.14973421093188	7.12240737229848	6.87913520692399	7.3016964333102	7.67539430834684	7.1960892800326	7.21979001306686	7.5671583318507	6.91907939898366
AHNAK	12.0132939863679	11.0253423961575	11.7488330785714	11.4943048311445	11.803270136346	11.8324516060848	11.6198113973307	11.7705489621313	11.8071917084055	11.3356276795558	11.6969053239869	11.4438354280771	11.7506834820694	12.1042572424378	11.8342345329295	11.7434550449295	12.027998227846	10.4648414708157	11.8797707285378	11.8240658529295	9.56835676779358	11.15739437826	11.4450035084364	10.7777019774489	10.8009087640962	10.9103815065989	11.3007072885108	10.6989537924292	10.8770711905484	10.7503233989546	10.7292409966217	11.0720368843884	11.044468346115	10.5360155308837	10.8138627029712	11.1606849607051	8.31547955278513	11.151872845672	11.1604268276882	11.3740376671161	11.0041293660109	10.8593646616911	10.8667245452077	11.1837308444754	11.1590520062982	11.2847458669955	10.6734906574534	11.2167651914363	11.3339375399598
AHNAK2	11.9119465054466	11.217366630687	11.6702355831414	11.3220378624068	10.4932602973976	10.4521332415046	11.1378772777361	10.9504733410192	11.687126344685	10.4710151089044	11.1277205485829	11.1646689022914	11.456766243447	12.0155823667557	11.501457071376	11.3536307438232	11.6893023180027	10.3218146189345	11.0192897557564	11.6590922763606	11.5278574554407	10.9393962435525	11.3911595974715	10.6230017751939	10.2948088461337	10.3528505668735	11.4568742809235	10.1535310477027	9.73237603019674	10.5085705203173	10.1480757677004	10.3430027678302	10.7836321908625	10.1729547721735	10.3734558160616	10.3290057561974	9.8342554081037	11.0029767714785	10.9004184342277	10.9244862361318	9.91262734321265	10.2998671996023	10.3444323740272	11.2701769693934	10.6119357291105	10.9799663339349	10.227755454304	10.8733910786092	10.8978029307542
AHR	9.79439533749399	9.51631011925125	9.78496810588993	10.2600619604314	9.78235550995938	9.0681839212356	10.0241431479282	9.89131025538371	10.064738475703	9.82983121978499	9.0571136751039	8.66748127076473	9.4608946782462	9.35877590320777	9.74788755437686	8.94025352043702	9.65620303533231	9.97058481175561	9.97456149438704	9.77758789035683	9.60967599792806	9.60320388183819	9.4925901706262	10.0767180277888	10.1050471717195	9.70509473583388	8.88720229225824	8.77826996072092	9.89022157523657	9.05221086525321	9.38947774390415	9.61318049445639	9.58721143290226	10.0616412234134	9.23586270916955	10.0261477558313	10.5788699382084	10.1219269153214	8.83199487968813	9.50434770200909	9.79194330045856	9.42741714025662	9.28785465464839	9.26083365189697	9.32325964333468	9.47493665794642	8.82907878937035	9.39747647029673	9.562637026758
AHRR	6.526615414891	5.75091277720279	7.17257843434251	5.68530278366676	5.95380417962459	5.5785839381901	5.65948574563644	6.81413880036258	5.78691777108523	5.56265101390833	5.72235590253664	5.31251733723333	6.98822591144554	7.19429795999507	6.29479378684754	5.88589185147976	6.63622981283207	6.15006169497581	6.73420259862512	5.89014213108845	7.09579370588247	6.5697070888179	7.36372653960066	6.05831763622459	6.41197755432697	6.32941734511692	6.62385740817135	6.40100349298319	6.38252687268309	5.73613472420415	6.06137227140602	5.93995104358465	6.2801097102931	6.36499339592905	6.88150775353976	6.95356222726168	6.17400026988106	7.59375065817038	5.62488949674799	6.14218760990952	5.93460056944838	6.2357293131633	6.13288439451059	7.42456382645433	6.59448474760334	6.64757393348966	6.18016561256409	7.13968287500038	5.98011996152974
AHSA1	8.84515360723993	8.98261880499274	8.85515274838754	8.78940078316586	9.22767675736799	9.17708890840845	9.22869700844828	8.9160691821209	9.39003412870076	8.9187744013798	8.90237598591588	9.29444630116762	8.66484468619959	8.91706101950331	8.59116130601351	8.53783357473457	8.76057950844852	8.29325385679102	8.83224638966453	9.24804045412698	8.40773792433775	8.25440108553054	8.79876371983922	8.69888147172231	8.95581433881006	8.59689338989727	8.66178178927223	9.09945614201692	8.6420233970094	9.02468796578866	8.99141980299714	8.75155879985993	8.41831226131113	8.7350118085288	8.62348554475717	8.63435917991913	7.55330847256863	8.82965838803445	9.45127018218904	8.87186849188257	9.3310999706595	9.12014935420422	9.31574681618248	8.70342665831474	9.00317318297568	9.16420659256526	8.95556902679127	9.42416150481117	8.98378165996866
AHSG	3.88450671670089	4.37295369070125	3.92873061034309	3.81332202668001	4.0534552771997	3.95365405023621	4.03918375124906	3.86903973532376	3.90789526136566	4.11123843094544	3.9744021901638	3.8526763974252	4.06682286000934	3.73496151815868	4.17355972411255	4.00371847778637	3.96952631890087	4.14091150042791	4.00677038681235	3.8664710378448	3.83814905349203	4.26441423759964	3.7954205735249	3.97788511008931	3.97696097287439	3.9804590951428	3.95471107785488	4.16814587338901	4.06224412193395	3.86100146098364	3.87313885425306	3.72112203386983	3.86004617244046	4.02487085094152	4.00044608293967	3.8671956151384	3.76039839062063	3.76581909799687	4.25555851727003	4.0145649069809	3.75818555517285	3.81243372535892	4.12444155091426	4.04522362758757	4.10212608909834	3.87003583420537	4.14656970295735	3.9857681003475	3.98624390127775
AHSP	4.60224188004569	4.9210757889175	4.58510663694708	4.64213001763269	4.69579893764225	4.64941023564825	4.75043148754862	4.77239716539169	4.65135153858135	4.82124663839426	4.57976013446376	4.6748130213031	4.625818114783	4.8877450704828	4.92742906608012	4.57296779006734	4.72783894642749	5.12684975599861	4.64505633879262	4.54056022125946	4.68567549869053	4.923630867403	4.63086888829689	4.7386198795312	4.75786433367154	4.92100076448587	4.87389799622246	4.62098430739612	4.6209242400745	4.92418474235623	5.04077683190813	4.92754986510224	4.60280086126131	4.74176698813096	4.98887869636583	4.689166073487	5.05833172542087	4.88654788367236	4.72198820825303	4.64319651253077	4.69144463900178	4.79038101209375	5.00101771975609	4.96743757035857	4.69721392089844	4.8958518571805	5.02076276836739	5.02758079427199	4.27642550330848
AIDA	10.1601930405366	9.92154866265408	10.0893368720251	9.6798906620495	10.2709682232806	9.76830468473646	9.84623831544869	9.68797191233597	10.2874463853292	9.54933974006947	10.1028686853338	10.1396829387923	10.0825112830516	10.0941002954301	9.9175354494107	10.4681695156327	9.74683186193786	9.30033310881141	9.96135078622607	9.68691706358547	9.72391547861749	9.95384765897395	10.2375357918934	9.85624382572104	10.0054461319411	10.1482415647653	10.2150092468962	9.6153481569444	9.99392972994115	9.61910468234271	9.6740858314405	9.87212060636729	10.0764913613357	9.63410703815978	9.83519735500208	9.90071725794507	9.94173019080815	10.1319882031103	9.8633818779899	9.91060340521779	9.78962182993038	9.69159994548909	9.68859471092029	9.75714780406305	9.80054032275298	9.71620565041949	9.32502334098101	9.93241478336751	10.1513399519826
AIF1	8.53923464684156	7.07524264181207	7.39632342653565	7.4949749558001	7.63852518804095	6.72684021758271	7.15057722608437	7.26679795659817	7.03620719967653	6.94622026869326	8.23201678453006	8.04123780540703	7.34345708672634	7.98084211252942	7.15129399383866	8.12042087211439	7.2421796941969	8.38682564368228	6.8782206186049	7.12200807102578	7.62138417899911	8.34043170992549	8.0962222228843	8.33605654035869	8.5537446850336	8.99024587220382	7.33543922059817	7.78323620245654	8.80615054178072	7.47529148314115	8.21251283468503	8.65609351380439	7.84815501738121	7.8490329201586	8.22684769888239	8.85327849048793	8.59790557277208	8.05264222080809	7.15043580789937	7.98229813613271	8.39436848466232	8.13471070576704	8.104537685555	7.93269849003221	8.01722661065721	7.79165005207084	8.08068374003354	7.91056861442916	8.0115319995666
AIF1L	7.9041268934697	6.30600803905631	7.63241428520879	6.68232860204065	7.558487468814	6.25207855361312	6.70357060528276	6.93776613075865	7.17848448826604	6.48132630460653	7.08020428426841	8.0035928245487	7.63370588230221	7.09947029031491	7.10543442597974	8.61512561349752	7.01853153595558	5.86235565808613	6.67723083157247	6.93465297852226	7.27199137657413	6.3543323283418	6.27894857819682	5.70524983149591	5.62258939309204	6.84327722810569	6.97776164237813	5.79126480343761	6.19040052144771	5.98703075443771	5.79627996537345	5.06692744898919	6.50560353709853	6.17172168864477	6.11846593424629	6.02898179577449	5.88060745891848	7.25194990487383	6.47183640651464	6.28168968272336	6.76889966002991	7.05796622800049	6.5665667053504	6.90603677298608	6.5001924347299	6.62227406719866	6.4367459486958	6.82148361161541	6.91556253600202
AIFM1	6.90979743353304	6.21701627601882	6.57377906589977	7.15129941473835	7.25985283943321	7.01256694543184	7.12175539402417	6.82593565162271	7.29189838501105	7.42604461495324	6.97120775217281	7.20578213058613	6.76388464276132	6.70972848495619	6.50624164127299	7.27871719473707	7.00212328400813	6.25398121378963	7.17807571713271	7.03036053446698	6.6838912565032	6.97315329880407	6.85278978326001	7.40655561121618	7.46397144389692	7.02279226838573	6.8275169386033	7.19074945602014	7.1419641767389	7.35738220528714	7.30222854744795	7.29445000158629	6.75563321933733	7.29382881742964	7.42142780625696	7.09886752956549	5.79109982847753	6.93297694889068	7.44119072452103	7.23578002563252	7.48589150802338	7.52466767064237	7.44433331029601	6.33732446322594	7.40655561121618	7.08801412678878	7.17629207131101	7.28849675739804	7.2533175310859
AIFM2	5.4263112359228	5.70779995535325	5.35607958604604	5.5165213329671	5.71739097158671	5.30523440766765	5.13939605100741	5.64130002841082	6.20551632141593	5.22531133165905	5.64767920214121	6.02714431982701	5.84334619453077	5.45726557798963	5.7614595523992	7.11861192204753	5.62864593954105	5.45012332221697	5.42090941346333	5.25532741853974	5.72389484825257	5.30280916083364	5.5960637448499	5.26611128610001	5.39091917638576	5.93954756103741	5.47241200569623	5.39702805573859	5.48073126698136	5.34654845251688	5.45395780567781	5.29262747315788	5.54493785173437	5.21825561979129	5.55436303917677	5.42095863132814	5.17404569149047	5.65343055674813	5.65399849030628	5.41486785685799	5.51527095887754	5.4351012992974	5.55715714238667	5.3680027868324	5.22793933752938	5.17427242354498	5.25432548967389	5.30821518628187	5.64121181708688
AIFM3	4.83680813365727	5.04969825204269	4.44141123151433	4.76343077497459	4.63778690100461	5.04539001015705	5.03071507314556	4.9962958088934	5.02767150588824	5.13031294401234	4.96390848412588	4.68203359231618	4.57289363393225	4.86656576775653	4.76873805284487	4.97735431192428	4.46735790620301	4.89463079258572	4.84261566335611	5.15466730091978	4.67664248887164	4.84158866535144	4.68843310295428	4.90464118558911	4.72615952893169	4.79863469571845	4.86891668039687	4.65495073638673	4.9089673673641	4.98691453956862	5.05082091857137	4.78094179309246	4.78311350497679	4.94701950351221	5.08415803054737	4.73127856550076	4.98276942294565	4.85736773238089	5.06051250180255	4.52160290391328	4.77658328963788	4.73942722364968	5.00115894226484	5.1190730109473	4.66014769284922	4.94244756573776	4.91308010969037	4.8362615389378	4.74241958032972
AIG1	7.25936445762982	7.23140490711273	7.36456291628879	6.9987463138362	7.54628973455566	7.26902090605027	7.33721211468683	6.89836687780804	7.06144261376243	6.43106498997781	6.57843500495276	6.819242755512	6.85381009317531	6.50236390866729	6.89144430710772	8.37540127942869	6.13691351214702	7.52297306423229	7.11054106821443	7.19231604501131	6.76386242680493	7.35037543926472	7.48968117502153	7.4053733781976	7.37972602329691	7.1367442728152	7.20044404243558	7.68061882323558	7.82525648360602	7.74471026508727	7.54739034550331	7.21279052269902	7.52731702480456	7.91808028341782	7.79400096914844	7.53532445852606	7.87935936696219	7.2312675634457	7.78286952388249	7.35703696190416	7.39833848669404	7.57651727176474	7.4415065574094	7.26499757880786	7.66902360971572	7.37018594873152	7.53368220386673	7.47794926648987	7.78996297349575
AIM2	4.48621153827082	4.76649049140558	4.85024356710478	4.85909194502772	4.3223283792492	4.28996296940589	4.49660456274041	4.16783969173792	4.68790982629932	4.71908776716069	4.61901616074696	5.0857561994272	4.76559997046298	4.57167755045579	4.46857394792432	4.6424396390576	4.38605564424873	4.69497446615887	4.36364648641023	4.33519774527901	4.70322446350369	5.73395304547575	5.33225432645451	7.61385799889856	6.88559718165439	4.94930260540492	4.83646198259141	6.25483704086185	7.15853383735844	7.30372516168095	7.43717598352286	8.02937768716471	5.54592212291551	5.18932361657951	6.60633759820158	6.21776235183553	7.78738395888607	5.74585818743565	4.91328007664508	5.01721802676933	6.10351131522197	5.52082337397549	4.98586921275137	5.31290792315531	5.54787627830011	5.31509434688107	6.54424789615477	5.33804931757854	4.93248643485826
AIMP1	8.77002742741729	8.50328212113848	8.11693434035821	8.97077902954676	8.85269225016534	9.41934043769083	9.43569328798643	9.26155790300453	8.81677140524248	9.40769438189677	9.03852239896857	8.33117041106576	8.36135145191664	8.92342032543029	7.70616753079285	7.85279576106496	8.75397536309304	9.8751695796989	8.92334160250909	9.05308156086752	8.33804893780058	9.02284369752082	8.9178295049756	9.29988800798248	9.09783837358973	8.96005858082405	8.96505647870635	9.47768542015859	9.51313966550772	9.74558270238003	9.37509810629643	9.569749154717	8.98998008025206	9.08545292780382	9.14675453098011	9.12123586811741	8.4631256807302	9.01179177935156	9.34478795733108	8.99210174008015	9.49565328554641	9.28155674078689	9.21826220304858	8.68622240924864	9.30561948430766	9.24289690808254	9.07773910087538	8.87005758557481	9.14099298311778
AIMP2	8.42641213762127	8.5250897965782	8.64537852193576	8.38924833296924	8.64955637918355	8.56813875436228	9.1723458152561	8.72924863350603	8.65843131126369	8.96520093969152	8.57767750574205	8.33744934978341	8.31951165177966	8.71233949203338	8.23175127366919	8.58072643393291	8.49786909639772	8.48978705745744	8.44383523849111	9.0365162823934	8.36900176484723	8.84756779308373	8.86466086122569	9.18988494162389	9.15712224457076	8.76512879222028	9.03766267511989	9.34595522065317	9.14564708141804	9.40076033903804	9.41968193883194	8.86163539088257	8.47061320092433	9.13864188352599	9.05816182227026	9.07047141711245	7.74985213946987	8.8708364053948	9.23309291459708	9.03500826926936	9.25519119508812	9.33369323353251	9.11396938699469	8.66831811120343	9.10241590265222	9.11400157419973	9.21343161738426	9.06433378853956	9.01206107896137
AIP	8.03801013229979	7.66625223703792	7.62897565806581	7.85496071320098	8.06101346272994	7.59368885593817	7.77435810355856	7.49715714112063	7.73496747609722	7.9800183981487	7.96951928841089	8.46486356717877	7.87777332437746	7.77231008721387	7.56620290455021	7.77248806858645	7.65706830393209	7.62112229441054	7.50799140208506	7.70248463965394	7.48029981739386	7.75551272746999	7.68785427239065	7.9322139107504	7.63891263858703	7.94434642797747	7.54841645210754	7.52089413419162	8.10566501950712	7.22720664018451	7.6450628583288	7.60491000550875	7.70425627562827	7.37840427746738	7.70755343532666	7.99659376100498	6.75984700208	7.81273446106321	7.71553626101632	7.52284390883833	7.77318295816772	7.66743658744316	7.77417153608611	7.44603261295233	7.59012884918789	7.6858574750752	7.65085965383562	7.72651026605846	7.71864930191212
AIPL1	3.47276226966527	3.42199578943029	3.50213586520188	3.64052980914849	3.59215071250624	3.66648518152573	3.33564417261644	3.77484730825571	3.34044254449064	3.40474995244381	3.10729619214812	3.37974412485639	3.79900074278612	3.98861430121801	3.84170069606861	3.51566135916	3.68346622853303	3.63993231246631	3.65176325275116	3.67194510871032	3.40513226760645	3.53989512192365	3.4923495103679	3.79675068570152	3.54713804543073	3.61372967720384	3.56912963466068	3.8308318105086	3.5970166192883	3.62375758416087	3.73134494935035	3.45076560067149	3.51121408112887	3.55449370153091	3.46450295021083	3.51916874475176	3.87022314752657	3.64494843490436	3.73693958697302	3.47258631399782	3.50270285511805	3.71848002132288	3.5203385016682	3.54050843769281	3.35257660308858	3.49473046603093	3.81587440473165	3.64834808449714	3.40350073255994
AIRE	4.52011013033731	3.92262041727071	4.50065953226966	4.32463026714623	4.15057060122093	4.19153010390194	4.24453536909811	4.4520279771985	4.46561641996298	4.86793935034384	4.34160689573824	4.10049831522742	4.6159131121907	4.76365966893547	4.74043927987309	4.65993467335691	4.68985626881515	4.56011839983615	4.41398405776971	4.33218607551782	4.38823233353749	4.66779676411918	4.67071448429283	4.73010579902883	4.89492891315903	4.89010984894585	4.54119783013328	4.66441428513725	4.48612252027141	5.0090460441256	4.66500100688257	4.88785000352217	4.75867830440095	4.85313155894113	4.77854675122504	4.63850212041756	4.44175868428161	4.41664979305957	4.72373578794706	4.54028023524115	4.58841656274843	4.33761759405947	4.78844147581244	4.63127545689256	4.44830945890831	4.46123282753273	4.78017383912736	4.53217374204469	4.5975228807466
AJAP1	3.56445395489866	3.3335667583711	3.41073377042498	3.6933512978607	3.47864529591024	3.27328590121229	3.28756553819468	3.66996677820104	3.40979991292992	3.66644004673545	3.55017025614601	4.00398252241738	3.80148326939501	3.75640319231136	3.70179462234896	3.7824926206534	3.50702470018445	3.59677462178751	3.42747326372282	3.46928515027173	3.66233368473676	3.64923156248928	3.67721970869876	3.6872083647765	3.9021904596209	3.64964239506077	3.83410626169103	3.73597583711075	3.48402321338521	3.78586461046345	3.59763320895614	3.55819554354552	3.46837475504682	3.49700107486629	3.64864212242931	3.53522889425409	4.01774748966146	3.78717293701286	4.38497816638351	3.52344035062373	3.96145629837238	3.77090470815748	3.91782080014046	3.7238249021424	3.82147593091245	3.60771953719144	3.94635848910299	3.73864858631682	3.61471799020896
AJUBA	8.71348554649158	8.46038429335374	9.99848742387874	8.7367194727404	8.15320186884645	8.5106246483238	8.30641035514365	8.83527738769948	9.36444685813025	8.03861051390981	7.95706626555322	8.32186384558785	9.01946148032869	9.46995549585122	8.19115738563433	8.1326478035761	8.84554635116459	7.42340236750103	9.14743513133299	9.1810350971028	8.97413840613021	8.76734420829534	8.94598579527733	9.22021288743176	8.91797009773655	8.57895826338103	9.11851012324098	8.64917323553678	8.57956436738251	9.08989568478626	8.82233144109713	8.43040263642208	8.71888973032875	9.23859788330123	9.20656325219085	9.08229966962309	7.98939129405246	8.81018523407309	9.1290471265636	9.12388457589321	8.62935808729612	8.66559203318272	8.92359687075324	8.16258690144858	8.96805477152486	8.89858616001991	8.60356361513133	8.75566380309197	8.49753148322728
AK1	7.69794124362472	7.51831572567765	6.8181045475488	7.40065508941078	7.5169426040229	7.83656874233032	7.35111824509969	6.72920596422455	7.3091990810664	5.90774197920504	7.65026158692198	7.38864740868092	7.44300209717767	7.39808504770524	6.95453967002243	7.92292306006419	7.29266264063082	6.83897001767211	7.35729433560144	6.6735063532897	7.45838030546338	7.98793977231824	7.89758050315042	8.38196645985159	8.222734599377	7.9128813920139	7.93427300718991	7.97909529585475	7.97596240075716	8.26324921057068	8.18802085383714	7.86845659646615	8.04189383471116	7.54763380977952	8.23792347617376	7.87054321901207	6.99171180229556	7.1807482944646	8.42664191955667	7.97588240119383	7.99100511283343	8.31454600929583	8.09338152086128	7.92302239467481	8.41437813094357	8.45443344662431	8.59134262278094	8.58219563955155	7.99355502971862
AK2	8.54270620790295	8.78761825730347	7.86115987826758	9.11281798406992	9.22606857934271	9.55027430617443	9.49331790584612	9.03379514491224	8.63772195408891	9.85672096556802	8.80953043762211	8.18558362792884	8.38879707369463	8.53390766808167	7.96658565293769	8.36562241799115	8.49198160033532	9.23259088066015	9.03613572298064	9.1531517859594	7.8903580571256	8.95659445714124	9.01580539001717	9.54426597016285	9.67230254389974	9.24719284897942	8.76897955211056	9.50686575872991	9.52382198940414	9.64958935291167	9.64479172798707	9.57919237061059	9.22175376967661	9.20628711780942	9.65040134703993	8.93640008745511	7.93929632408491	8.82218444926465	9.50796496076579	9.38829855951549	9.61991918032124	9.67676393122166	9.79809758223952	8.40379205718352	9.58647692084785	9.5038335148708	9.51212707021891	9.38397699919762	9.2422962184132
AK3	10.3072758231992	9.91869296384729	10.2264289651043	9.97622135386147	10.3410470394206	10.0612593273489	10.630294634616	10.402923200264	10.6604488431947	10.3140113282132	10.2522506841236	9.39680897334491	10.307112985436	10.4448190128781	10.4344308739439	10.415199925054	10.3866067827198	9.97984539182713	10.5327496735875	10.1407039798222	9.68772006807956	10.5266889582851	10.3776108105591	10.4437118215062	10.2803727066719	10.3953064537529	10.4680546011791	10.5205205755753	10.2069330463733	10.3770096858835	10.4000460290686	10.3674290047844	10.699943110444	10.4991681255104	10.4567037571151	10.4489035652113	8.5964964093959	10.3519997973699	10.3373133268285	10.3535478276124	10.1746683954796	10.4895239540684	10.4040979564853	9.84311139439418	10.3095612840912	10.4544276660301	9.94432746166914	10.119938232322	10.3259825650136
AK6	7.93037672959397	8.83774798983529	8.34743318500182	8.29372187175921	8.76236040625228	8.52984633036132	8.71892038419156	8.74626142808756	8.77337859886934	9.07659654025604	8.41394566927779	7.71285967734927	7.97587553292511	8.0753940798128	7.89741246758685	7.96000793631066	8.09105717634037	9.35408742197548	8.66064353507791	8.30881300903939	7.7132777237134	8.43618977069474	8.26441712372057	8.41709045436328	8.61034517257645	8.28504931565225	8.57886576885185	8.69383065102606	8.58195358543453	8.56659606920906	8.62320458736809	8.56456702711358	8.32884631215844	8.55006378675741	8.54497224589088	8.67074453041378	8.65684871570902	8.37416541493307	8.07514397695407	7.97166908423424	8.2888046457579	8.24938733931185	8.31025679307051	7.85625882057881	8.20764829703267	8.19110157814795	8.07427780788925	7.97839679812262	8.5033563651988
AK7	4.41808142361999	3.79272388890637	4.90177573110662	4.17123489053588	4.13559105706967	4.18147788195903	5.35203598663736	4.88047569094139	4.13325731908237	4.92305564626704	4.4101567680474	4.19585443520297	3.83741613930815	4.67044281427616	3.69708985146879	3.79792294993126	4.2454206619884	4.95720274881007	5.04963138777992	4.68230379835417	4.39444874602434	4.55988151949909	4.54139066850481	3.73721974095779	3.54425237411654	3.84648230603664	4.57755461184039	4.44210257947182	3.4664421026728	3.84663814192919	3.301609164851	3.67527831807467	4.53204180307761	4.01300692501633	4.10572963133693	4.27118622504074	4.29194383489968	4.98270218111541	4.21660722640763	3.88947526748662	3.73909182833782	3.9735336711463	3.86184090731	3.86239805627824	3.91646981355865	4.20894742904036	3.89802760072531	3.97799623180943	4.4138272025989
AK8	5.76939361925174	6.31250852364152	6.101128614963	5.91245821394057	5.884954598587	6.1556887201913	5.87483213545447	5.78111992926626	5.94495168417044	5.83138156773258	5.70161342731138	5.44438196219248	5.71992292809762	6.17782446984861	5.82676714257652	5.77616729580661	5.91525461762592	5.68389111076741	5.81364963617838	6.08050902383973	5.93710091204367	5.73428398360419	6.22275051672887	5.60500746562825	5.67632678303381	5.84902249885205	6.11044498006558	6.23124325204397	5.82736584765458	6.00565267118056	5.8763674267557	5.73496913531253	5.72368954206615	5.8598953144267	5.80460789350713	5.86969283918114	5.86833373063838	5.84812342782592	5.90977414940172	5.67241723270576	5.51841776039795	5.69959049940954	5.79013653014224	6.15307572381997	5.74251171472621	5.63872826073602	5.7316187656023	5.75060936001067	5.84271352895112
AK9	4.64767006412567	5.32477454204571	4.91421983735336	4.85751233413822	5.12300216927508	5.42022709755342	4.70924151472124	5.32091969649924	4.7889449003835	5.03067264878393	4.74202801709543	5.2981217432184	4.16154092129934	4.79716894059728	4.49137253652844	4.8683647160022	4.84074893507916	4.13778985531689	5.11557656618487	5.15073959195545	4.58008496181215	4.96271760141017	4.66563946048178	4.51782494155519	4.31510870206263	4.5814191492815	4.35096086017322	4.52698498499639	4.86548974823836	4.64017864505638	4.65336253053193	4.61356357700279	4.88068210085874	4.3948366548376	4.69571679740765	5.08542692459642	4.67728182889884	5.20890868593027	4.6013311921628	4.50193499592378	4.36575572516198	4.46089603512474	4.71466459380905	4.43708970653529	4.72778786782213	4.71983834221447	4.28468176690571	4.46724217248583	4.79728075297665
AKAP1	8.78550199711309	9.8406020773001	9.27404999207087	9.21116978489985	9.20549316150648	9.26317629248377	9.30677154934955	8.65637537717199	9.50382721403517	9.08162294590749	9.88479759642876	9.38967164751868	8.85264878126578	8.84093567950353	9.00567885842431	9.19651071626301	9.05896358499333	8.88116619600408	8.7515475279005	9.04583574473277	10.0499444222992	8.54985526961163	8.51118850889041	8.37260305242205	8.32008342149242	8.02635283052074	8.69533218819164	8.12192261575198	8.08066087782649	8.20325786808624	8.21757996083263	8.03523086827335	8.43499332329064	8.52883613955935	7.91315999102341	8.29079162469689	10.0909224142827	9.02678243736029	8.43873721582361	8.42809305667877	8.29070513165124	8.43779490758365	8.38350393775747	8.77506784796652	8.25547065570652	8.65170574793988	8.39818575481587	8.89942696244772	8.50910194948638
AKAP10	7.76809014233219	7.5698286508218	7.01496201322818	7.60283156767096	6.65081665559519	6.52515396191899	7.07213836684013	7.0113308442608	7.59030064717474	6.84502983732968	7.35697152254276	8.52087402510946	6.20799458144095	6.9975834111615	6.49237520713302	7.56100481210191	7.64519886882161	7.13769613114367	7.34766467723688	7.24241965862731	6.42138061512455	6.69632733014779	6.03627730237603	6.55450656202508	6.50411644960233	6.44898272615525	6.3684579674962	6.73510747810661	6.49985280658967	6.14809515136576	6.58270526709465	6.66884052698299	6.23231268449421	6.58140600738687	6.4348912844687	6.28630909646802	6.97295113020387	6.60219136470317	7.31507506603027	6.24481197971238	6.47648164695655	6.32358855998417	6.96326525721762	6.56628737344819	7.1071855741077	6.4489375600131	5.99329035033848	6.61896291894834	6.39277538643311
AKAP11	8.33960722114602	8.06726556292221	8.40324856797183	8.13514953304942	8.48896005489092	8.31891963995855	8.25411511731225	8.20851576105008	8.38234827323772	7.81609215839632	8.41477614850846	7.13921638766878	8.15684388070513	8.35861505960881	7.94890250528444	8.44377040571422	8.44523561821298	7.69949446245906	8.35406741237151	8.32280155455853	7.98874143171691	7.96567336970079	7.97972253425859	7.7603305175844	7.60195460326316	7.93933129235174	7.7014740955972	7.61625398401535	8.06013263329446	7.66020141510418	7.61530802901959	7.69470839069958	7.9417392666574	8.13574498855799	7.64319559948697	8.0371967194367	8.47382255747835	8.03795306275893	7.53421284557623	7.86877180210517	7.8208396725252	7.92409828822958	7.6399540705753	7.9569849014383	7.81351698287181	7.88536540305723	7.45193665257501	7.86553821599797	7.93472874175844
AKAP12	8.15950285881758	6.90303556915748	8.02363123822853	8.25986714066951	10.2115266549583	7.34109813697132	8.1779466608592	7.6495962111915	8.03543835711554	7.63961888939566	9.56352585864325	8.32112688825409	8.27627438267992	7.35739820670819	9.63584361289189	10.3969116879959	7.79643637203743	7.22979161889146	8.2139892467567	7.7648426735049	8.00735586946552	7.02668868855539	7.08038449126127	5.29850220167169	5.68466900980642	8.41903498525344	7.12305134819949	5.38251746727463	7.29905394749699	5.09786650701017	6.0016873822261	5.33587715738618	7.22429673633681	5.76763739001622	6.03557642737326	7.25364604544674	6.33537500224488	7.22333366481022	6.42724608863295	6.93416172527847	7.2456160677309	7.07299695573155	6.69379016868559	7.19950484397226	6.76014007108591	6.7241406053529	6.29318022380249	6.6982461199952	7.39825682271931
AKAP13	9.91725941036559	9.53374351567341	9.77353206220138	10.1323060026678	9.66691616120234	9.38262471313284	9.45511126061955	9.44885190028934	9.53914964625406	9.17899165682242	10.0006274932593	9.52604675094721	9.24186959095978	9.25868430011964	10.1387616504302	9.69253675534502	9.57870721628126	8.58658116237446	9.56283101701325	9.37710448992311	8.98453139003866	9.29880981793047	9.26726980357391	8.75455753834292	8.77500581382752	8.96400044031194	9.23220131309723	8.97574740884752	9.34272888315012	8.63043944658755	8.85603747616323	9.07429292935398	9.14841452026159	7.9109839898915	8.92062490943491	8.90061096874461	8.16559109565086	9.04592095234055	8.71183013207182	8.93222672267287	8.81417307429253	8.59729027575932	8.58322681198924	9.31402652869343	9.12340562616413	9.02570542388414	8.58241172571221	9.01490016857524	9.27356078126417
AKAP14	2.92479932655973	3.26797606871626	2.69932077182932	2.60507349487107	2.63718083340068	2.56771117108674	2.87330021316364	2.62868958710528	2.72070063873354	2.68294154537631	2.79615121770513	2.80541220360017	3.07750844677694	2.68599130897166	2.76781400365123	2.81638780301688	2.55749776674581	2.84154769298344	2.61527224785747	2.85937373500444	2.94129974907142	2.934739544445	2.95362509169933	2.6550333682348	2.63884981556156	2.87290748810432	2.84328426048827	2.79819671588651	2.84823966552586	2.82727394775936	2.84331692141778	2.65028550100495	2.69027569865403	2.68848089794648	2.93502668540448	2.83678822465461	3.15875485192932	2.79829284077519	2.75589578672339	2.72349549647212	2.61832759265067	2.55165873548594	2.75720508927605	2.95393548738097	2.7989968858004	2.92773825304413	2.84160554033614	2.77795363560537	3.0464151803832
AKAP17A	8.40811677045258	8.57435129456608	8.61824272352423	8.52131153177755	8.57128569350371	8.56930220251141	8.55781457718182	9.07495388132918	8.65550634532262	8.68829860886929	8.63648353971001	8.6877964917865	8.49430418529495	8.68195104992355	8.28980763659492	7.80096324617315	8.95378356800157	9.45970289752918	9.09746680900371	8.48476491587729	8.57568031848616	8.37109624206673	8.37378642503035	8.47911076945606	8.45907102957653	8.13220561180042	8.46363538690996	8.46691270499516	8.3858893760581	8.28240685167072	8.14133072117516	8.52387108975907	8.48486629596712	8.77177310871404	8.26471452071111	8.72669210133651	8.05265802433247	8.68285761498245	8.23162504355166	8.48921891412124	8.60272727361914	8.39365596778434	8.50285942599241	8.31163955063185	8.70343589781107	8.71399247487737	8.48603557422131	8.39065640662233	8.16770209974315
AKAP5	3.30667615606357	3.36058712476146	3.402458400038	3.31881988484195	3.34721954195182	3.70819984177251	3.36814483042916	3.39774360303916	3.32171427571235	3.52255097572977	3.53585562782598	3.60578559097833	3.39298560851343	3.69011320450457	3.61832462108069	3.61040647455208	3.58035555996138	3.31351156656095	3.21665731038929	3.34706321049446	3.47077656096206	3.48906956681677	3.36742503203292	3.39884482063189	3.4682852338134	3.34776349354337	3.20536404415793	3.4085260086731	3.25471715831489	3.39442776054984	3.35128151995771	3.11446907515886	3.23429223668315	3.36275232787425	3.31292136885686	3.74674136504611	3.58871985019786	3.389412790641	3.38013840056933	3.4134235692915	3.28223336677361	3.27719959368884	3.6396230683911	3.35256310744325	3.29536332341036	3.49150730313557	3.39415382973887	3.354225235216	3.27439594216499
AKAP6	3.47782161793167	3.87887029482688	3.86831296583665	3.67428869194462	3.61621884248679	3.25966660473035	3.57545089879514	3.50177580255925	3.46958573042927	3.72316929930304	3.3673584152343	4.05284633574261	3.52416593047326	3.46340916646333	3.86990361000029	3.49922088978847	3.59246750285836	3.95006629913201	3.49326074822863	3.58168833565231	3.58487471414337	3.36113425096338	3.43040103220975	3.72789353647064	3.54425237411654	3.42367742320747	3.87435572719213	3.62031816311962	3.27241191450091	3.98575296393589	3.69079051568898	3.72421060805171	3.78443328716041	3.83412792815344	4.35222044670697	3.61471799020896	4.91850994566379	3.4748627249471	3.62183113672982	3.66495860048045	3.48773146743202	3.6286263213408	3.62899076184397	4.03052379762919	3.41123589327961	3.76549717996773	3.5584476613383	3.52830219866576	3.6644504611609
AKAP7	5.83851948181563	6.00208937675653	5.61452005897851	5.80123531652228	5.98721007613731	5.91985896768435	5.88853235840874	5.9862230278741	5.78575847912223	6.03151266487274	5.81286599043588	5.88795873595884	5.83474441890263	5.55684027110024	5.88286829607918	5.97247698301493	5.8657664288283	6.07403826177709	5.79468989215817	5.75372083371144	5.85691962323303	5.93997104771335	6.09081983144149	5.7562936090713	6.16263038256771	6.0117889854179	5.7579978607574	6.02496475918859	5.97638529630154	6.15697723682971	6.09856055541733	5.96012162833135	5.64862871417678	5.75565593960683	5.90304654005855	5.84566938584129	5.99218896875506	5.65530262680585	5.90569937556821	5.71871629904313	5.63534334065263	5.70603032633488	6.056875245538	6.08562640674438	5.61272303068174	5.81246755096501	6.33442085492751	5.82269728437371	5.99918040647847
AKAP8	8.10021799680385	7.66335304061709	8.1461859366253	8.15755091698325	7.67312193701209	7.25392254450453	7.88760193678792	7.8467233859968	8.02707873783306	8.13299512275921	7.9203048676769	8.00520789067493	7.5978533648564	7.71491072230025	7.6730953958963	7.73678691954672	8.17531526958921	7.8880444889099	7.54289657790937	7.87768132148787	8.07385936496697	7.72903025107651	8.02531830778928	7.51366267942822	7.5253356893017	7.41175513723261	8.06676129778433	7.62897930286645	7.43903094343689	7.47443015985826	7.44991731400567	7.63403396062143	7.63683079089342	7.28971474289669	7.52830561613977	7.45508323837799	8.08056137320756	7.52233350496311	7.37696292303444	7.67387254421332	7.51993555808355	7.33818270038504	7.35386122328597	8.02360610436583	7.56776792878795	7.46095729350212	7.39781898365268	7.96579211574834	7.67607770389397
AKAP8L	6.69000712761759	6.08732527132452	6.00821082046461	7.14736423884964	6.91391624100275	6.76296104112656	7.04312090125176	6.85730454242298	6.83160700100548	7.5198385450532	6.71863364779934	6.58187397901089	6.15466793362651	6.55519410567972	5.74265973319727	6.04859523336548	6.66657599942014	5.67706500956838	7.07325373116202	6.9176225959816	6.07155709210387	6.60644592594558	6.64042129255175	6.03712917004156	5.94951014039605	6.06480777315869	7.21108684106912	6.02624739649572	5.88189563057612	5.91476937349529	5.81500524316725	6.08915183392965	6.48906759543203	5.88116574319386	6.40715095435655	6.1437584862764	2.99124455151429	6.01314752278656	6.53134881709168	6.61312407198242	6.19041555075566	6.41306485660913	6.30978397485318	5.49547404711016	6.82369432166369	6.70186964372724	6.18438069696406	6.74598587881838	6.15871619649899
AKAP9	8.76018063348441	8.42273821411569	8.51414469551585	8.24226918173843	8.43169090503809	8.47863927859637	8.33995096764112	8.77799705147876	9.02978816722374	8.72177351669175	8.58780774426294	7.9035760977589	8.55751010956865	8.98193320892856	8.57739249059966	7.89530801990474	9.21852844604596	8.64366695180803	8.99287216875996	8.34674925440389	9.04551836179912	8.50728395189586	8.52562527574502	8.36209139818907	8.06633974695828	8.1473875727513	8.23876350715887	8.06684692541963	8.10226308313304	7.94531588895983	8.07186366051769	8.09081358886649	8.46621368735756	8.28630987633696	8.15705831330737	8.29047862403347	8.65517697537985	8.67756782270426	7.94934117014251	8.44398812424226	7.85124331412194	7.97057686882059	8.15009395868497	8.22989193771771	8.36272522931145	8.38962008601948	7.85082343146467	8.42390670539402	8.38365907477508
AKIP1	6.49505187069601	7.21616519217187	6.72365340658489	6.92529985081496	6.74754949520081	7.06049798013867	6.67376806056689	6.53419353071733	6.88239615612424	6.23961784078023	6.85370964721572	6.75870949702635	6.58159640751423	6.67285570610457	5.62464540767802	6.59090909013949	6.13136252422497	7.17764829973955	6.82972572409461	6.71752679310569	7.02274103622063	6.7945186694609	6.58635109510487	7.03263699548308	7.40409118475591	7.08392122477685	6.67461785724835	6.48581167979328	7.32132367452079	6.49374836627868	6.75124679632447	6.64243229195029	6.95151321329761	6.97604758075267	6.65135717573576	7.05569033231937	7.50649754785892	6.80249059639579	6.59100718768734	6.45853853229708	6.96961147937198	6.83686067209765	6.81069801879534	7.00896929777202	6.63471390583085	6.63047287422277	6.58327630391399	6.72307874895006	7.05816905438957
AKIRIN1	7.76475562508551	7.71433484532769	7.40967131681408	7.90511462736781	7.62929487402737	7.74344233187594	6.9781293600821	7.67219116965595	7.66958774001155	7.51633230010704	7.71138173152086	7.12855395956572	6.76097495421404	6.80418060259059	6.91584635938666	7.68642911889322	6.84456979088272	7.89384130019422	7.90107141333509	7.29891743921471	7.96781235823424	7.55173586860713	6.73272136174634	6.79064953364309	7.05013703333848	6.51935094239016	6.97249969750148	7.00088592596941	7.48370640948186	7.4093882594236	7.26442480659352	7.89310233302591	7.42364956037893	7.7262966568038	7.39016941675803	7.53822644355705	8.64007167254432	7.54779952034951	7.27686010163846	7.41085325045296	7.58302020672913	7.39804673353495	7.34349885955026	7.18382332312196	7.67321823438404	7.32011000414858	6.87562117802828	7.14710143968959	7.4318333211275
AKIRIN2	6.81898979183161	6.90043304354765	6.6489631680886	7.17800786583955	7.17164382658998	7.694828358359	7.29742107707233	6.97983419095575	6.87697683013654	7.81480782312157	7.13146025876712	7.21725076380804	6.22453800033115	6.32764185701428	6.89836197361651	7.48561406362092	6.63948786228208	8.31735022688403	7.10785610222559	7.10349298800565	7.10543442597974	7.02380340940511	6.74977105151075	7.30353323401233	7.77095932823416	7.21098634569277	6.78992679113082	7.65333255761373	7.79688198171986	8.08995676943261	7.83955251516831	8.24247335945197	7.16237479927882	7.62413748435663	7.56561875292612	7.47740615867847	7.62668935483311	6.57124005323152	8.03715128666316	7.30801130788374	8.0628814124659	8.05297613379447	8.03736795396453	6.95112716541639	7.53575802182248	8.09132334870977	7.9141538853059	7.05651669592513	7.1094136975368
AKNA	6.39637507339732	6.22822252238378	6.18226819787671	6.66321994455395	6.20370953781363	5.15019369024429	6.27738137409353	5.84103708685922	5.98234732326476	6.06763343444748	6.78687890557039	6.41382336971983	6.20298463927988	6.61875466205727	6.46381889990907	6.88322277933397	6.04078798920609	7.1049984981948	5.73811284687182	5.65623178288152	7.78722433341375	6.87529334396866	6.93561805795295	7.01456483587412	6.77477632544235	6.80776833920926	6.01119539512716	6.59780022126981	8.12360311431413	6.22603906496562	6.43850299357781	7.1532216737711	6.53032341216832	6.24037235076875	6.80776833920926	7.50949017127996	8.25357440001109	6.83295074015518	5.46461919680293	6.81545914711044	7.25390104184055	6.40022986154634	6.49939055334184	7.25335077179232	7.1338664003856	6.45851652828148	6.30496903764323	6.35619907769748	6.43350807643999
AKNAD1	2.87353464190751	3.05700145578939	3.11613241967998	2.77574474916617	2.94968022070251	2.77846097568497	2.96441880813327	3.20776291185364	3.32173369997326	2.9505936105802	3.14268446169875	2.71341368008441	2.92876780719075	2.90141118056679	2.93185166112469	2.95737356779708	2.98067810383785	2.95843780698374	3.01646998014102	2.87867637173598	3.17744846739358	2.93115677386709	2.74630265824292	3.07677580031076	2.85606730786225	2.92432267707987	3.09748633625265	2.92857971378581	2.71063019654616	3.00361776849606	2.78463255613192	2.75898474579872	2.95457035260646	2.99396927872078	3.08326442177282	2.94224300592029	3.40970497339259	3.91919589897897	3.12701105359464	2.96440132912636	2.86299049531253	2.87889395328765	2.8591796879185	2.88584202990269	2.97879613476022	2.86210348944158	2.93826626389403	2.75053406566034	3.28402006804199
AKR1A1	9.34899676848053	9.41591590028714	8.85903336095542	8.20221961567344	8.85951634424453	9.56177671359453	9.12246289753376	8.54271022815572	8.95018185190889	8.32898011591548	8.68716248246968	8.38023420441032	8.96141965132585	9.68110097121821	8.70619262081507	9.43940981856192	9.34433682038114	8.72962549309628	8.857210999079	9.05983216094555	8.78583031629254	9.51891034518548	9.33897731087792	9.83145021353848	9.67886739509899	9.28620958084212	9.23207086190905	9.22772505803903	9.60541685699065	9.24920880805067	9.33827044128486	9.23900011992296	9.24884569917629	9.48002286801866	9.54507372554895	9.67180287671161	8.21070700106774	9.20615841403828	9.15519846609767	9.30160991602002	9.11546520252548	9.12174989898028	9.4693074063332	8.93603174037841	9.23006133544853	9.30570247556382	9.30239987480211	9.47476564103972	9.44615976309609
AKR1B1	8.52237693236703	7.46515204539841	7.71540446361424	7.73142442007622	8.13380183763638	8.07959941966656	7.48408562393643	7.71735332460794	7.83799207976618	7.34359879371903	8.09951211814658	8.4508023514827	8.4240436016038	8.04171416992547	7.71789953930144	8.58013422742438	7.93772466202845	7.25455142857739	7.67626146938233	7.19157214973931	8.9529466261401	8.12102627490619	8.13038085276525	8.41044850217225	8.47386596709597	8.6353224295685	7.98984712141863	7.67679769175787	8.19359585233081	7.53709042553565	7.75238868716311	7.80520013985382	7.88180731647829	7.67966998200077	8.2222185109994	8.26256148354049	7.49524033899426	8.20494689437496	7.82573098274427	8.0041935963276	8.21696719527108	8.1783472562502	8.05792858849009	7.85243745624371	8.17075410594712	8.08903614624536	8.13573630828399	8.1312558434178	8.11398531405313
AKR1B10	5.73439782998936	7.1690021842915	5.13309048571684	6.6827616899353	6.78305455659163	8.95013643187412	8.085143167194	5.21170427861087	6.18628676478468	4.73798591008018	6.58765448960376	5.72988802808263	4.60257948913063	5.29930605534821	5.09437505719105	5.1065654877138	5.96708366623172	7.69349417999097	6.33060449291307	7.63322035690137	6.56863012419875	9.85242258543582	9.66145779792132	11.8349512702159	11.6778186520186	9.57524271488095	9.24794276776918	11.0434270889574	11.0628923784191	11.3751925627643	11.2351200259496	10.9256032838135	10.3075241972818	10.4271502781112	11.4823883461618	9.99189871651684	10.6418101863098	8.68891419360305	11.2441529068784	10.5941584998909	11.2079787641865	10.9735951615184	11.1287832359854	10.4692094632074	10.4325816452888	11.055051626295	10.485178126157	9.84910639408296	10.2664717804601
AKR1C1	10.8208171114759	9.28298871992919	10.6669690303804	10.2725132337348	11.0049720346496	9.03314158964964	10.1656580477641	9.81255067656453	11.8679448024635	9.52480758033635	10.5960592167574	9.8225824727758	10.5403350860882	9.89905624824239	11.3495894863554	12.9058628748687	10.9175328057883	8.70021514110725	10.2307917808253	9.66654456197825	11.501809033124	10.183744141015	10.1929097146784	10.0116751536235	9.58420015861636	10.696016191196	10.3747692614481	9.9256331281427	9.56529643819014	10.0580759974979	9.87208526053998	9.37630330513898	10.5571278165405	9.58554846757214	10.560450194972	10.3244531931189	9.37273498726847	9.38419798470501	10.1952414170179	9.98009952100794	10.0339008470107	10.5278469428677	10.0260068831497	9.69325932081499	10.5046090768088	10.6469996535951	10.3812406060014	10.4995701331326	10.8954468626206
AKR1C3	9.76251071657765	8.97664536215931	9.31362745574389	8.95373475826707	9.50871386573847	8.07927141959267	8.53714915602047	7.89935442578101	10.3261958237779	8.62037242508193	8.78830225753023	7.60645091867317	9.37226479762537	9.55542976322678	9.5489369226097	11.6825240928518	9.21603792884084	7.80782608990303	8.45083678013736	7.93881843620621	10.4812461137435	8.93138686322303	8.68920703513663	8.3000346472877	8.46341396715463	9.88999653329279	8.87964462509141	8.1933458745878	8.24939930195964	7.90838666585881	7.88407143196972	8.03693431064433	9.13502760423184	7.91152703106219	9.37339950764889	8.6037830581466	7.78743443814811	8.35771467862682	8.19711956218512	8.39729575296132	8.27744191314269	9.05377850027814	8.42627001552609	8.32419453749354	8.9179631183081	9.03618911900872	8.75439014519761	8.98426943683193	9.32625561531394
AKR1C4	3.19123608002124	3.00924904146493	2.78642665815363	2.75322279934563	2.92148497287839	2.90193632420213	2.81190114312973	2.92649408094364	2.96889013002534	2.92085546224596	2.92555877881262	2.93715370556857	2.76392856801458	2.80047573628541	3.06068578537903	3.09287938343516	3.00406088144398	3.17314573910891	2.90108087528996	2.91022853863705	3.34014730628304	3.04276834580027	2.9157564581053	2.92721348765148	3.10106500701942	3.1536100917876	2.92300155128914	2.85068649934724	2.81758056994758	2.92705911368584	2.63383219329037	2.93274140711973	3.16528370862603	2.9666084143189	2.78467242769162	2.97670675374753	2.94757696140305	2.98709910905617	3.17427801927467	2.71879464378156	2.82048892932455	2.75668227918927	2.90047532383912	2.7921051897487	2.81190114312973	2.75789739515585	2.89495848166192	3.044363337681	3.04215958993596
AKR1D1	2.82880065819551	2.90555064965213	2.85032418424819	2.73498541233667	2.65833924802363	2.79945382817371	2.72191035134763	2.82046001361129	2.75503640062916	2.69027569865403	2.78146236577489	3.10542995144329	2.78511442263403	2.70733414356927	2.80806476414837	2.64659740824109	2.85534457473865	2.79611476206305	2.70824204388	2.80036205056905	2.77772256203242	2.84282095783188	2.8320679494324	2.76019926918863	2.96396564928983	2.78737660215816	2.78560919017866	2.7178667401483	3.00086068346962	2.87301813593483	2.77643145024407	2.76455949146042	2.70733414356927	2.80255775699495	2.75521083720328	2.6946420236015	2.82458357082292	2.79889419603783	2.67461583645811	2.80353657824634	2.79701426244917	2.73560035966149	2.9348497630397	2.76724109581854	2.84665982377557	2.74196224920694	2.89883949518637	2.64000594697239	2.87200833655292
AKR1E2	3.83212122911703	4.53316530851448	3.94560308151946	3.71759269409717	3.66616811335223	3.589095735175	3.86032573622837	3.64218693219767	3.82436070803227	3.53085286075867	4.03559000203831	4.0447121351233	4.31126060894537	4.42568204671251	4.05483543978313	3.97772061176105	4.41092610175961	4.00630720988509	3.56198678405483	3.40213979723715	3.73644670181008	3.74426972565942	3.81946551877186	3.60333577493196	3.94715730872062	4.12851357299716	4.03519633140861	4.02206157137931	4.12608022742713	3.69298679572744	3.61471799020896	3.71511614855462	4.06296353741532	3.55733552725325	3.82634300184295	3.76652959123118	4.72511057802663	3.35283442435762	3.87186629015194	3.78384163083421	3.74215183705126	3.61988400848084	3.73512002210611	3.56344943185281	3.91288115253725	4.03024033966803	4.38092100807904	3.82868389210045	3.75187552921407
AKR7A2	8.89576413906222	8.7628428960866	8.94579710721937	7.79341696927265	8.7227624037123	8.8025624830718	9.06194896309121	8.3051462086735	8.29861227086977	7.86824375575001	8.60050388308148	9.36622834420561	8.55883717860144	8.72822252449622	9.03606234368835	9.57006848013658	8.83376100851001	7.98319898624118	8.49496600691957	8.59309391211146	8.65305907041743	8.89065890801822	8.7585353680194	9.03476364205707	8.82348161795758	8.78601725281043	8.85339607903459	8.87179235324216	8.77618712506114	8.8886515212951	8.54375191077867	8.73056938033497	8.92500032374663	8.94327729622367	9.01168433812311	8.86077837234133	8.29148076195753	8.77326928130017	8.9358423270557	8.78233428031091	8.61016273690122	8.97700532498131	9.13333518499522	8.58646831162971	8.83821505042738	8.78050523995964	8.70789536698007	8.8651182325973	9.15751824195826
AKR7A3	6.11118125651184	6.45369690700149	5.89254412434716	5.74723890047561	6.46309238414588	6.50421641214246	6.87692044859387	6.29903712226022	6.13241112397994	5.99959858747992	6.31074561993672	5.97065642653229	6.5305794361389	6.39458421956196	6.19148729325383	6.53032341216832	6.34401369987287	5.85337036196756	6.24019487405987	6.38161848376544	6.35510956736346	6.59444784554942	6.45750924887838	6.58907532942795	6.48719085285167	6.56129914093016	6.47471956723544	6.51522168368769	6.39110262547227	6.64336165245219	6.29593304306886	6.3833731725066	6.37775523983471	6.28040767575038	6.62163056083707	6.29167594967598	5.7803651897946	6.4807970588202	6.79923759366886	6.61291704509761	6.63526983110403	6.88594290951294	6.84676620780736	6.28930917262402	6.32276166376622	6.56779745610357	6.59108423025291	6.68504082846193	6.63743976602087
AKT1	7.69082467262041	7.12126288377962	7.27453540090096	8.07704613982879	7.72536744030955	7.60960037526406	7.49768692194203	7.48034934264555	8.07492719719386	7.11851003440754	8.40542168096936	7.37603428916768	7.80836193324413	7.52554133327282	7.59846560963648	8.18761572180908	7.70003523838069	7.33089862855332	7.32841747790008	7.48524773636854	6.68783364392363	7.42481785235459	7.60529722792129	7.41411753121484	7.4390800584388	7.39769464411807	7.61704863901927	7.19813227725073	7.18801495876544	7.17675414294106	7.14468743123588	7.18789600924588	7.30834846273622	7.21480881221088	7.27601051659714	6.96994611351296	6.3217598607505	6.94028310118982	7.81261635593678	7.83833647253218	8.00918491400076	7.72227692960644	7.61281389733453	7.2900153769171	7.94323269167387	7.81156018348838	7.74741781254526	8.02563421016031	7.45517209980755
AKT1S1	7.07266482968299	5.90153155279199	6.85645279153452	7.14201668707799	6.71070619370519	7.12009483850397	7.18047205037904	6.85608018703437	6.90219156175533	7.09599033623892	7.00544274250679	6.08318654723547	6.8785805375004	6.81456786300388	7.10875346562337	7.21316003908612	6.68130127991886	6.07986415831766	6.81900403602484	7.46329281826592	6.45820410021121	7.38501043343975	7.14403898461256	7.52621498512256	7.43531624674153	7.40766522263605	7.27532079925924	7.64116039693815	7.15631824466584	7.85388070076318	7.79754816627524	7.35772664860863	7.39162421133573	7.37828297323872	7.79179886035262	7.14050904127343	6.35697893215136	7.18321871078316	8.03237305407443	8.02088652589781	7.7467078817121	8.12403090930035	7.62646010867209	6.89462605044526	7.65715289471119	7.40655415407924	7.8691289828988	7.87312683647533	7.50595224116471
AKT2	7.63856679898047	6.95975931321213	7.02126019708339	6.95914694078131	7.28108331890349	7.3735992301252	7.37508261502583	7.01933128513517	7.30065458836088	6.78409889378604	7.00647217241474	7.16236998761846	6.98327396389998	7.34336820110563	7.4339692943055	7.70599546304467	7.33151726335685	7.21077741318066	6.88792966507163	7.03047550018988	7.2296564330963	7.65848087729637	7.62548285037556	7.52751414209109	7.53931521302087	7.45594453185629	7.41452531591522	7.4277184987869	7.49891141017311	7.70791190743828	7.49296506357391	7.43777014841852	7.54443147532213	7.45306799235116	7.64959028912368	7.17304945002064	6.59233441528538	6.98383476582295	7.90789144316318	7.71175862937872	7.60727972390007	7.67847548345376	7.83352458198768	7.59202000817364	7.81540362597563	7.86181531602429	7.91391521328817	7.82114120056378	7.63103916286859
AKT3	8.01956450832476	6.93605420849194	7.87804455468555	7.34117329882287	7.983093059253	7.0835473646894	6.4929146145385	7.1645402928959	7.56289389676958	6.79144785098903	8.09515572987822	8.27165068488028	7.84221755458741	7.79020438719881	7.67206523136037	8.29118855363183	7.90915046761209	7.32679993782216	7.26984521440963	6.92528074588499	7.30864496401928	7.42260985814859	7.54149196586679	6.65763456400163	7.24947129844502	7.82194753813509	7.50780588468182	6.34723113667728	7.0525886440134	5.44605288211794	6.50159852120313	6.61448801642758	7.60636195529347	6.21950537470262	6.71034679503092	7.41494595337555	7.18123855368637	7.91759747330704	6.07227058336552	7.15288307051089	6.24043170053087	6.67480356574489	6.42957862283222	7.67574942757269	7.12292654039914	7.09041751166601	6.32759627840123	7.11229562565605	7.43070251122043
AKTIP	8.25847685687736	7.74041950539469	7.76220907757157	7.43125944947331	7.95153499241943	8.22167790989261	8.07109176053826	8.51898500474714	8.02707870409066	8.12432003689574	7.92390523970108	7.59467232674082	8.07156664224492	8.30283134091808	7.79373422800123	8.14819743278816	8.21773838185803	7.54747381605056	8.36477233309058	7.75786535374882	7.89896860747488	8.2766441129101	8.0896254862768	8.20050721835743	8.52692347515172	8.47451311035262	8.12640597107885	8.42615293224941	8.16670307925187	8.30157339993802	8.32919485418256	7.9582229438628	8.63851113673306	8.10535375411065	8.40263120919528	8.36262051492021	8.07528330545585	8.37766282950398	8.36130983666908	8.23424582353135	8.16292909634175	8.25487287760225	8.23023470550561	8.54986828734101	8.47039947666905	8.05147392472689	8.0853355263325	8.04298230383023	8.48903462534127
ALAD	8.0872415026851	7.99065308941169	8.24329782604494	7.61629904474398	7.9134022486573	8.82175009781334	8.73416567829804	8.14615493817953	8.19602154720747	7.19094386569611	7.92905798573914	7.09922566749813	7.84017324246539	8.13406280878589	8.14400254273708	8.0741470102725	8.1357070032091	6.8699844962165	8.43710736890928	8.56232206277245	7.83930115711256	8.26013120487167	8.22035483430198	7.85925361204144	7.35839999207163	7.84357727989956	8.36628492300397	7.99318369645291	7.74264967488016	7.53431530105278	7.77936515884631	7.53289473702423	7.98908068343653	7.89695890637554	8.15576446782832	7.95120598552172	7.56005279005401	8.15220724631412	7.76796177175144	8.0788748362067	7.41303394399687	7.66606758036859	7.87063009358139	7.83283673902422	7.68846322168038	8.08349387638826	7.47449898853222	8.06334968605357	8.25175558526213
ALAS1	7.1490048838796	7.64145997130864	8.0046060302479	8.06870742591544	8.04029939589358	8.27811005843046	7.56549788222748	7.39064156432316	7.98877527277853	7.59729505433255	8.22347593385853	7.33968969586213	7.59096810983398	8.48621792773639	7.34573100571919	7.99540772255949	7.58063148135766	10.2135443940647	7.66480179723476	7.4497199766184	7.74571326641516	8.45939618049549	7.91318789975606	8.45250965579838	8.6515840126387	8.41895108660603	8.06750218838641	8.39541876691241	8.22159212983069	8.95097648077741	9.19649718605757	9.03056611519184	8.45990684747751	8.86453503952093	8.54793394997191	8.28538027259862	7.34911927810146	7.51975621361299	7.76622900887656	8.51059425119772	8.20517707058022	8.69901806491422	8.77254747558533	8.3644710474127	8.58394899431281	8.43440717631393	8.64915731608909	8.48841711890581	8.31353603741466
ALAS2	3.09600776685218	3.36859220990028	3.03708238909279	3.18155808641386	3.02167041423364	3.10036779677053	3.01344892624929	3.02269593927573	3.07743775558165	3.04847105877437	3.00902786700065	3.31489092500382	3.24705018576243	3.14797128683332	3.51187402631176	3.08067864864643	2.84084321949756	3.3216046936736	3.13382677199674	3.33023399946447	3.95901029426245	3.17186882942482	3.22471986136896	3.30109296422878	3.29538029133499	3.31801553286665	3.23931808335296	3.46157547108891	3.17099413155915	3.5611924379423	3.28877529357065	3.2725160974086	3.04903560908754	3.52434192129794	3.02269593927573	3.38844099008637	3.35583769741104	3.41890477881446	3.08717351768476	3.07740625379972	3.25426262445634	3.36439905851438	3.27191830843449	3.68063336287071	3.20901881391111	3.18347145048321	3.12832225090506	3.11292124453978	3.13639247053964
ALB	3.08470985138045	7.21201474589467	3.13710495576949	2.84116166878023	3.08017375481387	2.91019023167365	3.21261242459059	3.15922129357469	4.28937125719465	2.85287800831741	3.17362423523924	2.80155252104593	2.76772248679147	3.00227281974197	3.91919872141911	5.03434064568232	3.50622730261622	3.39698558762923	3.06692589696528	2.90393362439623	2.91169948548298	2.87858309040139	2.8320679494324	2.9411218977793	2.89532355535828	2.90457795832482	3.27172298932534	2.86244229014955	3.00025626963192	2.85828939609021	2.76876236462709	2.84035677931377	3.17983739421559	2.89588305467936	3.23820542957564	2.89993316433272	2.84282095783188	2.89752482934219	2.97620990925823	2.92209120501073	3.00323285224556	2.8728580602777	2.9501123345559	2.89230181526005	2.90981931760268	2.69052545650779	2.73863227902809	2.96290970130966	3.02370215611582
ALCAM	9.0901277128278	8.85717236076931	8.5513206116713	8.34120821879246	8.26143717694573	8.7003827251474	8.32668118315526	8.08379255584669	9.19617145098712	8.31575691401677	8.9529574679408	9.68638885665709	9.01693431207242	9.56628040260777	8.89000628447185	8.62920258225753	9.34365435880567	8.81172751869995	8.62424319882037	8.15943075123341	8.89129677215168	8.63261760426217	8.7172356883787	7.95299691899744	7.59461558487378	8.14268297879935	8.41909627764761	7.6513093979956	8.31112140587325	7.2894069444298	7.87900422813858	7.88759303650972	8.10488543787516	7.38487569281845	7.53590399879233	8.62564736241785	8.68576954123787	7.87637314952872	7.57694722582017	7.80925024297615	7.73216038272109	7.69809424072143	7.99456496228234	7.94097813733615	7.80733659306987	8.19377150578713	7.65377851512193	8.11534863976917	8.33605654035869
ALDH16A1	6.57766443003569	5.77810220372408	5.94094089493556	6.36718375115701	6.3873317475943	6.42898918390665	6.07583548366768	6.25492020583891	6.46012430677433	6.03908552338019	6.45878587848527	6.820394299964	6.61358353336276	6.63854545733354	6.37504414292683	6.26380856233119	6.23779490557062	6.08089641035017	6.13727267423514	6.26755569709902	6.5594871516461	6.49412657924824	6.66710838626221	6.94878227012267	6.90810350903884	6.26924101758254	6.52110925223086	6.5280003885103	6.62278098625443	6.75688900525505	6.81900204641582	6.7533010550892	6.55450096617348	6.84223076349149	6.61071422227072	6.54570199400431	5.20941075828321	6.62533014897427	7.02845585908373	6.87736487031952	7.00632315119503	6.82616026515293	6.83829851149701	6.73546396163569	6.94853917020513	6.60806579060739	6.92501111417833	7.05864204087204	6.35375170999958
ALDH18A1	7.65811741200359	7.9680327042106	8.05286593756742	7.88695075654576	7.62898063851698	7.96133973378032	8.42678938331771	7.22493594539188	7.64482921984582	7.28155330607263	7.49227409155065	7.10725667766818	7.15680470411083	7.22458253523967	7.58922800051078	7.77112523079388	7.69141457229506	7.05196369407739	7.54664166426276	7.77903874583896	7.83294987597486	7.59451217726076	7.7205677471149	7.64250412742339	8.15455417634423	7.72756825763385	7.71126362127475	7.96302011515624	7.46897214915706	7.99588548900034	7.84839759489112	7.45760459183556	7.66086165384688	8.09027674600614	7.67046688796659	7.82473471787083	8.26889216341144	7.6801575417926	7.48342062268294	7.5317127365444	7.88863682507719	7.96559267359696	7.7685334508215	7.31859401764091	7.52396478908779	7.70015200343694	7.62487469175425	7.8069317928126	7.86987107925313
ALDH1A1	7.1625678863158	6.2967125281843	6.66170309035582	7.41504625936865	9.21288082258784	7.67877653788997	6.99603835732941	7.67575167198935	7.15789880538354	6.14495678462206	7.56676667444943	5.97408117362404	8.14678503021313	7.48981246706362	7.38065892723588	7.91872098677392	7.54098404606247	4.70403519445176	7.81952365966991	6.74836298697434	6.45022475399329	6.74584966856409	5.95091289948607	7.1920423308196	6.92850084643746	8.29147394940038	6.19831809695304	6.29682062687904	7.06291981306842	6.10008767198138	6.33909898132963	6.68331761522098	7.0857789782236	6.06555376578332	6.36634084981352	6.9749774184576	4.95144150475259	6.2003049952422	6.57655316874257	6.22058968939015	6.67261135407811	6.64857146416373	6.54531169635766	5.93968261442473	6.39583705889167	7.91749667167989	6.68861279498255	6.33021914070821	7.34288739605399
ALDH1A3	6.24782311543777	6.12126896839404	6.40583737958122	8.18904752611394	7.09595092075541	6.68756931447456	6.57305796219095	6.08849279783655	6.86649266872439	6.21460841991067	7.35935196292128	7.86749722828721	6.31187126602282	5.67887169452273	7.7506123501859	7.10117058964109	6.95248406967033	6.62413723917976	6.92196752505842	5.10096410505907	6.94478300846708	8.56320022478108	6.73936150963042	7.32325084096504	9.54565766176896	8.21381508691687	6.12104310766593	7.87182495308348	6.87261042274725	9.24568799623307	9.59790899219092	8.76283450815301	8.07273339903701	7.73979982671005	7.80349451828601	7.93476186264517	8.65260608394009	6.0082727108986	6.92188999049072	9.00359067859239	8.96760905502286	9.47362067033864	7.91316162360994	7.62044916662224	7.76418434424203	7.68673668924681	7.64293668443168	6.59631000243405	6.36705092756299
ALDH1B1	5.46098784019691	4.85552285811718	4.66786340981848	5.98865754049634	5.59821830641864	5.23680899766669	4.94136874670191	5.38391068147782	5.05824288282991	4.90078910850495	5.01760026288404	4.82902927057919	5.79773260908647	6.06014390558138	5.32394918005818	5.27335183641925	5.12087087537975	4.96632605907949	5.06077671845617	5.03010940352921	4.94562760661334	5.34551199410115	5.1023176752851	5.29430580948643	5.137395506745	5.90911860252911	5.47296127155863	5.58604903994784	5.45466382049292	4.84345109802191	4.64257402319477	5.23898839158971	5.37264339307689	5.10425220314822	5.22812789622231	5.26773904947984	5.15561451211518	4.9144800640075	5.45213901934674	5.29424942466379	5.65847473386212	5.01816556600957	5.38040002721638	5.10243659881404	5.29074580649091	5.04924394667666	5.26704623353391	5.1918496560083	5.22424120129029
ALDH1L1	4.93945717133085	4.94067340167591	4.75359171710215	4.76257120516889	4.83952172330989	4.72669265809189	4.93678958725599	4.90791701211398	4.95427788537263	5.15954155507626	4.94968229167932	5.12803433109191	5.17287384379832	5.03626002647493	4.47010601214812	4.70604917886999	4.84561027332319	5.65195757076728	4.54950759349383	4.95411945510574	5.07533806462488	4.72635970765183	5.11328322294429	5.09413208062792	4.91374414805402	4.96921502152464	5.09746872591858	4.98037571014237	5.04037216706596	5.33141989609922	4.94968229167932	5.10047560533908	4.88990151700121	5.27911639548203	5.04918764447189	4.99909107714866	5.68363523011186	5.15247063417266	5.281720365113	4.91873570110858	5.15390468377182	4.8699928819552	5.03246017512835	5.09026322357716	4.78045574680329	5.08378345706032	5.07114937129827	5.046385502112	4.86262048080523
ALDH1L2	5.31210437940391	3.14448906401169	4.45174035214678	3.39688870278008	4.42515258642406	4.47586058535846	3.99547839419352	3.52879971514697	3.4838871875656	3.06656136205742	4.09786657100693	3.38825121426314	3.95922336828739	3.85589003247792	4.7720805767801	5.1076190068231	5.00629609427182	3.56967949097524	4.21100745691468	3.45405553532614	4.2293529037038	4.43296008391654	3.58336502572716	3.76688940485632	4.82352273341308	4.77161796094641	4.59137447453506	3.57504176192206	4.4648687214484	3.71719939103477	3.66338256565426	3.80527256908875	4.16313692732337	3.62936336756777	3.82631548613915	4.28895905542531	4.27403204521342	3.62360018016075	3.91088285480719	4.06596652431995	4.19031249085968	3.76520427827049	3.9373148571631	4.227985236946	4.10238359982233	4.22263533530096	3.87509532880863	4.05056212260739	4.40031282506098
ALDH2	10.2479287429328	10.516937436648	10.5979092598287	10.4128104095799	11.1753075083845	10.8423998246288	10.6583783919081	10.6034690970492	10.5510595400256	10.8228076752611	9.63942657768671	9.66596276371961	10.588015470843	10.9628022098769	10.4442566172911	11.3649089285615	10.5107892226303	10.5063673165191	10.5425491173698	10.856252862031	10.794203856718	11.0170302573243	11.3369718909354	11.546486202887	10.8950401027898	11.32456277968	11.1359889632464	11.72097255007	10.7103722709845	11.6995710378665	11.2489177913511	11.5237355364803	11.3992143169461	11.3996813861774	11.5420848516162	10.9965958054497	10.4670067596398	11.0501963831024	11.3913985260858	11.3215222678803	11.0268780325636	11.273507532392	11.4342001483871	10.7523267678916	11.4152673508374	11.2007566434954	10.8804488105698	11.3762327257852	10.9641817161933
ALDH3A1	7.39502843471953	5.69829030765646	7.27090895346894	7.38035743595348	7.14445519231697	7.07182579025354	7.70529855985692	8.22069656011214	7.51918251240648	7.23991776051282	6.73390602271599	5.85572842924193	6.71980344327396	7.5009734712535	6.93413159360839	6.70099040063542	7.90565131604431	7.92525836621997	7.63405823511082	8.29942752893087	7.45959699790442	8.1407626372677	9.00491118748822	7.89443466226306	7.31363094195428	7.25368872303169	8.93053947455122	8.76590730625881	8.41599753254169	9.14965567630718	8.33733005589595	7.76088763194399	8.59522680697193	7.89875287101476	8.85316849171243	7.64679948390076	6.01798501838787	7.83471521510571	7.90447212920142	7.72530294016007	7.40641343942511	7.51139762057623	7.68738901677905	8.41420265103911	7.84325172485587	8.72803248456852	8.48138889052283	9.49654866473221	8.62755628762635
ALDH3A2	10.4509593401819	10.2767341503566	10.6447794324341	9.99034169143897	10.8621967755792	10.5375882128478	11.3448415816838	11.1416905967063	10.4920776604686	11.0712104686469	9.75375696669676	9.54065658489314	9.86951290592557	10.8563868007932	10.9188031273376	11.0869695136391	11.2160699066258	9.93516657673211	10.9790048167147	11.5748042309194	10.1128905280505	10.4306089978025	10.248638714986	9.93600503372247	9.13241685461769	9.63640284721942	10.2383180581104	10.1004283015717	10.0559734400355	9.93731762057795	9.73653612106392	9.82348683923755	10.2793926266217	10.035010270049	10.1778977895501	10.3465385301768	9.95655969764974	10.7412151303351	10.1912547410124	10.2201881500699	9.67319381185583	9.94500513352094	10.4397838735844	8.93146531329934	10.0511789499496	10.0093635537782	9.44110676165515	9.78889307925009	10.2834239844918
ALDH3B1	6.30718358125421	5.73020885690041	5.69549242034468	5.7452494963069	6.0482228740786	5.8325532866602	6.04059446721047	6.35008758721502	6.17432889098576	6.33345640633615	6.09821553566216	6.06197690018813	6.1271743833486	6.38032699308574	6.48581620060272	6.03348491907645	6.2526513550771	6.25006862637094	6.08205872218688	5.91751444529735	5.95347785151931	6.14923802102339	6.15502262241284	6.16526352822986	6.34422016232346	6.44290161937672	6.0824430462234	6.32497835208685	6.29185669889085	6.42460862085536	6.33063245441217	6.29406341422504	6.01028455511254	6.22049223374418	6.35759354154451	5.99057312936022	6.04135895056722	6.16007385111002	6.37029819815755	5.95692804928926	5.95915548881712	6.07057422315409	6.26959156288768	6.31347546182233	6.07607633564163	6.07599869100089	6.30085412898202	6.20675303851716	6.00590199210294
ALDH3B2	8.19028708039419	10.3542790118604	9.56975701453142	7.75479739316582	8.69095487512143	9.46015393562624	9.28454806151067	9.2711761985468	9.59689995662765	7.74987727888379	8.4479353137316	9.30516303221559	9.58692597834115	10.0434579131931	8.33375501362697	8.91909995149267	9.59874372365048	9.49332815879386	8.78869150773129	9.76328926916897	9.75158643693652	10.704224776628	10.2412561689471	10.5554496948221	10.2227067234036	10.8278139676265	10.1368997711406	10.9957792578278	10.3972231529452	11.0123924760164	10.5184553639409	10.8213500752071	11.0439836473237	10.876346530073	10.9873884747005	10.2506026650869	10.051789249761	10.3133208021914	10.7472851052299	10.6246441153615	10.2682806052023	10.6702889132548	10.6648843620745	10.661107702905	10.8456940710879	10.8637258516894	10.5630890645283	10.8824323603084	10.6993399343735
ALDH4A1	6.61100980756856	6.6076399459611	6.23158260722426	6.19079909492871	6.18396751156868	6.92796175719701	6.32724045309574	6.10069367289587	6.26065582932332	6.45723476636993	5.85858646485454	5.73453540045227	6.33308299727738	6.36630912816472	6.26620145920623	6.66211819974691	6.00277630345018	6.5518442179477	6.22137583976774	6.72641603941853	6.50131934846484	6.29359993646071	6.43080908993935	7.24656897721162	6.90254047636104	6.70733352360594	6.81671193689707	6.83107257301716	6.77064441794586	7.02322768573304	6.77605365470462	6.94285960023831	6.59710155103582	7.04046471736135	7.06010668430567	6.74582333353944	6.24402799891448	6.57695746464256	7.23510853806093	7.06350109449588	6.8067303354304	6.99326487004409	7.09647292607474	6.63822750596676	6.87951828768291	7.03023463390832	7.0162008998429	7.134753780105	7.06238319643784
ALDH5A1	6.42449031734708	7.11077484287968	7.70513370287443	6.54949622612189	7.2459385123132	7.042468349871	7.47685470272379	7.02217388599377	7.44176292733983	6.23036989155092	7.11154286458022	6.96760814933442	7.86926668920388	7.92445999458131	6.98159950453033	7.32227135540268	7.00196002236934	6.3611220221566	7.42565200110772	7.76546462764151	7.7417957906511	8.15470660451089	6.42530501709516	7.71974108127652	7.06648795690334	7.45567452976213	7.17117844293527	7.33615042762826	7.30591879118167	7.85451452523033	6.96849465373739	6.97260570198235	7.71131139541238	8.28626935295643	7.4956713520399	6.79969569755915	7.8281927115717	7.98927920957179	7.7466203270072	7.75662166530953	7.62975699001451	8.0311182980791	8.26672578129719	6.63823922789408	8.20590413418771	8.08195687868537	7.88413800033129	7.95867918427276	7.64439789485611
ALDH6A1	6.87518598719489	8.27564027386967	8.25365466768383	7.92312154129447	9.04287779503441	8.01136357657654	7.48063185521355	7.90335886016898	7.71737645184134	7.93334111743679	8.22263277831702	7.81580553433253	7.42577782962662	7.61889028881798	8.52237066812161	8.78809473787435	7.61134433841899	7.069496653948	7.90907587597882	8.31646337505216	7.99047283731507	6.92051921116038	7.17364123198778	6.83904572140791	6.06126491369021	6.9163274748783	7.21593533337819	6.36790785529831	7.00220453753021	6.66799751537217	6.07517540628014	6.55929489966561	7.2053018489405	6.99452485788947	6.6739832694939	6.97504306879586	6.90433933212041	8.0166013726489	6.10747778261965	6.46701377591324	6.39660290641546	6.4670921357659	6.72886042921446	6.74582274694815	6.57874647137428	6.9675942621438	6.34676844659772	6.76540462195516	7.39256670690533
ALDH7A1	8.24181053262315	8.04288100204513	7.96055087166142	8.44035117294464	8.46643936455032	9.0488780879021	8.93258841405054	8.25722248520761	8.2748660124828	8.41440467212458	7.96176201612551	7.90775663470707	8.28913203544787	8.53329709641765	8.01811615899303	8.23341079856536	8.38919830823387	8.05050244663964	8.64128932211986	8.42137912637835	7.80851628077134	8.68462915279565	8.76297781928761	9.97067358383827	9.74999727440868	8.76981141041664	9.02093098598502	8.97303961008821	9.09873859168141	9.33130438722046	9.20366888229153	9.08759661411601	9.32275624293935	9.34417860935134	9.29285780828048	8.37158390281445	8.47515805438865	8.43658265709679	9.09855006105233	9.13911818755363	9.17758770625272	9.23492783238124	9.42713683715646	8.75513831683875	8.99185239126453	9.34063647862405	8.927000085306	9.13144926983896	8.81340725860166
ALDH8A1	3.51504667409857	4.77384640914127	3.68039660501552	2.97306407480002	2.90677220220188	3.86441665811312	2.7994538904006	2.815890836454	3.29738615380599	3.2747889746464	3.3717858767861	3.77358840744985	2.86721039505833	3.40597066448977	3.65708709826259	3.18083635692728	4.62450255089279	3.32843210501042	3.3417900446256	3.11018796611595	2.97759793752828	3.13436463842118	3.41269798767472	2.97612155205592	2.98201956045319	3.12203488023046	2.95646599617701	2.7890929547542	3.21131339611077	3.28786998822525	3.17782144923363	3.07757059590262	3.0136174283088	3.12735258191205	3.05079690314961	3.12721584589058	3.10286498754327	3.31202108497312	3.24986851300738	3.37476896825356	3.36663904506034	3.75737792178141	3.31909569939181	3.08749423736983	3.17250692055316	3.21878484312457	3.04373019386704	3.16332382710961	3.48823086920662
ALDH9A1	10.3058544866486	10.9384791830365	11.0901473814263	10.8406963110208	10.9276647274135	10.5234269011885	10.8459334444523	10.4726709926649	10.9511775203084	10.4680674224702	11.0503610762504	10.8692345393358	10.2810785947236	10.592087793605	10.9348392196383	11.3804435525976	10.5417165559893	11.2129792192435	10.6158293412652	10.807587696749	11.1614127561024	10.6916298549536	10.5196585504986	10.5642735379554	10.2077971118286	10.667689195753	10.8168545792207	10.4565764460348	10.8191450382675	10.6163008990128	10.1800399858587	10.2126147280933	10.597527381585	11.0255464320883	10.7569956021491	10.5923296482906	12.2452702967139	10.6879597324253	10.3698882548416	10.3720121630734	10.5065511580644	10.535482706285	10.5010786826863	11.0562364418059	10.5283284986857	10.609227600074	10.3127781213038	10.6493320876687	10.8783190690411
ALDOA	11.406831167803	10.7847984907949	10.8053159373693	11.4259573508117	11.2458365689371	11.2461247015637	11.0132906568265	10.5911160395674	11.0976244718735	11.6087495065149	11.7437323389392	11.3538161773505	10.9677562703063	11.2119195603284	11.8401502364917	12.1111798513716	11.7353948564056	11.7787967019959	10.9098927151868	10.7003231609148	10.2312273368943	11.5783215845763	11.5040222112755	11.8429863172888	11.7901678804954	11.6780299638506	11.5367637453857	11.6593447407214	11.4917831329158	11.6398846493252	11.6818652987661	11.6073903627406	11.5965209283117	11.9438513546808	11.7645586057153	11.5838950075763	7.18429660976857	11.1861748552579	12.040542823401	11.8495069851723	11.8445632847335	12.0044950308329	11.9531883668126	11.2698528393124	11.8639384832175	11.6975945835559	11.6327044239924	11.8683103572867	11.5449345213215
ALDOB	5.41336494905993	5.41067819905864	5.30789022418312	5.57867113349596	5.4299615092122	5.44680247097403	5.24294504102386	5.5581890929085	5.24426317919853	5.65202882670356	5.59588210380839	5.36925182278149	5.44792565489259	5.30754594525809	5.40053390144963	5.87740044510901	5.53653133855579	5.86293536387843	5.31123222650663	5.68176783052899	5.67830735298947	5.37912485172927	5.62744211479422	5.7667615263843	5.50752385904826	5.69251019031754	5.74186911742358	5.86091906606593	5.50104137061317	5.89665702487187	5.5478751993302	5.43149280773567	5.64176773313784	5.77677563581009	5.79647898419515	5.63628115628905	6.02922276073814	5.64838434917205	5.72654441130892	5.69374419974662	5.31828848864709	5.4673669443263	5.60355775292718	5.92775983229235	5.30535104257414	5.36085466432324	5.8224205913203	5.4681647536869	5.54263775757142
ALDOC	8.24681670677402	7.27417318700032	8.50827395783989	7.88979928982376	7.92625255523945	7.7718402296943	8.85645247677889	7.88590794975084	8.10467304208419	9.0514266597016	8.75284721310406	7.03091546328195	8.10838107093277	8.69873695652448	8.58093118893134	10.4987557801787	8.06100870481334	8.1589849236631	7.88613385787648	8.21390988018804	8.55948169660994	7.73857400596804	8.01391190346796	7.51366267942822	7.61594372567105	8.21131176955925	8.1234531263585	7.97566178067117	7.33690750672846	7.42330962261302	7.66531863403007	7.27192659789724	8.24070795284244	7.23330717656446	7.80950685832925	7.67281884263622	7.18861030571471	8.42385872754964	8.40829482282341	7.79575045953786	6.78593222849022	7.50073112830557	7.67932977763784	7.95302729479219	7.61156517869177	7.87790872563968	7.02077769909951	7.96572821049756	8.36036216856267
ALG1	5.28719520793206	5.08661338379998	5.15783877778512	5.18599379148137	5.26022489833706	5.41709393247778	5.06063238575211	4.97268105973184	4.87715565636508	5.2518974354422	4.91002387871727	5.3767229362866	5.07164199090974	5.63389177640164	4.96998510226006	5.16088908482657	5.27484829449059	4.90816799720741	5.11654875550196	5.33106782479192	5.19639287681894	5.53677403428437	5.71139746305822	5.62010121271434	5.68308723659442	5.63148146793292	5.68200378680943	5.834446757864	5.8531570324114	6.02697377158304	5.82617747000852	5.74353640124012	5.9415007498557	5.80773135933006	5.88852634196668	5.6917570479846	6.20005838257554	5.54588926545006	5.9884391346176	5.74159129190293	5.97665032582244	6.1730637708671	5.8983148164507	5.6504843929079	6.1907190071316	5.69870147415171	5.97526311664404	5.94830608071664	5.74240857266934
ALG10	3.42746864358146	3.38947814380826	3.71974870008978	3.34833354212037	3.4311348267379	3.77254347248262	3.53235362679706	3.44642994722345	3.44190502950642	3.77581148948495	3.2511818248587	3.46537130427454	3.48054177477566	3.30799660942186	3.31671924327701	3.41602043408316	3.50691230050971	3.95817891256791	3.5564462815506	4.06015632646848	3.4199214586128	3.23459156543668	3.30530089265942	4.01131805922982	3.68054582955829	3.18594874396221	3.31401167031674	3.6595540086671	3.68412909517164	3.67141793342951	3.77957038535552	3.41161857369668	3.63659581686968	3.90300903440083	3.65167776667543	3.50561188026315	4.2204191982688	3.44083461554389	3.86319361513037	3.56595099528439	3.42502039807171	3.93156793963955	3.42731992236685	3.46611221410879	3.21738810065017	3.59402803312115	3.25886247073859	3.36521703194893	3.53183933137817
[truncated: 14,714 more rows]
[truncated: 5 more columns]
