# Supplementary material for: Discovery of PANoptosis-related signatures correlates with immune cell infiltration in psoriasis
Source: PLoS One. 2024 Oct 31;19(10):e0310362. doi: 10.1371/journal.pone.0310362 (PMC11527320; doi:10.1371/journal.pone.0310362)
Supplement: S1 Data — (ZIP) [file pone.0310362.s011.zip › Gene Expression Matrix/Microarray/GSE53431_gene_matrix.txt]

gene_symbol	GSM1293358	GSM1293359	GSM1293360	GSM1293361	GSM1293362	GSM1293363	GSM1293364	GSM1293365	GSM1293366	GSM1293367	GSM1293368	GSM1293369	GSM1293393	GSM1293394	GSM1293395	GSM1293396	GSM1293397	GSM1293398	GSM1293399	GSM1293400	GSM1293401	GSM1293402	GSM1293403	GSM1293404
A1BG	4.71973982	4.648126892	4.768708318	4.706780917	4.603639714	4.752907103	4.703644427	4.825374711	4.72125852	4.699764199	4.812905449	4.739232573	4.887788425	4.955294103	4.74147121	4.876518726	4.65890992	4.86422304	4.825695804	4.790048109	4.768119512	4.8007358	4.768390623	4.747295351
A1CF	4.658135249	4.59694059	4.510166762	4.595442684	4.57371428	4.505085634	4.544271678	4.621543873	4.629711063	4.581464557	4.979859227	4.610437076	4.653862388	4.546241284	4.542759813	4.613435371	4.669708763	4.655158928	4.73012834	4.580262628	4.588198122	4.577713675	4.567802356	4.465701094
A2M	7.578913318	7.594411775	8.616502891	8.071319263	7.89794287	6.800801344	7.508734315	8.296021697	7.545903819	8.512806258	8.289054556	8.3090361	8.392591558	8.002975152	8.813365445	8.45675838	8.186663201	8.539527352	8.487608713	9.019381936	7.840704428	8.09267614	8.490697225	8.271374546
A2ML1	8.57102422	8.990198312	9.156182042	9.966446947	8.940837219	7.530386449	9.189117725	7.703096548	8.113548972	9.964242126	6.267520089	9.374402325	6.795772892	6.233934449	5.606974649	6.743418745	7.295042003	6.122264096	6.269323949	6.580129465	7.247512642	7.260252014	5.893792428	6.295362488
A3GALT2	4.516837718	4.535390256	4.524035927	4.685825309	4.51505273	4.510897959	4.533086211	4.565992447	4.50659526	4.895147122	4.396810767	4.569498322	4.50412326	4.629043011	4.49046408	4.59749237	4.566619706	4.501273808	4.607854883	4.579947767	4.499186061	4.596753731	4.659711131	4.508657415
A4GALT	5.872092552	5.565748345	5.64566159	5.528152881	5.2886516	5.931205919	5.223144739	5.841014711	5.856930972	5.450569346	5.83118112	5.701503736	6.626908888	5.896515628	6.387556829	6.338373067	6.078943102	6.355250097	6.470608273	6.905914839	6.598192307	6.388430968	6.438614917	5.630264549
A4GNT	4.669516743	4.563628053	4.765774077	4.594569648	4.561528188	4.561062393	4.57664859	4.61378132	4.596071158	4.649351065	4.593289545	4.642997831	4.668644746	4.597453014	4.597878321	4.638238163	4.818424214	4.557050985	4.674947727	4.552262581	4.553407043	4.671675654	4.651277358	4.504416748
AAAS	5.563554911	5.442799368	5.16403457	5.116253293	5.284462883	5.454388125	5.33906076	5.784239977	5.594559024	5.287166154	5.804798535	5.449263457	5.720666627	5.523463351	6.082574169	6.081496843	5.7378588	5.634858659	5.117096877	5.407542305	5.492095064	5.527733794	5.459738715	6.035285009
AACS	7.355989259	7.039310957	6.257509442	6.680296468	6.473103829	6.991947835	6.611564356	7.24119498	6.406387427	6.729336195	7.154728974	6.90250898	7.629113021	7.3720798	7.265950563	7.633794951	7.672376712	7.802452541	7.405285991	7.878031382	7.705469278	7.968106482	8.069657051	7.387167768
AADAC	5.264547163	6.644379924	5.555572946	4.645621738	5.92307105	4.961969836	4.982093132	4.638777758	4.650191058	4.726443332	6.802721579	5.135786343	4.600065095	5.534043255	4.612454023	4.494109721	5.109696185	4.809245691	4.759196906	4.667566775	5.278162086	4.788924399	4.685628023	4.83989519
AADACL2	8.470167696	8.88740647	8.182868607	7.830597102	8.220669654	7.807931133	8.467741568	8.654345877	7.881441142	8.062542089	8.654345877	8.582204782	8.365349403	8.960232169	8.015669945	8.218021399	8.647469098	8.377996366	8.506612493	8.055773818	8.014052877	8.143804599	8.144694688	8.863877694
AADACL3	4.505662299	4.571950836	4.571236049	4.593297616	4.557855028	4.575192741	4.529215262	4.639733816	4.519904306	4.46431554	4.570561962	4.71175449	4.507650077	4.554310716	4.525757701	4.437655191	4.60532392	4.504699798	4.50597978	4.579344043	4.564915998	4.508059316	4.496245985	4.424072205
AADACL4	4.914733368	4.929742487	5.070691981	5.268417975	5.426002971	4.860991595	5.12053967	4.833567315	5.029768898	5.026700206	4.887470828	5.005315187	5.026501367	4.787539816	4.554731358	4.935418569	4.602836506	4.585387425	4.928555726	4.765205109	4.980523417	4.568256294	4.940059499	4.917579073
AADAT	5.488360247	4.954907438	4.893403466	4.770622031	4.870781501	4.985909827	4.817781807	5.237588143	5.033244989	4.82420198	4.931968191	5.256173001	5.981373346	5.241440387	6.155588849	5.662946859	5.835032769	5.887283238	5.69810944	5.851448025	5.331924347	5.43570359	5.872886728	5.554859823
AAGAB	7.709180189	7.719738194	7.133497509	7.60402644	7.932574385	7.974886141	7.68573602	7.797180747	7.618812572	7.227024728	7.457609941	7.468462279	7.736970134	7.114144149	8.221674281	7.260252014	7.542837152	7.845076924	7.837881006	7.589548649	7.787230921	7.967742137	7.912444387	7.546978044
AAK1	5.896773717	6.125430903	6.140064947	5.933596967	6.084990713	5.840771873	6.043548316	5.331720959	5.758808545	5.755706637	5.816029972	5.502654466	5.375577956	5.417475237	5.107356193	5.337205979	5.207678188	5.030906587	5.190799431	5.031886119	5.26703681	5.561691525	5.60886733	5.391181639
AAMDC	6.534765048	6.475596076	6.251394443	5.896515628	5.853637475	6.408936284	6.029479196	6.84535384	6.072149074	5.919926927	6.618973907	6.441598592	7.341738597	7.280976883	6.99313408	6.921750737	7.376728517	6.981753427	7.419471244	7.077648712	7.420176065	7.175056556	7.276088029	7.403691179
AAMP	7.287370083	7.233027877	7.325811945	7.182911261	7.489100298	7.107726264	7.39166123	7.071829321	7.087701529	7.203385621	7.293195927	7.202438525	6.942222971	7.152847572	6.929827936	6.983440743	7.147090262	7.019712445	7.231976068	6.902821839	7.200630235	7.099306266	6.957531053	7.079481383
AANAT	4.420110872	4.46553404	4.489323909	4.548129897	4.443565996	4.494027614	4.484724729	4.549153421	4.496821966	4.445187461	4.439493573	4.417228444	4.456867606	4.513040525	4.492596368	4.499409478	4.442627466	4.420820406	4.456386668	4.505671254	4.504937795	4.476009112	4.547305022	4.524607518
AAR2	8.040294632	8.185201209	8.149652048	7.936860611	8.274928266	8.094393113	7.937928923	8.017123851	7.958108559	7.773212764	8.122169335	7.827340895	7.892546552	7.958885858	7.607122814	7.778376226	7.890500445	7.789422903	7.988881115	7.777133775	8.385807901	7.794985589	7.925238342	7.580288515
AARS1	9.708886526	9.887913413	9.764709216	9.608886531	9.973826194	9.87968129	9.997147188	9.951445425	9.77867179	9.776818098	9.742712291	9.777774306	10.0175457	10.01638596	10.13340247	10.23517426	10.05685686	9.768281489	9.593800051	9.921072025	9.575089359	9.960079418	9.591252196	9.904389475
AARS2	7.040042576	6.682656256	6.530147491	7.611389694	6.679688042	6.397293184	7.116792438	7.219164836	6.721852597	7.435950447	6.885766385	6.848746973	7.174074943	6.475349846	7.371701623	7.003115291	6.999703952	6.316308219	6.136427208	6.530728399	5.863350595	6.43321222	6.362815886	7.140561106
AARSD1	6.785883963	6.589418393	6.665287959	6.761787447	6.915276199	6.64763577	6.812250049	6.60584008	6.404488727	6.47090307	6.435098605	6.514757236	6.568792852	6.65463628	7.156650501	6.854403622	6.363722176	6.478665623	6.508196955	6.610081212	6.66559834	6.807674811	6.802426225	6.86720665
AASDH	6.586476492	6.351256802	6.334772721	6.348560561	6.044903816	6.952796781	6.739615947	6.994324839	6.779380557	6.453522127	6.331762926	6.856298744	6.963184212	6.839831991	7.092116351	7.374572323	7.217134091	7.090509801	6.807674811	7.218790485	6.803989008	7.377083185	7.111396624	7.221512342
AASDHPPT	6.628842681	7.252714789	7.753934701	7.299726051	7.4828859	7.47849142	7.1265434	7.191458642	6.929175774	7.652129822	6.636120393	7.021369721	6.802125832	7.282777562	6.583628147	7.101624176	6.799800416	7.090819297	7.505235884	7.019712445	7.04973399	6.542780881	7.100265649	7.252104009
AASS	5.679723315	6.0817195	5.693193485	6.496744171	5.844088927	5.883280536	6.064846805	6.045960918	5.97041209	6.454219434	5.637820152	6.111945015	5.472945624	5.142895147	5.585968471	5.335617438	5.531687886	5.354212371	5.576646426	5.009874799	5.053324758	5.239816956	5.100684216	5.033466878
AATF	7.240251498	7.366439767	7.492333678	7.243085544	7.554635697	7.230329949	7.28674459	7.18755837	7.285264813	7.018377585	7.743293427	7.050141858	7.222935128	7.20843848	7.177702083	7.171426519	7.551618772	7.228346988	7.105915598	6.997544326	7.451065312	7.195985208	7.252968616	7.233748147
AATK	5.216427937	5.598008528	5.234483155	5.322145472	5.055946062	5.157041132	5.554859823	5.416568547	5.402807094	5.153995239	5.290364224	5.346554464	5.657264405	5.212574953	5.386837203	5.463553429	5.271047654	5.834712349	5.431808584	5.267853449	5.387381394	4.962931557	5.226822161	5.078454751
ABAT	4.573602681	4.489745526	4.519273195	4.583409812	4.672546752	4.579387437	4.580110271	4.79233791	4.764803689	4.50832617	4.546541203	4.548555952	5.297960125	4.800528832	4.742785925	4.669460256	5.492546628	4.962472164	4.927077909	4.727097848	4.703090866	4.715638961	4.718543479	4.602674464
ABCA1	10.09057822	9.545392309	8.88794732	9.844017511	9.355685383	10.04834638	9.541121848	10.17643537	9.425338588	9.500267768	9.642779627	9.943916148	10.02531229	9.565085112	10.16110211	10.20328399	9.972934188	10.0580488	10.02653051	10.14349225	9.670305135	10.03664222	9.991662373	9.846912083
ABCA10	4.917823976	5.000078112	4.690820759	4.906453803	4.558763506	4.952225677	4.811272704	5.995785476	4.888474135	4.791453749	4.766754655	5.343183716	5.594072251	5.108276591	5.921111468	5.929347676	5.496289149	6.650900626	5.936484371	6.130826489	5.455861433	5.941635086	5.998710788	5.467235016
ABCA12	6.897307922	7.056418861	8.348682526	8.029388506	8.11462849	6.39987101	7.657125515	6.669786965	7.323152028	8.008368292	7.309994137	7.103702824	5.421482501	6.502999642	5.040482351	5.709733698	5.16403457	5.578573962	6.386198343	5.917006393	6.116581844	5.413154956	5.71925285	6.090037014
ABCA13	4.444028101	4.53636602	4.506378771	4.415417552	4.482435848	4.412005003	4.478416551	4.656654459	4.414176753	4.437758634	4.48134738	4.574436471	4.444817019	4.547523099	4.39551166	4.525470831	5.12247882	4.513185109	4.785918332	4.483912355	4.530683081	4.493245177	4.51733553	4.451525229
ABCA2	4.620779928	4.626052004	4.545891637	4.739256217	4.563547371	4.666434664	4.68373601	4.85205983	4.687717996	4.778786995	4.74304868	4.99254501	4.791065625	4.83498367	4.715926807	4.898639366	4.777021489	4.735665327	4.68289435	4.912120007	4.909541696	4.697488392	4.800366434	5.161137768
ABCA3	5.579575321	5.062038038	4.959299583	4.746976441	4.665884047	4.974508718	5.274697004	5.604687465	4.641700265	4.912182568	5.279988627	5.657001446	6.279227081	5.611588096	6.331189709	6.137858658	6.497319384	5.840313958	5.865293634	6.511151382	5.958920305	6.227884429	6.108266927	6.326739374
ABCA4	4.724226958	4.612389062	4.571228142	4.545657812	4.655484577	4.561942176	4.656357394	4.681003255	4.645318025	4.771789542	4.714199284	4.789901468	4.722734959	4.584099643	4.764970173	4.794116013	4.776303485	4.815814662	4.566032118	4.680160606	4.64469786	4.676662371	4.710313009	4.788769989
ABCA5	6.626301942	5.671244713	5.401022917	5.645186216	5.258192952	6.23545267	5.687139748	6.507899463	5.333938283	5.265753916	5.671496955	6.280391507	6.936876798	7.046273169	7.405967639	7.322568554	7.094308228	7.296865046	6.984506141	7.173085387	6.74976236	6.89143398	7.010961444	7.141319516
ABCA6	5.673843657	5.030187528	5.017109425	5.271047654	4.831417082	4.933892242	5.061559955	5.192095776	5.695138464	5.173910854	5.06893778	5.418701532	5.89220254	5.000078112	6.105294574	5.350112412	5.301602002	5.833986118	5.549508625	6.017961783	5.197834788	5.562864329	5.470485075	5.179883043
ABCA7	5.754647629	5.268947619	5.047265367	5.449757049	4.85738578	5.321766553	5.738722635	5.760209651	5.270198564	5.551404594	5.540773209	5.539751784	5.736328563	5.595548977	6.227588114	5.715858733	5.641407476	5.590335946	5.10460424	6.014932045	5.27983028	5.617203181	5.904101336	5.729999496
ABCA8	5.799204579	5.252892155	4.683145197	4.727561264	4.901594309	6.204560594	5.10276024	6.020901661	5.119707896	4.740290801	5.367472246	5.302598659	5.552932985	5.710208952	5.705764697	6.026004269	5.226099336	6.594499238	5.846367248	5.423632291	5.406322543	5.702100233	6.499618012	5.677704335
ABCA9	5.194715348	4.968091341	5.04923608	4.878829665	4.770130036	5.06089324	4.979458477	4.966386774	4.803937894	4.796112471	4.814017438	4.919275614	4.882601742	4.824241952	5.227049041	4.993494299	4.809843077	5.360481773	5.100806794	5.150957997	4.865258506	5.244220327	5.213842681	5.021889075
ABCB1	5.483946827	5.314437889	5.459738715	5.233644565	5.339271173	4.900352649	4.8768068	5.841658272	5.04470386	5.116640102	5.335949101	4.743209462	5.189191614	5.194536734	4.891343	4.767480227	4.772779368	4.688574006	5.12663824	5.187717225	4.951669794	4.66917436	5.02660462	5.251466202
ABCB10	6.5614148	6.922933975	7.101981283	6.960218663	7.023849961	7.102992076	6.748803982	6.89214441	6.690236596	6.948900446	6.56912386	6.816695836	6.471138226	6.554078172	6.752267473	6.983848653	6.678264645	6.65463628	6.893890125	6.912389997	6.583305061	6.301879352	6.665011754	6.859138845
ABCB11	4.651861911	4.707410044	4.517386624	4.727706701	4.634917269	4.545911386	4.629921472	4.635413649	4.515891509	4.619135833	4.535353952	4.622333122	4.563705279	4.470558726	4.502459465	4.58060844	4.645376272	4.541512821	4.589569047	4.662287298	4.513699163	4.493350422	4.595451095	4.726464092
ABCB4	4.859737396	4.702575781	4.569106259	4.594413542	4.647223081	4.759438673	4.685117263	4.639120181	4.888321709	4.661175692	4.5521354	4.73217592	4.808444866	4.915789151	4.735126334	4.910379902	4.642316118	4.810666965	4.974407519	4.665817459	4.81521407	4.943973469	4.950879278	4.632431095
ABCB5	4.429097063	4.437043302	4.431020737	4.446558273	4.386256023	4.450975591	4.482269144	4.428103315	4.487244367	4.481866226	4.485343633	4.457810135	4.50619697	4.55329953	4.468780998	4.48741864	4.472511033	4.445690942	4.485258052	4.4340424	4.453137715	4.602755436	4.500790107	4.429851666
ABCB6	7.801934896	8.182868607	7.656746773	7.606720572	8.246978657	7.3173401	8.013672815	7.726917041	8.328157631	8.065662299	7.899436275	8.035183893	7.665489571	7.562204146	7.721035383	7.991830822	7.620596192	7.321865842	7.218461321	7.384066072	7.538601811	7.472335843	7.192954642	7.83536921
ABCB7	8.214013942	7.803758658	7.563038864	7.961207424	7.547281619	7.826464446	7.903131962	8.195438662	7.787913437	7.760755998	7.922531457	8.085808167	8.391114741	8.067415585	8.747463202	8.373000801	8.151580345	8.286725088	7.958885858	8.334417937	8.141892315	8.357200358	8.304760919	8.525141067
ABCB8	4.630906027	4.488686188	4.590550057	4.54721115	4.414176753	4.507335511	4.502693057	4.561765108	4.469905457	4.572885916	4.544699442	4.464399927	4.5928477	4.521449484	4.491335258	4.543843509	4.512449134	4.534220757	4.508943064	4.401771329	4.673202485	4.49932936	4.607554571	4.521215805
ABCB9	5.886743526	6.015219387	4.869081322	6.044606622	5.891112118	6.238981393	6.40544856	6.03209403	6.279506419	5.817167032	5.772566848	5.547620432	6.385897356	5.417033288	6.937510187	6.127581345	6.330611154	6.447216754	6.153737814	5.976175516	6.469092885	6.407023284	6.458693729	6.092276828
ABCC1	4.575258586	4.850451883	5.3122417	5.020708174	5.053110283	4.774873798	4.990733024	4.759325918	5.002009076	4.973550462	4.630747992	4.785353651	4.495792749	4.637561507	4.482404892	4.594442575	4.6603092	4.553567989	4.629508631	4.578757486	4.64060703	4.625854901	4.739053685	4.657235096
ABCC10	5.591521181	5.44259863	5.360883829	5.408439733	5.392579288	5.611588096	5.454582219	5.773406719	5.233293448	5.317568224	5.530681347	5.290364224	5.87517314	5.592916185	5.814966825	5.733291543	5.527960115	5.527733794	5.518462868	5.424519275	5.685871071	5.947207307	5.615569509	5.874654709
ABCC11	4.640122877	4.642475957	4.626515311	4.604047409	4.599457752	4.513691171	4.541967856	4.586360856	4.621074971	4.605595919	4.675724106	5.021074803	4.743923301	4.646019266	4.725363208	4.637633216	4.617205734	4.718791831	4.71663014	4.690399882	4.60949296	4.776858734	4.662060404	4.771952991
ABCC12	4.557080534	4.598533362	4.543821414	4.536149073	4.514612137	4.567970614	4.572609968	4.558039655	4.572986513	4.548990663	4.554667893	4.455899404	4.53265262	4.439612614	4.509769006	4.563910927	4.543214137	4.617252338	4.604737919	4.539261295	4.626073398	4.554238782	4.613730931	4.543382531
ABCC2	4.790208513	4.571683954	4.547620277	4.577023757	4.606198978	4.778589298	4.637855509	4.728599575	4.652814952	4.570965292	4.811272704	4.604717514	4.74381187	4.625385582	4.573745014	4.570707925	4.77343416	4.700888308	4.705674456	4.645798445	4.526346919	4.708664013	4.710083228	4.775018598
ABCC3	8.734449384	7.325811945	7.781148654	7.466420926	7.080925435	7.952859195	8.015134252	8.645986652	7.252104009	7.448216992	7.699948994	8.14292558	9.163010606	8.879893406	9.457532267	9.137382552	8.353922767	9.253533371	8.710293118	9.337988458	9.030256567	9.150732298	9.150156276	9.052346853
ABCC4	5.44259863	5.632194925	6.266642307	5.705540871	5.867628045	5.880874791	5.621869927	5.81680973	5.914699194	5.807297915	5.994039957	6.024528567	5.865587997	6.728421609	6.259312418	6.443394127	7.138527217	6.01825656	6.552884307	6.368082192	6.720620291	6.174323871	6.332376836	6.416930146
ABCC5	7.304622615	7.209718364	6.524424212	6.49144085	6.649489194	6.688832737	7.381782038	8.339201176	7.08130817	6.679963488	7.154406883	7.726536361	8.065662299	8.120267234	8.219812863	8.385807901	8.403289619	7.027777896	7.576085713	7.410592245	6.739930617	7.367850775	7.363640965	8.708586466
ABCC6	4.609139231	4.658624221	4.630144778	4.635887123	4.693254897	4.638286347	4.624252248	4.710778515	4.66515123	4.696753062	4.857732763	4.76091871	4.704317511	4.645024756	4.604646567	4.796668193	4.873610225	4.74381187	4.678264146	4.614112206	4.708424438	4.790335967	4.690095039	4.6772491
ABCC8	4.450371661	4.43619993	4.515725267	4.467344276	4.54243462	4.44456519	4.450413169	4.480422862	4.499140807	4.459826158	4.478357827	4.475328137	4.512078537	4.467401132	4.462645305	4.476316009	4.47743609	4.577104572	4.455860157	4.517086696	4.554077537	4.647008381	4.429403701	4.467262213
ABCC9	4.734115333	4.583725266	4.794603865	4.820257677	4.644158503	4.636361111	4.765539258	4.782621778	4.647279697	4.736796816	4.719430794	4.765271597	4.560898927	4.70689763	4.847629173	4.619530566	4.614806636	4.861375418	4.637993398	4.626224412	4.816465806	4.827580841	4.664155297	4.773337501
ABCD1	4.599498798	4.529521481	4.519392432	4.475999154	4.470031771	4.527011444	4.531975079	4.637132725	4.604146927	4.499770724	4.581818237	4.519951277	4.572994377	4.525639974	4.574314614	4.498532395	4.413676339	4.487678072	4.509890726	4.469432386	4.619964986	4.571065888	4.505928441	4.518236478
ABCD2	4.563800279	4.555657013	4.496278331	4.561724586	4.564589691	4.557347124	4.481049963	4.688467156	4.636441299	4.509906396	4.576432493	4.513278218	4.488436617	4.601472798	4.581169784	4.532972217	4.552295428	4.505122469	4.504557062	4.539794507	4.471981438	4.50336115	4.52843574	4.482404892
ABCD3	6.009467395	6.227884429	6.389088442	6.582464902	6.693049536	6.33779253	6.343790398	6.287710827	6.497574666	6.615675381	6.328633053	6.242458272	6.056784252	6.46779749	5.96560242	5.882681024	5.924185513	5.99097228	6.457410373	6.146842101	6.298951544	5.863102754	6.354105779	5.939573254
ABCD4	4.597630982	4.550872597	4.702017613	4.587055542	4.80592529	4.59593018	4.535442269	4.662681966	4.567459112	4.555280963	4.827102116	4.611820901	4.741551947	4.750905775	4.599156948	4.541568162	4.719838645	4.520614825	4.653892434	4.815939543	4.551355718	4.572267972	4.542909145	4.691220323
ABCE1	8.237481869	8.481036657	9.210421095	8.71512769	9.133875049	9.108349999	8.586719452	8.474677875	8.829373965	8.799218604	8.347292467	8.505647706	7.985732351	8.286725088	7.980522015	8.358235683	7.96541852	8.120796426	8.534934732	8.07485246	8.13679154	7.748721619	8.292166924	8.179830487
ABCF1	9.231124173	9.387684081	9.545392309	9.535694494	9.290268466	9.537741083	9.494149132	9.235410991	9.266911456	9.40972572	9.413789172	9.647745563	9.246070531	9.389362598	9.272697364	9.509991071	9.216891963	9.32158411	9.169801388	9.347626307	9.325156564	9.474484139	9.101988849	9.213432122
ABCF2	5.753119433	5.872092552	6.451752941	6.019666764	6.42764171	6.002201286	6.07302587	5.487173175	6.021930833	5.855608293	5.567840988	5.631618065	5.35678322	5.302776157	5.430769603	5.346554464	4.722999336	5.186862315	5.042286471	5.16263409	5.260016853	5.35827072	5.127161801	5.153706611
ABCF3	5.053455244	4.87950147	5.332712276	5.31650081	5.390116157	5.239468905	5.254581591	5.14035316	5.329668194	5.370239003	5.090298971	5.05400409	4.913682063	5.076588614	5.47680957	5.002128503	4.887416384	5.325798995	5.00692639	5.149059739	5.310175297	5.319489546	5.212459436	5.110992116
ABCG1	8.026339777	7.972983258	7.671487122	7.452563509	7.916892909	8.009166061	7.87623912	7.169998075	8.137637006	7.92439391	8.110582234	7.843539869	6.852210283	7.359827791	6.480815818	6.558927225	6.992247773	7.618812572	7.025183305	6.865028465	7.201776075	7.262571842	6.691823012	5.575349458
ABCG2	4.51964519	4.519839428	4.477827658	4.48992109	4.49246366	4.512181826	4.47714679	4.581071672	4.570846634	4.42338192	4.541576789	4.432243405	4.504837501	4.578344432	4.635708098	4.481140773	4.528063153	4.504921782	4.531003468	4.545790049	4.53215142	4.553567989	4.63289471	4.495908905
ABCG4	6.105830316	7.485721714	7.098988084	7.703096548	6.929827936	6.563285891	8.120267234	4.887864172	7.229259845	7.359827791	7.642525337	7.04273812	4.608346503	4.761414685	4.653092406	4.740584222	4.993277575	4.861821456	4.70775141	4.849389098	4.822143233	4.698773065	4.84441396	4.790677925
ABCG5	4.630514543	4.749276979	4.651848961	4.609004806	4.759353039	4.608599186	4.763205382	4.608651536	4.743890065	4.669884603	4.584010133	4.629649667	4.678633699	4.75421689	4.550394195	4.652419547	4.607945318	4.699273784	4.66293814	4.689951551	4.69185211	4.552899164	4.67646938	4.66901066
ABCG8	4.619925312	4.70611874	4.510726398	4.513743856	4.602083006	4.559988072	4.681569758	4.545606587	4.608170022	4.508142454	4.534751353	4.553095468	4.490893303	4.492324622	4.557009733	4.51106161	4.6720475	4.555748059	4.509550801	4.611919356	4.586665491	4.541681681	4.559716657	4.477745302
ABHD1	4.490533159	4.512181826	4.679921931	4.511889255	4.576343589	4.522034514	4.650182224	4.569923795	4.530440976	4.621669765	4.552236498	4.711632274	4.543759428	4.627695873	4.649801577	4.646626821	4.609198842	4.642831931	4.686963076	4.682099181	4.608391567	4.500080854	4.605676396	4.573179089
ABHD10	6.039766577	5.734874267	5.933596967	6.18088629	5.819875559	6.473983817	6.005317262	6.032979609	6.261764665	6.207551971	5.974806249	6.070998629	6.823640538	6.327367013	6.643917926	6.612794745	6.549737167	6.439512862	6.497574666	6.864452899	6.484117049	6.64763577	6.900651747	6.303575671
ABHD11	4.603331884	4.614610995	4.604298896	4.541131924	4.649144626	4.569712548	4.535638445	4.546670989	4.617064725	4.609571475	4.598637471	4.637496798	4.561134278	4.845432301	4.781743754	4.703428446	4.716650947	4.512636246	4.59793352	4.567098302	4.573619574	4.484617699	4.647236011	4.53709476
ABHD12	7.043054008	7.902277644	7.04973399	6.929827936	7.046625226	7.432655228	7.175056556	7.26703141	7.290061607	7.637743007	7.827746771	7.80111521	6.651732188	7.586259562	6.190046233	6.719600031	6.693316392	6.757919747	6.988681935	7.34735015	7.242359481	6.683781767	6.273529661	6.060160285
ABHD12B	8.689759805	7.025642086	6.255417074	5.764889352	6.825048196	6.955598052	7.231976068	7.633433099	6.619557752	6.397293184	8.098315331	7.919090559	7.428560142	7.823016076	5.888441312	6.904892824	7.350933261	7.1854254	7.513830054	7.561011916	7.640262171	7.086408945	6.923285735	6.865699532
ABHD13	4.795607294	4.823845607	4.727490012	4.626680212	4.785503864	4.816785503	4.636298512	4.775826549	4.717041233	4.781231593	4.602258069	4.783297019	4.625205074	4.794921698	4.69886298	4.655885986	4.661620856	4.749886197	4.852319395	4.690149251	4.74304868	4.910151788	4.720448192	4.664901878
ABHD14A	5.266821202	5.578329014	5.096475291	5.401022917	5.441781585	5.48258887	5.426915943	5.380384617	5.65905591	5.553171089	5.843631787	4.856878605	5.418701532	5.14085204	5.612378481	5.558098946	5.423077416	5.748920322	5.539343763	5.639820699	5.65491655	5.812345746	5.544655835	5.173093061
ABHD14B	5.89458872	6.302850138	5.578573962	6.283536621	6.000870601	6.064095727	5.885078579	6.190348145	5.700077822	6.199252048	6.349515895	6.07302587	6.121996497	5.040686321	6.08198768	6.277147927	6.319417281	6.147412304	6.110375954	6.218118164	6.167058735	6.171721814	5.972254117	5.488530417
ABHD15	5.775428192	5.618561884	5.597834481	5.652042899	5.812119431	6.063274547	5.700564634	5.766624154	5.245806735	5.528357141	5.715335582	5.625046722	5.926247789	5.655426702	5.610954133	5.965866415	5.706036169	5.847494523	5.468772616	5.598994473	6.014932045	6.066152044	5.959987341	5.299552844
ABHD16A	7.407113114	7.503742598	7.427938893	7.518804959	7.421277153	7.341293684	7.309116111	7.292111598	7.273184198	7.079154258	7.35284675	7.228346988	6.941093775	7.140234749	7.192954642	7.324667211	7.031790785	7.142630367	6.819489046	7.199490167	7.190763417	7.311452643	7.359117534	7.329931481
ABHD16B	4.534392785	4.554156438	4.547930866	4.503953355	4.501778676	4.8066532	4.537109733	4.496776217	4.488647546	4.54777955	4.651369681	4.630851079	4.557396397	4.546147691	4.530826305	4.604028008	4.508936591	4.52681679	4.530476752	4.53934726	4.498471665	4.52718656	4.59406208	4.593171059
ABHD17A	4.616901703	4.616937979	4.53948387	4.764827917	4.543665531	4.541088757	4.575912828	4.631181691	4.553692014	4.543501725	4.528811218	4.537131994	4.459718488	4.600549522	4.633711029	4.571789565	4.544673977	4.591235071	4.496903499	4.533998692	4.613616158	4.594831783	4.602195403	4.553384468
ABHD17B	7.305457235	6.904532399	7.058952727	6.342229218	7.040657256	7.054962569	7.337460286	7.451361077	7.378164211	7.255811898	7.2606149	7.342083941	7.587728979	7.821001251	7.161874503	7.290428603	7.941043799	7.829222291	7.458611483	7.469622285	7.720103683	7.28237825	7.296031709	7.352367963
ABHD17C	9.500267768	9.704955179	10.07311875	9.618447939	10.10330874	9.36092438	10.22602849	9.114368455	10.21703896	10.07902226	9.810155266	9.934931403	8.812033627	9.054069495	8.667160293	9.076351775	8.801785102	8.933182802	8.672066746	8.759121631	8.896505817	8.760234419	8.455694744	8.361811769
ABHD18	5.044824387	4.808720507	4.739647499	4.824829746	4.718857914	4.806776582	4.749119938	4.615338849	4.812499381	4.60667871	4.807094206	4.528628711	4.901996755	4.739309893	5.346900529	4.753421517	4.679093796	4.987201754	4.854172485	4.903823574	4.638767825	4.855872627	4.542100617	5.023440708
ABHD2	5.008761819	5.225656593	5.098426702	5.345653868	5.530681347	4.654064448	5.157673976	4.974599513	5.239136882	5.124590962	5.174592153	5.175490774	4.843285543	5.042555545	4.930897369	4.737106729	4.869761887	5.297960125	5.024898641	5.011816075	5.054106686	4.747453634	5.195869309	4.834893621
ABHD3	4.830053002	4.965564649	5.224924976	5.422109669	4.946621331	5.153706611	5.242066774	5.42344693	5.086827937	5.00113001	4.979355539	5.355756207	4.79606179	5.144219466	5.060043244	5.046890063	4.688628838	4.75731876	4.917198666	4.996176027	5.311641488	4.612710602	4.861128901	5.536634544
ABHD4	5.568361057	5.225466171	5.357471938	5.518954643	5.121663227	5.242985427	5.316079004	4.996745419	5.807066146	5.278567979	5.421482501	5.038267075	4.936405215	5.137278254	5.35660046	5.004351122	4.974407519	5.059409128	5.258710231	5.019807296	5.198691304	5.112688261	5.241581981	5.16249753
ABHD5	7.26703141	7.954041687	7.742693203	7.532594609	7.70868374	6.921473129	7.580689488	7.0661969	7.723734062	7.943052529	7.912835537	7.399155585	6.586476492	7.746677776	5.606111389	6.252547843	6.556462846	6.520067338	6.736266308	6.532893371	6.378251994	5.985316874	6.069831351	6.263186714
ABHD6	7.901885571	7.550876391	7.142963351	6.613877295	6.877362126	7.774405026	7.458196046	7.35453156	7.058480815	6.586155416	7.802933644	7.628107451	8.062542089	7.789831416	7.931818188	7.901885571	8.137910327	7.983923718	7.811017373	8.167521975	7.763261778	8.053399636	7.780403676	7.890500445
ABHD8	8.106866609	7.829222291	6.801875833	6.99940321	6.886059955	7.241977799	7.619690799	7.876705159	7.571209106	7.264211314	7.9207744	8.010701778	7.597560655	7.531148141	7.231976068	7.366439767	7.480381793	7.050683279	7.053686537	7.840331622	7.629113021	7.422096413	7.167392888	7.320908719
ABI1	8.069236298	8.039837852	8.155877012	7.92777751	7.751242714	8.030908786	7.776445873	8.294998296	7.787558549	7.97021523	7.808482575	8.123940308	8.204235723	8.229447662	7.949651293	8.11097025	7.961661194	8.029877075	8.304760919	8.187143772	8.280537821	7.98083605	8.343739408	8.17187153
ABI2	5.776841596	6.210429756	5.898748211	6.207303697	6.03719163	5.770474823	6.493081099	5.930908078	6.089688243	6.339263772	6.335081248	5.884344435	5.420658127	5.933857494	5.411166475	5.582386818	5.844088927	5.563346013	5.684626057	5.742885088	5.808185702	5.708483847	5.584742977	5.531450944
ABI3	4.730073881	4.633553121	5.022538001	4.811480218	4.750087098	4.725625806	5.146243879	4.899487319	5.163497656	5.232277366	5.167876586	5.049790866	4.911559695	4.931245027	5.061940189	5.4890033	5.090985318	4.819823785	4.856704434	5.094441265	4.840932257	5.243339318	4.914157564	4.981525848
ABI3BP	5.975646091	5.457738315	5.211020408	6.47682694	5.336869797	5.867102648	5.756730177	6.330927933	6.600618432	5.754101384	5.730727321	6.431663957	7.447018582	6.460049758	7.546978044	7.319121419	7.309994137	7.585939844	7.51255496	7.35522773	7.618812572	7.515256481	7.46143058	6.718002101
ABITRAM	8.105477604	7.917798964	8.014597743	7.698806098	8.041645955	8.415741419	7.937661847	7.629922923	8.014597743	7.867748815	7.506382036	7.850638923	7.655188614	7.822728442	7.915541181	7.845076924	7.588111394	8.367268568	8.037978534	7.907942435	7.891345447	7.81504346	8.007578539	7.952477323
ABL1	8.176963454	7.861090723	7.650302357	7.857462214	7.738398697	8.290772607	7.976533743	7.921767344	7.976533743	7.925987834	8.049739896	8.026339777	8.316228278	7.897516971	8.284829062	8.449816234	8.259360525	8.554689925	8.234116189	8.512216144	8.272183085	8.209462451	8.359729724	8.182383271
ABL2	4.780150676	4.632884878	4.700714233	4.50129117	4.575943035	4.577565987	4.59384156	4.617711618	4.55115067	4.765241814	4.80953465	4.56057501	4.601605018	5.051259863	4.680677491	4.636642428	4.495826429	4.684719967	4.543420831	4.727634785	4.518885764	4.591519561	4.521653637	4.665176686
ABLIM1	10.93921278	10.65951154	10.59684787	10.20028296	10.88651269	10.4589597	10.36021238	10.76575288	10.19516038	10.22085016	10.6745766	10.65268357	10.3658525	10.67636012	10.30096941	10.59684787	10.55255219	10.41410663	10.75035599	10.57966812	10.64305983	10.39807508	10.82291347	10.64498287
ABLIM2	6.718383815	6.472553478	5.037068777	4.719612138	5.118333774	6.665011754	6.003018415	6.056268534	5.164536913	5.103288368	6.534765048	6.02726355	7.346552834	7.091118551	6.868860352	6.616747109	7.240251498	7.035759955	7.196350642	7.269352409	7.353571417	6.977343144	6.772935925	6.451263001
ABLIM3	4.62781773	4.809488837	4.679735153	4.483167976	4.658691316	4.609250049	4.613312167	4.642268611	4.648453891	4.685204633	4.6158548	4.608200172	4.801640276	4.727824649	4.792031686	4.88636702	5.08205647	4.756738603	4.856191578	4.95321347	4.758201945	4.88222315	4.74552031	4.95709262
ABO	4.514637756	4.561902874	4.51166112	4.468232914	4.472591111	4.409254389	4.493245177	4.469927309	4.522251672	4.604494627	4.525160633	4.464269742	4.570616908	4.530284785	4.562197656	4.509769006	4.517943023	4.437094144	4.401579118	4.611766104	4.441258853	4.507058489	4.511238298	4.485718732
ABR	9.827752204	9.589608388	9.337988458	9.94836438	9.325156564	9.642779627	9.967563731	9.68193122	9.520746164	9.867290134	9.608886531	9.662404188	10.02233582	9.768281489	9.928611357	10.02870586	10.08920056	10.04948544	9.682784819	10.17365896	9.911437534	10.1883062	9.722167606	10.07174271
ABRA	4.47141354	4.491473072	4.447327846	4.478369416	4.452360935	4.513423858	4.511903617	4.477930039	4.486324998	4.490764895	4.446811401	4.459394946	4.58851124	4.53809711	4.519406516	4.498783495	4.449572543	4.472057567	4.519075454	4.528279132	4.514169893	4.488599924	4.54834684	4.555963813
ABRACL	7.706648818	8.459781796	8.324046774	8.53590723	8.368655345	8.150130236	8.430136994	8.516036983	8.318498659	8.588294013	8.270940294	8.374699827	7.894534435	8.29758555	7.933495686	7.9473727	8.144182427	7.790247912	7.986525291	8.076172973	7.845545958	7.815433596	7.561794737	7.910303341
ABRAXAS1	10.78012106	9.523253353	9.226775581	9.6391035	8.60247529	9.669385282	9.972934188	9.961047982	10.01313683	9.165085507	9.969932412	10.27428277	11.26262934	10.07902226	11.74775935	10.87055453	10.93407418	11.05952013	10.2055445	10.34051396	10.11257148	10.87311144	9.875211227	11.27676236
ABRAXAS2	8.640166904	8.604532719	8.553024863	8.542056687	8.549884743	8.599482542	8.416790685	8.543543254	8.629664645	8.305515739	8.508587931	8.545268112	8.416394239	8.429019111	8.474677875	8.44564784	8.497553818	8.668249755	8.857473542	8.7306854	8.736683139	8.558039867	8.703553749	8.214013942
ABT1	5.3055591	5.067429874	5.815205301	5.682611584	5.545052495	5.044244345	5.14791615	5.702349238	4.992657367	5.551763507	5.135192824	4.940783423	5.180785896	5.451009104	5.283248202	5.069642892	4.752991822	4.81632766	5.41822412	5.392753545	5.390623776	5.06788863	5.487173175	5.491261164
ABTB1	6.809157224	6.656854196	6.527765261	7.050483709	6.631378365	6.135366721	6.62111517	6.662189898	7.160251766	7.137112563	7.065528477	7.215675523	7.739925632	7.49815513	7.955393403	7.772739598	7.405285991	7.288831548	6.814759059	7.580288515	7.545903819	7.721035383	7.457305202	8.038478459
ABTB2	4.974232707	4.798867683	4.789625027	4.910231417	5.01020702	4.577793436	4.784015378	4.803147602	4.818958709	4.714722889	4.863013699	4.88116888	4.890701884	5.069891161	4.66665118	4.851301831	4.776987218	4.756073705	4.851701566	4.663216949	4.714996006	4.600927016	4.66236116	4.920146676
ACAA1	6.957225341	7.33668141	7.272437254	7.433307305	7.434567956	7.080925435	7.345148752	6.99940321	7.402282837	7.340549147	7.240251498	6.983440743	6.554669412	6.65564101	6.752894723	6.591724468	6.623212967	6.957225341	6.633540914	6.68988509	6.76998563	6.937168366	6.546900083	6.577155618
ACAA2	5.590489129	6.528288102	6.465777865	6.38970202	6.794906337	5.193103526	6.617029614	5.804520551	6.270920228	6.633540914	6.442157203	6.571821884	5.297613348	5.350112412	5.545052495	5.405281786	5.618561884	6.015486065	6.023340057	5.884857091	5.349040871	5.077602375	6.199252048	5.147464721
ACACA	9.14212942	9.431878198	9.343591607	9.307191734	9.280987919	9.021395184	9.317156091	9.344457293	9.168491502	9.368177396	9.207622569	9.150732298	8.823166452	9.01684728	8.690164752	8.994571499	9.108349999	8.8550735	8.897775795	8.971061694	9.212561599	8.995098608	8.78637682	8.693900638
ACACB	6.157939791	5.336108125	4.925607976	5.503162797	4.827369098	5.612841373	5.317939143	5.978776786	5.570020812	5.576767602	5.584519904	5.868997835	7.088768579	6.101037766	7.468099269	7.39128678	6.835469725	7.005478902	6.335081248	7.137526243	6.05394914	7.108011485	6.799241001	6.592743085
ACAD10	7.264531283	6.506696422	5.71151917	6.356084	6.153461059	6.627745574	6.206652257	6.939094258	6.269834717	6.376629155	6.780677583	6.853508679	7.124588671	6.626908888	7.588111394	7.401413517	7.248849928	6.996607724	6.872952929	7.044081854	6.675169725	7.165209256	6.901211281	7.067146134
ACAD11	8.438385933	7.493004152	6.075128745	7.348430416	6.976095759	7.882500362	7.644731704	8.564919134	7.399155585	7.116792438	7.436294715	7.552267655	8.698573842	7.937661847	9.534911352	9.025663898	8.455217981	8.777450461	7.265950563	8.830137284	8.281907622	8.807643509	8.742977641	8.998618606
ACAD8	8.11511195	7.881441142	8.021537306	8.381897303	7.811812096	7.928570853	8.381423147	8.052014246	8.32052951	8.466790161	7.704268727	8.101884203	7.117189169	7.845076924	7.80111521	7.81426733	7.462722553	7.968106482	7.539839535	7.589100586	7.468099269	7.604911772	7.827746771	7.562204146
ACAD9	9.329071812	9.19593517	9.00180865	9.033445391	8.90967084	8.844725521	9.44389592	10.19629394	9.171056151	9.401876201	9.613890367	9.334887296	9.2398329	9.452530067	9.226775581	9.121672077	9.36092438	8.858594739	9.039682293	9.311797515	8.893251146	9.029595015	8.877172314	9.055457333
ACADL	4.524336866	4.579515916	4.581577726	4.627023918	4.518665331	4.755260467	4.56757895	4.833688088	4.582069561	4.479236656	4.690900537	4.608085736	5.812119431	5.625822376	6.301552586	5.584742977	6.03719163	5.056630221	5.907195027	6.129249901	5.217703579	5.807909222	6.092970935	6.408936284
ACADM	8.453213	8.609954215	8.53271782	9.234821258	8.714565478	8.595538657	8.710874931	8.669715618	8.586719452	9.006067013	8.263520599	8.819514046	8.240191949	8.28946107	8.187571403	8.743655081	8.414696346	8.467741568	8.372536956	8.405143737	8.254649895	8.360825535	8.32052951	8.152030021
ACADS	4.644139132	4.687621797	4.505113517	4.673202485	4.760407992	4.669184936	4.592838112	4.683666606	4.573053488	4.625366	4.824155475	4.597576194	4.724757292	4.542258749	4.744950767	4.580330402	4.691870123	4.875367482	4.684547543	4.631323311	4.615460308	4.493592218	4.627811145	4.764519963
ACADSB	5.272686886	4.740920827	4.567319009	4.653313586	4.693125637	4.720608373	4.609711311	4.733119628	4.668871649	4.61362679	4.686302557	4.806290835	4.687475348	4.732565801	4.884941802	4.729604211	4.778449867	5.01649614	4.944434962	4.987453203	4.888187977	4.772154337	4.845830908	4.842980861
ACADVL	11.28305082	11.11466366	10.64305983	10.89877283	10.87571298	10.48311659	11.25546395	11.00169459	10.59171758	11.05297065	11.32719386	11.01046608	10.94643357	10.78624944	11.02059274	10.75246774	10.78624944	11.09379677	10.66963277	10.97936964	10.79381911	10.93641725	10.94460841	11.30019398
ACAN	4.510036607	4.445803877	4.455716639	4.512094354	4.491639807	4.463121514	4.547723654	4.511326993	4.502338804	4.670253764	4.515826951	4.504501415	4.534352046	4.688347006	4.51620087	4.548820289	4.516263218	4.51545407	4.62279051	4.685698624	4.423516149	4.458971938	4.593655176	4.629237408
ACAP1	4.722682232	5.105632834	5.143496831	5.081789761	4.715443616	4.894000249	5.160531308	4.717950681	5.539132536	5.202778722	5.065778606	4.896533365	4.765314197	4.750306537	4.823734684	4.576021716	4.823421481	4.84387894	4.729390931	5.159529772	4.596753731	4.964601089	4.645890546	4.916401741
ACAP2	6.428026876	7.289715863	7.09705985	7.068530249	7.214134876	7.271768842	6.933902412	7.017280761	6.946977757	7.176647543	6.858543995	7.253267387	6.648522117	7.309116111	6.443394127	6.922933975	6.929827936	6.782024823	7.230693878	7.260938529	7.191832845	6.707759036	7.142963351	6.872952929
ACAP3	4.436884554	4.492679589	4.553611039	4.404508471	4.610992339	4.493961772	4.412545468	4.579285601	4.434637697	4.52200735	4.500304242	4.581327837	4.519492601	4.500463934	4.58171564	4.467701337	4.562620264	4.408865698	4.564429816	4.713252451	4.471267252	4.51696835	4.45992769	4.604413183
ACAT1	8.165605058	8.29263403	8.057227149	8.234523407	8.058073143	8.247500591	7.835755528	8.387602781	8.030908786	8.252292046	8.2032946	8.021926474	8.242197756	8.18572861	8.11511195	8.190555089	8.531059055	8.621470738	8.611731449	8.352182239	8.614984154	8.446128365	8.457152632	8.252292046
ACAT2	6.850964353	7.853962215	8.5877401	8.079840981	8.177863906	6.834227055	7.554635697	7.44050309	8.109633613	8.269936371	7.485244888	7.136433885	6.017065145	7.133497509	5.946570684	6.250539529	6.226543521	6.8065298	6.873580113	6.241803016	6.469364227	6.287127146	6.436840312	6.327705871
ACBD3	8.184680588	8.58320974	8.862615466	8.532167521	8.698573842	8.459781796	8.377555371	8.189288759	8.319603149	8.705076819	8.127836551	8.612238869	7.798391748	8.115545987	7.781544561	8.243685397	8.203802166	7.928570853	8.484521143	8.369144893	8.413389232	7.856682331	8.247950738	7.854402771
ACBD4	4.73878307	4.752430586	4.597110597	4.648219493	4.65858149	4.581131648	4.79794305	4.949707235	4.715336557	4.741080649	4.878829665	4.832571559	4.931596061	4.840190374	5.025001261	4.898697915	4.830846864	4.831534116	5.135192824	5.04331692	4.945711503	4.839109516	4.871622561	4.770658953
ACBD5	4.648999769	4.580044082	4.686111476	4.856790777	4.887470828	4.576639331	4.515382188	4.768416552	4.540477233	4.598223469	4.580428607	4.576352055	4.521442062	4.72265706	4.61806268	4.621669765	4.501962446	4.598169708	4.693391377	4.524509679	4.655980438	4.61255521	4.51835601	4.665593402
ACBD6	6.248320163	6.36839483	6.146580728	6.148272708	6.582095356	6.445948388	6.226543521	6.150114762	6.341973867	5.964845223	6.406089716	6.292381671	6.093600174	6.088198046	6.028859239	5.933857494	6.159914683	6.118240128	6.271301609	6.178448241	6.67939164	5.97789099	6.201561602	5.601704176
ACBD7	4.678399092	4.678147819	4.506277694	4.550929024	4.520964935	4.516988634	4.61454392	4.579501779	4.587272623	4.540243386	4.482781264	4.505264217	4.52538247	4.508091999	4.523055142	4.708959744	4.491967539	4.542843279	4.639146562	4.578750546	4.535930825	4.579642799	4.617826008	4.575274962
ACCS	9.2398329	7.558809676	7.067568538	7.471911926	6.456921791	7.883797617	7.122593272	9.003925448	7.312136668	7.156399783	7.948250026	8.153179757	9.364809341	8.304313784	9.637364127	9.208231889	9.288065381	8.836868334	8.508587931	8.963819489	8.812499367	9.242115077	8.560772525	8.969152243
ACCSL	4.542773985	4.463448641	4.683014494	4.617364069	4.48523662	4.495984973	4.489040823	4.585848541	4.523336486	4.544916946	4.503162709	4.558031393	4.594877622	4.583916117	4.649662883	4.616437597	4.508721137	4.530945047	4.571989975	4.589180782	4.534982679	4.549376717	4.48327466	4.624252248
ACD	6.727250125	6.214363251	6.479575764	6.654932694	6.401115217	6.446514714	6.535936086	6.790592825	6.49483157	6.301274658	6.731069578	6.190680521	6.895904422	6.297582834	6.856848203	7.183346336	6.929175774	6.176165427	6.187696832	6.528564397	6.394880341	6.56269879	6.423814377	6.80705268
ACE	4.500685932	4.539165878	4.504432446	4.58587621	4.482072295	4.513185109	4.633673151	4.419109478	4.603245477	4.64137028	4.50637182	4.55010129	4.600007411	4.501994636	4.531564258	4.574556511	4.529825349	4.528058118	4.560291438	4.576742362	4.542688938	4.643938518	4.579901165	4.624702313
ACE2	4.872926069	4.789625027	4.885798031	5.142789809	4.787858507	4.744363025	4.881348678	4.767506637	4.907292929	4.901780341	4.608973871	5.052095653	4.709610921	4.730587262	4.717798123	4.555738624	4.659140615	4.660954921	4.681462649	4.769271533	4.573171297	4.736696087	4.802990658	4.697456768
ACER1	4.798368903	4.747392117	4.701238492	4.73143675	4.780150676	4.59672136	4.799839561	4.740343763	4.615670582	4.619250375	4.696185653	4.78704092	4.594595614	4.666292217	4.593628855	4.517096162	4.613353587	4.661707765	4.685002243	4.634833339	4.68253052	4.509769006	4.548213525	4.535415127
ACER2	5.568083729	5.139245829	5.455429257	5.489854367	5.418039075	5.311293929	5.24368114	5.199211117	5.079223774	5.421265023	5.410920298	5.279301424	5.503162797	5.485432262	5.391365301	5.478040939	5.415932781	5.284462883	5.428287487	5.317391742	5.242295843	5.327210349	5.472742898	5.422109669
ACER3	8.095862569	7.762824386	7.920310827	8.138590315	7.015726166	7.756211484	8.125899167	7.277535401	7.872247994	8.237816545	6.945720311	7.362950671	8.330478781	7.828834246	8.249304345	8.226155917	7.523120308	7.268711032	6.93226148	7.121036706	7.137526243	7.991830822	7.716014623	7.988453655
ACHE	4.51300424	4.614549957	4.709166102	4.651210053	4.662060404	4.527242582	4.513101374	4.572885916	4.782551922	4.539101807	4.669350061	4.62526443	4.722376493	4.510264968	4.705962265	4.555595383	4.602844744	4.644300283	4.617403756	4.585960262	4.68353436	4.6568934	4.696784186	4.787073802
ACIN1	7.744241657	7.42728804	7.287713738	7.290778137	7.51298159	7.676192749	7.67475412	7.836966086	7.57464203	7.476870397	7.444949739	7.53150366	7.788329765	7.83269242	8.168506444	7.885244527	7.847211318	7.814725519	7.52630957	7.794643952	7.647462149	7.77481337	7.520472925	7.844256656
ACKR1	6.786881274	6.620366826	6.452065113	6.781277674	5.653770555	5.810162774	5.616690608	7.809352293	5.974245085	7.067568538	6.699794469	6.811310661	6.877622719	6.404488727	6.41885819	7.376728517	7.186559184	6.449518961	5.795603826	7.31111597	5.975080933	5.119577602	7.216838162	6.837326196
ACKR2	4.719854463	9.059668044	8.891950705	8.237481869	6.736266308	6.563912337	7.642921053	4.946712325	9.150156276	8.338678557	7.220806761	8.893251146	5.167741281	4.779951192	4.892850535	5.163780598	4.898779639	5.002009076	4.657303223	4.592351709	4.776641483	4.823845607	4.777413941	4.626735713
ACKR3	7.385950845	7.449685155	6.23169901	7.786844799	7.537531985	7.635721055	7.682173711	7.301066103	6.703331275	7.426148609	6.772935925	6.650900626	8.41066235	8.684177368	8.559288424	9.143878971	8.019408591	8.226522141	7.98762322	9.998340814	8.209462451	9.302296546	8.327669499	9.890768643
ACKR4	4.609207456	4.499643823	4.690618667	4.629686376	4.608009192	4.573828261	4.631678935	4.903598169	4.69135965	4.668173398	4.846293617	4.568690869	5.057655434	4.67543154	4.688245094	4.794366485	5.041153207	4.830741316	4.676751069	4.841082608	4.965315867	4.669444182	5.029983461	4.756800844
ACLY	8.950408744	9.046198987	9.42310344	9.169145901	9.184421657	8.751655059	9.114910095	8.8550735	9.3793438	9.319795725	8.990766687	8.799218604	8.766034255	8.840838732	8.753857738	8.995864984	8.740738463	8.71512769	8.510691735	8.891950705	8.676668367	8.63729101	8.467210686	8.726248696
ACMSD	4.555043542	4.52370229	4.545356955	4.565009487	4.481396339	4.562411774	4.522886507	4.6466785	4.574664206	4.481104349	4.608780763	4.541955746	4.556239872	4.507987244	4.555136962	4.488655338	4.465819471	4.497097979	4.565778267	4.522422795	4.452149369	4.530107572	4.49170283	4.469157464
ACO1	8.042504719	8.754351225	8.494575788	8.826183198	8.388875401	8.196826143	8.380350705	8.88794732	8.436597872	8.397807505	8.214457329	8.191479567	8.337348302	8.135897946	7.993155017	8.24417959	8.405975095	8.436597872	7.987252486	7.951586743	7.394374576	8.224039927	8.24275463	7.912019906
ACO2	6.080368176	6.594819288	6.946071912	6.721574825	6.814148732	6.678664599	6.787336264	6.350993825	6.712689497	6.924674737	6.631378365	6.466354724	5.364895208	6.008010837	5.449090897	5.814233547	6.051273681	5.917826107	6.03719163	5.697330098	5.841014711	5.994039957	5.853901396	5.934119921
ACOD1	4.557313955	4.598997832	4.483303069	4.613900857	4.40375022	4.510379084	4.571204934	4.493158316	4.41507607	4.509020648	4.561665449	4.482804266	4.431326112	4.544271678	4.509064705	4.504843834	4.468198238	4.450441268	4.499313682	4.507203657	4.490975031	4.503237738	4.500781814	4.389342988
ACOT1	4.49789196	4.657646268	4.553159782	4.6478133	4.727561264	4.679475607	4.587281478	4.667887076	4.663709953	4.764742464	4.56512664	4.596154293	4.578414748	4.816871199	4.58926097	4.559628288	4.694581117	4.816686562	4.780988541	4.631719994	4.822516895	4.575490218	4.801678141	4.863439665
ACOT11	5.261860588	6.414690271	6.861391009	6.300085295	6.882458113	5.468772616	5.764596756	5.90978966	6.895604419	5.897051453	5.440448738	5.746102482	5.238666542	5.055163888	5.271647676	6.023682458	5.185541892	4.916401741	5.015033545	4.736820731	5.111719272	5.355756207	5.248521526	5.687139748
ACOT12	4.507837143	4.701437616	4.530083901	4.506666328	4.562710631	4.489462295	4.589277323	4.515091514	4.639926184	4.651378855	4.590123473	4.57113337	4.538722263	4.587707129	4.717233788	4.569840442	4.538835194	4.531774811	4.469608994	4.562030737	4.540433398	4.529114118	4.656222757	4.690934456
ACOT13	7.224294478	8.069236298	7.94018555	8.321016868	8.167521975	7.148564121	8.126914782	7.462722553	7.923055077	7.933844616	7.949651293	7.712963056	6.970500679	7.246863743	6.724330108	6.652789735	7.060031538	6.452065113	6.759512937	6.514413381	6.61129048	6.644982687	7.011640377	6.689553127
ACOT2	4.60056662	4.627164615	4.579651953	4.654115702	4.512379751	4.660238894	4.620733914	4.628922236	4.503591914	4.782621778	4.590426722	4.537669774	4.548549379	4.576299851	4.53626416	4.613372327	4.521799413	4.622082078	4.562842073	4.601418293	4.590893872	4.534366167	4.570436146	4.48417896
ACOT4	5.310333342	5.531687886	5.235501386	5.761065605	5.680754676	5.691244461	5.601496128	5.324601973	5.397099197	5.666729216	5.972254117	5.297083901	5.073644177	4.926203979	5.03278355	5.370982427	4.794921698	5.192707595	5.081038205	4.884177651	5.016791071	4.989201012	5.056911999	5.158360586
ACOT6	4.528676463	4.552926208	4.711572187	4.531878488	4.705818037	4.709145776	4.612399285	4.492651881	4.529083829	4.528714207	4.527526695	4.486943448	4.568117118	4.580777491	4.505348596	4.632480333	4.566276858	4.559911795	4.562238193	4.489792688	4.520593579	4.543277918	4.566717173	4.506811102
ACOT7	8.424653076	8.853206462	9.149380018	9.125791739	9.319795725	8.807643509	9.134783193	8.167521975	9.085524245	9.258799498	8.976410994	8.869667801	8.186663201	8.475843415	8.079840981	8.23092583	8.375121846	7.974039324	8.0939782	8.109167711	8.591436262	8.169852398	8.069236298	7.962634548
ACOT8	4.525901389	4.604104091	4.612646176	4.578344432	4.63703143	4.398643462	4.607998361	4.619042669	4.621904132	4.677180034	4.70481321	4.810381137	4.505884848	4.606164252	4.502243276	4.481406923	4.521589214	4.584506999	4.504726983	4.551370697	4.551572062	4.549687904	4.500279177	4.507233708
ACOT9	5.759207747	5.851448025	6.031798868	6.047261675	6.018553528	6.194815194	6.297582834	5.494031191	6.330611154	6.202446243	6.341973867	6.253763811	6.63770539	6.386514531	6.244758871	6.331762926	6.464490645	6.778130301	6.192643187	6.710500886	6.109172673	6.858820043	6.558927225	6.642551136
ACOX1	6.047042202	6.815865192	7.392298771	7.179287574	6.867932446	6.531323012	7.001870457	6.19361022	6.922074842	7.418200988	6.719926114	6.790259035	6.028217056	6.902161895	5.340885729	6.152296507	6.2080739	5.988580071	6.423189242	5.861333431	5.97041209	6.483225107	5.96560242	6.555315309
ACOX2	5.044958031	5.220869021	5.150075838	5.06682162	5.322395365	5.129376324	5.023196573	5.421265023	5.228313191	5.220521793	5.137571906	5.144498609	6.154023836	5.603890355	6.281331582	5.626906552	5.676032779	6.970760252	5.771265527	6.23545267	5.637820152	5.69031022	6.026959761	5.982789623
ACOX3	8.024766584	7.96310225	7.270804782	7.833813632	7.935494294	7.004420758	7.530020822	7.799618843	7.893120472	7.648356789	8.212294933	7.040974556	6.944401979	6.889164641	7.580288515	6.831461587	7.142336982	7.139545891	6.850355428	7.026108257	6.978736528	7.006543362	6.816225007	7.095665933
ACOXL	4.441022678	4.5256141	4.42249686	4.523092361	4.421448131	4.499455082	4.529416611	4.589027107	4.470325281	4.529872944	4.509422923	4.558915695	4.611953658	4.552288575	4.493110996	4.479553261	4.535203252	4.493832151	4.460661728	4.480208094	4.451384112	4.499435733	4.522506993	4.476526062
ACP1	7.431925531	7.83269242	8.138590315	7.905694238	8.430648956	7.671105837	7.802933644	7.757038176	7.972244775	8.022889771	7.575349254	7.57464203	7.626027175	7.599875313	7.295042003	7.36258134	7.180031426	7.253871823	7.622856742	7.534546128	7.602605076	8.309526774	7.761524669	7.868684285
ACP2	6.161724258	6.038041303	6.048696728	6.560717035	6.314557616	6.445212408	6.568170011	6.211533572	6.49339219	6.229339956	5.97789099	6.069508714	5.792214843	6.112769375	6.283789061	5.92307105	5.894059737	6.136690539	5.904409676	6.18740295	6.066439471	6.188207587	6.308039393	6.164134019
ACP3	7.139545891	8.169852398	8.266173665	8.56537314	8.199057802	7.378164211	8.09042706	6.414075207	8.013672815	8.484521143	8.07406318	8.120796426	5.623077016	6.782349536	5.0377093	5.364531895	5.367057313	5.490564949	6.477113266	6.277147927	5.998503008	5.613077627	5.724955511	5.876146456
ACP4	5.161137768	5.080537009	4.99721364	4.838572889	5.169132633	5.127161801	5.117649999	4.923911197	4.993494299	4.967080722	5.187548155	4.803974764	5.923618383	5.401672362	5.373757017	5.053724417	5.312082313	4.898838735	5.177652406	5.011260235	5.4500153	5.406466609	4.936460389	5.048104752
ACP5	5.302242887	6.295116334	6.039214328	6.518773379	6.462867904	5.66855061	6.225783608	5.040482351	6.616201613	6.059597449	6.9682771	6.18740295	4.902681423	4.992859723	4.722682232	4.851804434	4.820586091	5.125172138	5.168155822	5.302598659	5.403172341	5.271647676	5.169869018	4.857447637
ACP6	6.396692918	6.104706339	5.647958995	7.131045495	6.426225199	6.077272797	6.229339956	6.688832737	6.398633156	6.712387797	6.869207953	6.406625159	5.772431246	6.344110538	6.414690271	6.374302883	6.40229578	6.158701175	6.341107536	6.667154409	6.47682694	6.34436204	6.39758616	6.406089716
ACR	4.577565987	4.598962968	4.549418933	4.482082558	4.495064917	4.563074555	4.548975841	4.614922173	4.560826467	4.635132532	4.640833645	4.737154775	4.641142857	4.654860575	4.606099829	4.575233035	4.587323733	4.522034514	4.62941084	4.65290407	4.706737423	4.642412657	4.588299665	4.663683607
ACRBP	4.535657715	4.544103293	4.518399719	4.472705704	4.592487118	4.662790574	4.714911207	4.521232577	4.525111208	4.530606966	4.531716951	4.602073742	4.509429295	4.560331253	4.594069093	4.447068708	4.623610082	4.476999936	4.57787408	4.510452611	4.626594913	4.629826244	4.515688648	4.600018492
ACRV1	4.835787141	4.935418569	5.123034813	5.085137661	5.222646643	4.705962265	5.304796238	4.65359339	5.11691891	5.104883226	4.775428244	4.661691501	4.618787426	4.563272301	4.76115201	4.661563659	4.592745456	4.584434232	4.571897826	4.693882964	4.617690438	4.780380161	4.574164989	4.885734911
ACSBG1	8.058073143	7.949996153	6.533702361	6.149785587	6.349181824	6.493081099	7.618435976	6.765065099	6.680613363	6.535326064	7.768891716	7.830975547	6.372592234	6.811937188	7.199490167	6.419215328	5.880017908	8.787618542	6.74976236	7.015137553	7.022401818	6.701767112	7.72734125	7.544365257
ACSBG2	4.570996112	4.528789892	4.544962504	4.662724846	4.549111661	4.64880954	4.503480474	4.462473512	4.549366995	4.61454392	4.486981075	4.502505661	4.606933122	4.53269476	4.570428072	4.577204347	4.494336907	4.597459652	4.428293616	4.528423342	4.583313031	4.518459382	4.577678651	4.616130583
ACSF2	6.275782486	6.299495241	5.318174315	6.097391126	5.619147399	6.214363251	6.063764	6.98210937	5.789645557	5.764596756	6.707759036	6.220604111	7.51255496	6.871484286	7.912835537	7.393712744	7.464923158	7.490831169	6.97301043	7.097612436	7.364043006	7.834225237	7.300020282	7.280297055
ACSF3	4.826653503	4.487741141	4.75515754	4.774360508	4.59188416	4.650607916	4.764766298	4.758921475	4.643950409	4.557704054	4.718543479	4.5879497	4.739961101	4.612936152	4.698878478	4.609803444	4.661888868	4.669615174	4.563506742	4.641232802	4.811671327	4.534414246	4.712818574	4.627110339
ACSL1	8.564919134	9.518143238	9.212561599	9.289511447	9.265245795	9.083534692	9.145234848	9.611221496	8.955886422	9.347626307	9.09710772	9.529408598	9.192994656	9.439668155	8.948107707	9.460156251	9.369679107	9.733677788	9.822247917	9.353562969	9.618447939	9.450196892	9.633270868	9.14865313
ACSL3	7.296472231	7.717531966	7.744707131	7.621738053	7.863227347	7.686839006	7.330920637	7.600377382	7.576085713	7.425413755	7.32506774	7.525888146	7.131402663	7.386427826	6.743117243	7.498975771	7.181840947	6.857955701	7.411266938	6.982773451	7.209718364	7.057101889	6.980138001	7.076670869
ACSL4	6.775946445	6.921174951	7.565947096	7.193760508	6.957829194	7.190763417	6.852210283	7.066559654	6.891001978	7.430507254	6.408570774	7.320519881	7.144389726	6.990893351	6.886356423	7.20275555	6.959931963	6.424905366	7.103702824	6.85193528	7.042399388	6.743720127	6.90927243	7.159150456
ACSL5	5.889223986	6.697315157	6.568792852	6.627467085	5.846160599	6.344110538	6.53933751	6.571276369	6.664705755	6.431391726	6.219869235	6.624952533	6.421666668	6.144838578	6.668164014	6.632599156	6.303837675	6.510599838	5.976991606	6.449155756	5.903823014	6.453843895	6.115438224	6.310681668
ACSL6	5.023609489	4.887587242	4.734798811	4.804607834	4.571219657	4.765859672	4.570911464	4.794921698	4.797175415	4.63283924	4.729364427	4.810217384	4.55710914	4.600298559	4.583141507	4.601386124	4.655200928	4.549307539	4.662100786	4.596122698	4.597157999	4.81708753	4.696753062	4.587636784
ACSM1	4.509131666	4.47181491	4.523145158	4.527580626	4.460787947	4.671808189	4.490294825	4.519524243	4.463251737	4.455534814	4.543609342	4.544308126	4.508535682	4.472643721	4.576950641	4.519465488	4.472937616	4.572916383	4.470660721	4.564933507	4.480792241	4.60224752	4.574573531	4.520110021
ACSM2A	4.635447877	4.554703791	4.484522851	4.455496918	4.633855774	4.431326112	4.500600621	4.511230114	4.470990716	4.598862671	4.609581313	4.45992769	4.570082307	4.557908547	4.558763506	4.4295059	4.512904562	4.494109721	4.487172921	4.528496355	4.468106377	4.681976463	4.503503519	4.449572543
ACSM2B	4.565757491	4.630144778	4.579710675	4.503503519	4.513151385	4.652542795	4.601454622	4.638495558	4.570756453	4.589969866	4.616275942	4.591424266	4.618254225	4.478325761	4.600542484	4.444668608	4.497489183	4.630470352	4.48650306	4.61086462	4.574872544	4.586657091	4.625427092	4.56103142
ACSM3	5.273086507	5.003769239	4.762492515	4.890524519	4.651905314	5.048703736	4.865499803	5.128306314	4.75889268	4.715555653	4.947731067	4.953279017	5.074536492	5.183812265	4.892390726	5.088027873	5.057655434	5.242295843	4.839698149	4.964696316	5.13265338	4.765078807	5.197256277	5.000078112
ACSM4	4.676268734	4.664053347	4.630121453	4.568579229	4.603837714	4.616267479	4.717736265	4.553916797	4.504581071	4.66917436	4.528685444	4.729799537	4.771751987	4.642111988	4.705877184	4.535527538	4.675678261	4.498887395	4.561713514	4.616617732	4.570183354	4.614443367	4.751505742	4.724781353
ACSM5	4.921172413	4.530698015	4.645596467	4.505524654	4.46519446	4.515655192	4.505122469	4.675876403	4.561933838	4.712377496	4.650019936	4.642807708	4.5663439	4.542511553	4.628922236	4.913382454	4.788801148	4.763205382	4.671972584	4.734979961	4.662395346	4.834203843	4.86850063	4.745335649
ACSM6	4.629858608	4.642795479	4.546823445	4.571950836	4.543792621	4.554923743	4.590954075	4.639874759	4.531201186	4.596257555	4.620306993	4.517475528	4.86235208	4.685560691	4.627628942	4.488908651	4.599549274	4.74459017	4.737601172	4.745222082	4.596874691	4.513969055	4.781255304	4.654507349
ACSS1	7.861396313	5.930413706	5.261139074	6.594217719	6.041521377	6.452896701	6.002724556	7.302516547	5.696787337	5.900277186	6.92950864	6.593638909	7.794985589	7.218790485	8.13432428	7.34735015	7.516872508	7.56259993	7.136140241	7.65938709	7.221179478	7.954998545	7.437513484	7.64626736
ACSS2	10.24536852	9.908049764	9.868206738	9.936788484	9.804044464	9.872297391	9.899242709	10.13590519	9.934931403	10.00982718	10.1580682	9.876265214	10.38440883	10.37430611	10.45606374	10.34183417	10.42755433	10.3321144	10.15319415	10.38440883	10.37153073	10.30787775	10.24408404	10.31156186
ACSS3	4.675476457	4.827916072	4.654985097	4.639771751	4.714453666	4.711819218	4.738890644	4.743209462	4.747144675	4.928821454	4.869506998	4.714699091	4.912000658	4.841570084	4.849346982	4.798107689	4.888602445	4.882102932	4.822807267	4.950311513	5.055280084	5.118480027	4.791152451	4.867340777
ACTA1	4.556765951	4.622381247	4.51835601	4.466989619	4.622409595	4.601472798	4.505001502	4.685884387	4.613574051	4.526625092	4.549917627	4.556609103	4.558359508	4.64294848	4.995141014	4.549687904	4.702017613	4.870988789	4.563758057	5.670072961	4.750001221	4.531975079	4.72894457	4.561233483
ACTA2	8.726248696	8.697631236	9.532638257	8.020555457	9.197323	9.065880102	8.147827021	8.614446872	10.57078384	9.266911456	8.930313406	8.07100665	8.550414122	8.382777723	9.322446063	9.043241236	8.439755861	10.32149161	8.577150428	10.69038768	8.41375249	9.394673704	9.517412465	9.433474174
ACTB	11.91811644	12.11433179	12.81982381	12.41825656	12.71688472	12.32351932	12.65967905	11.88775353	12.58830407	12.47808503	12.0516473	12.38572434	12.14156947	12.21162129	11.77138437	12.0729581	12.14581614	12.00798958	12.10538116	12.12274428	12.12008484	11.94083096	12.05619167	11.8613241
ACTBL2	4.580588678	4.487334018	4.541484098	4.544000351	4.676024643	4.550108788	4.554001629	4.553356938	4.559590344	4.551762325	4.567769811	4.611179013	4.687235946	4.506364959	4.610397667	4.649624544	4.718070088	4.60532392	4.590885173	4.600334451	4.573644458	4.534813078	4.517419289	4.663668412
ACTC1	4.536976406	4.516636681	4.545005882	4.601215786	4.602922773	4.631844105	4.526909392	4.540234649	4.481755775	4.545440442	4.494193564	4.445133267	4.604441614	4.50094485	4.675066291	4.432671913	4.572900856	4.725154451	4.57366781	5.531687886	4.63328256	4.531030432	4.59314519	4.580838734
ACTG1	12.84925532	12.99250162	13.57091292	13.11433555	13.28856957	12.79058204	13.23667803	12.99250162	12.8438319	13.21331168	12.97850913	13.05827567	12.7581715	13.01641048	12.4495009	12.59309406	12.68360596	12.4053224	12.81982381	12.57051969	12.80575606	12.57657554	12.77685428	12.71234528
ACTG2	4.716198186	4.584781315	4.938504167	4.781404843	5.23210782	4.6641234	4.799709025	4.939260249	5.193885229	4.630061729	5.201418548	4.770226114	4.650975481	4.895861974	7.699564083	4.546000924	6.322190255	8.376594807	5.089660113	9.607924326	5.407990407	4.780896372	6.198132231	4.740179445
ACTL10	4.536893601	4.752663504	4.747144675	4.695646584	4.902172649	5.029527017	4.766229496	4.625597441	4.74206034	4.771117877	4.959565833	4.923105138	4.6478133	4.704658786	4.560595612	4.715579424	4.777170097	4.607302242	4.594932068	4.576352055	4.618539234	4.676086397	4.737300025	4.596493972
ACTL6A	8.0939782	8.496420091	8.622871465	8.550959537	8.78698064	8.393118066	8.384806609	8.305515739	8.38232679	8.377095675	8.102815656	8.079035674	7.889206616	8.231968808	8.160534974	7.939384914	7.922531457	7.742333106	8.118864068	7.839618698	7.95580252	7.505235884	8.174729251	8.105935629
ACTL6B	4.792177356	4.588701097	4.645434604	4.583725266	4.627669361	4.612322304	4.563711618	4.603466981	4.561115639	4.62311241	4.64137028	4.605712373	4.620499459	4.616077764	4.602665887	4.601980647	4.67762309	4.596168069	4.667093471	4.668110089	4.544521707	4.524266543	4.578506309	4.557159248
ACTL7A	4.463741827	4.430470106	4.508149887	4.487495519	4.537755989	4.497190445	4.507017877	4.46711088	4.498030652	4.497722296	4.530997407	4.447639325	4.490700771	4.475866224	4.505404558	4.508824151	4.51297912	4.460553771	4.446936272	4.52541897	4.587474332	4.507804674	4.496538309	4.49810309
ACTL7B	4.52264948	4.619072092	4.563942767	4.670947753	4.6930262	4.488200821	4.624046428	4.50642747	4.694743231	4.531253021	4.56818869	4.519904306	4.532121422	4.446718403	4.512509576	4.465748066	4.556281258	4.512125887	4.567882383	4.565637446	4.498112448	4.610321361	4.547714549	4.495579455
ACTL8	4.458927153	4.514890463	4.8356679	4.479273916	4.486574139	4.571543488	4.500080854	4.485871609	4.631030041	4.527405448	4.665865723	4.774664948	4.704294435	4.528755281	4.648315693	4.645930161	4.566220907	4.593454169	4.478960707	4.59567927	4.673868135	4.590581999	4.604182425	4.602509496
ACTN1	8.934360017	8.811518624	10.29663266	9.580875485	9.511648046	8.720807166	9.912749592	8.495922421	9.55567159	9.7450838	8.343739408	9.224604744	9.413050399	8.372536956	8.542976256	8.976410994	8.875858069	9.454247034	8.283476683	8.29263403	9.018135093	9.067252064	8.363409079	8.4256316
ACTN2	4.62172184	4.499918605	4.498980664	4.461616197	4.510633468	4.536279116	4.520803273	4.724161599	4.650969248	4.632848471	4.486556257	4.465474872	4.616363598	4.519698532	4.634764247	4.578059162	4.440127444	4.583385315	4.626767092	4.507292927	4.527283688	4.505246507	4.488754551	4.506277694
ACTN3	4.554524966	4.59942823	4.554118081	4.512699655	4.678083926	4.498877142	4.535047536	4.656142794	4.52110741	4.506092542	4.515021293	4.644993388	4.505642462	4.563314979	4.695520331	4.529797446	4.563547371	4.634156756	4.664008904	4.526909392	4.576407829	4.513345984	4.516667665	4.544383465
ACTN4	9.225233522	8.976410994	8.821106909	8.733820543	8.8550735	8.978150054	9.136097211	8.880404773	8.932673625	8.733820543	9.053542578	9.067252064	9.161815663	8.99729949	9.010807569	8.8550735	9.089758611	9.275029305	9.027436648	9.208231889	9.435783802	9.185706355	9.095910251	9.019381936
ACTR10	7.76573767	8.025548235	8.264398509	8.163201007	8.100860613	7.651031138	7.870525956	8.170842436	7.760755998	8.122531096	7.793881167	7.821001251	7.588367648	8.006703022	7.560023505	7.75032957	7.552267655	7.489772755	7.788712477	7.816535141	7.525076694	7.449013001	7.812384152	7.726536361
ACTR1A	9.64667754	9.654614801	9.501009309	9.353562969	9.64667754	9.647745563	9.844993491	9.489132229	9.849955671	9.580050537	9.645878114	9.525299401	9.634896073	9.428574982	9.552958507	9.703087697	9.667809762	9.769158783	9.40972572	9.936788484	9.829544781	9.659923671	9.644947119	9.316514502
ACTR1B	7.652910788	7.629922923	7.35063921	7.536808684	7.510732646	7.622856742	7.582529006	7.902277644	7.457609941	7.721828952	7.88804795	7.692167764	7.976988129	7.803758658	8.311901067	8.021926474	8.043809251	7.938866514	7.828470513	7.982236008	7.923993015	8.176093292	7.913248878	7.857708323
ACTR2	9.590307251	9.738560009	9.933874679	9.798626378	9.90547176	9.691181654	9.914915554	9.5403352	9.688240495	9.876265214	9.302296546	9.712694087	9.431878198	9.320616191	9.099274134	9.199118152	9.336701879	9.453436938	9.533162882	9.10661133	9.422140345	9.389362598	9.66702916	9.2429849
ACTR3	7.797180747	8.375121846	8.924238041	8.617090949	8.878900238	7.89708085	8.477409156	8.689759805	8.500248708	8.814312272	8.561640982	8.794477271	8.605019074	8.762442483	7.66381629	8.292166924	8.736087845	8.37947402	8.365349403	8.226522141	8.309526774	8.08688408	8.124382896	8.674477241
ACTR3B	4.932732387	4.541854839	4.692823964	4.852350145	4.706498335	4.754491063	4.577767903	4.768288646	4.671780705	4.657479979	4.676103304	4.670750613	4.956578867	4.839194971	4.559382348	4.576878526	4.609435134	4.658932019	4.672743627	4.645061253	4.615883394	4.492136757	4.751269481	4.565668339
ACTR5	6.947672775	6.442157203	6.489004964	6.181516986	6.828902588	6.7697107	6.435098605	6.461308722	6.376629155	6.162845404	6.359803308	6.736760048	6.72094725	6.687365086	7.126254547	6.882139947	6.666268196	6.658971174	6.779681393	6.696350351	6.718936338	6.61129048	6.882458113	6.888815884
ACTR6	6.591724468	7.167058469	6.815165818	7.105915598	7.020124158	7.077648712	7.218158634	7.302807702	7.251482696	7.254698992	6.997961645	7.369936553	6.857436896	7.181496898	6.57463793	7.507507138	6.949276782	6.749431741	6.861072334	7.225676727	7.012221574	6.813247647	6.99313408	6.789967083
ACTR8	5.371145123	5.390623776	5.475782337	5.572238224	5.290712764	5.726076188	5.261860588	5.014819082	5.351150545	5.260267558	5.188681322	5.211090434	5.211160456	5.006628763	5.224765914	4.897627105	5.442361384	5.116253293	5.305241124	5.419199581	5.194835464	5.284952334	5.068214531	4.835255389
ACTRT1	5.665040364	5.786790633	5.636127567	5.800029952	5.240215586	5.517812899	5.643068041	5.399244577	5.583063537	6.006688901	5.670072961	5.399063586	5.37227762	5.106513495	5.239816956	5.352431	5.487173175	5.336869797	5.318569781	5.570270523	5.524197657	5.569390039	5.277211163	5.205843398
ACTRT2	4.463251737	4.403141743	4.483448965	4.452470325	4.426758113	4.481767035	4.48992109	4.458054992	4.511326993	4.45866453	4.543934467	4.456779877	4.488560773	4.498047512	4.524556273	4.458842137	4.458527446	4.440773828	4.455568256	4.446438307	4.478193035	4.563750468	4.506250959	4.512228516
ACVR1	7.954503805	8.394099274	8.32962389	8.401181431	8.045069569	8.466242698	8.205304086	8.107797423	8.462121937	8.432045862	7.972572007	8.394679529	7.79998356	8.191479567	7.946637411	8.162830474	7.917798964	8.006151345	7.768510734	8.146089556	8.020131357	8.025914524	7.729506636	7.842596064
ACVR1B	8.88462353	8.858594739	8.352997884	8.657642705	8.407072503	8.913531325	8.55752405	9.114910095	8.468988065	8.676036968	8.847285017	8.990766687	9.098602417	9.392479466	9.468106392	9.306459195	9.312728022	9.638191457	9.825491139	9.522406779	9.710851503	9.601716053	9.69788094	9.360138974
ACVR1C	4.535604376	4.639288452	4.550653482	4.56688908	4.504366372	4.522438418	4.442913792	4.700536823	4.464640222	4.51211867	4.514914479	4.718651036	4.529743703	4.526740795	4.653825066	4.643090783	4.575598871	4.511934079	4.440490003	4.572711272	4.534824232	4.636905535	4.644158503	4.443128629
ACVR2A	7.998013022	7.218158634	7.606720572	7.841058825	7.148931556	8.031839822	7.604417052	8.572882262	7.494538717	8.021926474	7.403389175	8.170842436	8.771210134	8.5930085	8.791928678	8.706427565	8.60399852	8.517235213	8.576639711	8.784226704	8.249877571	8.483579754	8.400235403	8.629664645
ACVR2B	4.574183272	4.50900578	4.507378672	4.506616165	4.544441452	4.593064836	4.489096417	4.530975472	4.637600155	4.576657616	4.52743597	4.520120598	4.534830072	4.544399704	4.564185431	4.588752287	4.519006166	4.585669418	4.582970987	4.766280063	4.674993877	4.553109711	4.558007065	4.529572013
ACVRL1	7.046625226	5.669386226	5.829950569	6.27749265	6.847641842	5.940371794	6.262859432	6.916850106	7.234762899	6.416131945	6.762427452	6.27044783	7.050483709	6.006688901	7.426810412	7.17216507	7.355989259	7.093988515	6.787336264	7.484137311	7.25680722	6.952104574	6.934229044	6.132617927
ACY1	5.664254355	6.410033302	6.617029614	6.375038054	6.969477547	5.99097228	6.610949004	5.756730177	6.661634609	6.382164602	6.357704654	6.195738098	5.619731089	5.469904347	5.544655835	5.263433375	5.362491701	5.216274618	5.374188218	5.429074183	5.15154598	5.34010386	5.806761684	5.400524821
ACY3	4.47982053	4.432572498	4.511864217	4.482566917	4.482384182	4.513177738	4.469905457	4.457341266	4.523749951	4.456319555	4.502095883	4.491044963	4.502411675	4.502707331	4.486846361	4.425560486	4.507242082	4.483563973	4.460038444	4.563303185	4.474690676	4.544229843	4.528077668	4.551510889
ACYP1	7.400010618	7.368655486	6.979780331	7.294594787	7.453551888	7.349275923	7.506787846	7.827340895	7.798391748	7.440988892	7.266647729	7.424705094	8.466242698	8.168073839	8.337757024	8.332897152	8.146510583	7.635721055	7.596268724	7.81397725	7.505235884	7.982671819	7.692167764	8.568015711
ACYP2	5.887595754	6.402698253	6.578730209	6.127581345	6.048123947	6.590714017	5.82603013	6.587051253	5.889020734	6.490852845	6.175272895	5.740138869	5.319874463	6.236726799	5.529572944	5.935461776	6.020901661	5.95794925	6.555315309	5.671000977	6.195738098	5.91257808	6.54938418	5.870381914
ADA	6.223910436	5.731801968	5.486093209	6.287447724	6.041234168	5.889502092	5.435276012	5.981095984	5.512777664	6.285383446	6.157668581	5.621036503	5.679482512	5.485215755	5.764889352	6.061708457	5.98970164	5.514561895	5.194396177	5.639564327	5.371857631	5.832205615	5.341881238	6.102738249
ADA2	6.295918016	7.493746851	7.723386239	7.817808973	7.245287701	7.58490757	7.436594604	6.829866941	8.196237501	7.964416061	7.733100057	7.271120093	7.498538307	6.635202953	7.427938893	7.433060659	7.273184198	7.639367669	6.821108202	6.98930142	6.9496376	7.634222148	6.52471705	6.768462872
ADAD1	4.537562737	4.487315653	4.52901846	4.486398528	4.582911692	4.508358878	4.537503551	4.597162106	4.470156854	4.511841187	4.516171366	4.596016069	4.531233342	4.563379264	4.582839826	4.537554642	4.663709953	4.484411687	4.682262123	4.586681947	4.446527847	4.530399733	4.579235813	4.479372052
ADAD2	5.612841373	5.319874463	4.532203997	5.860336893	5.148419918	5.228001796	4.813744045	5.218724106	5.254926126	4.980686456	6.016360905	5.045928639	5.739449947	5.63690848	5.941927851	5.463174552	5.270036973	5.871325982	5.130013664	5.539513193	6.514413381	6.492432158	5.392962137	4.85864459
ADAL	4.982167246	4.951843453	4.976163732	5.052095653	5.063062325	4.983281492	5.062275922	5.087505631	4.961592278	5.078708174	5.297613348	4.910151788	4.794403791	4.807015603	4.830198049	4.888121457	4.796781791	4.785918332	4.863850591	4.747088462	4.806885651	4.568550824	4.96561035	5.041240818
ADAM10	4.636020927	4.943298789	5.662946859	5.309272709	5.473813066	5.014906226	4.941197241	5.400524821	5.334745873	5.640132484	4.881713358	5.122778659	4.725478631	4.937509348	4.720925111	4.843829906	4.544633531	4.918942611	5.234167318	4.58834903	4.812575492	4.657466949	4.928896388	4.999315534
ADAM11	4.632785673	4.882102932	4.575268157	4.589838628	4.840932257	4.475651447	4.681003255	4.665593402	4.537892698	4.711214009	4.767887393	4.675692089	4.501273808	4.58093253	4.565674601	4.551849195	4.659332103	4.696915256	4.625254235	4.87169152	4.548828229	4.735387095	4.637232135	4.702130534
ADAM12	4.491952406	4.594706446	4.667982424	4.545285118	4.735166323	4.533026666	4.568511623	4.535494491	4.5181996	4.682429765	4.521535514	4.608525634	4.542144041	4.532875958	4.673953577	4.700624127	4.738977626	4.763917343	4.565970756	4.564376231	4.653291117	4.55505787	4.637509186	4.726730663
ADAM15	11.99563085	11.60550838	11.11235318	11.33542192	11.2136671	11.45070399	11.4340013	11.68230128	11.53146526	11.41999901	11.40501667	11.32978003	11.93747395	11.41689218	11.70424164	11.58098111	11.43730726	11.74436915	11.32978003	11.74436915	11.54234253	11.53565148	11.67915733	11.48091827
ADAM17	7.81019267	7.297588878	7.493328617	7.586259562	7.430507254	7.516477774	7.694772875	7.307816299	7.668108246	7.451361077	7.647102208	7.364431485	8.021049449	7.086017553	8.363409079	7.808482575	7.779548318	7.79343373	7.491181049	7.851048282	7.5480259	7.862328867	7.4828859	7.981345384
ADAM18	4.659932444	4.500279177	4.524584725	4.475065931	4.568157587	4.634888757	4.573542899	4.581845223	4.651893447	4.522554354	4.506032399	4.488880544	4.466537344	4.483798396	4.555038882	4.48990242	4.522745493	4.556398594	4.484397761	4.540490688	4.379891692	4.556151192	4.54343638	4.497552848
ADAM19	4.974132883	5.4623505	7.550876391	7.834225237	6.275782486	6.049905657	7.378164211	5.240670337	7.673623692	7.280672702	5.925978761	6.49483157	5.411571565	4.918835802	5.118851943	5.358491312	5.282805852	5.664003602	5.031105555	6.043754048	4.842273331	5.04535116	4.900156483	5.48804994
ADAM2	4.832463342	4.838958967	4.75857098	4.67365355	4.732844765	4.739381884	4.716671743	4.684285888	4.819118878	4.615210183	4.573685426	4.644202628	4.75731876	4.664989602	4.813554507	4.958912858	4.756442577	4.637664642	4.834538406	4.617720072	4.916959849	4.884177651	4.552615413	4.702054976
ADAM20	4.469432386	4.510157214	4.483980875	4.446651617	4.580753313	4.441725119	4.487847074	4.452756591	4.472591111	4.462696125	4.538604671	4.451618522	4.580968212	4.497489183	4.497524757	4.546863548	4.4997881	4.503537843	4.574914646	4.518076842	4.423895996	4.492391111	4.460473799	4.52652865
ADAM21	4.550625396	4.524498167	4.564702369	4.477862489	4.495595485	4.569020108	4.73217592	4.622782311	4.583557935	4.543049821	4.534830072	4.534587213	4.494954714	4.579145839	4.495113942	4.463604246	4.517113385	4.572381925	4.577104572	4.533572387	4.573039676	4.525315434	4.549032766	4.571965884
ADAM22	4.49479922	4.48551624	4.468330884	4.440271981	4.448762096	4.472705704	4.479262589	4.544826968	4.493140471	4.479372052	4.559198245	4.567857664	5.05872902	4.730719416	4.565977163	4.581121256	4.499885034	5.106513495	4.947834957	5.076482935	4.75804074	4.842913571	5.046760725	4.664785338
ADAM23	4.572267972	6.063764	5.321561956	5.25002516	5.775769783	4.821659854	4.873610225	4.617560169	4.921742578	5.369103978	4.824421979	4.80854042	4.563815527	4.426989013	4.52233567	4.466130491	4.587579458	4.529449087	4.538357191	4.512495372	4.576927711	4.555581534	4.528942412	4.474230864
ADAM28	4.518999386	4.499140807	4.472057567	4.524235135	4.578474288	4.517848704	4.545440442	4.602710605	4.547707965	4.566633199	4.574477087	4.550912793	4.539148782	4.512983517	4.642777956	4.470646656	4.629686376	4.610133717	4.609526561	4.673913007	4.677794628	4.73404416	4.569206674	4.651964282
ADAM29	4.535759926	4.534960277	4.590665954	4.534837421	4.474546595	4.666727238	4.684301188	4.5578197	4.731974414	4.613542221	4.507820865	4.464810666	4.577888711	4.526355141	4.663829132	4.630816984	4.555618644	4.556028986	4.596008117	4.538886798	4.60427283	4.567118974	4.526475262	4.507979454
ADAM30	4.474217129	4.480516693	4.484640925	4.462070371	4.572777289	4.622963889	4.497208786	4.489664251	4.58879747	4.504287639	4.600122734	4.450316525	4.456148377	4.569740705	4.489547055	4.495545688	4.486607541	4.534484119	4.476172461	4.479069931	4.543132715	4.510949698	4.507969461	4.564566863
ADAM32	5.016395432	4.816514957	4.747117754	4.795681085	4.739208015	4.783673364	4.780680336	4.818104152	4.704889747	4.71390372	4.777822509	4.774148532	4.782159416	4.649624544	4.743727141	4.776420385	4.612128763	4.951605546	4.703860316	4.690508183	4.720472187	4.675476457	4.743672572	4.796815206
ADAM33	4.526719089	4.639826405	4.547662073	4.547327117	4.719191135	4.634774393	4.589725743	4.665062077	4.655336382	4.51630477	4.68004946	4.540807453	4.846127054	4.556854418	4.576180074	4.647436738	4.669752096	4.628449606	4.84266384	4.566863001	4.703785141	4.827626488	4.636741777	4.8683803
ADAM7	4.52901846	4.568179462	4.546606227	4.463223071	4.608310181	4.506358642	4.547941981	4.522522085	4.460110688	4.512969786	4.539412936	4.561388626	4.579726145	4.488647546	4.565020045	4.571775334	4.662504186	4.53387342	4.58511281	4.588358066	4.523658385	4.566451599	4.527291305	4.651101923
ADAM8	4.703330093	4.80229264	5.523690035	5.314200071	5.037316368	4.85784853	5.229093634	4.833656213	5.068796471	5.294420581	5.067555449	4.948537331	4.878112046	4.900658973	4.995478175	5.408821483	4.695726102	4.914935156	4.683986115	5.185253496	4.911437733	5.309446419	4.785353651	5.027230029
ADAM9	5.702603056	5.593630475	5.802983451	5.804032273	5.726317756	5.655128513	6.329023847	5.381968546	5.918416912	5.98371612	5.672365598	5.946021019	5.170157975	5.003769239	5.631096607	5.199993743	5.304401742	5.26703681	5.210296519	5.444589704	5.369467692	5.282805852	5.419418657	5.337051209
ADAMDEC1	4.719409221	6.350114842	6.688832737	6.919257005	5.974245085	5.129521121	6.39643937	5.637820152	8.739657493	6.389088442	5.076229676	6.681899468	4.482668387	4.547421542	4.462236605	4.826995221	4.680515452	4.58773602	4.515655192	4.531471374	4.750576975	4.546796916	4.543671758	4.530676089
ADAMTS1	5.291787187	5.177783653	5.668884251	5.362911173	5.807066146	5.450176193	5.307755389	5.403172341	5.490564949	6.326739374	5.714278271	5.216146385	5.593896567	6.077272797	5.199635956	5.387696581	5.707027677	5.094441265	5.085279594	5.470943673	5.524669411	5.108276591	5.15636368	6.010771528
ADAMTS10	4.523487794	4.482468211	4.57533734	4.426706666	4.556467819	4.59923735	4.468945608	4.514765596	4.441699276	4.629256398	4.623701458	4.526271084	4.516533258	4.49046408	4.608780763	4.507283891	4.550026687	4.495277253	4.584021641	4.622912556	4.573920614	4.502078491	4.584588082	4.558608173
ADAMTS12	4.46221265	4.507203657	4.506673862	4.465031256	4.490735474	4.438623607	4.576180074	4.484330391	4.542475341	4.498296392	4.557507795	4.457648965	4.504921782	4.552884622	4.594736835	4.409997	4.444862155	4.47714679	4.508997424	4.504466754	4.50829218	4.415858458	4.447161311	4.488647546
ADAMTS13	4.660164746	4.692823964	4.620897469	4.798218307	4.711797359	4.589586589	4.599400326	4.644587043	4.641850616	4.677991324	4.680649758	4.968971944	4.834158042	4.814735267	4.848455113	4.72142045	4.896979484	4.587790798	4.721766095	4.876102842	4.751559699	4.974132883	4.823603793	4.702513595
ADAMTS14	4.669871126	4.872169315	4.599489609	4.624721679	4.576461456	4.627188419	4.696424482	4.586288817	4.635584634	4.545250974	4.575185178	4.607486661	4.593779739	4.651550752	4.655119474	4.704961801	4.663264053	4.634518739	4.52879744	4.798368903	4.648578179	4.628930154	4.541591238	4.631542466
ADAMTS15	4.696059671	4.641803638	4.544735582	4.672515805	4.60408348	4.582742869	4.603941685	4.640979004	4.534724453	4.67906162	4.783816905	4.571798447	4.769399974	4.701822608	4.606642271	4.903764487	4.635522864	4.618226142	4.629603099	4.763671524	4.657382691	4.638053113	4.57556503	4.615260048
ADAMTS16	4.496882729	4.499269381	4.478041899	4.558615384	4.556541417	4.549075603	4.46731689	4.45350213	4.470503693	4.610341929	4.544015213	4.522150338	4.427082687	4.620825512	4.478602534	4.399560773	4.464486745	4.49900697	4.59908495	4.588339234	4.504273064	4.597667951	4.530297819	4.472309875
ADAMTS17	4.945900915	4.689268754	4.768800818	4.670447911	4.674630382	4.715021715	4.574759743	4.618900216	4.728113936	4.680245386	4.715618626	4.535356823	4.602765236	4.56860967	4.735300878	4.665077306	4.574247592	4.775125869	4.565771411	4.567342148	4.790826105	4.510166762	4.625843843	4.59161331
ADAMTS18	4.581061779	4.521333113	4.567913797	4.53265262	4.524011965	4.5038681	4.628067252	4.588282654	4.5015694	4.593617688	4.663433241	4.49807756	4.872034197	4.537824794	4.637341061	4.500860668	4.742886269	4.521740211	4.590558389	4.598213385	4.680259879	4.620779928	4.599671321	4.686144788
ADAMTS19	4.460373675	4.523241359	4.500476745	4.520973768	4.578269105	4.511093932	4.500737648	4.461804358	4.544222722	4.509617018	4.647980146	4.55393761	4.524859008	4.505855921	4.45306344	4.601454622	4.468649258	4.561659301	4.500296185	4.506616165	4.573280405	4.444056226	4.467223806	4.541415323
ADAMTS2	4.607469898	4.655688581	4.582023262	4.565471788	4.572625697	4.595313704	4.518777482	4.666664695	4.688930779	4.608877321	4.875229248	4.50482867	4.580296235	4.616773653	4.524313075	4.581131648	4.563918894	4.525442273	4.601283005	4.552327272	4.673898257	4.504772477	4.584704902	4.608091456
ADAMTS20	4.653528851	4.601223973	4.645289806	4.579834031	4.494649331	4.659173058	4.541110792	4.508175746	4.497470858	4.460900785	4.574284695	4.550541212	4.616861935	4.526796698	4.623910118	4.627315582	4.663829132	4.521556287	4.647578232	4.508705638	4.540547304	4.540547304	4.546432208	4.518602572
ADAMTS3	4.555507356	4.678660395	4.609198842	4.528811218	4.516088158	4.607758897	4.453200607	4.617982081	4.468888989	4.593850598	4.491719587	4.515233515	4.678511685	4.643415819	4.541182411	4.665105484	4.453257817	4.653645095	4.578757486	4.565718339	4.524952993	4.543597024	4.62989021	4.569106259
ADAMTS4	4.454861181	4.572185954	4.57695908	4.546802477	4.56668908	4.657818941	4.449991636	4.589224463	4.617044545	4.630828137	4.578234269	4.546134764	4.558251444	4.647462509	4.463001221	4.604981909	4.565171836	4.547280147	4.529258203	4.625557129	4.535527538	4.589095281	4.508319347	4.575628525
ADAMTS5	4.529077488	4.836298013	4.902681423	4.757118281	4.784235905	4.623828771	4.684566146	4.65214743	5.017542143	4.697996231	4.639382537	4.638126475	4.450139692	4.525233587	4.666580753	4.614141579	4.487172921	4.68687789	4.710573389	4.638868457	4.583733565	4.55735573	4.63685432	4.683268326
ADAMTS6	4.642052059	4.723526776	4.652407915	5.063867312	4.830008609	4.697281783	4.564651185	4.666741043	4.604130795	4.744689695	4.651411631	4.788326858	4.711687872	4.567521148	4.665105484	4.792946954	4.623233849	4.616746522	4.556084407	4.594321992	4.549637889	4.611562938	4.546905588	4.550625396
ADAMTS7	4.602320296	4.582572494	4.500463934	4.598133154	4.501095851	4.532681921	4.579625819	4.499321151	4.492976718	4.469796235	4.519363778	4.488793388	4.499262182	4.628269099	4.636582241	4.574477087	4.479730816	4.591295434	4.639368529	4.642196592	4.495925671	4.531348709	4.58857976	4.534181745
ADAMTS8	4.698713576	4.945259414	4.775726485	4.850825666	4.743291312	4.791453749	4.758489506	4.646604762	4.703570025	4.820013836	4.630884902	4.595095954	4.954004505	4.706004754	4.56808011	4.926203979	4.842273331	4.732818918	4.693546501	4.80804214	4.585775215	4.993904897	4.773196305	4.781116945
ADAMTS9	4.746067874	4.594116579	5.282245404	4.669708763	4.749471012	4.835735559	4.738840017	4.969893632	5.195321739	4.815973776	4.920239075	4.866832651	5.378603208	5.576181585	5.378002209	5.092557844	5.275949035	5.674704313	5.156714217	4.939188787	5.166062239	5.069642892	5.142506152	4.974689515
ADAMTSL1	4.559016549	4.617210313	4.724932294	4.596122698	4.508839556	4.542284734	4.663447137	4.507194894	4.542972078	4.656502092	4.698336691	4.562689121	4.758255666	4.680014633	4.561062393	4.679172262	4.811130692	4.654985097	4.531233342	4.809986635	4.622327485	4.777200486	4.658727328	4.66863004
ADAMTSL2	4.787132151	5.336308909	5.432649969	5.151988088	5.130455776	4.824883901	4.82632568	5.532164888	5.303391819	5.031666861	5.099205576	4.834591056	4.80610385	4.944930984	4.925831454	4.789864563	4.821373761	4.924250311	4.573628025	4.623859236	4.612977138	4.739256217	4.817063501	4.938249492
ADAMTSL3	4.616808862	4.602918731	4.636605166	4.611443336	4.593893825	4.668030608	4.760822126	4.534436998	4.543467503	4.654700755	4.543236451	4.662100786	5.519921987	5.119460879	5.33906076	4.972299757	5.011590087	5.099470248	5.319642266	5.013741909	5.551109142	5.146389902	5.376566776	5.534821117
ADAMTSL4	5.971970377	4.781334449	4.553026502	4.823421481	4.804956529	4.995583009	4.734168629	5.160228007	5.116383575	4.989580959	5.147151627	5.12041191	5.046638537	5.044353675	4.745867115	4.769462988	4.880768173	5.282805852	4.936820877	4.909668242	4.893458529	4.736667951	5.287373293	4.71199352
ADAMTSL5	4.58880581	4.646836404	4.672403685	4.624469056	4.718070088	4.722058558	4.853576534	4.684461777	4.6743891	4.543701602	4.880977676	4.772122009	4.807139045	4.728765935	4.732221601	4.832405597	4.554355794	4.698695257	4.7375024	4.630940268	4.69462102	4.548777329	4.772497952	4.709820681
ADAP1	7.343858928	6.167344973	6.342229218	6.270920228	5.99349156	6.911070681	6.423189242	6.436262905	7.008796283	6.582725602	6.668554707	7.066559654	8.018428772	7.22734117	7.667726942	7.201020551	8.146923636	7.767473449	7.038996559	7.925238342	7.185025525	7.333362165	7.045933548	7.555859274
ADAP2	8.301014598	9.318462221	9.762040014	8.907368679	9.665224627	7.95580252	9.283604835	7.49815513	9.231895301	9.067859272	9.024934171	8.927876299	6.776803101	7.823467945	6.406089716	6.809157224	7.269738913	6.5660391	6.758523509	6.747283034	6.887447056	6.602036287	6.600291631	6.644073906
ADAR	9.983431637	10.44009051	10.20438767	10.36434806	10.3321144	10.73823789	10.69568352	10.14713518	10.22818942	10.39377326	10.11874228	10.27759459	10.15709498	9.982481665	10.28048504	10.31535833	9.93906953	10.31253351	10.43013855	10.35264142	9.784277821	10.21298145	10.39945844	10.0038313
ADARB1	9.444696021	9.173910798	8.690164752	8.964520355	8.745931402	9.270084822	9.004531102	9.194317228	8.940837219	8.779012771	8.807123036	9.226098188	9.357146878	9.490925458	9.617346093	9.596513381	9.387684081	9.883688891	9.759112466	10.01872187	9.566841418	9.400953781	9.704116459	9.686242658
ADARB2	4.528883246	4.531919732	4.64791556	4.574998592	4.583613005	4.600221298	4.696328743	4.689732832	4.610945729	4.536878859	4.627241953	4.650424881	4.532032083	4.566924144	4.639511955	4.490582975	4.523269041	4.511173783	4.585238358	4.508809639	4.64586657	4.636317925	4.751582332	4.63190385
ADAT1	6.244520827	5.985079697	6.160473613	5.919926927	6.309416265	6.047042202	6.045427474	5.700943872	5.955051388	5.571983785	5.787407643	5.816559811	5.390986644	5.845206334	5.538346266	5.157562379	5.603549021	5.259265337	5.633113142	5.280299311	5.724088704	5.505716632	5.746539073	6.013212954
ADAT2	5.286850534	4.913535544	4.986525795	4.831617334	4.784887149	5.446484831	4.921009637	5.233148475	5.005201321	4.995853026	4.858204025	5.108978799	4.85516197	4.745793698	5.189700731	4.907213464	4.880102021	4.851073974	5.190673678	5.355543854	4.890306709	5.132077466	5.033055346	4.87020687
ADAT3	6.350668819	6.10797489	6.051519419	6.070506198	6.342903498	6.036909816	6.263766211	5.991876825	5.970692037	5.779057401	6.342600119	5.744428089	5.727113364	5.490140619	5.720889108	5.387381394	5.74685375	6.005889125	5.558098946	6.097391126	5.82058064	6.048393734	5.68180477	5.831962317
ADCK1	5.987154168	6.061708457	5.537800063	5.750652413	5.585003261	5.633362332	5.827494435	6.133515346	5.9819585	5.876419122	5.69810944	5.767114556	6.147412304	5.697860011	5.950990982	5.971021834	5.789645557	5.702903116	5.51390673	5.397290683	5.505907415	5.212117124	5.779618776	5.944746503
ADCK2	8.481036657	8.216513875	8.009603663	8.101429997	8.389262864	8.271374546	8.148807291	8.292166924	8.029388506	8.076546998	8.68183978	8.176532338	8.448719222	8.290772607	7.98434862	8.227082024	8.400694607	8.186663201	7.899147729	8.220669654	8.352997884	8.408174986	8.164155599	7.9600615
ADCK5	5.437209275	5.254449503	5.16205144	5.487173175	5.133069532	5.172027423	5.325001675	5.750652413	5.187548155	5.229754	5.48163246	5.518954643	5.632835846	5.294962192	5.90248358	5.646586004	5.542944281	5.298649939	5.125967258	5.497420115	5.135489635	5.732543149	5.106162952	5.709733698
ADCY1	4.635998187	4.60747804	4.639836638	4.648116532	4.537235135	4.595049289	4.759987975	4.673516802	4.645274482	4.612512507	4.601779131	4.697046269	4.684301188	4.637928489	4.672359538	4.574880769	4.774981062	4.5663439	4.656275657	4.737621372	4.75696176	4.614640042	4.620306993	4.727097848
ADCY10	4.570259572	4.580288992	4.48721337	4.58493856	4.506388272	4.423957196	4.476399165	4.551691376	4.444792731	4.47127703	4.559628288	4.624306849	4.64830471	4.492773665	4.860020538	4.476195308	4.654064448	4.554956463	4.540041852	4.540283013	4.727835245	4.597213864	4.553341294	4.594157822
ADCY2	4.73315173	4.635447877	4.589078919	4.661505129	4.548690851	4.599409461	4.805736302	4.673823774	4.652798464	4.548467347	4.651731487	4.747539192	5.511036386	5.017765989	5.511710611	4.875974739	4.714348267	4.95537772	4.741807066	4.795350252	4.91733998	4.978884981	4.941534091	5.56157605
ADCY3	9.755249044	10.12847582	9.864363978	9.857041125	9.815410973	10.0918369	9.936788484	9.929570136	10.02118884	9.73250777	9.849955671	9.99071101	10.0918369	10.34183417	10.51945829	9.979180717	10.18460758	10.23670046	10.33903173	10.28186058	10.28298635	10.41262348	10.28672818	10.17117787
ADCY4	7.051279742	6.408246914	6.045427474	6.165697219	5.708483847	6.416131945	5.899004025	7.139890056	6.525417214	6.256358077	6.323309327	6.815528261	7.002892947	6.415209151	7.131774734	7.112502508	6.435098605	6.730763085	6.298115999	7.14481638	6.320197691	6.363987723	6.750861419	6.908392139
ADCY5	4.614479822	4.578073189	4.605703974	4.59157115	4.700940751	4.674812539	4.472925427	4.783261889	4.554445455	4.520181643	4.568952633	4.544147535	4.392054684	4.636692507	4.617720072	4.508665514	4.553940572	4.509468596	4.593723912	4.529326126	4.542284734	4.657029541	4.52406612	4.582769268
ADCY6	6.697069275	5.633113142	5.304219297	6.098652911	5.570020812	5.847739912	5.98425715	6.478383081	5.926381771	5.478792135	5.752554822	5.859803192	6.955312189	6.138429161	7.129934826	6.654390694	6.953837155	6.516894604	6.206652257	6.802721579	6.377629144	6.812656041	6.653549138	6.919581822
ADCY7	5.931205919	5.948308361	5.792214843	5.825346385	5.765682813	5.749163111	5.754889023	5.490564949	5.840011913	5.814397712	5.72565045	5.847494523	5.699297386	5.98371612	6.341973867	5.997013304	6.069268262	5.944232877	5.979357763	5.872361176	5.932047514	6.153737814	6.057389718	5.895128863
ADCY8	4.520086947	4.659187746	4.697839432	4.724498494	4.822536873	4.535326426	4.623610082	4.572128526	4.674375517	4.608290835	4.648823874	4.551769547	4.592751592	4.60485371	4.812427237	4.51592133	4.536583503	4.56244931	4.622273004	4.671200354	4.677465956	4.600195059	4.669542191	4.640545859
ADCY9	4.860850992	5.25787855	5.067555449	4.919138727	4.84122196	5.35827072	5.214843388	5.435493524	5.148057503	5.192984197	5.211020408	5.556984486	5.423077416	5.365268546	5.609848526	5.567195996	5.269309929	5.450569346	4.995364175	5.251923147	5.161137768	5.460785527	5.277746222	5.1571823
ADCYAP1	4.425560486	4.499626576	4.510051266	4.577946609	4.690439215	4.530411931	4.500719758	4.436820402	4.42357326	4.746179354	4.597641287	4.462955056	4.497872322	4.442554059	4.514987071	4.496408061	4.487392119	4.535681015	4.470852396	4.479205443	4.517848704	4.476387245	4.528953688	4.450118137
ADCYAP1R1	4.484735861	4.52652865	4.580896518	4.498919778	4.444415992	4.461572749	4.490387171	4.550875977	4.522659191	4.493812363	4.443074676	4.50597978	4.50126476	4.536209037	4.502845399	4.493961772	4.503133038	4.476717456	4.491836663	4.534553576	4.54213002	4.487023724	4.557297954	4.513837937
ADD1	11.17586841	10.92833173	10.77431612	11.05543381	11.0128734	11.01505907	10.90820309	11.27370853	10.67279674	10.81667285	10.96377231	11.13430129	11.2798807	11.10355614	11.31182476	11.15010169	11.25765428	11.23810001	11.15516074	11.36488675	11.39062056	11.28305082	11.31892742	11.10091376
ADD2	4.700795372	4.617961348	4.628786144	4.662623053	4.701455401	4.591079679	4.569642831	4.715239236	4.9200549	4.680888843	4.59794216	4.68601106	4.785806802	4.638320126	4.694158223	4.585265057	4.715926807	4.539854856	4.627851795	4.558157979	4.636200694	4.544454097	4.721152855	4.906788635
ADD3	8.536447541	8.133126995	7.903449224	8.644406589	8.019408591	8.230397916	8.253773272	9.055457333	8.281047726	8.428668416	8.316228278	8.761265566	9.722167606	9.021395184	9.454954413	9.605749213	9.654614801	9.40972572	9.833076687	9.888858059	9.216891963	9.340551465	9.867290134	9.43019542
ADGB	4.729932391	4.585613026	4.606446034	4.542668579	4.59923735	4.648552225	4.6852745	4.555043542	4.649014092	4.555483694	4.51876308	4.59900703	4.552421791	4.535430566	4.618008997	4.744138921	4.584482027	4.570318311	4.611248325	4.758555143	4.594771561	4.634473067	4.60393138	4.660926917
ADGRA1	4.45166817	4.632727929	4.553488633	4.570253203	4.466273298	4.519776253	4.646260532	4.486111812	4.487996743	4.556151192	4.506041984	4.570339149	4.554008371	4.54478035	4.491554918	4.595160323	4.51876308	4.722560525	4.558848272	4.477733977	4.501399655	4.531463606	4.532745317	4.508451312
ADGRA2	6.122264096	5.864782151	5.86580159	5.644500988	5.773723259	6.18740295	5.826639764	6.532239312	6.233001939	5.896773717	5.707294406	5.939268168	6.8004709	6.136140868	6.922933975	6.472876665	6.509441974	6.767001471	6.521907718	6.814148732	6.84838266	6.822629249	6.654390694	6.104378384
ADGRA3	4.773401174	4.971249074	4.982658749	4.844950736	4.743024698	4.832571559	4.811039932	4.91937564	4.840025963	4.701635916	4.99721364	4.906368918	5.547367022	4.902302872	5.735759912	5.155751894	4.990405824	4.869195725	4.81567325	4.869594329	4.783602271	4.947637798	4.801988051	5.599152892
ADGRB1	5.679268876	4.830502383	4.700335677	4.573382019	4.780607281	4.566932029	4.987453203	4.817926024	4.759384308	4.667067673	4.821516958	4.63328256	4.653031377	4.755775673	4.631171319	4.798836898	4.755409312	4.69011369	4.823885983	5.136973271	4.850748859	4.72019304	5.076853717	4.916256993
ADGRB2	4.514644427	4.469373098	4.412088107	4.427778021	4.49786358	4.5136306	4.455436645	4.440006175	4.528205527	4.429403701	4.556824694	4.417614543	4.509096759	4.473865095	4.60126305	4.441838555	4.424956232	4.432140459	4.553152513	4.578550601	4.456697717	4.52588199	4.566604719	4.538146796
ADGRB3	4.595920112	4.62214578	4.497506144	4.648603247	4.601664105	4.559569095	4.550443039	4.516548059	4.541827703	4.555536231	4.503731302	4.511378454	4.560850029	4.558472711	4.556239872	4.481123664	4.67332374	4.563453137	4.682619037	4.61625538	4.716501205	4.639733816	4.658028454	4.608903254
ADGRD1	4.511572514	4.568579229	4.59290453	4.550875977	4.668338456	4.564815733	4.533190901	4.477610539	4.554085558	4.572798116	4.598956006	4.596931262	4.575928773	4.476754135	4.508552191	4.639344816	4.601436409	4.530060605	4.496245985	4.574971984	4.506204775	4.5812489	4.534056538	4.588163483
ADGRD2	4.510452611	4.497900826	4.55149556	4.531153962	4.535610874	4.58171564	4.44398051	4.594201207	4.601043558	4.554538929	4.464894404	4.475412487	4.571965884	4.599175045	4.492209926	4.470610488	4.546118841	4.480305976	4.534751353	4.582929175	4.557339593	4.536992767	4.465503599	4.565841658
ADGRE1	4.48228031	4.462696125	4.51854573	4.514987071	4.473289057	4.466302008	4.520371077	4.587127674	4.52398125	4.510604816	4.508050442	4.549480483	4.526644649	4.520860081	4.545027453	4.551622148	4.481735335	4.52799823	4.539007785	4.523554673	4.478004327	4.501130713	4.481497239	4.576620096
ADGRE2	6.251960254	5.470104443	6.113096249	6.02748491	5.329668194	5.65491655	5.9498095	5.968992285	5.407542305	5.84889999	5.885078579	5.628806015	6.527102983	5.721109095	6.315132048	6.462013212	6.135595756	6.202177051	5.375219859	6.418205743	6.021161896	7.043054008	5.571465639	5.631096607
ADGRE3	4.500476745	4.596641781	4.560999551	4.584227884	4.469732528	4.572267972	4.542481087	4.59614693	4.533190901	4.732588998	4.603068458	4.645690114	4.452725082	4.463851237	4.53191306	4.478493022	4.479393911	4.621237424	4.6314819	4.647681227	4.547066631	4.58698353	4.598439398	4.590947121
ADGRE5	6.875818149	6.552884307	7.282005216	6.806209963	6.096325928	7.263879351	6.686807248	6.663383056	7.043476683	6.610949004	6.472372517	6.367469239	7.006229429	6.950660178	7.387892686	7.189348049	7.112163972	7.181161101	6.637380532	7.162656822	7.141640172	7.573505097	7.182210678	7.125202343
ADGRF1	4.760122893	4.769399974	4.731069271	4.742544591	4.66550185	4.76892892	4.799240471	4.700518114	4.75731876	5.044353675	4.711572187	4.782232656	4.539964662	4.735147486	4.650413886	4.636143972	4.569596932	4.669724203	4.63685432	4.639816833	4.589045516	4.682766008	4.653825066	4.70689763
ADGRF2	4.620788404	4.57820957	4.555116352	4.602878501	4.663157803	4.497552848	4.549637889	4.429979307	4.496408061	4.578778186	4.582309364	4.567126904	4.554085558	4.472322843	4.474890151	4.633269373	4.564474059	4.430364041	4.609619426	4.542384058	4.491818914	4.525812641	4.470978029	4.477565166
ADGRF3	4.622535654	4.595697074	4.61136714	4.581464557	4.626211227	4.629184103	4.932632987	4.652231205	4.660850158	4.592179092	4.684391115	4.49990967	4.980523417	4.547091708	4.586368463	4.72173774	4.597138765	4.658351548	4.729177433	4.853936888	4.752331656	4.659228882	4.577888711	4.564956016
ADGRF4	4.879655784	4.702017613	4.897370024	4.890883097	4.909866516	4.725154451	4.890242828	5.289978195	4.581740287	4.593600703	4.986622957	4.767238527	4.621669765	5.030567037	4.70571577	4.592326017	4.567068296	5.031267423	4.858863386	4.983493651	4.941025456	4.721851021	4.961293369	4.931341607
ADGRF5	8.065196841	7.154728974	7.281614627	6.673125701	6.836655333	7.453551888	6.541342734	7.860658254	7.974403448	7.234762899	7.153369046	7.296472231	7.38943711	7.127540341	7.596268724	7.573505097	7.030805082	7.425413755	7.376436759	8.071676773	7.275691475	7.400705917	7.414024148	7.177702083
ADGRG1	10.14967094	10.13590519	9.844017511	10.31156186	10.09946291	10.01638596	10.07563928	10.08216876	10.07004121	10.17365896	10.07684292	9.93906953	9.838836886	10.104506	9.887913413	9.731741999	9.864363978	10.20028296	9.674030411	9.686242658	9.935890536	9.66702916	10.06404105	9.833838259
ADGRG2	4.609375187	4.522290314	4.654319616	4.586685456	4.659140615	4.630650342	4.714199284	4.658015533	4.545487835	4.67524911	4.755229821	4.567690467	4.629954334	4.553159782	4.821890258	4.571960183	4.711797359	4.73980592	4.599359011	4.82094313	4.629803793	4.728373896	4.798955024	4.683379997
ADGRG3	4.754459325	4.821516958	4.66768744	4.742611302	4.668066828	4.744811808	4.666756024	4.735764139	4.732029651	4.783083995	4.621417359	4.638656493	4.59350207	4.731635341	4.675876403	4.603365759	4.641169299	4.592648376	4.741444276	4.539172473	4.711025451	4.745104344	4.665401125	4.684301188
ADGRG4	4.677111142	4.625716407	4.578414748	4.706737423	4.490716992	4.801809437	4.658680906	4.784015378	4.67524911	4.710054768	4.61573615	4.866663945	4.627272458	4.717950681	4.613393413	4.575651533	4.742317061	4.609149394	4.58817924	4.665459079	4.674084085	4.559328729	4.663596695	4.758776036
ADGRG5	4.63381766	4.695990985	4.713213128	4.699273784	4.746285103	4.731262486	4.811443591	4.595614353	4.746753028	4.610475179	4.570777834	4.740604284	4.574345748	4.582282123	4.76959404	4.73012834	4.795681085	4.609820349	4.661090332	4.515597896	4.714629633	4.699313752	4.616498392	4.484881248
ADGRG6	6.687090186	6.121287826	6.320858155	6.5660391	6.395153672	6.398633156	6.326065271	6.510363652	6.292984098	6.356754419	6.178763915	6.067876073	6.174468769	6.368960892	6.452065113	6.359220709	6.41282012	6.413534168	6.594217719	6.639289541	6.484778239	6.368960892	6.618324184	6.440749543
ADGRG7	4.714816953	4.622125977	4.866778097	4.664556836	4.558529841	4.661631201	4.630144778	4.771751987	4.51194951	4.607817583	4.679895357	4.616067702	4.776352003	4.685189113	4.839019542	4.568682507	4.799084302	4.636131775	4.632518483	4.697505337	4.583258095	4.56278967	4.656249632	4.605802483
ADGRL1	6.176165427	5.92493324	5.661737706	5.430578313	5.35678322	6.616458542	5.985648548	5.899489516	6.392788757	6.010230874	6.123947636	5.748168731	5.715858733	5.584519904	5.48353162	5.536917648	5.741969325	6.211754056	5.769448167	5.973667272	6.00868351	5.642228432	6.155077522	5.575952757
ADGRL2	7.240875535	7.50088491	7.622856742	6.958680654	7.639367669	6.130372921	7.228346988	6.847006077	7.365303823	7.551873672	7.101085623	7.100265649	6.721852597	6.958980433	6.47163824	6.554669412	6.790259035	6.158480504	7.029813184	6.888526994	6.620366826	6.141455905	6.277147927	6.935153038
ADGRL3	4.457210676	4.559448452	4.584686146	4.542849933	4.531485799	4.555558972	4.535225944	4.600289383	4.61123856	4.458394139	4.501226663	4.486678825	4.550562319	4.552029603	4.45603	4.523689414	4.645037405	4.744982644	4.573866182	4.577688006	4.618628526	4.50838414	4.584090454	4.551748537
ADGRL4	5.175002355	5.036819945	5.583766107	5.085643995	5.137413563	4.937658547	4.901531897	4.975166561	4.838809315	4.933752082	4.736358782	4.842889719	4.875974739	4.794636231	4.766310969	4.599740678	4.92733203	4.710383176	4.744524995	4.917106194	4.626192054	4.529797446	4.827245921	4.921659072
ADGRV1	4.974508718	5.172303533	4.700192715	4.550149547	4.651431669	4.690820759	4.6772491	5.957076176	4.769174351	4.850399735	4.910084242	4.779216906	5.599564642	5.900584974	5.767114556	4.736820731	5.020374386	4.891472653	5.218927901	5.217182201	5.192984197	5.75985285	5.718067454	5.013741909
ADH1A	5.62786283	4.871957631	4.660783523	4.697440751	4.680990101	4.978509542	4.94792928	5.530210914	4.962931557	4.738468888	5.345889391	5.672114061	7.159150456	6.242806018	7.154728974	5.884047787	6.644668422	6.70464968	6.725765581	6.868561606	5.97642248	6.558598657	6.719926114	6.067067786
ADH1B	4.624018146	4.552460611	4.480954899	4.548423561	4.633133081	4.634685606	4.49463309	4.70056983	4.468046603	4.615650666	4.784670585	4.745991131	4.989580959	4.908267021	5.487598013	4.658409264	5.192393123	5.249501622	5.270036973	5.796639631	4.834049056	5.14176796	5.29579264	4.849346982
ADH1C	4.560347968	4.577821918	4.552696773	4.596737435	4.555972616	4.521999107	4.589997875	4.468262791	4.501273808	4.434320259	4.607504073	4.49459761	4.60923936	4.605712373	4.691161775	4.599473822	4.544910433	4.567287499	4.484377974	4.466831862	4.620444539	4.679601561	4.62279051	4.498262293
ADH4	4.677360306	4.519163779	4.616038504	4.949096	4.619019602	4.667477808	4.824376035	4.719673866	4.605753326	4.580113466	4.666417192	4.736880995	4.994746218	4.617205734	4.89045367	5.027818667	5.306486166	5.002553525	4.768848875	5.14520064	4.620667099	4.720651055	4.625910051	5.078060448
ADH5	5.015315384	5.101074943	4.988469526	4.877360281	5.508806117	5.214662494	4.956998426	4.873855593	4.893265923	4.972641931	5.058837686	4.972380426	5.34265388	4.901724339	4.902302872	4.82120149	4.937967405	4.951843453	5.347264735	5.025001261	5.059409128	5.101633965	5.205228646	5.06788863
ADH6	4.648292322	4.712818574	4.605828999	4.628247689	4.635024468	4.536743844	4.664989602	4.732437715	4.707204677	4.707238573	4.70696123	4.560929392	4.783484356	4.636274052	4.67434442	4.613830611	4.580896518	4.637724481	4.666144282	4.688523215	4.727730138	4.648416543	4.496043303	4.685096025
ADH7	5.279619981	7.865634978	5.746539073	5.45122686	6.811011784	5.326501182	5.136824661	5.527733794	7.695362534	5.557211021	5.7132743	6.211533572	4.787007312	5.039136444	4.6442786	4.7696606	4.836142259	5.160228007	4.830462809	4.838809315	4.814357425	4.772282087	5.047855872	4.664008904
ADHFE1	7.048835473	5.988580071	5.198841803	5.291787187	5.065053276	6.314557616	5.46816137	6.700117029	5.642458789	5.304219297	6.054861084	6.31768997	7.399155585	6.73869271	7.493746851	7.128804286	6.961364203	7.805613005	6.794140192	7.091118551	6.927271292	7.310343063	6.873272865	7.157190474
ADI1	5.031547947	5.861625362	6.154023836	6.095757589	6.26401909	5.847192656	6.092731956	6.643761929	6.133515346	6.483225107	6.663104032	6.120247963	5.733804442	5.997013304	5.65491655	6.259312418	5.890268041	6.185597648	6.338099917	5.712768687	6.336029822	5.581446789	5.883529998	5.798105466
ADIG	4.417070159	4.46564685	4.406476127	4.444110419	4.59593018	4.520269421	4.515194282	4.466588478	4.529650094	4.535160623	4.458892363	4.552643849	4.528489829	4.458409445	4.483116237	4.506811102	4.455338078	4.475607132	4.48935413	4.47437125	4.485988125	4.517797052	4.699003221	4.527978345
ADIPOQ	4.658147417	4.694243333	4.626337929	4.662312299	4.656596685	4.672515805	4.620723973	4.557331633	4.566633199	4.584727122	4.728889036	4.874050476	4.670420756	4.663143349	4.919450394	4.893588889	4.685698624	4.751074744	4.54930026	4.659447479	4.88444147	4.690241931	4.768800818	4.825891926
ADIPOR1	8.953905639	9.366492738	9.208753486	9.200653046	8.831588067	8.773282968	8.999226059	8.711427657	8.850888145	9.157970428	8.871567088	8.77627898	8.367268568	9.118796731	8.402248957	8.49016962	8.514751183	8.417292401	8.916598438	8.446653856	8.759121631	8.656623364	8.539527352	8.580628505
ADIPOR2	8.389262864	8.975961243	8.801785102	8.58320974	8.735514667	8.70072983	8.541667039	8.20555799	8.665981033	8.840157378	8.733153566	8.577150428	7.899436275	8.374213373	7.857708323	8.186196529	8.129389474	8.020555457	8.268153744	8.07406318	8.302819306	8.13679154	8.007161237	8.062051722
ADIRF	10.27039504	10.01313683	9.739511006	9.659923671	9.575089359	9.887054211	9.718563495	10.10063273	10.0944265	9.758243642	10.25944308	9.977299486	11.22465679	10.65268357	11.12657252	11.00169459	10.91459925	11.00596677	10.41410663	11.26624091	10.6745766	11.03950703	10.86489715	10.78012106
ADK	8.879340226	9.238509264	8.890880233	9.119448622	9.372867584	9.04685589	8.84306688	8.87841581	9.084179228	8.848955328	9.345983569	9.086825603	8.558039867	8.605969431	8.313861459	8.381013142	8.670600522	8.990198312	9.026246332	8.710874931	9.083058751	8.605969431	8.757919474	8.526088139
ADM	9.635381877	9.550474408	8.58320974	8.940250881	9.358673967	8.933688321	8.983876988	9.246070531	8.6252987	8.737761076	8.982165132	9.002536036	8.917901935	8.662554459	7.99042395	8.435998644	8.268611399	8.624558286	8.889378328	8.81738202	9.120914121	8.568015711	8.830137284	8.150590302
ADM2	5.006835028	5.279988627	5.076018834	4.976516862	5.307907683	5.401242348	5.218017934	4.964104636	5.758539973	5.20033232	4.943034991	5.182059623	4.809403445	4.919138727	4.590682651	4.968438656	4.89230652	4.876518726	4.71022708	4.833847301	5.004899056	4.768416552	4.671431731	4.944341756
ADNP	7.390621171	7.535736253	7.806003642	7.701922753	7.639811396	7.684001619	7.611389694	7.946999946	7.407798528	7.552732059	7.508359585	7.748721619	7.775989829	7.890500445	7.854402771	7.789073285	7.864437223	7.492333678	7.937928923	7.81734851	7.801934896	7.527891748	7.753084416	7.804354679
ADNP2	7.503742598	7.698474777	7.680882914	7.427938893	7.920310827	7.575349254	7.195985208	7.609491448	7.252714789	7.46008862	7.585266837	7.702631155	7.499329483	7.705469278	7.473881764	7.217134091	7.560737523	7.518804959	7.629922923	7.307176352	7.836966086	7.209718364	7.899147729	7.45423751
ADO	7.122862971	7.339101331	8.003825155	7.752318025	7.529246321	8.080861891	7.813589367	7.523576072	7.633085675	7.802933644	7.419792738	7.743293427	7.40565038	7.633794951	7.331304719	7.763261778	7.591211245	7.819081953	7.748721619	7.768510734	7.533357671	7.77150189	7.532594609	7.155475754
ADORA1	5.205843398	5.143205222	5.093695925	5.229093634	4.995364175	4.78517394	5.482786092	4.929133919	5.119460879	5.72565045	5.101481862	5.206578497	5.240538047	4.82473778	5.12663824	4.995771238	5.371145123	5.104203795	4.81199104	4.962850408	5.383046477	5.457738315	4.932208506	4.982658749
ADORA2A	4.795522838	4.631961634	4.762551747	4.668352963	4.729580942	4.69944255	4.7010321	4.600598981	4.834839499	4.635299535	4.736541148	4.626680212	4.770439024	4.768053568	4.689659548	4.612691052	4.667477808	4.789305955	4.772601915	4.685560691	4.601823816	4.587687535	4.58395736	4.683933755
ADORA2B	7.149191533	7.228942821	7.850191216	7.65912635	7.45620333	7.950360488	7.82970405	7.308501798	7.522713859	7.82970405	7.603574693	7.135718108	7.051891297	7.243930866	7.470073105	7.457305202	7.237268719	7.201776075	7.441806571	7.099306266	7.409170997	7.43409172	7.330269382	7.334474139
ADORA3	5.229415698	4.561572821	4.974407519	4.76400032	4.94599694	4.604207703	4.613542221	4.535559076	4.514890463	4.592134538	4.690491882	4.557552702	4.713798523	4.723796025	4.625507234	4.556398594	4.50142714	4.590043135	4.576287347	4.530690992	4.601671468	4.504564928	4.437758634	4.582426813
ADPGK	7.913248878	7.242359481	7.480381793	7.312136668	7.164363868	7.636978551	7.48323766	7.696899952	7.317732008	7.317073481	7.236739631	7.426810412	7.474322037	7.164075962	7.978277992	7.686839006	7.362950671	7.594089887	7.458196046	7.569619106	7.306815338	7.739207671	7.675894787	7.785168088
ADPRH	4.651054232	4.818958709	4.695140888	4.93150772	4.74086602	4.733312817	4.776317743	4.808221145	4.860778513	4.755365729	4.707004947	4.704260296	4.788769989	4.722906878	4.745604708	4.775051429	4.633133081	4.690365666	4.683399884	4.887535438	4.902459555	4.918067978	4.898984844	4.819613515
ADPRHL1	5.163347942	5.493334842	5.121663227	5.331487732	4.964648703	5.270198564	4.96628166	5.506965198	4.863792171	5.095351949	5.231473862	5.084710866	5.676032779	5.702100233	4.932371986	5.221570323	6.255417074	5.077235116	5.509748227	5.308658883	5.212741388	5.758268905	5.084939491	5.025270224
ADPRM	5.736831236	5.624183712	5.50949472	5.83663001	5.621345021	6.026959761	5.55789996	6.057606379	5.697070652	5.662689178	5.588664086	5.788733716	5.534315908	5.662259762	5.90893317	5.868164658	5.944746503	5.778512506	5.823338563	5.968992285	5.961080731	5.61643302	5.840771873	5.793775062
ADPRS	7.63887725	7.879798991	8.09042706	7.992764384	8.316228278	7.958885858	8.199057802	7.465603381	8.154083232	8.101429997	8.020555457	7.711849535	7.438195688	7.642525337	7.350214209	7.371701623	7.296865046	7.38511094	7.534546128	7.524229184	7.81397725	7.655928325	7.334474139	7.301774037
ADRA1A	4.592816763	4.605878999	4.639859317	4.574956202	4.527242582	4.599593041	4.674613102	4.629435762	4.634632698	4.587013251	4.564338543	4.554667893	4.617728752	4.792177356	4.62781773	4.607854883	4.690294115	4.72894457	4.717083524	4.74213645	4.791757508	4.704502091	4.739727643	4.729334698
ADRA1B	4.6605186	4.538431824	4.499735158	4.525744447	4.568755369	4.730384919	4.578112232	4.602810165	4.677533923	4.675561948	4.759076076	4.663216949	4.634864983	4.569320585	4.600947199	4.650620941	4.708411388	4.764492358	4.736336311	4.717439509	4.680768942	4.736985328	4.598223469	4.713976939
ADRA1D	4.516022967	4.479017731	4.449233893	4.506492695	4.456880587	4.567746532	4.499583463	4.527089875	4.549352343	4.551334815	4.518127652	4.500815593	4.520979873	4.51283285	4.472667824	4.445568115	4.495176222	4.500830973	4.527512914	4.644662733	4.475196215	4.42338192	4.455842302	4.472966335
ADRA2A	5.101337061	4.955652944	5.159674823	5.106719234	5.518698584	5.346554464	5.233727093	5.773952449	5.470104443	5.452755284	5.482786092	5.350319319	5.667301633	5.667022574	5.858688395	5.791727266	5.835828074	5.595758679	5.851195237	5.563097063	5.790465538	5.897350833	5.83533917	5.204261628
ADRA2B	5.912280988	5.018257003	4.843485191	5.221638976	5.016395432	5.38812639	5.06682162	4.768678246	5.06682162	4.763520098	5.03571545	5.06089324	5.108978799	5.289036975	5.317939143	5.446652167	4.61802171	5.349926489	4.850289012	5.298649939	5.192393123	5.518954643	5.005740708	5.316835146
ADRA2C	4.585974486	4.59287821	4.625154104	4.551265757	4.598449486	4.625355888	4.717083524	4.571557055	4.761468195	4.639587493	4.62768675	4.661128353	4.775826549	4.611298239	4.622442711	4.669302927	4.628021341	4.561300423	4.572416166	4.693391377	4.717342202	4.576220049	4.5516145	4.588299665
ADRB1	4.524570374	4.55167754	4.535005984	4.491589902	4.618806379	4.614806636	4.757473349	4.593790359	4.596054414	4.55860146	4.515303967	4.51543048	4.663596695	4.474103633	4.650620941	4.55875417	4.532019574	4.636154341	4.565607916	4.573533534	4.644057478	4.49925348	4.570934053	4.542909145
ADRB2	8.644835433	7.000219701	5.915602581	5.431808584	5.425790698	6.899451627	6.30061788	7.061515563	6.387556829	5.329491058	6.717008319	6.53711966	9.199118152	9.453436938	8.832750868	8.841462707	8.809404867	8.257203408	8.098758481	8.015134252	8.902183603	8.09224863	8.224847703	8.354977762
ADRB3	4.603404447	4.562470593	4.606188735	4.500980088	4.513859193	4.487435541	4.515688648	4.524715092	4.519146392	4.583603963	4.502210762	4.46670237	4.660796158	4.559965308	4.842273331	4.515422948	4.56834626	4.534209119	4.556142233	4.517482285	4.652554064	4.647495423	4.485752683	4.534366167
ADRM1	10.01872187	9.849955671	10.05582815	10.0918369	10.24904738	10.05050236	10.11874228	9.626422325	10.10835502	10.00864163	10.10063273	9.812306778	9.507507642	9.549580179	9.503283288	9.450196892	9.486687791	9.7601128	9.723799437	9.644947119	9.698761001	9.662404188	9.753415703	9.384937092
ADSL	8.942695867	9.119448622	9.432642362	9.19593517	9.277101711	9.039682293	9.125791739	9.199796412	9.080358665	8.998062357	9.064626651	9.191283494	9.140835595	8.955886422	9.261986312	9.157970428	9.122337068	8.820010732	9.008181225	8.815674804	9.004531102	8.926086114	8.784226704	9.087484301
ADSS1	6.500997752	6.065107197	5.239816956	5.691505283	5.555572946	6.441598592	5.740425112	6.388430968	5.30693964	5.383410674	6.136140868	5.779618776	6.73869271	6.309101154	6.728081429	6.511442384	7.160251766	6.657346708	6.550420972	6.75384817	6.659531376	6.648522117	6.399586387	6.510363652
ADSS2	9.161070818	8.931423959	9.151356096	9.147219911	8.83506758	9.32158411	8.78637682	9.181499777	8.821607254	8.822583103	8.850888145	9.2512042	9.056847175	9.149380018	8.656145838	9.061074537	8.908537845	9.317700846	9.165085507	9.01684728	9.045366606	8.791928678	9.220033884	9.051206494
ADTRP	4.841161471	5.465262345	6.118240128	6.565298352	5.523209516	4.91192949	6.037466437	4.865801719	5.585468242	6.277813201	5.396716132	5.331924347	4.716128119	5.284284806	4.612738026	4.506898727	4.715239236	4.962850408	4.892516453	4.657646268	4.781519985	5.009234805	4.809750246	5.061145615
AEBP1	7.576085713	7.467632676	6.951275789	7.04273812	7.051279742	7.194402295	7.015441795	7.169637332	7.718450185	7.344314744	7.468099269	7.224989308	7.664587674	7.539839535	8.036555464	7.200630235	7.407798528	8.190555089	7.420176065	7.577256828	7.505616257	7.791392418	7.882934266	7.231976068
AEBP2	7.747910867	7.556732885	7.60402644	7.608683579	7.718889057	7.709544799	7.640972034	7.64214245	7.689588378	7.554635697	7.512253001	7.601889681	7.799618843	7.691521486	7.783906892	8.209916735	7.756211484	7.703881227	7.656746773	7.99042395	7.693625943	7.711121724	8.34074565	7.930399182
AEN	6.86720665	7.343123409	8.156778628	7.339453845	8.084033566	7.663323317	7.859710718	6.720620291	7.539839535	7.661405217	7.247512642	7.235469227	6.595799481	7.304622615	6.117129717	6.76215778	5.946306065	6.236973939	5.774457935	6.5108754	6.26261512	6.26401909	6.21097626	6.331762926
AFAP1	6.092276828	5.696134541	5.941304672	5.576646426	5.283044576	5.246402227	6.083241971	5.497222214	6.065938036	6.231135291	5.811338954	5.463553429	6.802721579	5.060689541	6.339263772	6.463417891	5.566723064	6.090262032	5.438057607	5.977531374	6.15473215	5.048703736	5.527733794	5.338376468
AFAP1L1	4.888474135	5.166205249	4.84986237	4.654544722	4.73865454	4.76911641	4.532570377	4.741137848	4.96097678	4.688396444	4.719673866	4.747426007	4.735890974	4.916881114	4.797123687	4.817973062	4.908610596	4.886173195	4.703174563	5.170006345	4.807832275	4.598422815	4.889399714	4.745017368
AFAP1L2	8.296673268	8.048935722	8.741895537	9.156672216	8.105477604	8.671074208	9.04941234	7.857708323	9.006067013	9.538492629	8.285338447	8.265738184	7.785168088	7.416329354	8.009603663	8.174729251	7.604417052	7.873953271	7.96541852	7.826907705	7.629557417	7.939783456	7.81426733	7.855807949
AFDN	4.578026189	4.726972367	4.702565515	4.787824938	4.823240642	4.728113936	5.153309895	4.847170839	4.789038056	4.950311513	4.582059777	4.870544077	4.655342457	4.819018945	4.603540561	4.909474948	4.686423121	4.794162686	4.616384168	4.78449895	4.617096989	4.727508203	4.664542519	4.658479339
AFF1	6.591325167	6.033948151	5.703378261	5.949507363	5.718287584	6.463963495	6.17139701	6.74976236	5.648879395	6.113407348	5.608369062	6.1393704	6.284692791	6.562401739	6.281331582	6.398633156	6.349890762	6.437683307	6.622971846	6.506696422	6.558270339	6.528879034	6.636458864	6.654932694
AFF2	4.538014946	4.602524999	4.465774826	4.501847074	4.568690869	4.457091751	4.548041251	4.577994937	4.557806332	4.552399621	4.526364085	4.579293003	4.521203146	4.49330288	4.61925996	4.560999551	4.622381247	4.626691188	4.546584475	4.61164932	4.635942521	4.566285132	4.69722549	4.588984336
AFF3	4.977923084	4.833257435	4.597388173	4.720448192	4.588133764	4.671766532	4.812905449	4.825748797	4.707221166	4.559634323	4.836542913	4.874747446	5.51700586	5.265753916	5.006403747	5.267625386	4.887175858	5.143700489	4.838774529	5.044135639	4.928494296	4.89472081	5.054106686	5.271241204
AFF4	6.889758002	6.917108464	7.343123409	6.865378386	7.064968803	7.001870457	6.764507323	6.87620045	6.54938418	6.92950864	6.462614132	6.632599156	6.270920228	6.846698316	6.425594286	6.53711966	6.356347546	6.466677459	6.89143398	6.934229044	6.796078367	6.461006209	6.842125148	6.978387614
AFG1L	4.593593612	4.588547381	4.62223269	4.484187069	4.656242707	4.562045493	4.541103131	4.591456482	4.566301074	4.618206185	4.59168997	4.528517949	4.651006591	4.617765748	4.540689068	4.64573852	4.69769955	4.528527476	4.652053619	4.622243588	4.580869635	4.642256065	4.553909125	4.572942689
AFG3L2	9.420191148	9.530995503	9.275814485	9.424036866	9.468873703	9.661500572	9.33590576	9.557341424	9.331152882	9.484207956	9.40972572	9.352087086	9.270756583	9.110524249	9.303038175	9.376878472	9.22880495	9.545392309	9.490110515	9.403670914	9.623969342	9.570782909	9.655382985	9.125791739
AFM	4.689913156	4.472756988	4.470168395	4.62526443	4.523407834	4.777268601	4.529783385	4.733934498	4.479029196	4.419767551	4.665459079	4.927396985	5.02704482	4.934514703	4.753641552	4.79180428	5.190362126	4.498412956	4.670299676	4.768053568	4.543949693	4.794366485	4.595224315	4.864833461
AFMID	4.6677349	4.87241103	4.985195229	5.022756633	4.836787473	4.806966242	4.771159235	4.958054367	4.988283426	5.135626599	5.014819082	4.907862705	4.736934496	5.02704482	4.804922936	5.035611486	4.698820804	4.940862014	5.087776976	4.922562593	5.050497959	4.851123217	5.031206605	5.041043195
AFP	4.487066097	4.599939801	4.539546734	4.457523657	4.525490822	4.476650217	4.498340253	4.553143578	4.48753341	4.598385059	4.544910433	4.504542254	4.654115702	4.539504625	4.57578284	4.452956494	4.50121951	4.58587621	4.575972057	4.556178984	4.528093854	4.586452894	4.662202186	4.553916797
AFTPH	8.144182427	8.281047726	8.037978534	7.85192534	8.311901067	8.281509351	8.369609125	8.119838929	8.077267118	8.314229722	8.18372364	8.056385731	7.875172572	8.072776167	7.674351849	7.909000185	7.901885571	8.040294632	8.230397916	8.129826284	8.273134933	8.001808484	7.991319291	7.68754431
AGA	7.628107451	8.613329675	7.714274271	7.843539869	7.623343483	7.939783456	7.910303341	8.144694688	7.858368451	7.600819805	7.896688109	8.17187153	7.684457212	7.784757472	7.703881227	8.048935722	7.884304965	7.839618698	7.733498784	8.144694688	7.793072336	8.122169335	7.880585432	7.711483837
AGAP1	8.072456446	7.608298824	7.563923957	7.540643421	7.949651293	7.986525291	7.252376566	7.363640965	7.304622615	7.352053405	7.555859274	7.40565038	7.294594787	7.347669899	7.319743274	7.01935099	7.475706238	7.657125515	7.802452541	7.400383992	7.682173711	7.476870397	7.823467945	7.302167046
AGAP2	4.574453803	4.571195867	4.631542466	4.605928202	4.488743563	4.548234181	4.554113612	4.517170046	4.446582175	4.570988324	4.472692321	4.644601332	4.640902312	4.62175957	4.676313325	4.531662814	4.643687639	4.56980161	4.531408474	4.574795652	4.60223843	4.55600788	4.565076072	4.584292716
AGAP3	7.554276835	7.219494705	6.909498853	7.342083941	7.166719443	7.183346336	7.24622642	7.376436759	7.137956653	7.129934826	7.248849928	7.099652623	7.274371157	7.634222148	7.617723577	7.507930001	7.390202134	7.3692804	7.30878197	7.619690799	7.510386735	7.553852118	7.253510978	7.689588378
AGAP4	9.19593517	8.579122034	8.008368292	8.281907622	8.043032569	8.818494583	8.408174986	8.749793896	8.290274747	8.304313784	8.385302412	8.769001366	9.377632804	8.893251146	9.835619837	9.316514502	8.943785382	9.664281338	9.063009459	9.266040774	8.957272853	9.457532267	9.613890367	9.616399034
AGAP6	9.501009309	8.78637682	8.459781796	8.640166904	8.340214308	9.333892686	9.130533422	9.304503275	8.821106909	8.761265566	8.867862425	9.326761039	9.769158783	9.362995025	10.28430027	9.810155266	9.45588243	10.0038313	9.606413514	9.87808353	9.516705022	9.963157526	9.887913413	10.00153637
AGAP9	4.582413831	4.520035874	4.532994864	4.496089451	4.519296018	4.494984339	4.489479315	4.488379126	4.524754116	4.481726705	4.591424266	4.532365718	4.612427508	4.568922385	4.580721716	4.481755775	4.544903704	4.514809796	4.471267252	4.482881992	4.460935569	4.564215406	4.529424559	4.543993369
AGBL1	4.446604642	4.505750907	4.507507878	4.514924614	4.52866935	4.449055277	4.483711908	4.518972417	4.611829332	4.585474227	4.46431554	4.477992273	4.515350682	4.463620941	4.488675077	4.510241727	4.431903037	4.484278385	4.533656789	4.656737566	4.583840958	4.494128054	4.550306325	4.448185135
AGBL2	4.572782608	4.526475262	4.562374796	4.684317684	4.487468679	4.582921723	4.541656858	4.555211086	4.626383422	4.47706091	4.642475957	4.566943982	4.562949928	4.532783185	4.481301409	4.752120794	4.612851472	4.55352701	4.503344607	4.553604936	4.882728944	4.500850964	4.560700823	4.584748215
AGBL3	4.52731978	4.635044317	4.665385346	4.523840958	4.671899751	4.572916383	4.518862825	4.543745203	4.499643823	4.488930732	4.453215727	4.496363255	4.449373539	4.48631518	4.526567843	4.582572494	4.556199348	4.520599331	4.446604642	4.542933527	4.545567122	4.58245278	4.564376231	4.51153341
AGBL4	4.473473924	4.485043343	4.521290844	4.535958692	4.572739757	4.508582503	4.536209037	4.505306371	4.575723207	4.559342115	4.547984684	4.63768847	4.509444071	4.530747024	4.591167293	4.600090261	4.577954525	4.48515246	4.671624955	4.544258996	4.657235096	4.591794607	4.516004531	4.501816257
AGBL5	6.759221071	6.737400145	6.140609785	6.755809417	6.523202073	6.864452899	6.591959573	6.882458113	6.899763145	6.647046365	6.952104574	6.510363652	6.594819288	6.665287959	6.654932694	6.349890762	6.79695954	6.662189898	6.789373121	6.552884307	6.776320106	6.65564101	6.965429673	6.499267544
AGER	4.683315921	4.570570729	4.689933517	4.772456819	4.732106065	4.647268017	4.701840434	4.790718101	4.622952355	4.645798445	4.76669599	4.815864263	4.69785606	4.643267524	4.702319637	4.743291312	4.643137065	4.68027448	4.648949666	4.911145705	4.80957907	4.867447955	4.662610386	4.683914597
AGFG1	7.673972252	7.334883002	7.839974996	7.287076995	7.000219701	7.425084366	7.597560655	7.200630235	7.47043117	7.481593334	7.102339038	7.437513484	7.604911772	7.475706238	7.544778113	7.546685684	7.418200988	7.658337909	7.507930001	7.560023505	7.587728979	7.343520397	7.3173401	7.587728979
AGFG2	5.322603024	4.899599179	4.958407667	5.398413872	5.297259383	4.902242872	5.157041132	5.138219561	5.017633596	5.032388562	5.140777453	5.425790698	4.978607775	5.448546118	4.930806375	4.866170139	4.981692915	4.883218718	5.454138317	5.064206121	5.114535375	5.262571424	5.128948919	5.034719928
AGGF1	7.522270462	7.466031638	7.824714118	7.728291652	7.614953653	7.796597673	7.191832845	7.950360488	7.369936553	7.498975771	7.199490167	7.634573576	7.205624539	7.829222291	7.314963066	7.530386449	7.481113715	7.142963351	7.79925438	7.527472766	7.542487346	7.239564632	7.756211484	7.428298141
AGK	6.938166803	7.399599753	7.404060103	7.275691475	7.254698992	7.317073481	7.211786817	6.957531053	7.128519154	7.144039341	7.095389147	7.332279715	7.028644318	7.002892947	6.735377252	6.885110147	7.099652623	6.977343144	7.140234749	6.999076825	7.141319516	7.068256235	7.255099749	7.089110282
AGL	8.51769243	8.586217144	8.411757525	8.65221027	8.433122941	8.679184269	8.621055988	9.000460308	8.584785304	8.567481369	8.43797388	9.02890292	8.718443305	8.803579034	9.009349687	9.013218041	8.744720618	8.822142392	8.709152941	9.003189479	8.627616362	8.796078647	8.851342108	8.877684568
AGMAT	4.566680245	4.535415127	4.569361028	4.712432851	4.598247842	4.60299204	4.614742118	4.639321069	4.703233112	4.529521481	4.568370775	4.808768905	4.563791038	4.542871257	4.554615199	4.583817316	4.562540309	4.620605271	4.521215805	4.586006839	4.494184056	4.495545688	4.538508403	4.60034477
AGMO	4.636068161	4.750395871	4.556600004	4.695140888	4.56861733	4.726489411	4.584227884	4.572777289	4.528049621	4.590647919	4.624212916	4.610570953	4.755048829	4.734481179	4.612896456	4.680496892	4.646335198	4.541827703	4.587523995	4.603986827	4.638599137	4.595168235	4.686623892	4.646859653
AGO1	6.826895108	6.778130301	6.658413763	6.867596576	6.830441931	7.145434778	6.981060837	6.888526994	6.975095132	6.771888588	6.991281813	7.053686537	6.844314707	7.228346988	7.500128211	7.265187771	7.284450442	7.076204378	7.096682662	7.127237043	7.164701693	7.158829566	7.169637332	7.033627714
AGO2	9.892748462	9.260276669	9.576939894	8.998618606	9.135342393	9.702319734	9.773982505	9.501009309	9.403670914	9.118796731	9.079817445	9.547720478	10.0859823	9.427808798	10.01313683	10.0580488	9.836746408	9.90547176	9.570782909	9.867290134	9.810155266	9.875211227	9.792793126	10.0930938
AGO3	4.691486545	4.846875771	4.977015861	4.774835965	4.944830567	4.871601873	4.934951431	4.840025963	4.894469298	4.871217618	4.927637652	4.927562758	4.666820861	5.01336302	4.939908122	4.789837182	4.69321728	4.718432216	4.829964683	4.899257875	4.714292604	4.854452494	4.828306673	4.886047041
AGO4	5.903823014	5.599564642	5.196742206	5.364531895	5.186862315	5.579575321	5.478131131	6.080368176	5.33906076	5.115706672	6.063274547	5.632835846	5.56889881	5.511902012	5.683850399	5.411371007	5.969916764	5.950338477	5.99097228	6.053551663	5.988004147	6.221997782	6.18088629	6.112222076
AGPAT1	5.365491474	5.51972472	5.202595382	5.307907683	5.519362382	5.343560452	5.468359012	5.690012174	5.24970704	5.578329014	5.442979046	5.318174315	5.532841156	5.65905591	5.319874463	5.484358761	5.499939567	5.475167184	5.26612794	5.389180553	5.475167184	5.425790698	5.285656627	5.248228537
AGPAT2	7.182911261	6.789665028	6.802426225	6.346641923	7.284801505	6.868561606	6.827712157	6.519775729	6.756795173	7.181161101	7.189012876	6.541342734	7.082288698	6.715992537	7.588751249	7.194402295	6.701187411	7.028080331	6.661896062	6.750491482	6.911722205	6.943188632	6.847006077	6.481078538
AGPAT3	4.587230803	4.706295583	4.714136035	4.778930342	4.82420198	4.551523357	4.673489459	4.660437412	4.610286624	4.719786924	4.651964282	4.559092166	4.592333883	4.624271977	4.557834417	4.694940656	4.588742119	4.658921581	4.568892799	4.706717345	4.633383749	4.580216228	4.619042669	4.564487959
AGPAT4	5.984508859	5.623958554	6.808273804	5.990628305	5.544207059	5.60540003	6.268194887	5.976991606	5.769187792	5.834712349	5.381802902	5.735663786	5.034382899	5.214522721	5.451009104	5.54188676	5.255620434	5.560975799	5.245633906	5.733291543	5.651263657	5.523209516	5.618061732	5.281530573
AGPAT5	4.619476043	4.62940068	5.747923523	4.853780654	5.067665119	4.943400293	4.872860002	4.692612332	5.032588641	4.956175265	4.59139976	4.590631671	4.4700938	4.54570287	4.446298623	4.752267436	4.464793209	4.663609278	4.524336866	4.582610167	4.488054156	4.493359589	4.55771711	4.581826027
AGPS	6.741261545	7.021759939	7.026108257	6.9496376	7.435643881	6.812656041	7.106592701	6.95665141	6.91396764	6.82324283	6.553444827	6.379535534	7.118366975	6.625350564	7.195650086	6.290094909	6.691134502	6.890401392	6.877622719	6.214623425	6.87961477	6.810644787	7.046273169	7.182210678
AGR2	4.610142016	4.695086925	4.738094967	4.866412511	4.808846705	4.640082692	4.648677755	4.592037857	4.622614793	4.98908838	5.33870725	4.584340836	4.608609224	4.594512803	4.868314851	4.5384849	4.76091871	4.638029107	4.923832642	5.30825459	4.840085257	4.755745924	4.807543321	4.736079577
AGR3	4.84922159	4.689440963	4.663029964	5.065563223	4.528755281	4.695123571	4.595989345	4.671534476	4.629880194	4.640504558	4.697046269	4.541554893	4.691749643	5.154256499	5.000950287	4.883082763	4.711149401	4.905941649	4.686385224	6.033316618	4.951100756	4.821516958	5.422845661	5.897051453
AGRN	6.40229578	6.61216586	6.059597449	6.327367013	6.19784842	6.551640273	6.760764365	6.334412022	6.408936284	6.316825271	6.394880341	6.589418393	7.032977639	6.48988067	7.094740001	6.478973403	6.546372846	6.861907894	6.402698253	6.438614917	6.533702361	6.814473686	6.648031694	6.936876798
AGRP	4.574947568	4.610686647	4.699946165	4.575723207	4.530100698	4.498030652	4.494994419	4.514031822	4.472048048	4.600483446	4.675939277	4.556084407	4.595530515	4.586906217	4.525915888	4.518871729	4.606927506	4.684266365	4.588761123	4.672898106	4.560347968	4.598862671	4.627425849	4.655214551
AGT	4.608618409	4.665385346	4.71219281	4.646234878	4.451406372	4.432214905	4.571628555	4.594229149	4.475005209	4.744785496	4.529642333	4.602134759	4.814987491	4.538405292	4.92138959	4.598315146	4.550115953	4.537545095	4.605425537	4.956998426	4.525285308	4.546055773	5.013845894	4.595664427
AGTPBP1	7.307816299	7.223275291	7.263547111	7.441431528	7.304211028	7.481920254	7.180800135	7.452885107	6.989599082	7.236475584	7.146714299	7.503350243	7.160552966	7.224989308	7.24557324	6.896697411	6.725403975	7.180800135	7.219164836	7.305029212	6.953837155	7.050921112	7.387167768	7.723386239
AGTR1	4.715779044	4.693638076	4.70813757	4.686280108	4.532838058	4.671885536	4.707123032	4.654507349	4.723819647	4.733225589	4.516391935	4.729310828	4.862954644	4.639952204	4.826076665	4.595806182	4.900516106	4.839492649	4.79636317	4.723137441	4.681695531	4.684615362	4.938820715	4.662174184
AGTR2	4.465787205	4.606770168	4.544127548	4.515509678	4.657179992	4.609072785	4.5256141	4.563758057	4.559739401	4.712263693	4.752301526	4.694018381	4.539015115	4.544639562	4.697488392	4.536341779	4.624488527	4.665583152	4.628212048	4.541154048	4.574183272	4.721152855	5.004844308	4.692806564
AGTRAP	5.431365893	5.757558933	5.744428089	5.602197987	5.957076176	5.565539421	6.306713797	5.235501386	6.108509637	6.063000559	5.819145958	5.867628045	5.294420581	5.09626047	5.010645079	4.968595785	4.796956579	5.105911366	5.199635956	5.11114625	5.01052108	4.859114829	5.040686321	5.040579855
AGXT	4.650556064	4.583687769	4.540587871	4.572447894	4.496977812	4.560472099	4.526727156	4.501103901	4.693249072	4.534758887	4.650688397	4.55771711	4.595911721	4.689986718	4.62737155	4.586604673	4.58493856	4.556751998	4.528484103	4.631171319	4.52688269	4.640995605	4.620212995	4.58176482
AGXT2	4.462940669	4.42500532	4.529287648	4.512340872	4.523255617	4.469716958	4.374033515	4.505524654	4.461102316	4.467079052	4.450576625	4.613339659	4.489805499	4.487141529	4.539801702	4.517779105	4.584056985	4.57225207	4.492092814	4.486832478	4.504692765	4.564495136	4.468808887	4.478301228
AHCTF1	7.685260877	7.623343483	7.801558153	7.527472766	7.471434872	8.071676773	7.054962569	7.656746773	7.117786635	7.546685684	6.955598052	7.552732059	7.602605076	7.937928923	7.999282601	8.09224863	7.771861663	7.841058825	8.234523407	8.165605058	7.741984906	7.642921053	8.132759755	8.057227149
AHCY	8.137637006	8.563286471	9.087484301	9.083058751	9.252787219	8.624558286	8.551449766	8.431573745	8.894527855	9.163010606	8.720211755	8.208690068	7.35453156	7.976988129	7.373847785	7.642525337	7.767842072	7.263879351	7.79343373	7.125590063	7.876705159	7.563481186	7.598299124	7.728001494
AHCYL1	9.14660407	8.974761391	9.095285853	8.919704504	8.908537845	9.140835595	9.306459195	8.859660353	9.07064089	9.161070818	9.154850367	9.087484301	8.98122738	8.88462353	9.121672077	9.033445391	9.14660407	9.179572887	8.883347564	8.953494331	9.010807569	9.249894309	8.948107707	8.902866855
AHCYL2	7.162980118	7.302516547	6.121643354	6.510363652	6.354928297	7.25005594	6.738396629	7.469288599	6.796382894	6.696720082	6.957531053	6.79721997	7.493328617	7.317732008	7.470800515	7.270804782	7.18755837	7.328136668	7.290428603	7.487159339	7.581006892	7.59300626	7.423828126	7.359117534
AHDC1	5.739243348	5.149242063	5.215189391	5.13654509	4.857310441	5.656500219	5.518079437	5.253780284	5.173910854	5.233476627	5.290554783	4.895234045	5.678204886	5.150665318	6.093961993	5.48234465	5.471144542	6.021379799	5.569390039	5.401242348	5.290926632	5.348834883	5.90841234	5.459738715
AHI1	6.884744252	6.218698925	5.372540532	6.273529661	5.618561884	6.351598587	5.658771462	6.132617927	6.39025108	6.066745754	5.863924802	6.334772721	6.730178209	6.337523227	7.841058825	7.376436759	5.779618776	7.121943362	6.597009423	6.888198218	6.963891754	6.473103829	7.293496482	6.860141333
AHNAK	11.85233511	11.55289195	11.4669674	11.22465679	11.32257946	11.81941323	11.55610276	11.96174252	11.37757891	11.32719386	11.64944552	11.83197576	12.10538116	12.17646992	12.03810358	12.1641237	12.18144381	12.26414002	12.21693207	12.36603293	12.21693207	12.18974464	12.18974464	12.26414002
AHNAK2	12.15042415	11.11235318	10.56918729	10.63797114	10.4589597	11.54912898	10.96155883	11.63940332	10.70297461	10.52088415	11.41689218	11.58434518	12.33445331	12.08164991	12.30650428	12.31186878	12.1641237	12.41395742	12.13614887	12.53819077	12.22990505	12.6029635	12.42177286	12.27204977
AHR	11.97956233	10.8578295	10.90820309	11.30019398	10.55455472	11.07798397	11.45070399	11.60948173	11.36810281	10.74393425	11.03454206	11.59109611	12.26831304	11.60231645	12.47808503	11.91401589	11.92235653	12.12008484	11.56966118	11.84763611	11.49987654	12.04635629	11.45712804	12.42177286
AHRR	4.509630108	4.487365401	4.480914058	4.514520489	4.740650943	4.553095468	4.597535362	4.715982236	4.486071848	4.538089689	4.532911916	4.573254544	4.459378268	4.57147791	4.49331987	4.528593091	4.581352342	4.593583129	4.526062837	4.561053101	4.509778173	4.593876634	4.530170111	4.506181689
AHSA1	7.670616313	7.892546552	8.498436669	7.98486327	8.375121846	7.706648818	8.026774014	7.606418919	7.743875803	7.878398265	7.692167764	7.720103683	7.424705094	7.640633698	7.324359004	7.4518216	7.501560011	7.131774734	7.525469032	7.075644439	7.538211559	7.140804195	7.44415552	7.46143058
AHSG	4.526610549	4.560780338	4.471655286	4.445523722	4.597566821	4.504081458	4.534175399	4.498756879	4.58913057	4.514176711	4.489488628	4.666336631	4.479404702	4.559829895	4.524637398	4.528377667	4.562919381	4.523400664	4.574956202	4.614252003	4.495139541	4.514076283	4.493245177	4.515973925
AHSP	4.726340135	4.653441482	4.732818918	4.659382241	4.711232652	4.693997113	4.619702699	4.726750844	4.770721739	4.678182844	4.642001515	4.655598209	4.836583403	4.638266489	4.673810614	4.905329497	4.829964683	5.033943449	4.569386078	4.596858582	4.715221875	4.804013262	4.79240875	4.60299204
AICDA	4.495720051	4.640868848	4.491952406	4.621249747	4.641989483	4.551440626	4.6319827	4.620416778	4.590006728	4.687840146	4.610369249	4.612754085	4.730437131	4.634369748	4.760501245	4.815782023	4.807543321	4.459394946	4.631731282	4.555536231	4.686822761	5.2806727	4.758132922	4.588935542
AIDA	9.438753974	9.303687076	9.036658155	9.336701879	8.962694662	9.318462221	9.315013199	9.551421576	9.420191148	9.119448622	9.22060568	9.503283288	9.505754612	9.562234316	9.476741026	9.717543296	9.456629768	9.349116901	9.246070531	9.514152394	9.315013199	9.209651298	9.606413514	9.355685383
AIF1	6.217186336	6.933599485	7.60605089	7.813113798	6.718936338	6.944770122	6.87620045	6.532544429	7.542837152	7.527891748	7.183694779	6.977343144	7.372401674	6.949989116	7.253510978	7.073310657	7.271505865	6.943822798	7.02448405	7.048835473	7.139545891	7.52630957	7.337766694	7.037416669
AIF1L	10.38737675	8.562143969	8.785260491	8.307488793	8.907953719	9.028143993	8.753857738	9.525299401	9.233350183	8.701912793	9.143878971	9.180872427	10.19842102	9.99071101	9.514152394	9.531789539	9.80819353	9.837772095	9.605025589	9.725527981	9.676120518	9.583717148	9.460910848	9.914915554
AIFM1	7.131402663	7.337054242	7.275299826	7.689588378	7.925987834	7.243085544	7.514646663	7.078190792	7.786844799	7.82048859	7.565110364	7.276088029	7.021120728	6.723009031	6.986567822	7.087346151	6.96290253	6.96290253	6.808842322	6.907375381	7.053686537	6.901211281	6.72094725	6.645649244
AIFM2	4.644071824	4.574444761	4.6628804	4.608982806	4.55412255	4.647701968	4.570057809	4.567459112	4.599034332	4.611129076	4.587366556	4.546408954	4.606807309	4.666199385	4.57926103	4.611482187	4.593218722	4.691732149	4.618587969	4.667105651	4.635764836	4.600334451	4.59096138	4.556221024
AIFM3	4.715843857	4.955990396	4.639058028	4.681958173	4.766805744	4.823579224	4.753823021	4.741640337	4.648292322	4.686318858	4.775198879	4.835735559	4.901652064	4.770439024	4.717398627	4.811402542	4.550583762	4.765586891	4.804175759	4.673139994	4.723186568	4.910546998	4.603457764	4.696507501
AIG1	6.953837155	7.203761138	7.156650501	6.970500679	7.083585406	6.627184753	6.818832566	6.506016428	6.967919002	7.182911261	7.133497509	6.659531376	6.344860833	6.635812865	5.857675513	6.249236064	6.34802883	6.104156317	6.474820715	6.287127146	6.586476492	6.238755757	6.034217062	5.955543023
AIM2	5.135339701	5.947034563	5.758808545	6.256652382	5.347622304	4.651046207	5.794618734	4.919138727	5.891351051	4.942797957	4.653181541	5.021431169	4.799796793	4.584819599	4.663169363	4.60129199	4.571018835	4.87835743	4.6080535	4.616286008	4.589969866	4.544931818	4.643846906	4.756326042
AIMP1	4.59507611	4.634995274	4.85003913	4.571876556	4.724047917	4.550073805	4.575575003	4.562216585	4.600642629	4.679644841	4.488225004	4.665693892	4.595499538	4.649107964	4.663494805	4.607083491	4.556119949	4.705569301	4.74552031	4.579227026	4.710366564	4.55672231	4.719111294	4.684783828
AIMP2	8.708586466	9.305767802	9.677305304	9.509185869	9.729680099	9.291696311	9.415186916	8.973690462	9.418669547	9.356489882	9.303687076	9.246070531	8.654345877	8.826183198	8.53271782	8.753308094	8.53590723	8.338678557	8.834569664	8.614446872	8.55752405	8.555636777	8.662554459	8.553024863
AIP	6.970500679	6.658971174	6.604632699	6.814148732	6.267830144	6.721233346	6.81857764	6.854112215	6.917847467	6.754207125	7.068530249	6.829281329	7.284801505	6.772935925	7.121351628	7.374228102	7.298670348	7.205809991	6.56180141	7.329931481	7.090196318	7.160552966	6.643761929	7.106278573
AIPL1	4.541878078	4.54066037	4.55479747	4.563459567	4.601133775	4.718581643	4.589773254	4.612312947	4.579060743	4.565270616	4.635403511	4.609997761	4.624479022	4.695011759	4.628885835	4.730048977	4.476682486	4.66022383	4.56976252	4.730284642	4.612137735	4.819473971	4.602878501	4.60848631
AIRE	12.18144381	11.24681288	11.05952013	11.59932201	10.86826616	11.60948173	11.98447129	11.85645055	11.88021243	11.31892742	11.66803858	12.00798958	12.69013185	11.9435765	12.98558038	12.43661901	12.3818479	12.7018288	12.03355512	12.52109048	12.06823496	12.48295085	12.13181897	12.87098662
AJAP1	4.729580942	4.796438722	5.219588721	4.770966329	5.071125387	4.766579785	4.997385488	4.829232384	5.05618142	4.681264688	4.578073189	4.609920918	4.94792928	5.014906226	4.746753028	4.925130974	4.732313886	4.834695147	4.628077877	4.718564183	4.561612033	4.700795372	5.044958031	4.816051755
AJM1	4.618549548	4.500011258	4.560639793	4.501770628	4.554886384	4.538715177	4.699664769	4.536279116	4.484342302	4.666955811	4.522814371	4.595419103	4.529026579	4.505800752	4.559502007	4.643561043	4.564627864	4.559563053	4.480362637	4.559107581	4.557331633	4.539288912	4.568649908	4.477819753
AJUBA	6.414404562	6.236726799	6.240640826	6.209488928	5.982499502	6.719600031	6.147706505	6.361288965	6.567917181	6.241803016	6.787122378	6.556191125	7.297910269	6.777112087	7.013245073	6.569704702	6.659837442	6.421280408	6.846698316	6.634955457	6.838257225	6.830441931	6.777112087	7.360903351
AK1	5.633362332	5.909219695	5.53093834	5.722778802	5.93468499	5.410348571	5.955543023	5.505239816	5.423077416	5.763923312	5.588989029	5.845445126	5.411766421	5.520829265	5.464479362	5.545500595	5.422845661	5.370239003	5.425315991	5.140231164	5.563554911	5.408594435	5.435810386	5.618561884
AK2	9.054750606	9.757124148	9.989526644	9.929570136	10.104506	9.42467924	9.947420645	9.188286062	9.600742016	10.04607504	9.590307251	9.355685383	8.753857738	9.089758611	8.469522269	8.6824699	8.932673625	8.564450342	8.69437588	8.672066746	8.742977641	8.660968143	8.762442483	8.469522269
AK3	10.53474956	10.11257148	9.613890367	10.19516038	9.705808419	10.27039504	9.771252785	10.22709718	9.828574123	9.858925193	10.0175457	10.0073587	10.13590519	10.10210317	9.934931403	10.11983584	10.23517426	10.14713518	9.93906953	10.31840663	10.07684292	10.22085016	10.19842102	9.592276817
AK5	4.706876818	4.645049549	4.633257748	4.715309791	4.591665029	4.733235682	4.526161098	4.703254749	4.58724592	4.686681554	4.59045138	4.505720799	4.547934041	4.577277433	4.603339436	4.652686894	4.460505904	4.577371594	4.628797827	4.691326909	4.69444342	4.700954877	4.612224685	4.634675677
AK7	4.494498711	4.518850032	4.511003204	4.482404892	4.504843834	4.549418933	4.570996112	4.576705837	4.477313622	4.494336907	4.476219038	4.509072607	4.558371904	4.573233595	4.622843036	4.465945763	4.526749895	4.603842882	4.761852408	4.497174209	4.584267556	4.53751625	4.465474872	4.573675257
AK8	4.863575174	5.021331761	4.898166489	4.678909937	4.741732003	4.871460375	4.782456624	4.814147288	4.625213479	4.812102617	4.95537772	4.850796812	4.642898459	4.85725922	4.69275258	4.703090866	5.106719234	4.747338116	4.848123736	4.631366887	4.841119368	4.65496091	4.694207308	4.684566146
AK9	4.803147602	5.007710027	4.703174563	4.865836306	4.970493617	4.784174723	4.749833504	4.67374475	4.678233596	4.833216059	4.670278663	4.78855877	4.81632766	4.699395777	4.592895727	4.741748813	4.820901146	4.686551238	4.704797	4.828643306	4.698430506	4.738126203	4.8711596	4.7061866
AKAP1	5.672700241	5.883780126	5.70171186	5.724088704	5.832205615	5.803771022	5.679482512	6.116852274	5.741969325	5.707027677	5.711810494	6.110668641	5.697597007	5.930167162	5.866026939	5.937985689	5.614599601	5.937453245	6.134157657	5.986859205	5.69276363	5.89220254	5.711810494	5.971245577
AKAP10	4.725682087	4.718606508	4.819872843	4.957265181	4.869081322	4.73519085	4.880977676	4.894409468	4.702283211	4.747858682	4.61225238	5.087776976	4.645434604	4.926632164	4.799796793	4.880348124	4.680496892	4.639067481	4.943298789	4.889535977	4.700369608	4.780523812	4.785206522	4.956675555
AKAP11	7.254698992	7.546292013	7.782746631	7.712963056	7.431246348	7.718450185	7.57002559	7.883797617	7.600819805	7.694412203	7.389081365	7.751557607	7.853962215	7.974886141	8.010701778	8.146510583	8.241722151	7.986525291	8.453213	8.303245701	8.063457265	8.104472332	8.333972452	8.127288441
AKAP12	4.784560857	4.761280328	4.752749862	4.597983503	4.658451327	4.716935087	4.585023854	4.73387825	4.77136468	4.709437416	4.688038983	4.900394579	4.721505287	4.779078484	4.615091713	4.583973154	4.725109336	4.955804834	4.719460287	4.604173133	4.549287046	4.627055104	4.983992425	4.77539565
AKAP13	9.341257394	8.261723922	8.010204433	7.958885858	8.089444149	8.576639711	8.279095584	8.808833195	8.187143772	8.014597743	8.202798461	8.630188466	8.89582113	8.788189251	9.351340722	9.280987919	8.817957668	9.313776897	9.01684728	9.200653046	9.315753143	9.255278635	9.133875049	9.128407883
AKAP14	4.560607288	4.494136986	4.657686622	4.580784693	4.58699168	4.607000798	4.551370697	4.480614188	4.595625281	4.524304835	4.489128309	4.630243756	4.469755782	4.524226614	4.509045364	4.530355993	4.553743622	4.574492626	4.565157613	4.560967005	4.500119914	4.469704089	4.486334742	4.456923825
AKAP17A	9.273336307	8.934360017	8.916004006	9.099274134	8.892623254	9.275814485	9.20262577	9.457532267	9.207622569	9.054750606	8.693434864	9.104870127	9.064626651	8.971768209	9.663382209	9.232581496	8.863877694	9.502493758	9.197323	9.42467924	9.319795725	9.53388306	9.504401518	9.461551126
AKAP3	4.568104181	4.617571319	4.483749199	4.499735158	4.574149233	4.486167596	4.561076765	4.519831001	4.557658596	4.787007312	4.519264389	4.576780369	4.477610539	4.459777333	4.782116188	4.651536322	4.512315936	4.685436466	4.616785456	4.610153097	4.544406765	4.550936596	4.510224666	4.576639331
AKAP4	4.657975179	4.64108992	4.695500052	4.536411685	4.590406954	4.701238492	4.569213182	4.694532618	4.690975902	4.624765101	4.620793539	4.757937058	4.578629666	4.679475607	4.772919204	4.644801923	4.724348984	4.692648395	4.613040106	4.55088736	4.753221375	4.775793148	4.576998386	4.658964148
AKAP5	4.581826027	4.53126056	4.596282779	4.379891692	4.545575989	4.438249192	4.439023286	4.546078137	4.483543744	4.480914058	4.525456009	4.493350422	4.526820728	4.541190315	4.639262821	4.581663189	4.493414542	4.458286808	4.529479105	4.581646863	4.514637756	4.47743609	4.408753902	4.578295878
AKAP6	4.465043299	4.560067946	4.436000313	4.59143618	4.566068789	4.553135908	4.487795059	4.522863916	4.498320624	4.529888923	4.608374269	4.536750943	4.488984427	4.646844146	4.670200916	4.557499265	4.572851843	4.571527419	4.530704043	4.57261763	4.495704353	4.641449821	4.476705686	4.569130963
AKAP7	5.941304672	6.269323949	6.295116334	6.395153672	6.348309488	6.504335647	5.683603295	6.354692325	6.229698987	6.350114842	5.907195027	6.408570774	5.895580414	5.649619129	6.365684284	6.090603323	6.277813201	5.956821317	6.39815188	6.256031934	6.010771528	6.333472252	6.385384754	5.406137039
AKAP8	7.266647729	7.258171856	6.994608806	7.0963709	7.321270044	7.157534132	6.687090186	7.365729316	6.926910538	6.850080683	7.293827472	7.167058469	7.183346336	6.762722543	7.203761138	7.182911261	7.110483913	7.496461247	7.481113715	7.342408775	7.48788566	7.235872611	7.527891748	7.138278231
AKAP8L	5.069379244	4.947076543	4.80269344	4.791757508	4.810381137	5.149242063	4.996176027	4.866883898	4.999599819	5.086048702	5.024898641	5.106859841	4.969353431	4.950961501	5.171124775	5.206911691	4.745940976	5.122325404	5.065053276	4.912732222	5.472218513	5.121790787	5.207678188	4.985596852
AKAP9	5.016075615	4.671751837	4.837676173	4.656048582	4.988391263	5.022852211	4.643609809	5.317391742	4.817565986	4.834251604	4.660690119	5.312436507	5.474941648	5.202059809	5.747400207	5.503797121	5.37615856	5.814397712	5.743085422	5.625822376	5.11691891	5.019956499	5.600054571	5.937734995
AKIP1	7.35063921	7.519811553	7.316061087	7.520878718	7.340549147	7.309994137	7.35395447	7.898704744	7.404676429	7.163309873	7.586259562	7.407113114	8.115545987	7.584521538	7.789831416	7.998496835	8.137910327	7.797947169	7.518019856	7.620156532	7.643240966	7.880267543	7.43409172	7.981828577
AKIRIN1	6.572638529	6.709177992	7.235469227	6.85193528	7.022096631	7.018000638	7.073546247	6.281185603	6.865028465	6.80705268	6.904892824	6.239640066	6.074077548	6.673411515	6.332376836	6.274437384	6.327367013	6.437997651	6.514757236	6.496744171	6.582970855	6.853508679	6.353452325	6.702088465
AKIRIN2	7.091118551	7.584521538	9.154850367	8.271756237	8.388381923	7.531148141	8.419746826	6.979061172	8.382777723	8.824230614	7.727687426	7.501169299	6.586770799	7.023523564	6.665932173	6.762722543	6.715351165	6.969822524	7.271505865	6.804939571	7.087346151	7.011283367	6.815528261	6.535012797
AKNA	5.081038205	5.200933407	5.799732088	6.161122283	5.32077196	5.644875779	5.647450285	5.046760725	5.747923523	5.352090796	5.115137685	5.474456467	5.432649969	5.0186436	5.620485709	5.451411597	5.594866461	5.259564226	5.202261898	5.233476627	5.14396322	5.314936662	5.371670702	5.476221025
AKNAD1	4.979061115	5.178738711	4.693563046	4.700427947	4.641270415	4.87835743	4.745017368	4.750619303	4.788444626	4.624394577	4.795942424	4.92318803	5.107847688	4.854633357	5.337374155	5.368095673	4.956836279	5.104317452	4.780380161	5.000078112	4.867100023	4.925992231	4.907047217	5.121442726
AKR1A1	9.3793438	9.517412465	9.441979181	9.679213173	9.677305304	9.510786625	9.45940074	9.549580179	9.387684081	9.618447939	9.881472691	9.395397971	9.383320776	9.351340722	9.445624861	9.364809341	9.275814485	9.214863412	9.36393731	9.20193979	9.349116901	9.151356096	9.248365986	9.218401663
AKR1B1	7.253871823	7.698806098	7.450353732	7.766565816	7.571899042	7.449363528	7.687180769	7.623802732	7.586554073	8.055773818	7.301066103	7.1265434	7.230693878	7.412987484	7.215675523	6.950660178	7.199932486	7.11549428	7.198771453	7.127540341	7.036771408	7.152239724	7.179633632	7.010194826
AKR1B10	8.099257149	9.951445425	10.17762616	9.481814849	10.22961011	8.991343011	9.934931403	7.027035463	9.391746253	10.48615563	9.882936775	8.282398183	4.597760311	5.337205979	4.778555761	5.007144872	5.681045675	4.963116309	4.996264401	4.626118151	4.79794305	5.350970797	4.932732387	4.910546998
AKR1B15	6.316825271	8.344799957	8.479522451	7.43372317	8.560281323	7.02633793	8.087315011	5.482786092	7.628804553	8.739657493	7.992764384	6.547841291	4.615416532	4.861470058	4.707333077	4.783524276	4.740682926	4.580405471	4.838639608	4.71973982	4.616295568	4.622196002	4.59646053	4.740238437
AKR1C1	4.488074622	4.480954899	4.45122787	4.499962321	4.477511248	4.504357271	4.461159709	4.493797491	4.485343633	4.378936343	4.444339521	4.515194282	4.539937656	4.399347953	4.501208298	4.479585322	4.396354169	4.441076957	4.438623607	4.44010166	4.455418364	4.392054684	4.477073332	4.463937878
AKR1C2	9.236609718	9.740508606	8.736683139	9.52585679	9.47133742	8.924899157	8.826840514	9.292403271	9.44389592	9.314338782	9.959197002	9.288852192	8.791370226	9.354975601	9.161815663	9.091900642	9.405923674	9.062338111	8.919043589	8.912343068	9.218401663	8.820621667	8.974150486	8.747897057
AKR1C3	8.030326218	8.209462451	7.732650292	8.245600141	8.237481869	7.696184111	7.316413383	7.894061203	8.773835154	8.005125021	7.935170407	7.975795515	7.765263371	8.735514667	7.629557417	7.510732646	7.371701623	8.431085118	8.431573745	7.88768884	7.644731704	7.572632959	7.791392418	6.900651747
AKR1C4	6.479275888	6.996607724	6.659837442	6.91037602	7.40748686	6.661896062	6.197497079	6.592394485	7.173441165	6.418205743	7.197557163	6.460661847	6.486626951	6.822965475	6.220922137	6.100408564	6.635812865	6.50399143	6.372237337	6.188497769	6.475349846	5.703174462	6.440749543	5.878648677
AKR1D1	13.14438156	12.6029635	12.55493592	12.88254562	12.27204977	12.57657554	12.98558038	12.73260513	13.10565676	12.62806314	12.63446079	12.87098662	13.41171756	12.92288985	13.50929766	13.14438156	13.04832984	13.305959	12.78503624	13.16644524	12.90951246	13.05409404	12.95068568	13.28856957
AKR1E2	4.512590782	4.63431363	4.689741399	4.557323101	4.624774724	4.6167151	4.652963906	4.556212563	4.579571347	4.644737412	4.462986358	4.673339066	4.642535217	4.640179795	4.537971199	4.552468893	4.514629725	4.49439115	4.750175202	4.502912564	4.533428547	4.592965844	4.660766816	4.474360199
AKR7A2	9.297673947	9.494717195	9.2429849	9.492528963	9.327558096	9.195171742	9.387684081	9.375161595	9.327558096	9.404189884	9.779823881	9.337248326	8.649046997	9.489132229	8.820010732	9.140003537	9.563289639	9.152294068	9.213432122	8.992578277	9.195171742	9.203160725	9.063820484	9.209651298
AKR7A3	7.662870436	7.741984906	7.501169299	7.89211182	7.697229475	7.390970044	7.521214051	7.415923812	7.610982202	7.680306282	7.97066614	7.462206975	7.175646099	7.53150366	7.573891365	7.31673107	7.496831942	7.632686323	7.40847507	7.284450442	7.61174078	7.392298771	7.419111118	7.387892686
AKR7L	4.536887032	4.531192682	4.522968909	4.548801479	4.501347305	4.611278674	4.526781394	4.57574504	4.524925327	4.581103287	4.583550942	4.568698889	4.621606148	4.572047958	4.635413649	4.68860942	4.523327706	4.593728592	4.526289326	4.490516279	4.552941725	4.595595612	4.657932958	4.533524322
AKT1	9.713412066	8.940837219	9.221968083	9.264421748	9.147219911	9.621150228	9.463962938	9.556560185	9.470837924	9.207622569	9.336701879	9.386317222	9.982481665	9.394673704	9.998340814	10.03097128	9.910255745	9.854047877	9.29460786	9.613890367	9.772074254	9.943916148	9.789019216	9.538492629
AKT1S1	4.887470828	5.074147781	5.071473715	5.061434054	5.11524373	4.955885011	4.914795262	4.919907518	5.005824164	5.180785896	5.063540023	4.756508838	4.955554443	4.784998043	4.675476457	4.825978266	4.863792171	4.928414723	4.756685714	4.737767292	5.005824164	5.043068396	4.860991595	4.780621786
AKT2	4.582776317	4.540329827	4.576267886	4.570120074	4.657479979	4.549523742	4.632005729	4.531030432	4.585238358	4.551137093	4.541236279	4.553413159	4.566068789	4.619178208	4.591519561	4.473397258	4.601418293	4.502252668	4.492790269	4.533839391	4.577630421	4.502762874	4.549983909	4.642597057
AKT3	4.633938221	4.746510699	4.80737321	4.600030922	4.675190944	4.758808383	4.649624544	4.704075989	4.651779866	4.568808207	4.510994782	4.48364176	4.902603904	4.608174354	4.474567116	4.577954525	4.636223649	4.859177349	4.737419626	4.680417916	4.710182814	4.70696123	4.773770723	4.596858582
AKTIP	8.646520865	8.816277819	8.966821382	8.847764367	9.165789622	8.427970946	8.754884931	8.582724061	8.933688321	8.815674804	8.635095871	8.688684642	7.92439391	8.90967084	7.824287411	7.843539869	7.982671819	7.652129822	8.377996366	8.413389232	8.08349885	7.798391748	8.105477604	8.228959455
ALAD	7.973387539	8.027647685	7.093369533	7.929079981	7.565947096	7.865255724	7.23889329	8.226522141	7.567065524	7.402282837	7.89536474	7.873953271	7.9600615	8.197543527	7.619295886	7.841966659	8.18372364	7.551618772	8.162830474	8.17187153	8.172304829	8.242197756	8.063798763	8.11097025
ALAS1	4.819912049	4.984264912	5.448364978	5.783256955	5.37354003	4.948091157	5.728660795	4.940119993	5.390410269	5.813380083	5.209808366	5.133069532	4.963023354	4.753333667	4.76400032	5.028893473	5.195484702	4.79794305	4.904061185	4.752991822	4.804732902	4.884998728	4.846181405	4.903569646
ALAS2	4.690149251	4.607177723	4.578105517	4.627012007	4.665675901	4.766021458	4.665693892	4.822591413	4.685490769	4.621836198	4.71457934	4.788924399	4.647566693	4.547445317	4.635584634	4.942702037	4.618954529	4.561795012	4.67508173	4.688814742	4.59694059	4.583052881	4.576823347	4.626104373
ALB	5.150219211	5.60421965	4.703539083	4.842703355	5.033704869	5.071473715	5.170157975	4.837833124	4.955715733	4.695974737	4.864120464	5.076351595	4.652621028	5.023089089	5.306221347	5.052441531	4.659030593	4.943034991	4.981317684	5.343560452	5.024502271	4.918372028	5.194396177	5.217787495
ALCAM	8.028599659	6.893559729	7.392949142	7.450709197	6.719926114	7.463539158	7.050141858	7.697229475	7.080925435	6.915276199	7.280976883	7.508359585	8.20219198	8.072456446	8.241722151	7.987252486	7.814725519	8.221154872	8.324046774	8.261723922	8.190114605	8.110582234	8.407544298	8.325524965
ALDH16A1	5.747626952	5.884630937	5.575745464	5.608156634	5.724088704	5.542116958	5.721642088	5.540073053	5.574928517	5.517180106	6.118240128	5.491686198	5.405474096	4.991870289	5.270536884	5.176434679	5.062275922	5.068571091	5.322145472	5.770191678	5.204105362	5.186460054	5.437377882	5.189501515
ALDH18A1	6.98691469	7.282777562	7.382930466	7.088083891	7.479310796	7.154728974	7.211102296	6.788351595	7.086408945	7.138527217	6.882458113	7.036089747	7.125946188	7.205809991	6.881101048	7.329190067	7.212796478	6.848746973	7.185025525	7.123545002	7.417766495	7.09705985	7.263547111	6.774188249
ALDH1A1	5.65851174	7.791392418	6.535936086	6.933208211	6.134477838	5.009333684	5.807674008	5.313648031	8.29758555	7.609491448	6.283536621	5.729215737	5.535014095	5.138528923	6.495849972	7.124588671	6.856554058	7.038651928	6.106965788	6.460661847	8.087315011	6.058699797	6.451752941	4.988055209
ALDH1A2	4.712620609	4.790452477	4.74147121	4.707924799	4.681583722	4.636473688	4.618415378	4.747568241	4.7861578	4.563815527	4.669599845	4.754072354	4.689509939	4.790275796	4.919039935	4.621141258	4.655539687	4.800366434	4.560992924	4.621027852	4.628693676	4.725018717	4.579200755	4.656207569
ALDH1A3	5.412568797	5.125437083	8.942695867	9.813216189	7.429796159	5.475986167	9.079817445	5.183642857	9.019381936	9.607187167	5.956298516	9.057446937	4.654900387	4.931596061	5.056270798	5.060304056	4.82241485	5.745628385	4.957916342	5.229259043	5.079744324	4.893338125	5.407314337	4.944238641
ALDH1B1	4.653958899	4.720964238	4.673883861	4.706065103	4.624130664	4.606479806	4.628693676	4.575693428	4.6852745	4.783445201	4.667049757	4.647462509	4.717908717	4.733534104	4.583402611	4.668055792	4.65484713	4.621097136	4.67209952	4.656962014	4.60610449	4.692612332	4.652407915	4.74566118
ALDH1L1	4.750548303	4.505026145	4.522993021	4.556467819	4.429851666	4.520201955	4.521702026	4.553620389	4.5764544	4.546969017	4.513086095	4.569413995	4.500493905	4.625910051	4.562180222	4.553488633	4.54927977	4.652814952	4.488540204	4.502180895	4.570253203	4.767048162	4.544590429	4.643043886
ALDH1L2	4.832357665	5.085760322	4.765922728	4.693180609	5.088632826	4.850689601	4.737957175	4.991087642	4.882855849	4.882855849	4.63748528	4.989973769	4.73643985	4.693249072	4.659007099	4.876932451	4.659597378	4.866118499	4.770804027	4.532771729	4.771263582	4.790565213	4.786263404	4.800331901
ALDH2	10.35442582	11.16227006	10.74064006	11.29731208	10.74393425	10.41410663	11.30019398	10.64822191	11.08604873	11.35937664	10.97739665	10.54157528	10.14584481	10.81063544	9.787118851	9.951445425	10.10330874	10.28672818	10.47368934	10.55915194	10.74213084	10.27902639	10.69921317	9.963157526
ALDH3A1	11.65329605	11.45415218	9.956329395	10.5464877	9.853152791	11.39711534	10.26222685	10.92833173	10.65036022	10.25686874	11.24941466	10.63959544	10.66780002	11.03454206	10.7907108	10.52194349	10.97936964	10.98590311	10.63280172	10.16885001	10.44506567	11.03678882	10.85607106	10.18587998
ALDH3A2	10.86489715	9.648774872	8.959643033	9.719318125	9.207622569	10.34483931	9.454247034	10.97521193	9.091900642	9.077824251	10.01638596	9.949247636	10.61912645	10.788584	10.93407418	10.64305983	10.73411875	10.6312048	10.74213084	10.63959544	10.45151537	10.74213084	10.79818778	10.66780002
ALDH3B1	4.786409855	4.856654425	4.863656286	4.678555563	4.915789151	4.927249437	4.684753271	4.92143492	5.000371279	4.768800818	5.096475291	5.043565443	5.846367248	5.066573888	4.978607775	5.040074259	4.888321709	5.495879214	5.145611893	5.219911557	5.021559646	5.594866461	4.949415555	4.67646938
ALDH3B2	11.4310657	11.84231789	11.45415218	11.62521353	11.41999901	10.79381911	11.86923792	11.23540655	11.87291514	11.92641427	11.83197576	11.4310657	10.37153073	10.85607106	9.825491139	10.27759459	10.74813552	10.23386307	10.40693052	10.26222685	10.22709718	9.812306778	10.01543875	9.930633447
ALDH4A1	7.981828577	8.413389232	7.794327996	7.873953271	7.869671476	7.834651933	7.961207424	8.139010433	7.443415993	8.146510583	8.649462547	8.194991831	7.932574385	7.621042689	7.607934217	8.07406318	8.080861891	7.884304965	7.421277153	7.634222148	7.484524658	7.579758307	7.220806761	7.610585306
ALDH5A1	6.436840312	6.750491482	6.716720537	7.609120618	7.275299826	6.142981448	6.743117243	6.784883206	6.97698132	7.209445591	6.162525183	6.294505891	5.616244149	5.871103551	5.824794141	5.86630006	6.212030869	5.244220327	6.162043379	5.768290624	5.631742922	5.317790076	6.119342421	5.928800499
ALDH6A1	6.820551884	6.67484289	6.09427359	6.031798868	5.633113142	6.240640826	6.028555962	6.743720127	6.137272395	6.400582231	6.511151382	6.434801335	6.827407551	6.431140893	6.464258783	6.67255944	6.205536465	6.667477313	6.638954629	6.346359655	6.480453532	6.049315483	6.378251994	6.65596991
ALDH7A1	9.946206521	10.06168888	9.475267748	10.29663266	9.789959732	9.868206738	9.838836886	9.913912447	10.16787795	10.17117787	10.09788205	9.810155266	9.700673315	9.568737354	9.716603967	9.632413	9.6391035	9.692280701	9.215419771	9.633270868	8.499408324	9.244576604	9.434283167	9.440451532
ALDH8A1	5.226099336	5.194252123	4.869761887	4.837574397	4.937282352	5.175341738	5.19751945	5.16403457	5.565241317	5.006092291	5.069642892	5.422606991	5.401448559	5.240538047	6.343460402	5.883280536	5.640132484	5.890522119	5.335277959	5.619731089	5.404913559	5.835571209	5.174234723	5.863924802
ALDH9A1	11.14146954	11.26016604	11.0128734	11.32473678	11.24681288	11.39062056	11.01808877	11.25546395	11.03226214	10.91980407	11.30360108	11.18430474	11.19257352	11.26624091	10.97521193	11.10355614	11.26016604	10.97936964	11.1576296	11.25765428	11.1819484	11.18430474	11.26624091	11.04733592
ALDOA	9.484207956	10.02233582	10.04834638	10.20193979	10.35442582	9.892748462	10.17872318	9.509185869	10.35594102	10.37985795	10.00153637	9.835619837	9.058918572	9.052968635	8.633465499	9.176608103	9.105953889	9.147964873	8.968128515	9.161815663	9.239112375	9.192994656	9.10131806	8.562679934
ALDOB	4.534209119	4.553871352	4.5289561	4.551989127	4.520043946	4.575766408	4.531425932	4.493485449	4.501729902	4.564991474	4.558703453	4.661473605	4.577146198	4.487996743	4.591182577	4.552696773	4.574453803	4.668673059	4.560317431	4.561551261	4.503623438	4.578142758	4.628306591	4.522666138
ALDOC	8.459328734	8.814992254	8.367268568	8.346218451	7.671105837	8.347292467	8.452726839	8.598436324	8.796078647	8.387008358	8.7636621	8.608711162	9.136097211	9.494149132	7.962634548	8.605019074	9.317156091	8.611006326	8.949772048	9.315013199	9.140835595	8.984517149	8.622491005	8.167521975
ALG1	4.621954972	4.501208298	4.654949103	4.567444949	4.659874709	4.722283135	4.588718134	4.598062713	4.66781047	4.682840576	4.620526455	4.570911464	4.502078491	4.471533959	4.580802256	4.487265141	4.443300789	4.488236765	4.506296096	4.494363027	4.4633436	4.534474245	4.564991474	4.497047139
ALG10	4.65839618	4.848724489	4.875046355	4.794259814	4.812946323	4.537250842	4.592767922	4.657619781	4.638857942	4.76753606	4.728599575	4.749471012	4.672241504	4.674184309	4.656828528	4.506013696	4.685508986	4.616532834	4.60629102	4.599313015	4.503352336	4.827957935	4.623162158	4.759778849
ALG10B	5.82058064	5.396524118	5.331487732	5.682040306	5.370982427	5.767337705	5.474251028	5.938704365	5.781838471	5.496553897	5.166392101	5.68845419	5.587524272	6.10642897	5.428508819	6.039471723	5.865094064	5.603549021	6.17139701	6.008344518	5.778046435	6.010230874	6.137858658	6.144838578
ALG11	4.656154183	5.264547163	4.654518334	4.527805577	4.523584053	4.717823172	4.564749966	4.625921845	5.181884971	5.486506915	5.283886075	4.700369608	4.677158373	4.51550537	7.38943711	6.139762316	6.336972754	6.471902705	7.134990292	6.221997782	4.734674264	6.410311537	6.041521377	6.65564101
ALG12	5.075882613	5.212117124	4.897113591	4.754723308	4.856025307	4.724125187	4.754887369	4.957977843	4.822496917	4.74840628	5.083547233	4.821153405	5.128948919	4.8806197	4.885138597	4.885138597	4.807919189	4.941106898	4.787858507	5.016075615	5.084475839	4.705179763	4.827626488	4.887035098
ALG13	6.874462538	8.080861891	7.846763693	7.239903375	7.662870436	7.033627714	7.096682662	6.771570643	7.340128892	7.536808684	7.064657288	6.980468018	6.52738789	7.107726264	5.724409125	6.218118164	6.443229049	6.412159457	6.557136692	6.162525183	6.429485349	6.044903816	6.610949004	6.342229218
ALG14	5.470309398	6.30061788	6.570688409	6.233655093	6.606487888	5.996060219	5.703378261	5.876419122	6.195185435	6.297582834	6.18088629	6.132617927	4.775428244	5.567195996	4.914733368	5.025385903	5.091495029	5.597834481	5.765191866	5.34461767	5.611878791	4.853833419	5.842352789	5.097790697
ALG1L	6.826575996	6.86982598	5.28123236	5.01336302	5.365060724	5.524669411	6.892849376	7.122279414	5.967587264	5.395277645	6.250539529	6.690565163	6.974368824	8.390203404	7.184642188	6.394502095	7.598716184	6.298643067	5.957631439	7.020124158	7.160552966	7.368974132	6.085861232	7.475033731
ALG2	4.77136468	4.907862705	4.720382055	4.780311732	5.190799431	4.701139329	4.823468091	4.859962416	5.251466202	4.949983099	4.835037464	4.735588447	4.657857298	4.746842439	4.699701616	4.518826356	4.96166951	4.991410041	4.770658953	4.571435505	4.718831268	4.776262774	4.763784931	4.538294949
ALG3	7.906501056	8.273134933	8.343739408	8.220256077	8.571590405	7.981828577	8.007944958	7.701922753	8.168506444	8.245983636	8.160045252	7.944415087	7.646733983	7.880267543	7.410154986	7.849268685	7.857216063	7.309116111	7.47612144	7.528518088	7.45423751	7.455213006	7.459304612	7.266256349
ALG5	7.79925438	8.307488793	8.531059055	8.207807495	8.428668416	8.263041512	8.050657496	8.008795447	8.144694688	8.249304345	8.135897946	8.158729256	7.914584003	7.797947169	7.621042689	7.85472454	7.849777848	8.229861977	8.093172092	7.853258545	8.201203893	7.694000553	7.96310225	7.938866514
ALG6	7.614612024	7.586956054	7.506382036	7.493746851	7.566653137	7.530020822	7.528518088	7.891345447	7.517605402	7.658337909	7.426810412	7.340549147	7.473412322	7.534210915	7.685260877	7.490506859	7.294594787	7.473881764	7.386427826	7.385950845	7.218461321	7.265578384	7.552732059	7.737683456
ALG8	7.307540764	7.280297055	7.506787846	6.994942364	7.182911261	7.182911261	6.715351165	7.183694779	7.319743274	7.457927588	6.961954188	7.357477569	7.202438525	7.350214209	7.467632676	7.352053405	7.155475754	6.73869271	6.788767366	7.057691304	6.932913831	6.792172184	6.966446499	7.303897856
ALG9	8.131768615	7.921285285	7.68573602	7.742693203	8.028074132	7.963965677	7.536436861	7.963965677	8.125899167	7.888362756	8.056385731	7.896255436	8.081693792	7.981828577	8.154506576	7.662469594	7.937231635	8.137637006	8.135897946	8.186663201	7.92777751	8.05437326	8.242197756	8.148807291
ALK	4.613606127	5.001698083	4.699802572	4.754103381	4.893403466	4.657870318	4.853143541	4.586941008	4.666058086	4.77041246	4.779460531	4.771751987	4.880977676	4.690224621	4.676966493	4.879972754	4.68003484	4.744138921	4.738840017	4.911627685	4.708876346	4.811631764	4.810301104	4.693451273
ALKAL1	4.626525925	4.584442254	4.716913721	4.58170017	4.652632473	4.627055104	4.588460892	4.551084998	4.568755369	4.646844146	4.569650622	4.577510478	4.750879238	4.529925788	4.578902939	4.532334294	4.622150285	4.501176727	4.57451017	4.63522999	4.534436998	4.551830104	4.592867519	4.874050476
ALKAL2	5.821315505	5.041043195	4.970969245	4.703503244	5.250921854	4.844155417	5.025121363	4.704317511	4.812102617	5.023273072	4.867641008	4.988283426	4.860307222	4.805532205	4.897987344	4.863065649	4.562067465	4.853350979	4.924004972	4.90652463	4.738948882	4.675341144	5.414563906	5.045622323
ALKBH1	6.018553528	5.65974527	5.761065605	5.982499502	5.743624354	5.929605673	5.890522119	5.456097319	6.032675611	5.592916185	5.574491345	5.471356651	5.31914633	5.519362382	5.706712818	5.353033474	5.527519042	5.522923731	5.612642251	5.75786696	5.400038403	5.8174094	5.670540274	5.884047787
ALKBH2	7.179633632	7.134618481	7.166719443	6.669462617	7.027777896	7.571899042	6.908392139	7.088768579	6.729336195	6.912031747	6.919257005	7.143673068	7.735731872	7.106278573	7.687180769	7.466856437	7.449013001	7.257133892	7.265187771	7.035421172	7.403047791	7.138527217	7.392298771	7.417053635
ALKBH3	6.666538722	7.201926757	7.069112317	7.160552966	7.117786635	7.017280761	6.849091333	6.873580113	6.727557221	6.997961645	7.263547111	6.844978842	6.822629249	6.718002101	6.577155618	6.581534161	6.751865769	6.569704702	6.681899468	6.608417802	6.853783595	6.635468901	6.989876591	6.81857764
ALKBH4	5.692522909	5.398413872	5.214128336	5.390623776	5.432265907	5.535232313	5.398262049	5.573667548	5.286228389	5.32004152	5.787677847	5.461503788	5.427331433	5.435917174	5.854690921	5.861333431	5.448182303	5.51700586	5.438681462	5.941781476	6.069831351	5.851195237	5.474251028	5.91257808
ALKBH5	10.76575288	10.6745766	10.39642988	10.52383937	10.60889136	11.1576296	10.64665347	10.85382121	10.65951154	10.50634592	10.6312048	10.72459508	10.92833173	10.77431612	10.91459925	10.8939483	10.81667285	11.03226214	10.98776631	11.21044184	11.05743015	11.1819484	11.01505907	10.67279674
ALKBH6	6.861072334	6.601689168	6.341629073	6.768462872	6.556843775	6.517186628	6.941093775	6.532893371	6.47163824	6.631033435	6.691134502	6.511151382	6.879908213	6.54485221	6.904532399	6.531052655	6.91301846	6.83112135	6.353452325	6.896697411	6.870852413	6.817358923	6.299776721	6.693985422
ALKBH7	6.350993825	6.430849209	6.119342421	6.374662562	6.195738098	5.85224933	5.962563324	5.993782406	6.195738098	6.553444827	6.468171669	6.106694586	5.640735589	6.001141184	5.610395267	5.931205919	5.713538084	5.597125881	5.815746713	5.283248202	6.013212954	5.728396366	5.638546685	5.65093185
ALKBH8	5.768664819	5.807909222	5.675201277	5.206769875	5.516590651	6.066745754	5.585721107	5.961997359	5.718795099	5.581691292	5.266644061	5.647958995	6.288488426	6.179443391	6.656854196	6.025141161	6.404488727	6.319283328	6.078392057	6.140921396	5.858458241	6.214623425	6.180348581	5.858931698
ALLC	4.565622254	4.582993866	4.622996056	4.551940411	4.567402819	4.521535514	4.53896061	4.539924249	4.589569047	4.578530448	4.623760038	4.636867232	4.51422462	4.551289616	4.496766979	4.563949086	4.581000168	4.51311735	4.55127297	4.501248038	4.573452578	4.902459555	4.478159396	4.512628159
ALMS1	4.795092742	4.931596061	4.833793808	4.740084008	4.734960001	4.946895664	4.814547147	4.882171623	4.705057996	4.898697915	4.698114151	4.674568604	4.923264517	4.798258065	5.388942066	4.712976486	4.789901468	4.845432301	4.887864172	4.795136598	5.082457433	4.803493667	5.094677516	4.996378155
ALOX12	6.70362283	6.604344916	6.409800463	5.52443586	7.368974132	6.394502095	6.134157657	6.789967083	6.214623425	6.188697123	7.366439767	6.346065186	5.694590308	6.468799973	5.188681322	5.870612049	5.875639634	5.721389782	6.428628502	5.867901467	5.880275676	5.628548723	5.594866461	5.868164658
ALOX12B	10.75582016	11.22132498	11.14669414	11.05743015	10.70518928	10.06628715	11.85645055	9.571844147	11.68230128	11.48091827	11.03013341	11.06696556	9.441979181	9.71529698	8.369144893	9.36197537	9.132560442	9.291696311	9.138060288	9.682784819	9.266040774	9.011904668	8.89582113	9.154081905
ALOX15	4.580389573	4.707878106	5.280857035	5.143043513	4.712515357	4.873312678	4.752663504	4.723368137	5.112803045	4.904832297	4.895509952	4.527811749	4.800112454	4.753910431	4.628044862	4.594604187	4.655040288	4.853472024	4.63644994	4.5955154	4.63236904	4.700714233	4.721893478	4.626932014
ALOX15B	5.687661331	6.241803016	6.852488342	6.89143398	6.676158551	6.132617927	7.110483913	5.948308361	7.720103683	7.943933345	6.118768511	5.866845374	5.512106297	5.796639631	5.532372064	5.919670836	5.115137685	6.530147491	5.385743363	5.316079004	4.752813277	5.903519925	5.155905183	5.574491345
ALOX5	8.032218353	7.264531283	7.251482696	8.006151345	7.105619041	7.504098509	7.428893833	7.045165307	7.309994137	7.843942403	7.669429501	7.309425714	7.965880569	7.587728979	8.390691393	8.341223056	7.764547862	8.155409952	8.011666043	8.822583103	8.366164097	8.68122926	8.449816234	8.483086358
ALOX5AP	5.638546685	7.379199826	8.534338029	8.939011247	7.490831169	7.57464203	8.216513875	6.715695937	8.29263403	8.211891516	7.514947551	7.878398265	7.452114774	6.8004709	7.202077423	7.31111597	7.475397657	6.864757396	7.101981283	7.175056556	7.277535401	7.545903819	6.732184263	7.353231046
ALOXE3	8.413389232	8.345270974	8.146089556	7.834651933	7.98762322	7.518406584	8.543543254	7.584085396	8.53862943	8.243161129	8.368655345	8.347765686	7.858368451	8.390691393	7.02448405	7.426148609	7.589866453	7.631660737	7.781544561	7.79925438	7.886632334	7.464609741	7.564674151	7.74990692
ALPG	4.576735436	4.659978033	4.75164665	4.621943698	4.649048448	4.672346056	4.647223081	4.66407017	4.785046569	4.557617133	4.693563046	4.743269662	4.727414529	4.652830005	4.57222304	4.617632607	4.629067263	4.588776382	4.538365531	4.606087521	4.634614076	4.574880769	4.705473145	4.72159058
ALPI	4.971038898	4.816302957	4.914022469	4.765746795	4.697456768	4.816231107	4.849538901	4.734526829	4.657147408	4.561316541	4.693582208	4.74444225	4.836542913	4.732464785	4.772049852	4.697913691	4.824323142	4.659259987	4.790312966	4.926767618	4.630668585	4.727869622	4.689325467	4.751921113
ALPK1	7.020505444	7.020824134	6.487130454	7.155475754	6.371614657	6.966446499	6.9682771	6.999076825	7.002892947	6.8004709	6.849719421	7.234096393	6.873768236	6.85193528	6.641011409	6.761787447	6.765065099	7.207224347	6.948292918	7.168040661	6.903518891	7.370671978	6.976370319	6.863876682
ALPK2	4.538478051	4.668644746	4.58187499	4.711193564	4.894930701	4.497794137	5.038969556	4.525805414	5.001910245	4.987090103	4.581139493	4.575950876	4.841684495	4.608651536	4.810262284	4.594201207	4.76410165	4.616785456	4.634123939	4.883881343	4.886744751	4.572215035	4.713640427	4.64865174
ALPK3	4.548697747	4.662610386	4.541386702	4.599661724	4.626691188	4.495595485	4.594728957	4.768489447	4.550966101	4.656387234	4.632907942	4.653714384	4.519107452	4.570018397	4.514552758	4.476846977	4.673339066	4.689136395	4.48933465	4.570988324	4.443219	4.566138351	4.624138358	4.635403511
ALPL	5.21353772	6.628842681	6.807674811	7.757038176	6.86164215	5.740630822	6.926651053	6.116581844	7.065885626	8.09042706	6.884070734	6.207303697	5.142895147	5.410920298	5.00054305	5.023749357	5.424519275	5.5457257	4.993904897	5.536159614	5.013652048	5.286068088	5.311132251	5.14791615
ALPP	11.32719386	9.857041125	9.460156251	10.38156818	9.046198987	9.967563731	10.43848987	10.43848987	10.53129013	9.654614801	10.11257148	10.53294239	11.50284107	10.54157528	11.90990938	11.03454206	11.24941466	11.26016604	10.33504949	10.77205759	10.29173464	10.95125251	10.47065735	11.48320523
ALS2	7.868684285	7.621343295	7.533357671	7.688470931	7.452114774	8.05855547	7.587341068	7.968930435	7.536436861	7.439286598	7.349925336	7.575349254	7.709893981	7.924810838	7.949996153	7.929879871	7.479732047	8.000969394	7.928102847	8.090956006	7.757486461	7.807554487	8.065196841	7.819081953
ALS2CL	7.436294715	6.146842101	5.353033474	5.870381914	5.646586004	6.232181682	5.921850836	6.829568727	6.146580728	5.363753751	6.538438356	6.108844253	7.687180769	6.53333625	7.921767344	7.305808133	6.981428344	7.371088864	6.614760096	7.140804195	6.82227629	7.410592245	7.384372974	7.436594604
ALX1	5.704749243	5.34549134	5.106331181	4.821802989	4.998708496	5.342249861	5.16263409	5.440672525	4.831703864	5.280134759	5.248856635	5.257496321	5.551582593	5.474023798	5.576181585	5.77418738	5.649130741	5.747923523	5.3055591	5.295173116	5.553926261	5.62921945	5.469368521	5.706389352
ALX3	4.781024065	4.969443817	4.662302426	4.742032849	4.825321533	4.625854901	4.745892321	4.646944849	4.813277745	4.738501347	4.597207311	4.760209559	4.640237893	4.790335967	4.738529562	4.848620566	5.159089958	4.718472708	4.777856195	4.799198821	4.597705469	4.816278254	4.741110579	4.778589298
ALX4	4.476754135	4.47612021	4.480849247	4.51310537	4.498150648	4.567795707	4.447305634	4.626713865	4.431020737	4.421321783	4.629964886	4.423957196	4.519406516	4.635855508	4.583230574	4.587939891	4.482876602	4.502346826	4.548865132	4.551024889	4.545424122	4.544542171	4.51475788	4.47654877
ALYREF	5.531450944	6.120247963	6.801587598	6.333798681	6.959557089	6.153461059	6.479275888	5.121912854	6.267520089	6.140921396	5.760754012	6.023682458	4.913535544	5.307319083	4.863013699	5.074794933	4.750306537	5.349040871	5.48100606	4.967701741	5.317391742	4.937438178	5.135949029	5.229586512
AMACR	4.714272342	4.761627198	4.746563397	4.66621172	4.829819063	4.772646692	4.732610784	4.686178229	4.972141071	4.760444746	4.689409414	4.843704817	4.620889727	4.933605985	4.867745452	4.754248979	4.772566244	4.744290236	4.770896064	4.584973363	4.633563669	4.650531447	4.760516545	4.823845607
AMBN	4.652767789	4.708512734	4.816552445	4.691434043	4.63432417	4.501737514	4.616091182	4.800199813	4.570127545	4.655067859	4.722709832	4.619675437	4.639235628	4.541336805	4.596834285	4.630692232	4.542938977	4.589586589	4.673353251	4.754723308	4.635169353	4.488665644	4.492324622	4.523584053
AMBP	4.482566917	4.628449606	4.563800279	4.558792666	4.531827224	4.554015786	4.549545505	4.554872402	4.642219673	4.613272658	4.538796794	4.521527673	4.603283724	4.566626523	4.685962136	4.594312713	4.569226472	4.617437204	4.563379264	4.603547283	4.652125359	4.686210745	4.550541212	4.522766081
AMBRA1	4.70236249	4.995853026	5.04170928	4.631171319	4.916256993	4.909668242	4.84208172	4.843285543	4.985808797	4.865090455	4.928731885	4.624296346	4.99504564	5.074536492	4.767144505	4.966555425	4.914310753	4.908006095	4.952777546	4.928821454	4.846943318	5.195484702	4.944600274	4.824883901
AMD1	8.352592838	8.549884743	9.311797515	9.037984075	9.738560009	9.034958092	8.879893406	8.886276782	8.879340226	9.172426132	8.833373983	8.916004006	7.788712477	8.388381923	7.447871601	8.268153744	8.352997884	7.793881167	8.540511946	8.289878024	8.345669853	7.741543955	8.38232679	8.272698372
AMDHD1	4.77343416	5.600282779	5.115382688	4.870597279	5.618933551	4.862643349	5.219911557	5.235033051	5.532372064	5.214217867	5.305055019	5.454485175	4.677111142	5.986278541	5.161137768	4.991001576	4.877434319	4.744049344	4.82198156	5.110093638	5.115535667	4.989667855	5.11805742	4.801753441
AMDHD2	5.339647165	5.153009467	5.132338761	5.333066796	5.469904347	5.203284793	5.567195996	5.029075255	5.017209715	5.100299671	5.830466193	5.105047837	4.87298849	5.412194487	5.153309895	5.194715348	5.097790697	4.596977111	4.974689515	4.782391321	4.953035218	4.742785925	4.743083852	4.959390509
AMELX	4.484787178	4.502615493	4.539454206	4.501729902	4.498440271	4.479262589	4.482506304	4.5318043	4.515564599	4.618942374	4.549870178	4.541732015	4.547386539	4.694401875	4.569251197	4.554872402	4.56562919	4.543912645	4.536576632	4.548198821	4.489724016	4.467862814	4.633951405	4.607482351
AMELY	4.612410949	4.488315664	4.513194677	4.434818405	4.631271402	4.560662853	4.482478332	4.586573238	4.477216526	4.567387535	4.565185293	4.498732394	4.525548099	4.507894984	4.52913814	4.509792391	4.469385821	4.639978665	4.443950901	4.506508006	4.497777404	4.461410097	4.663157803	4.643757142
AMER1	4.725186258	4.624903517	4.535509649	4.646626821	4.710083228	4.739980204	4.713889582	4.672241504	4.541848572	4.599215078	4.701635916	4.764552582	4.608329377	4.562034496	4.573074457	4.606355965	4.522342601	4.491828664	4.635369193	4.532752756	4.57731369	4.516735188	4.705179763	4.523879247
AMER2	4.97317918	4.765271597	4.500518974	4.649884793	4.605255885	5.345240942	4.579438132	5.136824661	4.909112755	4.609308845	4.731949042	4.629094437	4.558377757	4.528509447	4.667970223	4.758006403	4.635927877	4.575872608	4.484497044	4.608746247	4.516382759	4.490893303	4.475630729	4.566351207
AMER3	4.873477878	4.647056848	4.595134173	4.636786584	4.59113761	4.52012744	4.668613878	4.525812641	4.623591275	4.636712113	4.709350525	4.620489056	4.61164932	4.563010331	4.642134951	4.543072692	4.630018152	4.528263349	4.565575825	4.607817583	4.642037774	4.508418731	4.584741155	4.498205939
AMFR	7.050921112	6.258356472	6.394502095	7.253267387	7.524229184	7.168040661	6.684694082	6.147412304	5.946769942	4.606207751	5.954541279	5.439983678	4.598265884	4.613178009	6.889758002	6.840154052	5.690801553	7.684457212	7.149478554	6.816225007	4.560274433	6.665011754	6.880759844	6.516894604
AMH	4.629077852	4.594624336	4.457553505	4.551212499	4.524767857	4.653031377	4.548814554	4.630771711	4.611210861	4.631233235	4.558151203	4.543752047	4.55675828	4.500214291	4.510890877	4.416216966	4.446463125	4.462081561	4.532570377	4.604590465	4.577960583	4.597360215	4.692187898	4.540965885
AMHR2	4.542676433	4.673489459	4.517346765	4.493253855	4.60492699	4.604962677	4.551754015	4.707387971	4.544854238	4.591251376	4.594490286	4.542463841	4.457667847	4.592406945	4.882728944	4.599418861	4.491503469	4.814987491	4.539556062	4.845556104	4.59180247	4.576657616	4.600307348	4.529912903
AMIGO1	5.001220516	4.745914068	4.896440194	4.769529902	4.64654305	4.856144967	4.794870512	5.030187528	4.948217944	4.666072814	4.828058488	4.598637471	4.762259863	4.628922236	4.768833932	4.714389976	5.045622323	4.800491815	4.803185239	4.796590583	5.102996404	4.805532205	4.99318135	4.943568002
AMIGO2	4.608144439	4.501579901	4.565394635	4.5369641	4.556593727	4.479702687	4.576516953	4.585904816	4.506823807	4.708046203	4.569431779	4.533284024	4.491299142	4.519856769	4.544200824	4.596054414	4.570205987	4.568641641	4.660091369	4.613482326	4.607147094	4.551281089	4.539722716	4.557507795
AMIGO3	4.496968083	4.515185525	4.596595559	4.5384849	4.425658143	4.59350207	4.527098643	4.570402154	4.532524414	4.56668908	4.637496798	4.450335003	4.516194556	4.451181901	4.577696203	4.673369539	4.551908658	4.563680688	4.592421331	4.522955479	4.486388358	4.514560544	4.594544693	4.540934292
AMMECR1	8.489557148	9.112643582	9.167865886	8.708586466	9.275029305	8.765426639	9.042504264	8.255151268	9.032599925	8.948107707	8.740332223	8.752775064	7.552732059	8.359729724	7.506042933	7.950733392	7.979977583	7.645541104	7.935170407	7.968106482	7.929879871	7.710616784	7.83185531	7.705469278
AMMECR1L	6.548835391	6.463963495	6.562066554	6.538438356	6.050182099	6.804939571	6.828031343	6.729667836	6.742790743	6.570344292	6.750491482	6.798285076	7.048450842	7.019080917	7.196350642	7.163309873	7.240555797	7.149478554	6.872352457	7.0963709	6.893188328	7.111157166	6.932594364	6.758253248
AMN	4.639899534	4.620353783	4.633843784	4.631511301	4.6844766	4.606198978	4.744290236	4.626515311	4.746786845	4.59091187	4.607972554	4.592669569	4.664977248	4.594544693	4.560788411	4.557586344	4.609517739	4.594791102	4.651946836	4.647602591	4.656748349	4.693979018	4.495961581	4.579509785
AMN1	5.287924889	4.894539729	4.805907088	5.063163048	5.074425644	5.268947619	4.871756609	5.258710231	5.071473715	4.740058485	5.014491574	5.122037668	4.801714823	5.274127509	4.984264912	5.454138317	5.134541706	4.80024948	5.334132341	5.088428739	4.968010161	4.863656286	5.166392101	5.423077416
AMOT	5.700943872	5.422845661	5.079352026	5.761400781	6.030232241	5.104068108	5.522704697	6.476603083	5.223303216	5.353033474	5.828809049	5.469542285	5.944507755	6.1347366	6.001141184	5.712063252	5.992442149	5.502416288	6.037744883	5.552253375	6.047042202	5.722989055	5.802474487	5.700077822
AMOTL1	4.708959744	4.711232652	4.786194575	4.652419547	4.783673364	4.60485371	4.688901055	4.699519393	4.589509828	4.965564649	4.707984889	4.852856354	4.613981514	4.81199104	5.017633596	4.902830693	4.729651703	4.683079535	4.677205102	4.865293327	4.739727643	4.748310257	4.574802771	4.57995492
AMOTL2	5.832435104	5.444366652	5.307907683	5.315651315	5.314014491	5.167241155	5.555052021	5.141488725	5.431996228	5.272901481	5.510017297	5.602427097	6.027716845	5.744116096	5.881393579	5.767114556	5.628253838	5.884047787	5.187717225	5.491686198	5.308658883	5.932950011	5.399647464	6.038949964
AMPD1	4.508077038	4.466989619	4.499186061	4.430364041	4.554850063	4.537848761	4.618386957	4.508997424	4.477325551	4.519317566	4.5523875	4.627597561	4.550222372	4.546235018	4.508674199	4.533773226	4.657921517	4.525233587	4.51964519	4.537755989	4.546960527	4.626371633	4.555981469	4.552334782
AMPD2	4.5715507	4.506437035	4.559686352	4.491913551	4.672373009	4.565032524	4.519035729	4.523037323	4.625135513	4.468068554	4.550369314	4.515891509	4.425760022	4.551144311	4.538014946	4.429403701	4.534406251	4.546517667	4.44398051	4.559806631	4.480341474	4.507674098	4.508478205	4.445159866
AMPD3	4.585551338	4.709935686	4.801566532	5.237786788	4.941106898	4.950311513	5.418039075	4.965231788	5.340885729	5.447754395	5.029412936	5.318761872	4.941106898	5.02717917	5.447957125	5.036592165	5.005422371	5.227049041	5.030906587	5.20192014	4.975688414	5.081435542	5.080420323	5.301602002
AMPH	4.589997875	4.560013846	4.567267343	4.551996389	4.620081772	4.544222722	4.584606052	4.564346995	4.48981598	4.556028986	4.697871261	4.614122116	4.650182224	4.767923314	4.656357394	4.635456636	4.597546299	4.605890768	4.568423444	4.786891247	4.60467897	4.553546461	4.796438722	4.645434604
AMT	7.53150366	6.757919747	5.857457086	6.051767831	5.788492778	6.884744252	6.587668487	7.418200988	6.154353459	6.16229557	6.8004709	7.332600783	8.395562075	7.272437254	8.290274747	8.105087483	7.866457469	8.541105508	7.763261778	8.223055611	8.016714528	8.391114741	8.129389474	8.297089099
AMTN	4.524764357	4.487974658	4.566316314	4.459126316	4.459726119	4.578796311	4.454792842	4.435877759	4.447793189	4.513494575	4.427484208	4.547299638	4.529449087	4.545104241	4.608073627	4.432284637	4.420762112	4.5774003	4.524917569	4.586788312	4.4747017	4.483907958	4.494094103	4.524730323
AMY1A	7.092711606	7.490831169	8.953905639	7.477641371	7.608683579	7.165368146	8.132759755	7.381782038	7.294218466	7.935170407	7.869671476	7.954503805	7.896255436	7.933844616	7.422096413	9.500267768	8.114110136	7.425784201	7.827340895	7.644309664	7.357477569	7.171810445	7.273918598	7.673972252
AMY1B	5.937985689	5.929605673	7.071252274	6.085261156	6.30061788	5.763923312	6.397751793	5.982499502	6.313660575	6.502650062	6.059345997	6.4112216	6.588478032	6.364462827	6.355795664	6.560179958	6.525417214	5.54188676	6.207808793	6.095757589	5.986278541	5.821315505	5.968677365	6.392190013
AMY1C	9.607187167	9.878874065	10.37562327	10.18218498	10.3436366	9.699826177	10.01543875	9.805176883	10.06057518	10.31156186	9.795669636	9.995418721	10.0354137	10.46625723	9.535694494	9.47133742	9.850948351	9.665224627	9.966446947	9.769158783	9.994080205	10.01638596	9.623154836	10.32904927
AMY2A	7.753547259	6.730178209	5.848160689	6.521907718	5.82034942	6.934877546	6.97015295	7.65938709	6.445948388	6.730178209	6.559232185	7.396562921	8.431085118	7.637743007	9.053542578	9.072042497	8.693434864	8.801203659	8.330478781	8.509528426	8.045982618	8.590920835	8.233056829	8.864991787
AMY2B	6.98930142	5.883529998	5.606613747	5.596409424	5.318999533	6.291800121	6.015486065	6.687365086	6.075128745	5.725358744	6.015486065	6.6294001	7.975795515	6.999076825	8.180613871	8.375121846	7.77481337	8.045982618	7.695362534	8.043032569	7.223275291	7.631660737	7.777924387	7.87623912
AMZ1	4.561713514	4.538772713	4.585422086	4.528902964	4.616995405	4.586557755	4.598202535	4.543399207	4.577605126	4.517072928	4.481434303	4.491836663	4.472136631	4.53408577	4.517005246	4.636702754	4.61749627	4.591595712	4.462712377	4.705894535	4.465959639	4.541945204	4.509745869	4.578105517
AMZ2	8.689187975	9.019381936	8.77627898	8.917252943	8.78637682	8.659357306	8.605435969	8.946922976	8.790661909	8.78698064	8.762442483	8.6824699	8.470717678	8.869123013	8.598950657	8.580183446	8.666525708	8.481036657	8.292166924	8.400694607	8.437595679	8.448232519	8.565954409	8.678169371
ANAPC1	7.814725519	7.788712477	8.094393113	7.807931133	7.987252486	7.717894034	7.752318025	7.936319974	7.707416588	7.744707131	7.563481186	7.616469841	7.561349378	7.435950447	7.443415993	7.557111478	7.361361114	7.380217527	7.555473629	7.542127508	7.457609941	7.454861309	7.678023975	7.642921053
ANAPC10	6.263186714	6.461006209	6.755809417	6.79721997	6.859836178	6.760455368	6.289520165	6.443063952	6.364250727	6.696059217	6.218698925	6.336679207	6.250807571	6.686807248	5.900584974	6.026697132	6.026697132	5.921850836	6.955598052	6.543108694	6.532544429	6.147412304	6.767001471	6.252803404
ANAPC11	8.265738184	8.711427657	8.467210686	8.641830599	8.732180037	8.443156075	8.524634921	8.420333408	8.670600522	8.5930085	8.753857738	8.538149712	8.272183085	8.506124127	7.873082293	8.186663201	8.513809713	8.187143772	8.133881672	8.199057802	8.396071755	8.274445587	8.282912457	8.043377423
ANAPC13	9.14451234	9.784277821	9.472800679	9.507507642	9.533162882	9.749722816	9.381738967	9.538492629	9.384937092	9.468873703	9.395397971	9.350648423	9.257019198	9.566841418	8.723149626	9.167289967	9.503283288	8.924899157	9.6957349	9.429411719	9.613890367	9.279514002	9.076351775	9.20262577
ANAPC15	5.791012844	5.706712818	5.624815971	5.729215737	5.809027307	5.541194123	5.289036975	5.625312312	5.487376129	5.69393402	5.853369468	5.690579376	5.195321739	5.606111389	5.229910618	4.988980281	5.360209977	5.029768898	5.400305825	4.930806375	5.636596881	5.033145564	5.078983665	5.112969508
ANAPC16	7.035022369	6.880185336	6.449518961	6.576476941	6.284079457	6.90927243	6.405734273	7.55048509	6.175546758	6.652286631	6.672159205	7.280297055	7.435643881	7.633433099	7.296031709	7.901478371	7.850191216	7.563923957	7.79215663	7.641782301	7.464609741	7.349275923	7.728291652	6.993955378
ANAPC2	4.55874596	4.569423941	4.487934834	4.589313386	4.654219106	4.666594751	4.639677743	4.67129231	4.556490142	4.577371594	4.720608373	4.471267252	4.690748859	4.58740717	4.622535654	4.545657812	4.536736671	4.614967244	4.68738306	4.590893872	4.464429105	4.570508381	4.661008482	4.644940348
ANAPC4	8.663218687	8.187571403	8.098758481	8.274445587	8.059072865	8.523487735	8.184156951	8.844146152	8.094841253	8.017558857	8.193684132	8.638501903	9.062338111	8.721834461	9.159322049	9.103484521	8.749793896	9.054069495	8.642459055	9.069117543	8.482095463	8.763095041	9.079817445	9.131330224
ANAPC5	9.958273081	9.656201955	9.404189884	9.623969342	9.591252196	9.796776541	9.509991071	9.964242126	9.585249265	9.36092438	9.597982248	9.489132229	9.658942857	9.556560185	9.877253265	9.690030804	9.521494789	9.823273816	9.68725408	9.658083274	9.496067705	9.427114217	9.887054211	9.881472691
ANAPC7	4.593632833	4.559179217	4.874532675	4.737477411	4.672346056	4.619934047	4.643389423	4.745991131	4.574164989	4.970705424	4.614462672	4.537993356	4.480647343	4.589155117	4.653540696	4.531653637	4.575896709	4.542277228	4.634059949	4.619876573	4.608062387	4.545054826	4.674096947	4.622061974
ANG	8.05855547	7.846763693	6.881397027	7.002892947	6.636710205	7.075889614	6.945322522	8.037978534	7.119230138	6.628103425	8.043809251	7.747910867	8.531590243	8.386644053	7.998496835	8.374699827	8.541667039	8.440338015	8.607018768	8.545757421	8.771210134	8.534338029	8.430136994	8.582204782
ANGEL1	5.298124206	5.270536884	5.628253838	5.60633272	5.451774813	5.193249635	5.335084866	5.245633906	5.545500595	5.588664086	5.652306186	5.304401742	4.962738982	4.880768173	5.098701983	5.098310684	5.122624796	4.756508838	5.010645079	5.137571906	5.046890063	5.20802263	4.878112046	5.104450046
ANGEL2	8.936099476	8.101884203	7.903842065	8.07210635	7.778376226	8.533358001	8.303245701	8.745931402	8.507658183	8.115545987	8.190114605	8.513809713	8.951482388	8.491267101	9.389362598	9.107780848	8.689759805	9.063820484	8.77446048	9.145234848	8.621470738	9.071380053	9.251924839	8.971061694
ANGPT1	4.946621331	4.908111779	5.002342895	5.09073302	4.86818167	5.131656628	4.78953127	4.782456624	4.958507869	4.832517005	4.748347349	4.908907692	5.003886341	4.943651269	4.805022644	4.876325075	4.989298906	4.815541893	4.777185291	4.823644672	4.617651988	4.58872551	4.840532519	4.711358029
ANGPT2	4.610905972	4.874691435	5.629483939	5.15154598	5.027712288	5.042167132	4.825412679	4.941689015	6.636710205	5.027946836	4.958507869	4.975589083	4.707387971	4.822190981	5.195321739	4.695840768	4.86818167	5.04464022	4.883026575	5.506325527	5.124590962	5.022852211	5.105047837	4.703330093
ANGPT4	4.555333407	4.610668591	4.568632689	4.515681464	4.473678731	4.581111222	4.475138137	4.481716681	4.573873808	4.445803877	4.465077077	4.489892297	4.519588044	4.457091751	4.44203401	4.501729902	4.473667226	4.49810309	4.523584053	4.502426619	4.52675698	4.516501534	4.529244242	4.512173611
ANGPTL1	4.469608994	4.510832552	4.569471337	4.537472654	4.561651419	4.475681102	4.49141177	4.526644649	4.467619086	4.515287818	4.540221079	4.628706432	4.516791186	4.503937321	4.524461932	4.579185462	4.555514957	4.421870011	4.541484098	4.589427555	4.723090029	4.482549619	4.623267572	4.478403472
ANGPTL2	7.659745937	8.348682526	7.88804795	7.335251223	6.893559729	8.763095041	7.784757472	6.97698132	8.282912457	7.805613005	7.328824057	7.591549101	7.094308228	7.545903819	7.534546128	7.235469227	7.472335843	8.337348302	7.466031638	7.901065855	7.830975547	7.669780523	7.843539869	6.325201131
ANGPTL3	4.666621782	4.580244872	4.59942823	4.609811349	4.580148571	4.638922858	4.606198978	4.677341317	4.709549266	4.599716509	4.55287604	4.666088384	4.562581011	4.577441059	4.673759823	4.59231082	4.673501293	4.683520978	4.525270317	4.667229305	4.618806379	4.569251197	4.558559897	4.660970186
ANGPTL4	8.670600522	9.704116459	9.612039403	10.62459124	9.995418721	9.208231889	9.86255428	7.563923957	9.940094909	10.28430027	10.1883062	9.437285309	8.223055611	6.387286892	8.309526774	7.359503902	7.334883002	9.010807569	7.152500508	6.818294437	6.806739402	6.996275777	8.009603663	7.228942821
ANGPTL5	4.720628863	4.521694888	4.519580297	4.607636325	4.47034181	4.543637544	4.607370983	4.548152852	4.597275078	4.448703717	4.537930478	4.574968011	4.604173133	4.670592806	4.616344763	4.581709059	4.614505293	4.865401081	4.755667233	4.685508986	4.75462499	4.481565228	4.798368903	4.530141271
ANGPTL6	4.605285408	4.488984427	4.688230106	4.645979259	4.741732003	4.558075174	4.455937074	4.530163339	4.749584761	4.53795471	4.629626985	4.637700127	4.613877185	4.517413206	4.631212069	4.64830471	4.578313849	4.540942893	4.616130583	4.614044	4.485352896	4.489225623	4.636917204	4.737889403
ANGPTL7	4.594615175	4.522925812	4.548168478	4.494966422	4.562180222	4.658755345	4.556090895	4.518311262	4.539889207	4.652843709	4.515233515	4.668585334	4.564807928	4.658121869	4.54092724	4.572639293	4.590270976	4.878659106	4.550073805	4.611719642	4.465868068	4.577091428	4.548982986	4.549153421
ANK1	4.558653921	4.525143126	4.442627466	4.518422806	4.559658428	4.519399769	4.558128063	4.496052921	4.487254731	4.527242582	4.431903037	4.603016475	4.532871585	4.643790861	4.596493972	4.482241829	4.610705261	4.544392738	4.472184534	4.532382841	4.526187693	4.554461374	4.552720394	4.670791839
ANK2	4.719069199	4.703745319	4.739232573	4.677689681	4.694532618	5.089139385	4.733215497	4.656536609	5.166684849	4.789194224	4.664040454	4.789344083	4.946895664	4.958054367	4.899487319	4.88997339	4.893119852	5.60421965	5.072935591	5.26010078	4.982658749	4.946366167	5.375577956	5.155751894
ANK3	6.981428344	6.99414012	6.322746962	6.97301043	6.46039946	6.547841291	6.252547843	7.185781205	6.397027357	6.872952929	6.804288849	7.000588089	6.973680714	7.074904771	7.264211314	7.344760105	6.707432041	7.358797769	7.604417052	7.431925531	7.39166123	6.913679314	7.274691775	6.634617776
ANKAR	4.704114949	4.608941244	4.498690906	4.617795227	4.550464565	4.696059671	4.753728392	4.866526078	4.641784155	4.608856752	4.549464593	4.670519591	5.46816137	4.669504225	5.702349238	5.555778351	5.248856635	5.135061466	4.997302731	4.873923237	4.756326042	4.883624966	4.903420008	5.231264322
ANKDD1A	6.07593527	5.677252925	5.511036386	6.304603144	5.934918759	6.817995126	5.998959405	5.204401665	6.394880341	6.009204929	6.156659507	5.880551453	6.339595142	5.897707493	6.469092885	6.016360905	5.977531374	6.681574363	5.913213012	6.547180124	6.015795435	5.90841234	6.112514315	6.321895915
ANKEF1	4.578711016	4.573053488	4.58363704	4.702946743	4.514789554	4.58838309	4.548035408	4.53309337	4.687059521	4.623123181	4.777021489	4.717649929	4.660191597	4.666851914	4.49759486	4.551940411	4.732684688	4.638175255	4.631212069	4.561582173	4.593704409	4.654624721	4.538397358	4.616617732
ANKFN1	4.578869347	4.57731369	4.522356731	4.529004445	4.534898348	4.553665949	4.580651892	4.58043808	4.580572392	4.589331269	4.48741864	4.598946892	4.719999892	5.326978174	4.501493442	4.754968217	4.717295452	4.590070689	4.777822509	4.606938738	4.637092587	4.598973955	4.58567759	4.565615463
ANKFY1	8.349631276	8.465774817	7.981828577	8.090956006	8.224039927	8.548760517	8.484047418	8.600676116	8.203802166	8.15964399	8.153648305	8.416790685	8.511221464	8.53590723	8.570173581	8.641307607	8.46318016	8.643366029	8.421932054	8.750461408	8.559288424	8.536447541	8.666525708	8.508587931
ANKH	4.821414369	4.617711618	4.508245697	4.563766664	4.493531423	4.6442786	4.720673388	4.52933797	4.578550601	4.500798566	4.700034818	4.559153708	4.555116352	4.538007808	4.581693303	4.585527346	4.567287499	4.533751421	4.549407791	4.461644219	4.544685796	4.659767838	4.553224401	4.585097408
ANKHD1	7.376436759	7.082572809	7.158150414	7.014127507	7.12162253	7.441431528	6.872952929	7.273184198	6.782349536	7.070048533	7.018377585	7.321270044	7.166719443	7.26703141	7.233748147	7.124926592	6.911070681	7.547281619	7.644731704	7.386857076	7.360144656	7.246553899	7.619690799	7.397918669
ANKIB1	9.125791739	8.612238869	8.211891516	8.242197756	8.161828489	8.701912793	8.258196789	9.087484301	8.272698372	8.11511195	8.24417959	8.595538657	9.160003865	8.991890304	9.099829174	9.189802594	8.974761391	9.183005675	8.983219959	9.076351775	8.932075262	9.018778054	9.373571249	8.950408744
ANKK1	5.079223774	5.508998743	5.929843127	6.200337639	5.307587644	4.965751939	5.561691525	5.008868517	5.708038551	5.798951571	5.449090897	5.83977189	5.169132633	5.203422321	5.211951507	5.603097944	5.369318528	4.983493651	4.792493236	5.100299671	4.89430931	5.212902292	4.660891423	5.056911999
ANKLE1	4.677296237	4.586377422	4.425658143	4.532382841	4.586124824	4.656222757	4.554531335	4.61708663	4.60126305	4.460661728	4.602746571	4.551650369	4.877434319	4.583420887	4.651975109	4.604441614	4.611659421	4.62729318	4.57871839	4.674020401	4.747088462	4.545420708	4.676103304	4.543927138
ANKLE2	8.146923636	7.844256656	8.385302412	7.959311869	7.736970134	8.252292046	7.794327996	8.129826284	8.154506576	7.80690042	7.821001251	7.85192534	7.468462279	7.758746791	7.87623912	7.938866514	7.628804553	7.826040881	7.891685657	7.960615765	7.811367016	7.998013022	7.98434862	7.985303605
ANKMY1	6.710187764	6.037744883	5.322603024	5.816559811	5.835032769	6.40229578	6.120247963	6.42230549	5.841014711	6.613707359	5.921850836	6.598421609	7.494910094	6.009467395	6.226876234	6.84838266	6.414075207	6.230506137	7.813113798	7.085576403	6.597302255	6.652003835	6.572972363	6.518473305
ANKMY2	6.91301846	6.762722543	6.347355809	6.923955352	6.712689497	6.793530652	6.58459499	7.368278639	6.464788605	6.6957653	6.75384817	6.702683099	6.55984097	6.748472486	7.121943362	6.856848203	7.121943362	6.919581822	6.775164165	6.925675088	6.970760252	6.837917353	6.953837155	6.891755557
ANKRA2	7.313330389	7.301066103	7.009012452	7.016094317	7.157534132	7.341738597	6.956361973	7.781148654	7.122862971	7.156650501	6.89143398	7.111396624	7.406835395	7.368278639	7.959311869	7.59598536	7.331304719	7.943052529	7.551618772	7.826464446	7.610982202	7.806003642	7.954041687	7.932269923
ANKRD1	4.728181325	4.726489411	4.809245691	4.786044113	4.593695962	4.668510249	4.650620941	4.647341572	4.89777701	4.612480905	4.568256294	4.581995978	4.687507499	4.813405891	4.646918772	4.804640364	4.656489527	4.555657013	4.518595512	4.645670625	4.63186586	4.577696203	4.65252923	4.82593667
ANKRD10	7.31402832	7.009599067	6.650358452	6.787769108	6.243322566	7.430507254	6.805890193	7.156650501	6.882139947	6.566654151	6.329023847	7.067146134	7.211786817	6.693316392	7.890897499	7.617723577	6.771570643	7.558344325	7.435643881	7.543970195	7.124588671	7.554635697	7.452563509	7.538211559
ANKRD11	8.816883652	8.378405662	8.191893917	8.471639695	8.607018768	8.365695693	8.563830513	9.016358753	8.21099446	8.434070392	8.480598257	8.706427565	9.056219641	8.83506758	9.291696311	9.052968635	8.87479099	9.156672216	8.950408744	9.185706355	9.037984075	8.975320163	9.012539	9.275029305
ANKRD12	8.366771827	8.366164097	8.027647685	8.07571358	8.037978534	8.346819197	7.706648818	8.586217144	7.81019267	7.651031138	8.017558857	8.559760694	8.429019111	8.43797388	8.751655059	8.508587931	8.752775064	8.590355983	8.875858069	8.55752405	8.729473145	8.727694535	8.963273366	8.74702518
ANKRD13A	9.502493758	9.434283167	9.180872427	9.660597607	9.442868374	9.311005604	9.305116139	9.43019542	9.435040649	9.464936986	9.482637476	9.613890367	8.898475899	9.055457333	9.036658155	9.120914121	9.035704777	9.354975601	9.698761001	9.384937092	9.354348234	9.205389878	9.657067302	8.940837219
ANKRD13B	5.054607359	4.80312951	4.73823625	4.698789022	4.705800531	4.620779928	4.602639186	4.754181253	4.833567315	4.706415501	4.634737626	4.846293617	4.706456652	4.758683111	4.669871126	4.713480555	4.736796816	4.711687872	4.711778466	4.637341061	4.701365757	4.761252449	4.665634394	4.746481217
ANKRD13C	6.530728399	6.324695414	6.12574869	6.214118063	6.440444774	6.522482336	5.89220254	6.258065512	5.961694582	5.652306186	5.930635031	5.77492543	5.668095901	6.06898275	5.870612049	5.553171089	5.662689178	5.7132743	6.482302297	6.087898556	6.253404578	5.477710603	6.365684284	5.960802435
ANKRD13D	6.761167618	5.642458789	5.546589021	5.750980635	5.523888344	5.868164658	6.388181314	6.364462827	6.28654921	5.458915034	6.240026948	5.814233547	6.074866104	5.504282706	6.664705755	6.077820809	6.299495241	6.575293782	5.888441312	6.391881355	5.879711161	6.384718722	5.976991606	6.452646146
ANKRD16	6.427029719	6.456046264	6.023961502	6.557416741	6.76215778	6.407023284	6.122729349	6.75487881	6.37370212	5.706389352	6.855690425	6.473546049	6.602731537	6.444640352	6.690565163	6.243979919	6.75454629	6.253126379	6.216944534	6.643193911	6.54406389	5.98371612	6.595444065	6.515626479
ANKRD17	8.403731964	8.78698064	8.820621667	8.545757421	8.617090949	8.684177368	8.33591224	8.618815108	8.400694607	8.42381099	8.184680588	8.419746826	8.341742182	8.283476683	8.069657051	8.353406919	8.180613871	8.192713322	8.702911927	8.351254453	8.291676157	8.100860613	8.695379652	8.429650578
ANKRD18A	4.784601799	4.48376685	4.530455021	4.618587969	4.565227922	5.014056027	4.698114151	5.65851174	4.476128595	4.691046932	4.980602472	4.955990396	6.896697411	5.780902907	6.943822798	6.175272895	5.851448025	7.475033731	6.849719421	6.606215315	6.243979919	6.538140726	6.826575996	7.231034322
ANKRD18B	4.548012411	4.726513506	4.630917106	4.637610889	4.766486867	4.662766514	4.841893586	4.613069562	4.679390462	4.704159976	4.644416626	4.664008904	4.607787418	4.561325279	4.687404583	4.70796234	4.612216545	4.536935717	4.661048763	4.779157987	4.716242908	4.59188416	4.547181825	4.670111049
ANKRD2	4.728966315	4.564634843	4.567083209	4.647955778	4.533833045	4.675362426	4.55467603	4.619659621	4.511230114	4.65839618	4.742349507	4.566244065	4.709269156	4.491130508	4.504726983	4.518702086	4.530676089	4.721963743	4.861757811	4.685732717	4.688777948	4.600374914	4.564830148	4.647850305
ANKRD20A1	7.432655228	6.02312107	4.865836306	5.469542285	4.79575279	6.746897602	6.617367998	6.840856496	5.483268208	4.84366344	6.17234749	6.273529661	7.469622285	6.690849623	8.13679154	8.465172406	8.020131357	8.245027651	7.578913318	7.517224558	7.074223061	7.65938709	7.40847507	7.983923718
ANKRD22	8.260347607	8.328724719	9.375161595	9.067252064	8.932673625	8.298522077	8.975961243	8.127288441	8.807643509	9.349832516	8.358837487	8.381423147	8.079403919	8.504068891	8.258196789	8.084033566	8.105935629	8.112783447	8.78637682	8.219812863	8.448232519	8.343156481	8.214937099	8.551449766
ANKRD23	6.461638337	5.310333342	5.181884971	5.339474676	5.095872716	5.205359738	5.196742206	5.809027307	4.917198666	4.911627685	5.322799546	5.570480581	5.398662456	5.068796471	6.062637672	5.447117706	5.78118174	5.71000576	5.530681347	5.67417767	5.725158472	6.100408564	5.801580918	5.89220254
ANKRD24	4.65065842	4.835918935	4.608885435	4.60552446	4.649613489	4.608790369	4.656076133	4.671184433	4.482898518	4.686229275	4.758555143	4.692175189	5.157562379	4.718581643	5.047012623	4.653377958	4.609271631	4.569747171	4.768456564	4.967470615	4.899874374	4.759582136	4.759325918	4.798665307
ANKRD26	5.766873467	5.201229841	4.888728688	5.421662757	4.832102037	5.587709408	5.415112462	5.732049418	5.28047705	4.966822307	5.014722988	5.165790324	5.441781585	5.288483629	5.743371024	5.459349799	5.54028131	5.104965534	5.017846942	5.198378343	5.2806727	4.801543017	5.512106297	5.792471876
ANKRD27	5.890034044	5.407134975	5.81829911	5.759475871	5.478792135	5.825102465	5.778512506	5.800602765	5.721389782	5.680521179	5.469164967	5.670072961	5.514784987	5.880275676	5.587309594	5.457294809	5.537154503	5.828050749	5.660757365	5.633113142	5.569624755	5.6843906	5.92307105	5.973391765
ANKRD28	6.765065099	6.779681393	6.593063906	6.792172184	6.590714017	6.744693594	6.434801335	7.028993839	6.559232185	6.168780992	6.399207594	6.897307922	6.92950864	6.721233346	6.582970855	6.791627036	6.865699532	7.062823379	7.023523564	6.920183336	6.659222542	7.018736513	6.87413983	6.773555826
ANKRD29	5.800602765	7.137526243	6.56360421	5.960239613	6.650358452	6.208896572	6.377315106	6.256031934	6.756459971	6.43709182	6.026959761	5.778046435	4.947581632	4.965137359	5.005623437	5.235216905	4.856362754	5.185253496	5.049021676	5.646328557	4.886806467	4.925753143	4.951520601	5.301783049
ANKRD30A	4.535390256	4.434527201	4.400688922	4.545063034	4.530113432	4.569949646	4.447793189	4.610612897	4.438782165	4.489892297	4.468553659	4.485247908	5.718067454	5.382798412	5.085279594	4.828643306	4.750687118	4.681329386	5.16263409	5.175341738	5.06341864	4.822321633	4.788183969	4.626294334
ANKRD30B	11.31892742	10.07684292	9.920322353	10.57966812	9.68725408	10.34183417	10.60889136	10.64665347	10.53294239	10.06168888	10.28186058	10.71716943	11.72139977	10.80664394	12.00356391	11.33542192	11.31892742	11.48320523	10.76766088	10.9838912	10.67279674	11.21641472	10.79235965	11.78883604
ANKRD31	4.550942936	4.588190043	4.666448786	4.492451197	4.713329924	4.531502957	4.66762592	4.555523309	4.504820239	4.648767137	4.597360215	4.634369748	4.491836663	4.632096482	4.550854479	4.639572637	4.740367075	4.469537205	4.698184716	4.549359318	4.614648894	4.569454106	4.760179945	4.625578718
ANKRD33	8.881683779	9.418669547	8.784226704	9.2512042	9.328175563	8.453859293	9.199796412	8.448719222	9.162512586	9.525299401	9.87808353	9.231124173	8.495547172	8.575640713	8.077267118	8.370489069	8.672066746	8.680083271	8.188025958	8.595034242	8.747897057	8.653219511	8.287993153	7.922531457
ANKRD34A	4.7330019	4.640935133	4.760727573	4.674168337	4.722283135	4.739780316	4.707106608	4.749471012	4.747950896	4.841328007	4.742317061	4.733090949	4.931443278	4.989973769	4.881835426	5.01649614	4.587931976	4.730284642	4.88116888	5.073535968	4.810217384	4.773706993	4.926453195	4.790007227
ANKRD34B	4.463967904	4.488285966	4.53296276	4.44619584	4.53622395	4.454557447	4.532478783	4.397033477	4.514826465	4.455771509	4.493033467	4.400688922	4.572731402	4.529265659	4.415417552	4.502798881	4.460867972	4.557290495	4.479050862	4.495257909	4.428251676	4.403584684	4.520782255	4.524336866
ANKRD34C	4.703035589	4.685716691	4.499218793	4.567287499	4.622996056	4.550549062	4.723911246	4.573046969	4.555780837	4.596209081	4.618837502	4.629528711	4.641302121	4.765683643	4.520201955	4.814147288	4.522130456	4.591286715	4.507469093	4.608866995	4.559904567	4.570594532	4.592738372	4.677061048
ANKRD35	10.19760867	9.358673967	8.671074208	9.721097236	9.044042589	10.25544216	9.917001517	10.18334607	9.860938817	9.485023039	10.10330874	10.28550919	10.56238446	10.27039504	10.82076939	10.40693052	10.30242512	10.77622572	10.6937953	10.4153633	10.8339726	10.16458094	10.54524052	10.74621022
ANKRD36	5.583766107	4.829770756	4.79606179	5.524900105	4.770346235	5.281530573	5.08503494	5.550123793	5.149590769	5.30693964	4.974407519	5.760481942	6.292381671	6.155588849	6.684137508	5.952520068	5.82058064	6.426225199	6.212030869	6.298355754	6.189757928	6.483507491	6.288733118	6.510599838
ANKRD36B	6.659531376	5.90893317	5.451009104	6.653284948	5.777676189	6.151745936	5.974559383	6.657346708	5.830466193	6.350993825	5.780651497	6.77316851	7.638105259	7.009300262	8.049739896	7.336055112	7.29147791	7.678801344	7.248566672	7.021120728	7.197171515	7.560737523	7.445768117	7.877636356
ANKRD37	6.365320168	6.044903816	5.861916845	5.853901396	5.848635844	6.552884307	5.482115623	6.212030869	5.649619129	6.19450958	5.993198897	6.066439471	6.39840593	7.02633793	6.406625159	6.23571076	6.370167233	6.801110051	7.152847572	7.344314744	6.402966918	7.100535171	7.108957893	6.559232185
ANKRD39	7.571209106	6.829281329	6.333472252	6.961954188	6.897005584	6.732184263	6.783226618	6.79384706	6.626301942	6.430111287	7.163674621	6.620366826	7.161212588	6.85534883	7.281614627	6.857955701	7.116493464	6.994942364	6.657346708	7.050483709	6.943822798	7.228942821	7.050483709	7.031125424
ANKRD40	5.395464974	5.660231951	5.525576764	5.545288425	5.413584571	5.410920298	5.449090897	5.417270137	5.491491495	5.492714001	5.333360135	5.383568196	5.286448397	5.499812729	5.221707626	5.538857195	5.556876522	5.940133963	5.602874704	5.391181639	5.421265023	5.411371007	5.367695782	5.615569509
ANKRD40CL	4.461558786	4.681811382	4.590151715	4.58345185	4.570533213	4.491447747	4.534406251	4.565023538	4.615936321	4.648482106	4.582724662	4.741690787	4.716104856	4.631949184	4.636376353	4.598542641	4.533061591	4.643938518	4.535292475	4.603610773	4.695750016	4.637226542	4.620747405	4.630367592
ANKRD42	4.489422573	4.490294825	4.488108329	4.533825085	4.507797001	4.412194347	4.476097131	4.5542143	4.433569698	4.466241874	4.5318043	4.518748762	4.515612333	4.542284734	4.494299032	4.484278385	4.519465488	4.697890231	4.494790853	4.486952961	4.582776317	4.529912903	4.525233587	4.538532575
ANKRD44	6.304603144	5.175653682	5.065434322	5.041928329	5.104450046	5.441285706	5.663793384	5.580731338	5.818862934	5.292806468	5.508806117	6.020438976	6.788351595	5.709733698	7.367542606	6.696059217	6.6068713	6.609110929	5.769944607	6.156765142	5.761891274	6.453228696	5.821560681	6.885766385
ANKRD45	4.636891624	4.61103619	4.676550226	4.658322369	4.612137735	4.59567927	4.583840958	4.594755491	4.539616469	4.593419511	4.67322181	4.653570863	4.528876436	4.663907944	4.685436466	4.711922403	4.809488837	4.6568934	4.601321169	4.579693802	4.533904535	4.881713358	4.466497359	4.504557062
ANKRD46	6.849365042	6.502999642	6.98210937	6.503641244	6.454801247	7.417053635	6.665932173	6.838257225	7.016470623	6.796078367	6.383157531	7.064657288	6.871797446	7.336412512	6.700610251	7.445768117	7.357099251	7.203761138	7.274691775	7.502038029	7.206436361	7.069112317	7.305457235	7.308123412
ANKRD49	7.262143561	6.818294437	6.928495045	6.921750737	6.912389997	7.181840947	6.752267473	7.420498137	6.958419219	6.890401392	6.87556881	7.136140241	7.077648712	7.375352644	7.374908787	7.210041319	7.303897856	7.745464343	7.729884827	7.172790834	7.453850786	7.09176404	7.702631155	7.314963066
ANKRD50	8.362823464	7.565947096	7.469622285	7.46008862	7.644025944	8.162830474	7.215334575	8.772303336	7.228676423	7.057691304	7.689218094	8.309526774	9.084179228	8.632973696	8.803011811	9.166570939	8.940250881	8.287993153	9.133875049	9.258278123	8.871029738	8.431573745	8.937711931	8.799218604
ANKRD52	5.268417975	4.711463397	5.032443477	4.73215168	4.706081061	4.8600681	4.784141187	4.978122828	4.681264688	4.732313886	4.858721321	4.977116513	5.084710866	5.14396322	5.469542285	4.849346982	4.719168058	5.168736723	4.853875698	5.144219466	5.023089089	4.879655784	5.058837686	4.925386743
ANKRD53	4.685096025	4.605454409	4.707901756	4.65085427	4.675801308	4.668585334	4.757093796	4.549725224	4.892134714	4.725051083	4.651931431	4.717503714	4.723042671	4.625932542	4.697735728	4.664331787	4.597630982	4.732844765	4.723042671	4.534651577	4.686263433	4.648776083	4.834004817	4.634962573
ANKRD54	6.684694082	6.095757589	6.005615953	6.265193152	5.887037777	6.576226142	6.52471705	6.371900105	6.211369602	6.500727753	6.313397836	6.240026948	6.643193911	6.329919005	6.624646161	6.704307115	6.482034614	6.698297497	6.229339956	6.539039934	6.599619669	6.944074177	6.388430968	6.601392799
ANKRD55	4.505499243	4.502667094	4.462415013	4.521142425	4.420316748	4.4704384	4.500441609	4.517639999	4.528662665	4.50859758	4.471981438	4.435269299	4.462504271	4.567586873	4.567992527	4.556910229	4.544916946	4.460645016	4.515005415	4.533880246	4.599661724	4.51935097	4.512918209	4.512840912
ANKRD6	5.610954133	5.801371811	5.473338277	5.326742643	5.205547183	5.644500988	5.492095064	6.30639628	5.15941806	5.08503494	5.197127544	5.506965198	6.336972754	5.848635844	6.722121941	6.618973907	6.240026948	5.653970418	6.354928297	6.314557616	6.271791025	5.988842307	6.484778239	6.09961247
ANKRD60	4.564949392	4.856425289	4.644115617	4.732610784	4.746660588	4.723700969	4.625834013	4.740682926	4.696934603	4.639926184	4.631844105	4.56061803	4.726513506	4.735862037	4.677517382	4.558031393	4.551157514	4.602266926	4.839294587	4.645853117	4.637644287	4.534997764	4.586865271	4.547707965
ANKRD7	4.566506351	4.634039709	4.704502091	4.825695804	4.682959192	4.614390199	4.624774724	4.584881597	4.731350238	4.633925902	4.731749235	4.647993867	4.710105238	4.688329319	4.595143125	4.678346801	4.643677375	4.688701068	4.710678259	4.533299685	4.750369688	4.659060074	4.67129231	4.631993047
ANKRD9	9.366492738	9.270084822	9.314338782	9.640842355	9.691181654	9.725527981	9.07064089	9.42467924	9.277101711	9.470837924	9.719318125	9.404189884	9.596513381	9.180872427	9.448305354	9.401876201	9.29460786	9.635381877	9.350648423	8.990198312	9.42467924	9.231895301	9.625701453	9.159322049
ANKS1A	8.49016962	8.580183446	8.822583103	8.831588067	8.813365445	8.633465499	8.523487735	8.547252677	8.706427565	8.871029738	8.373679151	8.626832877	8.316719324	8.238742008	8.5930085	8.494575788	8.320084096	8.656623364	8.587159052	8.793816777	8.409503387	8.658728233	8.683065586	8.546337614
ANKS1B	4.699459899	4.76753606	4.641876208	4.713826381	4.679717988	4.809701781	4.707465027	4.759196906	4.75421689	4.577767903	4.655969146	4.731773951	4.877498771	4.798072035	4.793745105	4.82420198	4.935141572	4.672981612	4.709454164	4.662445293	4.723346973	4.74527624	4.869195725	4.700662654
ANKS3	4.977385473	4.796956579	4.634675677	5.047160086	4.711439185	4.901531897	4.767988249	4.843485191	4.926556547	4.731587779	4.871283434	4.88735677	4.914935156	4.949415555	5.182654147	5.175920793	5.002342895	5.131212444	4.868759599	4.841119368	4.849807952	5.100041581	5.118851943	4.815627794
ANKS4B	4.52319224	4.650424881	4.643176488	4.52601517	4.502476384	4.59646053	4.567505754	4.538103632	4.521387987	4.518754979	4.506735818	4.65266104	4.637916184	4.460184125	4.558366516	4.511126388	4.546772971	4.590052715	4.484951709	4.527164922	4.590989361	4.48315899	4.511957566	4.503480474
ANKS6	5.04990601	4.812401763	4.97839837	4.813866561	4.95520743	4.832815634	4.807015603	4.784768639	4.78760743	4.7787297	4.900800328	4.844207203	5.144498609	4.79857343	4.692235982	4.87020687	5.140077157	4.996082087	4.77987876	4.813599585	5.583766107	4.757064994	4.782551922	4.81006779
ANKUB1	4.534593512	4.568407518	4.538365531	4.524859008	4.478986383	4.481807662	4.459394946	4.520261434	4.493723508	4.48228031	4.579548168	4.515564599	4.537154308	4.413371625	4.46738897	4.65290407	4.494753063	4.434852334	4.490863784	4.501418297	4.4602775	4.489948312	4.532658808	4.534336455
ANKZF1	7.620156532	6.622971846	6.172650742	6.602036287	6.431140893	6.977343144	6.799241001	7.192954642	6.587051253	6.661285193	7.02633793	6.844052917	7.719738194	7.063507558	7.936319974	7.334474139	7.272833809	8.033823479	7.295042003	7.644731704	7.513830054	7.776834843	7.622460655	7.534210915
ANLN	5.524784763	6.369914175	6.088198046	6.512880213	6.871484286	6.043548316	6.149583336	6.43321222	6.909498853	6.62665633	7.14636437	6.417889569	5.956821317	6.365684284	5.395677707	5.92440953	5.82423117	5.949507363	5.596903677	5.948308361	5.819608477	5.719054063	5.796892435	5.953729886
ANO1	8.288465235	8.978150054	8.889781393	8.973690462	8.009166061	9.668669236	8.775104606	9.228094758	8.573490963	8.418353486	9.341970948	9.71178037	9.66702916	9.855171158	9.669385282	9.96868991	9.881472691	9.636446953	9.691181654	10.02976446	10.16110211	9.795669636	9.223976045	10.10958096
ANO10	7.035421172	7.221843526	6.55224939	6.788767366	6.776599575	6.469092885	6.869207953	6.470608273	6.919581822	7.09176404	7.095031011	6.57497317	6.479275888	6.598732492	6.095445465	5.84889999	6.350993825	6.110073185	6.584853164	6.127446143	6.526777172	6.526021413	6.338373067	6.093600174
ANO2	4.701139329	4.66221622	4.592607362	4.635249841	4.736934496	4.661547803	4.568690869	4.594578503	4.6720475	4.729238421	4.57049919	4.597795065	4.508409661	4.753850812	4.625355888	4.580216228	4.736164899	4.70005426	4.720787285	4.555401645	4.597795065	4.956675555	4.798035563	4.574998592
ANO3	4.505671254	4.450079204	4.474770891	4.500841744	4.449305075	4.560495837	4.526796698	4.438827021	4.584420134	4.487124239	4.432413595	4.62492323	4.525901389	4.6603092	4.496177995	4.5607668	4.517419289	4.487334018	4.557086597	4.785702442	4.508224141	4.554830591	4.573820092	4.502052818
ANO4	4.559686352	4.635099354	4.573873808	4.511407067	4.498746539	4.574183272	4.539339596	4.655769891	4.580768412	4.534445083	4.582732695	4.577575782	4.446651617	4.656021462	4.594321992	4.49912036	4.565055073	4.554461374	4.578371668	4.458594189	4.486228837	4.566613563	4.549517172	4.58527369
ANO5	4.645878911	4.573360982	4.483334347	4.621408359	4.583893762	4.644577191	4.708424438	4.53006917	4.542339189	4.60872783	4.646019266	4.511298375	4.577187837	4.592020694	4.755724916	4.53896061	4.524097948	4.604055992	4.486981075	4.531516422	4.649228483	4.619030438	4.670843267	4.703860316
ANO6	6.732184263	6.799241001	6.800801344	6.96617191	6.758523509	6.895604419	6.498321228	6.803685533	6.74526635	6.832948339	6.6068713	6.75548518	6.575925011	6.90981186	6.432823498	6.790592825	6.547841291	6.738396629	6.894251644	6.681899468	7.075644439	6.766670212	6.851632876	6.658137484
ANO7	4.860420145	4.825695804	4.781552931	4.76956047	4.930550635	4.852688061	4.650033487	4.737601172	4.683884057	4.791690532	4.797090786	4.845367145	4.603977536	4.873978518	4.499653391	4.966166793	4.717993644	4.779557232	4.769142765	4.790452477	5.088027873	4.942591049	4.949674741	4.681420337
ANO8	7.980522015	6.692163686	5.6067692	5.522923731	6.257786662	6.67680549	6.789665028	7.301437355	6.422604416	5.933857494	7.067873889	7.21784943	7.134618481	6.932913831	7.009012452	6.840856496	6.79281181	6.885766385	6.808563171	6.748472486	6.586770799	6.650024114	5.930413706	7.374228102
ANO9	6.130826489	5.727732331	5.170613846	5.354856982	4.999699455	5.573464076	5.606974649	5.935350837	5.586383799	5.269879134	5.410120149	5.558330162	6.177421691	5.746343091	6.016360905	6.091418861	5.873671023	6.077820809	5.57811108	5.932368919	6.223910436	6.012030054	6.009725319	6.304603144
ANOS1	6.048123947	5.836815148	5.57910791	6.044903816	6.033316618	5.930635031	5.845657599	6.428903142	5.865094064	5.829380764	5.955268483	6.044286595	5.992174057	5.719985798	5.770761081	6.160841785	5.90841234	5.386837203	6.132903456	5.906890779	5.985944249	5.911733888	5.812345746	5.531687886
ANP32A	4.609811349	4.838572889	4.716050303	4.636938191	4.910546998	4.672359538	4.76360401	4.675341144	4.848620566	4.90336525	4.678132694	4.75616279	4.884048486	4.718248042	5.12288214	4.659369344	4.865293327	4.852920712	5.02427074	5.017633596	4.605730146	4.705160661	5.00811162	4.920453272
ANP32B	11.34177566	11.35437155	11.42833133	11.38814664	11.58756169	11.59109611	11.32257946	11.52730339	11.37451699	11.38043781	11.62521353	11.48716369	11.38554233	11.42542113	11.31699799	11.55289195	11.61725104	11.54595707	11.5737933	11.50284107	11.60948173	11.61368597	11.42542113	11.29731208
ANP32D	4.533809379	4.506211789	4.517580705	4.502485791	4.438653628	4.458842137	4.490629364	4.535485975	4.540234649	4.528883246	4.484889843	4.598570254	4.600018492	4.596433528	4.480092033	4.519602356	4.432494255	4.489620985	4.510965775	4.499528485	4.561454151	4.430556031	4.608100633	4.564247939
ANP32E	4.580991993	4.584973363	4.676224157	4.649524063	4.607252957	4.575575003	4.724543664	4.570168038	4.698536974	4.737935553	4.686963076	4.646144763	4.683469942	4.586050035	4.617589673	4.722124577	4.903679623	4.840994403	4.660452616	4.582979232	4.750548303	4.554538929	4.75421689	4.603639714
ANPEP	6.003018415	5.119993741	5.547075378	5.529076752	5.131494781	5.304796238	4.936820877	5.239816956	5.489651335	5.288826523	5.57515309	5.113999969	5.405949574	5.058034814	5.503162797	5.259104985	5.285135059	5.48353162	5.48804994	5.399821457	5.504029155	5.552526609	5.747400207	5.080290975
ANTKMT	6.771263756	6.802721579	6.844052917	6.987237935	7.113504918	6.46506986	7.166719443	6.406625159	6.921750737	7.286362853	7.015137553	6.744371087	6.55438527	6.741603394	6.717682436	6.513792408	6.802426225	6.22544299	6.1387204	6.490189413	6.35881912	6.335495579	6.313196967	6.423189242
ANTXR1	10.4634056	10.3378348	9.867290134	10.13830628	9.558214981	10.58855761	10.16787795	10.52733191	10.13830628	9.99071101	9.928611357	10.62459124	11.08604873	10.90820309	11.00825538	10.8470888	10.87055453	10.86231437	10.88406325	10.87953547	10.99271028	11.0715456	11.17897729	10.88406325
ANTXR2	6.471138226	5.828551369	7.098205517	6.435992675	6.190348145	6.686492844	6.463782843	6.219265945	6.409465073	5.97642248	5.910900485	6.078943102	6.578730209	6.365320168	6.801875833	6.729336195	6.64007427	6.597627896	6.226313506	6.886649509	6.518473305	6.730178209	6.54442877	6.530728399
ANTXRL	4.497833868	4.483522025	4.52652865	4.56866276	4.502821782	4.544773468	4.537978595	4.480262154	4.518587103	4.485819799	4.513661983	4.47473643	4.526141194	4.516636681	4.492567094	4.485458206	4.448529157	4.501511676	4.487912458	4.454164483	4.526285161	4.565313712	4.52042711	4.515883197
ANXA1	10.23113542	10.31156186	12.03810358	10.13960429	11.69268282	11.30019398	11.2080156	10.34183417	10.74621022	11.19994162	10.35753096	10.60684295	10.61587549	11.17140888	10.99271028	11.03226214	10.68400617	10.97040045	10.96828347	11.1819484	11.43730726	11.05743015	11.30360108	11.17897729
ANXA10	4.676024643	4.567031027	4.600936944	4.54822235	4.716682928	4.576534079	4.701807065	4.533759955	4.611230266	4.631926984	4.573301277	4.611719642	4.717973453	4.571050711	4.742160997	4.588108155	4.690278489	4.681140815	4.55050384	4.504675354	4.630568453	4.71215974	4.687461034	4.572851843
ANXA11	7.950360488	6.74526635	6.975756229	6.920528647	6.928172657	7.428893833	7.037416669	7.762824386	7.078190792	6.875818149	6.965826942	7.468099269	8.701912793	7.991830822	8.74899803	8.689759805	8.333401819	8.273954039	8.121772308	8.343156481	8.371007015	8.835641395	8.561640982	8.544574904
ANXA13	4.566660348	4.570548228	4.552052298	4.534982679	4.454881399	4.560450933	4.507539123	4.525871149	4.594728957	4.504699798	4.542534641	4.491523663	4.562411774	4.535924966	4.482224443	4.706850204	4.518294291	4.557827507	4.595116379	4.592513637	4.715423962	4.579515916	4.698184716	4.501745366
ANXA2	12.42632837	12.49825391	12.69013185	12.63446079	12.96592534	12.64774574	12.52975486	12.24659905	12.4935344	12.37303332	12.5421699	12.30650428	12.1542108	12.4450545	11.86923792	12.09023108	12.25977734	12.34698958	12.38572434	12.52568785	12.63446079	12.41001608	12.64774574	12.27594593
ANXA2R	5.564028816	6.216352025	5.884630937	5.778046435	5.427834464	6.03209403	5.494230656	5.54335966	6.390804028	5.484358761	5.664782917	5.883007238	5.858931698	5.581691292	6.022197323	5.50949472	5.527325775	5.671244713	5.203422321	6.170530753	5.449263457	5.682040306	5.5457257	5.985079697
ANXA3	4.786022946	5.043437765	7.733100057	5.987776756	7.097957676	5.248856635	6.435736012	4.796323307	5.355313589	6.012318166	5.16921536	5.616690608	6.118521308	6.44249101	5.345653868	5.217703579	5.965866415	5.378214291	6.336029822	5.56597968	6.253126379	5.55789996	5.73762594	5.55676855
ANXA4	5.594866461	6.437340557	6.359220709	6.067067786	6.289260805	6.455718482	5.928024297	6.486626951	5.857675513	6.578381483	6.345208781	6.665011754	5.897350833	6.185826061	5.718287584	6.180595074	6.446838084	6.762981397	6.774188249	6.335746763	6.456286302	5.735567653	6.388181314	6.18740295
ANXA5	8.901475257	9.226098188	9.077824251	9.229616435	8.841987455	9.355685383	8.953494331	9.065224174	9.320616191	9.421539042	9.009349687	8.874072432	8.760234419	8.964520355	8.863238571	8.660032531	8.747897057	9.138060288	8.899801463	8.927331774	8.90967084	9.030256567	9.054069495	8.677633557
ANXA6	4.600168188	4.774466637	4.879972754	4.842323426	4.882728944	4.698841825	4.745843243	4.652686894	4.859342255	4.808264404	4.833656213	4.747568241	4.776467057	4.784431438	4.791308079	4.817926024	4.668096219	4.653277719	4.703411957	4.709820681	4.685424067	4.741612976	4.710914318	4.76959404
ANXA7	9.71529698	10.06057518	10.23670046	9.935890536	10.61216491	10.57264364	9.961047982	9.806278012	10.11042864	10.08721326	9.929570136	9.890768643	10.02870586	9.995418721	9.69411394	9.747562835	9.871144438	10.02118884	10.14713518	10.19392142	10.2101406	10.12373244	10.32573622	9.970702864
ANXA8	11.30019398	10.91730719	10.76575288	10.93407418	11.63599731	11.65997025	11.02804091	11.26624091	10.96604693	10.68832468	11.34462885	11.00340131	11.44312485	11.33868397	11.79342012	11.12388349	11.47066995	11.25546395	11.8613241	11.49422017	12.0516473	11.56615192	10.86231437	11.67538842
ANXA8L1	8.084400323	7.703544929	7.488209876	7.577661263	7.785168088	7.85472454	7.965111429	8.617090949	7.612947499	6.874816298	8.066067739	7.976163268	9.404189884	8.772797881	9.728932083	9.028143993	9.011344472	8.69290211	8.691848483	8.125899167	8.72818542	9.258799498	9.273336307	9.081945021
ANXA9	5.65491655	6.056146539	6.208625138	4.860689497	5.570686102	4.779817239	5.695138464	4.682262123	5.708242888	5.258192952	6.447542535	5.193885229	4.636551188	5.938963213	4.473532883	4.451406372	4.552637092	4.765539258	5.159529772	4.746402709	5.218551042	4.641341811	4.638255169	4.550936596
AOAH	4.593815887	4.658691316	4.837171017	4.804922936	4.76091871	4.694058619	4.904608897	4.551281089	4.869527502	4.917953789	4.785046569	4.884825798	4.465268232	4.674568604	4.539652504	4.646814608	4.655412704	4.628809991	4.715843857	4.714911207	4.768203345	4.755174579	4.553087963	4.585788594
AOC1	4.566596449	4.727468092	5.057251615	4.957916342	4.984606308	4.675220725	4.902538578	4.641328944	5.406137039	4.992657367	4.770382121	4.919978623	4.532004306	4.681511629	4.65090943	4.726702649	4.594957203	4.695381565	4.7193839	4.623211523	4.857783536	4.549501239	4.593972635	4.778228572
AOC2	4.736618832	4.75421689	4.655945988	4.602966766	4.783857583	4.557086597	4.629174535	4.661691501	4.532365718	4.71086632	4.697362785	4.587255687	4.544392738	4.575460285	4.641646044	4.828753649	4.640271355	4.879972754	4.533929672	4.781855398	4.639914766	4.523613484	4.816129927	4.806731482
AOC3	4.549990742	4.627055104	4.523937502	4.649274685	4.783524276	4.689576645	4.586353524	4.652244336	4.6120402	4.638175255	4.631281474	4.72613021	4.743890065	4.689014463	4.819721689	4.728966315	4.825748797	5.022538001	4.744633722	4.750663252	4.665932231	5.012279743	4.74699929	4.770804027
AOPEP	7.539504725	7.637743007	7.00792854	7.131402663	7.289715863	7.789831416	7.48945357	7.674351849	7.624647163	7.024859802	7.707044859	7.747609845	7.25005594	7.343520397	7.46008862	7.506042933	7.45423751	7.296031709	6.755181331	7.328472812	7.262143561	7.675894787	7.115183413	7.284450442
AOX1	4.678329339	4.595192156	4.703644427	4.697246533	4.775655468	4.721851021	4.897912429	4.619934047	4.498226179	5.012279743	4.688262775	4.49900697	4.53813671	4.65214743	4.704559615	4.575678352	4.67615074	4.763642127	4.532019574	4.773052632	4.75206668	4.707644896	4.926928865	4.55052712
AP1AR	5.047012623	5.066434301	5.740630822	5.169298082	5.450809117	5.602427097	5.400742458	5.396914101	5.14520064	5.233644565	5.148057503	5.370097141	5.51390673	5.705764697	5.452538159	5.769944607	5.561810524	5.475986167	6.196681553	5.600547449	5.801371811	5.229754	5.65974527	5.77099561
AP1B1	8.284829062	8.723745773	8.815674804	8.685384832	9.083534692	7.961207424	8.881683779	8.154083232	8.616014141	8.597566407	8.507084639	8.386197326	8.001808484	8.301523749	7.53608856	7.72416365	7.686047757	7.778821298	8.078118529	7.992290831	7.858745632	7.821429406	7.717894034	7.729158075
AP1G1	7.161579903	7.00792854	7.471911926	7.178621631	7.168670756	7.400010618	6.905300098	7.090196318	7.177343367	7.20275555	6.963891754	7.072147754	6.725403975	6.968881222	7.338046249	6.79384706	6.691519856	6.864151711	7.271768842	7.035759955	7.185781205	6.927535809	7.425413755	7.172790834
AP1G2	7.993155017	7.769264339	7.476870397	8.020131357	7.178940374	7.372401674	7.755159291	8.048935722	7.495403895	7.726114278	8.080861891	7.767842072	7.781544561	7.441431528	8.218930282	7.764094975	7.844609834	7.920016731	7.450353732	7.749157357	7.525469032	7.631323554	7.660647239	7.988881115
AP1M1	8.388381923	8.392591558	8.421932054	8.481520741	8.450263973	8.338678557	8.609392901	8.313861459	8.492310697	8.465774817	8.567481369	8.598950657	8.646520865	8.377996366	8.525141067	8.676668367	8.622491005	8.524168194	8.505157898	8.590355983	8.563286471	8.509012525	8.42381099	8.496939342
AP1M2	5.131212444	5.346900529	5.420277832	5.169711925	5.67848926	5.051967971	5.2886516	5.173093061	5.407796106	5.752262423	5.499939567	5.168736723	4.725638072	5.376917973	4.74975277	4.938428022	4.885798031	4.81929678	4.950879278	4.926928865	5.055946062	5.045207556	4.669662581	5.153309895
AP1S1	6.980138001	6.44249101	6.322190255	6.535618981	6.382414747	6.109517281	6.359526821	6.153461059	6.219869235	6.341629073	6.617991744	6.350993825	5.967587264	6.200337639	5.997290639	5.405474096	6.274914038	6.367825463	6.007465214	5.518281694	6.359220709	5.671244713	5.234483155	5.719796458
AP1S2	7.408124495	7.871356624	7.632686323	7.401891568	7.091118551	7.630611048	7.460807002	8.247500591	7.890500445	7.716014623	7.655188614	7.812384152	8.569233695	8.213397142	8.227648294	8.120796426	8.275454205	8.483086358	8.215958795	8.595538657	7.839618698	8.255985164	8.234116189	8.091767808
AP1S3	4.508496591	4.498831695	4.640420288	4.485043343	4.605197148	4.603450049	4.535730628	4.545951472	4.551972607	4.617247012	4.556593727	4.436101994	4.497941812	4.588572849	4.521911352	4.527273972	4.64546077	4.601063747	4.683488026	4.473938446	4.470787928	4.470313766	4.499435733	4.73980592
AP2A1	5.45233923	5.46426409	5.160970947	4.994512584	5.419020656	5.545052495	5.548343534	5.110185161	5.276875795	5.412988379	5.769944607	5.168568306	4.808116492	4.981439484	4.932119849	5.066174917	4.898917034	4.914833614	5.178371965	5.211485977	5.182477479	4.837353359	5.26010078	4.828692333
AP2A2	5.105047837	4.954821348	4.939042684	4.760444746	4.799870222	4.81521407	5.175801789	5.09073302	4.813694113	4.88116888	4.907557504	4.852350145	5.027389208	4.893925957	5.396716132	4.804849156	4.951427738	4.908842555	5.149407947	5.163780598	4.940783423	5.188874706	5.214662494	5.362720056
AP2B1	5.065053276	5.085542297	5.039953922	5.321766553	5.380219861	5.62075438	5.116116113	4.973550462	4.869761887	5.001305011	5.402984483	5.324451805	5.035285676	5.348519998	5.132476008	5.230906949	5.060689541	5.237588143	5.552782935	4.882546155	5.2886516	5.381214523	4.923675363	5.116495095
AP2M1	7.979503766	7.972572007	7.813113798	7.868300761	7.928570853	7.694412203	7.99595984	7.687818752	8.051597478	8.05855547	8.085323905	7.79998356	7.262905425	7.497868856	7.419792738	7.436594604	7.564276	7.646733983	7.405967639	7.332279715	7.445345636	7.497443135	7.277920905	7.122279414
AP2S1	12.33445331	12.64774574	12.42177286	12.55127198	12.67129655	12.41395742	12.59755191	11.96915684	12.52568785	12.52109048	12.42632837	12.42177286	11.86923792	12.01177649	11.67915733	11.82365215	11.79760525	11.9337861	11.84231789	11.99921874	11.89130562	11.99563085	11.98447129	11.45070399
AP3B1	9.420857901	9.814289425	9.681025344	9.803120197	9.795669636	9.786185736	9.501864904	9.622164435	9.713412066	9.665224627	9.559944721	9.512533117	8.934360017	9.481814849	8.806617985	8.796078647	9.041702801	9.074255358	9.421539042	9.096549625	9.223976045	9.037376381	9.329071812	9.14660407
AP3B2	4.805114205	4.770439024	4.574064003	4.581639485	4.633350096	4.528413323	4.687147652	4.784431438	4.521815747	4.545519341	4.45866453	4.876289721	4.659781622	4.738565492	4.63134344	4.975020933	4.521792858	4.685698624	4.750605342	4.696770311	4.733365011	4.590771015	4.999013527	4.718432216
AP3D1	6.545159864	6.811937188	7.258171856	6.491160834	7.037416669	6.870085261	6.671482413	6.521280439	6.702088465	6.919835027	6.690236596	6.762427452	6.865699532	6.434187296	6.492111175	6.53744658	6.47163824	6.674554445	6.676158551	6.624085191	6.679688042	6.467209515	6.844314707	6.472191532
AP3M1	7.081624745	7.083585406	7.405967639	7.244931239	7.04273812	6.861072334	6.862261025	7.218158634	7.064968803	7.062823379	6.753249249	6.91822425	6.50399143	6.976370319	6.495147899	6.665932173	6.917847467	6.484117049	6.965139143	6.830441931	6.702452425	6.558927225	6.812250049	6.724330108
AP3M2	7.266256349	6.888526994	7.050921112	7.192954642	6.959211572	7.259654352	7.248255882	7.855303468	7.314330718	6.897905614	7.245287701	7.583675158	8.017995473	7.70868374	7.865634978	8.086473834	8.122169335	7.866457469	7.354280019	7.794327996	7.210726676	7.745864015	7.544778113	7.95718894
AP3S1	7.120425517	7.647462149	8.014052877	7.785168088	8.056385731	7.442525995	7.247512642	7.287076995	7.39128678	7.782746631	7.214915116	7.180442379	6.64007427	7.401891568	6.377629144	6.566654151	7.062823379	6.54406389	7.24119498	6.708291601	7.132479081	6.890765105	7.257493712	6.776803101
AP3S2	5.334745873	5.257314701	5.377397146	5.325963053	5.494845142	5.594866461	5.69031022	4.995649879	5.567416962	5.357471938	5.267465071	5.145960168	5.12759586	4.836437036	5.277394613	4.978122828	5.441285706	5.274697004	5.388774752	5.082457433	5.126075513	5.390116157	5.121550038	5.124419345
AP4B1	8.037978534	7.655566532	7.375352644	8.059915973	7.366439767	7.870525956	7.745864015	8.064690637	7.734990943	7.647102208	7.615723042	7.95718894	8.389262864	7.923055077	8.665430467	8.461650167	8.154083232	8.143409856	8.064219969	8.24275463	7.860227768	8.257680908	8.352592838	8.807643509
AP4E1	7.212133863	7.205041307	7.057101889	7.169998075	7.253510978	7.256399409	6.983848653	6.618324184	7.062491535	6.989876591	6.930564806	7.168040661	6.43709182	6.882139947	6.551087923	6.63770539	6.488116929	6.599619669	6.93154348	6.520884085	6.902161895	6.72094725	6.694764315	6.590384232
AP4M1	5.152154068	5.107482246	4.884750629	4.934614406	5.000744793	4.963383223	5.153457194	5.333938283	5.183642857	5.392962137	5.21128202	4.948128148	5.435073704	5.361127687	5.553171089	5.589421235	5.462622735	5.453177675	5.173910854	5.34414744	5.077717074	5.217703579	5.055504951	5.309272709
AP4S1	4.647533766	4.614941425	4.680014633	4.695298054	4.662863181	4.621696785	4.715723553	4.583579597	4.638358024	4.648416543	4.682295221	4.630940268	4.616873466	4.650438899	4.759136182	4.557442893	4.538732094	4.680078129	4.523504132	4.625690873	4.605643974	4.607437809	4.515460557	4.732291735
AP5M1	7.093369533	7.518804959	7.537531985	7.379199826	7.359503902	7.551618772	7.423456498	7.417404759	7.439692805	7.719738194	7.097612436	7.923055077	7.190070443	7.201020551	7.182210678	7.446144041	7.345501849	7.458196046	7.546685684	7.397553577	7.286362853	7.340128892	7.318324614	7.283191328
AP5S1	6.416131945	6.438280813	6.420983895	6.501618632	6.582725602	6.162525183	6.282652002	5.942914524	6.419744558	6.578730209	6.809418773	6.250807571	6.234157829	6.031059668	6.028217056	6.012918598	5.755437094	5.670540274	5.599793737	5.745177006	5.828809049	6.136140868	5.829950569	6.101544592
AP5Z1	5.828551369	5.43041712	5.410698997	5.44886888	5.422606991	5.390116157	5.215189391	5.618329956	5.427583625	5.430769603	5.711298624	5.297960125	5.825346385	5.426222926	5.772566848	5.621869927	5.439193091	5.895711961	5.328459441	5.284049255	5.653029936	5.578573962	5.623569449	5.771751859
APAF1	6.163853218	5.267625386	5.469164967	5.68125984	5.187225074	5.927551632	5.873421524	6.216352025	5.966418611	5.789645557	5.435493524	5.899489516	6.648903177	5.925211356	6.976095759	6.590384232	6.660972942	6.579346422	6.041895125	6.212687958	5.738942354	6.701187411	6.239348124	6.447542535
APBA1	4.558537826	4.551684562	4.500600621	4.773337501	4.578609877	4.597835637	4.480226252	4.626273086	4.589978427	4.509082149	4.593912598	4.550766778	4.654799023	4.520510351	4.497986228	4.501913237	4.489384562	4.488063573	4.470300622	4.574844782	4.542511553	4.585788594	4.59930082	4.566032118
APBA2	4.671913101	4.599661724	4.498003414	4.486749179	4.542717291	4.594473555	4.565200243	4.51874207	4.500610698	4.595006976	4.549046296	4.551115848	4.536913471	4.498177578	4.500380382	4.650531447	4.599817734	4.592641047	4.567031027	4.526958306	4.519864269	4.571637503	4.483358175	4.502180895
APBA3	6.830205423	6.373955177	6.518111948	6.550420972	6.199850392	6.28090339	6.744955045	6.546058618	6.505034988	6.431140893	6.85769304	6.741930421	6.549737167	6.17234749	6.648903177	6.775946445	6.629981508	6.270920228	6.014003091	6.393869093	6.469713479	6.690565163	6.377629144	6.581246542
APBB1	4.728740996	4.653302448	4.509285038	4.597207311	4.745549376	4.428721224	4.521694888	4.513677973	4.597924978	4.817696789	4.553399366	4.695854916	4.670530859	4.624488527	4.610350628	4.524509679	4.510036607	4.676597948	4.528293803	4.682066581	4.563643257	4.563272301	4.736136202	4.571215957
APBB1IP	5.29613934	5.372766245	5.888213887	6.324935277	5.301259102	5.361322904	5.839478989	5.257496321	6.025427366	5.950063091	5.218374778	5.248521526	5.553171089	5.510017297	5.785940347	5.489432661	5.303782079	5.307319083	5.27399627	5.483946827	5.518462868	5.550597643	5.342249861	5.712063252
APBB2	4.582337617	4.669542191	4.637785001	4.591837814	4.5915882	4.588240278	4.528077668	4.697173712	4.657619781	4.53129293	4.527497697	4.488285966	4.490671466	4.536334248	4.465223207	4.647366867	4.603008136	4.598274782	4.634911615	4.72803841	4.582248653	4.571598281	4.72119872	4.544847684
APBB3	9.472800679	7.986525291	7.771861663	7.767473449	7.31402832	7.675106162	8.21099446	8.496420091	8.108691473	7.887187037	8.218930282	8.054800805	8.845332054	8.395102583	8.977013402	8.81099693	8.719539904	8.522075431	8.213397142	8.715789779	8.18372364	8.603024657	8.397807505	8.938321352
APC	4.553413159	4.628706432	4.556281258	4.538936338	4.588893958	4.690600816	4.566430899	4.664768508	4.568831984	4.664592144	4.688448842	4.557704054	4.69587008	4.650268747	4.612754085	4.646463713	4.76962347	4.634232011	4.604962677	4.593583129	4.718107288	4.740111064	4.784637338	4.495441187
APC2	4.51887905	4.510824283	4.492442033	4.495681738	4.583765514	4.599981899	4.463357532	4.483682049	4.51512545	4.580976494	4.502139093	4.550583762	4.495801503	4.593461847	4.498312426	4.538707263	4.541599701	4.580070316	4.464457331	4.541538869	4.541182411	4.4797702	4.567068296	4.581301499
APCDD1	10.98776631	10.29663266	9.221122021	9.962284695	10.04607504	10.7816501	9.89664137	10.78012106	10.2077039	9.613041743	10.16885001	10.52088415	10.61429368	10.74813552	10.99738054	10.56102057	10.43013855	10.788584	11.11235318	10.87055453	11.37451699	11.03226214	11.41293499	10.70518928
APCDD1L	4.617661218	4.7241802	4.66990006	4.625507234	4.612389062	4.625097231	4.682649625	4.661219444	4.731616143	4.589997875	4.620470955	4.586329535	5.634096984	5.32004152	4.968471199	5.551582593	5.468772616	5.676236863	5.056037993	4.68003484	5.820817244	4.880466775	5.393769436	5.69350333
APCS	4.586118284	4.728717517	4.552629648	4.596452144	4.628541044	4.522529167	4.61103619	4.564627864	4.552236498	4.551858489	4.606142177	4.530952062	4.68497407	4.549418933	4.643864839	4.598936464	4.65497383	4.705555372	4.537472654	4.544132563	4.621836198	4.490507709	4.728385589	4.69436814
APEH	8.782304594	9.239112375	9.3793438	9.244576604	9.538492629	8.689187975	9.307191734	8.677064886	9.120914121	9.399187365	8.965683803	8.773835154	8.478467546	8.722536775	8.39832488	8.436597872	8.422878053	8.183257178	8.207352744	8.174729251	8.264797559	8.190555089	8.104115083	8.237481869
APEX1	9.893861061	9.801288939	9.755249044	9.934931403	9.861775397	10.02435177	9.490925458	10.03917387	9.712694087	9.861775397	9.887913413	9.549580179	9.734497359	9.894611237	9.909322272	9.899242709	9.854047877	9.751434064	9.965568061	9.823273816	9.984698644	9.855171158	9.949247636	9.803120197
APEX2	7.288831548	7.66381629	8.286725088	8.255985164	7.989868728	7.649547159	8.400235403	7.420902699	8.379920934	8.527033341	8.056809176	7.822352954	7.527089742	7.39166123	7.321613491	7.366858138	7.507507138	7.002573383	7.026108257	7.310639081	7.02270635	7.176326511	7.024859802	7.237575173
APH1A	8.449321674	8.207352744	8.45627315	8.39832488	8.337348302	8.574407386	8.432045862	8.34074565	8.472690227	8.39832488	8.520642227	8.296021697	8.262175333	8.308542751	8.377996366	8.103169655	8.253174459	8.412794253	8.266806684	8.354977762	8.454286903	8.512216144	8.39832488	8.087688506
APH1B	5.779358336	5.868164658	5.515586906	5.734337353	5.514316282	5.503162797	5.440448738	5.719985798	5.404552736	5.454138317	6.097182164	5.568083729	5.568083729	5.403447072	5.300704108	5.503162797	5.725882031	5.43941077	5.47680957	5.463174552	5.832435104	5.426485198	5.738722635	5.24970704
API5	8.657642705	8.75639224	8.971768209	8.841987455	8.934866742	9.161070818	8.88462353	8.942695867	8.826183198	8.855653965	8.724328057	8.90090293	8.629664645	8.723149626	8.396921942	8.75639224	8.839514619	8.818494583	9.02890292	8.78637682	8.751655059	8.580183446	9.017496596	8.649929705
APIP	6.294845474	6.636458864	6.352606682	6.793530652	7.173085387	6.479575764	6.450323308	6.062311448	6.450323308	6.813546116	6.153211837	6.36839483	6.01052417	6.66559834	6.958980433	5.20033232	5.754101384	6.194145029	6.493081099	6.447216754	6.386791216	6.766039871	6.93226148	6.458693729
APLF	4.731373399	4.605846976	4.768990403	4.697560433	4.572056092	4.58298728	4.560180484	4.816182573	4.526812852	4.651990293	4.806776582	4.600986829	4.540098686	4.649927474	4.831061099	4.596023264	4.649900215	4.792905526	4.565313712	4.873739664	4.541484098	4.539518715	4.657804228	4.662302426
APLN	4.646614683	4.525627465	4.580721716	4.615016185	4.726103554	4.647850305	4.626052004	4.573789651	6.064647663	4.687325129	4.691161775	4.612052544	4.653453176	4.559448452	4.607532792	4.631061819	4.549997578	4.621141258	4.745196171	4.828342207	4.684301188	4.80734063	4.816091041	4.56860967
APLNR	4.679681	4.806922741	5.430164186	5.273853015	5.452538159	4.801033452	4.939476278	5.400742458	5.540073053	5.988004147	5.14035316	5.261139074	5.481225572	5.337992132	6.144838578	5.222244103	5.766873467	5.21965542	4.904134075	5.787113129	5.109968875	4.726340135	4.888062584	5.604687465
APLP1	4.621881421	4.740031145	4.598521086	4.574220639	4.615904845	4.566498385	4.723368137	4.638549835	4.683129572	4.658335429	4.643486831	4.526454817	4.575753732	4.656033458	4.697795949	4.672017504	4.619804633	4.544318963	4.549664153	4.733825605	4.565263303	4.557390856	4.605975704	4.655174316
APLP2	6.784161127	6.914256826	6.794507899	7.166487755	6.917108464	7.149191533	6.734439565	6.681899468	6.861907894	7.163674621	6.931920274	6.616201613	6.660226451	6.728081429	6.87413983	6.670811571	6.67939164	6.938513517	6.932913831	6.54406389	6.904532399	6.838670742	7.137526243	6.566335759
APMAP	7.173085387	7.078495356	7.437513484	7.778821298	7.578040396	7.381782038	7.333020476	7.262905425	7.390970044	7.504851168	7.453551888	7.354874437	7.115812119	7.549055835	7.390621171	7.152500508	7.253267387	7.821001251	7.36324558	7.198771453	7.351282258	7.474707162	7.302807702	7.557111478
APOA1	4.503402628	4.672515805	4.679489526	4.646944849	4.647056848	4.664408106	4.488540204	4.544461747	4.476337503	4.537315753	4.555640944	4.599790275	4.50834386	4.48081379	4.553291771	4.78064915	4.701980312	4.545454852	4.562874112	4.71671827	4.609223682	4.57695908	4.590379743	4.607844425
APOA2	4.504400993	4.617867155	4.513734296	4.648516201	4.629370849	4.549032766	4.519663144	4.592838112	4.473002514	4.483990519	4.524698842	4.602438005	4.552622058	4.545188012	4.533408091	4.587563861	4.481326233	4.565291561	4.610242624	4.496585855	4.566918417	4.488099759	4.572905046	4.508260354
APOA4	4.513837937	4.570259572	4.553384468	4.518562319	4.53250827	4.674435365	4.532940157	4.481197577	4.467434333	4.501511676	4.463001221	4.458511243	4.572750931	4.484915249	4.506848642	4.586254553	4.460110688	4.542151419	4.575313083	4.517915891	4.533123625	4.609878919	4.643649007	4.52742717
APOA5	4.54124388	4.509922055	4.545304055	4.424753428	4.427872578	4.499157225	4.590242862	4.51515784	4.604793058	4.509890726	4.503084357	4.539685919	4.564970569	4.636924641	4.592168006	4.605918497	4.486207974	4.463574481	4.582707208	4.531550396	4.637700127	4.537915383	4.575202492	4.548006086
APOB	5.196923184	4.556578965	4.563492569	4.555671719	4.52538247	4.517674256	4.56267833	4.593112043	4.607213975	4.570749529	5.987776756	4.777724398	4.635718759	4.503551538	4.540085137	4.601436409	4.534329906	4.558359508	4.511398952	4.595208466	4.50651532	4.492068156	4.504715924	4.708108465
APOBEC1	4.642196592	4.577524544	4.539607647	4.556839851	4.67227863	4.582436297	4.508202581	4.523479727	4.502052818	4.658795536	4.516073131	4.576400462	4.505804071	4.565235191	4.505264217	4.508277484	4.705877184	4.619391359	4.602389798	4.628519881	4.591144772	4.595184408	4.607545131	4.702720332
APOBEC2	4.637831176	4.470084476	4.458394139	4.462109691	4.595814949	4.53813226	4.509468596	4.62768675	4.561128913	4.526834444	4.526280996	4.573443846	4.476097131	4.578543397	4.720881756	4.588041548	4.637056881	4.491719587	4.542011294	4.484020428	4.758099212	4.647236011	4.609628346	4.690278489
APOBEC3A	4.603523539	4.462473512	5.471614994	4.522462512	4.626640883	4.505077775	4.808078215	4.553428757	4.554942836	4.600231765	4.615416532	4.618814832	4.526764978	4.51111854	4.595032134	4.650866388	4.631742111	4.619183136	4.645434604	4.71390372	4.439525883	4.538540099	4.607797952	4.490267537
APOBEC3B	4.541292542	4.615239598	4.62175957	4.838958967	4.463251737	4.51486795	4.578320782	4.643533439	4.558974436	4.70839078	4.84042296	4.770034103	4.450432265	4.529424559	4.4642107	4.481049963	4.549287046	4.468830966	4.51300424	4.423200044	4.564854637	4.443105342	4.483103961	4.570347986
APOBEC3C	5.750419274	5.660017023	5.432864755	5.71000576	5.094328788	5.409591221	5.77659625	5.377184289	5.484805353	5.447518565	5.87587703	5.872361176	5.697860011	5.392111001	5.650420494	5.828050749	5.540073053	5.881644508	5.186639376	5.365060724	5.479014005	5.861916845	5.333360135	5.829380764
APOBEC3D	4.803493667	4.846513703	4.795092742	4.67259287	4.796187821	4.815501885	4.951162464	4.607624096	4.954101299	4.678569749	4.75889268	4.792221732	4.834251604	4.660151041	4.789837182	4.782367151	4.621460507	4.73429121	4.632490461	4.707935261	4.793572262	4.781892443	4.826277947	4.768390623
APOBEC3F	4.897113591	5.113999969	4.975020933	5.27399627	5.546589021	5.436584094	5.637820152	5.379014835	5.48234465	5.494845142	5.977243025	5.521859318	5.08405834	5.226597007	5.025728221	4.975885707	5.05583583	5.474456467	5.26487435	5.404121803	5.502170346	5.731291131	5.35152458	4.608746247
APOBEC3G	4.564538263	4.72543469	4.778930342	4.72585982	4.913618228	4.61125831	4.776609598	4.665833293	5.072064035	4.886806467	4.755409312	4.890701884	4.632848471	4.616663589	4.895302008	4.606207751	4.660902708	4.688628838	4.683966783	4.715555653	4.6310013	4.785397049	4.915789151	4.956998426
APOBEC3H	4.505636418	4.483190107	4.550253899	4.517994322	4.488124536	4.559553255	4.696260119	4.566177867	4.541292542	4.38439179	4.5144217	4.491952406	4.61378132	4.546694711	4.479461397	4.494420784	4.509727974	4.563849345	4.490629364	4.53296276	4.536345609	4.739850428	4.525681332	4.492503529
APOBEC4	4.626173753	4.537160699	4.501308109	4.511841187	4.544628028	4.464333161	4.515297079	4.599519907	4.677596028	4.59287821	4.519187552	4.541407872	4.587754228	4.465268232	4.572498537	4.519886698	4.454313309	4.496408061	4.483878815	4.482478332	4.490259625	4.558134685	4.615308374	4.509667903
APOC1	5.419199581	5.152307009	5.365491474	6.183719829	4.955019177	4.966166793	5.336490799	5.415481519	5.272686886	5.550345455	5.362491701	5.740906632	6.065107197	5.541194123	5.299375436	5.54237139	5.753119433	7.858745632	5.69655884	6.1601953	5.378214291	5.418039075	5.44376825	5.08902831
APOC2	4.548359767	4.8007358	4.792221732	4.713536955	4.857621066	4.566777185	4.69242291	4.73363802	4.654001787	4.744811808	4.602524999	4.685747496	4.728306665	4.811224858	4.811318838	4.891472653	4.864007023	4.648854103	4.813200043	4.813988417	4.824779366	4.727535344	4.738065006	4.822904719
APOC3	4.46470282	4.627628942	4.488081375	4.491724421	4.603952476	4.566025812	4.483448965	4.492851257	4.625886742	4.412925296	4.536021088	4.442171817	4.4997881	4.541521103	4.554246892	4.64483701	4.483839271	4.497079947	4.441725119	4.514340323	4.53671249	4.564893853	4.435232762	4.614053883
APOC4	4.546744045	4.524868056	4.611298239	4.732029651	4.52853332	4.594194224	4.653825066	4.647008381	4.601732204	4.541355892	4.646814608	4.663407709	4.672743627	4.705126266	4.62526443	4.809354332	4.632856572	4.506277694	4.510125026	4.673081555	4.626253639	4.679951727	4.761342582	4.659724948
APOD	8.596589427	7.110143614	6.357443074	7.501560011	5.544655835	8.462121937	5.872648074	8.282398183	7.157534132	6.349515895	8.469522269	6.27613149	8.293148104	9.019381936	8.526544365	7.824287411	9.092856494	9.504401518	9.680121077	8.476337019	9.131853077	9.311797515	9.751434064	8.052014246
APOE	9.10661133	7.475397657	7.993581291	9.111301601	7.244337986	8.956464414	8.165605058	9.437285309	7.77481337	8.411075036	8.500678814	8.68183978	10.21834831	9.570782909	9.816349909	10.0403215	9.840030645	9.978230624	9.656201955	10.25012612	9.62916688	9.921072025	9.724661501	9.150732298
APOF	4.712395206	4.520209275	4.455827784	4.574247592	4.533443525	4.622607232	4.596680209	4.669350061	4.591647696	4.473435422	4.564495136	4.608028825	4.686028895	4.554823651	4.728409342	4.657551388	4.606179259	4.666533897	4.639438091	4.566666584	4.498664835	4.547907039	4.522955479	4.878052203
APOH	4.46283975	4.409506779	4.401579118	4.41867091	4.439866586	4.430687486	4.445332678	4.449032911	4.485273723	4.41834264	4.484560347	4.490327497	4.452565227	4.547630679	4.370060299	4.41867091	4.457303271	4.514118854	4.442607046	4.515358862	4.491044963	4.473913945	4.489439679	4.473629948
APOL1	4.520844124	4.615609719	4.706637959	4.910151788	4.655624786	4.643890758	4.671215992	4.660068866	4.717993644	4.691452658	4.699459899	4.705259285	4.529265659	4.446463125	4.564949392	4.529761238	4.610592495	4.476537012	4.701455401	4.548808758	4.592159019	4.621027852	4.490793183	4.465748066
APOL2	5.666501133	5.653770555	5.698825065	6.372237337	5.534043255	5.45496315	6.23545267	5.508628631	5.612378481	5.558330162	5.376758929	5.894844456	5.51293658	4.911710916	5.765191866	5.272155147	5.219588721	5.391181639	5.061940189	5.166392101	5.076229676	5.269102645	5.252289825	4.882907238
APOL3	6.657745996	6.830441931	6.885422907	7.371088864	6.174613653	6.559562042	7.040042576	6.292738946	6.789373121	6.228746242	6.7064338	7.359827791	6.23169901	5.993782406	6.364462827	6.306025418	6.01370776	6.051095116	6.292381671	5.950649549	5.890034044	5.995586107	6.026697132	6.430111287
APOL4	4.540673771	4.623018072	4.648194411	4.508574869	4.57085639	4.64483701	4.598693292	4.639859317	4.577922699	4.56542674	4.527870908	4.526364085	4.602844744	4.554886384	4.60224752	4.582589326	4.608820002	4.499566138	4.782159416	4.505193859	4.629649667	4.606337167	4.540201238	4.714160115
APOL5	4.580703676	4.46410135	4.473814676	4.553931283	4.5270041	4.528726828	4.597434526	4.689249678	4.535445172	4.563074555	4.496177995	4.475423959	4.508958886	4.576055098	4.608277889	4.518513817	4.628963806	4.578042833	4.595507551	4.576884347	4.568337775	4.48685165	4.67067399	4.565607916
APOL6	4.738013588	4.680223688	4.669384274	4.635901682	4.598223469	4.708256398	4.549783142	4.553994123	4.592829122	4.781160441	4.681093245	4.742271892	4.60291469	4.7053698	4.866006827	4.622032201	4.588030962	4.738948882	4.654144026	4.734217584	4.566680245	4.588067929	4.555694783	4.674515766
APOLD1	6.115730632	5.392111001	5.632504744	5.683603295	5.722109003	5.450409213	5.04331692	5.184112422	5.552932985	5.110752801	5.464479362	5.214522721	5.22722881	5.449090897	4.947581632	5.321561956	5.467771458	5.645842725	4.872757263	4.978607775	5.160228007	5.055280084	6.046513849	5.004611053
APOM	5.469368521	5.682040306	5.394934382	5.556281064	5.7297236	5.703378261	5.459962855	5.571156593	5.438925007	5.521604803	5.955980772	5.477285512	5.376917973	5.661464594	5.63735829	5.357696904	5.134209576	5.93327364	5.735759912	5.804798535	5.914699194	6.09084281	5.713756313	5.02750661
APOO	5.99097228	6.6294001	6.75384817	6.944401979	6.819489046	6.508196955	6.707432041	6.118240128	6.8004709	6.982773451	6.278692509	6.21097626	6.030763128	6.12574869	5.634612068	5.904409676	5.927551632	5.84491626	6.069508714	5.686250468	5.99097228	5.666019267	6.114601304	5.536917648
APOOL	5.736607392	6.257786662	5.860898749	6.080368176	5.967869313	5.466763461	6.179443391	5.877787366	5.907676075	5.758998977	5.86111361	5.878062397	5.778512506	5.835571209	5.913213012	5.461678612	5.768021039	6.34436204	5.634735369	5.9819585	6.025141161	5.490800361	5.834491422	5.99349156
APP	6.528021234	6.776599575	6.831984051	7.326309476	7.212450007	7.083960965	6.659531376	6.641315802	6.801587598	6.922933975	6.420102696	6.18901468	5.60540003	6.457184496	6.415515556	5.707833911	5.867901467	6.170530753	6.495147899	5.71151917	6.356084	6.365320168	6.116852274	6.423814377
APPBP2	7.94574511	7.722253293	7.304622615	7.528914811	7.006543362	8.274445587	7.747159795	8.285338447	7.844256656	7.746205962	7.695362534	8.07485246	8.403289619	8.279095584	8.717116197	8.618815108	8.383804989	8.699280589	8.539527352	8.922241856	8.512806258	8.524168194	8.647001894	8.392591558
APPL1	7.177052525	7.127830715	6.973332114	6.820551884	6.825974707	7.062491535	7.038316883	7.337460286	6.840154052	7.061877544	7.258843308	7.156399783	7.633794951	7.290061607	7.359117534	7.875172572	7.823016076	7.780727945	7.69649681	7.549055835	7.517605402	7.395450202	7.478073543	7.431246348
APPL2	9.49318144	9.205389878	9.025663898	9.020670941	8.643366029	8.891950705	8.68183978	9.415186916	8.721303985	8.591436262	9.085524245	8.828139241	8.724961948	9.025663898	9.158558851	8.862615466	9.019381936	8.951482388	8.959191791	8.844146152	8.749793896	8.694874616	9.32158411	8.801785102
APRT	8.603504987	8.856912962	8.446128365	8.828749039	8.742977641	8.495547172	8.57102422	8.685384832	8.621470738	8.726828356	8.943214054	8.41780009	8.260347607	8.557031259	7.63887725	8.087688506	8.437118644	8.000169214	8.089976791	8.105087483	8.073668253	8.024766584	7.908290777	8.101429997
APTX	8.076172973	8.182383271	8.461059637	8.066067739	7.961207424	8.129826284	8.332897152	8.059464432	8.302492736	8.289878024	7.971347041	8.33687303	8.355860659	8.09042706	8.517235213	8.39213989	8.562679934	8.139010433	7.981345384	7.985732351	7.81019267	8.294075506	7.94574511	8.459781796
AQP1	5.798382051	5.601496128	5.378214291	5.208492787	5.378214291	5.612152528	5.016187099	5.846367248	5.629988352	5.697597007	5.513138626	5.547858993	5.447117706	5.652306186	5.614599601	5.320239355	5.953227548	5.943728607	5.557211021	5.779358336	5.912913391	5.592170835	5.82423117	5.278950892
AQP10	4.50336115	4.553333907	4.52608079	4.486860259	4.494954714	4.641381548	4.507853698	4.544469804	4.569891274	4.591355823	4.719551004	4.642777956	4.547271882	4.619675437	4.638474421	4.666478778	4.858365075	4.661142828	4.487095756	4.583603963	4.666159044	4.694506059	4.591873892	4.534767319
AQP11	4.595232582	4.593996106	4.513743856	4.613574051	4.660437412	4.58348394	4.59489483	4.712665464	4.735536424	4.595499538	4.582195175	4.558377757	4.608763523	4.491120016	4.907360975	4.59109499	4.711905992	4.546416671	4.572175716	4.659583343	4.707315985	4.635596329	4.596539431	4.673668665
AQP12A	4.627563506	4.628693676	4.609803444	4.694599471	4.660502727	4.541739932	4.535020822	4.671869012	4.790600973	4.586433867	4.724421905	4.551972607	4.517326176	4.515766294	4.630514543	4.484198469	4.680322934	4.674184309	4.655230315	4.549313723	4.543367241	4.650562965	4.738185687	4.53178163
AQP12B	4.473685897	4.619030438	4.460661728	4.439310174	4.504628508	4.61669346	4.563459567	4.486433997	4.488686188	4.495656273	4.692505999	4.490402727	4.765774077	4.624286815	4.488063573	4.673810614	4.432746494	4.778342018	4.590006728	4.842913571	4.62940068	4.498831695	4.57183609	4.550228892
AQP2	4.526429928	4.591120233	4.425331541	4.624903517	4.718671256	4.474059865	4.427249451	4.541814827	4.521769278	4.506492695	4.560340452	4.587904677	4.528570304	4.575534514	4.532282265	4.516454502	4.640192044	4.570673987	4.538153101	4.595884517	4.567342148	4.476150235	4.542653894	4.704559615
AQP3	8.507084639	8.742977641	8.65221027	8.405143737	9.160003865	8.542577899	7.670148264	7.922531457	8.314758804	7.96981209	8.979925125	7.282777562	8.049739896	8.349175038	7.749157357	7.753934701	8.228959455	7.594411775	8.006151345	7.700702203	8.685975209	7.889611404	7.692962725	7.703544929
AQP4	4.519492601	4.507625185	4.606558836	4.436748606	4.696124134	4.563529492	4.555848114	4.526804507	4.454809327	4.55684731	4.495845008	4.537067132	4.507782367	4.569311113	4.557221824	4.497158607	4.459246647	4.541123816	4.481313071	4.527878783	4.501579901	4.457540772	4.440546865	4.55050384
AQP5	4.465148885	4.684087215	4.474495655	4.422058381	4.560061604	4.446463125	4.471384553	4.493350422	4.472277504	4.490544311	4.496849599	4.46519446	4.448903394	4.473206398	4.459858435	4.443653323	4.469584632	4.440659775	4.443653323	4.405683906	4.4273474	4.416321117	4.534255081	4.470686047
AQP6	4.53958447	4.587579458	4.602304318	4.503013805	4.768236095	4.540027132	4.578902939	4.472888013	4.713679843	4.563444134	4.634833339	4.547198093	4.598125606	4.636752012	4.574704517	4.559518492	4.45995507	4.581545937	4.586124824	4.595647905	4.507058489	4.612186405	4.645679579	4.546301183
AQP7	4.633791229	4.643851626	4.624997489	4.617815339	4.530076303	4.699625406	4.58740717	4.590151715	4.496325497	4.720628863	4.62758602	4.593399805	4.632225601	4.748962251	4.578894546	4.709040223	4.497562325	4.664754696	4.571455415	4.569596932	4.493660844	4.573707893	4.544727566	4.572562145
AQP8	4.703271245	4.746563397	4.558080636	4.662010228	4.594116579	4.820430638	4.509597497	4.525978643	4.595605401	4.535816103	4.709145776	4.976110868	4.591639125	4.499745873	4.58492526	4.680649758	4.584427704	4.936546763	5.164536913	4.854172485	4.796549735	4.837396721	5.213388716	4.635080134
AQP9	7.101624176	6.007716178	5.833986118	5.236448495	5.04470386	6.414404562	5.572238224	6.459330879	5.472218513	5.733804442	6.89250957	7.250716708	7.60402644	8.162830474	5.901337104	6.65463628	7.012221574	6.819175305	7.886170191	7.313330389	7.324667211	6.888815884	7.055635511	6.951823398
AQR	7.658337909	7.498975771	7.722638432	7.507507138	7.506382036	7.442888439	7.647102208	7.31563302	7.586259562	7.577256828	7.35780805	7.528518088	7.205041307	7.507930001	7.361361114	7.309994137	7.253510978	7.025183305	7.536622785	7.261422447	7.440988892	7.114144149	7.39128678	7.413283415
AR	5.807297915	5.141233684	4.983281492	5.061693968	5.147151627	6.036389212	5.794318206	6.731370228	5.194051361	5.107719891	5.941927851	5.753119433	6.052640071	5.521859318	6.001969463	6.387286892	6.00467488	5.444165557	6.19784842	5.974806249	5.69369019	5.972880156	5.97041209	6.109517281
ARAF	8.705076819	8.747897057	8.53590723	8.476337019	8.524634921	8.700271533	8.660032531	8.782304594	8.635095871	8.518700562	8.864478976	8.715789779	9.007512022	8.730020926	9.062338111	8.897055256	8.795465629	8.766501597	8.736087845	8.967513869	8.94753976	8.882345714	8.83506758	8.83506758
ARAP1	5.592916185	5.539751784	5.488767525	5.307457949	5.893481067	5.490350763	5.69655884	5.854690921	5.714278271	5.748920322	5.613077627	5.67874904	6.160473613	5.713033471	6.345208781	6.054611607	6.315424916	5.840011913	5.906890779	6.020670946	5.732804063	5.843631787	6.341392878	6.012607385
ARAP2	6.858204901	6.637380532	6.782024823	6.129249901	6.686807248	6.918578581	7.088083891	6.740943636	6.719246024	6.203724056	5.985316874	6.441304705	6.33779253	6.881101048	7.01935099	6.205188391	6.475596076	6.955598052	6.759836893	6.54938418	6.470040972	6.564175633	6.836989407	6.950966441
ARAP3	6.418466979	5.672365598	6.466354724	6.70464968	5.910606521	5.739688696	6.614365053	6.357443074	6.935153038	6.951823398	6.327014604	6.095757589	6.49339219	6.14342401	6.766379959	6.498055959	5.891644664	5.87587703	5.573174419	6.305306132	6.183199703	6.267520089	5.807297915	6.146335909
ARC	4.508284101	4.578976263	4.683614219	4.630030263	4.79857343	4.543581702	4.594381396	4.682050281	4.54092724	5.121912854	4.59923735	4.634166621	4.562499132	4.561659301	4.640868848	4.604483826	4.569234607	4.697341704	4.539095403	4.752663504	4.551996389	4.525398903	4.542057361	4.553318445
ARCN1	8.703553749	9.061074537	9.375900682	9.111982389	9.079817445	9.193687832	8.963819489	8.862003973	8.993875951	9.190515256	8.611731449	8.557031259	8.339201176	8.828139241	8.462121937	8.523022397	8.503606921	8.460419768	9.136816306	8.368147033	8.891433059	8.697631236	8.986758357	8.627616362
AREG	4.613523004	4.575282902	4.436446584	4.491158681	4.492679589	4.533268844	4.628269099	4.43616996	4.565471788	4.537173159	4.524048519	4.473435422	4.511834078	4.603457764	4.418124529	4.440773828	4.475592728	4.550274105	4.429893816	4.449373539	4.503162709	4.546016964	4.433161877	4.550881822
AREL1	4.570381218	4.6126265	4.555914545	4.581176947	4.542193071	4.482372288	4.552319274	4.554995158	4.557054613	4.547347739	4.666710243	4.427539066	4.482312629	4.529341699	4.562499132	4.571391274	4.492491748	4.46227456	4.644288983	4.548734638	4.566308009	4.478787804	4.524584725	4.643596383
ARF1	9.80819353	10.35442582	10.46064051	10.34051396	10.52585864	10.19392142	10.0812619	9.972934188	10.23517426	10.41697883	10.254	10.21298145	9.860938817	10.09669729	9.469893795	9.768281489	9.956329395	9.957403621	10.22237549	10.04483923	10.19264614	9.907177831	9.962284695	9.724661501
ARF3	6.886059955	7.624647163	7.478073543	7.747159795	7.306105897	7.400705917	7.398707514	7.060840462	7.343520397	7.693625943	7.614612024	7.606720572	6.581534161	7.038651928	6.196681553	6.634617776	7.211786817	6.646701914	7.186936873	6.60490945	6.983106505	6.7697107	6.859138845	6.790259035
ARF4	9.156672216	9.765653187	10.17643537	9.731741999	9.952307903	9.520746164	9.494717195	9.252787219	9.648774872	9.818141185	9.381738967	9.479425734	8.77446048	9.203160725	8.618815108	8.993217192	9.149380018	8.925543463	9.014389995	8.900321608	9.200653046	8.902866855	9.078594461	8.603504987
ARF5	9.020670941	9.016358753	9.150156276	9.162512586	9.174586048	8.969711838	9.082585523	9.063820484	9.069918883	9.154850367	9.280304798	8.99729949	8.732180037	8.998618606	8.603504987	8.6252987	8.788189251	8.712671648	8.873381903	8.87479099	9.007512022	8.806060755	8.761790625	8.630188466
ARF6	4.651316218	5.009234805	4.919138727	4.742824978	4.971831373	4.76349699	4.685918018	5.068464711	4.803892711	4.806372175	5.087505631	4.813319076	4.61924142	4.67902503	4.622634579	4.761971768	4.745692091	5.019956499	4.885798031	4.600872142	4.903475981	4.603302098	4.564089449	4.607699112
ARFGAP1	7.235872611	6.48381671	6.770586951	6.683416141	6.648277293	6.809157224	7.012509695	6.659837442	7.044081854	6.656854196	6.903887438	6.726619826	7.23138308	6.836051568	7.633794951	7.219164836	6.984831379	7.281614627	6.835722839	7.299372385	6.956927842	7.368655486	7.05738462	7.101624176
ARFGAP2	8.613859075	8.272698372	8.151580345	7.917798964	8.234523407	8.220669654	8.288465235	8.304760919	8.202798461	8.125899167	8.544574904	8.459328734	8.550959537	8.531059055	8.634032431	8.575173638	8.687087895	8.642934506	8.461650167	8.764782141	8.858131139	8.737761076	8.822583103	8.659357306
ARFGAP3	7.123545002	6.771263756	7.35284675	7.116792438	6.936876798	7.311452643	6.865378386	7.394782389	6.720620291	7.111735052	6.4092143	6.71356503	6.79721997	7.271120093	6.832948339	6.958419219	6.716720537	6.79670972	7.272833809	6.79384706	7.239564632	6.975401496	7.317732008	7.33882562
ARFGEF1	8.179830487	8.09224863	8.163201007	8.296673268	8.049739896	7.908290777	8.09540937	8.434070392	7.997622261	7.865255724	7.691521486	7.946637411	7.952477323	8.150130236	7.827340895	7.919090559	7.703881227	7.899147729	8.124382896	7.925618262	7.89708085	7.651447399	8.018428772	8.3090361
ARFGEF2	5.327714968	5.932368919	6.248622408	5.840547591	5.983100714	5.377184289	5.676236863	5.236448495	5.540986064	5.961997359	5.717526207	5.518281694	4.634805674	5.138643579	5.018537543	4.829819063	5.026036743	4.883881343	5.319874463	5.137845452	5.254581591	4.963195738	5.10276024	4.936651551
ARFGEF3	4.53361254	4.656584753	4.650357963	4.672062685	4.600677953	4.65410091	4.863273469	4.701101661	4.632500229	4.671885536	4.614933004	4.578449697	4.676190278	4.639792498	4.635596329	4.847452345	4.64266019	4.740947544	4.622185524	4.829571826	4.656611516	4.666250826	4.790943183	4.728234613
ARFIP1	6.531879265	7.024147632	7.466420926	7.195026828	7.301437355	6.958419219	6.754207125	7.281204671	6.85193528	7.218158634	7.023125941	6.933902412	6.911070681	7.680306282	6.996898379	6.878600659	6.786557273	6.480181552	7.132838956	7.050921112	6.992865729	6.866464758	6.803989008	7.409789367
ARFIP2	4.666391625	4.760727573	4.879349242	4.952777546	4.782391321	4.712620609	4.648467247	4.805022644	4.758489506	4.812946323	4.784465822	4.811086298	4.825978266	4.533640098	4.846062224	4.708622833	4.707275259	4.762611178	4.891417359	4.66680308	5.040361921	4.584781315	4.768356135	4.694980113
ARFRP1	4.873312678	4.760209559	4.924250311	4.780247341	4.778930342	4.657591744	4.769702425	4.521142425	4.715532442	4.745940976	4.764156646	4.491992518	4.558409754	4.597066977	4.528841467	4.728795073	4.705126266	4.570253203	4.556319672	4.60291469	4.766754655	4.720024214	4.61751736	4.831913543
ARG1	10.07793778	11.02059274	11.16227006	10.21703896	10.63280172	9.138720732	10.89641941	9.887913413	10.8470888	11.22132498	10.7781849	10.93053789	8.593522571	9.754219729	5.568653932	8.664775811	8.739093935	9.161070818	8.917252943	8.314229722	9.242115077	6.897905614	8.819514046	8.139482614
ARG2	4.53178163	4.856299122	4.93150772	4.698475387	5.08633003	4.605733871	4.922674452	4.646463713	4.981317684	5.107255536	4.677426113	4.752968002	4.640420288	4.641232802	4.643977171	4.735736118	4.693125637	4.811295772	4.697418361	4.581145805	4.616735293	4.610705261	4.672898106	4.585497733
ARGFX	4.587110818	4.563758057	4.492047523	4.469474532	4.549983909	4.54638687	4.461837806	4.423462658	4.481039367	4.497625911	4.513450019	4.44109823	4.512495372	4.483295507	4.486236911	4.561085136	4.533086211	4.449991636	4.535384101	4.505340533	4.481357822	4.479852638	4.520875785	4.543616132
ARGLU1	11.05952013	10.57632643	10.34483931	10.53129013	10.44685034	10.95936087	10.55915194	11.40136773	10.44685034	10.29173464	10.32284977	11.12388349	11.16515882	11.04206744	11.58434518	11.67161346	11.06264706	11.37451699	11.38554233	11.63599731	11.13651143	11.28530518	11.65329605	11.4340013
ARHGAP1	8.808833195	8.99729949	9.111982389	9.124976939	9.024240543	9.035704777	9.194317228	8.793816777	9.158558851	9.232581496	9.228094758	8.910938011	8.526088139	8.86597275	8.578588907	8.520642227	8.779518581	8.978712517	8.863877694	8.819514046	8.983219959	8.869123013	8.752212372	8.399234813
ARHGAP10	7.241576849	6.781277674	6.611564356	7.167058469	6.694523184	6.596684562	6.732184263	7.052739917	6.483507491	6.926031178	7.008231993	6.958187213	6.98798229	6.930204221	6.789074467	6.777392718	6.865028465	6.886059955	6.921174951	7.029443397	7.180800135	7.004796465	7.019712445	6.815528261
ARHGAP11A	4.567802356	4.610798338	4.823007905	4.683268326	4.671431731	4.669350061	4.595184408	4.572755379	4.662952928	4.711612373	4.583733565	4.63765473	4.881776871	4.684615362	4.724875215	4.691621644	4.555234487	4.573768803	4.748738108	4.648881255	4.695049189	4.820995511	4.76115201	4.613960806
ARHGAP11B	4.617205734	4.641887256	4.608982806	4.550313099	4.59098137	4.687555904	4.635740691	4.59957686	4.843829906	4.654343841	4.6772491	4.602765236	4.700954877	4.805281246	4.704580463	4.593678639	4.542703318	4.549835789	4.738683882	4.505582943	4.64492705	4.678620664	4.639368529	4.652974302
ARHGAP12	6.756795173	6.377629144	6.491160834	6.452896701	6.580735013	6.61129048	6.14169969	6.677641779	6.226543521	5.964271794	5.739243348	6.07568773	5.952967447	6.692163686	6.484117049	6.124275488	6.240640826	6.567366983	6.634325192	6.485043426	6.853508679	6.503283698	6.7697107	6.688832737
ARHGAP15	5.411571565	5.621345021	6.006907879	6.500005599	5.429530471	5.35712768	5.58684333	5.391876343	6.357704654	5.840547591	5.632194925	5.708242888	5.525363039	5.349268024	5.18032835	5.365865515	5.800029952	5.310704938	5.715335582	5.549722363	5.672700241	5.730727321	5.53093834	5.086594585
ARHGAP17	8.930313406	8.717116197	8.90967084	8.909094528	8.507658183	9.045366606	8.966321451	9.048931467	9.076351775	8.894527855	8.647469098	8.939589449	9.114910095	9.189117725	9.208753486	9.254346047	9.157370611	9.168491502	9.056219641	9.470837924	8.993875951	9.215419771	9.266040774	9.308036308
ARHGAP18	4.758776036	4.7102683	4.994840496	5.066060972	4.830846864	4.687235946	4.844885839	4.88623245	4.835507167	4.778673382	4.862490747	5.064106284	4.951100756	5.527325775	4.799533185	5.144498609	5.069642892	4.868568048	4.989580959	4.925536588	5.076351595	4.982433324	5.216427937	5.121300859
ARHGAP19	6.546900083	6.19450958	6.124845999	6.352923329	6.601392799	6.160841785	6.060160285	6.596431479	6.026959761	6.048968025	6.850964353	6.1601953	6.051519419	6.274095344	6.341392878	6.610672655	6.390514793	6.166287943	6.459030604	6.344616484	6.457960242	6.316308219	6.218118164	6.793530652
ARHGAP20	5.16205144	4.789967988	4.837267145	4.657303223	4.555171232	4.758422289	4.7785179	4.739750086	4.682402432	4.685049564	4.640880013	4.615883394	4.825374711	4.621669765	4.757093796	4.912732222	4.690149251	4.834746024	4.635887123	4.684391115	4.786660356	4.421249366	4.700552823	4.71384912
ARHGAP21	8.98850944	9.140003537	9.40662668	9.034156705	8.859660353	9.198317322	8.983219959	9.079194492	8.985246465	9.136097211	8.793210187	8.994571499	9.368766873	9.156182042	9.452530067	9.537741083	9.356489882	9.349832516	9.311797515	9.454954413	9.254346047	9.382484219	9.419436219	9.427114217
ARHGAP22	5.658771462	5.506528942	5.211795319	5.488767525	5.529572944	5.12247882	5.219722115	5.649828716	5.814397712	5.411974127	5.503162797	5.691006523	6.20330504	5.818862934	5.844386672	4.970969245	5.791229937	5.861916845	5.682310847	5.468359012	6.347355809	6.198394667	5.792952315	6.128073471
ARHGAP23	10.22237549	9.854047877	10.19264614	10.0859823	9.753415703	9.731741999	10.0859823	10.01638596	9.891816415	10.26776994	9.996223251	9.991662373	9.743973657	9.913912447	9.221968083	9.658942857	9.531789539	9.87808353	10.15566664	9.918839835	9.753415703	9.725527981	9.748755085	9.410591179
ARHGAP24	6.385897356	6.343180242	5.376917973	5.657467779	5.719471149	5.934918759	5.67028442	6.314557616	5.862158554	5.558890494	5.603312472	5.822815328	5.595268615	6.486626951	5.665040364	5.649619129	5.965144136	5.811338954	6.112769375	5.891351051	6.135595756	5.687866961	6.38457905	6.14169969
ARHGAP25	4.939649432	5.357286347	6.297259776	6.974368824	5.596179288	5.459648405	5.872886728	5.473338277	6.215803526	6.71356503	6.051519419	5.804520551	5.191619337	4.977802616	5.547367022	5.672365598	5.106859841	5.041928329	5.061693968	5.277211163	5.399063586	5.619328756	5.216146385	5.969286661
ARHGAP26	4.665385346	4.611600238	4.62434309	4.600796014	4.625628152	4.588427458	4.509148292	4.605782509	4.525599017	4.607872253	4.702895409	4.569361028	4.513232973	4.799761725	4.673883861	4.491503469	4.709350525	4.590330269	4.66923197	4.555024561	4.583613005	4.739077907	4.580761754	4.628323294
ARHGAP27	5.959987341	5.589934222	5.560226251	5.709733698	5.943728607	5.544420963	6.084728044	5.582623355	5.613667958	5.70905699	5.870381914	5.641407476	5.746102482	5.520149567	5.590489129	5.609591201	5.36728814	5.469904347	5.522047357	5.90248358	5.737070734	5.741108159	5.729999496	6.162043379
ARHGAP28	5.429740247	5.666019267	5.397503726	5.975080933	5.419418657	4.921480249	5.618933551	5.326325527	5.172946905	5.51972472	5.030294712	4.858594281	4.87379284	4.656357394	4.900869918	5.000744793	4.873978518	4.751476685	4.879288035	4.723888593	4.843120218	4.659952769	5.047639787	4.708205499
ARHGAP29	4.711419443	4.578813598	4.692935609	4.526864261	4.589790042	4.631643547	4.572762576	4.715262971	4.541777525	4.714310918	4.636539587	4.723137441	4.492266613	4.719904389	4.609308845	4.595765535	4.618008997	4.667159837	4.86333794	4.717460822	4.638623745	4.69191037	4.697890231	4.624974991
ARHGAP30	8.134913743	7.856682331	7.027405751	7.21784943	7.624647163	7.446144041	7.088377014	7.532978594	7.115183413	7.038651928	7.450087778	7.773603449	7.191458642	7.113137594	6.84805092	7.15515566	6.803051838	7.678023975	7.999677098	7.998496835	8.136379099	7.506042933	8.016249568	7.231655658
ARHGAP33	8.844725521	7.9207744	6.824707201	7.375352644	6.558927225	7.691521486	7.070625239	8.656623364	7.481593334	7.119230138	7.979161498	7.73421652	9.203160725	8.226522141	9.611221496	8.922241856	8.634585894	8.98264694	8.126914782	8.513809713	8.421932054	8.76841128	8.23703416	9.170475894
ARHGAP35	4.462923261	4.529693421	4.575402954	4.63993997	4.740559285	4.648154672	4.711400204	4.595523388	4.555267322	4.629265857	4.726798656	4.620461607	4.546788818	4.557257237	4.437012784	4.517688472	4.599457752	4.454644028	4.481726705	4.58404832	4.522056643	4.438120392	4.572447894	4.631176505
ARHGAP4	5.732804063	5.594072251	5.930413706	5.972880156	5.574491345	5.481427816	5.435073704	5.428886465	6.067567754	5.831678853	5.733038454	5.891351051	5.735567653	5.10698716	6.056390519	5.822581135	6.002201286	5.596179288	5.394934382	5.997696013	5.652042899	6.196681553	5.43120675	6.139062019
ARHGAP40	4.629964886	4.539983487	4.620655608	4.552468893	4.526429928	4.558377757	4.544362524	4.548593347	4.532019574	4.590947121	4.552109069	4.55633391	4.704559615	4.700662654	4.659964519	4.530975472	4.66029312	4.555529457	4.662258465	4.561107952	4.54522082	4.68921276	4.767887393	4.56834626
ARHGAP42	4.737331985	4.977385473	4.707296536	4.55851199	5.16176641	5.049675409	4.716176106	5.094921571	4.715128364	4.549097029	4.710843286	4.968010161	4.89045367	5.115706672	4.910151788	5.115846608	4.917666096	5.239643804	5.664782917	4.938970922	4.990075648	4.730719416	5.302598659	5.4106204
ARHGAP45	5.093815467	5.429309422	5.257133153	5.688992952	5.184431386	5.182654147	5.389748654	5.350669877	5.311864552	5.213842681	5.298124206	5.364531895	5.888441312	5.255263937	5.53093834	5.610133414	5.474251028	5.673135163	5.120673638	5.446036583	5.454781808	5.777458085	5.402574569	5.342457475
ARHGAP5	4.955483493	5.774692271	5.178256498	5.45955809	5.350495397	5.256618948	5.14396322	5.228313191	5.095872716	4.866412511	5.177652406	5.058579058	5.307457949	4.929367469	5.004002271	5.022172937	5.224924976	5.14035316	5.540773209	5.704182028	5.434815	5.058410493	5.082212166	4.801939649
ARHGAP6	4.534688066	4.545391239	4.79761349	4.729390931	4.614761765	4.633791229	4.595338749	4.656489527	4.641232802	4.650948994	4.560347968	4.58388229	4.610397667	4.592188075	4.616510584	4.463150654	4.605425537	4.64324258	4.614535545	4.549740807	4.645302871	4.687305762	4.607196909	4.67524911
ARHGAP8	4.622782311	4.594824229	4.546294323	4.542826181	4.912732222	4.509721218	4.607521772	4.70891799	4.598439398	4.547445317	4.522324303	4.548785925	4.561978233	4.648731464	4.584645173	4.512283058	4.51620087	4.661401248	4.650879528	4.599448962	4.558697931	5.013466045	4.641196441	4.555640944
ARHGAP9	5.698327046	5.768021039	6.620554853	6.441913779	5.763171987	5.811579611	6.320858155	5.566203406	6.548205709	6.409800463	5.937734995	6.205188391	6.289260805	5.834246795	6.078656519	5.716844607	5.949507363	5.553467756	5.426915943	5.718574396	5.600976969	6.21097626	6.043312748	6.300085295
ARHGDIA	8.930932563	8.862615466	9.310129813	8.859660353	9.175887246	9.026848857	9.33963464	8.773282968	9.026848857	9.123786367	9.160003865	9.077073833	8.859660353	8.539527352	8.649462547	8.867862425	8.873381903	8.865536319	8.750461408	8.636821006	8.899138374	8.772303336	8.766034255	8.757919474
ARHGDIB	10.16683622	10.57078384	10.94643357	11.08050961	11.12388349	10.99738054	10.87757366	10.39377326	11.32257946	11.08050961	10.57796224	10.77205759	10.84922216	10.74621022	10.95125251	11.02544043	10.76188541	10.67636012	10.64665347	10.76188541	10.66542546	10.84285612	10.78012106	10.95572811
ARHGDIG	4.609868501	4.727508203	4.76892892	4.869816742	4.782367151	4.640846383	4.797002508	4.712561996	4.875201299	4.762669098	4.661817685	4.674837009	4.699722976	4.611953658	4.922935974	4.939567551	4.851350246	4.896212209	4.76677258	4.856362754	4.80024948	4.98636384	4.951843453	4.776787576
ARHGEF1	5.185068175	5.368299469	5.501754861	5.318999533	5.355756207	5.376362802	5.661464594	5.378002209	5.634314683	5.584742977	5.291099471	5.603986918	5.348519998	5.214843388	5.842837328	5.566924718	5.482115623	5.601935952	5.469904347	5.514316282	5.425145241	5.345240942	5.355313589	5.402574569
ARHGEF10	7.903131962	7.503350243	7.457609941	7.213514178	7.150912956	8.199057802	7.329485125	8.284829062	7.003115291	7.131402663	7.544365257	8.256778748	9.224604744	9.024240543	9.097756911	8.757919474	8.965126131	8.888733335	8.998062357	9.280987919	9.098602417	9.312728022	9.315013199	9.400953781
ARHGEF10L	5.472218513	5.288826523	5.049344671	5.617203181	5.324270193	4.9422445	5.209808366	5.202595382	5.235033051	5.190560664	5.263091108	5.231473862	5.154256499	5.745177006	5.071019578	5.170941462	5.251734842	5.175920793	5.122183384	5.543105732	5.071728934	5.292436299	5.180395697	5.45753786
ARHGEF11	5.060689541	4.676439239	4.879901709	4.76782466	4.879901709	4.760297744	4.777097374	4.879031741	4.916328799	5.195691188	4.828851174	4.871055583	4.774435201	4.687077863	4.805367603	4.843066389	5.136973271	4.615050784	4.803848317	4.868759599	4.884305733	4.69713557	4.756924282	4.735458934
ARHGEF12	6.977958994	6.865028465	6.489545352	6.208896572	6.14342401	6.718002101	6.469364227	6.96617191	6.624646161	6.176165427	6.863876682	6.958980433	7.786844799	7.394782389	7.392553269	7.411266938	7.197557163	7.470800515	7.537209314	7.491181049	7.276088029	7.338046249	7.424263907	7.356373506
ARHGEF15	4.517294349	4.532632929	4.785663499	4.547181825	4.498329664	4.564058246	4.471497989	4.691161775	4.614484891	4.615891917	4.539630189	4.49810309	4.56803153	4.645072612	4.646260532	4.70026007	4.608290835	4.507950264	4.590989361	4.691161775	4.655462635	4.706813117	4.636298512	4.708898414
ARHGEF16	7.632686323	6.466677459	5.51293658	6.249543768	6.826250672	5.961694582	6.29150297	6.521907718	6.089410831	6.755809417	7.302516547	6.801110051	7.11883483	6.415846845	7.326309476	6.87620045	6.857436896	6.6294001	6.332084144	6.397917406	6.541031924	6.321895915	6.400582231	6.833565487
ARHGEF17	5.098196201	5.231115832	5.238826526	5.086827937	5.164710039	5.021331761	4.874112683	5.05400409	5.122624796	5.168851216	5.248521526	4.968862043	5.626906552	5.262010025	5.155139878	5.154424766	5.142789809	5.025121363	5.365268546	5.220362848	5.104317452	5.289036975	4.97317918	4.914733368
ARHGEF18	9.234821258	8.918449853	9.052968635	8.948598463	8.800723198	8.835641395	9.14212942	9.180872427	8.88462353	9.083534692	9.039682293	8.876542366	9.319795725	8.933182802	9.155591535	9.184421657	9.07064089	9.121672077	9.132560442	9.238509264	9.100610822	9.168491502	8.893251146	9.231124173
ARHGEF19	7.730587121	6.990196661	6.91037602	7.791392418	7.39128678	6.900926481	7.569277221	7.661405217	7.480381793	7.836966086	7.561349378	7.086408945	8.005125021	6.807674811	8.285338447	8.05437326	8.045432609	7.868300761	7.667374212	8.254244037	7.650302357	8.238742008	8.072776167	8.114110136
ARHGEF2	8.486227408	8.181083526	8.805436274	8.648037984	7.977923416	8.724328057	9.006067013	8.671074208	9.195171742	8.900321608	8.437118644	8.553584609	9.086825603	8.796078647	9.33963464	9.22880495	8.950408744	9.081945021	8.197201781	9.132560442	8.336363906	9.164412162	8.551981737	8.888733335
ARHGEF3	8.609954215	8.864478976	8.104115083	8.744176673	8.433587777	9.042504264	8.81099693	8.964520355	8.612238869	8.780612012	8.95867777	8.832750868	8.665430467	8.449816234	8.622036052	8.801785102	8.708586466	8.839514619	8.724328057	8.744176673	8.74899803	8.573490963	8.672505744	8.624052357
ARHGEF35	8.535454097	7.726917041	8.700271533	7.828470513	7.748721619	8.743655081	8.710293118	7.824714118	7.579322954	7.693318613	7.933054835	7.965880569	8.718916105	8.251295255	8.308542751	8.741273241	8.676668367	8.575640713	8.784226704	5.009333684	7.930399182	8.66928809	8.422878053	8.39832488
ARHGEF39	4.703765331	4.659417258	4.661448724	4.699586124	4.753925677	4.65715739	4.872602601	4.822536873	4.739208015	4.67902503	4.846564207	4.733511564	4.651680175	4.669022874	4.79262645	4.584482027	4.702319637	4.698039003	4.573850105	4.788691584	4.597360215	4.601394317	4.605584517	4.617916199
ARHGEF4	8.157242256	8.032218353	7.190505697	7.505235884	7.83269242	7.703096548	7.699564083	8.160534974	7.731823596	7.491588939	7.907473633	7.83269242	8.515639881	8.161463295	8.88740647	8.447226857	8.402768353	8.269523411	7.97021523	8.235054552	8.381013142	8.364405945	8.363835373	8.51769243
ARHGEF5	7.604911772	7.648731024	7.400010618	7.450087778	7.370671978	7.747609845	7.303543384	7.708187913	7.260252014	7.619295886	7.718889057	7.580689488	7.453191062	7.915056579	7.117189169	7.560340252	7.73421652	7.567777345	7.909908516	7.691216113	7.955393403	7.591549101	7.678801344	7.208793054
ARHGEF6	7.152847572	7.247199846	7.480701478	7.716014623	7.077940941	7.337054242	7.293827472	7.501560011	8.008795447	7.423456498	7.375352644	7.285264813	8.254244037	7.655188614	8.208257826	7.388776892	8.091767808	7.905694238	7.795398942	8.029877075	7.764862024	7.966921406	8.079403919	7.943052529
ARHGEF7	9.743973657	8.56872197	8.511808781	8.500248708	8.262175333	9.250537296	8.522505716	9.449117669	8.402248957	8.214937099	8.573945582	8.739093935	9.118026645	9.017496596	9.559067294	9.393889554	9.210421095	9.441979181	9.461551126	9.603157766	9.341970948	9.696747348	9.90547176	9.417836625
ARHGEF9	4.930336068	5.036043492	4.959003264	4.746905685	4.902242872	5.133542304	4.968438656	4.875158411	4.876038836	5.008761819	4.858420512	4.866964958	5.327349491	5.140077157	4.958688547	4.97897326	5.51293658	5.147464721	5.134209576	4.934775473	5.09392995	5.425315991	5.149958128	5.096475291
ARID1A	8.240191949	8.302019542	8.173708551	8.534338029	8.450625286	8.385807901	8.017558857	8.293148104	8.295482405	8.344272373	8.182868607	8.181429925	8.30376919	8.070107766	8.060831977	8.467210686	8.386197326	8.520642227	8.377095675	8.315286497	8.096372356	8.290772607	8.093567156	8.468573405
ARID1B	4.903055154	4.679475607	4.592641047	4.643507829	4.603059907	4.513813111	4.589180782	4.569823871	4.76949837	4.466574795	4.697959349	4.545877346	4.622154791	4.722760061	4.550631825	4.581646863	4.512340872	4.579858447	4.695086925	4.578096237	4.846127054	4.661781077	4.54530066	4.690826475
ARID2	6.405734273	6.444073148	6.358166417	5.915832167	6.469364227	6.841750648	6.206939126	6.928495045	6.10642897	6.310681668	6.123721561	6.87556881	6.427363513	6.747806723	6.247603656	6.964827643	6.397293184	6.620366826	7.217134091	7.179633632	6.980138001	6.389362399	6.825974707	7.271768842
ARID3A	6.441598592	5.947786797	5.63690848	6.02312107	5.447957125	6.051095116	6.052020793	5.817699522	6.300980237	6.100729429	6.265878534	5.878908159	5.879441212	5.811025862	6.19361022	5.949507363	5.846160599	6.676487819	5.304401742	6.177421691	6.113741586	6.015486065	5.81796391	5.979045092
ARID3B	5.895128863	5.870855966	5.414563906	5.565748345	5.37615856	5.972579208	5.682040306	6.113741586	5.82423117	5.203159272	5.857457086	5.624183712	6.414404562	6.070123735	6.643917926	6.632908143	6.360997488	6.169713519	5.870082122	6.767578456	6.404488727	6.336321449	6.364462827	6.379887607
ARID3C	4.607493928	4.609702267	4.615071879	4.596247933	4.491959656	4.7326582	4.584864584	4.704543296	4.747510309	4.651198078	4.708685211	4.629570235	4.620702876	4.55001815	4.523723695	4.649917594	4.543671758	4.634632698	4.628553544	4.476185413	4.577646897	4.626879189	4.609260232	4.550789602
ARID4A	6.270920228	5.597351587	5.325598475	5.835571209	5.470104443	5.915602581	5.730727321	6.219582001	5.580267316	5.559439188	5.752045601	5.966713977	6.817995126	6.417574011	6.93154348	6.42764171	6.453228696	7.071829321	6.741603394	6.368641394	6.83112135	6.828902588	6.914905208	6.600291631
ARID4B	7.988881115	7.088768579	6.959557089	7.04755612	6.853783595	7.407798528	7.564674151	7.871763109	7.398707514	7.25607494	7.094308228	7.805281493	7.845992266	7.609846972	8.370112024	8.210487346	7.920016731	8.321016868	7.854402771	8.007578539	7.826464446	8.302019542	7.858745632	8.341742182
ARID5A	4.652046402	4.538325366	4.576892233	4.581319339	4.784311101	4.655174316	4.660705644	4.633024044	4.592441646	4.73581256	4.609510033	4.71630463	4.592497655	4.799037497	4.754307214	4.611321476	4.610450497	4.700813162	4.690060004	4.612360473	4.887864172	4.652938932	4.633880308	4.595150828
ARID5B	8.158238319	8.219327307	8.330007163	8.217492577	7.939783456	8.445110322	8.168073839	8.770663283	8.313861459	8.724328057	8.381897303	8.223563914	8.417292401	8.844725521	8.427672472	8.859660353	8.56537314	8.18572861	8.391114741	8.521518767	8.50458652	8.289054556	8.053399636	8.821106909
ARIH1	5.88191877	6.123721561	6.303575671	6.022197323	6.371123286	6.214623425	6.308039393	5.939891354	5.947505279	6.57463793	6.229098545	5.45194415	5.691006523	5.904101336	5.288171843	5.620277448	5.425145241	5.74260657	6.057073686	5.726618184	5.935935157	5.522704697	5.755437094	5.611156354
ARIH2	8.065662299	7.943052529	7.845992266	7.988453655	7.998013022	8.266806684	7.858745632	8.146089556	7.965880569	7.699948994	7.858745632	7.839974996	8.032634578	7.818220327	8.609954215	8.275897885	8.128860135	8.149652048	8.160534974	8.235563472	8.079840981	8.43797388	8.228543633	8.15273731
ARL1	8.262676747	8.270940294	8.487159979	8.381423147	8.412794253	8.590920835	8.294560619	8.519563929	8.183257178	8.534934732	8.354977762	8.543543254	8.513310446	8.739657493	8.400235403	8.249304345	8.501510251	8.339744309	8.835641395	8.399234813	8.67321981	8.541667039	8.726828356	8.423421977
ARL10	4.508159468	4.448252379	4.558490903	4.54514041	4.473171425	4.505457261	4.503092701	4.808813881	4.484235589	4.496070961	4.453329493	4.507634101	4.523386972	4.550518575	4.527456413	4.475642252	4.478172692	4.574284695	4.497986228	4.570183354	4.508744573	4.484841006	4.519153681	4.501391446
ARL11	4.666403369	4.612052544	4.545054826	4.468318002	4.45536963	4.629370849	4.597816941	4.524196153	4.580451569	4.570358186	4.491967539	4.574247592	4.540673771	4.505928441	4.526644649	4.505679982	4.671869012	4.507194894	4.576228645	4.59801827	4.687910601	4.661739338	4.452667444	4.597353134
ARL13A	4.759891585	4.498471665	4.577927228	4.670872549	4.586154803	4.663570013	4.653877423	4.720280156	4.5989282	4.599817734	4.524403564	4.532043516	4.571091337	4.452935571	4.58769868	4.496309106	4.666417192	4.506003593	4.408993681	4.517854692	4.519942752	4.546039945	4.599275643	4.663538732
ARL13B	4.912800025	4.997949944	5.370982427	5.430164186	4.999993079	5.679011125	5.243827191	5.368299469	5.206911691	5.131074571	4.963847412	5.217379496	4.911089604	5.224765914	4.949903932	5.275561509	5.054732841	5.287924889	5.460140491	5.387007568	5.016075615	5.024178923	5.059967535	5.297613348
ARL14	4.545037045	4.611774192	4.621954972	4.481836611	4.508750006	4.604466026	4.735026955	4.568502929	4.57242396	4.491836663	4.664516562	4.533268844	4.491639807	4.465672297	4.521004615	4.531103827	4.584916609	4.488715758	4.474069262	4.522328858	4.502426619	4.596452144	4.480059965	4.473543549
ARL14EP	6.365044476	6.20330504	6.503283698	6.42764171	6.232399148	6.825372383	6.377629144	6.798285076	6.647363788	6.441020933	6.008010837	6.220922137	7.086017553	7.054635262	6.834873558	7.054635262	6.743418745	6.840856496	7.048835473	7.021369721	7.031790785	6.910111578	7.170618027	7.156144868
ARL15	5.269696731	5.305241124	4.979522543	4.977219316	5.028712429	4.999013527	5.092440609	5.110305972	5.170311626	5.143700489	5.147614544	5.123034813	5.467421602	5.498980857	5.616969302	5.45955809	5.632835846	5.311293929	5.158194765	5.434022322	5.834246795	5.73353406	5.413978171	5.393186613
ARL16	11.81468263	10.40693052	9.984698644	10.78370032	9.938043325	10.70664215	10.97521193	10.91459925	10.93407418	10.2055445	10.63797114	11.21641472	12.04635629	11.01046608	12.50728486	11.48091827	11.67538842	11.69268282	10.82515892	11.08307039	10.93641725	11.64274067	10.90575317	12.10538116
ARL17A	6.388181314	5.7132743	5.727732331	5.739243348	4.851701566	6.106965788	5.532841156	6.517467336	7.025183305	7.494910094	7.175333742	8.084887574	8.627616362	6.293249918	8.133881672	8.433122941	7.512403988	8.40563119	7.877127062	7.024147632	6.434187296	8.245027651	6.674322565	7.770032006
ARL17B	5.57515309	5.050086874	5.162343506	4.918372028	4.862643349	5.215695824	5.022109236	5.555052021	5.902276287	6.163130633	6.045112368	6.728421609	6.8065298	5.335617438	6.476603083	6.779975183	6.312924493	6.646032044	6.521699769	5.761065605	5.295173116	6.660226451	5.624183712	6.620366826
ARL2	10.43013855	10.1223977	9.640842355	9.650501769	9.727905726	9.99071101	10.11133014	10.2077039	10.0354137	9.835619837	10.36975723	10.05930184	10.31840663	10.16787795	10.17762616	10.24182218	10.29964867	10.27179671	10.02118884	10.254	10.37430611	10.22602849	10.0073587	10.17514721
ARL2BP	8.766501597	8.874072432	8.706979706	9.140835595	9.09347047	8.609954215	8.519563929	8.69588215	8.453213	8.703553749	8.564450342	8.613329675	8.224500563	8.658200953	8.225798346	8.390691393	8.559288424	8.23255982	8.459328734	8.433587777	8.533358001	8.371007015	8.334417937	7.990829022
ARL3	5.502654466	4.980523417	4.875507148	4.937322083	4.813455591	5.593148683	5.00019424	5.584519904	5.146552562	4.934120768	4.985596852	5.454138317	5.633362332	5.748920322	5.517180106	5.747400207	5.82034942	5.895448856	6.025427366	6.119072293	6.209205539	5.555052021	6.156053438	5.79407011
ARL4A	7.251805299	6.862638891	6.908392139	7.11883483	7.642921053	7.881969957	7.080594986	8.233616303	6.809989795	6.82227629	8.14245183	7.471434872	8.511808781	8.293148104	8.642934506	8.833373983	9.116846044	8.104115083	8.523487735	7.943522095	8.642459055	8.035568029	7.889206616	7.729884827
ARL4C	4.613764422	4.87188521	4.659417258	4.901496346	5.293550929	4.815839463	4.610142016	5.105332853	4.779742276	4.80015717	4.734503518	4.887470828	5.008460297	4.728614815	4.865887671	4.699353114	4.822958123	4.836583403	4.987453203	4.685945526	4.802614921	4.95211615	5.098701983	5.154424766
ARL4D	5.291296156	4.889223731	5.421094403	5.237050487	5.285872353	5.091630759	5.376464793	4.756442577	5.284623009	4.933892242	5.319333341	4.826547578	4.688574006	5.005824164	4.883966151	5.713756313	5.419199581	5.182654147	5.187225074	5.586383799	5.517180106	5.095995062	5.07748681	5.056037993
ARL5A	12.08164991	12.59755191	11.93013667	11.6464037	12.33445331	11.99921874	12.12008484	11.91401589	12.09814527	11.71706385	12.41001608	12.29374436	11.77606747	12.09023108	11.31447625	11.89857739	11.93013667	12.06823496	11.9435765	12.06823496	11.92641427	11.63940332	11.96174252	11.53565148
ARL5B	5.500374774	5.719471149	6.493966697	5.561691525	5.687328043	5.420277832	6.158480504	4.995478175	5.904961408	6.131068027	5.613869206	5.322603024	4.896533365	5.113095717	4.613583957	5.072064035	4.89565928	5.083815397	5.009103094	4.925386743	5.155905183	5.067665119	4.966555425	4.836743167
ARL5C	4.574078086	4.672882766	4.610552493	4.62773941	4.5709189	4.555720666	4.560648163	4.480092033	4.515249088	4.543292376	4.499677539	4.57902838	4.597244403	4.527267576	4.478639434	4.526034454	4.508308939	4.541065615	4.576384453	4.597267887	4.550121891	4.535094593	4.496968083	4.568196837
ARL6	4.593082418	4.575778369	4.680406457	4.597275078	4.660569925	4.61038756	4.580080175	4.655716746	4.622833504	4.640868848	4.82287688	4.703315184	4.698954292	4.745940976	4.57506876	4.608707642	4.656461717	4.674947727	4.575527433	4.604793058	4.580924591	4.542070682	4.644849897	4.640384831
ARL6IP1	8.957272853	9.578523833	9.801288939	9.991662373	9.587926169	9.349116901	9.543878015	9.460910848	9.658083274	9.780528812	9.523975	9.40662668	8.669715618	9.604249593	8.69437588	9.090498081	8.888733335	9.158558851	9.059668044	9.143878971	9.069117543	9.052346853	9.169801388	9.061755807
ARL6IP4	7.806384917	7.992764384	7.733816189	7.838383018	8.003825155	7.775989829	7.736636914	7.841058825	7.856258089	7.768510734	8.24275463	7.786844799	7.603266493	7.74066749	7.59014852	7.703544929	7.833813632	7.730207163	7.568948318	7.81426733	7.83735548	7.96310225	7.741088307	7.899436275
ARL6IP5	9.86255428	9.393889554	9.2512042	9.622164435	9.286096138	10.16787795	9.354975601	10.23670046	9.614834889	9.576035599	9.836746408	9.918067713	10.44685034	10.13960429	10.20912271	10.3334043	10.38919195	10.70876592	10.32573622	10.54157528	10.55760061	10.53686306	10.56918729	9.853152791
ARL6IP6	6.858543995	7.028644318	6.805304069	7.45620333	7.377559932	7.173441165	6.91037602	7.071252274	6.95463131	7.087058057	6.828031343	6.861907894	6.58972367	6.975095132	6.327993104	6.644379924	6.633540914	6.224502742	7.377767009	6.577430748	7.015726166	6.42764171	6.90894066	6.743720127
ARL8A	4.599400326	4.59290453	4.57085639	4.568912322	4.568117118	4.825793793	4.530107572	4.616295568	4.496996135	4.522227406	4.629803793	4.559135711	4.585222092	4.537000544	4.55289281	4.628387059	4.544015213	4.58144481	4.616510584	4.65852549	4.697208524	4.915789151	4.776539825	4.597075476
ARL8B	8.473805744	9.034958092	9.382484219	9.16369135	9.247603563	9.031059612	8.665981033	8.742977641	8.914207177	9.189117725	8.856912962	8.684177368	8.094393113	8.961352698	8.065196841	8.378871719	8.434070392	8.553024863	9.040324422	8.665430467	8.762442483	8.548275506	8.706427565	8.488093256
ARL9	5.295591379	6.482871353	4.949983099	4.671031699	5.181308282	6.371614657	5.236322303	5.298814441	4.905406326	4.732056231	5.144646274	5.563799033	5.773723259	6.255117304	5.792711501	6.02726355	5.729999496	6.191822628	5.895448856	5.952520068	6.256358077	6.020670946	6.262341922	5.784239977
ARMC1	7.873953271	7.463539158	7.666930229	7.602923159	7.579758307	7.867360218	7.581808775	7.82970405	7.864921719	7.788329765	7.693318613	8.012067918	7.982236008	7.80690042	8.111382881	8.062918677	7.716444063	7.89794287	8.059072865	7.92777751	7.88804795	8.010204433	8.051597478	7.92439391
ARMC10	7.779548318	8.551449766	8.796078647	8.597080877	8.596589427	8.165605058	8.317557118	8.017558857	8.298924267	8.553024863	8.30805796	7.933844616	7.400383992	8.059915973	7.335251223	7.457609941	7.455213006	7.171810445	7.782342771	7.432655228	7.723024065	7.267478126	7.659745937	7.270804782
ARMC12	4.801939649	4.520291162	4.633527217	4.519776253	4.486678825	4.538974797	4.60923177	4.644940348	4.560394048	4.580119111	4.638731953	4.587366556	4.613840184	4.539490949	4.690214619	4.550512575	4.546416671	4.687787494	4.691326909	4.810554135	4.658266319	4.510512676	4.523867277	4.620915132
ARMC2	4.956175265	4.872218511	4.821086425	4.661888868	4.587677682	4.749119938	4.670563705	4.818141662	4.595884517	4.62579122	4.708938384	4.648528161	4.550190996	4.76334157	4.808677819	4.862814233	4.5830673	4.826499308	4.728306665	4.809889902	4.768863818	4.790007227	4.821516958	4.879569228
ARMC3	4.424909612	4.451206529	4.440633446	4.458717348	4.487479128	4.46283975	4.51028336	4.482781264	4.52776459	4.551810379	4.448252379	4.566910904	4.548678724	4.491044963	4.468484673	4.526589945	4.479159701	4.478216115	4.543788761	4.446936272	4.474133106	4.510073136	4.480372689	4.526389865
ARMC5	5.680754676	5.67848926	5.411571565	5.186639376	5.746102482	5.721642088	5.669386226	5.691505283	5.404726961	5.507932279	5.840313958	5.660231951	5.556984486	5.707833911	5.593148683	5.480156638	5.711298624	5.383410674	5.252289825	5.694879596	5.38956067	5.738942354	5.394736498	5.447957125
ARMC6	5.347835234	5.247775664	5.472742898	5.306398273	5.55789996	5.388774752	5.359827153	5.099470248	5.159813972	5.333360135	5.525109126	5.267625386	5.234659635	5.433563005	5.076853717	5.159674823	5.331268539	4.930617053	5.049465079	5.0186436	5.442143264	5.45955809	5.275381234	5.115988386
ARMC7	6.391620671	5.932047514	6.010771528	5.868384391	5.794318206	6.474820715	6.269834717	6.17139701	6.517186628	5.782032141	6.423189242	5.985944249	6.332659486	6.426707231	6.22851327	6.380510964	6.492432158	6.302518426	6.167715948	6.32934322	6.42230549	6.858543995	6.152296507	6.454801247
ARMC8	5.156201867	5.176761032	5.686820423	5.280857035	5.537357602	5.182059623	5.015418941	5.082678412	4.99318135	5.383279647	4.998553479	4.948706757	4.805222135	4.961771434	4.680373318	4.798955024	4.828643306	4.825606467	4.97979153	4.948537331	5.058990863	4.738013588	4.95520743	4.98014375
ARMC9	4.673685129	4.646983158	4.513476739	4.657206237	4.616646793	4.681542581	4.590352428	4.656951253	4.642124156	4.787824938	4.608644801	4.67227863	4.684685058	4.733698943	4.583687769	4.507026078	4.62313361	4.703821247	4.595451095	4.731773951	4.888474135	4.717191434	4.683469942	4.515646595
ARMCX1	5.768290624	5.707833911	5.972579208	6.052847775	6.054249491	6.498321228	6.169089449	6.517186628	5.916719111	6.040885567	5.90468504	5.89458872	5.439778953	6.259904319	5.890268041	5.413978171	5.849451917	6.036615803	6.382719035	5.702903116	6.540043777	6.023340057	6.376629155	6.498055959
ARMCX2	4.651731487	5.319489546	5.393598097	5.16422354	5.005315187	5.298491643	5.711810494	5.79350558	5.547858993	5.751741933	5.068571091	5.679268876	6.293249918	5.743085422	6.527102983	6.476603083	5.818552664	5.758998977	5.714590037	6.219265945	6.103312031	5.92139056	5.770474823	6.212687958
ARMCX3	4.942333312	4.692440513	5.093004365	5.298986385	4.859064819	5.290926632	5.234659635	5.131362104	5.462976253	5.199211117	4.926694041	5.026036743	4.88015139	5.492310409	5.479014005	5.32479194	5.458004378	5.35678322	5.526621316	5.361883194	5.507683546	5.719796458	5.616969302	5.305402008
ARMCX4	5.648384478	5.099205576	5.019076256	5.017209715	4.853189108	5.44886888	4.878953204	5.615294179	4.785252333	4.922850221	4.940190571	4.984967054	6.15473215	5.815205301	6.152592689	5.925211356	5.955051388	6.036909816	5.486506915	6.116327307	5.79350558	6.105830316	5.739449947	6.27613149
ARMCX5	6.244221632	6.442781232	6.336679207	6.587051253	6.779033849	6.593905988	5.931449027	6.486870853	6.076490175	6.487130454	6.169974343	6.585813115	5.86580159	6.324405353	5.985316874	6.241803016	6.111019052	6.181834066	6.87413983	6.129002188	6.660226451	6.186390721	6.496744171	6.168541096
ARMCX6	5.814397712	5.648879395	5.587115257	5.837307078	5.571156593	5.687139748	5.94921245	5.945530934	5.685369172	5.890268041	6.105830316	5.966125556	6.071646262	6.087619674	6.177104357	6.178226816	6.004243754	6.061155384	6.272895682	6.326412153	6.26055745	6.106694586	6.383806196	6.222429844
ARMH3	7.601216314	7.728785438	7.531148141	7.344314744	7.387502572	7.087058057	7.571209106	7.537896208	7.390621171	7.307816299	7.596749516	7.367542606	7.430507254	7.257879374	7.272437254	7.29147791	7.302516547	7.243487413	7.262571842	7.342807491	7.414692237	7.377767009	7.41162863	7.282005216
ARMH4	4.616110938	4.680563312	4.88997339	4.977385473	4.748682094	4.794203806	4.982167246	4.837396721	4.749621742	5.065563223	4.925386743	4.783857583	5.010645079	4.84027178	4.768088476	4.637610889	4.729723502	4.615016185	4.74229112	4.702625208	4.963383223	4.75421689	5.065166664	4.822958123
ARMS2	4.583541407	4.549457761	4.665135913	4.504675354	4.55735573	4.542526622	4.559504665	4.588265159	4.590710482	4.661362084	4.65945684	4.513671073	4.530555648	4.566468896	4.567936169	4.660238894	4.697679965	4.479404702	4.699722976	4.594669293	4.565841658	4.466790616	4.533788727	4.514148314
ARMT1	4.663102096	4.940695785	5.192239756	4.662048459	5.12288214	4.966992963	4.798107689	5.019406531	4.846181405	5.289461106	4.996264401	4.8806197	4.809033402	4.798709536	4.69135965	4.963023354	4.782116188	5.047265367	5.074730669	4.73215168	4.721914311	4.663089423	4.823100046	4.875308418
ARNT	5.418039075	5.341084059	5.190233282	5.291611918	5.562358337	5.712269795	5.399647464	5.252289825	5.772566848	5.457294809	5.320448614	5.020374386	5.151108496	5.43780704	5.446652167	5.684143781	5.670540274	5.804032273	5.623077016	5.210491003	5.509205901	5.445813667	5.709733698	5.900277186
ARNT2	5.005623437	5.173292448	4.960511997	4.796152105	4.807543321	5.330050726	4.786263404	5.43570359	4.939908122	4.888912228	5.024178923	4.888853548	5.587309594	5.487825864	5.459962855	5.187717225	5.423632291	5.741381186	4.931341607	5.190069686	4.839602489	5.017209715	5.175490774	5.306574054
ARNTL	6.35792633	5.613667958	6.156316554	6.056390519	6.397027357	6.334412022	5.982499502	6.269834717	6.312105881	5.739893997	5.53453458	5.880017908	4.886427287	5.57642696	5.590335946	5.464479362	5.093271471	6.479575764	6.631378365	6.407023284	6.186717625	6.087898556	6.730525122	6.546900083
ARNTL2	4.710043377	4.682246734	4.809354332	4.723659524	4.653478221	4.639230529	4.653441482	4.514456009	4.657235096	4.664331787	4.64954335	4.909668242	4.627829876	4.509745869	4.573105964	4.734115333	4.711004798	4.696583347	4.661563659	4.604515806	4.555558972	4.796668193	4.687305762	4.534329906
ARPC1A	9.196690317	9.621150228	9.654614801	9.55567159	9.884938521	9.189117725	9.408945601	9.137382552	9.456629768	9.68725408	9.518143238	9.463962938	8.932673625	9.242115077	8.443156075	8.75589475	8.966321451	8.623470485	8.952226337	8.717116197	8.860817051	8.727255242	8.66049615	8.751017915
ARPC1B	4.812242214	4.718364296	5.045484688	4.995141014	4.932732387	5.090985318	4.813792267	4.820297595	4.76761987	4.814310487	4.646759952	4.551985489	4.639181032	4.69329788	4.75138626	4.683900581	4.7787297	5.05872902	4.637092587	4.70571577	4.609552503	4.679921931	4.807972487	4.793274466
ARPC2	11.77606747	12.06823496	12.06000308	12.16738262	12.30650428	12.338485	12.0516473	12.02949853	12.18974464	12.12724849	12.00798958	12.08572502	11.83197576	11.87291514	11.56287728	11.88021243	11.82365215	11.83584864	11.80584961	12.10198255	11.87291514	11.84763611	11.81941323	11.53956218
ARPC3	8.487608713	9.317156091	9.676120518	9.765653187	9.772074254	9.074255358	9.192994656	8.899801463	9.358673967	9.662404188	8.916598438	8.616502891	7.958513167	8.545268112	7.601585404	7.770711335	8.054800805	7.992764384	8.629664645	8.008795447	8.547252677	7.93470869	8.368655345	8.016249568
ARPC4	7.123954207	7.701086737	8.20555799	7.805281493	8.042074935	7.429796159	8.029021383	7.321613491	8.045432609	7.951206159	8.179301931	7.57002559	6.817700325	7.142336982	6.647046365	6.766379959	7.235872611	7.006543362	6.960584863	6.877362126	7.121943362	6.930830859	7.218461321	6.638954629
ARPC5	9.904389475	10.18460758	10.42167343	10.34183417	10.26099123	10.21834831	10.20328399	10.15709498	10.24536852	10.35753096	10.2666132	10.30906658	9.972934188	10.2101406	9.727905726	10.11257148	10.21140109	10.18460758	10.22602849	10.16683622	10.22961011	10.01985631	10.15566664	10.02531229
ARPC5L	7.666226816	8.455217981	8.84260656	8.345669853	8.809933189	8.037044242	8.350143114	7.719738194	8.306585148	8.494575788	8.466242698	8.094841253	6.996607724	7.72734125	7.085576403	7.244337986	7.53150366	7.243930866	7.550876391	7.35063921	7.596749516	7.578040396	7.142336982	7.177343367
ARPIN	6.161312359	6.716359663	6.203724056	6.58459499	6.452896701	5.856930972	6.73869271	6.349181824	6.205536465	6.470343258	6.653864798	6.322746962	6.277813201	6.400582231	6.190348145	6.38406631	6.372903672	5.913471941	5.84794085	5.91529228	6.343790398	5.920826429	5.854690921	5.891351051
ARPP19	8.693900638	8.775713946	8.84662537	8.665430467	9.068567715	8.963273366	9.020670941	8.678169371	8.904770017	8.957272853	8.652704965	8.943785382	8.862615466	8.744176673	8.361811769	9.018135093	8.993217192	9.169145901	8.948107707	9.138720732	8.98903756	8.936099476	8.877684568	8.644406589
ARR3	4.52735808	4.640765173	4.555574584	4.526941112	4.523305579	4.486811703	4.626991289	4.461757384	4.540427132	4.602656768	4.739494915	4.518913258	4.48707588	4.495890573	4.534035767	4.699313752	4.518118174	4.592808584	4.551981852	4.475103553	4.533010126	4.745867115	4.601549562	4.580487769
ARRB1	5.917504973	5.655128513	6.001454294	6.372903672	5.90893317	5.850971397	6.018553528	5.862158554	6.134477838	6.322190255	5.898258262	5.97789099	6.084990713	5.708788903	5.807488459	6.084728044	6.223315979	5.947505279	5.721642088	6.033568359	5.71710915	5.991288555	5.416123723	6.003325455
ARRB2	4.53135625	4.584301918	4.566998917	4.711840395	4.653216827	4.713052704	4.623404111	4.623182358	4.791880333	4.594569648	4.807015603	4.817257593	4.627164615	4.673039016	4.569699855	4.670383145	4.582179109	4.688523215	4.753879739	4.613372327	4.657219969	4.847864043	4.71548985	4.651046207
ARRDC1	4.490183283	4.543507255	4.513285243	4.517848704	4.478938178	4.458286808	4.541073386	4.435269299	4.536757761	4.542384058	4.558113154	4.513316744	4.461054033	4.442652832	4.438466077	4.558345341	4.480226252	4.506984424	4.50285464	4.498135144	4.467823885	4.560920322	4.462582735	4.552650239
ARRDC2	6.07302587	6.374302883	6.386791216	6.29150297	6.700117029	6.285020712	6.104988838	6.01665943	6.143684664	6.400270747	6.46506986	6.461638337	6.077820809	6.71356503	5.898258262	6.17382379	6.321582172	6.163482399	6.578730209	6.452360881	6.578730209	6.196019669	6.166287943	6.305306132
ARRDC3	5.654544331	5.91257808	6.313660575	5.861916845	6.284692791	5.979889762	5.692973602	6.199850392	5.808760474	5.913471941	5.578573962	5.957348073	6.355250097	6.505703251	6.300371225	5.655128513	6.292984098	5.959502928	6.04213712	5.837307078	5.627393843	5.96845428	6.064846805	6.452896701
ARRDC4	7.287076995	6.70151606	7.062823379	6.474820715	7.1265434	7.122862971	6.6068713	6.976370319	6.510599838	6.658137484	6.669786965	6.924674737	6.846367256	7.471125496	7.716444063	7.168670756	7.504098509	7.04973399	7.588751249	7.255099749	7.398273534	7.429345859	7.706648818	7.223275291
ARRDC5	4.53467435	4.56323855	4.753668979	4.809933824	4.574270926	4.523872946	4.512283058	4.616683875	4.648505391	4.695806869	4.516675797	4.598491925	4.544096522	4.624138358	4.552174053	4.651636522	4.617455417	4.606757125	4.636189825	4.607758897	4.600356193	4.619199163	4.598597099	4.631148769
ARSA	5.938227353	6.189533999	5.834712349	5.868698537	5.950063091	5.790208004	6.046513849	5.776149268	6.08885111	5.894059737	5.849688685	5.989444274	6.36839483	5.241266786	6.366896232	5.837042551	6.078656519	6.359803308	5.846642525	6.220604111	6.347728373	6.417889569	5.57811108	5.870612049
ARSB	5.020060267	5.235360313	5.178371965	5.883280536	5.317939143	5.685369172	5.758268905	5.103937552	5.506528942	5.600054571	5.623958554	5.367472246	5.322395365	5.705037785	5.555778351	5.455429257	5.565539421	5.797803307	5.596409424	5.764596756	5.629002948	6.09515638	5.895944992	5.43941077
ARSD	7.484137311	7.577256828	6.888198218	7.133497509	6.677369878	7.339101331	7.344760105	7.619295886	7.301437355	7.568948318	7.433060659	7.903449224	8.080861891	8.120796426	7.827746771	8.012905511	7.681269565	8.295482405	7.874790952	8.034739679	7.703881227	7.967335375	8.117791562	7.885244527
ARSF	5.943728607	7.496163721	7.935170407	8.152420826	7.264531283	6.187696832	7.863227347	6.268501407	7.805613005	8.918449853	7.699564083	8.331829653	4.780958288	5.187895454	4.750114855	4.758874283	5.154690313	4.640724138	4.786044113	4.901324909	4.786970588	4.786513131	4.780717283	5.023440708
ARSG	5.625312312	5.378002209	4.913825844	5.166811993	4.969163581	5.320239355	4.957675543	5.363545425	5.106719234	4.984186706	5.378841588	5.102241676	5.060043244	5.194396177	4.860575868	5.301031274	4.767048162	4.899132009	5.08205647	4.97317918	5.00811162	5.09960969	5.246229016	4.9245183
ARSH	4.597120214	4.533232274	4.565916101	4.535644394	4.644471823	4.546287543	4.58189045	4.552557836	4.593297616	4.578414748	4.561957626	4.538156805	4.547166915	4.504675354	4.495203722	4.610760872	4.518459382	4.501095851	4.442093116	4.680874673	4.571561112	4.504606536	4.552966902	4.539325533
ARSI	4.528063153	4.475196215	4.514302046	4.462459363	4.486351702	4.485302687	4.532223682	4.562987469	4.420682917	4.554461374	4.521502664	4.501095851	4.440416452	4.568426499	4.457540772	4.483553039	4.534872579	4.517719876	4.540085137	4.504644276	4.520124019	4.482486323	4.636107813	4.462562081
ARSJ	4.765477714	4.690104365	4.64489011	4.830741316	4.626419534	4.817926024	4.897370024	4.60988814	4.767480227	4.660891423	4.57897031	4.705039402	4.582833657	4.628669294	4.582300695	4.579044603	4.594012865	4.637949022	4.608249881	4.608644801	4.858204025	4.730176535	4.578357202	4.589122816
ARSK	4.644366369	4.767749045	4.70559079	4.867912385	4.739780316	4.884177651	4.753169557	4.687730789	4.851123217	4.677517382	4.651304281	4.623203939	4.660678342	4.720900762	4.564617847	4.656475974	4.700536823	4.697440751	4.636812726	4.736618832	4.597083989	4.65390844	4.709965204	4.7622877
ARSL	4.411835011	4.453028217	4.450529873	4.387399349	4.456386668	4.412545468	4.515375508	4.494984339	4.414633829	4.544339275	4.414075778	4.490267537	4.471084062	4.487406629	4.441076957	4.448802062	4.444218678	4.453098663	4.463209303	4.463374866	4.475434633	4.473016647	4.614290662	4.539101807
ART1	5.022347194	4.831366614	4.851577457	4.76091871	4.559569095	4.815541893	4.640545859	4.76210441	4.795823048	4.894469298	4.814695409	4.704852768	4.880046268	4.870276939	5.031105555	4.686533764	5.044958031	5.244563527	4.744554173	4.847685385	4.803779329	4.810107399	4.754723308	4.904679416
ART3	4.661414361	4.463785043	4.463463873	4.475182272	4.497630876	4.530627291	4.674898065	4.592261769	4.472925427	4.512419979	4.531342493	4.526328934	4.579501779	4.545502081	4.501913237	4.575723207	4.640713624	4.542167145	4.526461959	4.537199417	4.612243113	4.504266027	4.560061604	4.661563659
ART4	4.640765173	4.585673504	4.593876634	4.548071932	4.496062561	4.559650137	4.483116237	4.59507611	4.72974914	4.493150152	4.555050149	4.693866865	4.565220788	4.574865091	4.685606571	4.640846383	4.692307968	4.674681655	4.69645992	4.59243087	4.598178255	4.58315892	4.549111661	4.671518325
ART5	4.50999319	4.447238671	4.484505661	4.489609532	4.515311233	4.746684498	4.522319748	4.55590749	4.535270579	4.567240108	4.459874586	4.516045907	4.555529457	4.568000557	4.589997875	4.512729311	4.489193876	4.557086597	4.472523082	4.559274236	4.465718161	4.62153325	4.55671338	4.458179894
ARTN	4.686192144	4.514162594	5.059683776	4.718631609	4.521304156	4.624743002	4.650092937	4.428523467	4.697104594	4.756860887	4.671780705	4.502505661	4.555633859	4.588214596	4.638911357	4.531613353	4.578936677	4.613989099	4.577830455	4.548704976	4.591466947	4.567160779	4.643215796	4.500540324
ARV1	8.27046445	8.162337341	8.193684132	8.536447541	8.522075431	8.262175333	8.156343082	8.210487346	8.216918065	8.253773272	8.361811769	8.130740314	7.749157357	8.021537306	7.392949142	7.703096548	7.850638923	7.923055077	7.879389406	7.552267655	7.816535141	7.686386087	7.900692374	7.466420926
ARVCF	4.577146198	4.619713482	4.532626753	4.587547917	4.59567927	4.737985889	4.589136269	4.655581399	4.616826547	4.644637599	4.614555993	4.602819014	4.74899462	4.99082171	4.743000834	4.514668646	4.614131897	4.833216059	4.616188949	4.631139887	4.757502084	4.606710291	4.605351937	4.715021715
ARX	4.583150942	4.713593642	4.551996389	4.589952826	4.634254942	4.637200734	4.556191796	4.538312336	4.678475771	4.58492526	4.537365106	4.524807255	4.691784517	4.632389676	4.749183273	4.625910051	4.560630455	4.627032787	4.697341704	4.682716143	4.575402954	4.528767852	4.77343416	4.593600703
AS3MT	4.963292889	4.742785925	4.83553508	5.113611342	4.852169751	4.747144675	4.891786875	5.143700489	5.007042248	4.816908681	4.935744418	4.799839561	4.676372189	5.043204677	5.604454689	5.416123723	5.296611307	5.31667332	5.480582922	5.247648264	5.202059809	5.122037668	5.070907168	5.603793785
ASAH1	4.567083209	4.747623781	4.74980665	4.700552823	4.789987608	4.703785141	4.713976939	4.606171997	4.965962378	4.853576534	4.666756024	4.686043263	4.710066158	4.886202823	4.84048572	4.797482323	4.679263024	4.779253855	4.745604708	4.898917034	4.770688896	5.009427158	4.664725838	4.901460795
ASAH2	4.79475392	4.701455401	4.702586046	4.785153542	4.640397623	4.721790603	4.672981612	4.593655176	4.625843843	4.585159121	4.577407805	4.609443901	4.555375556	4.713933195	4.587855161	4.642632586	4.69521467	4.643584034	4.571219657	4.635087413	4.677426113	4.5880748	4.629803793	4.755388359
ASAH2B	4.770658953	4.930806375	4.772646692	4.75351277	4.790256975	4.759260696	4.759745565	5.048104752	4.986830855	4.789658372	5.024502271	4.798836898	4.974322927	4.777629872	4.878247422	5.122183384	4.971340019	4.789731341	4.766432607	4.891691717	4.947344751	5.035935418	4.996378155	4.675120679
ASAP1	9.665224627	9.470837924	9.49318144	9.413050399	9.221122021	9.607187167	9.556560185	9.739511006	9.293801369	9.196690317	9.325156564	9.608886531	9.811193918	9.343591607	9.959197002	10.12486113	9.578523833	9.810155266	9.549580179	10.0944265	9.631671353	9.94836438	9.746779448	9.835619837
ASAP2	7.11748066	6.575925011	6.765681874	6.626908888	7.040357912	7.060350539	6.613444423	7.609846972	7.090509801	6.792172184	7.253871823	7.59014852	7.85234156	8.020131357	7.75032957	7.756211484	7.795398942	7.577661263	8.09540937	7.959311869	8.025914524	7.955393403	7.999677098	8.173265944
ASAP3	10.22709718	9.957403621	9.077073833	9.446273756	9.464936986	9.445624861	9.485917267	10.06523285	9.303038175	9.311797515	10.07902226	9.907177831	10.32284977	9.881472691	10.03449765	10.01090661	10.14456414	10.02653051	9.840030645	10.28672818	10.24299932	10.11257148	9.726448899	9.983431637
ASB1	6.9776266	6.281729115	6.475349846	6.567917181	5.875639634	6.715992537	6.589053622	6.93605907	6.603798845	6.314270277	6.500997752	6.857328569	7.769693453	7.14579098	8.204735582	7.9207744	7.711849535	7.865634978	7.348071215	7.438934446	7.719333956	7.79215663	7.55791129	7.894061203
ASB10	4.679240415	4.636826729	4.726557179	4.828342207	4.777558112	4.800331901	4.596753731	4.491503469	4.811224858	4.843574998	4.517943023	4.500388628	4.66537374	4.547139093	4.608091456	4.628634796	4.518076842	4.740604284	4.559016549	4.583262013	4.48481818	4.639468244	4.535211293	4.509890726
ASB11	4.607663928	4.618471546	4.584819599	4.536157707	4.649630832	4.579585575	4.699138131	4.601499478	4.641640324	4.654001787	4.569540949	4.48490679	4.84048572	4.639309114	4.535816103	4.570470702	4.688245094	4.665709285	4.653730988	4.562411774	4.781195506	4.462125481	4.526389865	4.790490109
ASB12	4.591303352	4.549180998	4.459378268	4.614229803	4.512213728	4.575483694	4.475412487	4.530120835	4.525856007	4.532777856	4.555611034	4.52784635	4.585515948	4.491818914	4.515099097	4.478291267	4.487611239	4.542788439	4.526173631	4.524359932	4.584192829	4.500737648	4.49252317	4.496695206
ASB13	6.458327452	6.887174151	6.957531053	7.026108257	7.367850775	7.092116351	6.730763085	6.456046264	7.189012876	7.158829566	6.906578545	6.731069578	6.265878534	6.519121752	5.997696013	6.255726651	6.634325192	6.720238819	6.357704654	6.238448257	6.763312657	6.254280311	6.696720082	5.847739912
ASB14	4.465313092	4.471602055	4.42176528	4.512737481	4.584741155	4.626617296	4.531118137	4.528445121	4.514568668	4.471641449	4.643149013	4.470208431	4.584243927	4.481521377	4.447538457	4.448684555	4.52161838	4.432606432	4.549804553	4.528922983	4.545063034	4.465357121	4.514014779	4.439612614
ASB15	4.461159709	4.447899592	4.508460128	4.390214772	4.466410945	4.45644353	4.484432079	4.511390158	4.415764738	4.387399349	4.482393524	4.529077488	4.498951781	4.506912949	4.513774403	4.464626543	4.448203985	4.455937074	4.452956494	4.419037124	4.473067126	4.478257554	4.435602573	4.472498
ASB16	4.574413888	4.574484646	4.702382293	4.721221095	4.521434462	4.544271678	4.856823857	4.515219297	4.613031903	4.627930056	4.62784293	4.629085413	4.6654285	4.684923816	4.679011433	4.598333192	4.664311599	4.631489996	4.60687588	4.634090331	4.543333701	4.664887454	4.639550702	4.84023518
ASB17	4.47767842	4.545247311	4.573098258	4.520925253	4.493769912	4.570198262	4.439835722	4.586216494	4.579484673	4.609451089	4.404801975	4.580244872	4.92231276	4.897712598	4.520218138	4.468514937	4.952676565	4.552149721	4.611055379	4.509474838	4.639382537	4.669040046	4.627178551	4.532681921
ASB18	4.844367414	4.667461327	4.81521407	4.707984889	4.559253225	4.971144912	4.648405138	4.697505337	4.633829529	4.747510309	4.535384101	4.606919319	4.604525668	4.569062382	4.586736135	4.605720137	4.563696303	4.588240278	4.612820371	4.622888626	4.558631951	4.628584713	4.527738806	4.628419092
ASB2	4.540350852	4.652270489	4.558958252	4.509483594	4.690582801	4.648016932	4.630807712	4.644158503	4.586503046	4.598712529	4.724828812	4.594744887	4.595569667	4.591338673	4.574124842	4.513532269	4.608671742	4.7197965	4.56411309	4.757473349	4.634876119	4.779856339	4.720512971	4.745413162
ASB3	7.377767009	6.884744252	6.505703251	7.061128483	6.650900626	6.858543995	6.784883206	7.447488143	7.070625239	6.665932173	6.95665141	7.016094317	7.413283415	6.921174951	8.007578539	7.546292013	6.963549561	7.803758658	7.405020489	7.724480387	7.322568554	7.507507138	7.718889057	7.537209314
ASB4	4.46052381	4.469755782	4.527534186	4.527725487	4.621881421	4.637621853	4.53902917	4.53912673	4.58417234	4.490294825	4.578193296	4.636237048	4.585613026	4.951605546	4.564072105	4.54553332	4.640700562	4.545839979	4.564893853	4.618999362	4.659886335	4.52705117	4.727893341	4.654949103
ASB5	4.645821563	4.538790621	4.519117559	4.62913966	4.54706018	4.518652536	4.511492316	4.501078888	4.651809618	4.51672729	4.514834945	4.577855002	4.723526776	4.555536231	4.475942698	4.549849162	4.686841591	4.510443474	4.487599826	4.609960688	4.53814116	4.65266104	4.548503351	4.582564455
ASB6	6.402698253	6.052319491	5.381405763	5.769187792	5.464844687	5.854690921	5.851195237	5.830696844	5.728660795	5.822815328	5.585468242	5.803278047	5.937985689	5.991876825	6.536362157	6.333472252	6.154353459	6.258065512	6.212687958	6.246970039	6.48172024	6.244221632	6.156316554	5.649828716
ASB7	5.671817233	6.146580728	6.236374855	5.786503773	6.375038054	5.795877062	6.406387427	6.007465214	6.137569138	6.253763811	6.250807571	6.0613976	6.369914175	5.624183712	5.973168448	5.946021019	5.956298516	6.337268592	5.581918678	5.72896505	5.768664819	6.289018883	5.814652703	5.685673735
ASB8	7.387167768	7.043790525	7.228942821	7.195650086	7.071829321	7.34735015	7.101085623	7.59269379	7.26703141	7.320908719	7.53150366	7.365303823	7.641348452	7.500499304	7.20275555	7.333362165	7.625611378	7.711483837	7.865255724	7.545903819	7.414376711	7.87623912	7.597560655	7.35453156
ASB9	4.86235208	4.663380674	4.547930866	4.511834078	4.7301537	4.805317401	4.685406624	5.084826108	4.668079768	4.692323854	5.013573785	4.896979484	5.039136444	5.621869927	5.757291585	5.371511061	5.712063252	5.714590037	5.133867322	5.411571565	5.232942797	4.778228572	5.163780598	5.144498609
ASCC1	7.574975917	8.127836551	7.819527404	8.125899167	8.117791562	7.697580438	7.736208275	7.571899042	7.962092247	7.725728644	7.966921406	7.461097119	7.20909877	7.517224558	7.507151696	7.308123412	7.666226816	7.575349254	7.579322954	7.438555134	7.604911772	7.707842106	7.730587121	7.068256235
ASCC2	10.00060129	9.803120197	10.03199379	9.763736179	9.921072025	9.86255428	9.894611237	9.695034256	9.769158783	9.723799437	9.758243642	9.950291528	10.03664222	9.872297391	10.06057518	10.12748213	10.01313683	9.996223251	9.589608388	10.00864163	9.973826194	9.932764273	9.821169532	9.87808353
ASCC3	6.653284948	7.759943868	8.037044242	7.46143058	7.929457846	7.159150456	7.236475584	7.095665933	7.093988515	7.60605089	7.214134876	7.305808133	6.645649244	6.665011754	5.98970164	6.518111948	6.445948388	6.165461545	6.685008013	6.45092613	6.48988067	6.109172673	6.163482399	6.407023284
ASCL1	4.634529458	4.523814097	4.613363117	4.54834684	4.592082156	4.70026007	4.543905552	4.664665806	4.617651988	4.540156847	4.561310052	4.531123943	4.570372797	4.597303388	4.524743538	4.540497552	4.549704043	4.544399704	4.530817998	4.581232504	4.542277228	4.520979873	4.676171916	4.616683875
ASCL2	8.806617985	8.677633557	8.072456446	8.391114741	8.605019074	8.23703416	8.593522571	8.802392898	8.341223056	8.198006293	8.926086114	8.810537296	9.503283288	9.124976939	9.403670914	9.261986312	9.240458478	9.239112375	9.135342393	9.264421748	8.830137284	9.412293385	9.464936986	9.25954437
ASCL3	4.558426181	4.643561043	4.588708882	4.593091345	4.557061897	4.589467661	4.543917832	4.70761975	4.622273004	4.577180025	4.837595011	4.611210861	4.544476543	4.457954173	4.534436998	4.542026942	4.668398953	4.61982631	4.575591342	4.702995791	4.66683913	4.439700006	4.693046812	4.577385054
ASCL4	4.555773799	4.487428219	4.483576206	4.49966917	4.470617433	4.44148139	4.471726164	4.49102806	4.526996477	4.55710914	4.498647806	4.521792858	4.495579455	4.584609513	4.663552862	4.564933507	4.542419497	4.512969786	4.597499151	4.510669349	4.483749199	4.547469461	4.503051455	4.52843574
ASCL5	4.523800743	4.519492601	4.910084242	4.616038504	4.632921431	4.484147201	4.622669967	4.706737423	4.76047205	4.507203657	4.666772455	4.544521707	4.621904132	4.511965883	4.766280063	4.612271625	4.670858216	4.59626521	4.48376685	4.525856007	4.716279701	4.594473555	4.79848305	4.66487468
ASF1A	6.556462846	7.066868653	6.740943636	6.858204901	7.149478554	7.022401818	6.644073906	6.956927842	6.73869271	6.920864274	6.742525975	6.911722205	6.320858155	6.87620045	5.813380083	6.561142516	6.441020933	5.954813567	7.098205517	6.750132114	6.68988509	6.250807571	6.735992392	6.603465502
ASF1B	5.695620871	6.093285564	5.756730177	5.921850836	6.179678725	5.647716118	5.986278541	5.705037785	6.26261512	6.056784252	6.738973499	5.817699522	5.276138662	5.337051209	5.206911691	5.16437699	5.414907201	5.355201075	5.235033051	5.162192401	4.988799605	5.431365893	5.036957741	5.256021205
ASGR1	8.181083526	7.575349254	7.041337718	6.799526867	7.111396624	7.399155585	7.424705094	7.963582147	6.945322522	7.26910513	8.662554459	8.183257178	8.011122412	8.544048567	7.210726676	7.814725519	8.566432858	7.073844001	7.649898528	7.923993015	7.737326407	7.063806199	7.694000553	7.59300626
ASGR2	5.596543979	4.638633573	4.901067105	4.648380618	4.812575492	4.953906376	4.980904559	4.926300658	4.9843798	4.727656676	5.411371007	5.090155767	4.73429121	5.128136529	4.791915749	4.678810174	4.955294103	4.859016586	4.706258707	4.963383223	4.788487609	4.969805568	4.795607294	5.040806627
ASH1L	4.86105119	4.71896288	4.894469298	4.949825944	5.079999419	4.859064819	5.021559646	4.845779101	4.799870222	4.685096025	4.901460795	4.775655468	4.766668822	4.789000529	4.686403167	4.805643568	4.65236926	4.883736397	4.902172649	4.85591918	5.029768898	4.635034097	4.799368335	4.620526455
ASH2L	8.07406318	8.303245701	8.3090361	8.339744309	8.481520741	8.177863906	8.14292558	8.344272373	8.077691943	8.136379099	8.228059205	8.013267443	7.770032006	8.278196488	7.916482999	7.908575814	8.021537306	7.601889681	8.043032569	7.878809879	7.859710718	8.034739679	7.810580087	8.059072865
ASIC1	4.648088344	4.698911262	4.615004616	4.60508952	4.681795369	4.672403685	4.667595834	4.820013836	4.67931034	4.649183777	4.877718547	4.60724246	4.801400341	4.653465677	4.938067778	4.734481179	5.110992116	4.825559321	4.802160513	4.70559079	4.968503742	4.806290835	4.895941958	4.891087864
ASIC2	4.786438873	4.480226252	4.571204934	4.650543824	4.506329775	4.51834832	4.551281089	4.563953088	4.549849162	4.51953916	4.497208786	4.489547055	4.535278159	4.474348153	4.554691112	4.536718994	4.556232986	4.504259049	4.750227373	4.603302098	4.451687517	4.610454985	4.549480483	4.654483364
ASIC3	4.622392011	4.714348267	4.473289057	4.600317485	4.590865323	4.771263582	4.65497383	4.536489184	4.566958456	4.60774924	4.646731613	4.563355404	4.661078243	4.680310889	4.631403366	4.845432301	4.45125046	4.543645712	4.604226433	4.706760728	4.702586046	4.661888868	4.813939683	4.540950841
ASIC4	4.722324764	4.603384733	4.64381871	4.791952189	4.607945318	4.969805568	4.685929302	4.743890065	4.872602601	4.459628707	4.544916946	4.589936442	4.683501397	4.584813818	4.58846793	4.785353651	4.592816763	4.607147094	4.609176311	4.571775334	4.623870398	4.713574018	4.605928202	4.607107184
ASIC5	4.481392465	4.56056846	4.484306427	4.53553671	4.488532851	4.479852638	4.675700683	4.417302614	4.512688931	4.405683906	4.57932581	4.490516279	4.484881248	4.602827049	4.7015131	4.493369789	4.608717513	4.588639226	4.556795932	4.710159334	4.557544502	4.623870398	4.530676089	4.512868624
ASIP	4.692612332	4.64324258	4.602622391	4.555333407	4.662850422	4.665193993	4.675311582	5.071125387	4.569006499	4.651222641	4.533759955	4.681511629	5.313328695	4.811526757	5.815205301	5.082562337	5.99631696	6.903518891	6.053681798	5.353976269	5.545500595	5.989444274	5.802195367	5.114123973
ASL	5.257133153	5.037417316	4.968595785	4.927077909	5.234483155	4.663609278	5.520149567	4.904435211	5.496289149	5.217042889	5.204105362	4.950064766	4.856996011	4.692359202	4.997856955	4.860728603	5.003769239	4.973732316	4.951752406	5.053606246	4.546416671	4.671925262	4.727151832	5.236448495
ASMT	4.497578055	4.567364815	4.464499256	4.492136757	4.443653323	4.576487401	4.488655338	4.513194677	4.438827021	4.511810665	4.523014423	4.541869034	4.461644219	4.452918001	4.49810309	4.530465687	4.474217129	4.517104413	4.63518121	4.684892573	4.510405171	4.469104458	4.487274307	4.514477728
ASMTL	7.319121419	6.648277293	6.627184753	6.433860972	6.543108694	6.513481587	6.529484976	6.514131441	6.248320163	6.119072293	6.736266308	6.693985422	7.200630235	6.963184212	6.926031178	7.170308329	7.046935969	6.942222971	6.73869271	6.826895108	7.153369046	6.861907894	6.85769304	6.949989116
ASNS	8.435998644	8.576003904	8.216513875	7.915541181	8.286327387	8.370489069	8.14553455	8.47418328	7.923452326	8.049739896	8.304313784	7.937661847	8.465774817	8.219812863	8.659357306	8.863238571	8.389719148	8.412348264	8.508257515	8.677064886	8.272698372	8.765426639	8.58106542	8.853206462
ASNSD1	8.162830474	8.33591224	8.793816777	8.470717678	8.779012771	8.661470018	8.381013142	8.522505716	8.557031259	8.603504987	8.287139256	8.314758804	7.868300761	8.392591558	8.132759755	7.903131962	7.949651293	8.166164409	8.45627315	8.112783447	8.036555464	8.264398509	8.435998644	8.056385731
ASPA	4.914935156	4.599060113	4.570277757	4.559349879	4.701807065	4.871107656	4.588886515	4.999599819	4.659992704	4.718179764	5.045207556	4.85003913	6.001454294	5.887283238	5.900051652	5.735567653	5.692522909	5.366070383	5.26057434	5.409409719	5.677034418	5.561929512	5.454582219	5.199467744
ASPG	6.4112216	7.263879351	7.614612024	7.363640965	7.94574511	5.811840072	7.775647124	5.43041712	7.449685155	7.915990631	7.682448175	7.206436361	5.606974649	6.290094909	5.204105362	5.415112462	6.229965901	5.273086507	6.236726799	5.93468499	6.031275468	5.281384923	5.379412107	5.539751784
ASPH	4.579938613	4.973355984	5.004351122	4.896109642	5.095498899	4.823370982	4.720303163	4.749437329	4.776609598	4.786818593	4.803696083	4.82827873	4.827245921	4.823240642	4.795246436	4.924293639	4.700465256	4.855110051	5.091630759	4.875102288	4.714116412	4.847922125	4.969065874	4.928731885
ASPHD1	4.510693423	4.5897517	4.491335258	4.485871609	4.623760038	4.412651308	4.677866041	4.51545407	4.960782868	4.635160146	4.59593018	4.631731282	4.459194601	4.561912747	4.495649043	4.5337417	4.522692209	4.621706314	4.550436217	4.477351787	4.554508632	4.735458934	4.477862489	4.573575794
ASPHD2	5.613869206	5.712768687	5.910606521	5.109227383	5.483946827	5.668326041	5.209417974	4.860575868	5.396524118	5.445423787	5.463553429	5.726317756	4.969266321	5.604687465	4.926058567	5.070303987	5.362720056	4.899539203	5.46426409	4.946895664	5.556984486	5.042815821	4.880922997	4.82094313
ASPM	6.924674737	7.794643952	7.182911261	7.774405026	7.497868856	6.586770799	7.497443135	7.551618772	8.272183085	7.635332699	8.317076743	7.649121449	7.240251498	7.563923957	7.24119498	7.210726676	7.068530249	7.400705917	5.843391748	7.093705429	6.213266714	7.297910269	6.530147491	7.135718108
ASPN	4.490048677	4.482028165	4.495792749	4.453665864	4.378936343	4.539646359	4.468344123	4.473231546	4.433017554	4.437625459	4.613651482	4.483312276	4.553194656	4.497053798	4.49661269	4.458892363	4.496685696	4.496495743	4.456129524	4.525771955	4.459306372	4.507523492	4.46375381	4.583409812
ASPRV1	10.71399121	11.56615192	10.79611919	7.946147649	10.68400617	9.586103732	10.40974368	9.362995025	10.16110211	9.915931812	11.16026736	10.37695524	9.330409458	11.4601169	6.731370228	8.967513869	9.065224174	9.592276817	10.31535833	9.392479466	9.908049764	8.922241856	9.036658155	8.929022113
ASPSCR1	9.624634294	9.171056151	8.688684642	8.838445173	8.850888145	9.133204407	9.14660407	9.559944721	8.812499367	8.782304594	9.112643582	9.523975	9.933874679	9.580050537	10.08842083	9.684360502	9.818141185	9.626422325	9.384937092	9.750489899	9.620318899	9.605025589	9.608886531	9.852044573
ASRGL1	4.586298281	4.609223682	4.837519096	4.653603409	4.537962554	4.599671321	4.562834101	4.554317976	4.527419705	4.462095577	4.718564183	4.43285009	4.575857039	4.618931483	4.508033292	4.485093171	4.485225599	4.456834512	4.508809639	4.486388358	4.461931606	4.62311241	4.542710228	4.571215957
ASS1	9.105410603	9.634158623	8.293148104	9.14865313	8.618815108	8.784226704	9.157970428	9.442868374	9.305116139	8.847285017	9.562234316	9.578523833	9.904389475	9.821169532	9.904389475	9.308036308	9.552112312	9.644947119	9.559944721	9.602428265	9.434283167	10.06735457	9.53388306	9.949247636
ASTE1	6.16601642	5.808760474	5.99821008	6.016130989	5.604967131	6.464490645	5.972880156	6.240026948	6.149208993	5.723235747	6.048968025	6.085261156	6.10642897	6.321895915	6.363722176	6.622635024	6.291233313	6.564601911	6.038949964	6.53744658	6.311635018	6.624340688	6.435736012	6.432202755
ASTL	4.65809661	4.778555761	4.534515073	4.843829906	4.566574948	4.665662931	4.648567109	4.500321003	4.669645679	4.626243978	4.640362264	4.670916936	4.60408348	4.66407017	4.646903939	4.734824232	4.58250703	4.622900775	4.639816833	4.655107037	4.699848432	4.714434422	4.708622833	4.598729983
ASTN1	4.701013109	4.615755534	4.64828213	4.582752469	4.57925313	4.638786858	4.541960629	4.671551399	4.538325366	4.692987392	4.66741624	4.580148571	4.725083796	4.640979004	4.730836933	4.649430837	4.574016234	4.755174579	4.614785017	4.927477511	4.517096162	4.522948812	4.671606287	4.425560486
ASTN2	4.8071712	4.60380953	4.586557755	4.658382014	4.622174699	4.651304281	4.54105303	4.548814554	4.612886216	4.57695908	4.746454488	4.619815337	4.919039935	4.758006403	4.974554116	4.927001939	4.979859227	4.5734817	4.767854328	5.024809859	5.311132251	5.005740708	4.97839837	4.938504167
ASXL1	7.613865861	7.220472375	7.277920905	7.203385621	7.045933548	7.329485125	7.208793054	7.541757943	7.295042003	7.170618027	7.303543384	7.291848542	7.563481186	7.508359585	7.760329526	7.700362876	7.429345859	7.42728804	7.389081365	7.777924387	7.575349254	7.705081645	7.770711335	7.705888475
ASXL2	7.91051509	8.344272373	8.387602781	8.200387722	7.971347041	8.561282153	8.382777723	8.200387722	8.412794253	8.327250703	7.891685657	8.23703416	8.059464432	8.418353486	8.326207899	8.281509351	8.113548972	8.334417937	8.282398183	8.374213373	8.27355307	8.386644053	8.010701778	8.26901254
ASXL3	4.507634101	4.533476796	4.551043534	4.526090147	4.486228837	4.56281048	4.503537843	4.452073369	4.514023187	4.485732368	4.447257597	4.540732654	4.562127879	4.510217639	4.537879386	4.564538263	4.562048014	4.479104144	4.568242885	4.463047004	4.54092724	4.548924498	4.533476796	4.495450527
ASZ1	4.53618565	4.46842936	4.436101994	4.65038813	4.49789196	4.568674558	4.501367107	4.533211953	4.511825039	4.541814827	4.650229284	4.619169155	4.567895604	4.545951472	4.560678281	4.536913471	4.47686859	4.521129926	4.52959655	4.559821115	4.674096947	4.520379763	4.487085785	4.503279407
ATAD1	6.734114266	7.02633793	7.764094975	7.585266837	7.437877543	6.988384905	7.132838956	7.023523564	7.25607494	7.345859691	6.678664599	6.781277674	6.414690271	6.848746973	6.209488928	6.646701914	6.496434651	6.608112398	7.036398513	6.52471705	6.711854135	6.663702688	6.862638891	6.736760048
ATAD2	6.167058735	6.253404578	5.922465828	5.980218543	6.478064983	6.031275468	5.902743459	6.084452155	6.250539529	6.343180242	5.994648235	5.889777412	5.324062474	5.84889999	5.696787337	5.433298384	5.462805713	6.06042286	6.028217056	5.583063537	6.008010837	5.653970418	6.000580176	6.052319491
ATAD2B	4.931699911	5.353976269	5.050542132	5.031328238	5.270198564	5.110305972	4.863393803	5.109102334	5.214522721	5.082562337	4.931070578	5.005623437	5.235033051	5.016395432	4.819253822	4.887721996	4.803779329	4.996450778	4.965656051	5.261656301	5.027818667	5.467569385	5.007921343	4.880768173
ATAD3A	7.508359585	7.114454664	7.345859691	7.099988357	7.581808775	7.354874437	7.803758658	6.568170011	7.271120093	6.854112215	7.488648003	7.125590063	6.481078538	6.317421618	6.688485235	7.021759939	6.819805192	6.718936338	6.576788891	6.550420972	6.457705641	6.53441669	6.491160834	6.926910538
ATAD3B	4.535151737	4.563599236	4.624119178	4.539659867	4.540831301	4.484980241	4.488353897	4.480384966	4.488706063	4.534199556	4.472459812	4.517117695	4.606151323	4.557037759	4.523458448	4.503110047	4.544200824	4.506585364	4.512760174	4.490020914	4.50425568	4.46073488	4.527964825	4.586443504
ATAD3C	4.622357937	4.674880791	4.74213645	4.600918245	4.608567737	4.634344769	4.628335204	4.580820093	4.451427622	4.60939701	4.617282187	4.535482848	4.631621507	4.52552707	4.575346165	4.500746275	4.555588014	4.587993203	4.53969323	4.457303271	4.704502091	4.584916609	4.666305963	4.642388878
ATAD5	4.971831373	5.186862315	5.008460297	5.016075615	5.307457949	5.202059809	5.02200723	5.123648172	5.275208525	5.219408932	5.208682172	5.011475129	4.766401485	4.878432955	5.038267075	5.293963471	5.071125387	5.214843388	4.953507205	5.242820419	4.970493617	4.97979153	4.96087676	4.975113129
ATAT1	4.896251336	5.031001533	4.735736118	4.969163581	4.724982348	4.987320845	5.103155054	4.929487265	4.809115947	4.859089824	4.777486432	4.823603793	4.573593454	4.875046355	4.951162464	4.845556104	4.811184582	5.259104985	4.790943183	4.909615916	5.149242063	4.967701741	4.682050281	5.087776976
ATCAY	4.526355141	4.658367577	4.518206717	4.525583866	4.595176862	4.584635875	4.553168026	4.670732377	4.652396614	4.513009364	4.534144399	4.501050105	4.49734054	4.439804701	4.566747187	4.689325467	4.709748277	4.531371845	4.561278503	4.558165434	4.597592917	4.911437733	4.595016566	4.651664772
ATE1	4.9304774	5.067314912	5.198146217	4.901324909	5.305241124	5.145347587	5.122325404	5.055280084	4.901067105	5.056037993	4.812673694	4.78576656	4.941614521	4.717342202	4.767415632	4.763544419	4.643389423	4.680531585	4.841570084	4.882675414	4.885937135	4.862129333	5.405149192	4.835581524
ATF1	4.683162755	5.276685121	5.370391213	5.133867322	5.377605019	5.048820864	4.955483493	4.998553479	4.917733014	5.166062239	5.139645768	5.078708174	4.883082763	5.124709841	4.737746466	4.977923084	5.102646565	4.758776036	5.007144872	5.082562337	4.845136222	4.650086574	4.946520849	4.983699688
ATF2	4.862184065	4.73238813	4.709325852	4.594465968	4.785608181	4.830846864	5.058990863	4.976827118	4.940596956	4.80685131	4.771952991	4.630650342	4.82565377	4.685628023	4.931780482	4.871107656	4.708128412	4.897501909	4.903475981	4.743000834	4.742008427	4.833608151	4.937901292	4.74563535
ATF3	6.05394914	5.767798085	5.83118112	6.054861084	5.592681913	7.093016381	6.27044783	6.188697123	5.766873467	5.858931698	5.731002872	6.135086847	5.713033471	6.652540295	6.426492947	5.960516313	5.88191877	5.676723855	5.838957189	6.207551971	5.676476849	6.368082192	5.301436904	7.2606149
ATF4	11.55610276	11.77970725	11.71034653	11.39711534	11.94083096	12.23804713	11.90990938	11.81941323	11.86584373	11.74775935	11.93747395	11.93747395	11.77970725	11.61368597	11.82828408	11.97650743	11.59109611	11.92235653	11.63262392	11.83911457	11.57757618	11.86923792	11.63940332	11.56287728
ATF5	6.738041195	6.627184753	7.169637332	7.134224876	6.971163224	7.318324614	7.355989259	6.726949514	7.389817312	7.176326511	6.905914839	7.101981283	7.068530249	6.664265414	7.42175889	7.567065524	7.189708671	7.138527217	7.088377014	7.194122502	7.178621631	7.401891568	7.29292154	7.303164337
ATF6	7.416329354	8.276465682	8.322514446	7.883797617	8.121318171	7.661796881	8.148296488	7.133845065	7.887187037	8.369144893	8.250390221	8.127836551	6.905300098	7.659566524	6.663104032	7.267478126	7.486326178	7.098650639	7.44050309	7.599059902	7.813113798	7.296031709	7.006929089	7.025642086
ATF6B	5.592681913	5.36728814	5.330577556	5.464844687	5.243339318	5.128306314	5.567840988	5.419020656	5.555052021	5.281707453	5.420277832	5.395277645	6.150546279	5.568083729	5.832205615	5.622783855	5.765880908	5.644875779	5.522483802	5.779861561	5.499939567	5.748168731	5.718574396	5.686543917
ATF7	4.735562298	4.83094959	4.588693833	4.731239639	4.656835282	4.671624955	4.662329706	4.59350207	4.582598595	4.76410165	4.616946965	4.618008997	4.677061048	4.615338849	4.644139132	4.584660903	4.812333376	4.719633935	4.667118015	4.577321401	4.680322934	4.623018072	4.65527961	4.587776925
ATF7IP	4.907360975	4.999793575	4.968091341	4.85003913	4.829964683	4.862267936	4.910342475	4.789864563	4.954483803	4.839800968	4.734622248	5.004540012	4.763313535	4.841063657	4.771981762	4.779557232	4.761186498	4.896471502	4.807788282	5.003582915	4.70277003	4.685560691	4.857052387	4.74840628
ATF7IP2	4.559708245	4.667659796	4.781708485	4.770531815	4.503658274	4.971831373	4.941455597	5.066060972	4.904832297	4.808353207	4.519886698	4.646234878	4.685543682	4.758586817	5.374405446	4.791308079	4.898984844	4.979691428	4.733172359	4.936737963	4.824829746	4.732418354	4.962055638	5.009549699
ATG10	7.808482575	6.974368824	6.786881274	6.9766992	6.339914995	7.102656415	7.178064377	7.366858138	7.192954642	6.65709255	7.112163972	7.324359004	8.374213373	7.527089742	8.508587931	8.119296438	8.152030021	8.009603663	7.475706238	7.691819193	7.284450442	8.029877075	7.419792738	8.510691735
ATG101	7.712397439	7.992290831	8.110059569	7.845076924	7.986525291	7.805613005	7.992764384	7.585939844	7.81426733	8.040731801	8.116845348	7.707044859	7.492660987	7.9473727	7.220806761	7.561011916	7.530386449	7.465603381	7.44415552	7.31673107	7.543970195	7.477641371	7.108629956	7.447488143
ATG12	9.545392309	9.048240581	8.642459055	8.808833195	8.68122926	9.336701879	9.203910981	9.552958507	9.169801388	8.550414122	9.090498081	9.242115077	10.38156818	9.544567074	10.59684787	10.06168888	9.975019274	10.19760867	9.740508606	10.07174271	9.977299486	10.24642679	10.23386307	10.25686874
ATG13	4.577091428	4.736008267	4.604896357	4.610084773	4.954821348	4.619146489	4.588595498	4.71838814	4.677188133	4.687539004	4.722376493	4.727753693	4.631030041	4.647877678	4.564867601	4.744083936	4.595434997	4.548213525	4.626253639	4.52049571	4.653958899	4.583703038	4.683079535	4.606179259
ATG14	8.319031964	7.650302357	7.007577241	7.51298159	7.460807002	7.766165254	7.409170997	8.20219198	7.455585096	7.235469227	7.766565816	7.769693453	8.15273731	7.89211182	8.514304946	8.065662299	8.126914782	8.754351225	8.582204782	8.351706934	8.206968781	8.554131007	8.548760517	8.430648956
ATG16L1	8.425192027	8.191479567	8.289878024	8.032634578	8.275454205	8.522505716	8.007161237	8.399756112	7.999282601	7.864921719	7.793072336	8.236053512	8.029877075	8.336363906	8.131768615	8.330895164	8.204235723	8.155012633	8.376594807	8.520138546	8.339201176	8.498436669	8.427145131	8.421324598
ATG16L2	8.112278285	6.610081212	6.027970867	6.629649666	6.353154228	6.514413381	6.999950626	8.035568029	6.707759036	6.363722176	7.140561106	7.073310657	8.5877401	7.606418919	8.729473145	8.53590723	8.199966368	7.890500445	7.337906478	8.047158021	7.589100586	7.758347086	7.94058432	8.871567088
ATG2A	8.076939706	7.630930589	7.320519881	7.884740081	7.351667366	7.123236724	7.732208918	7.111396624	7.691819193	7.995446451	7.870150112	7.521214051	6.875284314	7.260433468	7.128519154	7.031790785	7.041642264	7.400010618	7.21784943	7.496831942	7.46893181	7.35063921	7.162656822	7.054962569
ATG2B	5.181139152	5.111069185	4.849180437	4.648234017	5.039829644	5.054865463	5.26435144	4.85738578	4.9289782	5.227403133	4.854452494	5.195016237	4.969805568	5.37227762	5.254267626	4.939409348	5.200933407	5.45194415	5.279988627	5.296889637	5.122183384	5.138528923	5.398124837	5.112528814
ATG3	7.652129822	8.462675638	8.808833195	8.547252677	8.761265566	8.436597872	8.079840981	8.080335933	8.268153744	8.549884743	8.07485246	7.957559947	7.28674459	7.900272618	7.05738462	7.369617506	7.406474381	7.162282109	7.799618843	7.395450202	7.721828952	7.302516547	7.653661866	7.1854254
ATG4A	6.204258225	6.653864798	6.962321499	6.56940366	6.65596991	6.57463793	6.930204221	6.008010837	6.452065113	6.648903177	6.435736012	6.505034988	6.262097751	6.366353618	6.027716845	6.434187296	6.463173923	5.98371612	6.133204705	6.646032044	6.070998629	6.17382379	5.997696013	6.448129296
ATG4B	4.477279635	4.526546547	4.767144505	4.609223682	4.739077907	4.613011287	4.579909634	4.524517676	4.649430837	4.739004751	4.613720686	4.557681699	4.449864894	4.493685648	4.64654305	4.434561892	4.485628335	4.545613676	4.504266027	4.481080872	4.527835424	4.51261287	4.561160892	4.580428607
ATG4C	6.34436204	6.340817559	6.272323107	6.538140726	6.780677583	6.56703146	6.66559834	6.721574825	6.653549138	6.507899463	6.457184496	6.198132231	6.731904518	6.698879305	6.617029614	6.633791589	6.369548778	6.403261065	6.421280408	6.402966918	5.943186938	6.319551222	6.307279686	6.70464968
ATG4D	5.490564949	5.286228389	5.137714545	5.173292448	5.372540532	5.013151284	5.029527017	5.108740651	5.188874706	5.074536492	5.200166483	4.812242214	5.024178923	4.791612668	5.160228007	4.923756016	4.719656321	4.903420008	5.13654509	4.815782023	5.123375696	5.041348175	5.096127024	4.799368335
ATG5	6.958680654	6.46779749	6.233655093	6.131959455	6.335081248	6.733176017	6.370167233	6.865699532	6.13015653	6.15473215	6.304939381	6.847006077	7.154072328	6.690236596	7.015726166	7.040657256	7.215334575	6.901211281	6.996898379	7.012509695	7.199184142	6.868860352	7.007189898	6.980723155
ATG7	9.206046138	8.656145838	8.551449766	8.953905639	8.563286471	8.240637705	8.94753976	8.499408324	8.634585894	8.63133771	8.882826289	8.881143466	8.528403668	8.464702415	8.41375249	8.412794253	8.465774817	8.479522451	8.20555799	8.676036968	8.560772525	8.514751183	8.338177383	8.175638698
ATG9A	7.868300761	7.587728979	6.9682771	7.49815513	7.438555134	7.507507138	7.695362534	7.392553269	7.665489571	7.550876391	7.79215663	7.392949142	7.247512642	7.363640965	7.436594604	7.508734315	7.413669717	7.652910788	7.227749271	7.415923812	7.435643881	7.759066044	7.415158751	7.300658893
ATG9B	6.068716617	5.009333684	4.795864151	5.203945007	5.0065078	4.966742273	5.648182347	5.279619981	5.734874267	5.136672254	5.890034044	5.28047705	4.736796816	4.71022708	4.754133688	4.625333362	4.840325731	5.214662494	4.752936564	4.705491043	4.746179354	4.899487319	4.700129865	4.759136182
ATIC	9.167289967	9.586103732	9.960079418	9.633270868	9.728932083	9.494717195	9.817407604	9.231124173	9.613890367	9.875211227	9.591252196	9.59312077	9.10131806	9.263628967	9.010131303	9.126425622	8.832750868	8.584785304	9.175887246	8.85908869	8.679184269	8.917901935	8.723149626	8.932075262
ATL1	8.556541317	7.707842106	6.632325748	7.252104009	7.442525995	7.688847566	7.652519054	8.32052951	7.180031426	6.789967083	8.155409952	8.051597478	9.132560442	8.845332054	8.789983813	8.544574904	8.86597275	8.892623254	8.493233016	8.561640982	8.622871465	8.854388896	8.503606921	8.927331774
ATL2	7.100832439	7.331605614	7.600377382	7.060350539	7.485721714	7.258843308	7.474322037	7.300658893	7.668579099	7.397918669	7.009901812	7.293827472	7.093705429	7.461849074	6.949276782	7.075644439	7.062491535	7.182518677	7.168304153	7.203761138	7.09705985	7.020824134	7.043054008	7.084291708
ATL3	8.544048567	8.643366029	8.746472634	9.065224174	9.206821087	8.498436669	8.737761076	8.190555089	9.005305806	8.751655059	8.975961243	8.599482542	8.110582234	8.088485807	7.691521486	7.625611378	8.211891516	7.746677776	7.9894483	7.684457212	8.071676773	7.847211318	7.928570853	7.779944134
ATM	7.253267387	6.690236596	6.351598587	6.754207125	6.18740295	6.886884724	6.729667836	7.527089742	6.854403622	6.531879265	6.413534168	7.037943779	7.890500445	7.360474247	7.934258785	7.699564083	7.470073105	7.401094765	7.239903375	7.698806098	6.933208211	7.517224558	7.48323766	7.752728654
ATMIN	6.806209963	7.400010618	7.68754431	6.646701914	7.260938529	7.662870436	7.134990292	7.565522074	7.077317307	7.38511094	7.29292154	7.67475412	7.463539158	7.378164211	7.337460286	7.669780523	7.603574693	7.795398942	8.104472332	7.596268724	7.469622285	7.36324558	7.52015879	7.360144656
ATN1	7.684835791	7.076204378	6.924674737	7.376436759	6.861907894	7.49815513	7.449013001	7.328824057	7.557111478	7.237005868	7.466420926	7.434904536	7.638466835	6.944074177	8.045982618	7.766165254	7.516071948	7.67912628	7.456638738	7.525469032	7.337460286	7.512253001	7.519076851	7.797499805
ATOH1	4.531760279	4.614644468	4.45495169	4.458544276	4.558988304	4.509483594	4.468672823	4.522378818	4.469571875	4.566138351	4.511103005	4.571490859	4.452129287	4.514477728	4.459378268	4.537480108	4.543917832	4.457648965	4.509566861	4.519117559	4.481565228	4.501823751	4.586006839	4.568125932
ATOH7	4.809354332	4.780340682	4.774329764	4.810143938	4.702806917	4.779185302	4.622735048	4.596163051	4.70483381	4.822496917	4.6827483	4.757142407	4.702427263	4.8557651	4.651291536	4.771715557	4.88015139	4.813319076	4.756924282	4.902603904	4.773882325	4.936319771	4.854339482	4.74980665
ATOH8	4.878112046	4.565178274	4.534574231	4.56261306	4.786228344	4.58698353	4.531247427	4.826894541	4.629686376	4.646614683	4.633362734	4.709893943	4.815256697	4.84122196	5.116253293	4.698392521	4.722402207	5.006758376	4.960243676	5.049125328	4.880293076	5.113750228	4.899068332	5.146243879
ATOX1	9.535694494	10.41410663	10.20193979	10.39066715	10.49531164	9.658083274	10.15083853	9.617346093	10.23889172	10.48311659	10.2729953	9.831803556	9.206046138	9.813216189	8.473230283	9.139446358	9.316514502	9.04685589	8.993217192	9.10131806	9.246070531	9.005305806	8.938321352	8.736683139
ATP10A	5.13182998	4.924894817	5.155751894	4.892230595	5.356024362	5.009682095	5.033145564	5.12247882	5.016187099	5.034048537	5.428508819	5.130160073	5.152832071	5.049125328	4.967162143	4.811039932	5.157562379	5.188874706	4.91645281	4.6536841	4.97040613	4.827916072	5.050364688	4.929678801
ATP10B	9.384179317	10.05190055	8.393631585	9.549580179	9.759112466	8.408574672	9.351340722	9.030256567	9.183639959	9.645878114	9.425338588	9.77867179	8.489557148	8.612238869	7.21597966	8.194991831	8.216513875	7.674351849	8.552464498	8.206516219	8.486227408	7.716014623	8.16889309	8.194991831
ATP10D	4.971435555	4.990405824	5.435276012	5.178738711	5.065166664	5.124709841	5.422606991	4.792590953	5.413338158	5.123817793	4.993058236	5.34265388	5.128772885	5.087884397	5.377786666	4.937818824	5.236645816	5.823069522	5.18032835	5.349268024	4.659305133	4.92132135	5.190233282	5.352431
ATP11A	4.525667361	4.579137408	4.563963668	4.791574537	4.583101627	4.722146224	4.54917496	4.927905992	4.692771671	4.638099212	4.812427237	4.587072332	4.50470803	4.475468496	4.606757125	4.768325175	4.518177464	4.631654787	4.625075841	4.572470381	4.606947889	4.629174535	4.621514842	4.575429461
ATP11B	7.320908719	8.073214147	8.161052605	7.847211318	8.268153744	8.013672815	8.109633613	8.366164097	7.858116568	8.231968808	7.960615765	8.405975095	8.005581791	7.908290777	7.895018434	8.044263415	8.403731964	8.214457329	8.6824699	8.490697225	8.223055611	7.798796448	8.001363886	8.14245183
ATP11C	6.090262032	5.950063091	6.223910436	6.296673663	5.712768687	6.161312359	5.932047514	6.432202755	5.783256955	5.978476967	5.732049418	6.112769375	6.210429756	6.081496843	5.849688685	6.471408491	6.148272708	6.342600119	6.593063906	6.358166417	6.074617324	5.513138626	6.162525183	6.244221632
ATP12A	4.882546155	5.004188123	8.34074565	8.948107707	6.745620953	5.048104752	8.486728245	4.573215085	8.624558286	9.692280701	6.895604419	7.834651933	4.640756168	4.609129602	4.658921581	4.532585532	4.506841616	4.616000818	4.544346346	4.651650309	4.494854718	4.691378502	4.662555204	4.682030564
ATP13A1	9.368766873	9.204609067	9.431878198	9.168491502	9.108942158	9.371958778	9.337248326	9.370433121	9.204609067	9.002536036	9.610565955	9.154081905	10.11042864	8.808221828	9.588787236	9.592276817	9.135342393	9.209651298	8.73504902	9.168491502	8.998062357	9.024240543	9.129759851	9.703087697
ATP13A2	5.530037583	5.602197987	5.221223216	5.375783907	5.315497853	5.31914633	5.554155204	5.155596509	5.318999533	5.680277384	5.241719844	5.292806468	5.213388716	5.057366937	5.168568306	5.293778578	5.198555655	5.209598528	5.071349821	4.977706949	5.10237822	5.2886516	4.988674754	5.233476627
ATP13A3	4.687702527	4.663875257	4.866988145	4.802466001	4.77041246	4.67911299	4.832981199	4.800890871	4.704658786	4.870033749	4.734020089	4.554622295	4.916256993	5.006758376	4.736462561	4.900156483	5.118333774	4.716742024	4.88904621	5.154564765	4.901460795	4.773669793	4.734437967	4.903569646
ATP13A4	5.982789623	6.10642897	6.101544592	6.611842857	6.292738946	5.235216905	6.629981508	5.69350333	6.646316564	6.797920178	6.196332099	6.49144085	5.775191305	6.163482399	5.635834627	5.547367022	5.71000576	5.577864428	6.430628957	5.915602581	5.628055852	5.97041209	5.655128513	6.020901661
ATP13A5	4.683129572	4.602904732	4.480284479	4.512268202	4.472667824	4.702406675	4.55016973	5.103827949	4.506003593	4.554342367	4.53473176	4.897501909	4.833952014	4.690073798	5.725882031	5.568361057	4.990287425	5.208337718	5.381968546	4.770658953	4.937012116	5.106573151	5.106719234	5.042167132
ATP1A1	11.47697248	11.01046608	11.4601169	11.71474197	11.77138437	11.57757618	11.49987654	11.15516074	11.49711209	11.62156858	11.47432892	11.08050961	10.88406325	10.56918729	10.77205759	11.15516074	10.45467261	10.56238446	10.71399121	10.25686874	10.75246774	10.84526585	10.73049866	10.7781849
ATP1A2	4.517971674	4.426007166	4.580588678	4.459581619	4.514070999	4.441506101	4.437849261	4.559853004	4.535160623	4.576577429	4.496604354	4.613930973	4.561942176	4.538365531	4.572007243	4.510701462	4.515422948	4.577385054	4.629435762	4.597240018	4.58718508	4.642647245	4.828593516	4.566101769
ATP1A3	5.165186978	4.988162038	4.98908838	4.963927042	4.910881193	4.805976227	4.793291285	4.820387033	4.718519608	4.959753875	4.820635287	4.927001939	5.045207556	4.812242214	4.99950636	4.950487686	4.928896388	4.930152225	4.830999761	4.891996978	4.784174723	4.690084419	4.761598494	4.772154337
ATP1A4	4.49463309	4.513225618	4.553109711	4.480759238	4.537678527	4.572595839	4.596746106	4.53253985	4.567219026	4.645136951	4.550335508	4.641562425	4.625022325	4.579616297	4.5275056	4.553384468	4.533781605	4.543938148	4.545446929	4.511357406	4.711122433	4.680822824	4.675862318	4.627695873
ATP1B1	7.534546128	9.16369135	9.995418721	10.43013855	8.969152243	8.477823326	9.739511006	7.359117534	9.279514002	11.02059274	7.882934266	9.392479466	6.97301043	7.085576403	6.364783031	6.53933751	6.518773379	6.833266556	6.6068713	6.790259035	7.062491535	6.861072334	6.641011409	6.346359655
ATP1B2	4.720881756	4.518405274	4.585527346	4.586788312	4.627012007	4.662983322	4.673353251	4.734960001	4.619379577	4.596478367	4.733312817	4.676982762	4.824829746	4.821854191	4.571848249	4.88904621	5.03278355	4.764421574	4.577719055	4.813455591	4.837833124	4.634845067	4.79408091	4.568464381
ATP1B3	11.98447129	12.37303332	12.28594155	12.51254495	12.28999018	12.2333931	12.42177286	12.338485	12.3818479	12.50728486	12.15810218	12.4495009	12.14581614	11.92235653	12.14581614	12.15042415	12.08164991	12.24197581	12.14156947	12.2333931	12.13181897	12.1542108	12.2333931	12.06823496
ATP1B4	4.587600715	4.458241589	4.526230681	4.514741814	4.515194282	4.48837106	4.694032336	4.563010331	4.483346834	4.507251521	4.484072476	4.509754758	4.486071848	4.675139361	4.557977845	4.475735129	4.463508526	4.496702923	4.481818669	4.517600615	4.584021641	4.530555648	4.50770125	4.592920437
ATP23	6.663702688	7.462206975	6.900651747	6.458327452	6.862261025	7.197171515	6.563285891	7.067146134	7.040357912	6.360352639	7.023523564	6.95665141	7.038316883	7.263879351	7.122862971	6.799526867	7.052507124	7.128804286	7.225676727	6.958980433	6.722445536	6.821740339	7.386427826	7.258843308
ATP2A1	4.59823151	4.593020538	4.618000417	4.624934867	4.560829868	4.544346346	4.627222032	4.643734351	4.712355243	4.688814742	4.625515962	4.575202492	4.717926577	4.619476043	4.701709537	4.697418361	4.723507766	4.632601165	4.685628023	4.576299851	4.530773771	4.648326419	4.565853842	4.550457852
ATP2A2	9.160003865	8.993875951	9.111301601	8.902183603	9.329639313	9.421539042	8.971768209	9.086825603	8.902866855	9.039165124	8.471209613	9.313776897	8.808833195	9.129759851	8.760234419	8.953494331	8.819113207	8.991343011	9.308672863	9.199118152	9.260276669	8.841987455	9.127128138	9.003189479
ATP2A3	4.632064429	4.628726072	4.651823905	4.650106014	4.722489729	4.667276588	4.979061115	4.489569923	4.669871126	4.658351548	4.608820002	4.600918245	4.679011433	4.656502092	4.623648866	4.734351031	4.788004162	4.572159915	4.624952974	4.564566863	4.740449065	4.658421707	4.660044789	4.5467812
ATP2B1	5.486506915	5.417475237	6.7697107	5.141918001	5.573901212	6.418466979	6.005615953	6.174932524	5.241891258	5.435276012	5.403650129	6.256915324	6.778130301	6.938166803	6.265878534	7.59014852	6.453843895	6.364462827	6.70984786	6.739615947	6.594499238	6.694272024	6.202446243	6.604632699
ATP2B2	4.559779661	4.635644713	4.57995492	4.611550514	4.527291305	4.529114118	4.697576216	4.694459749	4.584118341	4.494720972	4.543140433	4.562455683	4.53737464	4.656087529	4.773850864	4.523744421	4.775969689	4.517426782	4.64448207	4.471507577	4.626440415	4.665316964	4.620335085	4.571189709
ATP2B3	4.545124396	4.555143179	4.608671742	4.658121869	4.557869988	4.650372445	4.609571475	4.611230266	4.548436248	4.550607048	4.496117597	4.594578503	4.609290707	4.503304777	4.473913945	4.617272897	4.661872995	4.56450195	4.663723337	4.569927789	4.606549343	4.637831176	4.567412204	4.65065842
ATP2B4	9.514802098	9.231124173	8.94753976	9.090498081	8.560772525	9.230291361	9.063009459	9.454954413	8.791928678	8.853206462	9.105410603	9.184421657	9.432642362	9.469893795	9.368177396	9.152294068	9.308672863	9.255278635	9.508292887	9.120305429	9.468106392	9.42310344	9.303687076	9.587926169
ATP2C1	7.654007982	7.716444063	7.659745937	7.974403448	7.786084651	7.993581291	7.746677776	7.785680264	7.584085396	7.608683579	7.597560655	7.658337909	7.518804959	7.657600984	7.518406584	7.665829581	7.337054242	7.434904536	7.87267056	7.806384917	7.781544561	7.423828126	7.957559947	7.473881764
ATP2C2	6.794906337	6.100135892	5.641212079	6.104378384	6.076917753	5.645842725	6.18088629	5.89220254	6.152296507	6.346359655	6.168780992	5.789950867	6.072149074	6.186390721	5.186460054	5.730471871	5.73762594	6.100408564	5.812571701	6.180348581	6.008981074	5.99097228	6.251960254	5.54335966
ATP4A	4.501597774	4.576083498	4.597444632	4.479329193	4.535851656	4.508887152	4.479520249	4.540305913	4.506798369	4.499445758	4.636949939	4.662445293	4.49545947	4.431586034	4.57925313	4.695344386	4.569504574	4.57012381	4.581053742	4.562818559	4.614660253	4.631247517	4.569423941	4.534175399
ATP4B	4.641876208	4.613746061	4.557172252	4.575505871	4.638087714	4.554405585	4.586031015	4.654926343	4.53021149	4.640545859	4.587425344	4.66407017	4.593798337	4.560920322	4.562818559	4.541718634	4.560291438	4.788401502	4.680482557	4.603869377	4.603748169	4.686517035	4.657707016	4.550051514
ATP5F1A	11.38554233	11.72139977	11.66367896	12.01608619	11.88358476	11.54234253	11.60231645	11.51205844	11.80163876	12.02386312	11.72139977	11.61725104	11.01808877	11.12657252	10.8578295	11.08050961	10.95936087	10.94460841	11.24418977	11.17140888	11.19257352	11.00825538	11.05021551	10.89173201
ATP5F1B	12.51254495	12.92288985	13.01641048	13.05827567	13.21331168	12.91549199	13.05827567	12.52568785	12.97294519	13.03253955	12.80575606	12.75094551	12.19763819	12.28999018	12.06455914	12.29374436	12.19763819	12.37303332	12.43661901	12.33445331	12.39643362	12.34698958	12.21162129	12.0729581
ATP5F1C	7.660234064	8.661470018	9.3191679	9.301368017	9.460156251	8.693900638	8.723149626	8.418809517	8.961976154	9.197323	8.492310697	8.490697225	6.83079217	8.14292558	6.931154138	7.015441795	7.324667211	7.330627836	8.166164409	7.257493712	7.713457479	7.175998338	7.710616784	7.535293085
ATP5F1D	8.902183603	9.268763699	9.204609067	9.538492629	9.42467924	9.089758611	9.412293385	9.044042589	9.272697364	9.592276817	9.550474408	9.047568542	8.331369169	8.554131007	8.179301931	8.506612493	8.571590405	8.391114741	8.531059055	8.503606921	8.489557148	8.335371568	8.651685311	8.361304773
ATP5F1E	6.675169725	7.150912956	7.229259845	7.191127781	7.135718108	7.0661969	6.943822798	6.842125148	7.052507124	7.382509446	7.031125424	6.748803982	6.139762316	6.698601212	5.551763507	6.265193152	6.772935925	6.23023053	6.761787447	6.627745574	6.783831333	6.298643067	6.493966697	6.12574869
ATP5IF1	9.139446358	9.075469563	8.332897152	8.851884761	8.919043589	9.043241236	8.68122926	9.282953962	9.184421657	8.940250881	9.576035599	9.114368455	9.107147925	9.061755807	8.922241856	8.910271338	9.380201983	9.287443727	9.262870133	9.187613458	9.408945601	9.243687412	9.426079155	8.914207177
ATP5MC1	9.579175446	10.12093459	9.909322272	10.31408467	10.31681429	9.877253265	10.19842102	10.06281433	10.28982183	10.45727498	10.29550468	10.11715518	10.02435177	10.00982718	9.577751394	9.87345912	10.00153637	9.714260435	9.919507037	9.863424145	9.859956319	9.749722816	9.844993491	9.722997142
ATP5MC2	9.682784819	10.04270527	9.855171158	10.16110211	10.10210317	10.09788205	10.04722495	10.17762616	10.14234366	10.09946291	10.19760867	9.707662848	9.574306929	9.921072025	9.364809341	9.716603967	9.782373552	9.472168483	9.892748462	9.53388306	9.565085112	9.632413	9.670305135	9.435783802
ATP5MC3	4.67322181	4.891343	5.488530417	5.389748654	5.500063508	4.854230377	5.065778606	4.944238641	4.977385473	5.526361813	4.778383683	4.962144014	4.488863277	4.825748797	4.541378774	4.686807343	4.665193993	4.756130313	4.771824802	4.63575058	4.733997935	4.544881603	4.67322181	4.650182224
ATP5ME	11.7402958	12.04219503	11.84231789	12.06000308	12.25078921	12.06000308	12.05619167	11.87583907	12.08572502	12.23804713	12.11011845	12.02949853	11.54912898	11.70706378	11.27370853	11.62832941	11.70424164	11.72139977	11.66803858	11.76750815	11.79342012	11.58098111	11.72139977	11.26016604
ATP5MF	10.41885664	10.73049866	10.33655206	10.60146085	10.59829913	10.57796224	10.6613194	10.48482681	10.71399121	10.6917787	10.81063544	10.56918729	10.28550919	10.3436366	10.00607874	10.2729953	10.49955825	10.22356687	10.24022364	10.29964867	10.45467261	10.13462539	10.16683622	10.20658014
ATP5MG	10.36268756	10.96377231	10.86231437	11.21044184	11.2080156	10.7361669	10.84526585	10.62459124	11.01808877	11.06944663	10.79381911	10.61429368	9.932764273	10.48784588	9.441215215	9.924496105	10.09554882	9.931651602	10.2666132	10.03449765	10.39532579	10.09669729	10.19629394	9.901290048
ATP5MJ	7.1265434	8.0976189	7.761961267	8.03425451	8.088485807	7.420902699	7.709893981	7.449013001	7.710616784	7.746677776	7.850191216	7.353231046	7.08948817	7.204667664	6.760225057	7.129934826	7.239564632	6.744693594	7.120763797	6.866049132	6.997544326	7.164075962	6.87961477	6.852210283
ATP5MK	4.626419534	4.765413794	6.857220235	4.730437131	4.890092492	4.652085648	4.782521528	4.728256211	4.661305154	6.684694082	6.067256341	5.911208124	5.284462883	5.857675513	4.583718883	5.521859318	5.551404594	4.567669812	4.514688381	4.735981162	4.869527502	5.129236563	5.495018388	4.65794605
ATP5PB	9.623154836	10.59829913	10.96377231	10.84285612	10.83987389	10.33071575	10.35094043	10.25256716	10.32406085	10.81880165	10.34483931	10.18587998	9.154081905	10.19760867	9.055457333	9.341257394	9.579175446	9.288065381	9.945295267	9.440451532	9.681025344	9.232581496	9.602428265	9.580050537
ATP5PD	11.61725104	11.48716369	11.42542113	11.61725104	11.52730339	11.60550838	11.5737933	11.49711209	11.63940332	11.57757618	11.6464037	11.48091827	11.35437155	11.43982263	11.19479443	11.13430129	11.26262934	11.28305082	11.16515882	11.30360108	11.4310657	11.4340013	11.35437155	11.20493053
ATP5PF	9.310129813	10.09669729	10.28672818	10.35899345	10.3658525	9.997147188	10.0944265	9.698761001	10.22237549	10.53129013	9.844993491	9.688240495	9.009349687	9.442868374	8.655554162	9.054750606	8.95867777	8.952876637	9.434283167	8.812499367	9.280987919	9.104870127	9.316514502	8.782925396
ATP5PO	9.572684849	10.30475241	10.37695524	10.59497325	10.63959544	10.38440883	10.21985001	10.11257148	10.39807508	10.62459124	10.01872187	10.06628715	9.436682774	10.13462539	8.99729949	9.292403271	9.484207956	9.286884161	9.964242126	9.204609067	9.708886526	9.261986312	9.790939843	9.365757872
ATP6AP1	11.10864063	10.86231437	10.38295948	10.51620595	10.44506567	10.77431612	10.80664394	10.79818778	10.65268357	10.62807275	10.92833173	10.76399282	11.13430129	10.86826616	10.96604693	10.93053789	11.04206744	11.12388349	10.76974736	11.06453282	11.06696556	11.02544043	11.03013341	10.96377231
ATP6AP1L	4.794366485	4.928555726	4.646803527	4.960051239	4.693106738	5.353033474	5.023273072	5.107356193	4.678780519	4.747568241	4.768577209	4.868568048	6.087027052	4.860575868	5.495231741	6.097744649	6.013212954	5.585968471	5.152307009	5.09289649	4.829435198	6.274689148	5.588447701	5.170234803
ATP6AP2	9.710851503	9.991662373	10.30906658	10.2666132	10.20658014	10.13462539	9.988177141	9.941042295	10.08007961	10.26511118	9.869014372	10.17872318	9.779823881	10.03917387	9.434283167	9.818993237	9.76296457	9.852044573	9.842909946	9.850948351	9.853152791	9.89664137	9.901290048	9.625701453
ATP6V0A1	9.792793126	9.565914982	9.357146878	9.456629768	9.71529698	9.486687791	9.656201955	9.605749213	9.70977702	9.643723806	9.745951027	9.768281489	9.824185163	9.756039291	9.546947742	9.912749592	9.731741999	9.815410973	9.510786625	9.889774381	9.934931403	9.736548436	9.612039403	9.892748462
ATP6V0A2	7.01687089	6.416930146	6.679963488	6.691134502	6.706790142	6.778719963	6.790592825	6.311635018	6.797571054	6.691134502	6.574290469	6.578730209	6.720620291	6.496434651	6.75548518	6.833948683	6.47090307	7.060350539	6.652003835	7.195985208	6.587051253	6.838257225	7.094308228	6.629649666
ATP6V0A4	4.618942374	4.596383753	4.580254788	4.617014948	4.550607048	4.560421088	4.523554673	4.614349334	4.60643674	4.545285118	4.479852638	4.626157309	4.547429925	4.606207751	4.53024914	4.530202351	4.587869245	4.638391103	4.532903058	4.508050442	4.768678246	4.487265141	4.486178938	4.507203657
ATP6V0B	8.508257515	8.919704504	9.271726431	9.347626307	9.178139222	8.772797881	9.138720732	8.432561892	9.208753486	9.340551465	9.049983483	8.878900238	8.229447662	8.452282169	8.036081571	8.522075431	8.371566084	8.275454205	8.181922918	8.463637822	8.518700562	8.640769914	8.120796426	8.063457265
ATP6V0C	11.44723341	11.67538842	11.68230128	11.63599731	11.98447129	11.42302212	11.68862268	11.24418977	11.67161346	11.67915733	11.81468263	11.83584864	11.46299708	11.42833133	11.16842937	11.38554233	11.38814664	11.58434518	11.37451699	11.55289195	11.54595707	11.30906686	11.34177566	11.00169459
ATP6V0D1	7.468462279	7.979161498	8.07485246	7.89708085	7.943933345	7.382509446	7.842972524	6.864452899	7.753547259	8.124382896	7.877127062	7.234762899	6.266127276	6.818832566	6.634065616	6.421666668	6.578979224	6.358510723	6.56703146	6.455718482	6.737660419	6.203724056	6.39025108	6.497319384
ATP6V0D2	4.706141616	4.73233494	4.746430439	4.579742438	4.694459749	4.573067262	4.671154092	4.71975963	4.601635025	4.757420432	4.610964368	4.720173912	4.921480249	4.723840805	4.612186405	4.708026964	4.72393069	4.707041525	4.76296738	4.827675947	4.73143675	4.731678488	4.750227373	4.790718101
ATP6V0E1	9.949247636	10.29430984	9.963157526	9.963157526	10.20193979	9.89664137	10.20912271	9.856079634	10.0437485	10.20193979	10.24757475	9.79398596	9.961047982	9.746779448	9.749722816	9.678134607	9.929570136	10.08920056	9.727905726	9.745951027	9.957403621	9.773982505	9.79398596	9.584523079
ATP6V0E2	7.666657434	7.157812126	6.711595021	7.795398942	7.087058057	7.091430753	7.578414547	7.691819193	7.26910513	7.229259845	7.588751249	7.390621171	7.751242714	7.606720572	7.654789394	7.494910094	8.27046445	7.83916044	7.510386735	7.498538307	7.878809879	7.531148141	7.54977086	7.177052525
ATP6V1A	9.506557751	10.19760867	10.15083853	10.23256597	10.13830628	9.96868991	10.02435177	9.813216189	10.14095495	10.18696587	9.913912447	10.02870586	9.195171742	9.6957349	9.102759591	9.436682774	9.40287113	9.435783802	9.519992651	9.741738636	9.621150228	9.343591607	9.462330019	9.216062959
ATP6V1B1	4.949415555	5.065053276	5.03278355	4.581425859	4.598283432	5.118189329	4.867340777	5.110992116	5.284774491	5.239136882	4.694331946	5.107120756	5.377184289	4.724519607	5.149466008	5.916719111	5.295335539	5.498980857	4.866170139	4.963023354	6.001454294	4.930980522	4.797656819	5.079859173
ATP6V1B2	10.0930938	10.40092646	10.59829913	10.54879262	10.56418314	10.37985795	10.39807508	10.03199379	10.57966812	10.6613194	10.28672818	10.3378348	9.759112466	10.1223977	9.562234316	9.674030411	9.857041125	9.891816415	9.831803556	9.767321143	9.789019216	9.680121077	9.798626378	9.645878114
ATP6V1C1	7.012899487	6.561142516	6.633540914	6.783831333	6.497012911	7.037654269	6.490548136	6.588713092	6.897905614	6.487458224	6.482302297	6.782024823	6.213521969	6.082245404	7.218790485	6.675473814	6.607169914	6.988384905	6.722733371	6.997146133	6.877622719	6.849091333	7.101981283	6.592394485
ATP6V1C2	9.66702916	8.206516219	8.158729256	8.588761078	8.006703022	8.081693792	9.197323	8.571980557	8.74702518	8.690164752	8.797279423	9.176608103	7.81426733	8.052890003	7.939783456	8.331369169	7.830127687	8.547252677	7.943522095	8.277817733	8.495922421	8.251757232	7.931818188	8.446653856
ATP6V1D	8.565954409	9.422140345	9.722167606	9.180872427	9.465768362	8.825385737	9.393165625	8.75589475	9.299176802	9.415186916	9.031059612	8.819113207	8.173708551	9.111982389	7.732650292	8.284363842	8.584785304	8.075263452	8.023812643	8.279615847	8.144694688	8.184156951	7.988881115	7.993581291
ATP6V1E1	10.88406325	10.71716943	10.59497325	10.61912645	10.71206294	10.86489715	10.6917787	10.67122791	10.64498287	10.57796224	10.74813552	10.86012394	10.86489715	10.75765957	10.52913887	10.76188541	10.85170307	10.91210394	10.93216531	10.92386163	11.10355614	10.75035599	11.02804091	10.55760061
ATP6V1E2	5.854690921	6.019921567	5.767114556	5.89458872	5.682310847	6.266874622	5.702903116	6.562066554	5.364531895	5.381214523	5.741108159	5.791012844	6.205188391	6.53441669	6.032408632	6.359803308	6.42230549	5.585721107	6.318675827	5.556281064	5.760209651	6.421934187	6.102435634	6.244520827
ATP6V1F	10.50446181	10.80664394	10.49069634	10.55760061	10.68220598	10.61062247	10.71567047	10.3658525	10.8360212	10.68400617	10.69568352	10.50772276	10.53129013	10.59991776	9.942051533	10.38156818	10.56746368	10.57426781	10.30096941	10.49385429	10.56102057	10.35264142	10.50446181	10.11467694
ATP6V1G1	9.970702864	10.5464877	10.87055453	11.0128734	10.97521193	10.6613194	10.65036022	10.1802426	10.45151537	11.08918953	10.45151537	10.74621022	9.887054211	10.11042864	9.777774306	10.21834831	9.973826194	10.09057822	10.47625847	10.2055445	10.30647307	9.982481665	10.36434806	9.669385282
ATP6V1G2	4.641515687	4.555379669	4.590647919	4.519465488	4.551198973	4.58846793	4.575282902	4.581972742	4.598385059	4.640774944	4.686807343	4.771925738	4.523867277	5.059967535	4.683666606	4.655716746	4.66053267	4.700228204	4.72244944	4.60408348	4.5686135	4.88444147	4.547321057	4.536064414
ATP6V1G3	4.634241719	4.642936379	4.678414359	4.684372354	4.593719231	4.55692553	4.624831143	4.617815339	4.551060561	4.621200077	4.496723715	4.601168289	4.579524541	4.534362724	4.570555334	4.693046812	4.553596678	4.489839135	4.527011444	4.578826846	4.532159364	4.5274893	4.504366372	4.535958692
ATP6V1H	6.576788891	7.438934446	7.41162863	7.284801505	7.708187913	7.026108257	7.021120728	6.644379924	7.213161527	7.530386449	7.260252014	6.769410704	6.293877086	6.624646161	6.40229578	6.059345997	6.318094501	6.388430968	6.952427458	6.348309488	6.985907835	6.499267544	6.411476172	6.527765261
ATP7A	5.700746015	6.077272797	5.87517314	5.765463599	5.972579208	5.472218513	5.861916845	5.857965238	5.823338563	5.819145958	5.695138464	6.059345997	5.35225958	6.402698253	5.052565759	5.309080553	5.922136094	5.820134825	6.284079457	6.012918598	5.976991606	5.489854367	6.053160696	5.723535439
ATP7B	4.92132135	5.184923359	4.856425289	4.752331656	4.918067978	4.915070649	5.268064777	5.213240871	5.184247063	5.662946859	5.021197476	5.110853884	5.619996281	4.961475518	5.849451917	5.656500219	5.83663001	5.247648264	5.574928517	5.50949472	5.002553525	5.557211021	5.510017297	5.766394046
ATP8A1	4.59079008	4.533490186	4.590903554	4.516352736	4.527164922	4.600073732	4.547707965	4.631501601	4.72489215	4.659612009	4.573405353	4.587356139	4.650531447	4.681063954	4.623879607	4.478928326	4.577146198	4.518451722	4.683129572	4.586139609	4.623524565	4.593028821	4.637255762	4.711078412
ATP8A2	4.716571823	4.642124156	4.61808431	4.698021626	4.728385589	4.651378855	4.681063954	4.65794605	4.665850658	4.442311645	4.78760743	4.612444163	4.634962573	4.845874255	4.650069125	4.764742464	4.585280989	4.69666836	4.726303159	5.035793826	4.736164899	4.806479051	4.748158594	4.519219924
ATP8B1	4.701269576	4.571928977	4.922219249	4.687475348	4.682387537	4.691642628	4.813120834	4.656667946	4.701883938	4.659289413	4.681312968	4.634020143	4.490754299	4.573652924	4.573558378	4.606036764	4.591892835	4.547172928	4.863439665	4.561339856	4.632973561	4.856554927	4.682603045	4.574149233
ATP8B2	5.247417016	5.056037993	5.006092291	4.74229112	4.842980861	5.472945624	4.779361342	5.065778606	5.165186978	5.080290975	5.102868277	4.835084832	5.327714968	5.234849243	5.448546118	5.375219859	5.197256277	5.620277448	5.212117124	4.930241454	5.231473862	5.590489129	5.000744793	4.803655993
ATP8B3	4.473231546	4.461852393	4.50521335	4.553174444	4.587636784	4.482233749	4.463374866	4.51746388	4.481456174	4.504153454	4.612137735	4.473667226	4.487254731	4.488334569	4.518779945	4.496987444	4.468830966	4.697082397	4.536007355	4.541777525	4.458752759	4.472978696	4.523674307	4.541476273
ATP8B4	6.082574169	6.205536465	6.073753139	5.792952315	5.530210914	5.752262423	5.750980635	6.045427474	6.164134019	5.851944536	5.856202978	6.360042254	6.763562111	6.084207739	7.00792854	6.948292918	6.191822628	6.155588849	6.026959761	6.716720537	6.459694845	6.731069578	6.354928297	6.078121943
ATP9A	9.797551087	9.523975	8.833949985	9.614834889	9.14451234	9.2512042	9.511648046	9.386317222	9.347626307	9.718563495	9.467298809	9.08627019	9.858925193	8.848955328	10.10835502	9.753415703	9.942051533	9.792793126	9.57356743	9.885874206	9.673164662	9.868206738	9.764709216	9.941042295
ATP9B	5.719054063	5.868384391	5.788733716	5.783517348	5.343560452	5.72896505	5.71925285	5.320956653	5.290168138	5.593148683	5.611588096	5.910900485	6.244520827	5.686250468	6.126400474	5.919090492	6.027970867	6.06898275	5.809508691	5.91257808	5.966713977	6.1393704	5.961425517	5.391876343
ATPAF1	7.119801026	7.449013001	7.235142033	7.492333678	7.294218466	7.158469135	7.523576072	7.20843848	7.112163972	7.400705917	7.566292556	7.262571842	6.966446499	7.423828126	6.984506141	7.207509814	7.630611048	7.328472812	7.229981958	7.185781205	7.315299595	7.149191533	7.214915116	6.860393167
ATPAF2	4.898639366	5.103288368	5.266459022	5.065676896	5.234849243	4.939260249	5.295335539	5.091229795	5.162884174	5.290554783	4.935953711	5.078304139	4.910815095	5.043068396	5.112262281	4.88296656	5.0186436	4.778383683	4.882397209	4.840190374	4.861470058	5.003481342	4.837171017	4.97839837
ATPSCKMT	5.270198564	5.736101713	5.669620405	5.705270414	5.683135975	5.202595382	5.403447072	5.769448167	5.655638643	5.549041523	5.363343568	5.300704108	5.188874706	5.511710611	5.26057434	5.719471149	5.139100317	4.910753116	5.288300336	5.143205222	5.307587644	5.206911691	5.159529772	5.219911557
ATR	4.664831018	4.650531447	4.632399314	4.777170097	4.731373399	4.73541201	4.592625546	4.600356193	4.639067481	4.495901046	4.533773226	4.618445155	4.515741949	4.692083857	4.551606932	4.554567166	4.601971734	4.501050105	4.515287818	4.780864439	4.565487743	4.511563684	4.602844744	4.614834381
ATRAID	9.44696726	9.693261023	9.486687791	9.527615081	9.623969342	9.981400566	9.552958507	9.796776541	9.716603967	9.726448899	9.738560009	9.704955179	9.468873703	9.890768643	9.333051982	9.556560185	9.543878015	9.566841418	9.673164662	9.510786625	9.597982248	9.68725408	9.814289425	9.428574982
ATRIP	6.880759844	6.545159864	6.652003835	6.313397836	6.535012797	6.287978895	6.888526994	6.493081099	6.564601911	6.488421264	6.558270339	6.387286892	7.027777896	6.802426225	6.914256826	7.175998338	6.966803662	6.619245923	5.649619129	6.48172024	6.402698253	6.84805092	6.698601212	6.737013704
ATRN	6.70984786	6.920864274	6.985211543	7.02633793	6.797920178	6.938166803	6.786174712	7.02270635	6.871152206	6.943822798	6.739297761	6.912031747	6.653038125	7.211501139	6.673125701	6.891001978	6.816695836	6.642238829	6.945322522	6.991634231	6.940081564	6.945035113	6.805304069	6.9776266
ATRNL1	4.563137219	4.521740211	4.5136306	4.74876473	4.584727122	4.577346242	4.783261889	4.496538309	4.588451503	4.516821601	4.644515116	4.590193597	4.590022805	4.522328858	4.618249457	4.648154672	4.544090374	4.601428839	4.509339276	4.510232437	4.618359062	4.6890987	4.483398272	4.544392738
ATRX	5.522483802	5.277581672	5.122325404	5.199467744	5.302598659	4.916401741	5.404333027	5.460785527	4.969614764	4.981104725	5.184786128	5.285656627	5.161137768	5.639366654	5.791229937	4.928332164	5.194051361	5.581691292	5.901886923	5.347054929	5.66843833	5.901886923	5.601223039	5.744116096
ATXN1	6.708081787	6.976370319	7.381100906	6.946071912	6.620366826	6.817358923	7.015726166	6.85534883	6.777392718	6.982438961	7.000588089	7.229259845	7.475706238	7.344314744	7.268711032	7.195026828	7.599059902	7.586956054	7.533357671	7.419792738	7.704716008	7.152847572	7.232698823	7.754787754
ATXN10	5.580731338	5.3634445	5.575349458	5.607711909	5.467235016	5.423077416	5.355088551	5.34414744	5.15482367	5.35660046	5.276685121	5.240215586	5.532596287	5.34337864	5.354856982	5.403172341	5.176932256	5.417721737	5.154564765	5.534043255	5.302242887	5.163780598	5.360014754	5.308097449
ATXN1L	7.633085675	7.186559184	7.201776075	7.407798528	7.614612024	7.065885626	7.286030539	7.474707162	7.453191062	7.17216507	7.358114433	7.184319321	6.9466482	7.190763417	7.244638691	7.09705985	7.406835395	7.334474139	7.711483837	7.42175889	7.635332699	7.40565038	7.730207163	7.401891568
ATXN2	8.849586835	8.370112024	8.365349403	8.421324598	7.942604795	8.93720112	8.812499367	8.854388896	8.640166904	8.483086358	8.27688048	8.56537314	9.323308164	9.16369135	9.36092438	9.320616191	9.2429849	9.245226937	8.859660353	9.370433121	9.084179228	9.43019542	9.152978247	9.373571249
ATXN2L	4.742317061	4.575659117	4.796916608	4.555219689	4.647039254	4.673728862	4.573233595	4.609907256	4.498810795	4.543072692	4.610277433	4.845556104	4.698573006	4.678098204	4.703111987	4.503075272	4.636237048	4.494020543	4.595937416	4.636786584	4.570624419	4.703017543	4.60596563	4.711104099
ATXN3	8.471639695	8.191010144	7.79998356	7.798391748	7.618812572	7.722638432	8.398759964	8.452726839	8.141892315	7.85192534	8.031425608	8.178856355	8.674477241	8.41375249	8.964520355	8.502501846	8.7306854	8.704502516	8.136379099	8.408574672	8.245600141	8.555182708	8.28946107	8.673820485
ATXN3L	5.64329028	5.194051361	5.230050906	5.472555916	5.573005159	4.805022644	5.34010386	4.827838527	5.248856635	5.757291585	5.82603013	5.302776157	5.808446618	5.103288368	4.706376978	5.035051372	5.277581672	4.98755483	5.135786343	5.507201341	5.384757024	5.102550261	5.240538047	5.420050054
ATXN7	4.599689994	4.511718879	4.531247427	4.629466695	4.547460392	4.649829503	4.530195016	4.551092463	4.524591248	4.653018969	4.709870354	4.888763368	4.471776735	4.702446427	4.67529711	4.566903687	4.670307433	4.564702369	4.574923501	4.591785842	4.895992195	4.548443244	4.626691188	4.562320364
ATXN7L1	4.572893145	4.586975261	4.455163861	4.579721502	4.520027815	4.547198093	4.543927138	4.561069366	4.5916205	4.565493784	4.560692368	4.439183649	4.556704759	4.517379539	4.559186449	4.666320074	4.598356881	4.568831984	4.462940669	4.479585322	4.542199121	4.493952123	4.539652504	4.60713145
ATXN7L2	5.723843166	5.065778606	5.553171089	5.500577094	5.125301205	5.672700241	5.853068861	5.329109212	5.755706637	5.403869985	5.651577329	5.494230656	5.867628045	5.025270224	6.136140868	5.977243025	5.30693964	5.602197987	5.033827043	5.530037583	5.12663824	5.369467692	5.230712909	5.665746828
ATXN7L3	7.763261778	7.44050309	7.471434872	7.297588878	7.345859691	7.276821407	7.315299595	7.079481383	7.183694779	7.323152028	7.626027175	7.282005216	7.107726264	7.012221574	7.188239313	6.942889172	6.98210937	7.280976883	7.085185147	7.232698823	6.885422907	7.163309873	7.093369533	7.006229429
AUH	4.987453203	5.430769603	5.484805353	5.870082122	5.656087247	5.246682442	5.471825942	5.068745062	5.333557056	5.753844063	5.338376468	4.962055638	4.780450983	5.249872091	5.164536913	5.18594089	5.008023749	5.134734064	5.133542304	4.872926069	5.414188163	5.222646643	5.101074943	5.036957741
AUNIP	5.254719602	5.93327364	6.345512977	6.202177051	6.653038125	5.844088927	6.33779253	5.037068777	6.14169969	6.106965788	5.948308361	5.433298384	4.564728737	4.800331901	4.750034547	4.742915449	4.717525964	4.84482619	4.645930161	4.593218722	4.635080134	4.670061381	4.561826574	4.773196305
AUP1	8.156778628	7.974886141	8.084400323	7.743293427	7.999677098	7.82382553	8.182868607	7.706332389	7.942604795	7.813589367	8.079403919	7.789422903	7.819527404	7.714722992	8.105935629	7.99595984	7.863227347	7.98083605	7.753934701	7.922531457	7.729884827	7.914134318	7.85192534	8.052890003
AURKA	5.449090897	6.226039591	6.488421264	7.306514501	6.837326196	6.084207739	7.021369721	6.208625138	7.68754431	6.979061172	7.442525995	6.381373922	5.577864428	5.842352789	5.636127567	5.476426534	5.662259762	5.770474823	5.156201867	5.373366182	5.042815821	5.436016958	5.15941806	5.639119094
AURKAIP1	10.76188541	10.77622572	10.81063544	11.03454206	11.07419762	10.82291347	11.07419762	10.56746368	10.94884229	10.86489715	11.07798397	10.86826616	10.8578295	10.66337153	10.60146085	10.7816501	10.7907108	10.83781068	10.64498287	10.63797114	10.72459508	10.70297461	10.67986686	10.50261154
AURKB	6.222720839	6.398633156	6.300371225	6.826250672	6.381906647	5.551404594	6.486286905	5.967280401	6.942574327	6.612794745	7.538601811	6.385102106	5.493753485	5.737070734	5.393598097	5.509748227	5.510017297	6.014671157	5.031328238	5.315497853	5.30693964	5.490564949	5.646586004	5.257314701
AURKC	4.513923317	4.556593727	4.658266319	4.663060683	4.840749391	4.616705243	4.736910059	4.581730593	4.659835364	4.72900988	4.797738445	4.541161035	4.567060964	4.567928377	4.567168811	4.656263407	4.45814661	4.538678283	4.515493608	4.509528057	4.5886051	4.578134745	4.718831268	4.5578197
AUTS2	9.52675175	9.14865313	8.709152941	9.206821087	8.891433059	9.366492738	9.114368455	9.496932658	8.905984548	8.84306688	8.899138374	9.473719647	10.14456414	9.170475894	9.717543296	9.858925193	9.413789172	9.940094909	9.946206521	9.90547176	9.776818098	10.02653051	10.07080681	9.9429858
AVEN	6.15473215	6.789373121	7.045933548	6.683781767	7.270034808	6.295362488	6.332659486	6.501369993	6.316654222	6.753249249	6.630311135	6.149583336	5.441285706	6.27044783	4.969353431	5.735759912	5.561199479	5.458662234	5.975646091	5.51700586	5.332712276	5.420277832	5.360481773	5.92440953
AVIL	5.063163048	5.092030287	4.739614596	5.05650357	4.67887684	5.303782079	5.146552562	5.091747712	4.935308935	4.795942424	4.874112683	5.217532288	4.939818918	4.930617053	5.155269154	5.20802263	4.857783536	5.025916502	4.839162246	5.150521356	5.212281544	5.202416623	4.997856955	4.99950636
AVL9	4.826737642	4.956900997	5.349268024	5.098854686	5.253930297	4.803617461	5.121300859	4.830779894	5.29828763	5.291611918	5.078304139	4.971831373	4.879569228	4.756766518	4.656341392	4.792529236	4.75616279	4.917993613	4.733388166	4.651893447	4.861691076	4.842703355	4.742008427	4.834004817
AVP	5.383786087	4.875257196	4.804231028	4.863575174	4.943121438	5.000631873	5.017109425	5.005524938	5.105047837	4.846513703	4.787171063	4.946895664	5.642228432	4.979458477	5.681045675	5.25575811	5.084574234	5.416123723	5.25214617	5.736831236	5.221707626	5.570881196	5.502654466	5.506528942
AVPI1	10.60341362	10.42443204	9.773982505	9.435040649	10.17013757	9.433474174	9.634158623	9.597982248	9.625701453	9.66702916	10.08482992	9.87345912	9.417836625	10.01313683	9.129759851	9.405923674	9.371958778	9.578523833	9.69411394	9.501864904	10.12961572	9.398390791	9.441979181	9.336701879
AVPR1A	4.441674367	4.4238423	4.46736831	4.432671913	4.489203109	4.509736855	4.44198286	4.537841105	4.530147428	4.512703761	4.44419365	4.462054591	4.442986037	4.512912926	4.508149887	4.500540324	4.507531065	4.419973457	4.435243793	4.416403866	4.530719764	4.489087429	4.497884612	4.484980241
AVPR1B	4.489137857	4.455496918	4.602564099	4.588240278	4.732648096	4.516359437	4.523263486	4.586610137	4.482769897	4.740343763	4.648380618	4.485564396	4.4422826	4.406476127	4.510742299	4.462600505	4.49170283	4.48415297	4.468980286	4.52404189	4.456583043	4.468262791	4.439152078	4.544132563
AVPR2	5.277394613	5.019504471	5.178923498	5.251303873	5.252892155	5.180631224	5.155751894	5.238826526	5.224765914	5.226234113	5.297456137	5.131656628	5.465262345	5.358491312	5.390410269	5.732049418	5.664003602	5.655638643	5.162754086	4.860258784	5.014722988	5.459109074	5.186639376	5.38956067
AWAT1	4.464037372	4.51849565	4.50651532	4.485795603	4.545378746	4.506823807	4.520291162	4.480902912	4.539828492	4.533102127	4.451427622	4.46758203	4.493685648	4.44436258	4.466612574	4.488769183	4.46674889	4.55287604	4.513767538	4.537382101	4.491862398	4.524760858	4.51909019	4.610412412
AWAT2	4.525129161	4.535235547	4.476662522	4.504062037	4.46922635	4.641941325	4.507861203	4.467635679	4.52824119	4.563264044	4.516874842	4.447046221	4.49966917	4.559092166	4.469982462	4.465077077	4.457991697	4.843436016	4.4567998	4.602684128	4.490011128	4.48490679	4.498366719	4.480039748
AXDND1	4.87835743	4.848292506	4.773706993	4.715680562	4.650461807	4.843436016	4.697890231	4.806227835	4.816514957	4.582692077	4.679329433	4.628438835	4.761852408	4.64091289	4.614523183	4.834796106	4.696650817	4.719722191	4.551733007	4.775051429	4.591820125	4.910231417	4.725702905	4.66990006
AXIN1	7.684001619	7.388475542	7.547599042	7.328472812	7.692167764	7.857216063	7.309762937	7.657125515	7.263547111	7.362950671	7.779944134	7.630930589	7.723734062	7.737683456	7.869671476	7.677537273	7.688847566	7.669429501	7.831426492	7.943933345	7.971055205	7.87267056	7.825630398	7.819527404
AXIN2	9.266911456	8.615529405	8.268611399	8.394099274	8.359275173	8.537588561	8.359729724	9.45940074	8.679661306	8.364405945	8.382777723	8.79968214	9.523975	9.450196892	9.485023039	9.030256567	9.322446063	9.518143238	9.59312077	9.653779744	9.743973657	9.494149132	9.812306778	9.167289967
AXL	7.842596064	6.984506141	6.965429673	6.938166803	6.410573341	6.983848653	6.871484286	6.973332114	7.095389147	6.725765581	7.349593778	7.009599067	7.859710718	7.399155585	8.118864068	7.769693453	7.919090559	7.84759829	7.57464203	8.082589215	8.160534974	8.276465682	8.126914782	7.608683579
AZGP1	9.083058751	8.453859293	7.58490757	7.652129822	7.784757472	8.093172092	8.597566407	8.569675819	8.671593628	8.197201781	8.866581742	8.613859075	8.195849584	8.87841581	7.234762899	7.609846972	8.45627315	8.160534974	7.725402507	8.022351877	8.294998296	8.051597478	7.384662159	7.709180189
AZI2	7.105327016	7.128519154	6.936292532	7.034267286	7.151649279	7.243930866	6.914256826	7.120763797	6.987237935	7.149777775	6.863282834	7.083960965	6.841750648	7.037115554	7.114789364	7.003826101	7.063806199	7.194262405	6.906578545	7.136433885	6.920183336	6.968422939	7.253871823	6.96716844
AZIN1	9.256080003	9.229616435	9.468106392	9.354975601	9.136816306	9.544567074	9.189802594	9.547720478	9.22880495	9.428574982	8.991890304	9.416161389	9.324231307	9.631671353	9.178885679	9.33963464	9.482637476	9.43019542	9.62916688	9.457532267	9.469893795	9.39087686	9.640842355	9.217676323
AZIN2	4.609535167	4.61254636	4.810381137	4.824694373	4.579818786	4.81787806	4.748347349	4.853682132	4.88799093	4.759012246	4.737670277	4.773052632	4.888853548	4.750175202	4.803072672	4.857783536	4.924250311	5.000631873	4.893674141	4.741640337	4.756221985	4.834439774	4.856654425	4.740682926
AZU1	4.872034197	4.802502537	4.769462988	5.003582915	4.634175562	4.787387292	4.689473673	4.661263904	4.657089628	4.587120308	4.475242328	4.656021462	4.713923597	4.584544626	4.886677402	4.613793058	4.571355697	4.728578592	4.592829122	4.751814298	4.648731464	4.863850591	4.605899481	4.829964683
B2M	11.99175546	12.338485	12.21693207	12.42177286	11.93013667	12.65967905	12.28594155	11.77138437	12.3778454	12.27204977	12.28118403	12.52109048	12.1641237	12.05619167	11.76053891	12.24197581	12.11011845	12.21162129	12.28999018	12.43661901	12.24659905	12.23804713	12.12724849	11.99563085
B3GALNT1	6.047261675	5.910606521	6.180595074	6.828902588	6.34701769	6.277147927	6.259614474	6.366622737	6.08352936	6.174932524	6.226313506	6.11792717	6.347355809	5.911733888	6.361288965	6.796078367	6.74226847	6.280391507	6.2464021	6.497319384	6.482558431	6.383157531	6.337268592	6.083872921
B3GALNT2	7.567777345	7.554276835	7.712963056	7.424263907	7.735306522	7.650661226	7.568526621	7.660647239	7.469288599	7.315299595	7.11549428	7.645541104	7.762824386	7.805613005	8.229447662	7.49577595	7.29292154	7.775250646	7.577661263	7.3173401	7.590581224	7.595154825	7.594411775	7.479310796
B3GALT1	4.501831255	4.555195587	4.610621438	4.589988437	4.591548171	4.55797031	4.575943035	4.509617018	4.533618312	4.759833424	4.466258057	4.52860048	4.590947121	4.555447583	4.588873062	4.641673614	4.570097128	4.597623033	4.678250829	4.684301188	4.708707258	4.532771729	4.621687332	4.55671338
B3GALT2	4.588240278	4.730095954	4.648234017	4.644504031	4.651604788	4.529958466	4.759801882	4.739647499	4.748519321	4.706220694	4.580134141	4.687932949	4.779742276	4.684202125	4.675991034	4.547538015	4.492130525	4.554001629	4.675266237	4.634175562	4.652381414	4.600893018	4.629115453	4.565916101
B3GALT4	6.702452425	6.596122733	6.05992232	6.10751281	5.987776756	6.309101154	6.321094469	6.146580728	6.218698925	6.079218636	7.251482696	6.591959573	6.784883206	6.330179821	5.795435297	6.030232241	6.033568359	6.259614474	6.358510723	6.262097751	6.584853164	6.299216908	6.360042254	5.824794141
B3GALT5	4.884682366	4.645967357	4.658507174	4.618386957	4.653877423	5.015852708	4.686192144	4.68353436	4.607532792	4.485895347	4.773020618	4.568892799	4.574016234	4.680922209	4.691891797	4.649650248	4.613312167	4.678765835	4.48513145	4.652518843	4.526373352	4.91001558	4.709128393	4.654532185
B3GALT6	7.080594986	6.192643187	6.790259035	7.029443397	6.35792633	7.252104009	6.894251644	6.937168366	6.539039934	6.475049955	6.91396764	7.027035463	7.225676727	6.656462542	6.828317396	6.900926481	6.994324839	7.076984621	6.807359311	6.879260646	7.112502508	7.381423296	7.08948817	6.534018994
B3GAT1	4.619943205	4.915528597	5.41277397	4.907928853	5.423239863	5.326181992	5.485851755	5.657467779	5.349040871	5.113611342	4.859553114	4.770866635	6.196019669	5.946306065	5.04331692	4.913682063	6.369914175	5.519362382	5.409783139	4.717102607	5.266294626	4.915707077	5.509748227	5.479231668
B3GAT2	4.507220633	4.477313622	4.437500963	4.533341115	4.463837946	4.50650027	4.571804515	4.39096307	4.572916383	4.453043857	4.580572392	4.471097937	4.536633471	4.42814818	4.5026423	4.462538542	4.527120543	4.459495068	4.500030559	4.567821725	4.49389494	4.562455683	4.645376272	4.490496153
B3GAT3	5.084331561	4.652621028	4.690934456	4.627534994	4.867745452	4.957353969	4.781552931	5.106032585	4.720382055	4.899945163	4.899322436	4.844155417	5.621869927	4.944600274	5.325379971	5.12028705	4.82683264	4.91937564	5.166976847	4.928256982	5.055391228	5.348519998	4.991707114	5.068040668
B3GLCT	6.031533702	6.000580176	5.536634544	5.455429257	6.101544592	6.167715948	4.604802446	5.878348339	5.874371318	5.335949101	6.207551971	4.762139456	5.376758929	4.647125045	6.447542535	6.251093068	6.279835647	5.986278541	6.149583336	4.653326857	5.743085422	6.254515358	6.384374807	6.370846472
B3GNT2	4.706657321	4.779599496	5.323605149	5.045928639	5.159089958	4.723042671	4.945711503	4.855588674	4.967470615	4.958251112	4.520811729	4.821276218	4.527089875	4.892812498	4.617599164	4.791152451	5.267853449	4.585711229	4.754968217	4.74198574	4.947499014	4.77041246	4.708462237	4.938970922
B3GNT3	4.555780837	4.973933811	4.64576249	4.563082704	4.676579113	4.619571705	4.876038836	4.635207194	4.73581256	4.614229803	4.923492104	4.804922936	4.562866116	4.61669346	4.567865355	4.585848541	4.688666521	4.639167947	4.585207633	4.545678912	4.61023373	4.596977111	4.6177553	4.596122698
B3GNT4	5.163935846	5.153833818	4.823554655	5.163198715	5.360883829	4.880977676	5.503162797	4.702895409	5.299161093	5.284952334	5.088632826	4.885991826	5.237050487	5.251149149	4.921172413	5.590156102	5.714590037	4.819384493	4.922468189	5.176273763	5.086965667	5.059967535	5.383046477	5.151682436
B3GNT5	4.511205603	5.191619337	5.5457257	4.750963366	5.44376825	4.869761887	4.990287425	5.019807296	4.864407443	5.21655615	5.070577974	5.201540207	4.703519227	4.885734911	4.527661961	4.730258779	4.645061253	4.698754572	5.12846957	5.010080429	4.74083694	4.625566538	4.770439024	4.658554154
B3GNT6	5.284952334	5.504029155	5.180785896	5.602427097	5.79749585	5.732804063	5.227699177	5.655426702	5.536634544	5.31667332	5.428708395	5.2886516	5.366902596	5.461301817	5.292436299	5.181308282	5.666019267	5.381585095	6.097744649	5.676476849	5.853369468	5.623725829	5.749163111	5.250557662
B3GNT7	4.564255232	4.504509475	4.747732064	4.522244434	4.621211515	4.514264599	4.569655336	4.51471953	4.499956022	4.486556257	4.585474227	4.577927228	4.655252803	4.505488458	4.66907468	4.544574019	4.741212545	4.476366243	4.505928441	4.594294474	4.781231593	4.512598719	4.63765473	4.541643979
B3GNT8	4.848896252	5.46816137	4.900239658	4.875102288	5.14980721	5.05918886	4.965656051	4.883881343	4.759987975	5.397503726	5.234849243	4.913682063	5.055504951	4.988055209	5.218551042	4.994512584	5.344817194	4.904832297	4.897451654	5.124851113	4.956675555	4.991410041	5.058579058	4.782339117
B3GNT9	4.526125208	4.5764544	4.591328622	4.780283263	4.627425849	4.591209432	4.643712695	4.699603423	4.82198156	4.502338804	4.747144675	4.629476961	4.476537012	4.562880151	4.574110045	4.560376732	4.816465806	4.585395844	4.672214169	4.520447	4.63547833	4.675843669	4.714199284	4.586998266
B3GNTL1	5.254267626	4.71457934	4.706679351	4.682066581	4.732056231	4.80059532	4.785730293	4.893561515	4.789658372	4.699576796	4.763544419	4.820764122	5.147614544	5.234659635	5.155596509	5.202059809	4.876038836	5.033765958	4.838254004	5.103937552	5.016670212	5.139779992	4.784059245	5.184431386
B4GALNT1	4.472394168	4.574436471	4.491572775	4.494819478	4.478681371	4.519919177	4.467128337	4.628973763	4.543326734	4.573026245	4.544923529	4.452413676	4.515891509	4.67392788	4.575306003	4.561310052	4.582498908	4.597179717	4.629077852	4.531306769	4.543696184	4.604215257	4.50126476	4.603547283
B4GALNT2	4.468565269	4.401579118	4.502733573	4.503424244	4.457622748	4.519912151	4.441205348	4.48213726	4.549180998	4.515798119	4.436981532	4.539838902	4.499111853	4.42338192	4.613669356	4.468004283	4.500103365	4.549813265	4.486341935	4.551009631	4.56808011	4.450487246	4.617166943	4.509675059
B4GALNT3	4.582140193	4.490847471	4.704114949	4.535887154	4.557923392	4.438527456	4.506395817	4.532585532	4.572475269	4.497794137	4.576770797	4.512244349	4.49423923	4.825845371	4.57371428	4.569823871	4.588861858	4.599489609	4.518392255	4.467848581	4.47982053	4.681420337	4.526630566	4.623565241
B4GALNT4	5.000744793	5.296354091	5.237786788	5.43780704	5.384568016	5.449263457	5.208999097	4.933516659	5.301783049	5.290712764	5.020708174	5.152154068	4.885657308	4.985596852	4.561069366	4.886744751	4.895354239	5.090924578	5.171352589	4.838572889	4.985596852	4.842118476	5.395277645	5.047998589
B4GALT1	6.682338405	5.81829911	6.024808829	6.612487505	5.881166965	6.441304705	6.320529284	6.002724556	6.18233573	6.251960254	6.469092885	6.096325928	6.32578347	6.169089449	6.400808315	6.547495256	6.261481268	6.301274658	6.041521377	6.495147899	6.472553478	6.439512862	6.376001568	6.266642307
B4GALT2	6.0257567	5.500187438	6.056390519	5.237933747	5.87517314	6.055911055	5.261139074	5.782283147	5.889777412	5.591985224	5.966125556	5.779358336	6.129577393	6.10751281	6.151081297	6.556191125	6.572314778	5.927551632	5.880551453	5.680754676	6.303837675	6.201893018	6.290094909	6.048968025
B4GALT3	8.072776167	7.630611048	7.629557417	7.870953197	7.741088307	7.835032515	8.012905511	7.920310827	7.931818188	7.724480387	7.996383291	7.889611404	7.767842072	7.942604795	8.044263415	7.910303341	7.880585432	7.99595984	7.845992266	8.143409856	7.911597862	8.186196529	7.927332638	7.948250026
B4GALT4	7.521915433	6.764763994	6.70984786	6.972193694	6.867596576	6.83112135	7.002892947	7.346198597	6.795772892	6.730525122	6.921750737	6.676487819	7.349593778	7.349275923	7.447018582	7.022096631	7.414376711	7.569619106	7.386857076	7.438195688	7.349275923	7.607934217	7.427938893	7.3720798
B4GALT5	6.782024823	6.626908888	7.228676423	7.110143614	6.779380557	7.330920637	6.835469725	6.787336264	6.765681874	7.105091253	6.579346422	6.73869271	6.815528261	6.731904518	6.534765048	6.934229044	6.746224964	6.870852413	6.708929928	6.497806773	6.905914839	6.521280439	6.679963488	6.500005599
B4GALT6	4.920382212	4.87584034	4.732599891	4.772420435	4.80506606	5.177109334	4.698021626	4.719500829	4.992113354	4.722124577	4.60355535	4.84323191	4.889592606	4.725812887	4.530900224	4.741664505	4.563206602	4.675660445	4.95023268	4.703663747	4.784637338	4.847685385	4.646248826	4.641814771
B4GALT7	7.189708671	6.870852413	7.012509695	7.143232809	7.098650639	7.110143614	7.014417883	7.026698698	7.324359004	7.187849544	7.242359481	7.080925435	7.069112317	6.691519856	7.101981283	6.992247773	7.185025525	6.649725313	6.656462542	7.101370103	6.789074467	6.912031747	6.680613363	7.137526243
B9D1	4.77569577	5.005824164	4.67575667	5.164536913	5.091384601	4.745068323	4.840190374	4.758603134	4.83707738	4.76400032	4.88083765	4.708087201	4.82632568	4.893588889	4.761971768	4.755959334	5.235216905	4.648540022	4.711298763	4.78557955	4.807543321	4.651291536	4.561182835	4.756130313
B9D2	6.653038125	6.284692791	5.903156869	6.101544592	6.562066554	6.856006475	6.495147899	6.323856982	6.551087923	6.446514714	6.805304069	6.520443252	6.567917181	6.339595142	6.351598587	6.464258783	6.403583142	6.213521969	6.159205894	6.687365086	6.583931003	7.045933548	6.589053622	6.472876665
BAALC	4.998048797	4.766883507	4.731700712	4.745465161	4.803260791	5.031206605	4.929448513	4.798258065	4.804175759	4.795172519	5.049344671	5.238826526	4.725544686	4.645750895	4.960417819	5.040482351	5.061693968	4.84986237	4.87662775	4.934283971	5.10346116	5.095624562	4.903475981	4.87657476
BAAT	4.565009487	4.51310537	4.499956022	4.425658143	4.538943917	4.464513629	4.467288698	4.396354169	4.709797018	4.55317883	4.682458737	4.481531429	4.507133083	4.487630099	4.549032766	4.47342538	4.541386702	4.526857044	4.475878196	4.430470106	4.528546943	4.514096575	4.540942893	4.432171405
BABAM1	8.073214147	7.938340594	7.808956498	7.965111429	7.888724523	7.926471793	7.933844616	7.851496374	7.961207424	7.929079981	8.239655869	7.971055205	7.878031382	7.846763693	8.004236285	7.833061578	8.020555457	7.971055205	7.967742137	7.997622261	7.899893057	7.974403448	8.029388506	7.908290777
BABAM2	7.038996559	7.757038176	7.427600613	7.326690733	7.426810412	6.975401496	7.335251223	7.064968803	7.162980118	7.508734315	7.546978044	7.193318265	6.952796781	7.232698823	6.98798229	6.9466482	7.169328022	6.983848653	7.302167046	6.929175774	7.029443397	6.776320106	7.103337214	6.985211543
BACE1	4.938583889	4.999942406	5.07883875	5.018439203	5.142081894	5.412988379	5.191619337	5.151108496	5.371670702	5.072310912	5.119707896	5.147614544	4.916959849	4.889701416	4.954483803	4.844950736	5.082457433	5.130890548	5.381802902	4.887721996	5.20033232	5.203159272	5.135061466	4.909112755
BACE2	7.260252014	6.972574538	6.506696422	6.386791216	6.950660178	7.279088422	6.635812865	6.922360964	6.758253248	6.462276837	6.852840202	7.315299595	7.736636914	7.495403895	7.49014215	7.328472812	7.649898528	8.374699827	7.115812119	7.307816299	7.150548251	7.64214245	7.401094765	7.096682662
BACH1	4.555574584	4.657522568	4.754430731	4.647769281	4.787290761	4.722612361	4.671004308	4.725229208	4.577517755	4.755260467	4.659835364	4.684409831	4.845136222	4.655716746	4.587456277	4.532752756	4.637460583	4.567754569	4.718498319	4.534997764	4.640246999	4.717543252	4.679043395	4.641232802
BACH2	4.704414248	4.669470875	4.715544048	4.613999933	4.663011522	4.785962464	4.654926343	4.643176488	4.757825238	4.710801445	4.716871806	4.879423381	4.96263993	5.57910791	5.167241155	4.713268952	5.089837664	4.924850906	4.971540832	4.892073352	5.243481651	4.835581524	4.922219249	5.204401665
BAD	5.079622791	5.599793737	5.256173001	5.450409213	5.548120048	5.652778738	5.443988366	5.409210557	5.716090539	5.456097319	5.777458085	5.530210914	5.033466878	5.434815	5.057772783	5.418701532	5.552002625	5.065053276	5.064861608	5.664003602	5.682310847	5.057918465	5.07017002	4.912519566
BAG1	5.072310912	5.240670337	5.267465071	5.243827191	4.975113129	5.448546118	5.057251615	5.062407227	5.149059739	5.120800365	5.143205222	5.147013732	4.740650943	5.342457475	4.819912049	4.876452979	5.013953026	4.896818767	5.029527017	5.148303296	5.09973882	5.09850735	5.173292448	4.958407667
BAG2	4.58009882	4.69656321	4.563779595	4.781255304	4.83553508	4.905033448	4.915450253	4.621480077	4.868252858	4.733277302	4.723279188	4.649240864	4.738863899	4.612399285	4.844367414	4.982543405	4.64325642	4.857917715	4.782586837	4.835479255	4.787777958	4.799198821	4.70796234	4.779917086
BAG3	8.333401819	8.605969431	8.852542612	8.766501597	8.943785382	8.586217144	8.864478976	8.553584609	8.807123036	8.978712517	8.686478386	8.445110322	8.127836551	8.313416142	8.255151268	8.371007015	8.19311813	8.025914524	8.551981737	8.266806684	8.732638276	8.153179757	8.452282169	7.93470869
BAG4	7.216618822	6.896424885	6.400808315	6.767257953	6.486021467	6.812250049	6.86720665	7.195314698	6.949276782	6.632325748	6.705443339	7.156650501	7.716444063	7.231034322	8.072776167	7.201776075	7.231034322	8.028074132	7.354874437	7.422487931	7.375742156	7.975795515	7.586956054	7.608298824
BAG5	8.925543463	9.249208609	9.308036308	8.990198312	9.034156705	9.210421095	8.974150486	9.152294068	9.062338111	9.282237356	9.099274134	9.034156705	8.687736176	9.205389878	8.509012525	8.790661909	8.723149626	8.839023914	9.187613458	8.832750868	9.176608103	9.147964873	9.083534692	8.820621667
BAG6	8.200387722	7.87623912	7.570889118	7.733816189	7.464609741	7.591549101	7.902766364	8.061182877	7.556732885	7.79925438	8.005581791	7.902277644	8.261723922	7.978277992	8.027647685	8.122169335	8.127836551	8.002548378	7.773603449	7.882934266	7.875878351	7.888362756	7.991830822	8.166164409
BAGE	4.60883924	4.715868667	4.581327837	4.63526308	4.713976939	4.600298559	4.744689695	4.770256692	4.711273392	4.710428311	4.618868526	4.792449205	4.72125852	4.655427076	4.61261654	4.629858608	4.641966644	4.70529831	4.732768023	4.780523812	4.60704675	4.627717902	4.631116014	4.670777905
BAGE3	4.662970806	4.619539765	4.703554395	4.433756316	4.823918193	4.788141483	4.581015235	4.768053568	4.709001653	4.526668267	4.582458736	4.663477925	4.847218206	4.758619452	5.117902702	4.65852549	4.909036923	4.848243817	4.836894597	4.728819045	4.685993324	4.862601953	5.15154598	4.906368918
BAGE4	4.531097255	4.635379668	4.519818166	4.494336907	4.668495231	4.59478184	4.570973082	4.581950241	4.578474288	4.542668579	4.542857557	4.518162839	4.544931818	4.593521024	4.75327859	4.534114529	4.51394576	4.640645343	4.598078112	4.604689521	4.676039685	4.559628288	4.589525707	4.564376231
BAGE5	5.708788903	5.31581969	5.391635447	5.094921571	5.507201341	5.314936662	5.100453046	5.542116958	5.036291793	5.030294712	4.958251112	5.34414744	5.57811108	5.757558933	5.870381914	5.190673678	5.502170346	5.79641422	5.858931698	5.225144629	5.267853449	5.705270414	5.934918759	5.830206861
[truncated: 16,916 more rows]
