# Supplementary material for: Discovery of PANoptosis-related signatures correlates with immune cell infiltration in psoriasis
Source: PLoS One. 2024 Oct 31;19(10):e0310362. doi: 10.1371/journal.pone.0310362 (PMC11527320; doi:10.1371/journal.pone.0310362)
Supplement: S1 Data — (ZIP) [file pone.0310362.s011.zip › Gene Expression Matrix/Microarray/GSE78097_gene_matrix.txt]

gene_symbol	GSM2066635	GSM2066636	GSM2066637	GSM2066638	GSM2066639	GSM2066640	GSM2066641	GSM2066642	GSM2066643	GSM2066644	GSM2066645	GSM2066646	GSM2066647	GSM2066648	GSM2066649	GSM2066650	GSM2066651	GSM2066652	GSM2066653	GSM2066654	GSM2066655	GSM2066656	GSM2066657	GSM2066658	GSM2066659	GSM2066660	GSM2066661	GSM2066662	GSM2066663	GSM2066664	GSM2066665	GSM2066666	GSM2066667
A1BG	4.24050160819244	4.16837550454908	4.03023179531029	4.08798900547053	3.96943094595497	4.25854658873841	4.03108859962724	4.14633998323227	3.96648513785796	4.31558905679698	4.09116462562087	4.13361961100608	4.14990851924863	4.35983204365042	4.20349359164058	3.80782503199093	3.62486825816197	3.95330960031066	3.59234296526986	3.89391193959803	4.1462901025574	4.01154759375481	4.36909178907406	3.94663902450476	4.06902918033644	4.10890163005253	4.01501040711508	4.01823000297608	3.31215087473222	4.3833967270248	4.28631359268845	3.74597718682296	4.2792815765119
A1CF	4.21310203835996	4.15081510892776	3.8481600195207	4.21191870024753	3.96409910303575	4.00634415761873	3.94972081406344	3.98712493262685	4.21312297490488	4.24709805823702	3.77329828867323	4.12786570066875	4.20822430851947	3.81687520842418	3.85036237128626	3.95832543176971	4.04883300377125	3.8795068346808	3.81031047059406	4.04781950935146	4.3480296779141	3.95339314959045	4.1144926340645	4.05713870640694	4.01575900100103	3.99907181745561	4.08994181165268	4.00634415761873	4.00352975772656	4.13028414790982	3.91066460522979	3.88953434875676	3.95659400994076
A2M	11.7412419302093	11.8455075389554	11.6543715648677	11.773359988328	11.3357505553474	11.4635612475631	12.2034493029042	12.2126937561314	12.0497653170065	12.0607785598208	12.1012791500461	11.8966247349512	11.8618001261136	12.1987647588884	11.6112683555264	11.8470951222749	12.0313477872592	11.6850529587603	12.1498983459731	12.2125014913208	11.7302592743688	11.5039467530992	12.1731148773567	12.1115066355357	11.7629968899153	12.1574410333797	11.4825112268901	12.6875736432596	12.3013276586739	12.4065346081781	12.5684954510636	12.5374559656203	12.024158607088
A2ML1	11.5589703877411	11.3596818177666	11.8458359686992	11.8441842919445	11.6790515985788	11.6484284518252	11.8298244909215	11.9104269809743	11.782613945436	11.5898604264803	11.0789769598273	11.4564544173627	11.5477521524595	10.9946802703401	11.9210515727934	11.3831119521369	11.3658450661319	11.5642061999	11.7221726771059	11.6411829266553	11.707234145013	10.992457552533	11.0844103659706	11.5553869489037	11.3945316424369	11.5601649024571	11.6689240199842	10.5942530443691	10.71329350167	10.9100043877243	11.0697506442083	10.7779170092684	10.8485899258502
A4GALT	7.22198578407057	7.24034014105762	7.01803498579884	7.02067062475468	6.81995761670596	7.13200562616613	7.12609720969671	6.87702273420045	7.10755090209588	7.36199365631147	7.20884116011919	7.14255866554629	7.02561322015121	6.98709675765843	6.98764777032145	7.02882839640292	7.30338522227951	7.4463794283153	6.69137783719418	7.23247143243243	6.995958667454	7.16751992604454	7.63441020110112	7.22294451938056	6.85266774406267	7.34150867882922	6.69490755607447	7.49218777478169	7.5841923783632	7.51900840893282	7.63684818952785	7.63078049515433	7.7799482498496
AAAS	8.34939030286085	8.48400477932836	8.50193959355203	8.55709175603305	8.63361928274288	8.52854364248524	8.41975949767788	8.53480228570168	8.39067145950686	8.44343377705094	8.58677474060077	8.5345373283193	8.34037990862715	8.43995407220419	8.34911160586896	8.67011020144656	8.39113097928567	8.23880561009231	8.4368307935383	8.50284955868213	8.79910711167365	8.57024326367205	8.53042905049137	8.44957737130824	8.5720815236902	8.51138177424276	8.78405228558622	8.32153627866042	8.14458397981895	8.08658466819222	8.299416377584	7.76735507589783	8.07723864776461
AACS	10.473095978337	10.4501284689749	10.211554966019	10.0700867491267	10.1929815948522	10.5394353306545	10.6200638881023	10.2031228290724	10.4409112414698	10.8564965195795	10.5769817177274	10.607804630261	10.2690599059072	10.3157424573788	10.4207937428427	10.1990369847879	10.7131408190191	10.2220908326507	10.3536425374263	10.3484407388053	10.4345833415454	10.2362555241413	10.2607012852282	10.1318915009334	10.0430491188079	10.1173672933006	10.591538934485	11.1545216296065	10.9809818327735	11.3162336935009	11.1256558207018	11.1000461952713	10.9383423250902
AADAC	5.683293340549	6.11956159260162	6.97147146269324	5.57591157405291	6.80954767491948	9.12738438030871	8.86633553756551	4.77400230736379	8.89431035836155	6.64513565189688	8.44583372644865	6.05081362502569	4.38092425344022	8.26877014686855	10.9870391715356	9.04248436482811	9.64959367377004	9.53085990638993	7.45639845443008	6.69939471435847	8.71757764469871	8.76345944031665	9.29818576815709	7.1092763418486	8.41876666137359	9.71801949560294	10.2152339393662	10.675861480605	8.71430956491389	9.5277490829093	9.77263724406813	10.2208121105221	9.34269885741429
AADACL2	10.7083309845376	10.7190576599359	11.1034139144743	10.1674914352157	11.3554937160986	11.3832770905568	11.1743936255934	9.26595270540672	11.7405613751787	11.0517430162646	11.4113953306026	10.4483732766897	10.05375839932	11.0998406473685	12.1404689665573	11.2958164481022	11.8092518020259	11.4381182658241	11.4726650563647	11.394769928835	11.4838663446917	11.3360329020206	11.2063287708509	11.1158281639977	11.3336997067209	11.8626454261143	11.9419915704816	12.02568558476	11.6222866882247	11.6709934403804	12.1199020354828	11.8495464125221	11.7061341238161
AADAT	6.33825713633291	6.3756535388459	6.80180643202059	6.64657451165487	6.34677648276997	5.56551697267599	6.90321649245088	6.83396495918049	6.87180390684051	5.85971158625662	6.89987446109099	5.62225518569733	6.31527840250201	7.15410518280009	7.07025467349634	7.61465322083227	7.46407987043199	6.79398534794639	7.1469546792193	7.2922938614509	6.40974841349995	7.04963923196146	7.40025010908678	7.09341003034285	7.00848637751463	7.22327186930959	6.98046527974325	7.41936725776707	6.67291274863631	6.78846738923025	6.61002217628655	6.4247022201784	5.78897315352641
AAGAB	11.2616395777234	11.2058474409974	11.3658610542936	11.3610389556591	10.4557127698376	11.1618265098648	10.4917743661418	11.1835249985781	11.1703349783499	10.5984758706183	11.116091009103	11.0727340767567	11.3609922241262	11.2106848700331	11.0044794435109	11.2086904125592	11.0890473744114	10.9491478709162	11.1543304119319	11.1732489176398	11.0459724930738	11.217618170048	11.2160284116686	11.1416296823465	11.2810986610532	11.0761827977255	10.9334555948458	10.3158257608921	10.5210718685378	10.1719427470319	10.3546447095515	10.0715961505271	9.71019948595207
AAK1	10.6986893605025	10.7197989064889	10.5192872491414	10.5689434015317	10.5025246812066	10.6406076123327	10.6746284442793	10.5704291614522	10.8119310631712	10.8124170039964	10.646420374584	11.0119351257869	10.8318024179845	10.6054213736334	10.5709748136326	10.4360994906666	10.6215276893386	10.4729417499796	10.5698842500267	10.5121522982496	10.4965490175567	10.368871438338	10.4105859736662	10.4654197439767	10.5008453335384	10.347449756643	10.4144703459431	10.2971598855991	10.2256520548243	10.1612862115253	10.4080023073275	10.285857546112	9.55057909563262
AAMDC	9.1953837278101	9.14306245425515	8.76843622410781	8.93401265368913	9.30189252688562	9.11548400626205	9.08064167189797	8.90236810342214	9.36035540709349	9.45883151950747	9.30463856743887	9.40957916351101	9.13655180261373	9.49135823485786	9.79598080640702	9.56141821209095	9.65423265023455	9.05322806212495	9.27323898230112	9.28448922338475	9.98342239355167	9.4681993713482	9.4570753584775	9.44978296270103	9.12458385676692	9.77942933912337	9.28057958891723	10.1488844998873	10.5883150974244	10.2506873839866	10.0753546721762	9.93064495198964	9.96726678464123
AAMP	8.70051631060911	8.96293164587903	8.81024924834416	8.76633115036701	8.76401875910953	9.34229958488283	8.91453956128577	8.78164487819975	8.6877505793988	8.89646495304839	8.86586708225925	9.16866406068391	8.93832570947775	8.7943414704543	8.41454608610663	8.86201629616975	8.5356960957824	8.6789391656966	8.68182032281729	8.60110551628535	8.69140437732619	9.14484907151368	8.78700496480563	8.5608235492934	8.68186300389691	8.6855390976105	8.92598546390474	8.95804313390534	8.44738116051512	8.35191013341372	8.74195585806726	8.27039577411576	8.42430682720985
AAR2	9.35914576060219	9.56343095366847	9.52007380272102	9.35636975891998	8.9770814070318	9.5919148726745	9.41695744237426	9.19483236382076	9.46951872809636	9.40380396254246	9.53478473644571	9.4721826478004	9.62476377704948	9.58105908307402	9.46387536163708	9.41111367603939	9.45486257191505	9.4274506323566	9.2840029612723	9.59678159756253	9.56401977370007	9.79905182091349	9.55914651127072	9.36204939590392	9.41812648835822	9.56294303634189	9.54012401749362	9.64880767725747	9.41660563265659	9.40037566072979	9.48827971694579	9.23490905780339	9.60258506222303
AARS1	10.2183849753999	10.4914905932848	10.4524574091672	10.4146229069937	10.3542262901444	10.3395439415528	10.4611704739981	10.1809192019778	10.0934832622271	10.7763315332889	10.567060929449	10.5879289934973	10.2727087403392	10.4253041256124	9.77730574928345	10.2404635152391	10.0335706259976	10.2244044485521	10.3475804858268	10.28123903549	10.3426463214623	10.2363255854592	10.4955360353985	10.3593082600557	10.228882392081	10.1547668632555	10.3262619079093	10.527996333304	10.4003281056513	10.4738040390723	10.6276507586796	10.2971221993732	10.0326126023008
AARS2	8.98787654576964	9.10847569774412	9.77623002699176	9.12737027811075	9.61222381838387	9.17888119026783	9.26819767488731	8.74295887632924	9.03221087875415	8.80455851881251	8.98847142201913	9.41839247477649	9.19545812131873	8.94086704444264	8.85441392816345	9.2386739190565	8.84415203159666	8.95523303138262	9.29795656176479	9.10224836943266	9.2231919997493	9.41585931077101	8.6909651614676	9.01289243248683	9.38831575205037	8.6509727746122	9.7013095404626	8.2352823880787	8.04949760521906	8.3146620807429	8.31633766036909	7.4309085637198	7.39696886695592
AASDH	10.2918251993197	10.3335606083539	10.3073328527108	10.1585900010197	10.5275750726322	10.0204879533893	10.3954429696135	10.0708225119838	10.338552557971	10.5653586891193	10.2753199452632	10.202775243415	10.3677403699257	10.5207827286284	10.4362727757329	10.2597783964815	9.98838175835064	10.4378023146663	10.236503833016	10.0033897218788	10.4993622331793	10.2334421330563	10.2480585809456	10.2836114279893	10.1267500040623	10.3451610206927	10.256570847135	10.4475237748669	10.380683901855	10.1944861125888	10.4055603086675	10.1212605119703	9.33113164093864
AASDHPPT	11.3080165604897	11.1398141588454	11.3324968309752	11.3222859007897	11.3956150369357	11.07584673128	11.3119903347531	11.4755836196344	11.3595986340816	11.2251012612994	11.0901964600727	11.2393054161975	11.38155002411	11.2810101616799	11.3743632222865	11.2151829778855	11.1225646427109	11.3678244806705	11.1237878234285	11.3320125167411	11.2464059067605	10.8714135691539	10.8670898111816	11.3042025530804	11.2708426347279	11.0619545777575	11.1146079962425	11.193905753873	11.3975600333814	10.9994219848192	11.1559207093806	11.3188239868385	11.0113591797901
AASS	10.2669702218938	10.0200655466827	10.1970417276308	10.2606966776684	10.3811063587689	9.66006453738795	9.86547215364939	10.3578494672067	9.85105635472007	9.81504010588378	9.10851016705171	9.99594575706604	10.2410230905064	9.92391323814587	10.1816201605358	9.96456110200679	9.69556831996096	10.2220736765668	9.84218254239393	9.91977002590613	10.3482980672044	9.92396438282422	9.6658685560559	10.1188102287655	9.22527184716709	9.61644591509534	9.61464481062091	8.1189576302112	7.43677007725211	7.83842555108078	7.55076164892575	7.74950980416898	7.2428410259444
AATF	9.80615198304185	10.237156809848	10.1639593847641	9.89960830424404	10.1153333408888	10.4759334080513	10.1374022039886	9.65281886091265	10.0260173446433	10.434225340852	10.1522820732963	10.4195371601255	9.94704294647437	9.90489689733747	9.58501071781909	9.73855478352391	9.73782154118939	9.6801731139318	9.69427492988403	9.68722634743008	9.80091308375148	10.1923533348794	9.78002411190618	9.60800594507631	9.73636389182449	9.77348530816171	10.1541617474334	10.2713540663359	9.67452364125186	9.69628734902443	10.1993003013574	9.64277502006327	9.37908367273736
AATK	6.25884585522937	6.38502164529802	6.16574077873666	6.25966133071666	6.42966948120945	6.27483335137054	6.25541952766661	6.2252748844921	6.21972923903851	6.26085742909366	5.84936359133164	6.60161788029565	6.18965002837997	6.12517367672534	6.07235960863664	6.1608392190915	6.0781230910361	6.06211635309429	6.18441510337962	5.98267571999653	6.01425316273965	6.00680982865133	6.36196994568538	5.99593050302131	6.36917704040782	6.08032685578161	5.9655695890115	6.29600175786544	6.64752532913092	6.64508507163213	6.33506778288843	6.19516140477186	6.38492998315877
ABAT	7.04841836016167	7.43760031869452	7.1068972253302	7.20422946604699	6.83852133945661	7.29437825321134	7.66268976505953	7.03551291633696	7.6127365649177	7.51193158939093	7.62589120185844	7.1951829069773	7.09290023188944	7.9566594937087	7.60282521932014	8.12424270332973	8.01595107802795	7.30955349536221	7.59425241945254	7.86731071711448	7.47326147998901	7.56060563707368	7.64580215562713	7.63748728215242	7.41143522154631	7.00272636106262	7.81939103376443	7.74730675888084	7.95641295626391	7.48550699953514	7.55374575456896	7.60327294346337	7.02304457976477
ABCA1	9.90859186170533	9.49893548718121	9.66160548103223	9.55052092520422	9.82897469157412	9.60553418477719	9.44374003994237	10.4304185881047	9.40874987003444	8.82589510754463	9.18073219761049	9.13018992859332	9.66845421760213	9.87392898812136	10.7705268103994	10.2517581129206	9.67779238522958	9.94879570275412	10.1629550057274	10.1593708544678	10.0025412197612	9.54772380344041	9.6149846126253	9.97967436410828	10.2342010831687	10.1725848989118	9.76162716442366	9.35078914557319	9.81786706536579	8.92795114936186	8.92556122437987	9.28184674880696	8.33161006470607
ABCA12	11.8478036444172	11.7222761935666	12.1754217134802	12.1863668431172	11.7711523153427	12.3626406349505	12.203401136916	11.849238546923	12.0289767809592	12.0368867145128	12.1853611789122	12.0855723243821	12.0744034670103	11.4526659031428	12.1840794276964	11.7514671815022	11.8849702273248	12.2252079792903	12.2914657578698	12.1952721564508	12.1094018754302	12.2942641521272	12.017114814198	12.0636701101467	12.298769332709	12.1195197223536	12.2743412166733	11.2264666617607	10.5033469932919	10.568844786416	10.8559939604258	10.3027748801646	9.70674392411393
ABCA13	3.87914509277724	2.85726311209706	5.0189983161241	6.5716785247663	4.84851516059011	2.60142296445981	3.64163302631371	2.54050485577082	4.15008070399281	2.94137672036299	3.01311336417103	3.20972263800443	3.56704493119973	3.61880660055059	6.00704044912014	6.20510343000153	2.31763861386085	3.00724641663197	5.52561754104349	4.2071493584323	3.85518982926925	6.18804506714539	3.1056002679671	4.67313884729449	2.93588706487459	2.79006683752281	3.95610262349647	3.61019450146773	4.76050272749736	5.71941543913903	5.77382304229205	6.2996266027718	4.39370666553779
ABCA2	6.53152214014696	6.84317986036187	6.67732923150284	6.39398831575942	7.1300419481024	7.09782264647841	7.11986166357658	6.24151110557021	7.12752864175732	7.20583027475689	6.52680062616167	7.20195384626651	6.74661492051684	6.86201880861891	6.82393661427892	6.74374061473284	6.85399185713727	6.60263458933065	6.62366562034824	6.7078930042652	6.49917873070099	6.61856660156188	6.77832725190054	6.38756990642129	6.46285072482896	6.86005557901088	7.01188047908622	7.15874644377238	6.98620328391528	7.19293565761258	7.20944593967223	7.2881389795696	7.43573251887499
ABCA3	7.07215986337072	7.35327521932901	7.20474845575795	7.24380800096825	7.41538302568694	7.09895268919209	7.33781114699384	6.86140759288974	7.23693550609528	7.5531979166951	7.32681838122305	7.58140414345519	7.413871926025	7.27533234303238	7.5707591200651	7.5759547874102	7.76555258895464	7.54283674914042	7.30878728854323	7.48641227598041	7.65937815808933	7.52259411378711	7.68266010122177	7.40676200987825	7.28176059987518	7.62186386444968	7.57301177435347	8.06303488991223	8.09728986852338	8.16236940408486	8.11995761165286	7.7532943679672	8.14516546491077
ABCA4	5.87663309877772	7.60562085075351	6.12220485831987	5.69473870858782	6.79868093981318	6.25825024783132	6.57505102759356	6.39176329752585	6.20729856660447	6.10558957509677	6.45451835280065	6.51621038992637	6.13193482242581	6.24327666490841	6.68249093027631	6.03380259339398	5.55832932967033	5.717002788978	5.4734715273328	6.25142448783075	6.68583929670282	6.80461820890648	6.0727981696584	6.2996592600656	6.00674941108848	5.50067387545094	7.26471355235183	5.4487484756018	6.08321330390176	6.50658342641903	6.3380706933182	6.79494606020111	6.27811711865063
ABCA5	11.1440902396063	11.1371170199039	10.9038896877386	10.6614191383584	11.4663831302763	11.1528444772412	11.2854929072071	10.9074773787025	11.122512875357	11.0447237868857	11.0096786690562	11.2230222172869	11.1588186613625	11.2050236403567	11.5947050321077	11.0808160727919	11.2005226551532	11.2121043494132	11.0899117062837	10.9519566946916	11.1567850158783	10.6952632200316	10.8894858274086	11.0758684981479	10.8052099241946	10.861722340487	11.2323053361358	10.7970663637526	10.8648299393415	10.7893704069678	10.3477677265469	10.8009791109055	9.71564479975286
ABCA6	6.57799110328384	6.57193995363079	7.47742093957172	6.85267869177418	6.58947656862653	6.23052438846051	7.81010361799941	6.36260945681719	8.37529327929101	7.39407567858779	8.34314678086265	6.31690556637569	7.34661065161102	7.5660213085846	8.13114210160667	7.87094655210809	8.41193334791233	8.22859925684286	8.31345133107008	8.36486633945128	7.89409309177731	7.52267640849984	9.15387845393216	7.79374580011351	8.09496487278601	8.84629763425511	7.46979803192721	7.95257748609521	8.80803245906605	7.93733617764756	7.30729373686392	7.99282333374764	7.68754596882404
ABCA7	7.11215095264222	7.13895676787365	7.17495480579752	7.169295786515	7.24098726856132	7.69937326018203	7.2193057223834	6.87635913038913	7.21879128767637	7.49256301307449	7.13828822331362	8.16202661613952	7.36562153920207	7.13828822331362	7.33229597320243	6.92759207075288	7.10134856064605	7.04415827487391	6.83610952758005	6.7937516776621	7.58437608359337	7.13828822331362	7.15426907959366	7.08124827760199	7.02687312484262	6.75879942511761	7.23024934982799	6.82448097969116	6.55554741597556	6.50679771581129	6.69522112871292	6.61070721436157	6.47517360944288
ABCA8	9.58914010910699	9.3953671678059	9.85207483258058	9.81645230122798	9.05246283332945	8.69505950520447	10.5569977501417	9.22604702066323	10.2383111083711	9.87482665352828	9.86540787827061	8.94238895204203	10.2185255949863	10.3592447726721	10.3552541266243	10.6537584956368	11.2571186502581	10.4520958560446	10.6017956456982	11.4210595373595	10.4306840184608	10.3376948378253	11.0360415341101	10.4828470333724	10.8360096177287	11.2682386445774	10.235124350411	11.066839510174	11.2649253002867	10.9679942036492	10.3281790303935	11.1699847527098	10.5661903242732
ABCA9	7.3029267674177	7.84842684751071	8.17922795824241	7.72015933229646	8.70319790304821	7.13101946137971	7.80961385476147	6.42034756860053	8.59518046320833	7.39920800225201	8.20431530816187	7.3094196138809	7.83822702721273	8.49731403638518	8.87623943266894	8.38356898913006	9.3343634638546	9.2387667864242	9.04264886114139	8.66347321176622	8.57183002497995	8.21106647433243	8.67338166992122	8.64704979358483	8.76429115550656	9.28703408111701	8.0189888138282	9.70554358931829	9.67002801422002	9.01488662857003	8.92577288735783	9.53910783424045	9.33441476814183
ABCB1	6.76994126200523	6.66772415446432	7.30762941584193	6.92199694247489	7.0640553117943	6.43009044328693	7.82499304387883	7.41525737456165	7.03406625454303	7.09719063077071	7.57969944437733	6.25880767638425	6.20408081079338	7.35787899697943	7.62900999114624	7.47191360966016	7.29389081953736	6.23122705678585	7.35055023455455	7.4504217242147	6.958124006513	6.51769215328456	7.31031439962936	7.32864534245634	7.16252133376588	7.50543563005712	7.57191931251005	7.97120586298897	6.86697087256419	6.99894390722609	7.15494938648295	6.84854705769088	6.3433146010365
ABCB10	10.2048277952243	9.62309128060222	10.0211492213565	10.2520102681425	9.49700975886601	9.56041190844812	10.0249426289757	10.5428538874869	9.88013190574818	9.6112734777411	9.98597592304986	9.40639092221603	9.91869838294612	10.1103815909798	10.1384821878781	10.2724510487241	10.1368770265733	10.206268264809	10.2933746543908	10.3874910867176	10.0537692584994	10.0947195099694	10.0339535412607	10.3088275721016	10.3738655079621	10.0890958499236	9.96127112441368	9.68048888267215	9.91517834767179	9.77448068399854	9.58025784744532	9.58515665295984	9.14751988166166
ABCB11	3.95592659490105	3.80573044794418	3.91968073552608	4.03448321435746	4.12014754265865	4.13269183488107	3.79581730615906	3.75852498824511	3.77979785416548	3.75114913256922	3.98066609392234	3.94592895806839	4.04868542786668	3.94386612678897	3.93738802996311	3.82350912727429	3.88527123697029	4.05018023232444	3.82685844299495	3.90216914046774	3.84688376728413	3.73219719101654	3.90216914046774	4.08663802260856	3.72629167607526	3.65812613012998	3.66411102596632	4.02936212491734	3.65034170138739	4.26131833918131	3.9709972428474	3.82200540805732	3.73375912481197
ABCB4	7.51647652328868	7.57338730944521	7.66169620663202	7.27311858946824	7.39956676064648	7.82460739593765	7.49958691819377	7.7514929584905	7.64989086021454	7.5387635191207	7.7490319380014	7.44717978322947	7.78237877190723	8.21225870971076	7.79931260424047	8.1838967741865	8.17121462133759	7.78293086387348	8.16449323995179	8.42832801069917	7.93945898953284	8.06362762763517	8.20101736464182	7.96156859578894	7.85821030979589	8.17173631363196	7.89024948023205	7.85562020608346	8.1216559611053	7.60404484974269	7.90656177879859	7.87899552678409	7.79374595637913
ABCB5	3.72063997724676	3.97339656296895	4.03439895102495	3.97296286048573	3.95064817924031	3.84050409553523	3.96903315329009	3.5554694880242	3.9226927111886	3.85771078706403	3.73029518343078	3.92331046036234	4.09488740594139	4.06283035006434	4.01766185330469	3.91066750981886	4.64375174719355	4.54536363139233	5.02671809310031	4.64167835228683	5.64682421087607	4.79564390605119	5.33244931266093	5.0797225105278	4.09108814599969	4.40048118547775	3.86416173955593	4.00264467856517	5.30278690311221	4.28147443556349	4.06471210275964	4.26076752330394	4.4312539476748
ABCB6	8.94439553342139	9.12560764285968	8.99794309711517	9.0149442503499	9.25500636935165	9.22379170531553	8.96811656986894	8.94633547892454	8.82628238135683	9.35575210313431	9.23814314219641	9.51781726407372	8.8952811461202	8.70259920891614	8.26849502554302	8.30654014578779	8.14390768929439	7.99624721735683	8.32749105972079	8.21394295974411	8.4907801829717	8.74150221602618	8.45929846146327	8.40081554948491	8.3646493647909	8.42001479837607	8.67964604102363	8.49820736506886	7.64113956691744	8.06444522637331	8.5623372155879	7.94303474877831	7.62248062098362
ABCB7	10.2450075309281	10.4163957344958	10.2597703985357	10.1109410135615	10.129426931415	10.3530523540404	10.3788037373651	10.248535983307	10.3531670421327	10.3950153227964	10.3797944221019	10.3675730743126	10.2215072227891	10.2264441492019	10.2734969992433	10.1951966030733	10.1340353354791	10.1894090306957	10.1987027844617	10.0493171120677	10.3609705303655	10.3918032328223	10.2565011959541	10.2172816146783	10.1230551529244	10.0981677472512	10.3469528795457	10.3963754631598	9.93255329283379	10.0077907421639	10.1918770497124	9.78423468192143	9.33775003963902
ABCB8	6.37920922036446	6.94550694556273	6.60348154966255	6.38334710967713	6.72955829445938	6.74437031971181	6.81439237115138	6.07318722025662	6.39587024787128	6.76490124041039	6.4839797690073	7.23692577081583	6.7216907822449	6.51239874228909	6.18775268527131	6.4431914204016	6.34102334882638	5.81194534059182	6.10457220053289	6.19616003913142	5.93952520268398	6.41656562518378	6.32075314864311	6.12159957949544	6.30610099634719	6.2915533873438	6.44135449854304	6.56053570295407	6.5450123301944	6.28392788870406	6.81546707691383	6.43444263560146	5.69900018122533
ABCB9	6.51477801284831	6.56371613540705	6.29288198039897	6.20339697521111	6.66948331337967	6.49897033055026	6.23392656813473	6.39786766052154	6.26537115769928	6.72420017601852	6.10534664252933	6.65218317746425	6.61002016249988	6.20603788903674	6.03655807484198	6.19342590515352	5.93497970429143	5.91896518734355	5.92468417742866	5.9496413046645	6.36694695479323	6.32491649179982	6.17091527574445	6.30056657538282	6.04183786947762	6.37225200099461	6.43101492699858	6.49488844125102	6.16017144315531	6.47892155192	6.49695562915472	6.4147247088406	6.23241287067231
ABCC1	12.749825023009	12.7629445047997	12.840522844128	12.8073811620304	12.9378392381695	12.6514453710893	12.7215401349471	12.7754574734976	12.7617681926225	12.6971718913184	12.7502888602685	12.7385486872286	12.7493964444769	12.6528953966714	12.5045805454669	12.5148577518834	12.4863243770031	12.6669338280667	12.5404048441627	12.5890468511543	12.5617771190878	12.8324161321207	12.6514453710893	12.6796107792894	12.5342824690852	12.453660973016	12.6252203562002	12.0596938589459	12.0008582968601	12.0812894544542	11.8404522999144	11.8557978663714	11.4234492395448
ABCC10	9.44164344530845	9.58141643020343	9.49039608194072	9.30391410424824	10.1807747148726	9.88240884058635	9.57855921535392	9.14168226367991	9.64726096204076	10.076532777153	9.59349314060343	10.0460814868348	9.57943686902468	9.54834242879318	9.00595494635117	8.84322923431113	8.76264212965176	9.02974492299663	9.16559576612643	9.05515545604321	8.99316883853131	8.96525045924644	9.10743170774552	8.9888726690462	8.93802771986192	8.90527482386396	9.08826046848237	9.18619268218055	9.41109335234876	9.30244442561055	9.09599426634293	9.5078250472592	9.05823185842744
ABCC11	5.1240608913189	5.38502013076937	5.04113221572861	5.00040218700242	4.71278021829686	4.94478604981563	5.19441242320345	4.2934910328981	4.50277515317253	4.88047854313753	5.08749588389657	5.17337006362509	5.69025831612598	4.77541136615608	4.7321617634762	4.28315157496846	4.61412130283377	5.51282601063203	4.47072579247817	4.43974483374068	4.7414236968269	4.91025298527579	4.60570851513838	4.59072772401884	4.5283923275853	4.46931709848594	4.85041648010107	4.40381414054344	4.63250856752374	4.84259408027881	4.03000276291964	4.37219564419704	4.34574530238003
ABCC12	3.65310162868054	3.8484916289429	3.46807429795757	3.14384313352313	3.66647605196885	3.49418768450411	3.65173262301428	3.06933321366071	3.64024412230289	3.65796133419295	3.09041160485473	3.80799505506871	3.51805110688892	3.16684299162459	3.65523252002323	3.29367394948115	3.07150134102901	3.44015399091462	2.97077705076705	3.27842012766943	3.38245278414009	3.52803004088487	3.03535625062877	3.33051943753728	3.01540446161868	3.46740551746855	3.62997121587862	3.27473749441735	3.24325679785986	3.64831924458759	3.58321159640608	3.51127316854433	3.62686505914433
ABCC2	6.75546214089549	6.74170181493857	5.99723576267823	6.18206421809579	6.28967519974518	6.33359893474845	6.97720319210109	6.67311371596611	6.39011327940124	6.47682646858676	7.20280019639019	6.60202357022549	6.44541768370515	7.00346609430918	6.6222417347226	6.39173016964259	6.45157964659287	6.01482963620252	6.50458735422227	6.09694180542381	6.77206862657038	7.38983309080626	6.67667426709038	6.33719049117322	6.40172239392237	6.52146310254297	6.32210760537299	5.97787182897233	5.64874401734217	5.7600306593233	6.29148773978412	5.12937909584488	4.8135456869819
ABCC3	7.65467339177468	8.22134098790812	9.35615566709528	8.61822617799834	8.99828509100168	9.4200514525186	9.23588015869204	8.4797534221931	9.39187240520159	9.0991505902806	8.94183325078358	9.62492989411567	8.98927788096977	8.93120531797013	8.43012199317911	8.09377660798823	8.96724287445767	9.12123297780686	8.29405368441384	8.19653305439672	7.7705743863392	8.88385301327552	8.30365004134789	7.85593191161189	8.25979379962403	8.72655260615567	9.54185465402339	10.3584926890875	8.98574700339838	9.05232955549754	9.16512991112171	9.45164558600273	9.34669130150365
ABCC4	8.86245440920852	8.55660305650786	9.28581913267742	9.08367497111286	7.79919008915453	8.83043674163406	8.59384301665757	9.2494939362389	8.97576810917283	8.51179794443471	9.06548160455098	8.67661643840626	8.92544825420627	9.06507470511455	8.83125233573962	9.0428188115645	9.11502241823722	8.86077345437479	8.88154828571178	8.68746606670297	8.21912368703727	9.00213572623628	8.92075820664624	8.90086179316681	9.03513118998924	8.72721959118783	8.77242715777971	8.88289851889999	9.36830659333433	9.52518182189608	9.58840703946002	9.44356731203118	9.80128754651128
ABCC5	11.1310879669196	10.8731443581993	11.2110053024171	11.3671156757003	11.7618378881462	10.1754860140978	11.1583788003133	10.8571099099662	11.0513296418447	11.5098660673891	11.4008398388344	11.3316961234988	11.0538183406957	11.2789875936089	12.0755423040589	11.2774557447446	11.6029161910958	10.8321473365245	11.0393952955626	11.1460632127185	11.7577618266833	11.2687710795093	11.4396687422813	11.3458099028408	10.9899443894575	11.1173162051322	11.1107273434249	10.5154568943377	10.4317008317785	10.4502717403063	10.5345665329535	9.98147449975813	9.14411456952234
ABCC9	5.60648139907074	5.77950943981391	5.94317919860925	6.32659514395331	5.3196213648395	5.86599139272947	5.64696037175502	6.69078826882035	6.33513380919414	5.78168206159377	6.20171073553546	6.03623126617338	6.03355534414453	6.26899467442225	6.17513222285329	6.47331935545664	6.7937899505849	6.06817585257821	6.57683076404475	6.78152484714678	6.68519600334133	6.62030029687532	7.47600325487599	6.82543655915557	6.30467518311703	7.28012511130478	5.99632757412533	6.78969808872557	6.4546187541135	6.41060488297007	6.14387101070252	6.20673403820768	6.14075690167672
ABCD1	5.97597951114111	6.1972971084278	5.8550604721306	6.06446652346633	6.13338674752128	6.00182091388628	6.31048825379375	5.84400567591535	5.92547839231931	6.32622328642194	6.10601979908281	6.26788073535925	5.94372766327955	5.99031601206658	5.8000625722498	5.80930567221944	5.96122421957773	5.81741310330098	5.83562092021447	5.87567710572922	6.25877467873928	5.81909347082486	5.93287319195221	5.95274059303046	6.03116672599788	5.83690417898331	5.97597951114111	5.8500393299181	5.97868835529545	5.9644012541639	6.14200961025586	5.87408290673419	6.29636865379918
ABCD2	2.55728542015411	2.60974592664634	2.62097814913375	3.13735581761183	2.49845715045806	2.9243641914682	2.63806035402923	2.41455082544962	2.95714069023057	2.6775867510858	2.5006297841716	2.50115622062464	2.57216375733821	2.70895463179178	2.5631969565887	2.55483663808649	3.50340832698519	3.69491626940353	3.13590732591336	3.28847253054934	2.97493688564229	3.03190463567343	3.39682402413392	2.66897263808049	3.58649898559928	3.20435844161488	2.58355181702666	2.79517231329505	2.44616181212746	2.76547428986782	2.44458485089745	2.82321732323692	2.76546578973542
ABCD3	10.8565664017878	10.7095056449988	10.7685234882732	10.6498032577924	10.8234426884663	10.9257448059157	11.0638273755114	10.8142651153243	11.1371736003111	10.9101568665649	10.8699428971463	10.7496033854842	10.6401607826243	10.7711813176059	11.0521351942828	10.7774851125819	10.7916197765797	10.8012448937146	10.8629435759599	11.0953190647129	10.6221569139371	10.3922121572634	10.5569999044601	10.7044778050004	10.8422757785399	10.8384035683597	11.0258269695794	10.9727606990607	11.0834778751971	10.9824641200647	10.9636183526577	11.1415464024534	10.9153832405581
ABCD4	9.13727072594486	9.06292892871917	9.12788730781553	9.11671041950685	9.22768759107778	8.98501120410096	9.35002568241869	9.22262206902873	9.15708190266671	9.32007507479918	9.19516387272323	9.13982540931049	8.93742540344497	9.21600561546889	9.39558570588186	9.12305408167921	9.16098167558891	9.01890905696828	9.1354993457537	9.06460767512386	9.34436871740884	9.10145268319392	9.19852512881155	9.11671041950685	8.97063743080812	9.16610152890941	9.24888795654295	9.20634307535822	9.02982495655023	8.86422049543649	8.93395239595995	8.67477535518825	8.3031433517057
ABCE1	11.8152940141323	11.753759015736	12.0057238061411	11.8842628246099	11.84550625408	11.9034588405403	11.7393821074699	11.993623846213	11.9461001000231	11.6008555845176	11.7804451891862	11.6135020221825	11.7252047005708	11.7311056591598	11.4774124178073	11.8919590079462	11.7087303655479	11.845723817149	11.6679731389142	11.7670307179101	11.4839586164875	11.5752660251158	11.5338357242718	11.8049025796806	11.7132291465932	11.5168800181037	11.6128705547521	11.4401523271162	11.2276731033171	11.1706200033131	11.1420089383517	11.2602532299844	10.8669935661577
ABCF1	10.3540851776418	10.4955989863928	10.5734011701173	10.3898733868681	10.4290247731191	10.8657102919908	10.5656988311713	10.3094472907102	10.4859887398459	10.5666685491795	10.5172104101104	10.7740364693593	10.4039637686315	10.4049512650733	10.0539253353576	10.2992434234199	10.1387818601585	10.300972159018	10.4493596264825	10.3394424098463	10.3107757480933	10.5605824982263	10.4818336633824	10.1879530536719	10.2363352528155	10.2062931151678	10.5437868984334	10.0680719283619	9.98126937423974	9.58679732753562	9.96529161615639	9.70062637328141	9.80340124819497
ABCF2	8.8843609465388	9.32277144272344	9.84462456776319	9.60519484133962	8.47169381285539	9.51703289682535	8.86232276760508	9.05213476227886	8.94035333171732	8.8895227440394	9.06734181683021	9.08351096758485	9.08197974994544	9.06241499088403	9.11139943349601	9.47640426825747	9.33578920748536	9.60962126710243	9.79478151157117	9.64762729682362	9.35190867249458	10.0712815285009	9.44060929701248	9.64106422240446	9.63568878283166	9.63256374334808	9.73460600427591	9.05502046820603	8.67700362513929	8.57195780295762	8.71551879532984	8.4742292841231	8.22719352392567
ABCF3	8.17191725139277	8.37027604132113	8.17936271081831	8.21873615448832	8.39847762303775	8.43621658671124	8.30571511341899	8.08150047666874	8.02961920060447	8.3073361279045	8.30245023154782	8.3947940537986	8.20645449140949	8.20029086587956	7.9784761358484	7.91523259105337	7.8964002782374	8.11858073782206	7.9552409202503	8.02414290174247	8.30681125152369	8.4778720541046	8.41944731228256	8.11324637185826	8.17191725139277	8.10883572196059	8.25820445259586	8.20818417778673	8.02769458186457	8.00176721700983	8.02999635966422	7.9825826780071	7.82773321113668
ABCG1	10.8408406871108	10.6785912130001	10.5774795280967	11.0037676074716	10.2695314896374	11.0064518169286	10.7113542751487	10.9110725881787	10.6317319112148	10.6433064280381	10.937297329864	10.3992351298452	10.848639298105	10.7834583425858	11.241543956644	10.8434050948272	10.9149779878631	11.2171343036502	10.9118113873402	11.0468617057168	10.9514734973458	10.8078065518726	10.5094710154644	11.061178210663	11.1100755256102	11.1183889324138	10.6746474589966	9.75867385005951	10.6671758751127	10.0270268181954	10.0798803843277	10.5475760522216	10.8090720991221
ABCG2	7.17312629159204	6.66143963139374	6.63013596027203	6.75912373398729	6.53858942769279	6.99716325146743	7.95390111549798	6.63682942532586	7.49488862825107	7.71224186411594	7.39689768630789	7.94820903829509	7.01323868979178	7.10824333240591	7.27466112295008	7.08565530478207	7.33155429584563	7.32631725558209	7.41117145513821	7.29910322989376	8.14539240137972	6.94008563965684	7.9035948519396	7.46714598498148	7.33101849289603	7.52769246683989	6.89274043246911	7.20615311220951	7.31541340776	7.31667597801958	6.35591320560824	6.99963118345421	6.66083749716879
ABCG4	6.40523324048231	7.01905971486872	7.16959948442812	7.2718861904401	7.24613367967383	7.95324832866558	7.40038343679345	6.52912274508239	6.9079568928266	7.51448762812316	7.17527281408566	7.96332136926978	7.13605162851056	6.74515246467142	6.84200357051997	6.85988334787611	6.46426559193799	7.07805310699734	6.83620031847649	6.93009513947136	7.09735395731446	6.95835894764128	7.00765915147111	6.66721490464898	6.8559972093614	6.71594408552643	6.84055789914339	4.63463147690149	5.22554746565559	4.95697176080766	4.68391768910261	4.66947977901878	5.46899364865932
ABCG5	3.01839352922384	3.02844042842284	3.34832647220886	3.39807661988683	3.33830175684978	3.39669114656474	3.39241874925368	3.2966757270666	3.450671458414	3.67818996686832	3.47190808219841	3.17904007898403	3.2625681063001	3.34632686619671	3.27479501441122	3.14151709997269	3.34832647220886	3.34832647220886	3.34832647220886	3.5786530246945	3.41817129035557	3.53499791632646	3.77525534778826	3.14486486643598	3.29302690793705	3.51598063460702	3.31899036683804	3.36072368534543	3.44956464358805	3.35074745349223	3.34832647220886	3.55251315861269	3.38648412453499
ABHD1	4.26415956109529	4.40247253716532	4.43545331954406	4.17530131462575	4.39357857131022	4.57217260074491	4.58946977622365	3.8831192870657	4.24940426953192	4.26652976309808	4.15675125258628	4.55897205838506	4.24012593864453	4.18447657735098	3.95896001016413	4.14803212449644	4.31772289235875	4.25336377155068	4.29094122307157	4.44770267846847	4.66944161455722	4.49645570760006	4.28044627460078	4.24864102356469	3.86028652209896	4.13208808461901	4.34849264807222	4.18500369412955	4.6274437965506	4.67422397338286	4.64288622277058	4.63771806811367	4.49953134567282
ABHD10	11.0356099129261	10.905361902571	11.05158513389	10.9883467829012	10.7963620827346	10.4645922710966	10.7202459555255	10.5815922526821	10.8113936308838	10.812686023301	10.7638176177269	10.6197403484106	10.7546314248428	10.9549650042158	11.033719855366	10.973554485866	10.7960100925257	10.8871002215953	10.808787368476	10.9033307462826	11.2033728036541	10.9154253106223	10.9842673578585	11.0157132175658	10.9923652265327	10.923654154215	10.8387008457504	11.2000631524803	11.2704779824543	11.1922058652872	11.2450443081863	11.1645702975089	10.9483491189773
ABHD11	8.50715863008107	8.78343759719344	8.95498301350035	8.68058350348622	8.76981901997694	9.10891625309984	8.79541734106268	8.49268812752986	8.75836470649585	8.84476850021748	8.94146853775964	8.88815054428941	8.6741910346211	8.67360635650838	8.08659711205263	8.90054398062425	8.65174660630305	8.51117269213497	8.6523791159523	8.57195831582533	8.45340955633441	9.12934574532181	8.53690174017338	8.3618983453661	8.54768712056292	8.8236634149595	9.1491256909979	9.72984030130567	9.24670963455848	9.55536770211999	9.50134977373562	9.00428569807477	8.82852265463875
ABHD12	8.86572651600051	9.23405905589381	9.84623407226456	9.62615218995314	9.74023704183658	10.7713125837422	10.0594874300806	8.88582560883504	9.74640886071379	10.2638712353638	10.1511855604124	9.31267176808994	9.05881004632926	9.82167326644226	10.3997793239929	9.55325432071535	9.34929041522836	10.3605246095799	10.2435739960057	9.35639592846205	9.31560878741169	9.64641840862323	9.48800437568799	9.10060422101809	9.24131408948529	9.88046142333421	10.1063565868541	10.0976819034686	10.3116430177369	10.1809471455293	10.4952207649926	9.69957275595073	10.1458523742937
ABHD13	6.80366217010927	6.97760184711041	7.03581954307163	6.61066968184104	6.61194680389134	7.2175126744776	7.18314406309868	7.37589993347477	7.02793152202199	6.87983492526379	7.15628304014568	7.2172489323695	7.27242376170044	7.02031774240367	7.26591416513904	7.74747543881211	7.33906388843928	7.36108853374494	7.43704925868492	7.71215955097012	7.47544786000728	7.04269210885822	6.72847989311179	6.93638072864243	7.11246384465334	6.99781804549063	7.33156827596696	7.46456941458881	7.0450591978304	7.0282164465964	7.57707871079106	7.45195604648519	7.65188787377273
ABHD14B	9.39932181483419	9.4744767399141	9.23569282744838	9.34416095397079	9.62631785822442	9.57970549073473	9.25140518286069	8.93618104402619	9.49881177500448	9.43511869318027	9.04071744074627	9.45634086027958	9.33549965413025	9.40649209958573	9.22339307778252	9.34490327301087	9.16817462646951	9.43511869318027	9.35130602390331	9.35006799929337	9.74385805302723	9.26203587159292	9.47668530007919	9.24788862693338	9.15969923655806	9.47517730976146	9.57978084920706	9.85244757601539	9.77744388501504	10.0890477993511	9.83928810038401	9.99347830739986	10.3916565381192
ABHD15	7.29830666174058	7.26988192961299	7.22033084628938	7.38932860379976	7.12083512203094	7.18813081007999	7.28734242062911	6.73383925018203	7.20748761145753	7.38420890440836	7.52786457565832	7.46438438791169	7.3441219324896	7.46329334630652	6.99352688004137	7.04037417289482	7.18809616788833	6.97442442171564	6.98422926270029	7.16552636483903	7.32432911259321	7.22685429414544	7.47404288161732	7.00871885208533	7.30923401465407	7.16345279500425	7.19592657381271	7.82691973878086	7.6688039674068	7.54635047088941	7.76699750669707	7.70465128423731	7.91834122883865
ABHD16A	9.30180333426628	9.19539685354384	9.30328781237051	9.37708740252087	8.98873209964918	9.10876984446059	9.46815673171959	9.30889443509426	9.17807921200092	9.48944787271675	9.30836943000779	9.2434689483877	9.23513868997018	9.21286183756064	9.14572424808921	9.29650602246768	9.18039536833797	9.03661433811749	8.90682780572616	9.24188986416524	9.23975304656654	9.23615006483552	9.33555188664565	9.04815812547702	9.15950921463089	9.02052823475019	9.2909250327264	9.11884008082102	8.81830757924724	9.03549275949797	9.03542717309089	8.63361376801811	8.69410666201697
ABHD17A	6.90841422788443	7.26795428939083	7.08936715049168	7.02755256103007	7.29425598462087	7.44538846319356	7.24464389691093	6.94648724816998	7.13246758812784	7.21463451062906	7.1804850256793	7.22694264023253	7.00449098874122	7.03239740635405	7.03251734367738	6.89997229353105	6.98653876924148	6.92341623112658	6.94261992370412	6.93357547130629	7.06960225876438	7.372272435538	7.26049439244379	6.95713157755712	7.14820463343971	7.1375668969819	7.27073503707966	6.93917357726544	6.69387869185787	6.84431649174869	6.70559055529126	6.63832303357795	6.84714043728611
ABHD17B	10.3593352114213	10.3444994349769	10.4219890615655	10.5180203369703	9.91594046873651	10.7308799302874	10.6569660433491	10.661251930353	10.556739947974	10.5453362681114	10.5096331610235	10.607804630261	10.723754748044	10.5060545385159	11.1263272331043	10.5250149231969	10.7793368114444	11.052528700797	10.8123505613914	10.8847395247405	10.6813163651918	10.5679979877449	10.4629360049686	10.8885747185298	10.9327866565829	10.8394471345287	10.5463954714206	10.7471398346611	10.8603472911769	10.4907048080928	10.7029431235705	10.8448215312136	10.9442237975322
ABHD17C	10.6145671882248	10.5378816001466	10.7399730148189	10.8832552487267	9.7551173780688	11.017155795232	10.2174362404624	11.195193743303	10.6653743562769	10.0527439744035	10.6984198226118	10.5396448423502	10.7647288028421	10.3312928583514	10.3224279770986	10.3695286269985	10.120519580914	10.5908495614022	10.5656903573476	10.6960163969479	10.1868857844786	10.6573964247793	10.6458037731927	10.5134098886804	10.8599768447807	10.6772975174981	10.8195441197924	9.8424772151297	9.60875931910093	9.89800240750025	9.56684167845563	8.9218787487298	9.27226867862028
ABHD18	10.0731318352887	9.72953318297549	9.68483028105444	9.87604843278987	10.0022579046029	9.48049004618139	9.87280896756114	9.87460547826562	9.91386793742183	9.47624263326567	9.7383107246919	9.45157191753911	9.90439438518775	10.0438530059138	10.0967301928932	9.93315731980046	9.98704158083641	10.186368936625	9.98409332388336	9.96187844395403	10.044433966524	9.62694978563674	9.95860858595075	9.9491160811337	9.9764687211196	9.93624351057229	9.77108564252678	9.66231383678702	9.92600710496502	9.8933771565551	9.68507291856614	9.76933514469295	8.86871711241599
ABHD2	11.2564218638023	11.3878123986633	10.9279864573844	11.2330303001237	10.6697217259137	10.948442065037	10.6036432685457	11.1959389430258	11.2564218638023	10.7309965910138	11.4257525537601	10.9125021693114	11.3028827975679	11.2564218638023	10.9107829135851	11.440203361731	11.2692870897327	11.2604070254946	11.2679008494727	11.3419405791849	11.3198000756259	11.4940417447068	11.4245570712404	11.3938323958559	11.2202082974874	11.4845257306481	11.1450647742128	11.5127576972346	11.3451316771494	11.4541085524109	11.2046672609061	11.0557280138747	11.7081683864426
ABHD3	8.26651758883975	8.01510716374441	8.43709813693478	8.39960389208849	8.48918999810503	8.35455082109626	8.37982388797385	8.86772075479858	8.38044880299409	8.83690680542266	8.706909198061	8.26423099980633	8.03490520120259	8.36789109599618	8.80234352005529	8.24403590023202	8.33882334964778	8.09630174990552	8.31877256564173	8.70704196766879	8.04312679272198	7.62314500429963	8.28369515393572	8.06022865216269	8.30730019216181	7.65948543660528	8.36360196460557	7.79988158050829	7.92692382706585	8.22311156839869	8.12779240851352	8.73552298977706	7.34136719155109
ABHD4	7.75460380952193	7.6868296919195	7.30790222181407	7.31306552545689	7.99199793109994	7.68695959340231	7.4294454462667	7.23773068866195	7.29426979481639	7.58766737968014	7.58263375300083	8.09208958583572	8.017002340287	7.70318868597154	7.6682118807309	7.17710400456426	7.37938779151062	7.59512124243003	7.52128211916605	7.7936137368393	8.11583688885102	7.70067139289704	7.88591849001952	7.43968460617743	7.6338553841147	7.73717744123294	7.65457552729886	7.60158393847269	7.76577371916533	7.27920335754116	7.64577969336176	7.47511112841058	7.59476880335916
ABHD5	10.0915163141667	10.2161943074574	10.1509650256085	10.3366393618922	10.1877132408607	10.7632622763618	10.6094829647015	9.68480617507766	10.1158347401437	10.5371419659286	10.5889436142193	10.4469444588668	10.3721461633955	9.97528426492845	11.2358337039209	10.0342276233137	10.3910669238673	10.376715015525	10.5001895998023	10.1263654201357	10.7139181303448	10.8173757074616	10.4142697577058	10.3335667652835	10.5421449816115	10.6795391381512	11.0779264617199	10.2621375146702	10.1160699012578	10.4678567709526	10.4462318933755	10.0556990567288	9.78787189094018
ABHD6	9.86591731162633	10.1588087192763	9.54968213302438	9.46053490123647	9.6593785154213	9.77926807476921	10.0691895230995	9.05829105768586	9.68038123792929	9.73669370064686	9.81418710784899	9.67327564618783	9.56223825605271	10.1340084205474	10.5169584529833	9.87196348378314	9.6247443031091	9.57450966165142	9.7422118793377	9.76407674236398	9.95794538975069	9.78536310311121	10.2523249517987	9.67800006098262	9.98738658279949	10.1293761850975	9.92873105275234	10.2742635090957	11.0428782298572	10.4772018621559	10.0396614606711	10.1913497155292	9.97817715407492
ABI1	11.2249949417007	11.0119164317378	11.1533305570656	11.1306449897234	11.1336764580171	11.2480445283259	11.2088717680322	11.4522713203929	11.1783007400471	11.0824506812906	11.1151372620505	11.0176788279643	11.1222919911147	11.1637679249396	11.4421091813324	11.0887431993039	11.2621795409301	11.2682926055907	11.0503660227779	11.3973018439856	10.8415942476851	10.5972459912163	10.7402852126222	11.096686659278	10.9757426459024	11.0964382755629	10.9925617803869	11.143816129257	11.3834552295544	11.1455720032337	11.1783861038645	11.3613940497683	11.5563235642046
ABI2	11.2550278013548	10.9779507763272	11.2539126863736	11.2890372687987	11.2467504454171	11.1110156565089	11.3782198112914	11.4680203700747	11.3066775137037	10.9375248236186	11.3077152738544	10.9245061062683	11.4734273090443	11.3399297255657	11.4756981552013	11.5163444872786	11.5427998489568	11.4569132741128	11.2935862736878	11.54995900036	11.2066245764238	11.0398937532392	11.0431604604211	11.3567759745351	11.3424615660741	11.248015995128	11.240336990463	11.1904051772285	11.2766210051787	11.262914637182	10.8988486213744	11.5273905033803	11.5218439207899
ABI3	7.27158410945778	7.33203343879883	7.13019430808406	7.45214524275753	7.08667957291521	7.74838152051163	7.18886271116914	6.76334750464353	6.91757469839186	7.71732096899593	7.18499340057933	7.35022910627621	7.17609817768181	7.07423779741836	6.94355480468248	6.98126666181278	6.77913770175296	6.95060864945799	7.19488454764501	6.97322978948562	6.68296558579613	6.7516162463982	7.17989853754209	7.05681250443895	7.63078949499385	7.06965007006725	7.02867912304898	6.77033808948007	6.89705893209911	7.06247235099704	6.73662287882131	6.99636773812701	7.4252293643171
ABI3BP	8.51265206899437	8.95079250918665	9.18112527035221	9.33664512757002	8.71801064366737	8.57105840037938	9.93145062163026	8.31328542418442	10.3999797102689	9.70094459483455	10.3646475321591	9.09799445539865	9.41822046391324	10.0466421280173	9.65507690399303	10.0393177030161	10.7874158054773	9.94143935887478	10.2373396826333	10.5475931203284	9.51977636378787	9.58757455956942	10.3326014568299	9.58868240921828	10.4359123435299	10.2510931678412	9.40925446320836	10.7737478371683	11.1925063029881	10.6321363322712	10.4208017886563	11.5302099560241	11.3165336419559
ABITRAM	9.33770519219576	9.59778710212536	9.44579470136981	9.19855129441885	9.70135972349441	9.7947941814012	9.61056878201656	9.24708466361544	9.65538848349669	9.61394486781177	9.4312368906947	9.69491510414859	9.57769954946631	9.40070009432704	9.23767552949357	9.13062670901668	9.05966937699485	9.26197595433994	9.12107843338429	9.04080945980327	9.33936752413678	9.24978138926609	8.9491769977177	8.97869754852377	9.17868061707458	9.11480130303373	9.3185898171272	9.18475382866231	9.01281820368876	8.92255538513464	9.1157975191485	8.76068450353084	8.43581257468638
ABL1	9.52883750510809	9.66220592707233	9.6440620763643	9.62100758946453	9.71751690685448	9.47901667709158	9.44860129202292	9.78393716716905	9.60526096211124	9.74980933160622	9.5858025841703	9.44724377130898	9.82314476263314	9.75810396456651	9.57185224033156	9.89627101322018	10.1906974423716	9.81936020294796	9.67230158012934	10.1249288075988	9.77911881206905	9.84546940362446	9.94752306387849	9.7743854115199	9.73393603069498	10.1150057420882	9.56624741983386	9.41176847538963	9.80443179230337	9.43504644134938	9.56928373718959	9.71751690685448	10.2255321432662
ABL2	9.85900544685415	10.1195364729081	10.2485150928403	10.0356730779548	9.75655267959379	9.873154242991	10.2563784196028	10.4035672971581	10.2485354985994	10.3019867400121	10.463119581686	10.185848322575	10.4324209168693	10.1239328611645	9.60205494964848	9.9274376215164	10.1158323562943	9.71328976865595	9.95814544321905	9.83821967085449	9.92748059820438	9.89922032321702	10.5879064945424	10.0571683060567	9.96521268590196	9.9791794800357	10.0763073245338	10.3660522810317	10.2483672010511	10.3021812636491	10.046046175116	10.0484013311411	10.0399377850116
ABLIM1	12.9857804060043	13.0232557750514	13.0518004508609	13.0518004508609	12.9183483897838	13.0450111003302	13.0064797737632	13.0250870046885	13.0300878681434	12.9585137838385	13.0898479763037	12.9437104125666	12.9925906370201	13.0480101917073	13.2466551439313	13.0647557252011	13.1122431607001	13.1136686646875	13.1557471222274	13.1582412203363	13.1760278794559	13.086471411854	13.0518004508609	13.1495332467882	13.0170189996112	13.1266888608914	13.0502424698397	13.0618597200629	13.023979686833	13.0204424950141	13.0473016094294	13.1079688408202	13.1899663653938
ABLIM2	7.20971919046594	7.45844751220201	7.46811984590737	7.25732862785455	6.90884285243502	7.86355087285602	7.82930261740502	6.83237916069353	7.93940906288673	7.76858465604042	8.28282695184808	6.78331692192578	6.89754702700926	8.8100541306072	8.09221775966484	8.53423834670527	8.36342512522892	8.33349466539947	7.28566223966469	7.75292452108209	7.98012525005539	7.8117496604997	8.87510965448341	8.23127932106868	8.00253602149519	9.15253542188014	7.93048118037952	9.19880390523462	9.03267298042537	9.01993406601804	9.01566939770324	8.74043392229634	9.03702333150903
ABLIM3	8.04883362925331	8.38377252014158	7.72358075333978	8.05082616930552	6.93620014428751	7.06201665998281	8.411792616175	8.08476641966862	8.18488426435297	8.17173020728965	8.37652362881741	8.12402717670722	8.4352507494559	8.25423096704172	7.86835805015957	8.36352790445387	9.00244120098949	8.58727025088065	8.12800591063781	8.38500073615291	8.46566277175391	8.72803967365594	8.68923549957345	8.70861259659763	8.04736394339867	9.19454215697074	7.72831797022869	8.9836231479498	8.92389486844326	8.53792526360791	8.36713211401999	8.51374647602492	8.77543113874129
ABO	8.08769188171467	8.04812668199975	7.87345819464537	7.97714595410354	8.11003284752873	7.99971775551994	8.03008998314249	7.6245296906248	7.92570591430437	8.00784253478048	7.85790159145196	7.84823703772954	7.65025242652852	8.26896873130541	7.60854042883998	7.72966258541486	7.81529566529643	7.82862257826139	7.87558102502788	7.52453932581307	7.93429758660674	8.18906250517451	8.57571798723448	7.75342499347659	7.94481017090475	7.82255772950034	7.90346684248913	8.07888749711143	8.33429738542241	8.60566966221585	8.08192882143644	7.67448697626179	8.13803545799865
ABR	10.3831120510042	10.3908592474143	10.2887365391079	10.2735918385339	10.7874137311524	10.5563117757697	10.4891836001885	10.0395979461659	10.274539640253	10.6486007460352	10.3095651121218	10.7098801612605	10.3193959635453	10.384191700411	10.1245493372321	9.93641184260536	9.93498319620517	10.0479871715558	10.080131574721	10.1403517716324	10.3159223930726	10.4813825387014	10.6381213270721	10.1015925171485	10.2471153226012	10.1357453451212	10.1728700993007	10.3065802790471	10.4372494992157	10.2714958486482	10.2714958486482	10.1479324094869	9.9265020261797
ABRA	6.7295023118524	6.58146965302272	7.15503506972681	6.83017113098611	7.06854717768861	6.80267386596901	6.61041938266623	6.61693464017641	6.42285088945806	6.64976723800335	7.07599808907777	6.57160820957545	6.83511116285263	7.02155148037515	7.05306824524304	6.89278485630082	6.72994285334891	6.57945442119318	7.05654104751437	6.82829483099622	6.80316151600422	7.09695430423449	7.019473507375	6.82829483099622	6.71003243778387	6.75668462021889	6.73693605201315	6.67900243832463	6.63132870338344	6.60931240931165	6.95142454848649	6.93181903084077	7.68293143256272
ABRACL	11.5947754456054	11.4207637386496	11.6629592328452	11.6868098997946	11.5542953073844	11.548966022375	11.7868015900408	11.782519612137	11.8080311483983	11.3933917184644	11.3481180360554	11.5253353021701	11.5415161806704	11.5898948447193	11.7396368152315	11.6194430792335	11.4958118604498	11.5661714861289	11.8225032942035	11.7056285335549	11.6718483189686	11.4701602285182	11.2727277950674	11.3863011160688	11.6744261702048	11.3632338836218	11.6271001423393	11.2558617592535	11.107822134794	11.5062753286171	11.4404312999074	11.2238670017207	11.4120254879793
ABRAXAS1	8.57566390762239	8.48021670806011	8.16855576067802	8.22961716952529	7.61064525698006	8.18272225448307	8.26445561822265	8.529294487287	8.16836616757617	8.27741873756617	8.33652737636972	7.85094696895919	7.84940523853771	8.31881672540658	8.87688226412854	8.17006910710004	8.21658592969081	8.36299686382579	8.36517496693804	8.33548512208991	8.40705547795903	8.33077131436682	7.61924030777263	8.49609493830551	8.4906964365552	8.46376410641808	8.12866152811642	8.5189330249581	8.24145183029184	7.88038005897283	8.24312335074221	8.09993398660907	8.01307780146347
ABRAXAS2	11.3840793797861	11.4315058921048	11.4242910547665	11.2796514289702	11.3704472742805	11.508501615687	11.4950487054545	11.3594344192397	11.5102427432209	11.3840793797861	11.5146026549562	11.5266404820139	11.5236419879307	11.4858586964543	11.5650202025559	11.4130880018983	11.4174992051966	11.4087409904802	11.3340161189081	11.3365981561413	11.3529616317828	11.4495254276369	11.4422843521554	11.3459925949463	11.2103810124438	11.3338487062149	11.1345786890721	11.4279779331922	11.1514092156655	10.9440424908189	11.2074393344566	11.0058356374395	10.6075975003822
ABT1	8.11684078302823	8.26336046214975	8.35538042215127	8.1830338816478	7.79226476151343	8.40933175931994	8.34043295965961	8.1144694243888	8.16825762566637	8.27962469143531	8.11792818364973	8.17397998812524	8.16197812746863	8.10396597615372	7.85102680207305	7.97572789539383	7.8344093591204	8.0473247647799	8.19237404913017	8.06166623100937	8.07268585364164	8.43319244888582	8.14700444079551	7.96323119794891	8.07532795863044	8.19504448763249	8.31094705457861	8.26350826508412	7.93327435231611	7.8486435479458	8.18254458173827	7.75371651813521	7.79836208202254
ABTB1	6.82015107603302	6.64272916486243	6.42760611767581	6.47969063267622	6.71707822951036	6.61824218075192	6.65109091592292	6.37575755479833	6.58746544601265	6.70771467719317	6.57061634916737	7.28889394169343	6.66572204580307	6.50489066991743	6.58960997808279	6.21022703292787	6.51208297867832	6.54694866317152	6.53751440798522	6.5327891623925	6.55083686215529	6.65879390843407	6.63631685389248	6.43481198466216	6.6457430762594	6.65123782728066	6.46406390943578	6.80135653766287	6.75824047123463	6.58960997808279	6.38359938224689	6.71323881212927	6.36070899988272
ABTB2	7.5255012429021	7.46428430636671	7.92535594427982	8.09982781832794	6.9013891060331	7.58776416489981	8.04544825222739	7.40741505195785	7.4373207889777	7.57735404723658	7.92650024483141	7.26846839802286	7.41860087610012	7.5232997346095	7.77895877358084	7.77389704921056	7.90983990279112	7.71016882873641	7.85419364994637	7.94228582222779	7.89476965461649	7.94237149941383	7.99241591954308	7.69454280141993	7.93840383507074	7.87471489612351	8.00632843986591	8.37839010121666	8.83230774904924	8.60465705100191	8.39063994588786	8.23408746793166	8.59575550702543
ACAA1	9.79089953077767	9.94391237868197	9.96472647610759	9.9782857633645	9.99683089379127	10.1378644469349	10.0728319304499	9.90192692980486	9.80238760202078	10.2021539401352	10.0218586693329	10.2297794223707	9.91660239563842	9.75258247385576	9.53034976170521	9.56237072687695	9.3465451839587	9.45345322297492	9.75950397234881	9.60582218580001	9.4880031792449	9.80294117974107	9.75719999709601	9.70677963887409	9.76709320514648	9.58175460640219	9.77131264367269	9.27205632888766	9.29408486276204	9.49643226122055	9.4322551881472	9.55736137777024	9.32816228225858
ACAA2	9.7725340904779	10.3128117371792	9.96757554576593	10.4319068027593	10.0782230861292	10.7702991013351	10.6283355284873	10.1120243902933	9.82024234136782	10.0773010460007	11.0624116560462	11.0592802924857	10.2427473680692	10.0534613997541	9.9073285223589	10.1211183159994	10.2519481204732	11.0467731814844	9.96571836345319	9.79350849249078	9.96719155401503	11.0592232100984	10.515144954802	10.2096919843432	10.2146590776136	10.9014888967473	10.7185828959335	10.8025911613265	9.82795030614356	10.9030297346806	10.6211123996666	10.0630981644857	9.62081934191598
ACACA	11.2537978983608	11.2555435541731	11.3046229108667	11.2507098385455	11.1358265178257	11.1563617914077	11.144973755127	11.1663114704579	10.9980439132745	11.2811454416364	11.111638605143	11.1792916457462	11.2473552506128	11.0551695206013	11.1658604663765	10.9565959754688	10.7846155743471	10.9922012515679	10.8935817253365	11.0821141645029	10.9953493422437	10.9583448033517	10.9358428559215	11.0590133450285	10.7733372463389	10.8652883204092	11.2979158098817	10.514941911626	10.2104746610677	10.4151632660103	10.5035513102203	10.2579143935178	10.1649215490856
ACACB	10.2983807813921	10.4395880560823	9.42136179176397	9.65307823839703	9.79191101636501	9.05705751192024	10.0502998488538	9.36307767634532	10.175972287741	9.65320518029359	9.68283673590506	9.67433147565775	9.8258872345954	10.4646310022988	10.5857693277222	10.8761810780182	11.40622521037	11.7663579388555	10.8665360348187	11.0036272244851	10.9860099130091	10.8776489651734	10.9075840120315	11.0643371108323	10.5665383006489	11.9439363445823	10.805809238516	10.7878797371592	10.6626548748605	11.1801204504359	10.2009676588389	10.6078071861476	9.86374889229807
ACAD10	8.63220333660318	8.51353455898958	8.54464754799364	8.56928307583842	9.09716712256455	8.31318667150625	8.43050138303282	8.20174277952769	8.51353455898958	8.92443280328126	8.6626083392375	8.56928307583842	8.49133950731947	8.56085585570362	8.74446208823239	8.38119403777649	8.37146048177284	8.32390486887219	8.33569307969784	8.01844872946331	8.57658129792813	8.56381026881463	8.64056570999206	8.53739539411879	8.46858429462561	8.36379878526619	8.68658138316897	8.86460209022098	8.94555697631936	8.78684601527465	8.91195172898615	8.9924160374133	9.44084872655086
ACAD8	9.5530001838294	9.36632641436734	9.37324146214475	9.41213153577923	9.54916962079187	9.85870396988953	9.72164602384855	9.41610735378408	9.17453274442909	9.23631182461569	9.11328283453976	9.0420826996572	9.47477397896547	9.47666859314827	9.81683471842556	9.23292590489837	9.22663217594281	9.75161185045537	9.62607718889261	9.41359173934271	9.12192836351458	9.1017620201237	8.72215537905264	9.35699246558181	9.66535201622577	9.39351802872329	9.83630072367034	8.72471309452057	8.83222695561866	9.32265260695145	8.69731342812807	8.72735536574762	8.24734179174196
ACAD9	10.6338774729559	10.8740244010375	10.8277258880005	10.5107855027597	10.8624497079164	11.346422547296	11.0662630656349	10.217108210373	10.7792652569175	11.2379249435043	11.00428436129	11.1148438421563	10.5488616619441	10.7938148418859	11.2852783444131	10.6474206320994	10.7157001761041	10.6792398571356	10.9530213382932	10.6337363390584	10.7165147691186	10.7137598388226	10.8486999698631	10.4682086327532	10.948107356232	10.8091093831611	11.0584784570743	10.7495337531235	10.811677012563	10.7725563279691	10.7694380727847	10.4926519105454	10.4738265078669
ACADL	5.54874074638849	5.54874074638849	5.52579340432403	5.33469634264733	4.82579526162763	5.26230289538575	5.83743444411204	4.88807830246352	5.10344945705075	4.71614222653907	5.96029693746293	5.33971474845769	5.291135036995	6.31200723571625	5.87851036232913	6.70671817177795	7.05722967011104	6.06359137806196	6.12116073427826	5.59469371934793	5.66375018557399	6.62592290348248	5.99016835810661	5.86255285048777	5.93005934569536	6.61052951263092	6.40501116842679	8.68408155645722	6.74173874563764	6.61275926717491	6.92594958527428	6.05684378812521	5.80422019044649
ACADM	8.85604135230461	8.15858352392332	8.68269493574506	8.63652835355676	8.36472648100797	8.5570622045083	8.85890142945999	9.52510124015117	8.80555053931779	8.71123174584456	8.706514637635	8.47932620716178	8.59917992709912	8.67340211105312	9.09801286104047	8.91949357812988	8.90892358499786	8.94844934848004	8.70686063309304	8.88302036355163	8.69160043275677	8.34087124148431	8.27788904870597	8.68149696095501	8.65586351028532	8.4739190332045	9.02471910687804	8.48938543650151	8.74724186212737	9.18966943548272	8.54009021232768	9.03666716061453	8.74686379879554
ACADS	7.40875978784842	7.51782712311195	7.14534155633926	7.08093658467347	7.24371431679147	7.49704648622699	7.40109296363735	7.0376881245363	7.10755090209588	7.47922268635367	7.34790552818633	7.58229256803916	7.30206642086708	7.2630834592725	7.02861783056123	7.14776273505572	7.02830587692672	7.06704412034989	6.78453506576167	7.06565554791357	7.52935801160872	7.24113494895234	7.30974174946607	7.11143802536226	7.30871222116123	7.16457233947453	7.27418964682261	7.48572265061573	7.18650533614085	7.45011253160198	7.24783649591527	7.0105578875685	7.16016351579287
ACADSB	8.87120690187674	8.83914799119759	8.2699815578911	8.26779821108819	8.86967784222304	8.72305952378378	8.99889905965638	8.35273960537208	9.25960390197989	8.59768509744524	9.03106569278399	8.75600831170068	8.88684360399836	9.29898182698916	9.38546040071132	9.24658883422162	9.67320727569293	9.10305443344037	9.24318169943273	9.00913910018236	9.45642114886961	8.67196533828681	8.5541073059203	8.81392726361418	8.95295544712315	9.36299253830077	8.94652859979321	9.66945880887144	10.3633130568944	9.59762679489399	9.30973936112554	10.388345174064	8.97989072297691
ACADVL	10.52409476179	11.0334163789319	10.9207758862965	10.9634243570298	10.9317048593598	11.539278527494	11.1067102095015	10.5983263163558	11.1009930694334	11.2486436981909	11.4928386575916	11.6925419045593	10.8525987359552	10.8684292559768	11.0078659576378	10.537261132223	10.657914164193	10.9205935405721	11.1006185918949	10.8901696933785	10.8585621620677	11.1827223771071	10.7478655952346	10.7727790066095	10.9684579595033	11.1319744119598	11.0341403729979	10.3638244508226	10.0180434988887	10.1200694483725	9.86897341184501	9.96390473359375	9.98190695623556
ACAN	5.8550562474126	5.84911299042599	6.11273322630684	5.48678085587507	5.74319104352416	5.85921809995262	6.14043655747436	5.99911644269915	5.75440613025181	5.91312452340031	6.06565112166737	6.3843813550027	6.26753786299413	5.86965648155537	5.48315830801042	5.39386887107286	5.4669523786567	6.0456782018242	5.17231145480819	5.84680646988514	5.41795126319565	5.79686563740903	5.96084881234179	6.32728784093833	5.43600691752275	5.85628373826802	5.88506228386786	6.27780320045099	5.59124322661125	5.50511418764486	6.32990006565367	5.63452186856852	5.6490124888417
ACAP1	7.24193977940107	7.4018925808686	7.11017348664585	7.21801665965484	7.42421157705722	7.68076984692968	6.89609899344986	6.44883784196799	7.79410760003253	8.00399684744372	7.29988179085837	7.53491175040948	7.23619852825358	7.68548282611633	6.45083273587838	6.93685339759007	7.13524686958513	7.38534604619748	6.68237267274685	6.51022644658956	6.51434027813772	6.88244235290979	7.61298948074178	6.647387200144	7.53819300332351	6.75338396797184	6.72042868219743	6.44189374681704	6.2095910226809	6.20933873392875	6.18378047893877	6.29870075766886	6.31300663019719
ACAP2	10.5551644497952	10.3168789600762	10.4593286686986	10.3325787646468	10.6795048352085	10.8658130998867	11.0247783493019	10.8498354709339	10.7794262066496	10.6801711033177	10.7366992322932	10.3689339195667	10.554334580939	10.5956529985963	11.0363454874042	10.6743206822405	10.9634074724661	10.8513623560338	10.6695885241278	10.9217210697291	10.4134271169291	10.1340345130666	10.1504368959874	10.4581091608045	10.5896400820648	10.5465260328635	10.705316324294	10.872213526405	10.8912189970777	10.7588652404012	10.8650804031868	11.150621978697	10.9256652011882
ACAP3	7.78433486865696	8.17934485464939	7.70246224041998	7.4137782477557	8.42593230291725	8.71589652918873	8.08792842024626	7.4579299123263	8.00373985767616	8.63680178313708	8.38654728288808	8.88385386774602	7.77862927245032	7.72943543055673	7.94676061500873	7.59630210921774	7.46050385157318	7.12502646002543	7.58380833651113	7.49493472984176	7.7317407829484	7.959060012338	7.8206702626442	7.59223335248265	7.46960685038954	7.61289391219285	7.90089718713659	7.61706561623964	7.45036476019994	7.59786699324516	7.42425714116083	7.35619140021913	6.96141261461674
ACAT1	10.6538615881254	10.7757705776579	10.4461645943478	10.4954298050259	10.5048200436187	10.6546930162422	11.1045820183977	10.6190576646227	10.8389364559957	11.1692707105682	11.0609834891236	11.1201844102995	10.7388757717059	10.6142816366246	10.7197552036688	10.7448065242094	10.9987506063477	10.8027242071337	10.7859231259109	10.809120808598	10.8403698817936	10.7609700866928	10.933154378777	10.7239193597859	10.5526145495082	10.9227280211688	10.9378625928499	11.7485906935024	11.6385446279375	11.5382663215033	11.7960213408057	11.5494553204615	11.4625166477563
ACAT2	11.3007210707502	11.2713783677098	10.6655168935575	10.3084135163741	10.5753221712981	10.8368292068684	11.0492100748677	11.1217675491862	10.692173821005	11.1731442723303	11.0640831295857	10.8911003551028	11.4402656909991	10.8313301221153	10.3564520120515	10.6878592688425	10.5024128012744	11.1766355636182	11.1426630607519	11.2377613276617	11.0106825067885	11.023159145671	10.9869575094528	11.144245193114	10.0729213810546	10.263926495678	11.1879276059115	10.3924060234436	10.4124161858769	11.3770732203614	10.9659912971153	10.4155356951295	10.8537808361682
ACBD3	11.8068538332541	11.636142981665	11.7091311045225	11.6058927397468	11.2512784195921	11.8464429325605	11.7492857358141	11.9382867713139	11.7041439277385	11.6301621082342	11.7132891287569	11.6814273141363	11.7057583289385	11.678439127214	11.8438533505651	11.7189444868484	11.6504008210636	11.8214107616444	11.4686923475859	11.7515305854911	11.4696302504877	11.3225776536686	11.4741907128577	11.6564760249886	11.5527987706389	11.5404313733549	11.4398317073939	11.3618882135291	11.4588995710471	11.233674117572	11.4580394783274	11.5615513674696	11.6459384906665
ACBD4	6.46261886378722	6.34678067793937	6.29802296140315	6.40368496749528	6.58009943356605	6.33223483433424	6.49256998698577	6.10723289981711	6.18438873604466	6.47327170789969	6.56618771499232	6.54681057341834	6.22982581540439	6.21530673503179	7.00320317353641	6.25635468232738	6.62610548790852	6.01042927955817	6.08075903208675	6.20351965702642	6.53270299550392	6.35635703416939	6.49210887046946	6.35320134571423	6.07440032622891	6.43906304955298	6.65655317508479	6.71032153693828	6.13421331789075	6.58245912139573	6.47547872551875	6.40574242449184	6.21648303956782
ACBD5	10.62564671185	10.2628553167519	10.4336129559344	10.4708649030298	10.4970689016871	10.6775575694609	10.6818393975099	10.8826655526453	10.7070695997538	10.3395460769489	10.6950235187781	10.272768261234	10.5412217870585	10.6037895626985	11.1311897028378	10.8531045623914	10.7132992579097	10.7986638841219	10.5360497092809	10.9209429350474	10.342506029176	10.2953447274503	10.2211359250276	10.5483272599296	10.6825218040386	10.5227782229682	10.3302945376907	10.450275009568	10.6649417766798	10.1407978344203	10.5524800383711	10.6364810516673	10.2953436419393
ACBD6	9.7578429149813	10.3519951423332	9.85616161340293	9.78928306808251	9.90939943939487	10.4962841398305	10.0603370124995	9.8598898432225	10.1191651508543	10.2746997173193	10.1700058698344	10.5381371682278	10.1214378178424	9.86988324923243	9.52577113098163	9.83702648505776	9.64074251332838	9.80790352013348	9.70753647128155	9.76566991333808	9.93460539949997	9.97435086261046	9.87464554746606	9.65519652009013	9.56870052531112	9.84927455454272	9.91467045189637	10.3374641551934	9.63761519728965	9.71547577897342	9.94764955695859	9.54932652207802	9.37069209522578
ACCS	8.79239340746238	8.73167238108155	8.36684248707552	8.26221224947616	8.58290354339045	8.59028417359978	8.60287258072281	7.90717158598352	9.57587230022569	8.38793839215914	8.55551712465914	8.78155125747307	8.43560085538444	8.81845984210281	9.26320552953416	9.38199480509063	9.07821310740264	8.14201852309402	9.27395913658694	9.43025088243303	9.11948620860232	9.45067796929238	9.18004069054095	8.71673727555281	9.30745777138281	9.02451813791901	8.89568302175682	9.14402036975022	8.24214907231955	8.38239126028943	7.89991956436248	8.17709772400438	7.98401754741863
ACD	8.48678440023169	8.82102509948512	8.56925835518538	8.63566148142184	8.49981812813534	8.39878063274726	8.67149401339625	8.3832536811687	8.21771457354102	9.03762778008564	8.8794431379573	9.11383151091139	8.57455659404227	8.58631656150812	8.41963183038493	8.66011498057581	8.62849186926997	8.43178490073078	8.50663147938313	8.50357200527293	8.94799924663937	8.85926527869946	8.72963092053196	8.49645168749687	8.51766781030178	8.53903281323448	8.60283132558303	8.95623763902933	8.62682777914373	8.71988584289783	8.629862233444	8.41284924583882	8.58882000030814
ACE	6.47670825622594	6.35224087945318	6.01718739357435	6.28087081021229	6.17652423629344	6.33816268179994	6.3972520224602	6.28087081021229	6.16886785832282	6.68870779143559	6.61111320622144	6.53147046839536	6.41695382462239	6.4282601299378	6.09319133126592	6.10450403544962	6.54461122219127	5.94948240042227	6.12430103221239	6.24900160109761	5.7149507693636	6.4871521109387	6.97372528884354	6.18070521848843	6.18492767280002	6.38626930295869	6.28791659089813	6.77365911342891	6.33355716525876	6.21199373770301	6.29708463124001	6.12639601916655	6.35249922685116
ACE2	8.13578759577326	7.67137887999402	7.89592716550768	8.20781713582669	7.26638166264667	7.84554631799121	7.96643613688351	7.40306285680093	7.46536305438606	8.23559017881449	7.04138633909396	8.04207291024052	8.10787240455558	7.474187048148	7.2501517724376	7.22681788340068	6.88956209840611	6.75624349179836	7.24902997886334	7.59519528346133	7.79955665977038	7.18863837919972	6.59635152829071	7.38185569104619	7.26296043007819	6.97223665708868	7.18980264800304	5.81120220446134	5.0992833440735	5.12012603319794	5.52486867889491	4.88219689310258	4.77187183031675
ACER1	9.05371430212335	8.90067061155372	8.54231995747349	8.7242901148096	8.26414613547886	9.64192949706539	9.61949542841396	8.43382354095134	9.40703959679164	9.3239869511806	9.97142603518622	8.58814678035105	8.5114530164923	8.90619244076717	10.5610669418874	9.05798028373008	9.56831724166217	9.67405452735853	9.12141801428585	9.59493027119193	10.1100699088185	10.119444715696	9.57786358813614	9.41591450537044	9.80482378559097	10.0883226074531	9.98175743839078	10.3823173706305	9.88277863935007	9.96087637534012	10.4537135780367	9.56635285395427	9.86223781021524
ACER3	10.2637845013367	9.87669961690993	10.2934272512594	10.385222614335	9.97132626860666	9.90567055818378	10.0898022759385	10.8949850421648	10.0760165569865	9.60422241210732	9.84285828434937	9.70780580428331	10.3355288846498	10.3616222451511	10.1961044450893	10.2300872986007	10.4363791189348	10.5214644999414	10.294422774102	10.5648378748477	9.92028998739351	10.068933671574	10.0240457394411	10.2280357835379	10.385132517881	9.78898146248789	10.0400827526655	9.60266131937432	9.60895407509513	9.58978889976686	9.44980927726264	9.99125604057827	9.34107382243492
ACHE	6.0232176289948	6.30364050979019	6.01853482296779	6.13749667920547	6.06390919534156	6.21029152337319	6.0232176289948	5.87438870893224	5.8965390657178	6.24262121615723	5.90496889940804	6.22662734118411	6.16346802600966	5.97413333043881	5.98133066530646	6.00686676099958	5.93033313240192	5.82740389117238	5.75556333792836	5.75773238180602	6.13385200996277	6.35231063270823	6.14352590215062	6.0232176289948	6.09766693327023	6.00841723658362	6.09648289194716	5.94873539980059	6.10208152374409	5.97957048251577	6.10741640324231	5.73561360489866	6.12152465985223
ACIN1	9.08025943310859	9.21255506401085	9.21222241836421	9.20371329172655	9.11883340697669	9.31342939211893	8.86098610857689	8.9115212731347	8.89802146938028	9.23848458970714	9.00298107463919	9.19433890732787	9.22139567988416	8.97805414261243	8.80629908636323	8.74309302619551	8.55599487959427	8.76309627249834	8.91813393027479	8.62270942858972	8.75647088163392	9.0030645124802	9.15984050759762	8.750783737687	8.64756429015115	8.84684904987495	8.82875781197367	8.19060026608901	8.03751488566582	8.05428412280747	8.17734126563014	8.01734321050091	6.83908839498412
ACKR1	9.85146171917055	9.96838806829999	9.69625010454369	9.52308239893993	9.26885622946237	9.56057648176327	10.3081109928583	8.96732952963201	9.7430181381206	10.0464265273626	9.12825413456672	9.57124359621262	9.92453937145634	9.79074231910803	9.77236009837547	9.9711818934908	10.2276924240943	9.97528034340609	9.93917773291635	9.96445898992869	9.87406629726019	9.49673994745798	9.75897315034663	9.55955510455445	9.60894711643687	9.97405696434368	9.57583264843234	10.8440796097591	10.3784477748222	10.3580821533232	10.3832931166216	10.2351775763562	11.2157243157072
ACKR2	6.74640995376561	6.30868461501419	6.69539708745769	6.6735096877011	6.4662983468238	6.90315271398212	6.24290594602568	6.52126419650496	6.35523792781289	6.92622905597253	6.58062673417319	6.49804625333608	6.63364662261253	6.30678642346538	5.80962639257388	6.05687771910963	6.2560768730039	6.57432225030286	6.47668014199033	6.31506590183523	5.76216932676328	6.45446185757357	6.72698561951327	6.68729464031524	7.10823441836961	6.87507955839261	6.40418808345687	6.37970717312192	6.17109515289792	6.4226789857798	6.38078396988528	6.66909645110527	6.88778914896927
ACKR3	10.5653885378296	10.695156094976	10.4687040838626	11.2311016589818	10.0765788356906	9.62018804606408	10.8293857660215	11.0234131514416	10.6706646985298	11.0386650977683	11.2567754720966	10.2790001597448	11.2283479672611	10.8858770433168	11.0170503886165	10.8174142303068	11.6089390601607	11.001368924752	11.0254843897994	11.4366867482091	10.5666868283442	10.9203431823679	11.7376289838914	11.5283864678279	10.9426461848269	11.7178735019596	10.2730809190723	10.9471415859569	11.4560136228086	11.3412857585171	11.2595587915868	11.6373959282265	12.0201261987415
ACKR4	8.1536337379614	7.24112869022494	7.8604880834871	7.51107021315231	8.44259685073552	8.45475979409282	7.69546977255455	8.78871917279371	7.99174819746077	7.75038467334114	7.98941464400899	8.63868321361678	8.84367561577541	8.47580494989247	8.88828933464706	9.09021412240861	9.22167658308947	8.90514222612831	7.47005561078015	9.18719850495473	8.66562462758763	7.92117968334601	9.3561341675287	8.03867024706494	8.63868321361678	9.04409145257742	8.55703988220695	9.08802622234291	9.73695489049122	9.34382017202241	9.90909760325812	9.82791259782597	9.40609353596457
ACLY	11.2199910609013	11.2296315944403	11.0178260599486	10.8744697768357	11.2034721995305	11.0977328527514	10.9808628630967	11.1115263472617	11.4398516985422	11.2086585295518	11.3015672153947	11.1370792257259	11.3914473764441	11.0497142388691	10.9168523714241	10.8951949179913	10.784170361583	10.9058183750721	10.9231055825074	11.1332571878233	10.5602674481859	10.5575776460001	10.7879814939046	10.7629318438716	10.7191044158798	10.6802722444014	10.9128689186232	10.3115945386551	10.520422648118	10.7315980459292	10.6705588696687	10.5746908083484	10.4245775717308
ACMSD	3.44566174720197	3.58175540487446	3.36879728046342	3.38490458794632	3.47245090625502	3.25155264759289	3.34854293331611	3.32006981956972	3.23842590571383	3.51088797887395	3.25611409394978	3.27341501328069	3.15118268720664	3.44922012061447	3.24445172925421	3.44694282070863	3.4000606962961	3.36475782518389	3.35906305941653	3.37348829423133	3.30632214177205	3.57536614747257	3.61418107272135	3.57542264353399	3.395850540552	3.21344392927444	3.37830375249361	3.61925514590683	3.16675933502297	3.36982900937039	3.45725211203747	3.33838782543565	3.63549078020969
ACO1	9.10821099943585	8.9447426116382	9.10847282041256	9.00933674001645	8.91717739921364	8.93108850691536	9.41287610663829	9.27623790111138	9.44243637313328	9.22795227984718	9.36117471089526	9.44170883061092	9.17192111474182	9.19606695530949	8.83578453878247	9.11022053648251	9.10973409281932	9.07895265614936	8.93423799966178	9.03339164564529	8.91732035125579	9.02837754368883	9.18869582703049	9.02421943860133	8.69786994452555	9.25634042732566	8.6798934421142	9.07774783092948	9.06950990476936	9.49696922191841	8.92823246621174	9.40474949831376	9.59366793030219
ACO2	9.90869266791051	10.2024081024977	10.206229182883	10.2037819853016	10.0990699321155	10.4097025719299	10.310694766597	9.99525624979292	9.92501340361347	10.3197038630867	10.0649049127028	10.4946292760552	10.1089948788839	9.91295143053396	9.40124297320596	9.48303893337101	9.30958841000016	9.53812836356449	9.68877630921434	9.74712125427795	9.71730830124214	10.0078657593483	9.91899546568163	9.57969453703234	9.74668792047411	9.6251117539587	9.81824212405565	9.63451311701363	9.70239945809046	9.75072870154038	9.86662237701427	9.44436366823599	9.57837190388646
ACOD1	3.01290275930469	3.07827812165598	2.91341206233637	3.02135587582539	3.04688115727877	3.77445555883065	2.97928624952396	3.1884395737539	2.95296039602638	3.21880208515032	3.03544158033861	3.14924632082803	3.15768397882567	3.12691405562103	3.05234399736202	2.90417299650278	2.90302236050178	3.11372545193875	2.89550108588001	2.94527412523574	2.9591037749656	3.08553315254292	3.23431551351344	3.3367006633977	3.11345385133212	3.05641267308366	3.16602512926201	2.9648172119592	2.88950750384271	2.80771762404229	3.07827812165598	3.27059196829309	3.25104355136657
ACOT11	7.97416018909121	8.20437474967952	8.35290378421724	8.58065428548383	8.67277309785323	8.75972963199991	7.95769267006851	8.49725664535086	7.49931065799665	8.23070140575516	8.82611682529721	9.52640604537672	8.78997104760871	8.13239582925925	6.77939346751537	7.2858951940174	6.73432725035102	7.90859107369379	8.08907194905518	7.34502330401401	7.92171878349664	8.01275332824783	7.95591740247937	7.42188092863663	8.19649947524853	7.47680838069016	7.24034787329965	6.34680358468075	6.26090544969618	6.75125822170473	6.97008952942824	6.80644591113537	6.37371043850024
ACOT13	11.2962834677409	11.3368582303049	11.3524392435796	11.1835411208456	11.5230557946543	10.932463712392	11.6047541056622	11.0217078190843	11.3579047032177	11.3146922025833	11.2824126637258	10.8846852819596	10.8958112127583	11.3756021739601	11.6070931750797	11.2624863151106	11.3870648808053	11.2431699248203	11.3698504359061	11.2361087769156	11.9133723358837	11.7893876960825	11.3644178304325	11.2535794244066	11.4751665967684	11.7022365510809	11.5641144758683	11.4589336178728	10.8680162724387	11.0391460375926	11.4148216140175	10.3023226027389	9.69157143450134
ACOT4	5.83937890310686	6.2274680954736	6.33780177653459	6.24327666490841	5.85811287600477	6.26562229451908	6.25075945641924	5.91222907931836	6.53752151720535	6.38796634171731	6.62325629659619	6.67775675201638	6.66078245079447	6.46682875141071	5.9486917660832	6.40488837558584	6.1833839867494	5.90008476889961	6.38732630233859	5.5976037534287	6.19088450830796	6.31654231587015	5.9049771916443	6.44541768370515	5.77313520554733	6.0671523083275	6.66160281601691	5.87888250118793	5.8737947817894	6.73701703567681	6.58153119401816	6.40522633959323	5.50942597967869
ACOT6	3.64903233009736	3.41093138249614	3.39178751129445	3.6110082887755	3.65806105921787	3.71009687411097	3.72083490005001	3.30199082678176	3.38656870548972	3.5263023224895	3.47702624035481	3.33284195757334	3.40229414285003	3.39449183680614	3.25211849283902	3.46186659732876	3.44259397228792	3.44259397228792	3.42692594407521	3.6591484191862	3.29958266760573	3.35088292105389	3.13901422195008	3.28848201872792	3.25557712263149	3.44259397228792	3.52969276632628	3.44740553108445	3.15302052067823	3.78016322603911	3.76733641254777	3.51615217363324	3.60408614979815
ACOT7	9.56232381650382	9.83040673037873	10.2431531725334	10.2087274550449	9.81825886636574	10.5409624599359	9.98454556471329	10.0397272169768	9.78609091248358	10.3571393248366	10.0904397737254	10.415933618136	9.91750444461846	9.63081361147182	8.72192026572892	9.7838223143766	9.09797802348868	9.57212990133854	10.0284535266005	9.80978897299999	9.3257093845994	10.114056997332	9.80978897299999	9.78708334251562	10.3092379245028	9.86590629679903	9.86568677721221	9.06048749949995	8.87356255095299	8.90962087648248	9.46177773673265	9.15236113666272	9.03161153062233
ACOT8	6.86459284241962	6.73524959243731	6.9756353485367	6.98809118548372	6.86228664550357	7.28099489449713	6.93574455312798	6.78112856433349	6.81190749430085	7.25129255637474	7.14262694410074	7.11956280276651	6.85553455147689	6.70024077809039	7.28281688804136	7.02133432582491	6.90374465934612	6.92744668700772	6.88409757855836	6.78322463510351	7.02197753502936	7.45434625984118	7.16419281953321	6.94524597478735	7.11736250456511	7.13710761279065	7.25968914349276	7.2017315699509	7.10228264176536	7.27920335754116	7.19833952065123	6.67466161868767	7.22265082058778
ACOT9	10.3782478762432	10.1512810065768	10.2186254455501	10.4935912000483	9.86140790622787	9.63309844482322	10.0537704194434	10.5526669995562	10.1396462386796	10.0842501617973	10.2511571029762	9.95735381324221	10.2581635997039	10.1021577738235	9.68861829346215	10.2004507530603	10.2750709485883	10.0675110389438	10.6649667421007	10.3652717815117	10.0058701434609	10.0324684089331	10.5417040411964	10.3908342625019	10.4355092284334	10.4158817157255	9.95256802797035	10.0762099971416	9.92523558717311	9.71777652046361	9.68298831680957	10.1126710030611	9.76164940682447
ACOX1	11.775514882334	11.6698370131694	11.7096050898722	11.668266348049	11.8525641230949	11.5178339616141	11.6876439334507	11.4800852771272	11.5416822582554	11.5723678668928	11.6972051902562	11.4685834201764	11.5856973067436	11.6891330018041	12.095884472255	11.9918977419133	11.9450106239112	11.6439946538688	11.9333997256641	11.8945554135614	11.9656032572256	11.871869403376	11.8497405098162	11.8731493273058	11.7332995432864	11.9893436360688	11.9192207799986	11.7599900735235	12.0036422716656	11.8121428626176	11.7772887699482	11.7089779631179	11.717555043444
ACOX2	6.37804556897228	6.79982974642012	6.63137133369905	6.69170079534855	6.51576742628984	6.36566109102233	7.19191173471048	6.64905577187618	7.09321440117041	6.87435432464187	7.42544339678201	6.934302756319	6.77887272697968	7.07841044716899	6.65412113796402	7.23196007173763	7.57061387141605	6.6883719823264	6.92009967185561	7.15813926816692	6.89972977166274	7.10928582961072	7.65178033854396	7.19317476890201	6.57058679456069	7.48692116996527	7.70797145649049	7.61210380361899	7.36503192756134	8.26009123243461	7.3750204485068	7.75055806431187	7.53218666781945
ACOX3	9.40762582991614	9.45033198178435	9.3495348662775	9.39051264334524	10.0427462982739	9.8843911828672	9.47568154815873	9.53032912460445	9.58146729354743	10.1113941424476	10.1028483184267	9.95186785437403	9.41229003753146	9.23894227841887	9.93678250346019	9.25356513377374	9.24254872010946	8.89042286161459	9.49074060723751	9.50750736630999	9.76069485436437	9.59922794683161	9.46461279077317	9.18289834690889	9.2288539503212	9.29357112894067	9.49878461377503	9.22523869455817	8.67209612493746	8.43774558625004	8.71184193117103	8.97623238552792	8.33056403984421
ACOXL	3.45020280967888	3.42084711598488	3.15076751471059	3.25277477029914	3.4364309771231	3.2929545288222	3.28129882844144	3.40371511131289	3.24611777390257	3.36931471952319	3.2997695668498	3.61149806545435	3.60757532049231	3.5397349074254	3.31406499012355	3.28896169512804	3.66876533120989	3.33834763998961	3.29928270502711	3.26917158708755	3.85518982926925	3.79999675158213	3.89006514410451	3.47992214247982	3.43389704581611	3.8333868100956	3.35263530472401	3.54309140842438	3.87377482787539	3.64202633506662	3.44326720537696	3.22655837283875	3.53930554701678
ACP1	10.8494634019284	10.7401612572665	10.8233655010106	10.8735924932154	10.642540466416	10.6978451657528	10.9085528744238	11.0556132671075	10.8325060056061	10.5441709770306	10.7693993196069	10.5338525868337	10.7872488104434	10.8492789255772	10.5656397116123	10.8054236571751	10.8408035528479	10.7720265581997	10.8489932446735	10.8134015013108	10.7903768330865	10.7882778593626	10.4748425142918	10.6741138311277	10.8471871500282	10.8127634584039	10.939899949708	10.7484658573223	10.6533317066855	10.7028660221599	10.7534428676996	10.5769771246575	10.65480461073
ACP2	8.07970324036365	8.40813567121578	8.31025857689158	8.22778773104663	8.16358776870867	8.42062209258619	7.80579802654933	8.02052650659079	7.99158015895535	8.15469443311309	7.91456488689115	8.61225446386409	8.29572412660101	7.94835653746339	7.50070036379214	7.83233970638064	7.76624380269559	7.80460586002598	7.95407374534615	7.78828388877541	7.6803834459526	7.94532608293462	8.4779641054252	7.78166450329333	8.1169901495055	8.13491250391327	7.79551989823511	7.59279246557929	7.66841815138546	7.63119044972514	7.78616406477176	7.45220194139505	7.45907750381956
ACP3	10.5415769857777	10.8095715162145	10.8197239011257	10.5516012758522	10.8636488686656	11.864079076246	11.2667141306776	10.4138179143577	11.5911002624067	11.2984303253411	11.3161800455402	11.1281278196181	10.8972027290874	10.8807413570832	11.7534940039823	10.6244901862437	10.9216755261226	10.6727127988372	11.3189437419108	10.9780084895903	11.1270268558597	11.0694683898409	10.3938918412085	10.7205200517878	11.2601389724296	11.4770490216488	11.9046597802125	9.81802575338076	8.63536599635451	9.61605674866063	9.94138895446426	8.81777113248872	8.61898225742924
ACP4	6.59874673038119	6.57532614844336	6.36234490267843	6.48024100656467	6.62734666869059	6.62299574210738	6.62634736663644	6.2743913692715	6.15846069853833	6.41512372037556	6.37248030754045	6.61225555129992	6.47510069553852	6.249678442925	6.40523324048231	6.28480120711004	6.39657481977197	6.83645406370538	5.94712421800199	6.43339441244796	6.05754487514956	6.27971164863801	6.28480120711004	6.09051518653018	6.24428100185397	6.23691461668089	6.32481175768516	6.4247022201784	6.05188347122045	6.73790585880293	6.57522896405336	6.33154067827305	6.85194342678437
ACP5	8.20514862988085	8.38015428691604	7.98330464282063	8.12595049117076	7.95515284016613	9.1719825815102	8.58274660191015	8.13907387514705	8.2498410293907	9.02157928282328	9.0407283800003	9.11018098280136	8.2111822814536	8.05121253552629	8.26151579908004	7.81139622786447	7.84839350703658	8.64868283853789	8.2444100656063	8.45992703981411	8.92137523866657	8.55627491948194	9.13029191994649	8.41274177723591	8.74836307910444	8.37780661060076	7.81105030505078	6.95522822321894	7.05295545668888	7.00381365950649	6.86652917145201	6.89390914697792	6.87678125583038
ACP6	8.85824894147604	9.2729594308733	8.85160797718356	8.14029125808299	8.84141976011276	9.73054677426338	9.00969528787457	8.60418973107019	9.46061597797591	8.65675307234055	8.85854297436576	8.77543349392835	8.51478256481993	9.35133787921567	9.16013221900742	8.84141976011276	9.14981853833692	8.75571705095957	9.1968861536114	8.48357167126643	9.60554141727483	9.52579893674823	8.43812008842274	8.42946340297217	8.77334691891217	8.5863867623657	9.6083815927273	9.18121455109894	8.39673346038229	9.06136075475673	8.74995057890728	8.40344808509587	8.20510946085681
ACR	5.33872771360921	5.48759218640646	5.19073572613223	5.21952641143719	5.12255051865842	5.32055797198635	5.12813866796314	5.19432926178859	5.38356306146036	5.44107269981435	5.07907277523141	5.25612281979568	5.27557003928824	5.25931340081777	5.18173750059707	5.34880530033609	5.01736888653305	5.3857187322643	5.15116497275431	5.17534419137694	5.26156393099332	5.19073572613223	5.10210296116133	5.09597775789753	5.01242882564606	5.11107896325884	5.06157733444301	5.27411518771663	5.06579748668812	5.07370183258518	5.02668136404131	5.17537060600334	5.05111385951704
ACRBP	6.00676585374957	6.11825502288741	6.13381150254246	6.32315597815967	6.25054989886079	6.18371181863718	6.03641451554756	5.8728636975787	5.90787984839126	6.29984825022261	6.27190877642773	6.03861965705551	5.99151024404538	6.19736444445091	6.29597226793931	5.75072116870653	6.11825502288741	6.00995533720744	5.98682806645414	5.90130708003705	6.13324605502847	5.96105796509915	6.38217535029459	5.96221095668885	5.99882531636497	6.26659803203784	6.06451965859279	6.11825502288741	6.35014296955727	6.31090646310844	6.28140402863752	5.72141778109562	6.60886654149236
ACRV1	6.24874032024332	6.36740285955808	5.59259544453235	5.7742069785482	5.92848274264855	6.82408553138469	6.24334648356768	6.17511406449683	5.96070976687916	5.53239271004479	5.76524205951836	5.81275405647503	6.44541768370515	5.65057317878941	6.03407613600781	6.11959806577407	5.83774340373836	6.22929766748752	6.71343156889037	5.78913613370332	6.08226385527285	6.07992123711824	6.10527769858382	5.98534855262701	6.52934538923716	5.79546170340588	6.58265015886386	5.06105261721911	5.00579041898076	5.1677802464537	5.25672749862133	4.41073109784571	4.93124592235241
ACSBG1	7.88725346990804	8.61302215702409	7.76634988562603	7.24885393519847	9.40342035194167	10.4586646203301	10.0638941454886	6.91925536857099	9.49944949135887	8.97894927949073	10.1180967535158	9.71992261640598	8.47727149262827	9.08452075136654	9.9901035001091	8.71341626298051	8.86951700601693	9.0685753571625	8.71343718445019	8.94136633777448	9.18084918028138	10.1896265033678	9.03239507141831	8.57383125263527	8.75115318104627	9.41866924581584	10.858854634896	9.87683911813251	9.67435199713315	10.9950936699891	9.47125072399739	10.1882089585234	10.3052992859416
ACSBG2	6.01298763403794	6.12035032008255	5.88051172880127	5.73444742775717	7.16838430900324	5.624016863915	6.01219480595645	6.0938810749619	6.03589123595481	6.06931637456976	5.72573010875894	6.10233109289497	5.83598298806843	6.07135912191586	6.35038884442314	6.48048182504297	6.24531482322681	6.17826977030344	6.39995027683419	6.03970201195578	6.33137288601745	6.623971285293	6.32910646457116	6.47431966576177	6.40061182384315	6.46880363848549	6.25089393463019	6.41681976179909	6.73406414084459	6.78589031925219	6.01368551157941	6.88998468575402	7.16697466397268
ACSF2	8.14404051745016	8.26037470790248	7.81392316871263	7.7879026861059	8.48039434906611	8.33609462235051	8.22613956609836	7.70820910943162	8.15052618394656	8.48978334343633	8.14279304112477	8.34764524673478	7.96472205642914	8.09093108535902	8.68176730054237	7.82223555429422	7.89820884068145	7.73531912259055	7.80483256712825	8.05132067039755	8.36404270653559	7.99825118055551	7.82340498924283	7.97244882387833	7.59661483648912	8.19756238765265	8.21165647768286	8.55990588270811	9.01034628208913	8.73533145990682	8.65236799819237	8.25760792259432	8.46939563897255
ACSF3	8.1829101371993	8.27745337417247	8.35625713495925	8.05585350271582	8.89290673009928	8.54466334057016	8.33973447719484	7.90505939127055	8.31052968434903	8.66167369539105	8.6373427370951	8.8170626365573	8.19072862682482	8.37079728388857	8.09021474140721	8.20322606515709	8.2686590440324	8.02449479777317	8.04897295807291	8.07400553255493	8.02602866668973	8.24708423500259	8.41625651211948	7.87381686536685	8.10315425640685	7.85624605400622	8.31145436798056	8.60602892093603	8.87427609251698	8.76824623332628	8.84884043644022	8.84876420283333	8.95636245944104
ACSL1	11.7997663638783	11.4511527350112	11.4541722202417	11.4968232577876	11.1981553184824	11.1651843430192	11.4668094926762	11.3028140361361	11.0604258911604	11.0759953285964	11.3610969046789	10.7650383755775	11.5629579222084	11.3583774418122	11.8154404078357	11.4558866925968	11.4192716231784	11.4062198436205	11.3562726248519	11.6278438241013	11.5540583569541	11.4164843834852	11.4388850746158	11.3982841766938	11.5589848775152	11.9063286082622	12.0243952998112	11.3589662812855	11.0775688707621	12.0022564920585	11.2469462421771	11.2289903271872	11.2529781496329
ACSL3	10.1866180505279	10.2076957433645	10.1203728257085	10.1445407951245	10.1326863636071	10.2375432889304	10.2368602861765	10.5542547216239	10.1473688004965	10.0736460658345	10.1345013048668	10.410654447347	10.4610968119914	10.1484617541438	9.80302984687524	10.0977535882674	10.0106250700236	10.1788302809739	10.2985189700708	10.2790634330483	10.031755999673	9.60968032635769	9.84880917677643	10.0210616028332	10.0226412139797	9.89311432286105	10.2549902148389	10.0313953600931	9.68953434637858	10.0533256185852	9.96266330247882	9.89720044436229	8.91632535343161
ACSL4	9.31970735582899	9.01624562638042	9.38693253882113	9.1985729514685	8.6926106907843	9.05149876425983	9.16538962157249	9.96554811975063	9.4212952205758	9.11333104787766	9.09484271040698	9.14176344906748	9.52977018585531	9.41325134585532	9.23670562632187	9.15579912378799	9.36015348104731	9.50127204637151	9.09931144804102	9.63313710908351	8.58497944633342	8.51137279636683	8.89979694724826	9.08071180525386	8.97447480719585	8.89525386732262	8.64600862022705	8.86648842363949	9.4279723066525	9.24637868535612	9.12656106584001	9.52215273072455	9.46410887063263
ACSL5	9.22320369441885	8.79970975374616	9.3034579187168	9.62702064442059	8.6887334867629	8.43729400104262	8.71113037130637	8.82736497464209	9.18454826586966	8.92664321202535	8.90194990433713	8.44582097949836	8.68445669296777	8.92125808107697	8.90597294664835	9.24735327643713	9.31008429248178	8.87909209014802	9.01601599945151	8.88907087982194	8.77395585956717	8.75750900251516	9.23114660742552	9.04185178790253	9.30889966586686	9.12838119687146	8.70106096837031	8.50040066531764	8.46766525849703	8.87351735452745	8.30515360484847	8.28979367377951	7.96483550224574
ACSL6	5.25392743753582	4.8490757125354	5.09541048098002	5.08761416654807	4.9466352584661	5.20732185479045	5.03913967564644	4.6586037240873	4.54630433280143	4.75118343248063	4.7861350087989	5.03875805349168	4.88617855995651	4.77529455884902	4.91619255069934	4.77975485842929	4.84850614459761	5.15566290342899	4.32774913853995	4.65519169913857	4.84850614459761	4.92559496096627	4.43186054788222	4.7393684996819	4.57951362120765	4.93307330472003	4.81279435261729	4.67260789174726	4.67568930586577	4.90537573020874	4.97566991078893	4.67105769291005	5.09541048098002
ACSM1	5.99801216174494	6.04319266517039	5.6582844208239	5.78685735960435	5.94174279079649	5.89805978305305	5.77529111066859	5.05074022319969	5.65225819077997	5.75916451888808	5.37192748191294	5.7671134576949	5.98908744226173	5.7846885571334	5.46891012911804	5.63421865552267	5.55969510559647	5.5181302480637	5.26105267221535	5.38479849367356	5.74788527720867	5.34863703544559	5.5756385593547	5.56479320199129	5.45120095674315	6.15557010253336	6.08624777816776	6.11732223806202	5.73731597085699	6.0169284433155	6.13310799831965	6.15593442408277	6.00682378907347
ACSM2A	2.8754705890222	2.82315605421918	2.76808932489442	2.6567279669308	2.91390756607494	2.72037877031382	2.67838858122132	2.68017450971865	2.64174792104949	2.85739983232887	2.5421535465832	2.61973672567629	2.67838858122132	2.61917386656515	2.73061905306824	2.8489969645072	2.59570441803967	2.58222204763851	2.55178003329629	2.41962275259339	2.74335909635739	2.68206091674833	2.60352518378079	2.78027412368721	2.74442676815891	2.9623931510071	2.67838858122132	2.67417195611038	2.64851596755146	2.63211848721081	2.62452903900675	2.63320260196482	2.69136557661828
ACSM3	6.60987302408818	6.32765974188	6.31545334291923	6.27826904586689	6.78450712436114	6.21177205583751	5.96541762861067	6.25014478631604	6.22834923851186	6.13128983489308	6.31336598529739	6.241696493212	6.08719868003264	6.59389203886827	7.19011222812035	6.70751877539678	6.26124901880523	6.41243247112935	6.34892519856012	6.11229921240352	6.86019285189829	7.18516794743322	6.38046237066849	6.6484825573865	6.67932139314393	6.42461325790532	7.80850809022161	6.2894957546835	7.41948083028702	8.23803911328729	7.26516009432347	6.77239632105551	6.91198353790425
ACSM5	6.0041815543897	6.55471901458434	5.79278194670782	5.67040622258824	5.21576649320137	5.72139576539268	5.96588770086042	5.916117020991	6.36434459763877	5.7711552055698	6.58978728974353	5.9892155155586	6.11083993416634	7.1518677154197	5.72730381999278	6.90433365431312	7.37870256722954	7.09472178025112	6.66333301445786	6.60487196675508	6.37222405929339	7.06760033211147	6.96859091858434	6.28322189483375	6.17914790310175	7.70711781270062	5.41005453837921	7.01850756929409	7.02182810519581	6.13183921832617	6.05853463397026	6.71907302529868	6.52072576691647
ACSS1	9.12936684759768	9.30259931889477	8.92937586584786	8.83566075484889	9.05705450159747	8.81779155089463	9.1452314364885	8.76093944532673	9.2816944023546	9.17953495121539	9.12706248959551	9.12105372079083	8.70103103102775	9.2944673569417	9.75997995101522	9.41161533508803	9.29700629880971	9.11594525955349	9.29900811873971	9.15816320662746	9.42316733565383	9.34873260649383	9.53886074095235	9.27329603397294	9.25150247865698	9.30273028966786	9.37551285089093	9.20907875400992	9.75011220314303	9.40407473503953	9.47043440333743	9.43309583890054	9.16748869523858
ACSS2	9.80056080821312	10.1927197651622	9.66821904089547	9.43469162064148	10.0186017638416	10.2992335661476	10.150187434652	9.56702117594949	9.9103492443728	10.2224759809344	10.0685601379647	10.1774168837835	10.2710758988612	9.85243506385221	9.62323846747305	9.39535976986039	9.58294682914903	9.52564524931136	9.37138666858035	9.66246797104376	9.64166047955331	9.66728913254758	9.77921101768847	9.39053601682256	9.29246185126837	9.56289176027881	10.0854128183302	10.0840163051594	9.77172968964536	10.5842487161547	9.92737195062366	10.0031039815533	10.2895880830265
ACSS3	5.4363431271164	5.60300820844326	6.21879926107498	5.93307162710917	5.66031807699683	6.04574630291517	6.69587356624604	6.21804466259707	6.72632003140651	6.00872145853976	7.02428141558855	5.815075204659	6.34175927139377	6.8483813527146	6.84315911538208	7.10976827548466	7.68735094590785	7.47372637845674	7.25010822313881	7.34736713644789	6.6968176804909	6.67444915637969	7.2750138118098	6.65433913822317	7.09552174531979	7.42407506087117	6.8653680695326	7.61469376682803	7.38479090251891	7.42740253206077	7.25094831327024	7.44435164355748	6.46435535684534
ACTA1	6.14452777857305	6.08526846102683	5.22358409838548	5.16325208608194	5.63219084261126	5.08807127960452	5.59987353751391	7.33061511035023	6.00874271816499	6.87113664966067	7.76668241304321	8.15513886521993	6.2289371367328	6.39445436145249	5.34676363369001	7.87054856007413	6.41466563225019	6.03649689706912	7.3694014602069	5.55163451940161	5.73091558667638	5.08529699167865	6.23507842265923	7.17678704835269	4.84124105616965	5.97896281918553	5.84551741780601	5.60397212944817	4.86454403800535	8.90173548239932	9.46971183974513	5.67657511627531	5.48130018154753
ACTA2	11.9241067174505	11.8882217583493	11.432988044824	12.086924198114	11.1757774146993	10.4943098723371	12.0111050708248	12.4069574103018	12.0346339172219	11.6061543176106	12.1848558867647	12.0441946015026	12.3637276676613	12.5639139195043	11.8494207025701	12.6792919712971	12.3977482973983	12.667012859971	12.6537160786816	12.6423029800204	11.9485998183316	11.900803443286	12.4848633500503	12.6595012569654	12.0130206164587	12.6476258047801	11.8766108669488	13.082755341057	12.6401679174464	12.9554890628177	12.9368792075887	12.6835323477459	12.0677659193905
ACTB	13.8729223877944	13.8381085387343	13.8385444642388	13.8409137165997	13.8659875157161	13.7678592284223	13.8219428128812	13.8422550321996	13.860812522393	13.7634308573777	13.802936134538	13.8345421150635	13.7749953797587	13.8438276856475	13.8126934794744	13.8583000785629	13.8410893014078	13.8391594293141	13.6503044167407	13.7452637732535	13.7520635860425	13.7402863819326	13.8141200641417	13.7764891918429	13.8463558307643	13.7644093490988	13.8266719947371	13.7589456751599	13.8538324792197	13.8407350896859	13.7550622711782	13.7863715170226	13.8717942117537
ACTC1	7.57947089601815	6.15619454139118	3.90216914046774	5.02430622721829	6.07386227359762	4.06748101689471	6.26746033639002	8.8185747384757	4.6803832984273	7.96194812386599	7.972033930196	8.46885749224241	9.83656946888224	7.73112205006707	5.96126409857315	9.37745805455741	8.19145975244478	7.13213585323683	8.77910282877442	6.5611706860229	6.72709684491747	5.48889844431584	7.12425541229939	8.50931682563317	5.14652604720342	7.26522532853165	7.19572946945085	7.03536475762108	5.16625627052626	8.64471981202051	9.94211138661142	6.47320606329295	4.91742918647073
ACTG2	9.97469181334806	9.61727538969275	7.62621900647164	8.75295421281589	8.50004047076407	6.61555834982933	9.02829747086231	10.9472261511549	9.7555780739732	9.51445239397305	10.354570100613	10.5831656227873	10.5164259180613	10.4555271181619	9.3679499171732	11.1915370206504	10.564819206315	10.173824127829	11.223872413662	9.98975607936462	9.20965672294738	8.88382801269063	10.7269245999333	10.5977907442087	8.79981417875488	10.4754979564696	9.46662565067797	10.2720102649633	10.1479560609862	12.140660924646	12.3494532704812	10.4201507383511	9.75930962634761
ACTL10	6.33652665121296	6.46435535684534	6.33530927791717	6.22046208165679	6.232875522457	6.60697587390917	6.33656899932112	6.05308462563174	6.13644717793593	6.73156532792605	6.39529121353299	6.35523538313647	6.15132037119463	6.12298583478607	5.91284247301178	5.91493837417416	5.84006437068427	6.12307695002513	5.68400574744563	5.97892697841193	5.86099430687217	6.12212082778031	5.91626470573296	5.93428023666397	5.95147637696128	6.00680485613441	6.06321166475605	6.14915910694288	6.02577263904293	6.06411836490994	6.11037838582376	6.09841724717742	6.14915910694288
ACTL6A	9.330673038195	8.99676008595571	9.47918551503998	9.35658628442459	9.61191497961737	9.43906468150195	9.60041375609166	9.72281874989816	9.65451752191195	9.47064572185465	9.4538343882156	9.49446406320054	9.31237168280611	9.28525703977281	9.16976772343595	9.45431572134854	9.18379188826323	9.28615041221664	9.30533463543699	9.31554673177154	8.93973891077201	8.91046545763165	8.66041754638281	9.04185492604259	9.14872771662886	9.04159393804004	9.12191254944316	9.42511636157957	9.13281049349122	8.86026226324043	9.49687328448667	9.38515385061278	8.88379451484769
ACTN1	11.142858204601	11.3401447937285	11.4314264661999	11.3222083310058	11.321555011426	11.4445432149569	11.227558833301	11.8241253585443	11.1476195402241	11.1587221134854	11.1801476257008	11.7110579422295	11.4292887587875	11.3815402763331	10.7644200929546	11.3566876683431	11.0929274896428	11.2892239139338	11.4355585964936	11.4101790210773	10.6836308703033	10.5044460476408	11.2708567324136	11.2983971570416	11.4153405038836	11.1736907945396	11.0966960876794	10.7413658898063	11.1864530891332	11.0787926863049	10.9259111527512	10.9870055409301	10.6206621575472
ACTN2	3.45639998164268	3.42040707865626	3.3129641337311	3.55502050942143	3.2478408405889	3.35277946054032	3.33648274870952	3.30112530652819	3.18784771835692	3.55749158266848	3.32049342429368	3.51243510607806	3.6268732050392	3.56287375076868	3.81386412762458	3.78361872396918	3.32653138125284	3.16878068383099	3.41599813080844	3.69820274172869	3.52969276632628	3.45639998164268	3.73831378508122	3.75838462529706	3.63025283079814	3.51595469973454	3.52969276632628	3.83849096388025	3.5166174182367	3.47989778444971	3.45639998164268	3.33905200460076	3.55261535746732
ACTN3	5.22727639097649	5.16605361209176	5.25870214901959	4.9774530315719	4.99072733984398	5.61141312154763	5.08293625000288	5.05307276088011	5.14582448022502	5.24576549855639	5.10565056946464	5.47367076888303	4.98200613330067	4.99705240420955	4.98310369109923	4.94309566007164	4.95283310269585	5.10991877179227	4.8032581668357	5.2047475862624	4.64943065367265	5.0545779763069	4.84709655394137	5.13338644585504	5.04521262372375	4.8489140749583	4.89738091851864	4.74836268460851	4.89101394372077	5.20495360496306	5.15308818037825	4.64507911581554	4.82586586085269
ACTN4	10.508680770214	10.7751227202874	10.6955200043871	10.6282193056334	10.6999411527552	11.0189587763442	10.9079662853234	10.4530691155291	10.8989186431196	10.9663253641798	10.8571577366522	11.2082486275045	10.8273021396702	10.7675042651255	10.2232742957604	10.69086104633	10.399538799995	10.2896517616531	10.4663241490274	10.4754624450046	10.3930217091634	10.5889236372376	10.5511895772254	10.4213114072608	10.3155276321214	10.505039443568	10.6149866218909	11.2329527432891	11.0156966927091	10.9183030409951	11.0845353911116	11.1077049084086	11.1698538533992
ACTR10	11.2597043833694	11.1821273004607	11.3457775805036	11.250029568837	10.9687183182195	11.2479457707768	11.5030944871966	11.2847711731983	11.3407999051309	11.3932154333314	11.4352238806804	11.3294007533541	11.2366167504821	11.2859231907182	11.2651217090143	11.2430662816627	11.244023815919	11.1484222515423	11.2057247921449	11.2719481361058	11.0688657442835	11.0623309091039	11.1197598716012	11.1807165450898	11.0960509049708	11.1684041554348	11.2563566074156	11.5538972771603	11.4392188777508	11.3731638489749	11.5011163108115	11.3056231896648	11.1903996000452
ACTR1A	12.1217964452785	12.3598142822211	12.0642366742087	12.1273171690729	12.0737492609913	12.2248355460751	12.2872098571367	12.0329334653131	12.2664348083082	12.2890328730563	12.3315488142561	12.4230403827254	12.3614530909478	12.118851903283	12.2244033909934	12.0923949874144	12.0861543891113	12.1786350109988	12.1749145763753	12.2128276197427	12.1903917938697	12.2232316212415	12.2344247497518	12.185524873112	12.2064111040832	12.2585210075434	12.1031760267457	12.0005956142346	11.8986103851611	11.9766877832622	12.0691354262271	12.0179504664679	12.198968474173
ACTR1B	9.21845991880047	9.29526609417375	9.30505124148388	9.14109522372772	9.42267136808816	9.50472438277187	9.21353734746932	9.21055534219716	9.34579565027845	9.49573066008771	9.43229249053483	9.37567158411463	9.22092262417845	9.38566941137245	8.93770176147387	9.11081151329501	9.03768993337857	8.79312816224266	9.16636829443312	9.08945633921216	9.20551823056945	9.14188013364114	9.19707404273485	8.93050689659913	8.92429662698774	9.2421815161785	9.23593646316894	9.43095463811073	9.6561657311203	9.58891360124699	9.52262480817801	9.18924366981889	9.61319475686411
ACTR2	12.3911194408576	12.2326110334886	12.3241776778976	12.4383451462358	12.3266489012749	12.2502010001511	12.1682915569982	12.5437958785201	12.3476675278428	11.9372812656763	12.3699611660237	12.0678053654764	12.3054566231208	12.3153545230301	12.3775877117473	12.4761511165623	12.3464627424146	12.3068901202605	12.3157922176136	12.4081697520183	12.2865208173098	12.274053217638	12.2959535950272	12.3825211241101	12.4506563871517	12.3490342811373	12.3188930585232	12.1099985567979	12.3073590187478	12.2867874553107	12.2318335489507	12.2711050137403	12.3157922176136
ACTR3	12.7613782659442	12.5446603380672	12.7759714013753	12.810795797191	12.8387606053303	12.7597272664052	12.7670371372669	12.7638830088878	12.7218366637603	12.7235047109294	12.8438176389425	12.7902343160845	12.6850130198563	12.6719204031639	12.8056073294938	12.7344798746451	12.6444324751947	12.6430790736295	12.6470285951112	12.7756946913506	12.5190520290612	12.5783308423485	12.7343540156518	12.7041913808047	12.7248341495717	12.5349096351075	12.5576802197478	12.2994716212138	12.6591234753032	12.4631847308773	12.5283021726419	12.5227518753098	12.3740591290747
ACTR3B	8.57060241495455	8.98082573745422	8.74690173246819	8.66569331600082	8.390615569567	8.84439067212229	8.68608745784709	8.57582043548666	8.72458329749405	8.68001737811478	8.65521139590821	8.72848580592088	8.89997377986083	8.81698488364029	8.44017957497564	8.65952826591641	8.24431740192938	8.34331478567323	8.65952826591641	8.31877256564173	8.64794900394025	8.38780910671857	8.31095564876903	8.40296957087791	8.36386858565326	8.34860623736253	8.52035809164785	9.07827062831799	9.28233963524584	9.31517551108988	9.05662272574811	8.8650500838217	8.03675657623079
ACTR3C	7.14512467152009	6.74950876432186	7.45236146022085	7.69156967723774	7.82422164488106	8.05999319162479	7.46595822650357	8.00238403604021	7.59192912014841	7.8445054780698	7.53004544317504	7.67538308973163	7.66374294729748	7.53601251614232	7.91400412520621	6.94239501555027	6.80931577200985	7.28196045266447	7.80826601646497	7.46352994943645	7.70880756784818	7.40070785316883	7.72511964812352	7.67365672847789	7.69355662703345	7.46129481917854	7.45720498628986	6.50860765429868	6.6801580519807	6.20212048251635	6.22928006373241	6.44791717987755	5.90391288999538
ACTR5	9.04783640525654	9.48289520205027	9.43211703613477	9.07241523043214	9.32338654921034	9.57049200376775	9.29005440144678	9.15358868104302	9.39817991014565	9.39582246154082	9.45500537169293	9.588252599562	9.3324964961476	9.19662551466974	8.92744878953022	8.92153848321959	8.93767087551435	8.91508223159455	8.95743755317457	8.85107967110889	9.20529024016504	9.32516892324351	9.07976503628173	9.12494459217025	8.91917943636173	8.9255308569362	9.27855033136097	9.23300248237638	8.54852979459536	8.67806941404395	8.93934876887503	8.54643311674979	7.84324377317183
ACTR6	9.75038727154684	9.45189638703674	9.68325665115149	9.66192645735079	9.54169281550524	9.31380856156765	9.7242540384777	9.68146244079546	9.40433084328968	9.42622155292917	9.47986178612837	9.42256462015801	9.48688323306406	9.56981244335786	9.89721039530444	9.57849924132011	9.54981174916987	9.42012068831987	9.43792153631472	9.6482889709936	9.70512822771637	9.46290053948284	9.27018600516793	9.51464665928324	9.42722146644661	9.52728251847441	9.75496443840383	9.54981174916987	9.64375259655491	9.52580029930815	9.64101571459935	9.42904193558246	8.91009803122309
ACTR8	8.9677833824781	9.37264631997281	9.01069660404191	9.00640971927776	8.81909256681178	9.56218042664257	9.30472368485639	8.95429099968542	9.12487573297955	9.38648229794635	9.36628169831227	9.41400787467585	9.18617932952196	9.00150380182868	9.06965679417937	8.96779891681619	8.80536059628164	8.97504378543664	8.86399912380871	8.8768250292699	9.24773502342459	9.44049985009163	9.16356134765402	8.99960170309706	8.98552292097808	8.93996840194701	9.11382782302539	8.87086878983401	8.15217118698777	8.22502507451861	8.67288111242859	8.48112608225188	7.95915887839389
ACTRT3	6.28667163356309	6.380340976427	6.38721901097715	6.34505697470632	5.36014635129138	6.4590779226601	6.03832349261667	6.28392344885519	6.08421685723067	6.11606220265677	6.06603941095075	6.41590709408682	6.3112752477457	5.92061675199655	5.60504829719072	5.70140830234938	5.47456884707866	5.37656052237545	5.93571178957955	6.14105615795546	6.10988547803509	6.0972676497994	5.87091648668787	6.2966870445046	6.20169211384499	5.95470406628538	5.8004317625974	5.59744634449465	5.22378852644682	5.46801532015111	5.73433238769241	5.61548285087739	5.25597821024725
ACVR1	9.59169267821503	9.3050812324377	9.66038085499418	9.65882523739112	8.94838031993995	9.14430307147835	9.73310943587812	9.74106019747931	9.75369413862795	9.20257713247527	9.69448599734269	9.47831187440332	9.58811058657788	9.67771684534798	9.58885666627038	9.53951046267625	9.77915700593328	9.68429672309259	9.78069846378251	10.1113304482493	9.62884331302196	9.36410691644071	9.72240486274327	9.66137595240347	9.27226152901348	9.50856036456615	9.43909828486412	9.73085647197213	9.79694936456087	10.0136837737774	9.94149283645125	9.97975239858745	9.76551040502202
ACVR1B	10.7088795636408	10.5649201401251	10.5741470447354	10.5928136831711	10.5702122679633	10.5695658875013	10.6934391559584	10.8721510878408	10.325564528036	10.4933680995045	10.7452220157673	10.5447988493726	10.5625020695531	10.7895933826037	11.1990723244797	10.7502364492377	10.8230759735139	10.7747751329118	10.7154141531698	10.7101758477997	10.9475117764352	10.8486463582068	10.6327178836873	10.6911420384653	10.5436176145526	10.7813640577656	10.9087928944441	11.1243082842464	11.3234817204566	11.124201506438	11.0736535742084	11.0111287451755	11.2424059707223
ACVR1C	4.03969330397373	3.68064176621553	3.60810968789982	4.02569475809742	4.40451787471936	2.9946359829967	4.71454467864439	3.91546670067502	4.54693761068513	4.13279060531341	3.51446903527329	3.56716439441351	4.10414366062046	4.8410770451909	5.01592382990493	5.02734927772626	6.66988733458289	6.94914968577839	5.12535173966851	6.36907181393449	5.56842124100799	6.03010683816382	5.26248501015134	5.49867778882276	5.60840775583119	6.51403946167978	4.41424572041097	6.00307487735106	4.55837601282027	6.22059205279128	6.08161657516919	5.77599117567196	4.77975769200329
ACVR2A	11.5538597138222	11.3813075446719	11.5130473597372	11.2069770903052	11.5917443766567	11.3902505155003	11.5203903870821	11.2044449972872	11.6293837667841	11.2933037634814	11.3534121428336	11.3293271951229	11.4884452366936	11.4408949117239	11.8675294637858	11.5133305598141	11.5708323476255	11.6486834273359	11.3883987745734	11.6504481333039	11.4199096462161	11.0244025818195	11.0777482291806	11.478134456987	11.409685180453	11.4426581656165	11.5148360339513	11.6371452973247	11.9831832644919	11.6238045623294	11.4218273127887	11.8875788813238	11.7061533661985
ACVR2B	7.96192254643677	7.91541368790844	7.63737427901433	7.79842195920767	8.37581348819876	7.61961115629373	7.72823975985913	8.21871776137568	7.78024957371556	7.96452491344858	7.74647762461137	7.79643348390997	7.74462217341615	8.06914106825456	8.59741599518636	7.78261236591824	8.10378666523178	7.92447818624874	7.91541368790844	8.11835004127538	7.95375262529171	7.49159052132993	7.84388535242936	8.33369008062517	8.05961596666872	8.07254378416927	7.7489913308873	8.19523449766718	8.19357563124888	8.05897104447591	7.66747240923619	7.59563039111136	7.69889778567846
ACVRL1	8.15361117550239	8.06776401903689	8.30136385780033	8.55665944698855	7.48943074985332	7.84575001495123	8.15050550825991	8.11091060165471	8.71725350299142	8.16794773524728	8.41326814694701	8.77468004841272	8.76924884123546	8.51545482978043	8.01172330565254	8.9811846225129	9.25959886979117	8.87567293926092	8.75537676091495	8.65229395775607	8.52475062624104	8.56168518052075	9.43737143985764	8.88350900634287	8.8267625676346	9.26087876675196	8.06633999383404	9.42568034873751	8.73736800912068	8.89307020843767	8.99726185666619	9.26452033698227	9.01705915732293
ACY3	3.24085589046171	3.26178488667418	3.39241874925368	3.24310435245611	3.52391233826713	3.34969470636357	3.23933904295991	3.17283355534059	3.22354361232788	3.79346751124525	3.56590605107543	3.29873706772404	3.08376956482996	3.45955695388335	2.91430089931716	3.15458070107953	3.30458524337669	3.31845652607	3.09964745262184	3.39354427928917	2.99872592454439	3.4962807344981	3.22173566311326	3.24310435245611	3.07638720379246	2.87569414613024	3.16602512926201	3.0882178495647	3.43654133746433	3.52273706630701	3.42197803704506	3.3710331016597	2.98748929321249
ACYP1	10.752359582012	10.5309723353201	10.3944110687301	10.7598296146385	10.6491151423308	9.72712147927448	10.5429069164745	10.8518026018701	10.2845968036381	10.5346763919087	10.4067502637567	10.354347165464	10.3139402754534	10.4159237151289	10.6079679026282	10.3720957476778	10.3949150020886	10.1775816573588	10.2091223610082	10.18983047088	10.6854275482254	10.7742055992315	10.6987009463178	10.6070330764266	10.3439639876359	10.4285740922588	10.3603791728925	10.1911485542039	9.91788881122615	10.1503222584807	10.1780867913231	9.23161412017382	8.32549014396313
ADA	7.25420043467425	7.82129038844069	7.53116585458985	7.38051950417243	7.32551640967035	7.60394726515934	7.52686837338286	7.62801529309586	7.72268670720136	8.32013668133009	8.07183113572177	8.52504180954372	7.68685215567307	7.72886644395745	6.8049343106383	7.24402009368681	7.28740057959043	7.3616147809602	7.69686127897504	7.53895713322938	7.95724744989676	7.3090473186698	7.51254672137593	7.37820062436698	7.56227228647309	7.23577576653205	7.36072944303515	7.51176712727931	7.69572946105816	6.51921349411959	7.31843972670049	8.02789392322155	7.64106434655822
ADA2	10.5530592178209	10.4813630124208	10.3662549514783	10.6473532860186	9.84099908041805	10.3169878500129	10.1807864029445	9.25394194697659	10.531408870324	10.7527122043802	10.551696764312	10.0339621977869	10.315621501562	10.3486217903151	10.1853608138634	10.348496597157	10.766788045607	10.6954818642587	10.5728190087608	10.47317874018	10.2908808934168	10.2817167908603	11.1888590690391	10.5225795790283	11.3778008975513	10.8092352095964	10.1234843079861	9.45088818499381	10.3794622665272	10.3386504782384	9.69211815654441	10.127432333212	10.7638014443938
ADAD1	2.99166785645185	3.06603568916808	2.97704891439389	2.82866247960628	2.97704891439389	2.875163371928	2.87069708008521	2.9451048607295	2.99495246294134	3.1471145367069	2.6794591184803	2.77375187807161	2.96537141089243	2.97704891439389	2.71483224275365	2.83012460600103	3.15829149598712	2.88068526578266	2.97704891439389	2.7082167840797	3.00839374755113	3.09142738375695	2.93020041369081	3.05206009381577	3.00733329856186	3.00147745692062	3.28859959498167	2.97704891439389	2.99220325232957	3.44619664461179	3.19783537902852	3.07685520837885	3.3830042941551
ADAL	7.08108834857854	7.39627253509933	7.42817305684656	7.33129242494047	7.5011066095294	7.02943977097808	7.18849886669348	6.77688465660852	7.21638191717555	7.42374605879359	6.93355414598262	7.32691223651267	7.02945630413315	7.06606567436515	6.6572893519961	7.25428652806699	6.73296568529666	6.73406414084459	6.60317600193818	7.26780449396604	7.35841831522671	7.30316179711618	6.75814098659788	7.05629882137074	7.20138341187767	6.68700052007892	7.14869016295164	6.80178980515632	7.05457307223592	7.21120336502501	7.43094451656699	7.08711817388903	6.97553437367619
ADAM10	11.9950107690283	11.884645801127	11.9439732462204	11.8927069270513	11.927806605945	11.8221651121762	11.8273483602738	12.1602145428937	12.0029020616261	11.8628327549248	11.8252996549003	11.9212447278674	11.9402833048132	11.8924060125557	11.9883169849017	11.8280982525155	11.8480826219175	12.0299556852137	11.6981598802834	12.0372434289182	11.8108315663053	11.684612180843	11.8120678184626	11.9025653754386	11.8820495372614	11.7948630240014	11.7084529744585	11.6329086380352	11.8334442957924	11.6789895424649	11.6208667431898	11.5979291131429	11.3780781826122
ADAM11	5.25160230794638	5.38502013076937	5.32852117134298	5.20495360496306	5.45527376718021	5.47913114814732	5.61410634685649	4.78556971356733	5.1551409470099	5.58679422625647	5.43435575847147	5.687324197313	5.48987161939439	5.24667652036855	5.42777086025924	5.31321938139385	5.26528371741973	5.36714175849734	5.23925733206919	5.70695153740366	5.78392936832007	5.73608878388796	5.18880321209197	5.02884228155269	5.32852117134298	5.44673985172145	5.51084540810175	5.31760931065291	5.06920362782675	5.12370148253305	4.99922089240708	5.13876535451997	5.32852117134298
ADAM12	8.52563904091286	8.18602136454662	8.18533013864957	8.47963915321562	7.93546992562952	7.06205600557373	7.55409201515555	9.09587072391585	8.01981725182879	7.85256877513474	8.33009223465067	7.76886146981988	8.20745569929896	8.24243533794884	7.86935136353994	7.67885144351281	8.02739656197412	7.80351770692898	8.48055790429429	8.19600646541732	8.17607792660386	8.15787175050597	9.10900309608305	8.67167516023884	8.65920591059761	8.51110840917351	7.79038775925306	6.38078396988528	6.97748304657373	7.37990633401965	6.91178732020061	7.68968158593507	7.64813152301204
ADAM15	8.79271102588532	9.13437756193725	8.9278055974122	8.94403228153917	8.55844549463959	9.2329613570684	9.14015607608021	8.82619538485179	8.78820326943589	9.08675382415684	9.07383198636595	9.19154069927747	8.99068560192399	8.88226814537137	8.60302395331001	8.78633375608239	8.4146903004728	8.61993934027266	8.1763060008736	8.63773025610664	8.59177985477118	9.0244213624814	8.82187552043853	8.62337472859375	8.53318575953142	8.83960384377302	8.94517403119649	9.4104017267522	8.94623601103361	9.14609799933921	9.51096958438254	9.18725439183726	9.17166416731473
ADAM17	10.8012046825144	10.7954562524757	10.9364210257166	10.8471993914925	10.7765672463153	11.0289475528063	10.8380555807578	10.9053429093746	10.7978637366764	10.7793003267123	10.7765672463153	10.8205718864328	10.9321427516623	10.770620492249	10.6161980419872	10.8479267852598	10.6815533065259	11.1155629251805	10.8296108492329	10.8258908527496	10.6717050110866	10.527371138916	10.722679544128	10.8171164691668	10.7149301123688	10.7501216208614	10.894204480401	10.671833953728	10.2495958140501	10.3544622880204	10.4086651603455	10.3083377880557	9.99512317185087
ADAM18	3.79703624514544	3.88677731865557	3.75382270802232	3.7093994823216	3.9295094749195	3.90059699316159	4.10952128009245	3.80877158162723	3.89500065753482	3.86868785646758	3.81950841341045	4.02622616921177	3.90088508199858	3.7721402122974	3.65287982424556	3.44357049483857	3.699969356512	3.68998127452623	3.60374703582267	3.79614381183511	3.57705503013006	3.7497825527959	3.72495651780471	3.69123471902116	3.62327822626974	3.83329267396108	3.69270704232626	3.83118998133549	3.52627698216016	3.74760991908236	3.64658192235757	3.42825525281845	4.11932926965809
ADAM19	10.7235241704795	10.1720303413863	10.5222186465895	10.7483435144304	10.5599639211067	10.8106524305887	10.2879829124576	10.4474415711894	10.5179537214047	10.8374531358721	10.4393249352057	10.2768165690842	10.6849542904397	10.6832761324662	9.63017984531474	10.8976218800535	10.4779304822268	10.79408543127	10.8677173790078	10.9375478137003	9.62020866888643	10.2662161035558	11.3839900024716	9.98057210726706	11.2392457509234	10.2325453919028	9.97623551391698	9.03550702682346	9.00730175465203	8.82782008951719	8.33576201597476	9.0497601143585	8.64630653713079
ADAM2	2.84479279621058	2.74937289015862	2.5913066977967	2.54870098813603	3.01020408131182	2.92647897540338	2.46246273791081	2.51675693447164	2.77311886816183	2.75852365461892	2.63838354151696	2.63265163456067	2.74288582287577	2.42975784901524	2.37112322176747	2.36918466152932	2.32395198491242	2.54870098813603	2.52459041288165	2.54375387547384	2.37550125309228	2.81660084501377	2.53610956327307	2.35044923017244	2.08643955754089	2.43178161389106	2.67138863273026	2.70901435327908	2.46631962940062	2.80988025315363	2.45861093787217	2.57928671528462	2.46832896467817
ADAM20	5.52048011365996	5.76693820006688	5.57657067421691	5.23690827642734	5.75407909539046	5.289193966493	5.2480849076925	4.79014332405699	5.287341110973	5.5518054701538	5.49542068281008	5.51455860693244	5.15207590790603	4.82224126751862	5.40707483455486	4.94091687773095	5.03622486876761	5.26650047909309	5.25065462179144	4.85378218054203	5.43227495437256	4.91174265305322	5.38214840592754	5.36031925397032	5.25992642192992	4.9089311742267	5.13628364361075	5.36031925397032	5.67415977252475	5.56059331186822	5.32599123841075	5.34219906832631	6.07604154239839
ADAM21	4.24596078344604	4.22879056093028	4.35973737281946	4.15763326539966	4.42098772348264	4.08780727593922	4.27668086671608	4.23190026930853	3.97204515506818	4.29291150219844	4.17258221592461	4.28497264185825	4.27668086671608	4.00332749730689	4.25071629762883	4.19216409362019	4.32416774863	4.45720188412424	4.17467837991625	3.9813894007171	4.24370066310232	4.06579057520345	4.32170644865887	3.90368902176484	4.04844315864326	4.08396040469376	3.9903735999264	4.40624026575049	4.06176381641347	4.7323927095077	4.49254618795403	4.34330210900942	4.3345581727571
ADAM22	7.15013375842731	7.55243660163272	7.53850202932717	7.2577815034708	6.83486572761752	7.33281096122443	7.45027156073753	7.00248130829024	7.832984226203	6.99038327788755	7.47485224491768	6.4073028670054	7.36170719531795	7.79258914757879	7.95271112463675	9.21998680059018	8.84461894526047	7.41067041381037	8.19134070690768	8.2303358766324	7.62853199726569	7.99358035155963	7.38815149596255	7.52471928950747	7.41055200047334	8.18723198314071	7.64855813440012	8.31881848425471	8.08167367298583	8.10438875219507	7.91005830928241	7.75383602615271	8.11155051747854
ADAM23	9.22171439072556	9.24893499685749	8.86488306331934	9.13094667608764	8.12542365544361	8.04096862177754	8.7424478236613	8.97066613291385	9.06141547555917	8.61537939115156	8.66181002101206	9.44256203835437	9.56431942209946	8.07546438943034	8.98994338599377	8.50672710660328	7.88592755651113	8.14783232628551	8.16585964512473	8.88805753097368	8.79687986309959	8.66318992414627	7.88961345596939	8.06430971979681	7.21329291825342	8.10935807026615	6.7932032202396	6.52324694472687	6.53458372617748	6.22352079651383	5.5699659299411	6.05936539553385	5.21364718447919
ADAM28	7.62427480332791	7.29766093962869	8.23839933999967	8.29940618229004	8.20686625307744	8.28740783178583	7.68179826285324	7.75167164500721	8.55342571584547	7.91951184010287	7.980451619339	7.50471942697862	7.9115181229945	8.04473405285883	7.64820567419713	8.10057122448324	8.30260428895208	7.99306631965094	7.78939800247358	8.28499908784399	7.70800137533418	7.55061089330644	7.82548941585372	7.68999778476121	8.55341728183615	8.21720293962773	7.33616761272344	7.25219808627339	7.31181384163021	6.94319958600667	6.40626450014504	7.02120071414423	5.93408900890762
ADAM30	2.97888723381098	2.87641320327666	2.67186952221939	2.89703252085837	2.89549015446409	3.08903234914254	2.67295504610378	3.13486510155491	2.7206349268796	2.79715360867234	3.02641368471354	3.01882301987226	2.8943444433627	2.95175427579962	2.89067859566756	2.95719890444431	2.7867385091747	2.84210722062429	2.80568865052188	2.82580738180479	2.81568443016925	2.93741559133267	2.86377611121414	2.76372360064957	2.93948880166943	2.81568443016925	3.00008140548785	3.20005208129276	3.05162809179324	2.9995453280324	2.8424465938975	2.85850965472921	2.9016225534046
ADAM32	4.07916095243013	4.26418821935743	4.07866261814817	4.26660563524334	4.12426022678432	4.40495709692391	4.39866318054137	4.60246467014833	4.69277278893701	4.47079766427794	4.66972937093658	4.25861459160507	4.05412188020251	4.3491516983807	4.24370066310232	4.62067677711098	4.46707906941734	4.43220953562552	4.52722659148436	4.78792082050528	4.34566021285733	4.17327154072626	4.69012621379312	4.82047171062972	4.19484577249164	4.39396733858979	4.16763938656076	4.26884136099304	4.28257522031512	4.19329532643637	3.9950357853116	3.81475022793749	4.296129417893
ADAM33	9.06594975714166	9.34917147842639	9.10846519127484	8.99542633686117	8.9634770360677	8.63294040376976	9.25004966221943	9.23175761203908	9.38044473383225	9.46923446478958	9.77763319133005	9.39545493751148	9.13695258636118	9.64370601265589	9.53945673296546	9.49784747853412	10.2873806993532	9.48780978223787	9.54694417146803	9.85884075898398	9.4567935220338	9.09479171050974	9.98922788486008	9.65217243885714	9.19984171073962	9.94950425925144	9.12924673773306	9.99831906565993	10.5285466696718	10.0692003719783	9.84285371574242	10.288244701788	10.1392051651829
ADAM8	8.0103912578002	7.98447828309029	8.41215675319386	8.54976809908449	8.20335564176385	8.46922653823526	8.45207378347739	7.8245339726287	8.28848858466399	8.85740877105697	8.36459370074537	8.68902901871698	8.20583454168121	8.3008625145597	7.12061460017247	7.53492012682135	7.61035381411705	7.66803849194404	7.8551950739664	7.49932414872727	7.20465103204122	7.32934816159281	8.35771824212617	7.61007888843577	8.31412786065034	7.46196860782626	7.5514333188871	7.11846356444079	7.42484642813243	6.87825953064278	6.94816470606238	7.18786637085231	7.01653811724659
ADAM9	11.0492507213828	10.5649419281628	11.0045771019694	11.1585136663535	10.485464518635	10.9146933062408	11.2743935249112	11.5122890872918	11.0231778681918	10.8628407301472	11.1542902316181	10.8195204746972	11.0874277379385	10.9817927282834	11.3804716376045	11.2006860653734	11.3711922658217	11.3579585094854	11.3403359357639	11.5139594840765	10.8168979216697	10.9931729796251	11.1192748306149	11.2060408134008	11.3491290867358	11.2710403604292	11.0462465008124	10.8731461655577	11.1726596041357	10.7413848981096	10.9796761794475	11.3583178096344	10.9273587104066
ADAMDEC1	9.71365971523757	9.36483247227172	9.47319013951031	9.78621458260446	6.63361230292404	8.72201504530845	8.43824914280441	9.81752468224022	10.2649884255685	9.10742758264652	9.37069992200063	9.07803049764075	9.93280676176904	9.80640314419997	7.55345075355548	9.34615753798126	9.57465968633298	10.0593415075592	8.54008403049234	8.70074738476498	7.81929147725127	7.93277215676811	7.7897593770853	8.55634948500351	9.46718233857568	8.4549300042708	6.99062336193748	5.72739757138731	5.14740608648989	3.75713687173702	4.09314905729822	4.40005116944642	4.70660938239628
ADAMTS1	8.68112517060151	8.69722347132723	9.08671013955619	9.26076397883455	8.67343050613476	9.21233388205242	9.13687324867774	10.4733357253342	9.01532282054283	8.98697048084847	9.28594947588652	8.57283902829907	9.43090986300011	9.38671430628368	8.61349578697548	9.51945326409247	9.56969000898853	9.43629934692872	8.94199840584357	9.31033240283068	8.66302724737216	8.70078140052944	9.53609576503243	9.04264831008403	9.44691361598264	9.14252157364377	9.25546204316247	9.59163159399243	9.55806715705088	9.58737627712347	9.75613467956396	8.95142741683547	8.85372804607642
ADAMTS10	6.605951463645	6.8446724176258	6.63132869158177	6.68350269608885	6.56317084520983	6.64785046621838	6.70238253828438	6.55856489004249	6.71088068837222	7.02933439033792	6.71088068837222	6.8699130889476	6.71369097923109	6.79210269904125	6.5420770802417	6.4320662245727	6.59296052336812	6.79341026711502	6.4093655309384	6.59212438799138	6.50355510463063	6.65339141152436	6.93214901143055	6.72815791873581	6.57134139799675	6.82188305545553	6.97561334389583	6.97464351893822	6.63610318143443	6.93188015747978	6.96210736301754	7.03207121784742	6.22501668512313
ADAMTS12	7.27948478060368	7.09321440117041	6.92815546662377	7.83889629291079	6.02380929069413	7.19879461286154	7.66319140329659	9.20187581414042	8.44108124199884	8.40475162858866	9.49133233498821	7.7752410521915	7.4740179093443	8.75117206443636	7.17965546389529	7.84515433516142	7.32783607973197	7.05887005537952	8.03567319576625	7.63707835524184	7.50945782998474	7.56005222654252	8.72239909677229	8.00065837887983	8.17480433264209	8.05411964616177	7.6476441630379	7.55992743128524	7.10449733525585	7.34134573567616	7.27684716241417	7.62347964623292	7.29414859179132
ADAMTS13	6.72661620057787	6.63086507094218	6.61327973166619	6.44001794170703	6.64793835862409	6.56104896152998	6.56104896152998	6.76781039794765	6.81099486800204	6.84740091130134	6.8291888230658	6.91955963885684	6.54957392936983	6.5338418888431	6.87611038887288	6.07181504364673	6.24813581476231	6.43719275785302	6.40259181567647	6.5813420306698	6.74683188215887	6.41982637231664	6.24502476213987	6.28592221372512	6.22898247941017	6.31931700011975	6.63556272090339	6.48938719804214	6.25072630390247	6.47796165663175	5.79389067929075	6.29930678814177	6.19861549187441
ADAMTS14	5.94399948172734	5.89586679953086	6.05580288765692	6.09034066828788	6.02131023430396	5.95284470987355	5.94598514830375	5.96584223252072	5.73395670208617	6.30711359965245	6.24432286207119	6.08720469553286	5.87545225202763	5.41455245623027	5.80458796970353	5.56632441486674	5.89586679953086	5.83551716785611	5.26071294424833	5.79379238281244	5.40924718456878	5.83734358288826	6.43363836202201	5.80928948868334	5.7626088751351	5.76794960874848	5.71925109042695	5.82128418165072	5.51426956625584	6.2542000058374	6.11446525818136	6.10938863677037	5.74114022519514
ADAMTS15	7.26817858039379	8.24511338361146	7.4704291705016	7.77929647932733	6.70838591688033	7.59342799601257	7.76605706119826	8.92432478776905	7.60661021650975	6.84645222971122	7.19441041345395	7.83958277241305	7.98850015070969	7.40892681122906	7.47290829339525	7.14139883032878	7.26785440813679	7.4085883792239	6.81340507713023	7.25164122363249	7.12676013099786	7.56122439269574	8.09064749127185	7.62424994537351	7.53111876761421	7.67285381464916	7.54531548663377	6.19277276501717	7.08521295077286	7.94390509989738	7.63771414945534	8.20101189287024	7.95448422066027
ADAMTS16	5.677199958303	5.82784043636375	5.63910099197417	5.54947533899499	5.41845825808054	5.81818815039131	5.81818815039131	5.46156478905433	5.51421343996545	5.84663020725597	5.8314634389346	5.72516270368872	5.79382915816939	5.86395549836849	5.41170743813556	5.71595797569016	6.19369445258008	5.77295440552875	5.77159850918932	6.57222399632145	5.85784709508214	6.16223624919377	6.62725062681956	6.14169803873335	5.90174257186054	5.81459334199961	5.59973229620572	5.76627718286083	5.88465647513125	6.0535905397261	5.83908270179124	7.28188078000158	6.73447878635414
ADAMTS17	8.42302087467248	8.54605514539031	8.47253097119185	8.25929806422408	8.01950489230951	7.57144880772612	8.38034392771525	8.63260238459633	8.3186177517688	8.34278705598728	8.88366541961966	7.82393200971012	8.4593798472388	8.93850393078296	8.31037657653763	8.59198093814347	8.07076787015369	7.83727966081662	8.32849948030313	8.1228807504945	8.19235118562481	8.9594428793667	8.5391671787255	8.78347330478079	8.48324413953395	8.77947531239798	8.47420362277062	8.61837116535742	8.88998638345059	9.15930911698135	8.68959154126281	8.3776868158528	8.02019032183764
ADAMTS18	4.43919079681134	4.61229812419727	4.65556875487107	4.37639170095692	4.88749359743986	4.56888275279843	4.68302797795704	4.7414236968269	4.57453136843803	4.56895122387748	4.79615254375182	4.85406088568026	4.87437782831924	4.8231904340229	4.52686223420795	4.38648432967751	4.65986427848214	4.74970500335242	4.55429778666035	4.84236561721095	4.2955367943715	4.6541993108746	5.17118340924602	4.73764852994695	4.16822986317128	4.74573667956168	4.21516969505642	4.39014313950272	4.26732663017275	4.86666092893509	4.63491188175598	4.65556875487107	5.12131409261818
ADAMTS19	2.49902200246992	2.69056605627576	2.32877357809897	2.35604918542106	2.5737712717196	2.55707738448073	2.48678436265949	2.3476489537359	2.50753479361894	2.36481996567329	2.4339794591875	2.65941739164264	2.73359390040446	2.52340245889589	2.4049447252223	2.65194262719242	2.31407985615603	2.59458381100168	2.45273391166892	2.51990614776162	2.83126395946939	2.46442381328038	2.71718907530475	2.55707738448073	2.82887790209012	2.36299356536892	2.74059123775005	2.87994563223034	2.78058154765653	2.58677913596757	2.85668349822164	2.37553814735854	2.45815963130562
ADAMTS2	8.57444191630232	8.81363848447978	8.5734058906582	9.19122421094982	7.00911119880398	7.67390926036399	8.60154615810373	9.6074974825388	9.32509789734916	9.12303337538547	9.97330286840075	8.83268153399851	9.58969619160009	9.43581652353548	8.28543462111432	9.06582272558735	9.04970651478537	9.13309295006978	8.89938182109477	10.1640292508483	8.8497520806886	8.9670276971484	10.601513180609	9.29780996461512	8.60929940104983	9.69994491190911	9.05448471869119	8.43668571588578	8.67784672910839	8.71006835148987	8.57375365836973	10.6334476614612	10.5586704589904
ADAMTS20	2.65004644555705	2.47723563543643	2.69848388161267	2.43617942752487	2.71413991995927	2.78828146710178	2.72950568879341	2.72416033257297	2.52388832311767	2.58315076157176	2.61580765838496	2.9911691980737	3.0195655084967	2.72203873671537	2.60841922732639	2.59712799449443	2.75180815961858	2.68779830592384	2.64975938393065	2.75793907720971	2.5908944639237	2.46540336604789	2.67169539834779	2.55181313607363	2.68281074937315	2.73580481146582	2.48159711208743	2.43229982613398	2.64981430158728	2.73498335736103	2.73580481146582	3.0417568558358	3.22984715972362
ADAMTS3	5.85533350563963	6.62239527034702	6.81038315348177	6.87722028178922	5.86410405560798	6.12587823608636	6.46916521146045	7.34419682406573	7.17299900479828	6.17485053514763	6.95164267228062	6.82143993133058	7.4039617344742	7.1346569025851	6.22438424596588	6.87489359427613	7.70527992025997	6.9039467994068	7.5871311681927	6.63549406502516	6.51890915527264	6.94764001382728	7.21929894699436	7.02766892253599	6.79954101009141	7.20828822073543	5.78126147486383	8.01105133434424	6.35056160824237	6.33703008613137	7.23654569104187	6.13671335743118	6.06270377916389
ADAMTS4	4.71590733803583	4.83305894386701	4.63614274525137	4.75317108733531	4.6090749245942	4.9693325164487	4.92607802864364	4.63750854226912	4.69296270964268	4.98200613330067	4.82124421961858	4.8870369807204	4.69296270964268	5.01592382990493	4.53778369883765	4.53099433270716	4.59575918233883	4.69296270964268	4.74372644138163	4.60849703653846	4.80880141553156	4.89541010390659	4.78046829700546	4.58300009160483	4.78211479909198	4.65530867479396	4.90443939052739	4.42004387232637	4.12930111841642	4.56962591991524	4.8491950189588	4.59139308615616	4.9859887094097
ADAMTS5	9.41788687690272	9.33247443803707	9.30483796834127	9.6553954809919	9.26102128380997	8.85821092244438	9.62404371532058	9.56844891898037	10.0033125531919	9.13752705248518	9.46725292129416	9.05606966199857	10.3438486904779	10.2814759809483	9.40271976589523	10.3975750704133	10.4665686625958	10.5125688473101	10.1268420366899	10.1396365476669	9.57337622146213	9.73847770158996	10.9105389142458	10.0966364201238	10.406973077485	10.7680284532882	9.34975431479767	10.4824404581525	10.3376058966486	10.38362021453	10.2057976680087	11.135843890976	9.73182573543149
ADAMTS6	6.31637479192794	6.39884815146161	7.0346722113447	6.6337341053623	6.91651831778707	6.37099386971119	7.40262968809542	7.57169883969434	7.67439399842424	6.63091842010536	7.63167025537348	6.19416152901301	5.89582260363246	7.02899038196151	6.62092789521998	7.14172683075333	6.65384516479103	6.61022934692189	7.0365467304557	6.99261071334165	6.36737778241474	6.22896642976896	6.73365340072896	7.57992795653615	6.56291414140045	6.94751115722048	6.02078011426143	6.59320012739063	5.20410170974386	5.37666057702077	5.62095962066781	5.55213151828816	3.9210178453546
ADAMTS8	5.74530854530265	5.44884269811002	5.96142436093024	5.97035902220721	5.83929057526391	5.66196069683608	5.97142648591899	5.41390173395863	6.12027599668214	5.68707095444813	5.3384918760331	6.3484212486455	6.03873782917211	5.47927372356024	5.78130373367318	5.60957330504296	5.4169219982467	5.38815482178578	5.46855613440592	5.38506274308879	5.50953192328674	5.62502541873792	5.96310433480448	5.4579792894114	5.8870651104923	5.69290095168969	5.98275531987616	5.77727422937551	6.34519610363382	6.31860603154193	6.11037838582376	6.16257621436473	5.75222993070739
ADAMTS9	8.07249258335679	8.15720926269136	8.95224953816668	8.92647499773159	8.09484373994747	8.25740044406113	8.96088414395381	9.22457480361757	8.23902037607116	8.6904017974311	8.7705582589113	8.90711990886426	9.21728221594096	8.70305881319259	7.63682845991559	8.58732395872458	8.62654605711115	8.30924436729343	8.7362515319732	8.60065260938634	7.74461573412177	8.15641431412334	9.90664576727224	8.81148298059364	8.91211165707859	8.70931985073221	8.29012107428269	8.11670530293584	7.69326051865607	8.59861604683997	8.78436759403039	8.22127611538521	7.41469211514496
ADAMTSL1	6.08263326194281	6.48923631392932	6.7504064513721	6.74072307294779	5.77279740620883	5.34285576814866	8.18734901561406	6.25872852586086	6.29360464295776	6.79377117153401	7.37383202303429	6.63569868122865	7.2884454417083	6.90504156714161	6.9788234208166	8.03023706752581	8.30899368236219	7.49393086296863	6.91431631974689	7.28385796264156	7.36907169024728	6.36575856696766	7.76596220388864	7.22870318200308	7.02584674360249	8.74033558615627	6.69504615438173	7.85008598681488	7.50296507228195	7.25097067154397	7.33076255968711	7.02184941150466	7.3751892380896
ADAMTSL3	4.26076752330394	4.07345054358693	4.70180490785116	4.60139829258949	4.14746938145337	3.97158415651022	4.91071259468597	4.44392351901199	4.27288081581133	3.80864627110476	4.3314099098519	3.57638250746908	4.10441391694708	4.95648583727735	4.93993327602331	4.75858059305965	6.4282717075944	4.6941988537582	5.11870331027229	5.22275446648874	4.37541377883123	5.45012807356547	5.24327735572774	4.91932827917768	5.25380229103629	5.40653869540611	4.95299532266582	7.21390228312854	6.34419747498684	6.58919410856476	5.87616968989288	6.35834012594028	6.27580165772256
ADAMTSL4	6.8352225959277	7.27845137848598	7.66056628423705	7.69436385830598	7.23361766134173	7.34470225761093	7.9420444588461	7.63224467770376	7.60100981498991	7.72671358886045	7.89678543475383	8.24968054107169	8.00335918291534	7.94141330599386	7.40679431517859	7.65435625777737	8.05663267595287	7.45417149520807	8.06689284354512	7.97804001392041	6.7803851442859	7.5269317912287	8.70208550685079	7.72894903654427	7.8527005236143	8.24866956231025	7.40597988883013	7.97986413836179	8.67470461156557	8.47202535247261	8.5340886707152	8.80969707865894	8.47796461009891
ADAMTSL5	5.95718613358654	6.05485276497665	5.70991282218662	5.58177903708097	5.69264552484384	5.88841696586157	5.9177269833728	5.66551589344774	5.53765594812008	5.83508580853236	5.57758208323127	5.59208134377815	5.69168800176375	5.52998801803523	5.45855185597966	5.37322036689501	5.52066078260682	5.70770963662154	5.39336492586871	5.69119951286439	5.50133862946769	5.51826846690279	5.57203676789472	5.72581266707209	5.69532947211601	5.65598939087574	5.75140423653483	5.8299185676225	5.70709337987841	5.88392514930583	5.68199607699729	5.49594917202993	6.06146722304986
ADAP1	7.32339822887667	7.44051401312698	7.29625701577607	7.41094964253375	7.28371339245638	7.79482977648868	7.7254676904627	7.41801188193777	7.76503156261027	7.74231745430339	7.64122827233497	8.01243544748054	7.6393922870689	7.54290473330342	7.04676319473178	7.43024250322711	7.48412042860091	7.47261203016661	7.0508851692057	7.54779519098075	7.091165462163	7.35078955346061	8.04372644349865	7.07750444832677	7.68803969935703	7.27022946992993	7.06107217054698	7.50878386761831	7.4598833643049	7.75446534981358	7.75165896216661	7.51090340504188	8.52313537202367
ADAP2	9.50047589377973	9.99948133125026	9.94445433945375	9.64859878304337	9.76779096647206	10.5900589444935	10.037751924203	9.55169829810862	9.94762728314999	10.3559434338873	10.2443120734368	10.4570261876673	9.95066316334585	9.60807446646826	9.69669653620256	9.52101577062111	9.40136739365224	9.7716550763962	10.0111818388535	9.8037156243385	9.48815268138743	10.3596104924159	10.0888210011311	9.91763408169939	9.96971040927791	9.96735412825795	10.087425682647	8.92075234604611	8.52053728055287	8.55580589681903	8.98290282321778	9.14398359611545	9.51453376490042
ADAR	12.8739961348651	12.8508141822228	12.8671855715435	12.8336728820246	12.8026499035277	12.6676938738273	12.8604961440907	12.7391408057409	12.6990007933532	12.845583395768	12.678913039325	12.7590001709964	12.7908238547726	12.7529558212483	12.7758694578843	12.7106472347653	12.7339456860655	12.6448607490453	12.623802668155	12.720282662794	12.7491278842789	12.6649238733913	12.6534256719788	12.635310569917	12.7079927291856	12.7424889003205	12.6653367791046	12.4867165218716	12.5340473335108	12.5031241366882	12.4009163308086	12.5022496214975	12.4668912933667
ADARB1	9.34436049970314	9.8404170960924	9.90524380946929	9.54955360882559	9.57315725461154	9.68124477152068	9.65372592777427	9.39138660352315	9.92226310020977	9.70669148129483	9.76576322263358	9.4365625230893	9.7168690742845	9.68098402101204	9.32299522097448	9.55091678284592	9.64038638609632	9.41669697080537	9.60042000893395	9.48545438550623	8.86237218060044	9.6421195551684	9.65684793145105	9.43852336246275	9.11113628868469	9.5061769874064	9.77427661114312	10.0025990986363	9.43515737396553	9.36656224719211	9.77248593250346	9.34304278263679	8.96758250336515
ADARB2	6.29484605380377	6.56556879127274	6.45039500156073	6.24118742732434	6.36251055963328	6.21767391560546	6.211251326893	6.2194196116648	6.09730496381212	6.47916146778541	6.31573275712295	6.3322759550509	6.4748559446549	6.19409603397106	6.03525829600403	6.18248103384497	6.15584729377684	6.19973464090606	6.05286550430455	6.29821199836483	6.432647538919	6.24867987912579	6.28030844981738	6.39539774330011	6.41837798908895	6.26424538898566	6.04225033531596	6.51851576996823	6.0845360670322	6.35446080203078	6.28030844981738	6.12799284063051	6.34129282439932
ADAT1	9.42415478613676	9.2428001427774	9.55035246772704	9.4675393491824	9.67430433371179	9.32314798682196	9.48753116888509	9.80845641043884	9.39016426002156	9.25283268036471	9.32885411490299	9.24265609801617	9.4035458577594	9.52138763212827	9.16933196652462	9.4918403910871	9.36160655771012	9.63839144686465	9.32099453203004	9.3943708974452	9.4461836879856	9.79238076465511	9.5307834770545	9.3345054308111	9.70561799575911	9.62149235539669	9.57902605056445	9.46837968677831	9.48753116888509	9.8409435079392	9.93095805738589	9.76086339073751	10.1199217697861
ADAT2	8.67848725757569	9.18657328759014	8.94853083396752	8.6691708141013	9.00383496771624	8.91196677760526	8.71537285354152	8.6789391656966	9.1134814325346	8.89874886238542	8.79460934706343	9.30757607860678	9.01944379894127	8.92476181065837	8.13469513957213	8.58950110971876	8.34616933223109	8.92179184901747	8.84828443336615	8.56626864714621	8.72577932755569	8.7237981666419	8.54979143101662	8.56416796378191	8.5228598238887	8.34073685619069	8.61299634397058	8.11471023634209	7.40130338143629	7.20433743588065	7.46847355196018	7.18169527389055	5.99653118338251
ADAT3	7.24529859094903	7.38827044326954	7.08557368572992	7.01791128296945	7.3645471900415	8.11050672060512	7.56222575147537	7.06599062503442	7.06554735166609	7.45126811725522	7.36055836927925	8.17914426218596	7.40350225715699	7.1935809626435	7.09766504846469	6.97364714229037	6.75028810246342	7.17262285221563	6.93571971861691	7.03934505847452	7.34207598536546	7.58025674241489	7.81822927635592	6.95133811279153	7.15245105400101	7.07343242069931	6.97488481957868	7.09308897335057	6.71495224684059	6.88425397330941	6.73952966106171	6.87002276867201	6.98110547071331
ADCK1	8.53601182328426	8.89930454470215	8.89444371638378	8.48681855620362	8.64742977615822	9.15315391764159	8.87095231588102	8.15469899227658	8.80348388005664	8.95696245329051	8.95014660236262	9.44000388129977	8.89806999248319	8.73199369057384	8.15658735465602	8.17261206522286	7.96425044148035	8.12911561736819	8.43105859821674	8.33166308394941	8.39533762182212	8.68049726255767	8.55486533252487	8.17699041941991	8.20485776885062	8.32839991847838	8.6959726006918	8.66801544885588	8.06399261131046	8.39678893405762	8.48636917981394	8.3151100297189	8.17065640503214
ADCK2	9.34923470159801	9.56527469675459	9.50987326639695	9.26772023669488	9.38129967669211	10.0568511370047	9.72933052462992	9.18508076487084	9.60884925798468	9.77805429259097	9.86962338667112	9.80367297010675	9.34422797193302	9.83605131434015	9.7469319859481	9.56152987789574	9.49724578358865	9.49493860061392	9.26727039911858	9.46590562245069	9.56234469878948	9.80602263986901	9.46139459053731	9.41230523960397	9.40204394354307	9.48796159519615	9.81274176651308	10.2650848796393	9.89374347867896	9.80244367881722	10.0802616339909	10.1505198265123	10.1725210832338
ADCK5	6.16455724112396	6.47759214027442	6.18319758394201	6.24273763771601	6.31216634177888	6.57847403294369	6.28138112124358	6.10667982303871	5.969233988362	6.3260816029211	6.26371143063287	6.37626834912587	6.23130721714737	6.28225522974798	6.20230836671139	6.1543477090829	5.99343552369272	5.94506442395422	5.84163825027274	6.10085531245846	6.40300246555676	6.18059429996895	6.30077781470475	6.0849808447929	5.99089782256672	6.02566863861287	6.10837689067457	6.33843275369321	6.14291336385627	6.1345478912575	6.38346619269726	5.98924967222179	6.42950174073803
ADCY1	6.23975382195362	6.30791171928433	6.49020356382576	6.40983896152488	6.10140587301893	6.2847708131244	6.71920332486502	6.55535159079021	6.54288081354711	6.72767597217373	6.41556523999966	6.80755948259472	6.7736093603552	6.61340000378594	6.68011080411587	6.77486564511886	6.91299287829857	6.16233947008341	6.46680739343514	6.98492137053637	6.68485764906162	6.71778737662511	6.71421550658512	6.67955643242069	6.68485764906162	6.70551241847209	6.33952618342296	7.43240871932012	7.5334897093625	7.35933894540118	6.81762665001989	7.20164394881579	7.98642590333333
ADCY10	4.66542290397271	4.75837341672941	4.80474589820531	4.91813748734063	5.16513864671242	4.58321803847663	4.72921784244642	5.1769125155392	4.40000283824303	5.06556854464481	4.76244829044235	4.6548484283158	4.62712492715537	4.98991722698768	4.33612344174242	4.62900373915125	4.56552241641521	4.76057349765626	4.68023827097511	4.92424471730731	5.00003460016971	4.45311182037793	4.62900373915125	4.49385848336588	4.48396456310441	4.43509990432062	4.88999147386666	4.26960967332739	4.0327299691162	4.49519368085196	4.60617036081971	3.98283385013002	4.51494586016919
ADCY2	7.73649284084549	8.07882592894481	7.20485402055888	6.75333994766436	8.17583730986399	8.38529840023835	8.89538704507557	7.16959948442812	8.02703261543181	8.04727456152925	8.41159999791945	8.17220162969601	8.30497660977021	8.75141681393285	8.64892042539169	8.52581542620708	9.33186206735405	7.83727966081662	8.25382791965987	7.98348313923438	8.48400027663081	8.61881022105234	7.97724038814425	8.06500165096677	8.13759835758501	8.39555723365054	8.94456611366607	9.68501036949083	10.0174780538184	9.59734313027626	9.60698994113948	9.44898036743688	9.4942290655407
ADCY3	10.3814503572877	10.4873795777542	10.4873795777542	10.495273577647	10.2232479633508	10.4499029968385	10.3114209734053	10.5752604226029	10.3450463461495	10.4204827813832	10.6384983483328	10.1939164490607	10.5031844944753	10.6623885829807	10.3553770822879	10.9135502481013	10.6288399080143	10.7706120389833	10.6842587434906	10.5272682195209	10.5597559151975	10.7472482301068	10.798326737176	10.6564296022303	10.7083084052679	10.8309806068996	10.6539682106488	10.1833621026556	9.70562677595662	9.64036948851057	9.72998145835487	9.7887526853152	9.9956341095526
ADCY4	9.4573751312553	9.70477305828051	9.59037707804815	9.63451885370998	9.29674915974628	9.29853191600217	9.82662747309262	9.69834370501728	9.99255066116734	9.61799444486753	9.62240588133717	9.72124043037894	9.5314993542768	9.82180787531432	9.54314479831449	9.3039649601574	9.9203663161201	9.56371076217851	9.75767791931988	9.5647797170687	9.42308026445593	9.12171881511963	9.77683763297382	9.72275206363905	9.25351927912338	9.48470224520215	9.24739199942036	10.043684518858	9.07926488099328	8.99447467429827	8.89225010189334	8.97188968504672	8.55635600696429
ADCY5	5.39177938560666	5.39809219556174	4.73671991386184	5.13191624920338	4.72072275901309	4.64830082645848	5.29651466903366	5.12648152432684	5.47196535524345	4.97979639937989	5.18101303861522	5.09662325049205	5.31760931065291	5.4027078317929	5.1094655318715	5.79450270653657	5.64816493440099	5.64879137017095	5.51207173120761	5.67194223390147	5.01412170594519	5.49973650429926	5.44958644010763	5.60589706565702	4.87914538802321	6.44290727550225	4.67786310576816	6.38661767053732	5.32255856001555	5.46673333577997	5.89563448749218	5.11019576971509	5.10714857406228
ADCY6	7.23560670951631	7.19764632218674	6.96644482925181	7.25908068610542	7.30298248855161	6.49129881289086	7.30599411573187	7.23372437767406	7.03652128456517	7.05552514720386	7.38004043123212	7.21112493473289	7.0403903300995	7.40700130750902	7.51993908241498	7.13115164611501	7.59289164108995	7.2100615610632	7.31347216206021	7.19509249491821	7.3695260140012	7.25711926426681	7.33846422160302	7.39730044882344	7.00864671489895	7.37131059645354	7.2359264749836	7.78955660416059	7.12576792486693	7.46991321786598	7.2657102216128	7.28824607628611	6.82790451081956
ADCY7	10.5480937335271	10.2499401735685	10.3848188218336	10.4160329374569	10.5218370160116	10.4617794213972	10.5594655835987	10.5681981752952	10.7477334301109	10.6400667715893	10.7825950220084	10.3295726509899	10.2806979490052	10.4863916846843	10.6750717532663	10.5842899878405	10.9060715990604	10.6906639632913	10.33346282884	10.6599765759916	10.2223000296018	10.0486757038759	10.272386503171	10.3511898599235	10.4888097393794	10.4633860258107	10.1874384219128	9.76807661082898	10.4929891410118	10.1515768641618	9.78901802350067	10.6296124029874	10.4276207206719
ADCY8	6.81938497426056	6.1245690974688	6.17005571755292	6.43844542005963	5.75610931359891	5.42750923786895	6.3989670336181	4.99972708707304	5.67248760477243	5.76992011217637	5.33967948524947	5.31392785867884	5.52203748764353	6.39800049210999	5.59448368507688	6.06628342299924	5.32949970097525	6.14372673338442	5.87450383095564	6.03364199015969	6.01073368959451	5.4334397874681	5.86566306260149	5.90392071617023	5.949028487936	6.4812061689432	6.90917713925975	7.27449742858554	6.9001977920506	8.0073955727946	7.50058373938884	7.39284070369221	5.6318828489756
ADCY9	9.25580917693764	9.03600105519847	8.84026586040754	8.94070908744141	9.18043119396131	8.45357343803161	9.272027333069	9.14718972769064	8.57458201478823	9.5913324680387	9.07348005119359	8.9993426149937	8.99336538046725	9.34403210763924	9.4298142489656	9.17174124862191	9.74668782244818	9.07753821447998	9.34021020563168	9.48678805107346	9.26414548470161	9.05519433288203	9.47347761358965	9.25600999352988	9.13508191298023	9.07872892673439	9.25714742652466	9.75073546717851	9.87863349054528	9.72468017981328	9.93106911344704	9.89997738067163	9.80017786516386
ADCYAP1	6.14021889079529	5.75451875103834	6.10581514937856	6.53199334408009	3.97834352053656	7.34557242068266	4.90231420194413	8.99794132740893	7.28856777286874	4.85686670908533	5.42651286931922	7.57298763328244	9.27676722772172	9.02760013222897	3.80344251322413	5.13471867881931	4.40123618868822	5.67927866290999	7.334357401269	4.74563414354365	5.46003508746644	7.09655734563933	5.18159719560783	7.97414129084705	5.55174670883309	6.31533503609218	6.09903853160545	7.53565292362315	4.13005449898057	4.17230455296079	3.93500181897227	3.82396107299175	4.4765011796017
ADCYAP1R1	5.88407114520382	5.85251402547734	5.87934250852807	5.78337670096463	5.45867804053172	5.08866281782116	6.29505599520507	6.60347298843735	5.95600351285209	6.160036803375	5.92698637655989	5.70317395427652	5.67418759067278	6.22573610586836	6.65700738467591	6.32551630283475	6.63645585054922	5.72682278521039	7.32587470612945	6.48892553622545	6.60942876388037	6.35220826141102	7.20907359070677	6.84958789102675	6.49249365915747	6.39912882580196	5.94234031270146	7.16215706198142	6.69352968592188	7.46811009374134	6.99412804653426	6.52400061819566	6.77976194391912
ADD1	11.4211171548051	11.5590568346584	11.5383265109767	11.4905246569233	11.3198615244548	11.4892421119179	11.6246437139002	11.3951005994255	11.4921815104304	11.6823279857268	11.5872934961562	11.5267672082253	11.5549656368095	11.5647330671667	11.5378469433711	11.5658580275307	11.6138551218365	11.4549540006529	11.5459843843247	11.5691888083351	11.6111781543311	11.7941628245732	11.72513707579	11.5380408257576	11.4290647543524	11.6474579167546	11.6092965077369	11.6615833056384	11.571021063515	11.68528649713	11.5329239298101	11.4086873780676	11.7314946236118
ADD2	6.12739996145257	6.54855139381628	6.73614234014113	6.86352511305495	6.66303393196542	6.33033576772557	6.78864934377565	6.57684410944359	7.06580444310724	6.34157917938576	5.96429297562231	6.57515732509675	6.53602971924278	6.56451516413204	6.7981115775775	6.74540053524566	7.01100133306092	6.11669235792218	6.45815835238457	6.93479640933427	6.77955129145527	6.30374541640668	7.16102628026338	6.70995618912395	6.76655241365611	7.38928714560624	6.6512884945493	6.61493565584624	6.81639181288309	7.04434575923483	6.85884116618413	6.90248581561888	6.7474339784034
ADD3	11.8958268744954	11.7382318075221	11.5988832972669	11.694436746306	11.6762288173139	11.3858164892191	11.8906938314006	11.6126333324263	12.2288708246136	11.866929950103	12.0794054196808	11.3308972224281	11.5610898277343	11.9955005177371	12.3280938947971	12.1261885882044	12.4860725630844	12.2257668897037	12.2684986479645	12.3139179500597	12.1008502398536	11.8769982575752	12.145489486332	11.9743154968263	11.9394402375571	12.3407648296504	12.0440896372135	12.4710131309496	12.7419899242451	12.6799997924834	12.4595627672578	12.6502429811026	12.3263135488574
ADGB	3.67164896563012	3.54986289289398	3.45068079237355	3.51991422935109	3.76477221387319	3.64595096029529	3.67965253874911	3.4581137858977	3.49499021936933	3.6269500747459	3.5788093939759	3.61189333150119	3.78865460547006	3.63229776130388	3.35458877667065	3.21853957812536	3.43025397758392	3.62412038078927	3.24099136302792	3.43429413281033	3.85893890442251	3.53475625894273	3.4076124315816	3.53475625894273	3.47931304687719	3.67424426945216	3.29332473059032	3.34124350760562	3.60974051433323	3.7868076371614	4.07902724574522	3.33966913130758	3.38121581784034
ADGRA2	9.39366719859838	9.35988050519034	9.34848415676847	9.47448763789838	9.19210977309869	9.28331153479365	9.80734563635654	9.55508606813524	9.61435900923403	9.84441023077168	9.72790227414526	9.48500422538872	9.47616796954811	9.62780917112796	9.74708754286622	9.73724455581625	9.83648233413671	9.62142364267158	9.69165127543152	10.0547226356371	9.63478737971619	9.44051603559048	9.7676211293044	9.64122576011906	9.47697980180501	9.82766825711032	9.42330439092305	10.1646761988111	10.6626886030693	10.208450658183	10.1445757618443	10.8412076292318	10.5322538257053
ADGRA3	8.1796285773596	8.57672908065743	8.49026476247758	8.20649014428568	8.46414943487056	8.01138448290514	8.55305610523756	8.90481415927894	8.46676361822815	8.21530445933209	8.60671504834086	8.45506992839102	8.50839758483852	8.59271650658303	8.15856198738886	8.68209859189066	8.28245675051615	8.39734227795006	8.61919973099053	8.49486915036052	8.08166903673509	8.63332755652634	8.15142834803148	8.69700779815894	8.40092590766923	8.31525717743564	8.72417314210285	8.80750945758571	8.84187666454621	8.90674595117803	8.8866402909156	8.91921461248403	8.12645855500485
ADGRB2	4.83496516550971	4.95664444667938	4.76646398699995	4.92839237262434	4.91594254519764	5.28881938145672	5.03726304491486	4.86205924901508	4.75109607215976	5.0662141980114	4.92269272671862	5.30402604907515	5.17237259568352	4.94752915483935	5.0810129088943	4.91514421580992	5.20204583494562	5.26845858992006	4.73697717133717	4.95124901955769	5.12260116902745	5.06093405596534	5.20332223372044	4.67731523439848	4.64739011999221	5.23813982770087	4.86980705385369	4.9875378410754	4.9926152728571	5.17445668968002	5.75976864517212	4.97970526263559	5.52541441721008
ADGRB3	3.47411178179633	3.47043350547393	3.43270667254957	3.29808649344288	3.37788345130467	3.32416426850014	3.86684928316215	3.59525813958957	3.45735914109787	3.0662559950715	3.61995689297801	3.1365310273645	3.33000299738929	3.11431839564295	3.60952353198046	3.60905260752731	3.49467042786047	3.48323999230848	4.04568951535623	3.65833373798234	3.43382741016651	3.48894400611926	3.32649321638468	3.83434407772926	3.63393637579811	3.71777564046966	2.96981984233046	3.78659680957625	4.05328750346011	4.10766281978548	3.76458885569467	3.66044906325626	3.63103612900859
ADGRD1	5.47600377799248	5.79227828878883	6.43271084499363	6.93108345780859	4.94695811491332	4.90136254795941	7.05245846246722	5.77425933608559	7.24920050435915	7.04896105001254	7.62876781878708	5.78695548242355	7.31548876360353	7.40110440736746	6.75623430044639	6.87149514904702	8.50367493003663	7.15287001281547	7.54841481447836	7.95689491741126	7.09269863776051	7.35313430773229	8.38729275509141	7.2934458273447	7.21188743350269	8.05293647726935	6.50008018611905	8.3122056920075	8.72413724752851	8.30075461020361	8.08404797082755	8.94494532495865	8.19261860662078
ADGRD2	5.20375679865758	5.38037791024507	5.36866870461323	5.13375500586077	5.48881121323908	5.19572077393467	5.19312639733076	5.02285139846324	5.17748676661756	5.53276256954413	5.05301941016644	5.33025557217254	4.98947928577344	5.21557970225962	4.94506405226877	4.98848860858811	5.10510112714517	5.24923479728069	4.74446597309316	5.08022884783175	5.3164779598564	5.30810906567764	4.96384535377652	5.02124786214086	4.85394794777181	5.05329953195309	5.44938989295199	5.67224120053263	5.11334970443137	5.44635283470515	5.41106367410461	4.96030327999177	5.729709450361
ADGRE1	5.18223997368837	5.31980003355981	5.3849408232743	5.52586665296186	4.86945364111144	5.18327060247726	5.01728788332177	5.11463954304854	5.03206271780237	5.5380831948573	5.0374185568916	5.57017351429942	5.25078278773981	4.71795857956293	4.6728762728217	4.77686255107133	5.66768656959305	4.83146821127865	5.47481165310821	4.74972220765067	4.9107143452639	4.8923504112952	5.55178294923987	4.95047796121631	5.9521438354691	4.81873690221769	4.67805162100215	4.54791148052981	4.9742127280536	4.68341864643551	4.5701547155398	4.44492516342375	4.51863643890412
ADGRE2	7.6932332897734	7.54204992414969	8.12437333026412	8.24532790528642	7.68138293206689	7.82746364344626	7.18814657104484	7.91093298101951	7.44483663592203	7.48448369359302	7.724509309438	7.49421242184841	7.79813849845084	7.73103048449434	7.03941996103926	7.73890872264597	6.95904936374126	7.2648644468139	7.9843438321918	7.41453901456074	7.27582199188888	7.32899524267567	7.64584635438615	7.17364727070074	8.19886724295877	7.77231375298961	7.00512649549132	7.55131277540238	7.07784931989735	7.62791307987154	7.29821615851987	6.74445892253483	6.60450725870349
ADGRE3	4.81731136667582	4.90917506163531	4.63252031891504	4.91690943338332	4.65211731250039	4.77472936850245	4.87984761114057	4.49981913499673	4.56954512486762	4.62906571395769	4.83481765159153	4.86662704037654	4.93101705500481	4.4291533787078	4.58890235217059	4.90153505817074	4.63205215398003	4.7701874875868	4.29957816263856	4.76290424490552	4.69597109040459	4.66656534119236	4.64907147060292	4.73674828751949	5.14814064582915	4.46937933156868	4.59905344663728	4.70380224354876	4.28446088346715	4.89952765631043	4.72786236988769	4.62067036176425	4.89577222890534
ADGRE5	5.39706183282642	5.6490364242933	5.2866348646245	5.59247779557	5.03084144271163	5.52417033163687	5.41807806413361	5.10630711043938	5.98397006759765	6.05543557632926	6.0449333063598	5.66354872062614	5.29233519426581	5.57756425756767	5.11522587709846	5.57902423901143	5.76176929997886	5.6349136062137	5.53044991830594	5.72207444821842	5.125392095662	5.43995868603528	6.259530109817	5.72842173392724	5.62755043959665	5.65830011447337	5.17256096893793	5.62661801439168	5.88110720808297	5.86100807785274	5.89082200529181	5.8583428828565	5.90015958867125
ADGRF1	8.01552934679054	7.75527765742305	7.9635538403316	8.46616747784179	8.1502084386593	8.06571008420072	7.23485690329252	8.95228450489343	7.30908300091183	7.90045579934243	7.26501359762246	8.79840871426926	8.57972713977931	7.53946107545463	7.18026802324008	7.49831046670351	6.46037002741197	7.79155675861374	6.82077317297781	7.65987417406077	7.980160915452	7.96300006394444	6.90712374555688	7.54333661159115	7.49207845039939	6.86567920079242	7.06441182807486	3.38889438373553	3.75358194504256	3.32664079448742	3.66320148197973	3.47565470364482	4.06681554048902
ADGRF2	5.52437163735462	5.85597921113278	6.08829522088279	5.44643404358398	5.3818785123205	6.15707307058368	6.97449726323552	6.20160674609534	6.91142432557419	5.31206112584105	6.54250991035533	5.8072166169283	5.98508510795598	6.24842347095538	7.49754502345545	5.79775292988238	6.97275480960946	6.62139853665884	6.74481414209822	6.00534326474704	6.66335044610614	6.63113596139654	5.89490213934345	6.425719661482	6.30244215906601	7.05747176746842	6.15197166064879	6.57543864333451	5.66979429478805	6.09064674586282	6.47297571813642	6.33867917144822	6.62300907549917
ADGRF3	3.7529856309145	3.24748643910476	4.12843082247002	3.95015138644889	4.5234466495539	3.14710215864489	4.08635180225716	3.61031864797462	3.7661501782648	3.81859797789063	3.78086652032637	4.35356611279953	3.43499784367127	3.56419653008364	3.37801316413078	3.49891421457194	2.77201563220046	3.36450647886087	3.83152700682506	3.47829489699024	3.37114328502712	3.41236489180376	3.20952997378535	3.42206258633685	3.61868564264074	3.49891421457194	3.90384747844731	3.28615750669368	3.1438072054422	2.91992263362733	3.1911885092585	2.88775065211744	3.23820973361888
ADGRF4	8.70503061171908	8.49038633010379	8.86208897041477	8.43928220511916	9.0932894509127	9.46591670796312	9.24502553101558	8.94375343512062	9.39797925686702	8.61866188838034	9.02158294064906	9.12112580716902	8.95227454189376	8.90674359682853	9.75714567208248	8.77974699894871	9.33444798602827	8.78487605694119	8.97210391577658	9.19011857171934	8.81221678148628	8.52862634116365	8.01059898941292	8.46401075301815	8.88518323281727	8.89477621262747	8.967708361484	9.66557981444766	9.40646861603789	9.00162511183546	9.25192242273851	9.84072689678512	8.96826027863619
ADGRF5	8.91624301877336	8.39506950919717	8.51705429523669	8.67166735525835	8.26969369419556	7.98205461490959	8.70651076632587	9.86995775824766	8.97000103377894	8.27977552092752	8.64651854301897	8.2899533503112	8.59012648544834	9.12394396790243	9.00515054077993	8.92949993442428	9.39359264733454	9.63233867387112	9.10462699158343	9.53676716728436	8.63730496253043	7.92547151910674	8.84714248064736	9.44299699547062	8.53523070042507	9.3945329436825	7.53362542415821	9.27999588828451	8.80048401159667	8.73980322833641	8.40592098647542	8.74824932139713	8.26436126412411
ADGRG1	11.2170284239447	11.2528651229587	11.1581224001714	11.1203644148671	11.0808080980804	11.3219657450179	11.4548385346275	10.9658777212304	11.3244350558929	11.4709530434461	11.4562954779519	11.3485928352382	11.1652207663487	11.1611393251918	11.2561265667858	10.9855052530189	11.0140287116288	11.263540457404	11.3537805295985	11.2941763622155	11.433317884994	11.4204301721875	11.0367788490521	11.2869268518873	11.1097698814036	11.1953895066171	11.3681826617211	11.3003301778911	11.2354637054945	11.4369048909899	11.3334033585944	11.238067663634	11.0602157667434
ADGRG2	3.57499561010404	3.69525361990902	3.57336590245832	3.7409131835785	3.95253843971759	3.50504051433984	4.0319776723338	3.47127339728527	3.68746820527314	3.37754493424816	3.98066609392234	3.6608378525367	3.55776637858989	4.08603414378488	4.25019585009829	4.51386629198606	5.55793271167198	4.08628063888966	4.27908630355045	4.50225526690523	3.95304981410777	4.7472759846967	4.51754222096575	4.48707021067883	4.41038381137589	4.37693409634427	5.02337348826956	3.77330583969204	5.36920105015356	5.64781578546921	5.52995201795348	5.15253812860018	3.80813016571778
ADGRG3	3.8793987375013	4.09528766866299	3.67169857648436	4.44551598396918	3.82864599706635	3.83006312319016	3.659792624478	4.14946417649999	3.62392241426705	4.08698467571837	3.60116065450743	3.81410839307995	3.98122491377786	3.65346650380138	3.27724335758085	3.33089033759613	3.5379024902631	4.168150510411	3.41555542633603	3.6403763235508	3.4949308985921	3.49105808573521	3.8815164038584	3.66243421963015	3.84428699811534	3.67169857648436	3.97427019982049	3.49877959212209	3.43960938288687	3.7740435626895	3.88288863907687	3.38764004307806	3.62902286876452
ADGRG5	5.50872654313817	5.12331164278299	5.38926095127553	5.29738694833811	5.50614919335511	5.65540269937909	5.14625226725229	5.0636230370611	5.22363444570806	5.39109156416647	5.22082253070011	5.4554260024489	5.0806117668518	4.99814441027691	5.09768322022028	4.94604303014611	5.0890043323421	5.51275814362524	5.03726304491486	5.37825863953856	4.96926784528953	5.11505100883496	5.14646369963953	4.92990414563906	5.28986910995889	4.81057517878347	5.03991055440555	5.24252395838448	4.91443802284786	5.43965625501234	5.50066832319419	5.36373958031375	5.56035023065269
ADGRG6	11.1260416042839	10.6697390506935	10.892886571782	10.8763408526444	11.0143456143089	10.7353887826339	11.1646828229945	11.4249133281782	10.6740583457055	10.662733453093	10.7971017072293	11.0256785090597	10.9666794021907	10.9418736779829	11.0788424657971	10.8312462814581	10.9790271928735	10.8855226051503	10.788246919484	10.9640447775134	10.8088961858208	10.5489069447223	10.7026871092833	10.7910778153302	10.9858451849762	10.5659077634153	10.8061615037957	10.9846815601599	11.1759798724764	11.154100739349	10.9692541166034	11.1285632838999	11.0283385530013
ADGRG7	3.14217051971205	2.96843208042661	3.39241874925368	3.2735869699053	5.6257887956698	3.50481818235113	3.36783666162103	3.34832647220886	3.10380545489524	3.38165083243309	3.29556083924404	3.02966432090811	3.51137394201981	3.16725287175455	3.22936392942172	3.27804726948558	3.49845275970517	3.16876550756333	3.2831551884707	3.50993934874	3.48997861970938	3.3037504128169	3.31037567833461	3.05206009381577	2.95483816725347	3.10019370166605	3.40637707823137	3.27657012764082	3.27804726948558	3.53266378066051	3.29556083924404	3.29556083924404	3.54396443247483
ADGRL1	9.57868860788766	9.94770428887618	9.25291229261509	9.39672269915557	9.87958846207772	9.54769329403776	9.51104192684389	9.5114487667839	9.45508624115829	9.81503902536675	9.72108116090936	9.78968946378101	9.85577191332771	9.68964971231847	9.51255391871529	9.41183506704499	9.35059838108985	9.46812647930034	9.39622133637351	9.49368159921248	9.67849507855136	9.3604836597313	9.36369920588958	9.7247260120169	9.14481785308945	9.62765559034264	9.44369131721573	9.38904337291947	9.011268612318	9.16685403007304	9.03896051149031	9.18389560887344	9.25648403218842
ADGRL3	7.06127723451413	8.50886652529638	7.96788136927267	7.48664684775586	7.46285124080468	7.32481229706379	8.60922664486268	7.91923398905369	8.25413500316653	6.27189661449494	8.07783929161052	7.45529608377425	7.8220629646016	8.07156557965466	8.82093508616246	8.8263489422277	8.29475247134844	8.03073867514259	8.12401126408956	8.88667524141615	7.95792081938187	8.6341625510257	8.11538714970693	8.90003683411	7.99583489856844	7.88706860996011	8.78075629812989	8.38393330906055	8.5751964227777	9.82573876277181	9.07196025460877	9.04902943002776	9.1514354812678
ADGRL4	9.99427747412205	9.98428270584719	10.067594390087	9.92819746706069	9.36201928365836	9.81170961928853	10.3033805747332	10.6022220452129	10.6841438613831	9.97462872801492	10.3479544300313	10.1636586012105	10.1377492625566	10.450664642608	9.97340586081488	10.2187981136052	10.5050211277627	10.1809958106768	10.2803464573298	10.5357925455833	9.95226609784451	9.30165668073493	10.4188911344928	10.4099362264723	10.0699960039736	10.2598938122567	9.64782867051798	10.9952825201249	10.2543565829875	10.3459112528555	10.60516694569	10.8244850899707	10.5857167829162
ADGRV1	6.07894913852969	6.1163033056709	5.97393985523184	6.26173767830224	5.27265659003691	5.76605618825633	6.27316213973623	5.9153355909345	6.01014597916979	6.02017189823321	5.82743550904697	6.90781841160118	5.64894205798278	5.99584628218308	6.63448938910891	6.01777202431562	5.65740997880353	5.11999919134323	6.43367943881965	6.05951542180317	7.14173532551963	6.84546264954738	5.81741310330098	7.02224591278151	5.69355202397877	5.88407114520382	6.85266774406267	7.4073671988625	5.91004191285672	7.53471212376044	6.67204106577196	6.50873889219815	6.6651853702818
ADH1A	3.07619872251043	2.99553962025843	3.20005208129276	3.17611856649169	2.89549015446409	3.10350512507851	3.02101109849882	2.94642406920057	3.44532636495739	3.16033615134467	3.48237316561642	3.30639285605044	3.08376956482996	3.28299870731526	3.05206009381577	3.26067660470908	3.10393161474424	3.33656975126943	3.21260879847094	3.35366862567304	3.87799199024844	3.40841471299646	3.20480871247446	3.14599746687772	3.17104736836343	3.57438221615696	3.20005208129276	3.20005208129276	3.07344353336773	3.34108775459595	3.18398902046104	3.06961009226674	3.1098358279059
ADH1B	8.38331302413972	8.54275894687791	10.1374464433883	9.27620621788082	9.37410271680113	8.35474375122628	10.1158969710422	6.41527070584296	10.5217805864201	9.70330793048095	9.6067914483235	6.19066001302199	8.31067170292888	10.5020309760753	10.7594019396046	10.9357406939085	11.7937501934209	11.9596998119537	10.8796994355162	11.2725048089282	11.1066404788781	10.3330309044301	11.1533348437399	10.1257317517559	10.8109580920713	11.9109030611607	8.91322214287691	11.3068635360953	12.3814875222202	11.551419878258	10.6821407016959	10.7965743114617	11.3900032458202
ADH1C	4.32653564278697	4.42017367207168	3.90817718073753	3.95276289561426	4.02423176368775	4.51028474812892	5.86426004089193	3.95881853501146	4.38916609221366	4.31858813402353	4.6777792136319	3.6248171591738	3.73857845160987	4.92998622862971	3.93882453801641	5.52757996626802	5.67651073520449	5.93444276480155	5.07976091174826	5.06237884907956	5.02647831666213	5.11159019617508	4.75748675765862	5.3818785123205	4.9653411293454	5.65583975229467	4.7414236968269	5.56630769975868	5.16203586089775	5.72849265650534	4.78511554473953	4.26076752330394	4.75057594031732
ADH4	7.50838038853311	7.79287046836908	7.77873367174871	7.83664150678978	7.99910889425837	7.69389452948197	7.35506337034376	8.00118972304639	7.76304453675425	7.5620108850865	7.57969944437733	7.56790800949138	7.89186247111028	7.83262598560129	7.60463959328259	7.81888421974872	7.65107230363683	7.71796388422245	7.6976191281768	7.59367977268189	7.69682045554591	7.39336098595567	7.57715706309554	7.64202531627885	7.62289667340714	7.6976191281768	7.7489913308873	7.63657846828265	7.6976191281768	7.99270453244983	7.72928818388732	7.74285390015256	8.1107757971136
ADH5	11.4996413154235	11.4646340116543	11.3383374796212	11.6075090932738	11.3873136713088	11.2878046682865	11.3552247411332	11.7560290892908	11.5952536669135	11.4235037524937	11.5425760627047	11.5120150379271	11.5583308063195	11.4822058618748	11.3497186697833	11.5180226616596	11.3660013231083	11.3776945755425	11.420949565964	11.3475692913964	11.4854470746961	11.0442658868056	11.3992379450234	11.5004561771068	11.3148823551658	11.4674945148854	10.7987534136353	11.4061317067273	11.4200308257572	11.2604923555335	11.3879269653772	11.0109150305049	11.0843240864642
ADH6	4.94905957618942	4.98577725297613	5.04881230113085	5.08542870459669	4.77938362215284	5.13987337191574	4.85962341984266	5.25435226104267	4.73884453774171	4.98807724117305	4.8365243906392	5.09738315601961	4.99268476974346	4.85515432904397	5.25992638169602	4.8763758440656	4.91025666313902	4.85584243965063	4.84940510230263	4.81926794737366	5.31714792023847	5.28502755564089	4.71954376021678	5.04813139098863	4.99291903849254	4.84072267978995	5.28995170873678	5.57485570897134	4.91859048809058	5.73428073202258	5.36815234197237	4.91052130559419	5.40465980048337
ADH7	6.76548501617668	6.2690149617678	6.58367005710479	7.79479547826012	7.84609744049277	5.33160435239749	6.87344782184884	6.54792343002053	6.93194655773892	5.88009531685059	6.36567040399819	5.83916055882971	7.54919319428388	6.46668829392614	6.19618223085556	7.65460266727264	6.72810067035866	6.18197467343388	5.85966133901834	5.9185559450819	8.04810287565791	8.84083421127158	4.97054547307439	7.37608385462625	5.74227480911025	6.63127582350741	6.32516392661123	4.46387547891694	4.13889253671494	4.9668058313665	6.0189524001182	4.14796229803849	4.55636722748989
ADHFE1	8.87827400808812	8.54266483552789	8.12566388831343	7.92017812621268	8.8279739679453	8.26027950081723	8.47277426369327	7.57430109121506	8.49628960736882	7.94162297814509	8.04658212213998	7.38203131376053	7.70785634935387	8.85314138376401	9.55350694151166	8.20891497122463	8.84998585132382	9.10357354402053	8.81012684006071	9.12622951216461	9.38313636877015	8.25296619654693	9.05345492114448	8.72892398333861	8.53699711868477	8.92459741635946	8.53088342564861	8.25434736867997	8.90761248397433	8.34903664265332	7.30962738737607	7.97744089428444	7.78863905932838
ADI1	11.5919679951016	11.484493387334	11.2932824896934	11.3378807033692	11.4629465677848	11.2180248289119	11.1692758513664	11.5551496116139	11.1877611368169	11.5835945045572	11.5377479639508	11.6092184587781	11.5569507457825	11.41766335379	11.4643719444725	11.4965359969489	10.8858387959226	10.557537827827	10.5093454392428	11.224936612059	11.5123681621267	11.2850856473939	10.6286918006018	11.2751708947475	11.3123305330196	10.86019272185	11.2269352314568	11.3695315090313	11.0773514099563	11.3556339368189	11.4232930013744	11.0943784180023	11.1916860083014
ADIG	5.80314772469916	5.98732515421769	6.00608579527784	5.8579728140248	6.14800715501599	6.06735909374219	6.0865681820074	5.8482751034491	5.81470885617125	6.06179927156002	5.84958541753467	5.91308834116662	5.7732144397751	5.52637491124683	6.08490697892663	5.61432291994507	5.64111514944485	6.09766693327023	5.38950772849684	5.59682302002386	5.56842124100799	5.53264525068685	5.55399781421029	5.77956365438597	5.32307998695566	5.69921463385283	5.72164455029477	5.81663763960936	5.66353967843356	5.99524507527129	6.08369122644888	5.79583010446285	6.2722606951947
ADIPOQ	6.27197939681641	5.88670695067906	6.99402597238873	6.99020261669868	8.12379659000525	2.66904043528358	9.74623212364442	4.99734457311991	8.53607582082613	3.48806678020795	5.45765324319571	5.18341006823903	7.98464931306171	9.26606832754379	8.90683740191531	8.68269857072611	10.9228423295163	10.838509614836	8.90778513718492	10.0059349165299	9.52071763132916	9.53118272645409	9.7624707521115	9.83635786145316	9.586264343259	10.6486007460352	8.58772738061025	10.0137142191257	4.82579526162763	10.2353800076676	9.05587991424644	9.49291784909289	3.35938108614496
ADIPOR1	11.7835077437756	11.3959057423251	11.6358556972751	11.7535744051523	11.5941397689635	11.5042343425325	11.6024681774225	11.6591869320352	11.5500533662239	11.2644621683778	11.3945061110798	11.1966206792433	11.5312069622385	11.5489886565763	11.8784405808832	11.545214975339	11.6260121349084	11.5819644853206	11.6756687740697	11.7743627495495	11.5623791200112	11.4224970795506	11.3019041233061	11.6334735190986	11.5800515045093	11.678983669961	11.7331213360273	11.3511421411113	11.4985149634209	11.2710216627677	11.3738481657717	11.3819885526067	11.4697988000288
ADIPOR2	11.5168975213075	11.6122513873101	11.3931118115361	11.4138315060679	11.3488463270998	11.6596998510356	11.5153624784943	11.5521065538508	11.5168975213075	11.4538967421961	11.6101882311584	11.3505443795426	11.6814724639274	11.5643072578504	11.6996441520162	11.5211521316114	11.4701216041004	11.6307357834211	11.7050040369087	11.4895430514122	11.6063876481013	11.8632375850504	11.5623188440896	11.675603114284	11.5280015851319	11.7816385155431	11.5928181241402	11.1161619757048	10.9621136618892	11.115063530305	11.0441868194466	10.7616839973572	10.661779339893
ADIRF	11.7285518637927	11.9403859560956	11.6278348203498	11.8580187510484	11.4214324947545	11.8252014566737	11.8616593330717	11.4848545516103	11.6752303043424	12.0189788585412	12.1135202943296	11.3950730664255	11.3704786531351	11.901194616916	11.8382355178819	12.2507867345962	12.4338357632231	12.1234642941355	12.0433293795281	12.2117203598122	12.2798505095597	12.3224531239101	12.1137936205118	12.2535950864814	11.9622434110129	12.7203604026101	11.6191323417468	12.864049941663	12.6819730611841	12.8282004043544	12.6208621337182	12.6753542077813	12.6130005939682
ADK	11.8624002546495	11.9252164331662	11.770042945489	11.9361794609068	11.736074238497	11.882933368544	12.0872310519841	11.8896347873762	11.8163290815731	11.9332528003306	12.0588058533175	12.0058810181879	11.9786165896293	11.8420162147475	11.6924110520182	11.8773648368221	11.7193922618739	11.7095006656665	11.8643553301003	11.7280485715054	12.070370659742	12.0909699884336	11.95154036048	11.8506942419778	11.8128060682591	11.7921847818325	11.862270790489	11.7974828121245	11.5415475092996	11.3350533947571	11.6479479624695	11.4630606587054	11.3174866714562
ADM	9.58769787569181	9.82313150677538	9.83357350568361	9.78068729075459	9.62819964540817	9.50663708757341	9.61865374223169	10.2764980132267	9.78383798194916	9.83821493325781	10.6691844096291	9.61912183670265	9.95216524695205	10.0012298661073	9.18665440358816	9.43755762606226	9.92172447079584	9.59736048342375	8.86469386046967	9.50096463258383	9.4332279813733	9.97558432989781	9.55398885482279	9.85603387650917	9.03218610302181	9.53117310600756	9.31041757905123	9.62852440837505	9.49453463727588	9.42824003338885	8.99913972120316	8.84476374469648	9.16748869523858
ADM5	6.3747872658667	6.48544342927689	6.36017983412447	6.01752324079789	6.36843361616895	6.81083564081029	6.50492491323622	6.08946099788167	6.34558918863573	6.36707869366826	6.1638248671072	6.53442739854563	6.48710996889969	6.23143090458911	6.23285138400678	6.42775239400515	6.32751891413892	6.27049051208555	6.11160740738633	5.97162130645578	6.40307081610236	6.36707869366826	6.21727991319216	6.30924190027739	6.23730163620425	6.22753792584752	6.29989039165548	7.04966313996254	6.65265226081141	6.46485037511098	6.86676208162129	6.26792656976836	7.0608588804615
ADNP	12.024161074808	11.7179382524501	12.0018634982904	11.9498235966499	11.9321369875313	11.4864990609924	11.9005774849229	11.9873697188492	11.9225767182526	11.5264330654602	11.8945305657473	11.5299236471299	11.8796280410971	11.9965454011835	12.2971184256264	12.1502563744819	12.2137615542658	12.1364299448247	12.0068641722017	12.1844408791063	12.1287112351168	11.8848261678299	11.8756964778921	12.0281668432859	12.0353083172719	11.9184615436378	12.0268597401767	12.0009396764995	12.3537669161081	12.1279326967617	12.0986777835517	12.204701888564	12.1795452477605
ADNP2	11.3248079813992	10.9677436430245	11.3689872463943	11.3281950802091	10.7314710846204	10.93185741853	11.1111455204113	11.3987586963292	11.1991945826078	10.6478222245698	11.2458000128926	10.7061667872894	11.1115902960569	11.2163820447747	11.1538662250188	11.4005253250348	11.296749608569	11.1006111043278	11.2376251303386	11.341155222833	11.3309403223926	11.4342659577006	11.256194986309	11.3554145658632	11.2642483232561	11.3064229195177	11.3032767985965	11.3339147701917	11.0637319159258	11.1657047366072	11.059078986068	11.0568420705055	11.0539870512708
ADO	10.8897725838354	10.5425436992113	10.74078861157	10.7132910192754	10.3403446987499	10.2001008805095	10.5020698980397	10.6620723332076	10.4911916229749	10.2632957262352	10.4205960023029	10.0883839225894	10.6176324189818	10.6587049653543	10.481545515144	10.8215026358979	10.4239862046795	10.7466944584751	10.6377731710998	10.5700912476023	10.5620191757574	10.5027193092364	10.7071958083146	10.8657451278264	10.5602944041595	10.4973564444824	10.3472741191871	10.1145888878016	10.4753961752289	10.2300699425948	9.97284516116694	10.1199158909669	10.5816315618005
ADORA1	6.36495858565346	6.33609697321186	6.09950482604807	6.05860012684069	6.10272080922743	6.33476972476737	6.12042861733149	6.03621600358692	5.92938595826633	6.22200865131898	6.0688120457509	6.30482870041876	6.00459600064681	5.8873885978528	5.909890669774	5.84599202795276	6.1762186443237	6.40625679552479	5.92726923315968	5.87223900536444	6.18858438858745	6.13671335743118	6.18076988133074	6.14498981671594	6.13086604053349	5.97857182394634	6.11101465929615	6.25624586097496	6.01284105082718	6.50932463102737	6.22585910687314	6.05860012684069	6.33931745965863
ADORA2B	9.00036623630996	9.14269382644369	9.23944866672001	9.35383663946755	9.10255810716831	8.81602574538243	9.32972633412792	9.41224223847014	8.69480873255523	9.23479103301618	9.06877400960133	8.91676641101282	9.08278960840171	8.85966917391577	9.05761536607222	9.0959409830094	8.61816259341087	9.14859211411867	9.39465568649712	9.18677924752316	9.20048669516927	9.16992627240864	9.23270427515674	9.16982818022066	9.3095308191965	8.92602040238735	9.21315780354416	8.9573450433867	9.35967822041198	8.71006835148987	8.64319238878686	9.12069332030765	9.61192279295227
ADORA3	5.03690746597827	4.80041551850876	5.30030152750078	5.7595993194642	4.72259383209903	5.91759808989758	5.21468696351473	5.2866348646245	4.66391271968252	5.29292927880654	5.08052137465521	5.57016099939603	5.33541003771121	4.91370795206166	5.08852852831583	4.85318188795808	5.8442947193387	6.5381981315501	5.94696520692106	5.27355690543359	4.79538658074385	5.4705272762871	7.1544814249031	5.00822970914419	6.87506957952535	6.69731978446131	5.43738559576906	5.09314697114023	7.26351446165801	5.90599913643767	5.31821335509697	4.99535090778731	5.15815903972459
ADPGK	11.6356278226166	11.571785271179	11.8295417013096	11.8257762683526	11.8401094588041	11.4028163303619	11.5090391051926	11.6385674854184	11.612173928986	11.5292222519235	11.5948626143728	11.5570873334116	11.6936211918472	11.6849046040473	11.4439407103495	11.4706380025637	11.4164634588274	11.5095271824314	11.5439727275576	11.4206161844205	11.5090391051926	11.5199167227442	11.6679293648787	11.5041547558939	11.5275094010467	11.4247934127275	11.3449949029965	11.1537014248857	11.1627990504696	10.9791745997729	10.747647030167	10.6720751245032	10.270023489858
ADPRH	7.76032739866538	7.42867740611316	7.63343018071312	7.78396005765036	7.25135350600407	7.79938803792157	7.50181894076531	7.7611346009728	7.57769464690144	8.02185116197013	7.82826689587032	7.70054562445918	7.65385482582442	7.73551559690677	7.07154542619248	7.43301333876969	7.58722787686867	7.47178665954107	7.51209467303987	7.58136378194854	7.0948067750265	7.16551602875924	8.1485997697043	7.22880339297272	7.53518369069325	7.59303412544837	7.15036210022743	7.70527875146067	7.28190791719558	7.25704111342725	7.81043939683682	7.36160892646966	6.96484560753935
ADPRHL1	5.74526139802812	5.84991901520611	5.49611385854945	5.41749713020231	5.04173541482466	5.21319698801812	6.30803516141755	5.25814762780038	5.77944437936212	5.78604217221406	5.66169740760818	5.92440925090166	5.80592697133235	6.01354885937224	5.88057651722819	5.4774713531323	6.30408398021358	5.59863793227846	5.46093541694453	5.9491817413012	6.87131908945419	6.07459490342849	5.65308003797969	5.63054837247842	5.77572864676172	6.24740117294347	5.92241973407624	6.16501533411872	6.17136635251498	6.10828761095382	6.31009738148974	6.01196936362456	6.71695076872161
ADPRM	9.0346652812174	9.23331570117461	9.08012428872084	8.83155702465597	9.03558526779445	8.9955561206629	8.98913975762879	9.24041120880597	9.09243105414951	9.08753839470496	8.78364185749677	9.22529631815984	9.05359822881039	8.89060995317045	8.88131462074285	8.74724777467008	8.84170000315128	8.66761006679142	8.68264809516938	8.71177739980498	9.14007499087805	8.89323809048167	8.88568205784008	8.77245812199618	8.74471256380943	8.71877953399153	8.8399191356674	9.29433724451397	9.17098173466559	9.14280927527669	9.003149715562	9.03248704736179	9.02798370884619
ADPRS	11.4825277402356	11.7556643496293	11.563376137264	11.3421492346434	11.6305851890024	12.001327451556	11.6631258174675	11.4334382990206	11.5830627704433	11.8929247793115	11.7202301437603	12.0668053738578	11.6915559266007	11.4892386463486	11.1790217919499	11.3551401727121	11.190843063638	11.3491884104452	11.3216877609748	11.2459895688007	11.3287716979803	11.6305258471527	11.4339003776697	11.20511741799	11.3871512766701	11.356026699882	11.3326237378137	11.4319383481152	11.0614929273352	11.0353183160148	11.3791474163147	11.0779257754729	11.0441755938334
ADRA1A	5.2256530598053	5.2538022910363	5.2491083776954	5.08310791127142	5.20562488345186	4.99310780211687	5.37905554691547	5.48928810750263	5.28480347599757	5.17394745897761	5.18610586779753	5.06512754729677	5.05546485185488	5.13325212366884	5.24368738697587	5.45289491897295	5.34620504449844	5.48554954050737	5.83472038625446	5.2610680955174	5.40715910757878	5.45271377819894	5.28480347599757	5.86469869293661	5.0912404247668	5.26059893271898	5.36293503251769	5.28808266908336	5.15320618807375	5.89571802679263	5.51002129949209	5.35133403464489	5.26621634621885
ADRA1D	5.31632008495255	5.43718442406377	5.40852768174144	5.67579265516677	5.60610141682958	5.64021011056521	5.49885172858288	5.48933524880315	5.25487103513076	5.65913457107176	5.33103810121146	5.3936563756949	5.51162469506523	5.41754184140612	5.52834683041575	5.1721786375105	5.48891423651269	5.59327115628322	5.55064715935295	5.37145440264033	5.35602281972203	5.68613249162643	5.42297775760538	5.66471078440594	5.68407427993038	5.41031533233315	5.31518293584437	5.45296267071258	5.60332542755558	5.69271123125177	5.62620625845869	5.51450568897098	5.61880999475596
ADRA2A	9.3096761764004	8.90122393252588	9.06420612277783	9.05293658852066	8.36492645474736	9.51553778570878	10.0139579447763	8.75458409333532	10.2787496708202	9.64478096257687	8.82191703575274	8.79772774111193	9.36834494783535	9.88522569172675	10.0522288206364	10.4121421996473	10.6473536819236	10.5812675507125	9.87139242541978	10.346392611729	9.64911199127064	9.20325289228695	9.66297070678177	9.86385437115287	9.49833113923465	10.654698908578	9.11209550738421	11.2484114929949	10.1417560292783	10.4643387731336	10.6716636917508	10.2230161147019	10.1741828625489
ADRA2C	6.79368705717682	6.9642714288517	6.28313045337621	6.61374874419659	6.57272788523003	6.50109236824814	6.70711978068163	6.63549406502516	6.45279990447987	6.97463601643076	6.62401576139334	6.62400821285518	6.6384239669475	6.72618869808226	6.59515628650306	6.69619953693422	6.69619953693422	6.59967763148458	6.83988579720282	6.6857878466145	6.59558829143131	6.67828190695367	6.73019402734456	6.70660232448403	6.09296815549061	6.92746090162617	6.65720090219969	7.2497980567679	6.61283541974133	7.42309871416765	7.65040659194583	6.83874595110454	6.91947686682003
ADRB1	5.66807571489478	5.66937766047782	5.73301818712775	5.88644053435256	6.0585718983523	4.87672823334208	6.34677284115987	5.37255039790116	5.61296761783222	5.13367694060535	4.72243548419967	4.73858284426688	5.33873883810182	5.98665360619251	6.60744323088433	6.06039744903318	6.25509979592145	5.6975001144093	5.82948935130184	5.97778543270387	6.74605434231092	5.93167205892416	5.16987924320825	5.71049540170635	6.17896080463078	6.67838264600551	6.53668510872223	6.83209517074091	7.55768531552146	7.91173755380093	7.1647456112796	8.02655252650366	7.6844776839016
ADRB2	8.65498628923182	8.37480325158248	8.41980201354396	8.62040293766101	8.02059524434543	7.75064252617075	8.58256120324502	8.72028234502125	8.69967532707892	8.98696759943043	8.51244377710848	8.34153794376582	8.70095750748798	9.007766611648	8.77418910500471	8.6098321924986	9.14518482632898	8.76535191470006	8.751828397906	8.71674149620225	8.78053686905191	8.7474044965156	9.19619602081351	9.60916621399885	8.41016947846256	8.91023421362522	8.45055301182857	10.0058026158055	10.5512150939231	10.1661799318461	10.6722060958864	9.80891651768085	10.2312810805714
ADRM1	9.91121137159512	10.3451494303659	10.1126193432045	10.0480957549826	10.1764187781665	10.8074605003956	10.4049442522288	9.87825472915664	9.9401855106036	10.539684940766	10.2697446857986	10.6304527354613	10.2705771075601	10.0153786380336	9.18839855589998	9.58606133046223	9.36448816483331	9.74032485847914	9.53428157140962	9.59842836110942	9.59466504221991	10.153395725386	9.74804289688279	9.55240657219475	9.67625737341548	9.59000571664502	9.83886440090394	9.93681700205618	9.68666865718457	9.58306202433698	10.0357580782129	9.66622299635298	9.8677881262688
ADSL	10.5379111809438	10.782537332411	10.860202306971	10.7223414300191	10.6632262364624	10.7473463873815	10.7274769539472	10.6093211418652	10.7076906489784	10.7550906824474	10.7663429715432	10.8802662021995	10.7020778334628	10.6789731200359	10.1022236383717	10.5601510959938	10.3240458086753	10.4348154676956	10.5941391487022	10.3319306824155	10.4592741233304	10.6548199421744	10.6323656211804	10.2502198442501	10.6296169326402	10.4725347848576	10.5980789205577	10.6766497258443	10.540448966514	10.446502119192	10.8082104454575	10.4933166781706	10.2740178571127
ADSS1	7.67730914544885	7.92814831220374	7.2064750810996	7.32666869542968	8.1938002515584	7.79606915836113	8.38168285998138	7.93305180497361	7.79026020317469	8.13760154668103	8.54708048257263	8.21630488574056	8.1327791455507	8.69420163976321	8.27796923122352	8.33604983973959	8.42424100327458	7.95166685459259	8.54384358939159	7.65572822694968	8.78234643126145	8.24242561722045	8.22147525319955	8.52319695003561	7.85299856009582	7.7423453894557	8.03920335029258	9.18611510865723	9.60817103916506	8.89514944628877	8.8371727033531	8.53803344641739	8.9178072463686
ADSS2	10.7548117633665	10.2936540515359	10.6740431782489	10.8259859072003	10.5054353740323	10.2969832044749	10.5212116216596	10.9854921622408	10.7417913015668	10.2707388798739	10.5460063732609	10.3878600197141	10.521995923558	10.5816704227045	10.6906046014864	10.7041375539621	10.4790124813888	10.6903868216679	10.6175155986225	10.7464211626027	10.3308305129189	10.2545071477898	10.2719909404821	10.7186996496364	10.5570205168725	10.4251500201996	10.5139937156798	10.2655189075817	10.5586987634552	10.5480320543606	10.2177164364363	10.4051713794197	10.3257956931232
ADTRP	11.6096144328598	11.4464579245037	11.4211439182519	11.4042104569899	11.6671044027216	11.6186339765319	11.7784434072949	11.3121295434873	11.8403041122053	11.6998197189394	11.7930157758741	11.3205076454763	10.7910015374637	11.2986575505238	11.6650378773767	11.466058993396	11.4448101254975	11.4987330167596	11.4039486430921	11.8246688036439	11.1059269144886	11.3111268407201	11.1633814716746	11.3315349743468	11.6834919497089	11.5675481656076	11.556054984792	10.4283680292655	10.9968147205338	11.238874027336	10.6141500979392	11.1022611304575	10.6254481351177
AEBP1	10.9441465511762	11.4319554142275	10.9476955209383	11.271361493365	10.1748044338652	10.6720081366651	11.2901213520774	11.5664463463655	11.4649407292079	11.7730682543081	11.8827746089266	11.6461249579979	11.6472754022443	11.838770530788	10.906983582678	11.3363797303402	11.7844897787976	11.3305071581604	11.5598214856775	11.5611639796926	11.5825285813946	11.3081483912412	12.1964395197095	11.6126902000105	11.2070707031479	11.8230883860885	11.009304099483	12.0246183512125	12.4933128731649	11.9653540528648	12.0818887944718	12.3891268999289	12.2910156422429
AEBP2	10.3456278316877	10.0963849938939	10.0393562401323	10.11582901751	10.288201935593	10.2675025567795	10.2401959071338	10.3671158892444	10.4576217753006	10.1230163839667	10.1848210038265	10.1952624776807	10.1831339552384	10.1488746876682	10.4350911574538	10.1966349859398	10.1179943737905	10.2143491427515	9.94799102846185	10.3266609566479	9.96617410488204	9.74349297472848	9.69882349432662	10.1245613113583	10.143824814221	10.0225141984577	10.1296140125242	10.2274315153859	10.0195942711645	9.726664704207	10.0047744077257	10.2674948832325	10.091345511089
AEN	8.74849050019374	9.03447087654405	9.15170081505931	8.98371641870532	8.23111665537176	9.11625950982471	8.70491145311795	8.98625985674506	8.9777335667827	8.55431215855121	8.82468926251922	8.81058667118013	8.98850043749376	8.66860546116934	8.06638887886412	8.88249888435843	8.49816235090735	8.89620429985529	8.94267881535294	8.73936412099028	8.55630317087618	9.31263118775792	8.9929414302566	9.00436742105795	8.89655178113261	8.65161094807201	8.94503043521759	7.87165310802156	7.71441021008379	7.79971750629717	7.86218751334069	7.60019746812004	7.25928560532605
AFAP1	6.21041316963389	6.02561481585482	5.73111887392438	5.73405208604834	6.35516927574318	6.21041316963389	6.42993195315425	6.62628589476379	6.44753260806086	6.5430360099555	6.28937813356406	5.91921002788088	6.04539881676337	6.43790723560585	6.17192154532649	6.29384902639608	6.38685350958448	6.54785537743936	6.04456597603554	6.4219123377982	5.29093839975827	5.42173414693472	5.71056465468834	5.77410478550626	5.63981951643746	6.17167189498271	6.07843854658852	6.77057513684703	6.86697087256419	6.43093769225365	6.61409174792495	6.92038769786585	6.7669070821286
AFAP1L1	6.47803937117952	6.98796573037055	6.54405345669845	6.58902252369193	6.2167024286217	6.36588762656719	6.64417712375819	7.21201928797925	7.08154754628341	6.88455310693416	7.28707863180601	6.55994502774866	7.00307772455959	6.6966839213883	6.37569973243055	6.70310774806655	7.38632731332682	7.19090122571544	7.20558287283853	6.81334677956245	6.99054351779633	6.75713777285447	7.50753709434226	7.07982865238461	6.72161592599903	7.35698519168586	6.23849897565713	7.08012809560678	7.69672026705059	6.90386704827397	7.104022771376	7.23763974423484	6.86158069589871
AFAP1L2	11.217237564927	10.9835374369431	11.2212564561751	11.2179747283685	11.0541309691253	11.0177770156207	10.802318761789	11.2661753189174	10.8692739940854	10.8252120825518	10.6448998064164	10.8601702230674	11.0786356339598	10.8431777210953	10.6790747059163	10.7351999845597	10.4885739784659	10.8590512242972	10.6642801659644	10.8565441688578	10.666625558817	10.6900832395059	10.6968672529402	11.0937928324461	10.7466926225908	10.6885135068587	10.5271497725396	9.37412981638458	9.16575370528897	8.9969663717747	8.81907438454961	9.54554613652483	9.23647921689614
AFDN	12.7102592537501	12.5188024295153	12.6750714017101	12.6456677595557	12.6022380343736	12.4912208894771	12.5348744937114	12.7622683215491	12.5189334155865	12.3115113057604	12.5753453730292	12.2976886061329	12.4871543252838	12.516228730346	12.7180210864668	12.6534061357037	12.6333274290247	12.6410624870449	12.6387685940541	12.6690808210223	12.3966049049605	12.4724902287119	12.4002398439015	12.722995103389	12.7524555983955	12.5907015219713	12.6177813577153	12.4315772798581	12.3654355361762	12.4298603238133	12.2322927387837	12.3612806908985	11.9596026037026
AFF1	12.4487948560988	12.3412977764539	12.314994207508	12.332723001088	12.5340762330331	12.0895376926666	12.4044545155545	12.3724847922364	12.3668305267028	12.2627259835819	12.3613939300449	12.2620387788412	12.3230977805642	12.415212620093	12.657491520414	12.4797909131175	12.6028514997865	12.4412852321092	12.2731613658946	12.4157299397235	12.442423673511	12.2762998750749	12.4434374997772	12.4323733329906	12.3221838204945	12.3830358881461	12.1397496181544	12.3830358881461	12.5170889358298	12.3836642728527	12.3305608038771	12.452076824008	12.4409253454364
AFF2	4.62186005613752	4.64115381805152	4.56450534690375	4.61322973047267	4.41004667410781	4.55873882714564	4.36951862854086	4.39272223457249	4.38507945170154	4.52979067061225	4.49749077938008	4.23970262500629	4.54293595066116	4.29257230510181	4.46293508765555	4.46928901284636	4.68971023580043	4.60595756353971	4.77377440606619	4.50505015130671	4.59183424798817	4.94556224832023	4.5466017983563	4.58124020417564	4.74103514599329	4.46794178516285	4.85358089424437	4.67714483081563	4.33362266334471	4.70024008414368	4.52496070016554	4.4727634162043	4.93001190853952
AFF3	7.21061317630299	6.92622148566292	6.9421319459908	7.51342655429159	6.60681622973583	6.69443537286591	7.34349983750352	7.47048621329195	7.59039128738673	7.68202975331003	8.23781513787905	6.06737745307351	7.00427914851944	8.02687610391554	7.72140822690713	8.64985404014983	8.78811434100166	8.28831686238788	9.00725114142923	9.23116005842191	7.33489798328734	8.30795502072877	7.88217135635412	7.93990534076511	8.35850928530719	8.93480323286309	7.42124251123502	8.61093480378121	8.55274210773889	8.99920096788643	9.18926486959903	9.28945500612165	8.16546798241269
AFF4	11.291579349585	11.1623802437085	11.2263693840016	11.1145706571981	11.1687330941044	11.2462760928215	11.3674847297288	11.4892372591625	11.2661696775385	11.2702377038294	11.1584950581408	11.0403223976708	11.2126077881058	11.1842407227948	11.3452344910158	11.1541336246501	11.2038657021744	11.3062043612629	11.0517603449148	11.2168147708942	10.762955678516	10.5394712376297	10.8031215994975	11.1622850419866	11.0450525497154	10.9581607181581	11.0497248749421	11.0997664446272	11.1723151358439	11.0243588113915	11.1317554771623	11.1716845848739	11.3054196920965
AFG1L	4.4913191923874	4.33276049581782	4.97043669261312	4.61555159792673	4.68539514899813	4.37885580807216	4.25512758114741	4.24226964176766	4.22546646215504	5.15058734560227	4.70608486229551	5.06083833300998	4.26852506178716	3.93537831377611	4.45555630038461	4.28927324184129	3.85394177013189	4.0574645616119	4.34245202949567	4.22931226059905	4.65608134444034	4.38920919693622	4.44387242878674	4.48905483872607	4.11359639684929	4.35973737281946	4.4487575629488	4.15294592390301	4.55824543325693	4.29317883192857	3.57625665380172	3.83153909357252	3.96331848368394
AFG3L2	11.0660666286705	11.4636494200873	11.336996737909	11.0452286392557	11.2701093448626	11.8226612484115	11.4778697878446	11.3962661508646	11.6188637798451	11.567120369161	11.4624835694037	11.6116944993842	11.3681809398708	11.1832049864865	10.6193738712374	11.0450982575464	10.8604402351531	11.0087181966544	11.0747067480594	11.0445789599373	10.7710481831101	10.6521368365362	10.5152701508549	10.7188682574272	10.9239881075909	10.7779460042974	11.2427194924097	11.484860156715	11.3055421581382	11.2551994605889	11.3743010118608	11.4486001569215	11.3085227335619
AFM	3.12218452832861	3.39972036869537	3.15467889956094	2.91947271661808	3.14802722779854	3.04393798735215	3.15926185362222	3.1678397318709	3.16105260914687	2.95219676519876	3.13154736706328	3.32799956443149	3.06208021165131	3.2234315695889	3.2896123830143	3.21793139439368	2.90283994363647	3.123066151682	3.02373833643103	3.18046574432322	3.5514428098438	3.28582364475583	3.18046574432322	3.02862787224586	3.22037450584927	3.14257079353974	3.03447890312494	3.73920179140668	3.79142507553401	3.28823531011944	3.62826465270288	3.11309586709057	3.23820973361888
AFMID	7.10911985401021	7.17205848255656	7.12880237471293	7.05277611782497	7.49061797099134	6.91611072242066	6.97180707894232	7.11513190043718	6.64969336214846	6.82630537405773	6.63826364850605	7.16481713461043	6.93534619227891	7.08441513668978	7.25221468546591	7.23761984724177	7.09020063670797	7.09143601599937	7.07098313141897	7.07192105812012	7.24431654898339	7.29460543468835	7.26402091158336	7.09413271067567	7.08461271234028	7.16015499351192	7.37540561147681	7.25009264217074	7.1923335035087	7.4158938366628	7.03204883033087	7.12080430829423	7.2927710554051
AFP	3.40175375482218	3.50715806512976	3.43572036420135	3.91991639686856	3.74650402510723	3.59918898536468	3.97964441147765	3.49466844388899	3.33721579954368	4.33808813155251	3.79467267686265	3.96734556563874	4.04441160336849	3.38696864980613	3.88514820626925	3.68725526555468	3.83104744991979	3.61193573149073	3.44224575267482	3.90799042074167	3.95850286139792	3.97356507966206	3.72077959220522	3.68607623370938	3.80025828670737	3.83000441749832	3.57670557659498	3.13158136966777	3.6130825700638	3.15298074759178	3.73829316196369	3.77758974881572	3.91101831942296
AFTPH	11.9346409611956	11.8699179939975	11.8643377416461	11.8169173433989	11.9988861549606	12.0042085542713	11.9337345502444	11.9815538321095	12.104797961473	11.8057263557939	11.9238087811514	11.9551150698307	11.9081603471041	11.9472191359954	12.1847298635041	11.8976841206595	12.0268358253363	11.9378214005726	11.7834424611682	11.9171791095743	11.8341910886236	11.5901181899126	11.5545637827506	11.8820979319978	11.9491559444658	11.8199421620097	11.8264461657561	11.9171791095743	11.9941919274256	11.7933464403433	11.8287085869342	11.903440988985	11.9558087004826
AGA	10.6003529800062	10.7668517488929	10.9911847070471	10.9282440772786	10.9167746488075	11.2269462382913	11.1053392118835	10.8826037066817	10.9712219787211	10.8737229875192	10.809337950419	10.785372158678	10.7700854830151	10.6439838708369	10.8387555425696	10.794156719589	10.6923162218432	10.765768102447	10.9227861532636	11.0102366700711	10.7768276979974	10.7198993669361	10.2984528231889	10.6065482330678	10.8072438919544	10.5430414827875	11.1929452224784	10.7166456663309	10.6094171477693	10.7097823228537	11.0240104525228	10.4885527816032	10.7289167714399
AGAP1	9.68623503492547	9.71713002244995	9.55784139680761	9.5008009755505	9.87153431302515	9.35900420263263	9.81279022865696	9.6843345014611	9.98880889271955	9.86130537167256	9.91029983067361	9.80047602661358	9.54003057348295	9.84461793261073	9.79158791364313	9.58165298242377	10.1384660816243	9.55278690052475	9.47855073217635	9.74004140800356	9.43492417511855	9.36514575552261	9.83158358209054	9.6780167579444	9.09512121255631	9.81373750701904	9.46667685898166	10.5713698119499	10.5050023594762	10.3422338944291	10.3051980191589	10.435694728665	10.4090054901172
AGAP2	6.3034781462429	6.519892356644	6.70315525411971	6.54617262172543	6.51876778783773	7.55034909595818	6.49573516493733	6.21602974018835	6.58065254725147	6.56244037767726	6.10709378418668	6.78718739179246	6.76452108281686	6.40114442891738	6.32807339388204	6.51207574090954	6.56399824279863	7.20736281553624	6.7780885093559	6.72635640383609	6.30650525031606	6.841605419273	6.85675400826716	6.42153308238828	7.09165898890369	6.89596460088772	6.68815808807998	5.6747086684773	6.00775133821554	5.68771602072092	6.05435526002098	5.57800605187204	5.88998102768609
AGAP3	9.38303607617113	9.63141179483781	9.45689905032946	9.30792026381631	9.63401044739883	9.79553912875398	9.75752907727768	9.066937359626	9.54566234326757	10.0133522822893	9.68154756958566	10.0885383810169	9.56362920382043	9.4027456921887	9.15848577362756	8.97198889420219	9.02528259499859	9.08816373868947	8.95118114427494	9.15152962953109	9.09740120258676	9.16107168992047	9.01943417737221	8.92580863395911	9.00741624659733	8.98406526728838	9.29876008445005	9.59119372072402	9.64977943368599	9.25004530599127	9.39249955579208	9.38095789655469	8.67380502748399
AGAP4	6.77560164873595	6.58265084461804	6.95536729669137	6.74714645895425	7.42184944771028	6.97035894884968	6.38130761638574	6.88862448733318	7.30526957331544	6.57673411200956	6.92535254220152	6.05936779541548	6.36017692044008	6.97659745347406	6.80597234905426	7.0798579954458	6.72322857805703	6.37846609590509	6.95854186610795	6.06714812037747	6.64818074260644	6.68579505310638	6.31713392288191	6.51507068790621	6.622878903546	6.84317986036187	6.6337341053623	7.19696312323454	7.42214703405949	7.47532757389199	7.0742723475495	8.06819654343005	8.49957056511599
AGAP6	8.44466096250761	8.49099974241604	8.80015074238686	8.63465504077744	8.75001832343608	7.90284921308227	8.21754996954967	8.28331110303211	8.51922898822965	8.01414955276582	8.25334281965992	7.84308829672513	8.30479024373846	8.32979923794015	8.7870533967298	9.06316589031483	8.55526589708094	8.5913807067837	9.02589037245239	8.44079719417098	8.85051489636431	8.68684485649427	8.50147719030344	8.66228343249037	8.83835168459661	8.72486864449849	8.91562138998671	8.2418845920041	8.17671399929139	8.02427767184088	7.60417354624112	8.2270488238723	7.73646805955447
AGAP9	8.78652718177249	9.2220285927547	9.00301605969605	8.86243670376594	9.20813197199157	9.05263853027491	8.81828934453155	8.74584458627923	9.23684168474079	9.02330382950323	8.94377661632017	8.99463710443635	8.92500181807907	8.81176820035227	8.92816370239874	8.7989768306712	8.80110746892851	8.36353494350273	8.8883687538774	8.31259078206928	8.66673621160074	8.51886190678046	8.27125465469139	8.31426207229525	8.38225424129133	8.53550745809822	8.61484512028261	9.49990191762611	9.22213518371269	9.00902356481872	8.95729904439376	9.33686242413029	9.46206797934402
AGBL1	3.15760444391133	3.06847886054254	2.99635484488655	3.07855695470246	3.00520319901266	3.07434464827674	2.88730875409004	2.87797927546408	2.90102269346451	2.93466778130652	3.18051176421772	3.17332058716385	2.89067859566756	2.90176277424922	3.06847886054254	2.81760495285069	2.86347799660866	2.76506640549626	3.17566911201175	3.17332058716385	2.97009456938296	3.30746099429905	3.22626774836518	2.85892893836593	2.88643019211342	3.05351032474512	3.0505942415403	3.17168466921065	3.96264383545433	3.13086430635278	3.24759526056743	3.5800892854724	3.98004326999405
AGBL2	3.85293235884612	3.90840577630483	3.49532631271432	3.72112516704943	3.55689079452031	3.73752563761557	3.63052027390609	3.31287063805458	3.94960412717073	3.87616431008858	4.05908303977773	3.88504246793339	3.37264050292374	3.53498389438039	4.12542990823968	3.69018513782165	4.09865835652125	3.44685564719261	3.61925514590683	3.67258010909067	3.51022595826143	3.49695690014308	3.62143840705978	3.52705251157713	3.44845567452355	3.4541522713681	3.56658592941521	3.81292290497736	3.0305315336411	3.43389478429672	3.29753283937358	2.73111632098592	3.24806597247632
AGBL3	7.06324950378835	6.52442197388091	7.2026546648828	6.99110308250683	7.15762748128939	6.57130610281949	7.21147946387725	7.40626716089267	7.18077892940195	6.78889601201935	6.79509113319253	6.82528582263822	6.79831587710427	7.1208060975871	7.1265416452298	7.23815015720461	7.16028139989447	6.75105961776214	7.07323915334653	7.33884151032031	7.03821404300418	6.66619033481922	6.66879384152287	7.09353454277079	7.24761913073503	6.85471619038269	7.10802634052062	6.86090426213574	6.60936079412914	6.1063373742202	5.63841781508406	6.06121057895514	4.42632843788933
AGBL4	4.81630867924407	5.25380229103629	4.83350997612006	4.87832516093808	4.93518548813313	4.75168567279341	4.79536902696965	4.71109754837863	4.89814746877149	4.84729176716122	4.82092062056506	4.97196055611789	4.90507522209326	5.00547480587733	5.31771108286362	4.9313592933718	5.15025681840642	4.92960407074097	4.91709050151595	4.53926667434407	4.75067645570174	5.35196910944338	5.05813912411412	4.85423944330891	4.76051489415811	5.02705500438166	4.95443084356016	6.28418739702363	5.55038938311085	5.82051079646683	5.96481024275821	5.78358198742476	6.41643876001406
AGBL5	7.76700204728887	7.70534883601801	7.76250554721555	7.53453601239955	7.40145605793533	7.59550856584677	7.59054643225531	7.57161395512313	7.59673819942085	7.41452989711215	7.56156238708237	7.23857445323062	7.73379902334325	7.57633767636743	7.92519057387107	7.90555914627524	7.72304898539031	7.89504117228981	7.70141330417246	7.81766288239615	8.00482017776048	8.2050790615404	7.81223656854968	7.89443709462945	7.64147887616933	7.87630170527069	8.05986520084125	8.15067810735456	7.85270419627247	8.16321935650993	8.12274760676623	7.8116419198636	7.95688210751922
AGER	6.7980302683367	7.34044870056107	6.82892271070956	6.97361557163426	7.1457461460534	7.10348876812272	6.94589580924206	6.41959126606055	6.75364339899211	7.167443930247	6.71445978851199	7.2955117017076	7.04431347496719	7.02958393659111	6.72970656901246	6.45591395463902	6.50757078770542	6.72287647170771	6.74302210304059	6.67022116459369	6.82532003293667	6.88180114575202	6.96381389230216	6.71892645378822	6.98843812865087	6.41172740633774	6.64920801234949	6.03048671684031	6.00336235118865	5.86124459613277	5.58582027135947	5.8624968325388	5.35293877160566
AGFG1	10.5098851942683	10.3582198786604	10.6276976912656	10.6261363258949	10.481940697181	10.8213698028046	10.3101901079534	10.8831466651468	10.5653037424226	10.1324385005537	10.24572364525	10.2837409560631	10.6655224045714	10.4449402291394	10.3388853004698	10.6688190770414	10.5725556708115	10.6535096930062	10.7951119589204	10.7295267200858	10.39906515922	10.3825616418703	10.5411432946864	10.5646417092773	10.7820656843843	10.6056920285272	10.619439909517	10.025346133592	10.2629644037583	10.2266649879101	10.0613609653575	10.095518742858	10.2161748701736
AGFG2	8.91602526388066	8.87272049238463	8.50133879979377	8.57281900275104	8.41057131110143	8.88862832779002	8.57231652221954	8.5346369510566	8.89756898493596	8.45068591322512	8.98173433495573	8.48439701603713	8.37496957996795	8.86491450521203	9.71575029427599	9.49464580043022	9.478153706282	8.92199694693644	9.40951487924346	9.35896886021268	9.78760380078029	9.6190710691193	9.18672751614948	9.07171251910117	9.4736025962091	9.51621332108087	9.32477751344424	9.56528472238763	9.0360537895719	8.91929374758487	9.114354478017	9.02147129049481	9.21271286392643
AGGF1	9.16359130217173	9.0829823439589	9.19653166811314	9.07259503052479	9.00765757163483	9.5712713610277	9.46576101257423	9.05248040155307	9.21973970025931	9.53944296728471	9.29250349289789	9.4757605107173	9.25346643044347	9.23907685808353	9.39717650738142	9.19074360356905	9.23179903271882	9.32376062278889	9.56294254754689	9.30326103164603	9.36196565707883	9.09096390117697	9.23906304087614	9.2840136013443	9.32662031778496	9.41297404279056	9.2668327242856	8.61305441568592	8.97259795436312	8.68999034154278	9.13485970210786	8.82590681013778	7.28689687911641
AGK	9.51151878170892	9.36930168590146	9.59574991745518	9.63054976697073	9.62904343004318	9.26285843759829	9.34639870624457	9.66540534988592	9.50764309693227	8.98594017057804	9.44843754271592	9.16500829049879	9.42570242831086	9.52051666747297	9.35216773617089	9.59451846150735	9.45489815122079	9.3370087679904	9.38563161276982	9.4081286510272	9.39770236861204	9.47139366259275	9.27831809659745	9.52853969208016	9.42704201285723	9.39259259935114	9.39770236861204	9.10241584710302	9.14387805948884	9.18012976790172	9.13453426263671	8.935649744564	9.18599624642816
AGL	9.78768707314933	9.87136879348189	9.89971522019025	9.51488446664904	9.61374456138944	9.77253480309307	10.0926549095133	9.93474649174823	10.0948233595237	9.99153124482197	9.92056361875115	10.0072444520964	9.89038593025958	9.88258402072509	10.0018118747663	9.90424358860764	9.97930864097007	9.73107665289342	9.98075418398917	10.0402783488257	9.67386731194316	9.25455949923263	9.35260588532228	9.57987105219522	9.5717105262075	9.64501808620151	9.97430280991904	10.0450543167953	10.0759642841164	10.0696227409077	10.234003422042	10.3759488053377	9.86162255984437
AGMAT	5.64345304713581	5.40260648923549	5.84599442794081	5.61056811785159	5.70805969109452	6.08436439852621	5.41377010699117	5.53199533694895	5.92952426652952	5.45425166642577	5.6332909249808	5.17627822460259	5.1988057740435	5.62532086362986	5.14335427305852	6.56751959929496	5.92195375572385	6.12945194101659	6.71579607763798	5.59265745235245	5.56842124100799	6.82209648887794	6.38378782286515	5.78364304246581	6.66750587452744	5.83621373347976	5.47528459376526	4.60559991672619	5.34007456742673	4.99394357621016	4.40053845390341	5.45552876477226	5.50327087308714
AGO1	10.6659340301097	10.7671247862411	10.4615082178509	10.5821666755928	10.3978902844464	10.6405852973995	10.6493767079812	10.5401311647996	10.6415670029275	10.4635663073571	10.5736303043659	10.3742580203924	10.7423927677469	10.8439446762344	10.9487938823071	10.9063332859503	10.9539976028791	10.7927335061578	10.9921574797532	10.8453966602426	11.0019449242939	10.9016451606438	10.747165962901	10.8409676566155	10.9266382492024	10.7729523703228	10.7607570615662	10.9422071827841	10.7820143923113	10.8034313370376	10.7202479155895	10.6472520299166	10.7510671136283
AGO2	9.09672699941408	9.35246318068153	9.20761137348159	9.39122405651205	9.41282153585411	9.82853945612325	9.0951432419154	9.55220805810722	9.21877979216803	9.3068392649014	9.31449096259144	9.65043623019658	9.02278205937184	8.92545449670439	8.30989757722845	8.56419891551964	8.41586055373894	8.53371289250881	8.98592802916777	8.42139104813193	8.41042732423349	9.05331981916245	8.94072984145766	8.81126821256319	8.99801172019641	8.58251457536318	8.77118210214869	8.4909734531438	8.48563337852569	8.34476566628987	8.43676553213719	8.63639699657308	8.89766334194797
AGO3	8.4333737950035	8.7679765410215	8.41782725913179	8.46410602298225	8.80669280991975	8.53501950799842	8.5349331854488	8.43057136789499	8.72411442181066	8.93398597333549	8.53300595068032	8.8617595227073	8.52533071748564	8.48049640657408	8.85948221987903	8.59788164865967	8.77946238479489	8.61832453190026	8.58005364648044	8.45545414681006	8.59471229304436	8.19845657921372	8.26898434296994	8.60301169121227	8.40945525681672	8.62658602727939	8.55671117863185	9.18436190982687	9.00464850132615	8.94283244150029	9.05539254490085	9.09805129113456	9.44065322098842
AGO4	10.2391981019075	10.2394556997358	10.0104190894462	9.88261138268666	10.6334158134168	10.1797204578803	10.3477613827475	10.2317683242837	10.4996847491514	10.1444596382472	10.3722691031787	10.248792602214	10.2386872159514	10.642710440512	11.1213382217778	10.4616351565446	10.7456127738327	10.3708057679559	10.4160132476323	10.4592686512262	10.5241799335644	9.87210164646962	10.0549876822812	10.3908017981614	10.2742520563018	10.3106321646708	10.4691920803801	10.7536080882309	10.8995612598408	10.5784849963391	10.2437651690002	10.6819909632985	10.257512410102
AGPAT1	8.52365468223825	8.13573694229142	8.86605448263552	8.79841137335202	8.66491352076238	8.22758595481704	8.7615066698663	8.63178917261178	8.34755432943644	9.04967762009156	9.06222027807669	8.75432350234115	8.28292186857128	8.38446135434652	8.80285196321748	8.58957446440523	8.31424718171809	8.10288826310961	8.36612598149506	8.71106348333256	8.74082061049345	8.41840639014487	8.73124084685674	8.49301571257106	8.45739680163794	8.23704382302003	8.54433525399303	9.22523869455817	9.37288950524357	9.69701640119051	9.39529392088482	8.93217695696292	9.50494148477365
AGPAT2	7.8897473167851	8.22115071644157	8.03734848818535	7.96071260809896	8.00983712403664	8.32674077186669	8.25939486697395	7.99249389084134	7.85922023124724	8.12422925016501	8.06231047582101	8.48055421059616	8.12566860389005	8.00250554289055	7.7023954726704	7.9383570827925	7.99134782591816	8.27486036856524	7.77494870575289	8.1344574859297	7.78530140058923	8.09196003469836	8.23096267981942	7.71149459346632	7.7509329978173	8.09305078549658	7.91840204517	8.24698777617784	7.59458712018751	8.08237605311247	8.22656998621667	8.00269979745504	8.20805802411613
AGPAT3	9.45233938068026	9.62697710012267	9.70513154054774	9.73249157762738	9.95313254418126	9.96697221423778	9.78824848670335	9.29825704116727	9.48031976998695	9.63588312341343	9.5811336829518	9.72884441975468	9.55720834111041	9.54880912432955	9.5335009152045	9.5895589530685	9.31625901887995	9.52253318176189	9.44808119570158	9.42098348841216	9.53004292901567	9.72389512650085	9.6114236851249	9.39627394086993	9.56306527156686	9.54314479831449	9.82438051390758	9.45480918948738	9.34534279292212	10.1674921424238	9.62047675236801	9.58464527795181	9.80046573694845
AGPAT4	8.26875885422491	8.60129490875913	8.76364887291849	8.65939948027575	8.04719501666583	8.29045152219563	8.66484207868805	8.35139810389047	8.87687288693205	8.74715684326161	8.50713547510416	8.87878164869537	8.89425912294521	8.28174153820459	7.93811291156198	8.35252753478429	8.66006325481551	8.12997883395351	8.46450588951827	8.56934065098094	8.25807704645023	8.30139662521043	8.66051098419304	8.45676384311137	7.3619084251896	8.03958441350819	7.88802743996227	7.72061196075943	7.57535082218758	7.19441639121965	7.04413731566397	7.59652927375781	6.65194163326382
AGPAT5	9.16070631750915	8.97392897209551	9.80727821446253	9.66680012458821	9.10418262509106	9.36636170689368	9.35574936096698	9.84378606421893	9.55708934346201	9.37032930313518	9.23216653208633	9.0291912129021	9.05906320893632	9.10965278267734	8.89884667499714	9.51239919368047	8.98878076071838	9.53717636437804	9.61733911860454	9.36971680971484	8.69916025570439	8.83886277783898	8.50200938405016	9.28292843009107	9.49786503235127	9.08544653968731	9.45955133658521	9.17259734124273	8.88697161761914	8.73007669036924	9.28916713335683	9.2748263056117	8.49903956649945
AGPS	10.0504885166268	9.4338882357181	10.1520615426698	10.3492870784438	9.59483917585056	9.51081249833112	9.67349160221949	10.5460022448063	10.0371298051197	9.40066501232046	9.94550780633854	9.5641891648204	9.852134312578	9.83225777110968	9.78973983350461	10.2362920693853	9.95754538776002	9.90401577777803	10.0826981755113	10.2174289195277	9.83664777123063	9.93652753701626	9.8283734713588	10.0262922874418	10.1194299788653	9.8307780734163	9.69467213829529	9.24167466677251	9.45056870891654	9.35781541768552	9.42421592243553	9.19929518450583	9.12716904079676
AGR2	6.85098665448802	6.7325994443558	6.56926809255404	6.79830065423236	7.14312006362163	6.80434981160017	7.1275389448492	6.38235700238874	6.93715050595127	6.38078396988528	6.57186922765475	6.6999128498691	6.89662704032211	7.47715373194968	7.37099540477164	6.48715437012711	6.45288665113206	6.97327778905584	6.65497365641449	7.12549538434858	6.8589339628237	6.53113729751734	6.45833605019034	8.01553064943181	7.5236471157442	6.83367289206026	7.4525270121516	8.03941189413909	7.23273304996794	9.21216778410022	8.9702183240945	8.32946668146672	6.75848216683312
AGR3	2.64473856857865	2.28589472270389	2.29519041343467	2.52494489072844	2.42560604148963	2.32806592645738	2.62355594273629	2.20247450239775	2.31626139354248	2.86004179311115	2.48797039287615	2.58180363027901	2.33820839700828	2.41093274255992	2.56859203720747	2.24940901614952	3.14606798136439	2.57805524589438	2.60433671774441	2.4838458773611	2.38741487030989	2.49249090289316	5.75229216892916	2.87605811453091	2.56267086373057	2.58413990533677	2.47975034748515	6.36065860247978	5.65821098410054	4.99118933868885	6.9613952477686	8.02039915665348	8.17711344554584
AGRN	10.6846104013749	10.7327943504138	10.4826978708646	10.5812841323541	10.6407795628939	10.4649663567065	10.5569243525167	10.6588476867474	10.491463671694	10.8273725916993	10.3407936668772	10.8723388617427	10.6169719321911	10.4059395118752	10.5844628352251	10.3141222375209	10.2405441651119	10.2447101214987	10.3108357690742	10.4695300761612	10.5537378582094	10.2391266888374	10.4157089981177	10.6331340682326	10.3349325955287	10.3166437328617	10.3915133304023	10.3934314539609	10.4160150561332	10.4782212865102	10.3533139211237	10.4222044855286	10.5512416984772
AGT	5.62739022687597	4.98160863428341	6.05217575210728	6.44491595140832	4.79091721225921	5.77687340739291	6.09919733140697	6.20623636491528	6.6861397304421	5.18235119530042	6.56093644367687	6.5544955847356	7.86899286823453	6.46644955857538	6.10847879282354	6.64862576907812	9.63865135711956	8.64045335056835	7.25087620084011	7.23871744949484	7.88113735266234	7.10119670578169	7.64340318269085	7.24433475718861	6.19214956684087	7.62757913279807	6.55216766787612	7.41810668244495	10.1342216059698	8.81750254173189	9.41542797984839	9.01469070748889	8.36083059192632
AGTPBP1	8.72929640202747	8.83148557449643	8.85914890014451	8.4674928614502	9.04695265961797	9.33815729824515	8.94667840193317	9.07913239181479	9.08214999924611	9.02564876249459	9.08899665256095	9.00964889564361	8.93239233146065	9.05006550457975	8.73687080333395	8.87768587836759	8.9956095362832	8.9114522587018	8.98522768360336	8.82413737302954	8.74683284488292	8.63155241697629	8.85772649132938	8.76002231229383	8.89281907851978	8.56163310586707	8.85663505141097	9.23872791307659	8.68283281767318	8.70380372925967	8.87950433923103	9.01063251693882	8.85918046130972
AGTR1	8.91612137482195	8.50928776310265	9.48504679010786	9.44805247611606	7.65138889377131	6.994050690457	9.21442169570791	8.15732649484549	9.48320301879028	9.63651081304759	10.10348364878	6.82470733641878	8.62752591699003	9.58672198446076	10.1677201013823	11.4902268396337	11.7425126726069	11.3435291474704	10.9953527494694	11.352269073302	10.7017238929571	10.8171999657659	11.7677195944587	10.5227182944388	10.4959872180144	11.9537972436959	10.6598773108176	10.9461055865213	11.7713899338402	11.0707090440286	11.4243386800431	11.4519682922288	11.3975060997906
AGTR2	3.13173013757908	2.9682881843013	3.00807231087257	2.81958561551627	2.79666805171195	2.74655060870554	2.90302236050178	2.59510574477856	2.76679543804209	2.95496234590991	2.67598775671399	2.8201794569913	2.9683248939126	2.77003947291022	2.74273519765843	2.84520856622964	2.84408338661936	2.78045198511091	2.8201794569913	2.85839423676656	2.90165659711958	2.89236204065451	2.80038373426056	3.01671641560251	2.6437793633584	2.87207577658358	2.68358053590404	2.81897243393793	2.76070048943605	2.81747370435691	3.12443772942371	2.83959259216765	2.834358810314
AGTRAP	8.93154595537262	8.78005259822887	8.9084870753704	8.9869524124508	8.97620242409464	8.74961116409025	8.84888472210961	8.6152304858089	8.30094184913947	8.87328500834374	8.53743910127072	9.48695810031836	8.94217722920875	8.55795114219478	8.19301189491111	8.28065628566568	8.07214711992833	8.22118550954286	8.3197860717958	8.68494629289129	8.69581084651461	8.53796256485721	8.54419459941775	8.65727950429043	8.39347320107621	8.0608834359138	8.49524065429403	7.81127395992411	7.70296896778526	7.85774183028733	8.0439038985235	7.84612158982178	8.4369751009939
AGXT	3.23486573188946	3.44510868992656	3.27409368738711	3.34556773499093	3.44615477087013	3.38044689740524	3.28550222244362	3.21273603650497	3.39350659781914	3.54098009428779	3.44919686496199	2.83219248943729	3.01961528704152	3.4148841013001	3.10533474017154	2.99300585725421	3.34271543984098	3.19846195331297	3.04444918771636	3.67943790720192	2.82752734028184	3.62765565616216	3.48388071106096	3.39248521685482	3.79442533470189	3.42351236323599	3.7587667520052	3.01857442026225	2.86584797349029	3.25936896002002	3.24147172953876	3.01602929060861	3.15520081897588
AGXT2	3.28671010868297	3.11920717554074	3.24861114235413	3.38533063646171	3.45686393660424	3.75690022807393	3.32036012132563	3.32478228947747	3.05079499978595	3.55836941051576	3.56708240383876	3.32036012132563	3.32036012132563	3.26749179991593	3.06873230945553	3.14042869056237	3.19009291063952	3.26110061247249	2.91748422670337	3.34030748143941	3.38533063646171	3.36748974511721	3.53475625894273	3.45233395655139	3.08835165255532	3.32036012132563	3.2451359436244	3.03061667374077	3.56291778832141	3.3442082309144	3.80474861857481	3.32260858332004	3.41691464356963
AHCTF1	10.03700616573	10.2246764938472	10.2355613290836	9.81861790032784	9.93031665943459	10.158586633599	9.87291855449178	10.0554438183875	10.3048219216487	9.97535100443038	10.0948749523332	9.78888776805288	9.94888479868604	10.0596732192138	9.76041530695221	10.2964918323742	10.1474339164103	10.243528149863	10.3400267528976	10.3544845991046	9.84063145462765	10.0864110752799	9.90397817891848	10.1433045448596	10.0399717441762	10.1973448425329	10.1947168631152	10.2364357099519	10.0330507551088	9.9920043810485	9.77638920997802	9.43449731534787	9.1287954437345
AHCY	11.0530878843161	10.99601164955	11.2983396489709	11.2875740085003	10.5695416992233	10.7873319341953	10.8093587101189	11.0935186729986	10.7543036653777	10.6591265890698	11.1221430236389	10.6860441087648	10.7543036653777	10.7017529935646	10.3482820759239	10.844920094145	10.3121929225542	10.6814190573444	10.9884660827244	10.7133729960543	10.916126604721	11.3749084314359	10.7596072948144	11.0304073942829	11.3385832418538	10.6927984961851	11.16030592657	10.3022083430789	10.3275632970496	10.409479940643	10.4315946435574	10.2638763123448	10.4971884109034
AHCYL1	12.1729305498018	11.9707932069551	12.1324571936295	12.0760952743304	12.0395780846745	11.956335083659	11.9698423820809	12.0707738401658	12.0402622940561	11.9613023904526	12.0922011120909	11.7889746271938	12.0324328342605	12.0659850344445	12.3705997691766	12.2693774277104	12.189119767242	12.2099787717752	12.1106474725629	12.2928162662583	12.2542525726871	12.1784944190895	12.118197155428	12.2192171328672	12.3206178612332	12.1809274528254	12.1700938741731	11.7774599150393	11.9773203267361	12.0300485016864	11.794433441107	12.180398271405	12.2785456199142
AHCYL2	9.54856503920148	9.12291163987848	9.19273574998773	9.42470838413271	9.24472589678619	8.66737747796292	9.32884791109677	9.38833233111662	9.28881901044808	8.9603563359129	9.13509317109193	8.74029330776201	9.29492655067055	9.52522896014418	10.1171857871568	9.65158506395602	9.68744882643305	9.26412990551001	9.4000774578007	9.55339756608662	9.68638012693284	9.33482063961097	9.13896241014479	9.45054649098044	9.24859136519643	9.38755575279495	9.4769154232774	9.49596196820576	9.91380599665162	9.86306921529242	9.35127992268032	9.69500230457951	9.43354211540999
AHDC1	7.59420010843896	8.09762276428519	7.53868719071037	7.66794175641069	8.01865169332416	8.25610144922896	8.14458792895512	7.60509158740418	7.75507454586898	8.39712855426557	8.20379965002264	8.26015476456908	7.68924304983745	7.80558323905563	7.61693702664248	7.45151011559828	7.48652053195517	7.44642540436497	7.75836582897852	7.54547306185153	7.25989200071062	7.91505835080696	7.8929731849667	7.4484424598787	7.61358009495077	7.78039618626723	7.78114375863424	8.68801660044538	8.29767053441929	8.54542919171799	8.56383340515192	8.42999204806996	8.54770405912718
AHI1	10.6972410637974	11.0373074684433	10.8518589351407	10.5341855196793	10.8914272877923	11.377211633643	10.8403351431605	10.6332272012439	11.2658760479674	10.7626642239529	10.898406163589	11.1863855416681	11.4137584388394	11.2242188236169	10.8386803356727	11.2620074306378	11.3310297099643	10.8667509342499	11.1064983004599	10.9719900717	11.109072713629	11.1988765311507	11.1398055367985	10.898406163589	10.8172876999209	10.1644852191615	10.8074141529556	10.9738370990083	10.4596228270913	9.9836057024537	10.0195812244906	10.1146517777424	8.83096436169565
AHNAK	13.0086731197029	12.9746248307717	12.8594726478578	12.8565361383468	12.92462510891	12.8521324860701	12.9778509578833	12.8634321105215	13.0087447623004	12.9450698997363	12.9855113102906	12.9267648045772	12.9031353996505	12.9272435543165	13.0389695294853	12.9092494911612	13.0174054264379	12.9547294050821	12.7402973627001	12.8952599357286	12.865949521843	12.7867064311705	12.8871710243954	12.9794679963578	12.794656998271	12.9770409964836	12.9310705739949	13.0951743589545	13.1659637842322	13.0571293887794	12.9942301785123	13.1744218382277	13.1364467115531
AHNAK2	12.2041450821246	12.4386604856783	12.2072861262183	12.0404654119907	12.6116249862485	12.5463335408748	12.5485867514174	11.9989489523861	12.520425485021	12.6488501819608	12.5528392677856	12.694809536985	12.2878194716489	12.3001427160977	12.3199549818615	11.9825769396032	12.2157407578313	11.944259628534	11.9137361651496	11.84973367021	12.0887081340385	11.9484666936506	11.9991988307929	11.9618825226463	11.6949897876973	12.3113864859107	12.3570170321677	13.0722665605909	13.1002433966772	13.1701862530908	13.1122339939718	13.2813152905826	13.1518855533918
AHR	9.81090040428358	9.32618817570787	9.79293687494727	10.0621793689923	9.7446625120971	9.38814307826734	9.76247443174292	10.3850308296319	9.92246995957827	9.45168885260873	9.78809080217713	9.26486123072188	9.81090040428358	9.76602124239233	9.89267954384822	10.1301426576461	9.91585108908635	9.78382238133239	9.58636595925106	10.2326020299428	9.29132678336379	9.09977260360803	9.43222746968945	9.79915855430735	9.76481358588449	9.87381356746694	9.68067156405947	9.89086547612671	9.8809526983194	9.92194462736437	10.0758885988901	10.1835136879897	10.2646355125662
AHRR	7.64297925558299	7.2879245801317	6.80281323887172	6.6581064628545	7.38382664964761	7.9137660533024	7.37192854661484	7.6893643465517	7.46547431029602	7.6514966634698	7.77337459966911	8.28815749345216	8.02373063776414	8.17021762777827	7.61048055054628	7.73270468978047	7.89080421652169	8.25554140659402	7.77337459966911	7.6222577281159	6.14391855051902	7.15152953279164	7.77337459966911	6.6177983170586	8.38545435110962	7.6696387227	7.2714112401313	8.7203663548605	8.40891818165107	8.35407404183027	8.2904221031943	8.14502696688412	8.15575920281098
AHSA1	10.7088522931484	10.8857409207131	11.3964536936109	11.0652140870751	10.9245300249371	11.0118363239375	11.0201431775164	10.8196723275431	10.7856414910259	11.1234478633507	10.9832143350113	11.0482604612553	10.7216669949435	10.8484896893112	10.3230472798703	10.7998241311272	10.6295701773024	10.337410559864	10.9356169842983	10.6609708461907	10.4585087617302	10.9132511103593	10.7579166237393	10.4451691010932	10.9014044420168	10.6851974330419	11.1284575203986	11.0574250895531	10.6019581525722	10.6929230748148	11.1405115022107	10.4477365661278	10.1640107160226
AHSG	3.29268968264645	3.88769410384116	3.4663122984504	3.5252726899531	3.62835760393042	3.46928540988434	3.71596830282893	3.54557383023779	3.56402458276458	4.08923961376046	3.54535202015089	4.20638061320146	3.63901475470746	3.51896000260999	3.69762917458046	3.55019613983634	3.52705708231379	3.793108039187	3.5349658132973	3.37872159254752	3.50271023187753	3.78391103451384	3.78934678026121	3.52064908002761	3.14924514183845	3.47458894126265	3.85331951179051	4.46078113238012	3.55242303573839	4.08247667585137	3.70175746004546	3.69595335339894	3.96674285810725
AHSP	3.36321918428192	3.27262230446669	3.1206286731683	3.16045157525433	3.27433743520178	3.3216695116728	3.21288481714559	3.38447088281676	3.27786770769972	3.36701811704822	3.28785715160603	3.23804813843371	3.32375573253678	3.33037774270907	3.16666456922074	3.08635831269486	3.20130711240087	3.35878458547015	2.86005676961513	3.24956041156751	3.2861382685314	3.47753128681322	3.34731272413895	3.16303847361004	3.2148862334323	3.04444918771636	3.47021535330209	3.30239706749789	3.27115486600891	3.60658729153797	3.54467199357339	3.25669780348546	3.75264589856363
AICDA	2.84259861399805	3.37357495266587	2.90910284993037	3.13284881410334	3.19681856745931	3.11482807779314	3.26431060063157	3.10255231206282	3.00941553268255	2.95243713759375	3.15227203548569	2.94295449840512	3.02749759259735	2.95087748004378	2.81584843982796	2.97672458884349	3.02099724601999	2.93741107563637	2.88076469368458	3.34869458659179	3.22123072485819	3.02084198382911	3.18850206112104	3.08464876351537	3.04164771670709	3.31734041250159	3.12076638021051	3.10566819908693	2.96978097531287	2.94057503523985	3.15347686589502	3.06459997378757	3.26560013901023
AIDA	12.1739064256567	12.1049156637771	12.1527852514923	12.1125782847029	12.2158402426636	11.9938312523202	12.1969380037603	12.1150699304096	12.2210371351586	12.2137446108098	12.2158402426636	12.2020419368028	12.1135589561508	12.2565239203132	12.2349490789326	12.2570821950354	12.4016916699711	12.1794807857803	12.1536273855044	12.3196821008923	12.1836702314991	12.1803299787297	12.2233143703594	12.2180930240503	12.0463208137046	12.2462584263881	12.032201549304	12.4458546917469	12.5641589669427	12.4556717062496	12.6044329434955	12.7843741490378	12.6967404747177
AIF1	10.3626965142467	10.2826757219312	10.6857090158636	11.0719672199919	10.1495515130374	10.6905621525691	10.4019488840565	10.1467394464108	10.9206285562282	11.0964410087596	10.5914999279655	10.3126751714294	10.5394040516859	10.4939372864693	9.69347081156071	10.2328498836644	10.4946429290327	9.96188256171555	10.5433653431548	10.229956974888	10.3578494672067	10.0550286266272	11.1238570649924	10.3018237318627	11.2818045130711	10.6835059845264	10.2263960693459	9.90762962001112	10.6901925368733	10.1423073797231	9.85102966172431	9.74798583095007	9.81335839241268
AIF1L	9.72476492402754	9.3637639698043	9.65702333881639	9.96295339888575	8.88023951779247	9.59996284895495	10.0757195316848	10.136389272929	9.54383231350993	9.74955436689914	10.4923490867093	9.49512131551921	9.82684901509809	10.3964222155149	10.4485113465749	10.4318811058297	10.794508430556	10.3480716177409	10.5795853081299	10.3675503990511	10.4943688792922	10.7029118180435	10.261321327422	10.7550054611837	10.2148535482736	10.9099753569902	10.0741396626479	10.6843670874552	10.7888371965849	10.7953817917863	10.4090587894561	10.4101117153041	10.6222162498435
AIFM1	9.59530468264949	9.7656792498702	9.79852370038872	9.74178862264879	9.83075674833529	9.70778569558919	9.85012761898845	9.71018192674431	9.67415630381795	9.92320283440615	9.91849862985934	9.89771803111384	9.71262957085792	9.51728884108171	9.02483735776801	9.36992836939295	9.20574614810306	9.24247161546666	9.52005938664673	9.32226153881457	9.54835087408798	9.88383811628589	9.65551482791003	9.39035492727978	9.54835087408798	9.38725092545264	9.93381252930389	9.25660868264282	9.17014411630579	9.28694229395581	9.30523880996731	9.08717688699027	8.46824972584861
AIFM2	6.90970233232331	7.18412292443778	6.99687898044321	7.36610195101899	6.61779710065534	6.71914922792727	7.13855123376872	6.91381885449409	7.24493609955466	7.19791033198624	7.39775316679944	6.85726657212599	7.331992747831	7.32409267724326	7.46177849022971	7.50259563181837	8.01386521164707	8.16391642348462	7.48404239019638	7.71990083651119	7.60722749750763	7.77195425020851	7.88578793580983	7.83889469656498	7.55351362284612	8.53903281323448	7.31762233333848	7.73784344186439	7.96725161499175	7.86792040418605	7.24883973939504	7.61119004452508	7.33569894039483
AIFM3	5.10933873987191	5.32444354867284	5.37845418887196	5.510736003834	5.39865377890001	5.77333271341405	5.38266520113119	5.11611350794145	5.07093970192099	5.65150164143882	5.32370457255138	5.55095620098237	5.31760931065291	5.02898786626277	5.36549155122077	5.08221761909672	5.30439022754886	5.29598170584615	5.32635208204207	5.04801961046414	5.3937792820332	5.84805198279677	5.03868112833647	5.28995679455452	5.46392829425409	4.8601385343439	5.61835569263305	5.23927463033237	5.26693398587389	5.61958323024369	5.39197912248882	4.60652708857678	5.52541441721008
AIG1	10.6748162904408	10.5409587319912	10.4754702367364	10.5517313906472	10.7292920944385	10.900516522624	10.7783776851328	10.6274174214692	10.6444113955915	10.7015011419643	10.8295148212372	10.6858836285305	10.6391833316848	10.5233198015721	10.6956111908569	10.7574074060418	10.4855558234172	10.6474453299559	10.6336262704304	10.8562870205737	10.650467245073	10.4728732042529	10.4253273713936	10.6356062220527	10.5638325784104	10.8343017205779	10.6383959915762	10.4769875545171	10.5097703326449	10.3868399392046	10.3332300828211	10.5932061019841	10.5892478206082
AIM2	8.46174015902723	8.90309349455145	9.27569618153388	10.0777376332447	8.20367100139223	8.52243264497086	8.79689287837572	8.69708170708251	7.98693201414837	8.64062137488165	8.27444022891653	7.75355310763294	8.34760572719896	8.0048511363436	7.24722048723907	8.70546666228559	8.29545045129085	7.44828597388854	7.38211660083037	8.02405991433617	8.60887491090295	8.88344165392469	7.95801708636407	8.47697930389187	8.22133715661245	7.65552641676703	8.19492694252646	5.67515906105177	6.05507504084577	5.71910208012023	5.76722157450213	5.99665789239961	5.74404393935766
AIMP1	10.9563964248554	10.8313499474258	11.1441353839701	10.9340419127788	10.9535762761505	10.6845474907478	10.9575409078465	11.173356031486	11.1448013590149	10.714348181779	10.8568994011248	10.5426644577912	10.7973371068842	10.9486181327177	10.7654983267489	10.9869311408293	10.8925885167369	10.8404070498599	10.7288319564623	10.905362961151	10.5770833890985	10.9199481998298	10.7212336638097	10.9469182837946	10.8552652381996	10.7977767276393	10.8178327735796	10.4380169907745	10.2619908482384	10.3237278450412	10.3128583726738	10.044713735089	9.27572674537767
AIMP2	11.7514688500426	12.0148442543349	11.753994496573	11.7197467044796	12.0052254378292	11.886610542136	11.7780526794317	11.7929447471345	11.8248288828206	11.9405340596387	11.9194216298756	11.870818557134	11.9010717550957	11.8564600489687	11.885004850239	11.9493783148351	11.7774208665657	11.8366660190259	11.8643899660651	11.763946224436	11.9629434236539	12.0301067428988	11.9189093414298	11.9566451428553	11.8397746027706	11.9318342327895	12.0027341689429	11.8952301775707	11.7567889467489	11.7565456524787	11.833924924289	11.8555175173958	11.8081121570258
AIP	8.95055061960435	8.96167708229171	8.87595201910705	8.86699844691241	9.18268836672619	9.04115534580531	9.00650998400362	8.90044858361651	9.1383049992313	9.24589375581413	8.96420764958622	9.27014499534031	8.93518394428426	8.99930907767681	9.03733295862559	8.93519593827463	8.99989480850815	8.887234686502	8.93613065450668	8.99560838327325	9.06725468301629	9.02056001970589	9.30198344647117	8.79069975795058	8.9428326970542	9.18961912058653	8.89654071517968	9.33488482657823	9.72479032786611	9.42338385143828	9.5201626395157	9.23941499473335	9.54403244763186
AIRE	5.19999630987344	4.93867499297684	5.00115786911055	4.87344077020341	4.9956795741513	5.2271745018938	5.13533836221156	5.09956925669206	5.05181476187346	5.13465019402076	5.16903345581166	5.14220204996092	4.92392332708663	4.93068806629999	4.93644569394483	4.78899213517275	4.99930783553654	5.16960109993971	4.8789409470364	5.08378656380373	4.89726009737254	4.75519177907675	5.32175613988244	4.85769584603662	5.00862355749335	5.10768685374405	4.83344183678839	5.29827508133749	5.02335316179657	5.42226111126477	5.43212308104853	4.97246153683554	5.34390030123888
AJAP1	6.81305130540665	6.85614417161747	5.97901548592188	7.27350465270213	4.89558074995102	4.64275537533321	5.63600534641337	6.79069134111439	5.04385951012456	6.07619400139486	6.59651365635688	6.3090494718012	6.65140031302842	5.36467019389498	4.50827476899436	5.53682073036992	5.62703976382982	5.6843193130272	5.33836293555471	5.5267092726803	5.25793158771417	5.69622058262606	4.98200613330067	5.92512761948282	5.03161957978346	5.18569552972852	5.25769189741898	5.34270601075494	5.62758576976518	4.80147350548326	5.27190844280057	4.41896817160551	4.65936004667384
AJUBA	10.6227457385374	10.0975742631428	10.1735558615839	10.2192066173759	10.3457983803577	9.31223709652026	9.91442317814751	10.2559201107036	10.1378422335841	9.55244037122761	10.0920496930695	9.46507870612814	10.1881177949289	9.96368770650852	10.6349007022146	10.218127654195	9.99228800931018	10.0028129203712	10.0485139804896	10.4183936528732	10.2047174657706	10.1981498471915	9.70939250880353	10.2931897101977	10.1744254182489	9.97295872987742	10.194015129189	10.0137089217155	10.5555892500651	10.1113504948289	10.0670534271627	10.6712318703225	10.4232226114346
AK1	9.89939853976341	10.2522871145656	9.9978486469121	9.96646539421504	9.96306092493574	11.0933046749737	10.5699110578787	10.189303688293	10.2778168166089	10.4985297582705	10.4086293817332	10.7102153541632	10.3944555521853	10.2749932134162	9.96034517908342	10.2846989130369	9.75231599947087	10.1441660151159	10.0400363220449	10.2406906051875	10.4923015640862	10.5938757153802	10.5633257332826	10.5547392153199	10.4219974892146	10.108223453353	10.4679638448478	9.65444270040136	9.04117772351122	9.77023110969838	10.1025236120729	9.72182578126435	9.86566409418355
AK2	11.0804558346561	11.1464569546503	11.5979476828458	11.4647798200262	11.1190389223181	11.3258823062944	11.2052935357846	11.1618203007493	11.0494753742519	11.337790015028	11.0969550794841	11.3923121894335	11.0959084465366	11.0573566715735	10.6746852270325	11.0279674976502	10.6261501120414	10.7591419938951	11.004936672508	10.8804509063946	11.0289172493206	11.2994654929134	11.0488362440591	11.0017709116466	10.978326836257	10.9052661725428	11.2436889840149	10.6114937204014	10.4143782137826	10.5194024233616	10.8176844905599	10.1948023699051	9.93538509311518
AK3	11.5228448670626	11.2789584210226	11.2669190509049	11.2683308465055	11.1242622322053	11.3458072205455	11.4489130255125	11.7044267310155	11.2560486488166	11.1213458089921	11.3963846173699	11.0367549019802	11.4037616581969	11.3994628834897	11.6930600787882	11.5219636391184	11.4549345193192	11.6015306275999	11.5724551272876	11.6656623503988	11.4384949840824	11.3079348820149	11.1413065789465	11.5720288269804	11.3097567178259	11.3773043010013	11.4136488982112	11.3111364066357	11.4811709086441	11.3330583819643	11.2467819985863	11.5347445217273	11.3378201533244
AK5	7.75223632547027	7.65161919812617	6.67676948243213	6.94028045696634	6.93225981288539	8.43802663722688	7.54570819001926	7.44525504797778	7.70655301342313	7.65219808519453	8.22859496404068	7.35322527830182	7.36247071273352	8.0583899565269	7.4152118832287	7.94901032536812	7.2328328724259	7.55157853954665	7.10166161208176	7.01038072675707	7.11078145853715	6.86576591466645	7.66767568966374	7.45277380876796	7.40104938004437	7.02425180670581	7.36868065239246	7.65094401341033	7.17281254318168	7.40705602762154	6.98444063551429	7.58316847120432	7.01018575379849
AK6	10.1691345768488	10.3638848266011	10.3356910681309	10.320195177429	10.2212977572883	10.3726973425658	10.4176605333397	10.2496961491859	10.2575211970782	10.671288335996	10.2257747914256	10.4645471618966	10.2924934240304	10.1831842178233	9.98217329250048	10.2595553278241	10.1369059836497	10.5019314904172	10.1206024815243	10.1551241896586	10.1012164208578	10.141318499168	10.2085264186944	10.2990576271084	10.343432561705	10.1679078880647	10.1873078011236	10.1977910918304	10.2257747914256	9.95864766279848	10.0913701347581	9.82402762766436	8.75700204121795
AK7	4.84668462504949	5.45260987600855	5.06512425761008	4.93586769653103	5.55603519608939	5.71116646592667	5.24124975603924	4.86205924901508	5.57577261182389	5.82822605492071	5.8286278576611	5.03351128992892	5.236848875509	5.81241612432128	7.32117933567394	6.4211284908146	6.67994701020459	5.47196882908243	5.18394716225508	5.52028035085148	6.78933704060493	6.26573182602799	5.51677948043413	5.40856018241976	5.16617375800029	6.38141662141947	6.59083784667738	7.46350025252185	6.77107725136009	6.27273898065224	6.8589621176111	6.78702786632972	5.90694032988381
AK8	5.92573301910049	6.27433419925044	5.8206439734944	5.68803588972637	5.56813782252936	6.81798821954977	6.35431105826498	5.45741733076032	6.05349346352101	6.20536024301955	6.32631046068269	6.17463992008589	6.15331928462592	6.49223800350731	6.72519804779513	6.32420637430829	6.48733836234138	6.02220962598369	6.04333910950096	6.24727340620211	6.54721593316161	6.40163177709213	6.59653806577371	6.24046463436165	6.04832515433434	6.57905386296235	6.47348954895738	7.76857090110997	7.00092374255862	6.98383241337429	7.77437896620603	6.94935435500558	7.35513160092293
AK9	8.20346144091887	8.56509571807156	8.31062690595448	8.09939830169761	9.4799247192136	8.61758964988996	8.5853570093085	7.89014759591123	8.60509027336396	8.56280360628559	8.48061096681292	8.84110168391141	8.60021607225423	8.50833699444421	8.96661700911944	8.51401304914735	8.59847591025792	8.24996833313335	8.170824571825	8.19620212688669	8.68755522532371	8.70955213939843	8.8040279274875	8.45023534673418	8.22625489810025	8.54953447530169	8.36448281309746	8.96723749531134	8.66900233906106	8.94596941417826	9.00540346426674	8.81123558277476	8.57495789436221
AKAP1	10.2391344835201	10.3773958598187	10.4885200733715	10.3497489301397	10.2795155207024	10.2244552318634	10.0721889247	10.2834831331943	10.3636777470965	10.1285277703177	10.2197157498814	10.1578721310705	10.0238823107882	10.3949099409147	10.2830858240244	10.6111508396013	10.4011103857178	10.4185867045387	10.6457357796654	10.4739615894754	10.3426165720757	10.4767014168423	10.079623281781	10.4208153597187	10.1774542653258	10.4372522641692	10.4911343981626	10.7524286442567	10.4036366037123	10.7208393980761	10.4938673725681	10.3497129342841	10.1701826387391
AKAP10	10.667284358338	10.468517298787	10.7140831541642	10.712624432276	10.6800969875114	10.2311589168254	10.4603809934449	10.698192486474	10.6462645643151	10.4016540111895	10.6402446869488	10.368784009229	10.6069242232734	10.8050750869316	10.7840493961288	10.3995439317417	10.4747646807865	10.5846193637317	10.6480823153965	10.5556910235877	10.6434099220033	10.7394258441695	10.8360781005503	10.6541724729451	10.8961758993225	10.6784842029725	10.4428509193198	10.3678108259224	10.6003522802222	10.4506897465888	10.3412324606651	10.2919055511762	9.75446934259149
AKAP11	9.37239865388196	8.92739812708925	9.2519670347185	9.08641193369393	9.42001551272753	8.98618379208417	9.31697226493861	9.48834430662262	9.50771621843272	8.89277411676355	9.36080904543257	9.00843357685564	9.16700922161092	9.36080904543257	9.6800667759426	9.41384085842421	9.6777822938382	9.59722968159635	9.48289520205027	9.54531833370661	9.17129793586007	8.84790880131987	9.03277872402072	9.24900228379306	9.4070846053918	9.16078105843465	9.30695173789788	9.53757293015454	9.87374601702047	9.85042023049633	9.61093964893623	9.76767926912807	9.44958033196602
AKAP12	7.28999208585745	6.97471901695835	7.73720185124166	7.84968415700495	6.00116086419419	7.11959652192589	8.05892742099983	8.56477629711147	8.86145752521045	7.73004068381752	8.11652765465155	7.58316588422719	8.45188029370058	8.31093355232143	8.39744092995778	8.48626544026504	9.06979206981784	9.04859916552434	8.83403253515591	9.16693866652058	8.06967723425364	8.50400843109776	8.97306824927946	8.03359259765132	8.6354344346827	9.11886419667374	7.72685214419649	8.59001901158421	9.23431183277807	8.76614706368503	8.19350207416472	8.51342493284302	8.38832179142341
AKAP13	11.4528923051455	11.7504450778097	11.4111172801984	11.3503927869466	11.8748049828772	11.5357308666523	11.4229918940208	11.2655604941836	11.7441958605893	11.9067065979359	11.6515949291403	11.7823893021553	11.438662674007	11.6030144812474	11.5053938379824	11.4348448287169	11.855822146327	11.5116089905082	11.4628174944029	11.4521499430608	11.3773446667675	11.1798113863492	11.5374250842804	11.3073251910418	11.281840060815	11.437688204824	11.1652884129457	12.0111366997615	12.0463717685765	12.0993379445385	12.0907973839982	12.1350399163094	12.2437713802337
AKAP14	3.99093752399279	3.64734920754003	3.7587667520052	4.07072875985541	3.86286135348069	3.63126705782924	3.69578677472468	3.69285917428933	3.88564922288942	4.04808068842976	3.60246739291727	3.77049832695182	3.79117152424801	3.57178817461268	3.84977908164533	3.91017790022792	3.96499623274151	3.66648197100516	3.90555891162701	3.88129754599501	4.05748877631447	3.99757631381253	4.20680775250833	3.87014358593751	3.70521566966906	4.0115184235404	3.7976432703361	4.23996713394768	3.94136339391952	3.85604273811078	4.39162186230868	4.41113011303556	4.3427672336129
AKAP17A	10.3740693123993	10.5007180868914	10.5106461560623	10.4368896495634	10.7008439659301	10.5081923628374	10.6673618197518	10.0283477930362	10.467773123714	10.5873395296663	10.548323586313	10.7474336174547	10.4896060601761	10.4799666968539	9.93457339137407	9.49219265063979	9.74752817200097	9.83092129152388	9.98569304567312	9.75984334658489	10.0760433591766	9.87737240190498	10.0694075678998	9.79227927542249	9.90937361839352	9.60934628002279	9.99587110790418	10.174710149723	10.1099218055904	9.79046049771702	9.82531851679904	9.71694183981462	8.64602939394813
AKAP3	5.01057364237344	5.03393077645611	5.49174354104972	5.17837133915161	5.17499395169385	5.27445682404322	5.37985119523886	4.78266551238972	4.7917337216903	5.63215469782619	4.94246975767313	5.32402876137282	5.30310811370396	5.09976055721638	5.68388897697348	5.24476925080792	4.71511232602512	5.56498620007026	5.42115681062927	5.00927514278799	5.72090774931872	4.95065933124599	5.197111070786	5.82238301316153	5.32757302606579	5.0535638523399	5.4344793541739	5.72494196841956	5.27858781162476	6.19139963282347	6.50599946505646	5.43124144382328	5.31961572041978
AKAP5	6.96205977020867	6.86002950203523	6.92388672342539	6.99587091310984	6.75637158051712	6.73652612884302	6.64618137515827	7.33472014748309	6.91238850132106	7.13533594458399	6.87693847963743	6.76935818620439	7.09155286602138	6.80537372940316	7.09609316576414	6.99250043512177	6.87927799732691	6.81167980771085	7.07966699034302	6.76045270372363	7.09033915052975	6.76481053380882	7.20445479010216	7.046392208758	7.04800888415428	7.01062220916265	7.0636799017605	7.95294908855634	7.61132523547062	7.81471217629845	7.45823840641564	7.18360707683587	7.17549631424224
AKAP6	5.78662807240431	6.21814599576217	6.08648003405233	6.14609241246656	5.65315772555908	5.67151083527685	5.69907066481468	6.40963719838814	5.80930235829088	5.91966309399352	5.8144748308098	5.91089222092677	5.96598341637422	5.95655854801829	6.46560068106812	6.56703668508978	6.08047547018335	6.29511581024839	6.93422778411638	5.78606529215535	6.32334030937437	6.95757755495016	6.61753583453056	6.48346378300618	6.31249953429816	6.49835629425286	6.38846465984036	5.84029242878421	5.86527868624524	5.79872129620459	5.62620625845869	5.36958943224583	5.66576967209315
AKAP7	8.88334831123541	9.02219359636792	9.18993390566431	8.95535837276634	8.79468246808463	9.07192957466111	9.06175393929927	9.3798330584149	9.53018982760203	9.11681415667132	9.43379462542654	8.79515572265408	9.06038276541963	9.04734017518765	8.84873114682079	9.38152153647981	8.916074868841	9.07691107459283	9.16326405635207	9.31371116477887	8.9964944551496	9.08545571075236	8.4058848523005	9.20731248045167	8.98703904819081	8.83947410563822	9.04259044946413	9.11949627999968	8.89009809882096	8.83482841873752	8.83606966240833	9.05580761587922	8.7628529106658
AKAP8	10.9992770365131	11.0106168656961	11.1033237641895	10.9974908482147	10.9528061565015	11.0815291622088	10.9936445145863	11.0462397630374	11.1960182499982	10.8035204493325	11.0469674406529	10.8611133189435	10.9337892531591	11.0105465693586	10.9716072990384	11.1575875537138	11.1836339418508	11.1208386150887	11.1321956930202	10.9705035465371	11.0500333683461	11.2370656978724	10.9869530365848	11.062862284874	10.9914558793292	11.123257289239	11.0970630186749	11.2030778069466	10.6164829749828	10.5671564522495	10.5410211461209	10.6879157358083	10.1869743810159
AKAP8L	7.55280790746986	7.59228486705131	7.60240072407653	7.43905330478298	7.61451152549837	7.85142459064853	7.59783750638641	7.52726453397817	7.38211383935761	7.60100017534423	7.61258374647945	7.75740831502687	7.5538258505945	7.17416109003893	7.61536277268956	7.51339829300091	7.38184860784563	7.48192077642571	7.37291198771832	7.58552632142188	7.43283191477911	7.95135481179907	7.71316103590926	7.46603852719786	7.7554987680726	7.62531561438137	7.67189472952897	7.43909966603927	7.56983902333704	7.34521784084644	7.68208947624975	7.4813537254208	7.57084095179675
AKAP9	10.647710835106	10.545482996176	10.5415265025772	10.342398882114	10.420392609024	10.5059520006472	10.7206468927668	10.5406703939472	10.7237859095648	10.4207756938932	10.6536728123585	10.2986335132641	10.5452624744137	10.725903988344	10.8378798650727	10.4100459623695	10.7567566514597	10.5772689494086	10.6713221143543	10.5384765477916	10.5777244981108	10.5081961866996	10.5123712521382	10.6196586996807	10.4631503833991	10.4388158306103	10.8438009088377	10.9046413059532	10.7804899424289	10.8328155013713	10.6299077853174	10.3716758528517	10.0815410520024
AKIP1	9.40717368157866	9.37481558383056	9.3257775136111	9.47724198195076	8.89949816319942	9.04611630323247	9.15411187781986	9.77918771623409	9.35478947203103	9.24991748412108	9.42600597676097	9.54240133214915	9.47179866986902	9.39360264100573	9.33555237816732	9.41076810865242	9.33722859518891	9.11883545422909	9.34597154929683	9.38851010775178	9.55066427585906	9.25407241365631	9.48285319375399	9.38691598820628	9.18711117702409	9.33397778366501	9.0923910097164	9.34037269167027	9.39512355140024	9.3484215252982	9.36210333132616	9.29087057615445	9.3672188464711
AKIRIN1	11.2529166083574	10.9724671537711	11.2202482589455	11.4480173909898	10.3683916916119	10.7054996020362	10.9925256881449	11.1445489727904	10.9896118533122	10.1772914934034	10.6724766197609	10.0434137187548	11.0562690275192	10.9808094236285	11.6458837680757	11.6697967584386	11.4507933583392	11.6625952071821	11.8358136515407	11.5583468383817	11.5414841319238	11.6234671995749	11.6354401664145	11.6807982787247	11.8383262221324	11.7947103412571	11.5914158145271	11.0131082379733	11.1733397868764	11.194455252075	11.0295704188069	10.8873140285826	11.5724334158345
AKIRIN2	11.085911527034	10.9210961666534	11.0380187513109	11.3529931189387	10.5841348062757	11.1857398102248	10.7087155458245	11.0228682789493	10.6901705696898	10.9660810564092	10.7893475619396	10.856188593373	11.0907826322792	10.5843004700852	9.94957602033008	10.5321946747918	9.94757399036316	10.8565911205698	10.863005519751	10.8240562638887	10.6365761007264	10.7371896387579	10.8727897765097	10.8664773859121	11.0989733510563	10.6627950072351	10.633336437348	9.75542208359306	10.0661084761567	9.96529898536479	9.73966044671512	9.74207248731314	9.77372389692623
AKNA	9.5369304244055	9.7652896791208	9.57700976018971	9.565045279485	9.3446181835151	9.76614932666499	9.18423696083495	9.19149548456657	9.87993190715888	9.69433874663309	9.33371172085111	9.41268232078069	9.46135094909028	9.70838948757249	8.62772959404314	9.2720260935701	9.6905924661837	9.72604586721686	9.57862588040636	9.25231646710179	8.77023625232145	9.03688830989718	9.50673293775918	9.01941122560441	10.0619015121928	9.34528102305861	9.01023243010442	8.93198454688933	9.00199263887232	8.66287866605308	8.58398765795577	8.92634798395941	9.28561875398705
AKNAD1	5.12702189279993	5.55433413007165	5.7343186787828	5.62762352067998	5.61214894251003	5.60812020381129	5.56442875973267	5.54310083955411	5.58999575653711	5.31980003355981	5.52300416405883	5.79668668951171	5.70339758464507	5.46273907458315	5.96464844628539	5.56921887476951	5.75364943988378	5.43699570437236	5.25698877059515	5.18755770984946	5.80992291719656	5.68748620520455	5.29585537792268	5.63619404692459	4.75453814609915	5.76925532541658	5.54043122999548	5.2556928505446	5.26248339084963	5.25537147724975	5.01387296635491	5.56925704972536	5.3818785123205
AKR1A1	11.5851467822989	11.473755927359	11.6594476636162	11.6608729605167	11.7012354768821	11.6594476636162	11.6744392938031	11.5473711793798	11.7026594411101	11.7665848941801	11.7962501861812	11.6594476636162	11.5019062981853	11.6409504170276	11.6602450297693	11.7415172730113	11.5205254977022	11.3585021328972	11.7873973152014	11.6878617900928	11.8838757929262	11.5947314968332	11.6285017144149	11.6116916724484	11.7019543119505	11.6098003395734	11.8733089796832	11.4015256047437	11.5135839355832	11.6956364061708	11.7697155948885	11.6492649890422	11.8721524630935
AKR1B1	10.7407244039416	10.9204527384441	10.6494716877755	10.8345164466862	10.522515974936	10.3894397545259	10.6544027663022	10.7883210820535	10.5837184923408	11.0789701082775	10.937494259042	11.0843237905837	10.8410336092074	10.4415115199228	10.0201584190993	10.4611481911762	10.6684915486158	10.4090860967693	10.6358793190362	10.5720554817134	10.5876618370597	10.8428011611151	10.7798667634591	10.5105723355575	10.4235572928232	10.6219875969708	10.4865436415687	10.5663994961884	10.743677518173	10.6019228683669	10.8095421956774	10.6388810456203	10.7016013713811
AKR1B10	12.6492121734446	12.2925200817217	12.6979543202433	12.8324812304779	12.3754393145877	12.3990039887622	12.2451761231315	12.884243082647	11.7863960760463	12.5113358851175	11.9889058792917	12.3709903157935	12.3857147705736	12.3115039685778	11.7923500354841	12.2286176456916	10.7795186043264	12.1041909778613	12.3895165959051	12.361295231787	12.3097013873186	11.7874189670746	12.5249725079208	12.5710812218455	12.3648036686869	12.3098469028787	12.1851829543441	7.5006627508824	7.37492183610583	7.46560124326115	8.78152633644713	6.56515781824466	6.33478722000516
AKR1C1	12.3587629283354	12.2837472643101	11.4942296031181	12.0411916986496	11.7745620983711	11.4591504390457	12.3222521691997	12.0041107117936	12.3035578440067	12.1409402998241	12.5134361330474	12.2128052194465	12.0885470488359	12.1693739420115	12.0578643566976	12.0763796454289	12.4102572213969	11.9784892370846	12.0090389674971	12.1680829843439	12.4137314327289	12.3383071631493	12.3623391440108	12.270615950459	11.9596276983439	12.5739950234562	12.3140751268572	12.707299828617	12.2247044999023	12.501102606887	12.5863766005683	12.5536343940766	12.0231612214085
AKR1C3	9.99529569891283	10.3320709079283	9.53471014726992	10.2846754626684	9.31359698708075	9.33148262977626	10.3960633701064	10.5297963563103	10.8187412334558	10.2296790160167	10.8908923370548	10.1593334711669	10.2296366913595	10.363435525247	10.426246578609	10.3912484413103	10.8466789538177	10.0950477105028	10.3058485586288	10.7739947937207	10.9727288785286	10.9577388818601	10.9796779878405	10.5024793015994	10.4946727524741	10.9766508611428	10.7024424865885	11.279675945313	10.6924489865726	10.9334378640592	11.1525649818149	11.4216206895843	10.7410514437985
AKR1E2	5.23070189182694	5.09208932368864	5.38504634235	5.38670512371297	5.54970821984136	4.03059065701853	4.70545534120228	5.61554777419637	5.32102566789917	5.1690048586689	6.11141395386299	5.32920830593203	4.84902147774166	5.44482638658782	4.92737455486008	5.8544626693564	6.29045319877462	5.11721177326004	5.52906363560529	5.61386815729391	5.40784455291737	4.86554509413925	5.01561028166574	5.20025929539283	5.74894985580098	5.97375598956696	5.69304104734764	6.19672408273579	5.15123370543138	5.18688947767113	4.85719287175188	5.223067209838	4.97105833743773
AKR7A2	10.2035030409992	10.1980318664676	10.0366221506159	10.0937464094085	10.1759814844419	10.5007860779933	10.3528532701338	10.0899891985992	10.287770617548	10.638730285443	10.3636340014525	10.6291662060495	10.1843275354822	10.1284993114757	10.3143871203706	10.1781534797031	9.96326326911724	9.96411169591058	9.9516509379588	10.1534895419874	10.3454948384406	10.0249311509052	10.3461997432615	10.0848564642813	10.0469736597284	10.1514381506291	10.0646873126651	10.3364746962761	10.2979458364139	10.2719555824136	10.4882487797411	10.6235727457354	10.855885348085
AKR7A3	6.31146784380609	6.50422179281487	6.62976632857277	6.56919326379165	6.25702921676394	6.720723525039	6.64112786654283	6.51705376389456	6.6813355875017	6.51619632301738	6.73693605201315	6.61378518874185	6.5732361794004	6.51727849521616	6.8000372622398	6.61378518874185	6.44621190365819	6.4943236111406	6.52053005511059	6.62051696368846	6.87406398848584	6.7831893073192	6.61378518874185	6.55216933181847	6.53999791082246	6.81119883962736	6.83134635274179	6.75683698007836	6.64397138405326	6.61378518874185	6.56228420441244	6.77345741572307	6.78212573677995
AKT1	9.4476645416038	9.48074378123293	9.59520122364192	9.88116318627135	9.34597657881002	9.10536634165648	9.21861127823777	9.75642231852592	9.25349329597959	9.15273345751241	9.59716701925997	8.96452799237377	9.5347733978186	9.63517214078855	9.40854973535741	9.84621371893317	9.56431262430212	9.4971492944905	9.6196381723145	9.65246344021615	9.77446966156756	9.98174636672271	9.83645527382396	9.739330542243	9.62720889216522	9.83434272346126	9.74735699396263	9.49063196379389	9.46217741721878	9.71966898190307	9.62504060861483	9.7172205518539	9.90576478838374
AKT1S1	7.70237132151302	7.71376338083974	7.91164786506927	7.79479547826012	7.32736290459811	8.13151862249162	7.36365374777493	7.61241593479954	7.59871256329139	7.30809914433803	7.53936830407478	7.67305365716241	7.59932762745407	7.28224930500701	7.32808319682346	7.57764120455405	7.18336549036646	7.46971838460001	7.43315338290128	7.60034474595541	7.71384237918286	7.77915780915914	7.6146834718577	7.70169907577384	7.84211271116938	7.71278147191507	7.76051556370999	7.2198131251315	6.84292457160126	6.59594907860563	7.24156516396974	7.16358572230111	7.74573602626377
AKT2	9.43611216846954	9.7312868618197	9.51253094523202	9.5107298835537	9.97679490809295	9.54101560613642	9.56740009007945	9.35861190218032	9.69449207127687	9.49990344931541	9.76457773623889	9.61026325940277	9.66328386016724	9.73415530257954	9.60620485979855	9.65620424757911	9.97762192431461	9.50809054258063	9.63075691676702	9.53008446060315	9.57227988135739	9.76416444243382	9.78860531548436	9.62400485305048	9.65189676230168	9.65939488242822	9.6260368526832	9.77132022358538	9.45610247539549	9.56929673990246	9.37226672577657	9.34747714019972	9.04213073621396
AKT3	10.5168228368492	10.7002472160879	10.06181247936	10.1390512250977	10.5190678223134	9.96110304281725	10.5169513487076	10.2097235047759	10.6636938351123	10.74913248324	10.5043202788371	10.8547256422082	10.796325450408	10.7577726863728	10.4655343528912	10.8808895564743	11.1921510836781	10.6219625558009	10.8750727829859	11.0487536969462	10.477231048037	10.6471954185291	10.3549472674695	10.9540955597558	10.3105877275001	10.682517397626	10.3027104123238	11.6627589929428	11.2885668424733	10.6749059895054	10.6726837627351	11.0667503869527	10.573824234518
AKTIP	10.3341205557396	10.511635435649	10.3967600168818	10.1683831127315	10.3177335668375	10.5214698804404	10.5212264956698	10.1072876973087	10.6757123477837	10.3061859700783	10.5866057944959	10.3271937624677	10.494017171642	10.3048380812441	10.5470235901706	10.3772574664044	10.6518469300375	10.4128370054098	10.5560922131887	10.4424419954853	10.2422244285689	10.6363618488705	10.262489713941	10.4356668369114	10.4178603886172	10.4053513561823	10.4165585201162	10.6952145142881	10.1417560292783	10.3895209222597	10.6487892565729	10.2629028205403	9.68306952974269
ALAD	9.3206961712256	9.41764855696597	9.07840346726504	9.14788061840157	9.82843854558546	9.23786199319348	9.90198945463034	9.55557249140254	9.57549944711516	9.6010957378861	9.6373893692131	9.37095416230695	9.46858549587663	9.56029970781027	9.83113719214478	9.58886329141506	9.50468111188294	9.14167923881778	9.36113519163728	9.48132502080758	9.72083173590103	9.34237600703312	9.34447530872334	9.23664075810184	9.19403519099665	9.4846123919679	9.39893903763269	10.0127639838373	9.93560588455107	9.61861506022432	10.0560402153926	9.83046700579921	9.57441841281934
ALAS1	9.77721729572294	9.70603520025072	9.74539054501185	10.0053980580643	9.49869290108259	10.3338279669987	10.2380632794875	10.082570496557	9.81534868293338	9.83848559876406	9.75211172307985	10.1089992330167	10.2255368524347	9.57848355883651	9.40525167889749	9.59890923868122	9.08274854702066	9.72533142107804	9.90483634293516	9.86353316356534	9.60025040314298	9.45709398116262	9.56154717920198	9.75913972664046	9.95878496336739	9.55800460971798	10.003235163501	8.95729817686871	8.7966457570527	8.94596941417826	9.06260873055382	9.003655626165	8.71501767500004
ALB	3.83060962367587	4.16381284205491	4.00845872168757	4.02974836564599	3.94352213365216	3.9681832480563	4.03556068218398	3.67499286504026	3.74158609925722	3.8672502838477	3.78791606564487	3.95055333161593	3.96927989224099	3.80018153977506	3.76938794948526	3.52220638347529	3.56240961875972	4.05674819595906	3.74201683091501	3.50898753181307	3.64461178623282	3.84660840335675	4.34500225924599	3.91290349112175	3.62192116346376	3.71879827032047	4.02741209058823	3.9517491708118	3.64163302631371	4.00517933302848	4.09157318004632	3.79003139091879	4.50680208829255
ALCAM	11.0983589566399	11.3780647023984	10.9907537944481	10.819855300457	10.9511225900069	11.3618572189025	11.4283958543539	10.1444881598279	11.446264781727	11.379582303206	11.3441017522504	11.2736952501013	11.0234487481727	11.2846443460421	10.9645443014588	11.2814897582096	11.5290223934811	10.9046083154772	11.3105126060388	11.0641186563427	10.6377755471393	11.2310925654312	11.2803831130331	11.1591301764715	11.2086483866672	11.394152931146	11.2549199489868	11.6698672226693	11.6355934721386	11.8873409910003	11.6042442755067	11.5315608465062	10.4865313668597
ALDH16A1	7.49528022873582	7.70502078591003	7.49159268859433	7.63640699612592	7.60312321145418	8.00663259016609	7.62067190008839	7.61730358996022	7.65062016322992	7.82927191977	7.62247959832517	7.95347259055337	7.54508471976634	7.58585039949527	7.06211256137444	7.3854976298316	7.31366454417419	7.33014915532922	7.22476917946348	7.499103678378	7.50945782998474	7.59998638431038	7.58266728298213	7.49353475523597	7.34090395392626	7.47009229765465	7.50307634544828	7.46701506258597	7.36931081117239	7.40742663326	7.26954223716122	7.12603989919024	7.14941701721926
ALDH18A1	9.70449571726993	9.66727860851881	10.1137369908429	9.96747272586524	9.93928120997029	9.91276800217429	9.8734158936873	9.98409523706933	9.81743275099923	9.95538036849434	9.85857517085462	9.79760886291251	9.79760886291251	9.93588487261195	9.46912135788802	9.77822670578919	9.66195707059565	9.6757653747594	9.73100014998418	9.79794481585683	9.56679571243412	9.7022207885763	9.5459921468948	9.68819383953546	9.58931901525051	9.55347808561932	9.762287618438	9.93822636331916	9.91831791985757	9.87178854579679	10.01187632855	10.0938201602923	10.088705052486
ALDH1A1	10.170557979484	10.041504302087	10.0487092990181	10.5022398836993	10.4087134022194	9.29358058212231	9.95070214267405	10.1769720615229	10.2465634517069	10.6704933814471	9.98070640988528	9.68904539874575	10.3903618561856	9.87743977663197	10.3465545273878	10.5396704390948	10.7452957796455	10.1630849333063	9.90863284191244	10.5250651318518	11.0486667021223	10.4837784704354	10.5564616820256	10.1576596725846	10.0611863167934	11.0058927039759	10.3388612241452	10.7043554796207	10.8680326494193	10.8048413085623	10.1866555631451	9.7522120266161	9.77854205438294
ALDH1A2	5.78881661174797	5.551312687105	5.32198749851011	5.24683639836952	5.15806588475032	5.36608722830059	5.35754111803305	5.20886702580087	5.4392145616564	5.48206843837797	5.46315316432535	5.26909196793586	5.35061845339403	5.15777752547689	5.28680344815195	5.77262599008248	5.50151680003473	5.62162813903472	5.4160081173792	5.49854689407301	5.31743157279333	5.46863834641548	5.54945881160463	5.3995615763224	5.39004434419909	5.72117028199728	5.50411307878816	5.42257981331997	5.71625652920067	5.72567002676763	5.99616123931171	5.51793530463578	5.44718552479879
ALDH1A3	11.6512417491518	10.9556080077351	11.6093740004046	11.8929146079607	11.206740288166	11.4872598599656	11.2092409587167	12.3976324486761	10.6074077713925	11.0650281126582	10.9441669337632	10.9685414100865	11.2528028486762	11.1008400653769	8.94358948302695	11.3942761657826	10.5231142496375	11.0607277531865	11.1460572887358	11.6668974667431	10.4316219442983	10.5341168226387	11.2139450210891	11.5933167914066	12.0403847230984	11.1667303530368	10.7270511162434	8.95563512490983	9.38505257655147	9.37007098418505	8.64854038768465	9.20793335778404	8.60349766602041
ALDH1B1	9.06924431363035	9.08409679063869	8.92957770132042	8.97330007060416	9.21317427108299	8.76535699656906	9.01306303380531	9.47504254975753	9.2113375899445	8.93377361146451	9.25783255076026	9.38958675263097	9.14926109204767	9.23991468918914	9.07373001022943	9.56129355994408	9.41908660641645	9.06466467862856	9.14312102455628	9.21046968157789	8.70541338097627	8.64053281684195	8.94437291667062	9.17584520926499	8.92418563360527	9.2866756559998	8.98171785910782	9.41613225911445	9.5054742742164	10.0780130566208	10.23734974792	9.64620869032339	9.77852618463122
ALDH1L1	6.09683478284897	5.9252612379931	5.61197672952141	5.72286170126807	5.93436090694571	5.8962330320232	6.33354992668296	5.83445284323784	5.6796503063622	5.44174140912769	5.71513535393951	5.83248441740525	5.8638357392916	5.62145356820309	5.84799595583746	5.60789606243654	5.91627989499045	6.09479338721214	5.70206344727976	6.19844584079832	5.71606162463461	5.6969781279944	5.85288142765993	5.79171154545774	5.60838861858269	6.12725634408024	6.01458275702796	6.30355353303327	5.89726450744581	6.83068223233943	6.5051421299053	6.32911065386404	6.33029080639927
ALDH1L2	7.04467451601909	6.74474025962248	6.01956340213883	6.91332104394058	5.8433757346958	5.77437658564274	6.39175934864446	7.49180676450331	6.3502018154987	6.99172793629512	7.49180676450331	5.95598458517611	6.70840900849028	7.41191732910647	7.62125193900026	7.79209797546857	7.07372054062433	7.0753920759974	7.06992950168922	8.01595188958282	6.92024800478854	7.22350704196707	7.45444964901707	7.26969017544141	6.62020173900565	7.77636880917438	6.7903667129305	6.298045756246	7.15824926267576	6.28843656339934	6.60489530691279	7.99048198534876	7.28543064402353
ALDH2	12.7770858666359	12.7549396904299	12.7367950527414	12.6187780795982	12.9690186635433	12.8843111840519	12.9318722678701	12.4576859359129	12.7289765784159	12.8102541231658	12.7141475640651	12.6072527396324	12.6699103528075	12.7550238675521	12.5936998219927	12.4519866081729	12.7157561545433	12.6858089447431	12.7192358363547	12.5311510775412	12.7365956707869	12.5904737861517	12.4920119161628	12.4625433574224	12.5006552952184	12.8470823538531	12.8230563255771	12.9170705021247	12.4990649907426	12.6926341236216	12.7755424485174	12.5877550134233	12.3782333751265
ALDH3A1	9.74541813475385	10.088865633273	9.03858305222087	9.30483949985014	9.42588058991102	10.5146666906874	9.08096624846428	10.0089135951419	9.38895978452262	9.0865703906255	8.74574283077472	9.83621609104859	9.60413664394845	9.25155699525718	9.23280050902539	9.75279691940707	9.28365506215641	10.0788201626455	9.77547103749171	9.74106740210576	10.2161699837747	10.6095888070838	9.27317578112682	9.72121047510431	10.1751483721185	10.0402917891707	10.7594198634385	8.61300716694438	9.80778369349142	9.09438132636931	10.3354603514592	9.64598193803082	10.0184217773525
ALDH3A2	11.903834365843	11.9651148293611	11.8414990415741	11.801041938884	12.5772396165657	12.1651485891546	12.1224035114459	11.7371666882421	12.2574119213118	12.3125596547223	12.1665519384807	11.9461038844509	11.5482347959748	11.9981835397101	12.6454190392084	12.1162566760518	12.1595744508772	11.8396661431377	12.0526715742247	12.1893042712711	12.3747903975715	12.050838102532	11.9993377357674	11.7286837835749	12.2289776443219	12.1623621030965	12.4955782477731	12.5544482405754	12.834557909241	12.6955973974909	12.6879128955107	12.8282747184484	12.8352586458619
ALDH3B1	6.80979497037766	6.84352437820303	6.8555584722641	6.8167878068349	6.69271410074048	6.95214837594924	7.13824768001532	6.80019704757726	7.37176379837209	7.36267567684389	7.8501958570967	7.00202306207634	7.02522439446799	7.01232405321675	6.97151620656515	6.95838399285913	7.39480269514388	6.73709100032926	7.00096787550244	6.8889011127086	6.97551899776548	6.99888753803405	7.93716030549987	7.14162286945826	7.14779486660198	7.44023185200654	6.59083784667738	7.27622243545076	7.36129725840447	7.24424279493434	7.21326712629224	6.99406119421532	7.57008540166017
ALDH3B2	12.5361549582016	12.590557751138	12.4935262935314	12.3816575005378	12.3513276326755	12.8284633835205	12.8185178202761	12.4872243970737	12.568872546643	12.6851681537423	12.6728128473567	12.6583159370663	12.6484675680264	12.4338412805555	12.5646465170615	12.289771158515	12.4085700492998	12.5469496602617	12.4113980607635	12.3927087679726	12.3972432127577	12.2686682597897	12.1625336906992	12.2509167978897	12.4112157312186	12.3890807328001	12.6958266127622	12.411864990145	12.1774703702041	12.4837497595148	12.5692380077964	12.3467638282077	12.4681056487763
ALDH4A1	9.12886679875905	9.22629172303031	9.15628140484527	9.08405821384784	9.28918890554317	9.42708724750816	9.1318785837622	9.20611899500592	8.96828368169756	9.61414808750826	9.23593089653516	9.66298466934818	8.9863530043775	9.0343565937781	8.78579833395938	8.4421321474941	8.38975020971731	8.4362978009723	8.5878154028026	8.81964645920382	9.03547839523151	8.63266996078402	8.87856786651858	8.64863521224881	8.50881861701594	8.67277201564415	8.83475488879239	8.31260816525821	8.25279746665339	8.46536244928396	8.73249409642899	8.11972828309354	8.68160343740921
ALDH5A1	10.641808048501	10.4303511899656	10.5942157716999	10.5098028277217	10.9371715554202	10.8376501007065	10.5924933900096	10.0707511900673	10.6590184079665	10.3439669438114	10.6537584536934	10.4408934672923	10.4418603099283	10.0719921177991	11.039575737714	10.4905327522083	10.3441166479772	10.9874993363354	11.0189597079985	10.9058183750721	10.5675044634433	10.8569660765349	9.66393736614676	10.3838893862382	10.8392548428885	10.8105119964218	10.7587097744047	10.1633060645976	9.97123557551111	9.9994841753542	9.84918841012492	9.81778252310695	9.42464523616725
ALDH6A1	10.2164974394044	9.71896052716687	9.67509487513855	9.76733372033471	10.1309387040799	9.61286447285282	10.20201840096	9.97624774456296	9.99174585569821	10.013531114126	9.83730665504841	9.52836104320233	9.66882740429378	10.0749899400388	10.9770832575194	10.8337147209658	10.8027112766234	10.6398024120405	10.438474848702	10.9896527413923	10.560084232942	10.0269178701049	10.2470651048668	10.3863562844854	10.3134420024722	10.7312642672719	10.5151883788507	10.6633197205398	11.1871572971299	11.1036097411418	10.8155877497703	11.0415087958841	11.2517238470598
ALDH7A1	11.9456109602735	11.7955649329738	11.7182465129847	11.7739010092564	11.9985201779404	11.672625272769	11.6561348591465	11.9723120204712	11.6176602473023	11.6431206035767	11.3349826097318	11.9334930594334	11.8390722928639	11.6868041942968	11.2959318626732	11.462257995124	11.1694593313788	11.2243275309471	11.6026807560721	11.4746560450398	11.9340324408123	11.683578541594	11.4867876106542	11.6200877723544	11.3265057106278	11.2656687392754	11.4233734791762	10.9158324902924	10.6527330248769	10.2266649879101	10.5298535209214	10.5936157125923	10.1756470001014
ALDH8A1	4.61891655124133	5.19548958804215	4.54166005765904	4.5871421693799	4.4936689705844	5.71542509028034	4.04993688677034	4.94980832058388	3.59164750934318	3.6295496671055	3.45443133550294	5.66012365806673	5.63512401365601	5.47634847267585	5.32631014854867	3.71705551297996	4.95902050080917	5.49382094166112	5.71773605582298	4.87662279311844	5.06411669903355	4.30192375976122	4.8759126447837	5.15656034553315	4.5537900583851	4.30026411375031	3.448193571748	4.67278678757361	5.75922869486204	4.72189399540979	3.76089841731194	5.25380229103629	4.46093024134245
ALDH9A1	11.1176322551483	11.1292393892143	10.8740494764583	10.9606527944732	11.2771632722569	11.3645633771114	11.0485616745263	11.2291045865382	11.3037163002056	11.1356270212598	11.224950436789	11.1624090279942	11.0288136039435	11.1148284791699	11.1607879742291	11.1266444066441	10.9318855403331	11.0389296035203	11.0051091004487	11.0826280604536	10.917223722269	10.5600223439226	10.7428270395784	10.8974915731572	10.9247139956555	10.9537096675065	10.9771085817231	11.2073369194824	11.2044626644629	11.3912874019003	11.3788389630031	11.4609888237817	11.3678372162778
ALDOA	12.7369699422649	12.7930762346985	12.7252099882329	12.7437816690493	12.5884869611403	12.8099261167241	12.7560038616001	12.7598378597216	12.7094639268562	12.7001463143358	12.7186095917887	12.8950584215688	12.8400540301513	12.6401841860462	12.2869208637297	12.6062098047643	12.3419669224959	12.6816006503398	12.6933582139342	12.5867746501729	12.162680955224	12.7625177194192	12.6313710515313	12.6182207346681	12.685418775988	12.7141594446626	12.771494652014	12.5523753574007	12.4572607175878	12.6596004493356	12.6265036276594	12.5594417529532	12.5435648944731
ALDOB	4.95264558968665	5.65946606464714	5.25155580590862	5.1399934362886	5.7283899317472	4.78574509964792	5.05618507693222	4.85533804257105	4.54659502693053	5.11881141782351	5.15180870292117	4.84857221374977	5.26675831677608	5.06122539396359	5.41484327210115	5.10413169025418	5.0093319012103	5.78821384247429	5.17748676661756	4.96536273710417	5.40759686533811	5.40563374810371	4.90725218790228	5.52542481426137	5.10314816102077	5.20554086082249	5.76356619574345	4.88699175225758	5.17748676661756	5.50904131074561	5.4330811040058	5.04634052790131	5.32635977353538
ALDOC	9.15692204762827	9.46187109710862	8.95566781990051	8.35768557200065	8.90276582558521	10.0403361502113	9.28672771788677	8.76357778577951	9.7477240270256	9.321338855116	9.78548730730489	9.44689079901424	9.46338319209754	9.65252072765489	9.79937621430446	9.38682108347071	9.89381403031326	9.81247856083733	9.37938020564693	9.51839095914184	9.93299659605239	9.77543454202524	9.85094813719307	9.44532628636651	9.06760542054782	9.8935094312467	9.85510102003941	10.6728787360422	10.1046270147257	10.408836324085	10.7342515345142	10.2232696501682	10.2507570142359
ALG1	6.71376024862944	6.9013891060331	7.12695087740658	7.07953148993204	6.41118587773225	7.24381122973593	7.01317693284251	6.66721087410922	6.97638158017121	7.05458151988522	6.99435390594555	7.12995130226424	6.95558562084871	6.95802206679181	6.57808235451212	6.87675674360736	6.62592766753708	6.62257607264549	6.72144286433496	6.49082521143446	7.01253048869934	7.15612576076495	6.89935619550759	6.95255223449589	6.85950595364457	6.64810476093803	6.83486211129343	6.71847338098563	6.69619953693422	6.23808228537501	6.82742261508292	6.68136744991528	6.94744820740174
ALG10	8.31317864858634	7.47861719333382	8.11464294775508	8.55500708954082	7.44920018073966	7.25955758594465	7.89308421726315	8.48877180544865	7.91051607597337	7.37528378957208	7.92157142517221	7.35802225976438	7.78674442514938	8.02786938061526	8.18078005267234	8.39298872103226	7.85583342558396	7.91051607597337	8.14016310180401	8.29356610755591	8.45323258662047	8.11081736264526	7.82427335674862	8.29060426029941	8.08874601228533	8.03029605362596	7.81625793232833	6.89002609064667	7.1720267689717	6.79733404839024	6.96677227076751	7.27137251558165	6.94336419123415
ALG12	7.25765296147377	7.3505727159354	7.34909433501143	7.36950457760501	7.42074883866272	7.49191426802663	7.40214126777181	7.26088117259646	7.05797941429816	7.55884457555013	7.16352186104361	7.42039455696986	7.3662279214638	7.14701241330133	7.11425978334284	7.20977252253404	7.20946806656131	7.38997095172875	7.14719158633281	7.11052295983075	7.20217610388422	7.42584819720973	7.30521544758288	7.26114435591483	7.25266947035894	7.28032872056196	7.52742296403543	7.07482311172404	6.9541312242436	7.41693393357852	7.39114976315727	7.06520181686554	7.32750232008926
ALG13	9.8974296587612	10.0085993634983	10.2207123011344	9.91036851352032	10.256719182336	9.93503166958977	10.3864807221324	9.96114553067032	10.2129314031883	10.1098802284508	10.0279540364534	10.2150879974511	10.0714848827621	10.2224666488545	10.5521272936398	9.96735412825795	10.3588541460002	9.96110674691676	10.0266852782889	9.84802669302193	9.95447775422664	9.61089382470294	10.089002209248	10.0593733902622	9.67928685432751	9.47596601781373	9.75401531877993	9.76542583222903	9.52452045900126	9.60341645642685	9.18239700871847	9.47274122324128	7.65823876884431
ALG14	9.23557041955155	9.1730849312376	9.36017785737814	9.32968515525339	8.67561186859085	9.37824452818534	9.41745123598229	9.07578247952228	9.23774366675338	9.00570610712735	9.38433094992347	9.09471902495062	9.20828667783775	9.19676439168854	8.75452624693769	9.35156822449116	9.02908758700487	9.25028481177662	9.43711376692008	9.32082980251005	9.3844328423887	9.78308532852197	9.32900938486526	9.29461573115881	9.52123243548868	9.42378312359386	9.32539338962128	8.96574234256982	8.65352977404782	8.97938619441637	9.09184746045417	8.78804378758405	8.61391589500477
ALG2	10.8284735987913	10.9148840466222	10.9249708288506	10.934854420127	10.9477653973186	10.9670752402129	10.9798018750381	10.738295168724	10.8799663564645	11.0375580400805	10.7584832125899	11.0546345002901	10.9722640568787	10.7828994467555	10.6663073170724	10.6597272964834	10.6508976129048	10.801934380173	10.6882306718514	10.7009410316069	10.5483516361711	10.4839070774468	10.6536817699366	10.6920558311949	10.8918394303718	10.6642532289154	10.6185740384367	10.6201565738037	10.7985426824746	10.5539312884146	10.8887009451799	10.8248889931019	10.837817857892
ALG3	8.91056334274187	9.20629020472965	9.50407477051835	9.31672204104635	8.85618290583141	9.39317298379444	9.17967758480113	9.1006964148961	9.16341401904928	9.1006964148961	9.30970663215356	9.50516828597082	9.16219776563233	8.95083668320673	8.72926227286444	9.28631748638803	8.95706922737918	8.77856779557919	9.12195030125015	8.97725798524443	9.11435834631175	9.29331741875349	8.83574629080651	8.96987923151058	9.25849958803011	9.25748419801512	9.2878875817567	9.09563977967117	8.69775863242486	8.63268469974591	9.16512991112171	8.77571513530647	8.92713754853605
ALG5	11.1015188814411	10.9890927391379	11.2316116928033	11.2253180216021	10.7806926689667	11.0060836852956	11.038228754644	11.2076803882173	11.0946209501755	10.934023995381	11.0533407256965	10.8726498831675	11.0981277807178	11.0455290872039	10.7467167578609	11.1091663813794	10.8690202073489	11.0919891278624	11.2499543194726	11.1253533505085	11.1195105737673	11.0166379613279	10.9820839873876	11.0610414184977	11.1925888174865	11.1377421806188	11.1381998542807	10.8402993754452	10.8522200199448	10.9102549600929	10.8425290342488	10.8618776245269	10.5562946589383
ALG6	10.4350501359847	10.0989327732123	10.4821868626997	10.418565174503	10.2217175607437	10.1154501083888	10.3621057256309	10.2613227257862	10.4170045972677	10.1547699507012	10.2557254173218	10.1465609237298	10.2252367753292	10.2108531374173	10.5793153705365	10.4347178422627	10.395262040084	10.2928686898958	10.3833773978412	10.313479882898	10.3314234811933	10.373375794585	10.0297403602119	10.2029898980987	10.4331202534582	10.1502076697379	10.4097421780949	9.86251041157697	9.75112509188515	9.90058473009062	10.0361053740891	9.69726620715937	9.15619913136449
ALG8	9.60327922892072	9.70670457120823	10.0911212679368	9.93024942274161	9.85175878819217	9.66945775883925	9.95254027754357	9.79043572401341	9.94267679628399	9.83879596546585	9.86602452348003	9.82014958691179	9.72497058191739	9.66121100589287	9.48271189737497	9.76905647121412	9.52355406839824	9.51303757504338	9.48846531707014	9.4352298301824	9.44095741913344	9.46705016752311	9.39358456717467	9.54726105234275	9.64350988278581	9.57889050472496	9.6677867211912	9.42054068313074	8.96201330760989	9.36192689899046	9.50081699575589	9.32884123561639	8.94915711885924
ALG9	10.1173057492596	10.1398507019104	10.0443477962893	10.1033183930424	10.1039102032447	10.2789060701683	10.2463979027083	10.0867755263017	10.1862472280433	10.2655173830745	10.3810399480898	10.2246075804135	10.2651751932945	10.1263454635993	10.2331449428954	10.2306724171295	10.2167243260015	10.2752701663059	10.0870300150414	10.0332322615696	10.4825992522064	10.5663327811962	10.2055768733357	10.2650086171248	10.0113048604389	10.1619307251244	10.1209811642441	10.223092803836	9.90465893195167	9.89718471774494	10.1412376906132	9.75178898115907	9.20177753889813
ALK	6.9185725131884	6.78109708313541	6.88409207392488	6.58044830046647	7.24998487151875	6.68230286990937	6.6637965322477	6.51801551373134	6.97048107190388	7.08647496468458	6.52080357573795	7.02133432582491	6.74037550349572	7.05480443291407	6.86339903958815	6.86099388763404	6.87048365454333	6.47798586630713	7.42830369149767	6.44340970672982	7.00423879019143	6.61330862822873	6.57607731628985	6.40633236921941	6.62156297256284	6.8136001608001	6.87100217588774	7.20825779279546	7.5243985127866	7.44580900379911	7.22332518284453	7.3909832365603	7.20653959799829
ALKAL2	6.58108197738485	6.71680879172894	6.16583169515399	6.032491763218	6.00694561843413	6.53608139896574	6.38414865006122	6.20573462489657	6.06752997497974	5.40873844173606	6.02315860905052	5.376627420064	7.39749389575394	7.92202533793353	6.29970261948606	8.59419970869547	7.52358226318228	7.58887216592632	7.46623613334348	5.73473951689755	7.37949072236602	7.46761321709384	6.75858131147278	5.98644157864767	7.91018339192125	7.05238123341119	6.95737057462924	7.8066209750464	7.12129020911609	7.31374297670586	6.79152975449027	6.64400996969918	7.15593175242007
ALKBH1	8.59308046300258	8.70926836160639	8.76003218045651	8.67566121366344	8.70594540285203	8.7818107545466	8.90342176781778	8.75060948578122	8.95171987968785	8.70839672079885	8.73593539227336	8.61839265134964	8.70269877412974	8.76620855239179	8.50918301887173	8.33574682035811	8.22972955066074	8.68250367047247	8.60973106343867	8.40819298296754	8.47903648880762	8.48059967601627	8.30685113267901	8.51406182614602	8.7713357805736	8.60922664486268	8.438191717772	8.85285279128155	8.74487430543484	8.60698590026939	8.42371159055964	8.5674287584441	8.55222035755425
ALKBH2	8.18819066648549	8.64745056825215	8.66158926257664	8.38725770321739	8.53585595796987	8.75737670631067	8.40207429429406	8.2698956736561	8.31739070558587	8.3230107920257	8.31201151105947	8.58379414436306	8.52829757236015	8.46784362346774	8.0460281972632	8.34922927572962	8.09363182886496	8.43967779030707	8.4611649472763	8.35760790484234	8.50886671643908	8.86429379761767	8.11600083170061	8.51592131436833	8.3348410873669	8.65734999341462	9.03248177535018	8.34359504219411	7.79519189105672	7.8607945651571	8.11749692545647	7.79259817378294	7.69648711577128
ALKBH3	10.3706231312792	10.6900667005259	10.6269502273924	10.4512484869133	10.0374734916539	10.7652842882481	10.6307023532407	10.300495568879	10.7408132284227	10.7377929116635	10.7203710402032	10.8392420098676	10.5933492957869	10.4922416989296	10.2453478454553	10.4635376224207	10.2695782385902	10.4288495514918	10.3141683553803	10.3495585324674	10.6608907582115	10.6762855116534	10.4163168834068	10.3795531881669	10.3047270703649	10.4853392396768	10.5972072685938	10.8216152338249	10.0452872623154	10.1405365289558	10.4980996083286	10.2089619784285	9.33768460063132
ALKBH4	6.66009097739533	6.77672190307587	6.49015783200647	6.39958389370529	6.94165064483434	7.15740769396477	6.77748641360852	6.65568588456248	6.92777038972389	6.85609055152659	6.81905251875737	6.8686231632753	6.71193981392443	6.46682875141071	6.61650970607694	6.5673924053861	6.52074501731258	6.34440284451516	6.53634155593518	6.53079649608178	6.83022159619414	6.68113926539516	6.43917795212003	6.63797207601989	6.40956374375676	6.90603612627161	6.67667426709038	6.78371376518087	7.05300976766774	6.82689383294571	7.13318066094291	7.1644584041977	7.24596203413478
ALKBH5	11.6819680359568	11.6278368379851	11.5839686557575	11.6278217213392	11.1015002199867	11.3511494820173	11.4285013462979	11.6905547156974	11.5671996761476	11.2420960890022	11.5347880389203	11.4170812456888	11.5823760539458	11.7271416175833	11.756043019922	11.9031721975053	11.8193807454952	11.7612121332972	11.8097307172991	11.8096546271892	11.8915422718147	11.8410659099785	11.8425256663145	11.7905333211457	11.7994420409221	11.792000340642	11.6942366988858	11.783724791782	11.9253600293179	11.7910795820923	11.7556084245606	11.7682894142879	11.8965476506681
ALKBH6	7.27139179926014	7.54749354114888	7.05767268622801	7.1280108615301	7.3155589698507	7.65316953815569	7.06418683027538	6.84135715835932	7.08032580945665	7.37990103241548	7.05672292362411	7.50731144163549	7.20278030432094	7.00817436530399	7.01061917841483	7.13859851848774	6.86134182878726	7.17358190480176	7.11517740524289	7.08674285915008	7.14376645434879	7.2632444226871	7.08035013205891	7.21189844958436	7.0894720310935	7.10907890002892	7.23075810512783	6.84758455151583	6.56190151003414	6.52008692303546	6.59042263616898	6.28691559530087	6.12528299749367
ALKBH7	8.53068285897416	8.79919944062431	8.55219492304239	8.48696045801608	8.43328321226194	8.99239001746288	8.78665852425481	8.49980701928607	8.67659052967504	8.72895005262012	8.63421192213628	8.68886005694347	8.4556918550296	8.44761432989577	8.55472121191957	8.63047346497518	8.15005100857073	8.41011246199893	8.33371347731633	8.55980022284937	8.95928550001441	8.83579425620161	8.55437446770284	8.40510076070692	8.3254529465268	8.55717822629444	8.72458267535022	8.80409863355862	8.84344081625163	8.9926235243782	9.07801929348277	8.91288985465587	9.44430264527875
ALKBH8	8.81964456967738	9.001103451495	9.20654128658236	8.78774855426178	8.97237212063511	8.85563396446753	9.33965311572698	8.88466381056493	9.30247039794488	9.18352243338993	9.18598933079382	9.22286522855109	9.10912127552319	9.20818267661724	8.86460542763365	9.20777374695399	8.98109834896822	9.04948009636579	8.86685066277454	9.1116751094362	9.01888285729121	8.88478412612663	8.70920620156762	8.75152310179682	8.80325698796816	8.74860593402605	8.89197798803257	9.36929514944155	8.9483187825803	8.44588439743275	8.95973269536	9.07178735667769	8.48353521270675
ALLC	3.50181042332058	3.55276637545346	3.79293133030944	3.66500377577742	3.75203636303044	3.72778101220246	4.04384196166452	3.25122637285612	3.64693479733271	3.9514877106514	3.44130722105921	3.42051899064643	3.65662372629323	3.69719350020871	3.45823301185202	3.6017889417549	3.81720345041374	3.75824431203378	3.56736999191154	3.60590868833037	3.39585674517264	3.91658406917036	3.92680558965785	3.68375137882862	3.70843296959608	3.87920058794959	3.54217618769242	3.70843296959608	3.84999837044442	4.26756316279198	4.32769091997952	3.71430414962484	3.67787228857592
ALMS1	8.32652501432989	8.21385037777591	8.12036777051342	8.14201852309402	8.56164624680054	8.1812609900111	8.07008273041027	8.28834122082942	8.10629373462402	8.02062577489199	8.03008981326999	8.0681034047894	8.0126594114193	8.28318746005428	8.39431025982082	8.2229792488796	8.14141949526574	8.18918140575645	7.96457599007824	8.13517209048699	7.84393998993584	7.77599275074811	7.5037097357711	8.1931888216519	8.04676799409515	8.20688220765363	8.11404641170033	8.30841945862537	8.50273272511843	8.48831326167951	8.5648327297783	9.00898327911638	9.24346556760089
ALOX12	8.47245294711612	9.29823117414598	8.28231173512339	8.05150055686819	9.50639950624625	10.7685798241081	8.95224484510493	8.31328542418442	9.65323757586818	9.13503560519732	9.35389899076101	9.489659133807	9.23127767209383	8.87890020193197	10.544451505865	9.28826809293831	9.19776385187131	9.60098355451618	9.03957212815057	8.6213140860222	9.30481585058769	9.67148345110845	8.86693271362761	8.10697502977036	9.79790317191126	9.85113823725766	9.73158297022539	10.0332531220161	9.8681482947542	9.44809472942648	10.1850528358308	9.57311136544321	9.41701289654374
ALOX12B	12.0260903396329	11.9543326018958	12.3694524482184	12.244029428607	12.201332561606	12.6432311431682	12.2684032070029	11.9448443394154	11.7188644559857	12.3237085989163	12.1858912963456	12.2893895464836	12.1319304298114	11.8431707509095	11.9299665423293	11.8239519285768	11.8997688813137	11.9952952949469	12.3108566785356	12.0671158039344	11.6546878700022	12.0898480783868	11.9351980361929	11.8140301747498	12.2039137507314	12.1052969342664	12.5142176899123	10.7194137477981	10.6381953890557	10.4881446661045	10.9962774858412	10.7017508712245	10.5820169059775
ALOX15	5.49972855147857	5.37956266897265	5.70870962752087	5.61999705489571	5.76852887516597	5.89479380730219	5.83657083475548	5.25435640994282	5.5976037534287	6.06794364894643	5.72147007726467	5.5476414706913	5.40426284044632	5.93997313942849	5.35124584296595	5.46150252240116	5.76852887516597	5.75176235241595	5.92192950481548	5.72483010689263	5.86337781184452	5.68378413793826	7.29435857021992	5.79391296787246	6.27445017956177	5.45994808782164	5.76852887516597	5.87699436303303	6.8076426144659	6.33691932144114	6.23173797850928	5.91627989499045	5.98359898202175
ALOX15B	11.4139840906525	11.0204051504659	11.1873599338321	11.2104301904922	11.0232940580682	11.83461337003	10.5659648016382	10.1070160268703	10.5946119148477	10.177511196518	10.0777639790554	10.8936564500083	10.5697750678345	10.3787704424747	9.33046311095512	9.95614784368937	8.80663685828142	10.9897491700486	10.8261747086655	9.5024876254891	9.82358076920415	10.5477682088826	11.0298650378059	9.77125311506237	10.2715601277666	10.3478521815978	11.0924649948135	10.5548637785316	10.3392215375777	11.3832294282492	9.74907771412242	10.93620465347	10.9174628848162
ALOX5	6.50028401385318	6.76895737388597	7.03744728546789	7.10391269536981	6.91698942433249	7.37796647505408	7.0848181165344	6.46910313769623	7.60381426095315	7.13588506896842	7.25785579994473	6.96142482242568	6.66221293029325	6.92388006952066	5.92196894911564	6.09236457014579	6.79056403138956	6.54879803064095	7.02824967679652	6.65000016600482	5.51008296652444	5.80707904763715	6.78219427479927	6.5330724694443	7.0993609375526	6.4308037823462	6.19991842961695	6.61330618458568	6.77300050089678	6.12109575456034	6.20329340505777	7.03787519478857	6.7451513393351
ALOX5AP	8.54114683698556	7.93405072822665	8.80201181327026	9.12560599006176	6.85448196616352	8.29410746321328	8.31521643194908	8.04628532708692	8.53752384428866	8.27982232280531	8.24410977652667	7.95433358636219	8.58688764696674	8.28964575025864	7.67825048900573	8.22355110076934	8.58938893127857	8.31975216314454	8.84901145821024	8.53066576876703	7.78440098293729	8.5014444290264	8.9863576571746	8.2344804068528	9.396970543554	8.47601794312267	8.31521643194908	7.15320740074681	8.44728466864039	8.1143619642854	7.74713277198944	7.76904623713827	8.27145283003426
ALOXE3	10.2329658686244	10.4874724608809	10.2399583273865	10.3082247717954	9.90990452470825	11.0595933760567	10.4487186197177	9.90614045960173	10.1655105307507	10.4049756257486	10.5549349142166	10.5577914446674	10.2955056334453	9.893863240621	10.2806276575206	9.8010701884646	10.1841201979739	10.3777446626605	10.2041414163777	10.094988929669	9.7558091545163	10.6066080449467	9.98261333252912	9.88445824046652	10.3453894154674	10.354347165464	10.4996454910548	10.5873017070573	10.0539375870249	10.0012326035789	10.1481786238816	9.84759234419756	9.77233596642747
ALPK1	9.51264446137174	9.40493312991806	9.30484127092484	9.21190898351283	9.66187273358099	9.79442886696003	9.50691598125105	9.0045077551472	9.33200034559577	9.26825445162943	9.39959398187431	9.40742407970556	9.58754857573368	9.42144692928295	9.65302221369923	9.17388038899308	9.17607609531472	9.3084076875235	9.09616586908953	9.18884508381039	9.6109946779877	8.92763931613231	9.27040971310805	9.27763693451667	9.168165604546	8.99517220312565	9.36234615320432	8.69766950439014	8.44451938002515	8.2927995822668	8.46477707979655	8.15489665955486	7.38368542330437
ALPK2	5.86443648237651	6.38432635865315	6.09596202428191	6.67231991132079	5.0928122305549	5.12884314431506	6.02658797827645	7.28239679500333	6.16680842881913	6.55771824298399	7.7679554986484	6.38549793129217	7.71252861948102	7.52610325315927	5.71811279401106	6.31730677369637	6.24023575058733	5.36288788636079	7.17723600084696	6.18819993233565	7.11821747126999	6.96689843657299	7.75340590277238	7.18650533614085	6.20707993863259	6.2132523860026	5.17449013176545	5.60592169386421	6.04824373275768	5.32198749851011	4.86464582342147	6.8341754528596	5.17563895197837
ALPK3	5.50814706009711	5.72133707545723	5.72494991657921	5.71869099711036	5.77634851994219	5.41891173718765	5.92911275712747	6.0651010382271	5.84144370583126	5.80777210290951	5.97665463410347	5.92864856087486	5.89479339075261	5.62529609044253	5.24607194511356	5.70637964707102	5.8581045319112	6.02029051284561	5.84657574654316	5.71197272558851	5.42104672611148	5.91068483810287	6.03246213832297	5.73614031750108	5.29703943590071	5.82686282495091	5.51928920377526	5.7715170659766	4.58535050756134	5.8713507494828	5.74263559636318	5.52916134627763	5.70458582416105
ALPL	5.90821604519512	5.68516926002812	5.76910222075717	6.50466030216662	5.67855106368994	6.15471844913542	6.14950476620525	6.3696600640236	6.03981856068767	5.93604222358763	5.58964611064234	5.8570252744697	5.92546954071837	5.4416279626428	5.23244726566676	5.35749059938852	5.22548297138521	5.5506038330509	5.39484186195745	5.41774361288871	5.20055663700355	5.44944063300157	4.94119272050411	5.74633466527443	5.51946693916462	5.67396922334778	5.27690981529613	5.47721632538036	5.40728081943709	5.89864135309965	5.45211577091204	5.11763498679303	5.08635084759999
ALS2	10.8164486305997	10.6527992444331	10.7487286149987	10.6577044491718	10.5050034153393	10.3456033206183	10.5495416386224	10.396280665223	10.5475497285537	10.4439783914363	10.7313333244525	10.3521813383043	10.6052410502987	10.7271248307048	10.9907737246862	10.6326237336178	10.8875567866774	10.5783961413292	10.7839507940736	10.5025756016656	10.8295384977431	10.8899292963621	10.8342272617027	10.6735552011952	10.5788937756014	10.6424461928787	10.7184247313283	10.5949612922482	10.5230969648053	10.1762501482056	10.0343896045137	10.0450547897217	9.56106380387676
ALS2CL	10.0619992955871	10.2921125518615	10.2581126114544	10.0640418342345	10.4287985087225	10.5400555042432	10.2750738064801	9.88031595780583	10.201844960856	10.7519165377989	10.4142820296846	10.7912111508569	10.073064371372	10.0940539419222	10.2207326902508	9.91510115762488	9.6499081108713	9.5291088538891	10.0169715933561	9.70725077012407	10.4479698480829	10.2002689814822	10.089150094389	9.67694157767086	9.93839167976373	10.0912723118747	10.3523611141872	9.51615644004891	9.34580849348763	9.57675294537825	9.59646407184483	9.3332087666028	8.87633526997373
ALX1	6.57167821442294	6.64909501799395	4.77822960075203	5.18798557648254	7.04833921474545	6.53272783338717	6.81559767599879	6.6701570705046	6.90772012422178	6.79595360656061	6.3661831145874	6.56275520037341	7.01754049172793	7.35717147803211	7.86371818000331	6.9687641836381	7.35356890773491	6.86988214027234	7.43157386365276	7.06064694478327	7.43993546809317	7.63640817249557	7.20027943513251	6.93341332581679	7.16959948442812	7.31430030516102	7.13089809801801	7.02871913096385	7.64984729271204	7.08102398318119	6.91521953698289	6.91883719463682	7.23436632472989
ALX3	6.09806664080642	6.06103447576554	6.20539641006762	6.48939703107786	5.49529887158798	5.86619500198666	5.63605603355853	6.33955389674924	5.61372772168313	5.96016995622622	5.73486989476649	5.52721286109891	6.03966351484873	6.05388733123507	6.36065375866489	6.39236977389207	6.2294691551062	6.39717226539834	6.63144496391289	6.22769011044833	6.32552475562438	6.77861930221209	6.65803168485238	6.85496473875078	6.64918472245119	6.95671014393141	6.7333089026526	5.50690525404959	6.01075162334406	5.7327990045755	5.85111575244312	5.58106176194212	5.50046311566516
ALYREF	10.3535739540037	10.6519892828005	10.6538794440556	10.6672133474325	9.8231543868349	10.9916800562382	10.6004967882418	10.2638366225135	10.2638366225135	10.7596093634612	10.5485913535015	10.9518041271639	10.4249319719545	10.2154770282883	9.36174469480945	10.0733677917707	9.67924297084381	10.1741822203657	10.3193232166762	10.0142986178469	10.0822030380187	10.7008376244121	10.4474399476739	10.2984209916007	10.4286635187971	9.95376138310228	10.3247662840283	9.97036424939006	9.73385609162239	9.75025665290372	10.0072475114037	9.70363767209754	9.74747731918768
AMACR	7.29464920574642	7.37411492423256	7.34629288889384	7.44865781697092	7.63083716017174	7.3850758654707	6.84945517806881	6.91736819052818	7.14957768390392	7.2329341173879	7.05107974413233	7.03659447608376	7.27425974982251	7.3945995751242	8.02905628265757	7.39915979525974	7.52516728630713	7.40483096474715	7.34629288889384	7.12015850924525	7.80889147110352	7.45320978324795	7.42799003826282	7.84813502188151	7.05854212750506	7.6077624794369	7.38923095940186	7.14195678176426	7.2516488451971	7.24383997516675	7.2562238225328	7.40699704536775	7.77074524519588
AMBN	3.53027289932276	3.64603972714091	3.61925514590683	3.55264859551059	3.45989124193588	3.45507968313935	3.54773325433969	3.48841213091835	3.52255647886846	3.74537418201985	3.45507968313935	3.48494107298902	3.69517883187503	3.24795962833788	3.42895140482772	3.45507968313935	3.45507968313935	3.5630644809027	3.14643736559616	3.5252000581562	3.53813128575801	3.12841786130141	3.4744762449015	3.26756414174285	3.27250486662881	3.38759492514305	3.83387468542015	3.39509238955433	3.15002319069337	3.38665044277504	3.42278273950159	3.08687149488398	2.84306410623615
AMBP	5.3349909323836	5.30618341301179	5.08105480798167	5.20495360496306	5.35172005700789	5.13297005871919	5.25665799528272	5.22803637020894	5.14527613421938	5.69880031484858	5.32084415245537	5.26065728546235	5.20407800920193	5.08422392949722	5.17748676661756	5.00203543071425	5.35437561175756	5.33486042005362	5.22611039599514	5.1153208660085	5.63893521414413	5.49790515117594	5.14452930669527	5.17613674364786	5.06041359134924	5.29328168566189	4.92593687753172	5.3430096217886	5.36174046962159	5.31189906682092	5.67696401539549	5.18708905215134	5.87340654421651
AMBRA1	9.48951177036075	9.4917819761742	9.60355319685764	9.65249070262553	9.45977575477072	10.0152063094006	9.75806373127524	9.44929651746915	9.7076516802483	9.6072710113504	9.70058567209721	9.71723432032487	9.53388603793599	9.4616170620497	9.79033464092929	9.53407683279939	9.67712387368482	9.70189790304824	9.71235019345299	9.74946950619551	9.51955194740002	9.52911951152372	9.45884121451598	9.42754222969841	9.81026714439101	9.80919079725221	9.91078477180589	9.65764096541639	9.68169597838167	9.45999898501982	9.69132895220126	9.64844488212121	9.65381984668835
AMD1	11.4079067563702	11.473010585557	11.5588217113897	11.4184923315875	11.2578740533269	11.5040096023791	11.6450521661465	11.6654157047136	11.6914051969819	11.5528523346013	11.4847031715585	11.6146647018301	11.5383655878652	11.3968913962679	11.3278126555806	11.5387306506469	11.3957225199099	11.442502603769	11.3615438764144	11.3616208692549	11.4160950268292	11.3673945836279	11.3068251010182	11.3623823607396	11.4405049630564	11.4139076606486	11.3929980241371	11.4746318902945	11.3823641800068	11.2538245444234	11.4111423001905	11.442502603769	11.459446024425
AMDHD1	7.00272136885127	6.91912285325401	7.85525681247804	7.28275294859461	8.28047946357199	7.67572241513595	8.06440851322978	7.35732235013744	7.70204646636871	7.84088276779435	6.97171463814048	7.91082567006051	7.14282387585751	7.54350255582808	8.0998206708587	7.13799963387002	6.9959338841585	7.36634502528988	6.77764293486795	7.18740430772491	7.70719181244394	7.65523478607317	7.45047526435692	6.65219955590466	7.12712703122536	6.23677109806806	6.18317846025668	8.07448782284965	6.89760822906057	6.45948041014497	7.52635327554699	6.27536984483448	6.63110462057555
AMELX	4.16200272948041	4.31840974295393	4.29577269376178	4.43050649391915	4.02757469493409	4.06455601242546	4.51037280020175	4.32647358124918	4.17310547150278	4.39850983902826	4.21742830558085	4.14358870819185	4.40000275705281	4.17105867015854	4.11345024748962	3.93529447690323	4.48774621849538	4.2869407412315	4.22546646215504	4.12930543121233	4.42178769763763	4.22546646215504	4.20795406682278	3.98366663720716	4.23156542628285	4.33911616971974	3.79962177517101	4.18475296382602	4.05532564579374	4.21578442271541	4.22546646215504	4.47184237252868	4.57924659932979
AMER1	7.79478391415007	7.8231326718936	7.98708816148232	7.89131016778804	7.22304052400108	7.36134034417124	7.21110328570273	7.58631164604009	7.9207246433556	7.13735693716006	7.72715822039539	6.93853113069392	7.44352766756723	7.81318001137707	8.49501629299303	8.44306006269348	7.83668897905885	7.6962147311126	8.40629236428584	8.20335788213499	8.49937519355787	8.63302848217422	8.08976892977912	8.32279848650913	8.04562954371018	8.10791156492382	8.30525669509523	7.64905135939735	7.77157000528753	7.45663440994529	7.28342697657178	7.11779883375079	7.50277526270398
AMER2	5.34879466579669	5.42144901650876	4.62402602844973	5.22797275466184	5.40832771691943	5.51709140522853	5.55488483620024	5.5513411208221	4.58890235217059	5.70709337987841	5.33551487301384	5.56859780557001	5.38804704993092	5.86674286812602	5.1791407631972	5.62974241346405	5.46328512859488	5.22426835712417	5.46440536489796	5.19688282855241	4.91233479045117	6.27623723485395	4.70595286973953	5.29802154268487	5.06057454572093	4.57042497316055	4.81990315732143	5.31760931065291	5.06961443552692	5.17707543550369	5.11447967572793	5.33286885502136	5.89470474906049
AMER3	4.19484858478287	3.96264383545433	3.85107749091445	3.80844255262973	3.81046193524081	4.19968458601328	3.98622338866058	4.07947410942559	3.85163356535641	4.13240103511745	3.64619174458368	4.33429739222952	3.87596509407811	3.80485570876387	4.0272867534403	3.58319864494473	3.84832907962063	3.99905837440693	3.84163338834984	3.88450775110145	3.94182354555172	3.96819833790978	3.89312749904664	4.05411843951797	3.96264383545433	3.67663987807353	3.87122874694927	4.07350434797525	3.86469886864156	4.28768356590844	3.98123828534542	3.90506276083719	4.38120713484209
AMFR	9.25130561112595	8.97503451976158	9.39776484482339	9.41278973023823	8.65273979016225	8.69102053925691	9.68078273570336	10.3118694875468	9.65458577777107	9.25966682964724	9.55736142783596	9.05086640849656	9.38458283075499	9.44832272951567	9.38878457513009	9.47321524905658	9.92970349811022	9.40389107817191	9.65805571031146	9.56645508738991	9.00592731180294	9.00112835892212	9.02394780486161	8.78299841077575	9.10912095401551	9.17104470879853	9.33461635907734	9.56078510566747	10.1324104654311	8.92196425907012	9.09375031979201	9.99798893235678	9.30323865252181
AMHR2	5.18086106496588	5.30868564104226	5.29520485676461	5.25312840899903	5.10612906762655	5.48646316577137	5.44945854947378	4.81721066805585	5.13479171100088	5.3066174462675	5.15518300126949	5.63076282703514	5.52231768977775	5.14906421452554	5.32664622910802	4.83963312592904	4.96180152580213	5.26781674984837	4.90458830840477	5.03495699857068	5.21614156758234	5.11038195896186	4.91172914036863	5.06542114619139	5.17638882601416	4.89356540877119	5.09408502882595	5.37300375277733	5.34224244718897	5.11007292232447	5.6473364611432	5.15391829165182	5.33035677321952
AMIGO1	7.79255258038402	8.09214670735048	7.87721080058275	7.95224317648786	7.60502945501971	8.35374098488892	8.28153384667911	8.06014823807491	6.79118952863299	8.56035029246854	8.34938163456275	7.18912401284767	6.95265927646143	7.8311573654724	7.2843666824811	7.30486830940699	8.08764460925433	8.12586642725822	8.49327780467166	8.26990844221612	7.9753347166226	8.30967811439939	7.35004926098549	7.88991210461226	8.56291183029467	8.49354349815335	7.66694392718614	8.57700324108129	9.04132738220337	9.40980324209193	8.87852898600306	9.08782672973543	9.05300790490127
AMIGO2	6.50401356822604	6.96490215626217	6.80591291141204	6.89337867738144	5.77841039066652	6.60821571337906	7.17271035471518	7.39320918270751	7.78796766573888	6.8968244508266	7.34663464029492	7.112768540694	7.40789771262119	7.7132188527874	6.75697764148136	7.50320606658827	7.5213944301772	8.08172455217188	7.19488454764501	7.83186839802966	6.51127030899238	6.32748746754211	6.67660030313446	7.3532628070894	6.79741674178464	7.4336418829442	6.71878833134771	8.58398672869364	7.58851404362084	7.8073409837688	7.85065525900489	7.84124832322149	7.22967179130913
AMMECR1	11.7656935872136	11.8307428062742	11.7880209498936	11.7060519391371	11.8604479862546	12.0694263719004	11.9274891450796	11.5677157829998	11.7450998210956	12.1423766152988	11.9459703564627	12.1648152737329	11.9533309157345	11.6344960755132	11.7888533595021	11.5899161953777	11.6427710939811	11.7026211254331	11.6901847008222	11.695898817704	11.7391179815564	11.8131777643052	11.7493180442575	11.7540259418645	11.8380615011069	11.6899589651328	11.8096234064689	11.3898022280373	11.1603365088748	11.2451618271432	11.7124153702303	11.5963735881973	11.8042124479414
AMMECR1L	10.6685729237962	10.6060395012766	10.6304804269185	10.6340437306994	10.7494094338565	10.4944843565037	10.7517267259742	10.9482537925171	10.5627171207924	10.5191926133617	10.5619171204682	10.6325616860941	10.8098183703745	10.6933530495408	10.818071433797	10.5803992784867	10.6326107036448	10.5993861385353	10.5722743052335	10.4701259070103	10.4281877971504	10.0952172990089	10.3450647575023	10.6139464224459	10.3889035394692	10.4062504810797	10.3430282795762	10.4790396130899	10.8621190325448	10.5480848482167	10.4328405476796	10.4911026951397	10.4606603837108
AMN	8.41566998353433	8.37120610809821	8.64230015334521	8.60802082325116	8.49296989839904	8.79026330418842	8.42628064101613	8.44475251188122	8.32650567213082	8.50012225259464	8.65772046053496	9.02815120309521	8.92211342677651	8.34306262370247	8.64106774873879	8.51261665856317	8.3733991730072	8.74332426593472	8.13757261983432	8.21304074985119	8.82495119254568	8.9410416785822	9.00291108086686	8.63278204566312	8.78047967633154	8.40535673095422	9.00355100292916	7.90295475686428	7.89739960923987	7.73243529573848	7.6378419182776	7.45162846387951	7.62690985209733
AMN1	7.94135457994045	7.65730465774329	8.26161625471101	7.90334750811714	7.71214453319743	7.55735993997638	7.89901005149456	7.98747917551391	7.83924227323662	7.69267237880229	7.82075655133957	7.64050733585811	7.86191926803257	7.83207777657349	8.43223897797034	8.24067441456097	8.2036673153463	8.21349577228932	8.07193813154837	8.15056037548257	7.9851894962658	7.88742138925866	7.68409711352875	8.16036273283746	8.05874496953032	8.13398802062369	8.28891095779328	8.42303551902314	8.36690094991602	8.42841447613813	8.32386791053985	8.02060440055856	8.0415988992478
AMOT	3.80030214069695	4.06175751120266	3.85262627849744	3.97456312989309	3.95651710427639	4.21905226448069	4.67649985788925	3.71096839908243	4.46315596644022	4.42208792804595	4.49519935832331	4.48965038847337	4.18898028131165	3.85325308544708	4.36165262112477	4.39181670464813	4.61986847708766	3.56284465806275	4.14190189098499	4.2242476223694	4.55137081573721	4.45011518340634	4.44200096118062	3.95846952019277	3.53803168560525	4.19828782174981	3.96346378575476	5.1410296647387	4.3930496872163	4.76393541976872	4.90247656649423	4.58512424178157	4.49708892754013
AMOTL1	11.2779130520382	11.262862487794	11.409557329508	11.2664007638895	10.7890645958043	11.1315884129871	11.5788589478925	11.2237333264549	11.1874749158737	11.4529930297537	11.4855018083486	11.4823920575395	11.3957823902348	11.4377134888497	11.7125852958955	11.4297209879685	11.5749497853623	11.4123490379561	11.541134536976	11.6093828608829	11.6705064115639	11.3784927047039	11.3678423303202	11.4739589137849	11.3263561104354	11.417958450826	11.6506462333795	11.6237014203299	11.8775389032176	11.5442287950014	11.6421191003103	11.7194739585557	11.8831972550847
AMOTL2	10.9742739442176	10.8485369070347	10.9084364728296	10.7030431288426	10.860646228101	10.828781358481	10.7689343532987	10.701518205684	11.0776886593612	10.6916096823616	10.7842901588252	10.9679139841147	11.2408002382105	10.8536126918939	10.5326151825194	10.720052004837	10.9481437204663	10.6873207477683	10.2617088529065	10.5173543114455	10.2947155438888	10.3151402538011	10.3206074787668	10.523028451798	10.5485783992552	10.7190830827402	10.5641772496193	11.3474859457185	11.1262935905964	10.8965531424473	10.8874154641695	10.7689343532987	10.8408103151497
AMPD1	4.45377640008577	4.24820128614905	4.17575613218198	4.54285681001295	4.39109523490028	4.48012396297861	4.66658729460868	4.40800723692235	3.98958741959938	4.31768244628611	4.45902214213492	4.26203366635884	4.4010759973341	4.37681183882576	4.45377640008577	4.38056166971068	5.22316136380973	4.44519037890467	4.46306186541851	4.26886338559722	4.45377640008577	4.49648385572552	5.09210139877817	4.72056249343816	4.21798261233406	4.32580376731079	4.44431148758268	4.59931955986294	4.50970112698427	4.58309518951799	4.67688090155857	4.72056249343816	4.44305450260836
AMPD2	8.92960887318982	9.45734025815121	9.3370087679904	9.12300725092832	9.17575199809315	9.66941155403421	9.15382587869258	9.21459887455849	9.51144587253829	9.60729768563311	9.64936523290664	9.61763638993499	9.11517086571597	9.25918912666067	9.15749231805936	8.83031196412404	8.87286279060874	8.68339284619206	8.8969842047053	8.68248548667725	9.0787643230391	9.16356390717442	9.083571315183	8.78698090434561	8.89164751834352	9.03074469993781	9.21901652051928	9.69702829589603	9.22158591760436	8.91709399507386	9.40502284758092	8.97385320664397	9.21401938721398
AMPD3	10.5924874981528	10.4832378793286	10.6519789351804	10.8316097766491	10.3987861945798	11.2109412549771	11.0656347932489	10.6904520744848	10.2123394478185	10.6927285155096	10.5831661066926	10.8438412517213	10.7443558413887	10.4462333245801	10.4659322697238	10.1642066738031	10.2136480921166	10.609008779783	10.7000187007685	10.3552975649016	10.3378534693706	10.0632034260702	10.3199285156838	10.4612776818535	10.5946550840823	10.1896560957211	10.2923714133759	9.81252920252604	9.81507053915704	9.4377534225178	9.56823949074107	9.86680508694579	9.30938069284911
AMPH	4.738127518337	4.45698734614256	4.49211039840415	4.6213125489334	4.41932083747493	4.41472682278573	5.03726304491486	4.82579526162763	4.87183616760908	4.63152957467791	4.89715605775053	4.91085050993388	4.65507545315946	4.71949588444314	4.65451916430072	5.69486489071411	5.05432476869118	4.82789178269559	5.84657574654316	5.2809926998111	5.16096910504626	5.1660674807429	5.23881957639911	4.99275711594845	4.99430264366157	4.73126807448159	5.53143804489459	6.02640213271278	5.37240200988747	5.24427095114365	5.60868264549282	5.35437561175756	5.8747969565096
AMT	8.16084543235641	8.21756975940153	8.05321973674239	7.95098753518919	8.28968831237885	8.26214289808005	8.1615459528936	7.93305180497361	8.40679960834473	8.27630029501219	7.98401603794868	8.25584185214742	8.19934953969238	8.36981526610268	8.73267330415609	7.8740245377028	8.20445004883721	7.77740611153741	8.1182954341175	8.03719398867411	8.33472355474936	7.59954508536863	8.40479866591931	8.10044229529396	7.5778680627198	8.06726104117967	8.37094202159585	8.02961749875734	7.86320472095417	7.77481466605264	7.29821615851987	7.98258187807205	6.90933579748994
AMZ1	6.17564437949364	6.1613551063387	6.06277583283249	6.02626034871393	6.18126650082289	6.29678287677064	6.05794296763126	5.9769080181938	5.79438755397016	6.15615436936433	6.07080518490228	6.27336287960596	6.24053812732544	5.84519548482088	5.9818106512088	5.83564095626037	6.02772337977623	6.41665552966272	5.86372734475603	6.09064973547056	5.48987161939439	6.15303314496455	5.93615108290094	5.91020027996382	6.03947725990969	5.97416606648857	6.06146722304986	6.14322126954248	5.72914287740911	6.25309204899311	6.06154729710127	6.11069998697736	6.4018653230741
AMZ2	10.3464804653127	10.45841366973	10.568259919025	10.4209008726306	10.4460440986647	10.535454310108	10.4750665240593	10.4479023227519	10.5516423088175	10.6611438920174	10.5332639179387	10.5390717353176	10.45841366973	10.5212818189404	10.4776653273801	10.53112693954	10.422164049808	10.4501670882835	10.5199011394602	10.4254564418937	10.6454097954671	10.3916936222854	10.2689423784099	10.2792126893583	10.2721207216219	10.1874805940449	10.5180695615879	10.5434838126866	10.4609324239217	10.3461003819069	10.5167009593737	10.0403313913076	9.88247089016746
ANAPC10	9.32875935082288	9.0718256891104	9.31355735141968	9.2773886822725	9.17488983629548	9.09179020980148	9.29775861546624	9.38684623647622	9.36510316011649	9.09030885637434	9.16476430633177	8.96503940733225	9.30917106290289	9.17119916408315	9.17242282990662	9.16347436557242	8.9918796466468	9.35237301865556	9.29775754954717	9.2447098989437	9.23064093438734	9.20303646236867	9.27760867879558	9.18106557632044	9.28516392724011	9.25332229396047	9.21876072419901	9.61831407857201	9.33110965844819	9.21229027064652	9.56409499790619	9.23593103828702	8.95934485230352
ANAPC11	10.4985750869083	10.5886282006915	10.5383184019305	10.5771402260652	10.3752205490924	10.5604416995661	10.6672493202962	10.5332637713769	10.4185640773454	10.7369055420762	10.6110902182522	10.7240090354888	10.4984844282085	10.4412666959198	10.2220405125033	10.4701369041508	10.231373311619	10.3759367294078	10.3584394003467	10.3636084083126	10.7880625991492	10.7715724475527	10.6515367227171	10.5311059934418	10.4129611697334	10.4487497449805	10.5327721872089	10.6346887132446	10.4051672927813	10.5877252858024	10.823647070405	10.4874210114566	10.7366210363684
ANAPC13	10.975523979695	10.8190745465577	10.8977565367648	10.786652273436	10.8017403419822	11.0613162357538	10.9766306623587	11.0065596336459	11.1098853843246	11.0405300407802	10.9751298915302	10.8980369626084	10.8189071919727	10.8268193698779	10.9595833001864	10.8591478424671	11.0141510761923	11.0476045724791	10.9690710024469	10.9406055223049	10.8490833440373	10.4440402053293	10.5046554349747	10.8097270166033	10.9328315745663	10.9328755460321	11.0238045414273	11.4315917629764	11.5417151556669	11.424737754226	11.5663497742726	11.4933565643834	11.4630644385509
ANAPC15	9.83514369385269	10.1068205583341	9.86814111798941	9.96733438105315	9.6070037974053	10.2187838316907	9.86427833246769	9.6873561322428	9.93642618486119	9.81568960619359	10.0753722556969	10.1950120574777	9.98805955500023	9.79791876327952	9.65463028708458	10.030222850581	9.49681916085302	9.60755045207585	9.84731429338219	9.6927616272942	10.1543545941799	10.4758244365067	9.89047993549414	9.71169225747534	9.88360213702391	9.79614390911363	10.1870465763874	10.0134597801383	9.46646248798795	9.4888465093274	10.1084712284541	9.2942939527595	9.57558755583512
ANAPC16	11.8334925932167	11.7126745493892	11.7767950922414	11.7441528544146	12.0359821916672	11.669360399935	11.8852853366592	11.8970530621982	11.9032029102735	11.8088067953258	11.731648732188	11.8403816866728	11.7112564296266	11.8387613844922	12.0068951248052	11.9067356693662	11.8695349896964	11.8648661392391	11.6527946722333	11.8477495452076	11.8387613844922	11.5789870302642	11.626664035255	11.8612016350975	11.7277390741841	11.7332697436767	11.601609693485	11.9687714552816	12.1437349528752	12.02342602171	11.9731968806406	11.9725439310821	11.9533094486736
ANAPC2	6.97916201311129	7.25422064663383	6.89709260402266	6.87428840550806	6.78808274285003	7.48122744232272	6.95986688412453	6.75581815381752	6.89236686197036	7.14448148185188	7.04482813348788	7.33940268326304	6.88174124912591	6.69709778158972	6.72127650373481	6.72334279659747	6.9151240443928	6.83797295783648	6.71018706423566	6.87264234197408	6.83061076761887	6.99923227113416	6.67411000883998	6.67147167820154	6.77917338194982	6.73406414084459	7.22991889508086	6.86101598795768	6.66531775384063	6.47517069761824	6.95928425095141	6.61440695176753	6.72580182017321
ANAPC4	11.5225657947483	11.6855679783613	11.6279471890367	11.3885802290121	11.7567712883288	11.5737623747427	11.4532520413136	11.4740981539539	11.84468523407	11.709377952361	11.7365928036377	11.7407654582436	11.6405251762693	11.6414853027546	11.6985524600372	11.6343222022367	11.6140996297517	11.3596046831211	11.5744616833788	11.4634880172146	11.6258379190757	11.5276412071116	11.4245375537246	11.5244086970291	11.5517419908243	11.4645904965877	11.602930681196	11.4540047981133	11.1827582820565	11.1137123463205	11.094221531312	11.160030768255	10.0883268986107
ANAPC5	11.8093965247207	12.0256273492497	12.0221706517642	11.8727893780678	11.9556768260845	11.9492188655866	12.0184633118331	11.8235527934027	12.0043173868316	12.129891489577	12.0824100578151	11.835840243174	11.7962100234275	11.983727607596	11.8836847683943	11.9837105013979	12.040992903037	11.7500220495225	11.9243053540918	11.779140649355	11.9081971556898	11.9513801047508	11.9033384754746	11.793187104287	11.8379199510776	11.814253850476	12.0427136843647	11.9299692755258	11.4898783567093	11.543553393657	11.5964378652419	11.6920354281877	11.4954683818414
ANAPC7	10.911150999121	11.133394544718	11.127063084145	10.9681426449035	11.1147373690136	11.1335556697597	11.1282047696866	10.8774766112172	11.0886788812212	11.2199751662848	10.8948952397778	11.2607586763139	11.0138408834143	10.7950089279345	10.5109509180988	10.7412641366609	10.4961517595023	10.7947961561886	10.7050247609362	10.6032226478255	10.7441222131435	10.8341479510029	10.7594457621199	10.6392601055122	10.7559366398474	10.6883351505398	10.8444542521179	10.5229299915125	10.2057199900007	10.3133998782608	10.509772843056	10.3132348092391	9.43179963826087
ANG	8.41443214061347	8.58240241133455	8.08631173213073	8.19472712239691	8.43458821929272	8.02605020779873	8.68747525110956	7.98159805655858	8.6337878145948	8.4048458260898	8.93531693150067	8.23942726717223	8.29001163148074	8.89134469526426	9.48967618348511	9.189031933013	9.68429953290491	9.22221456105559	8.90416555771937	9.18868134158977	8.9955713337784	8.98907578334329	9.04185615236287	9.16884807777773	8.76199618485943	9.88463256482519	9.38070322645697	10.6218487737716	10.6654399243654	10.4661851587404	10.4036151984032	10.163622853304	10.5909066932547
ANGEL1	9.77456588162054	9.40171044712904	9.6172908695053	9.64897325173526	9.19466714708773	8.66917875927988	9.13169547707278	10.0108478144563	9.35211154136532	9.19295985879212	9.43430459000359	9.27055831996643	9.40319515890787	9.49910293897712	9.47010731434048	9.46065913736819	9.38498468867031	9.08237317821051	9.61612665600228	9.3701179327795	9.57499594280529	9.65847294859912	9.71017042172296	9.60956649024202	9.44171226075892	9.65246085062545	9.38450000426633	9.01618000238564	8.90195748889039	8.93383581859916	9.0660425289821	8.85800281912893	9.36156238686711
ANGEL2	10.3497954547298	10.118968798306	10.1492711779619	10.1737030652537	10.4127287797977	10.2219390708055	10.2279414372631	10.3443764906576	10.5704519495113	10.0746835586862	10.2139447049204	10.0962561494021	10.2644208229558	10.3510559206703	10.5041081675365	10.5020159028381	10.3702391917535	10.3535788581113	10.3394763685348	10.4568132494447	10.109512727186	9.81642030089404	9.83574145739359	10.1586481985721	10.2454891247463	10.1640394795169	10.0983186424247	10.170480744555	10.170631689322	10.0562507101717	10.048052496215	10.2353352581623	9.4929798842368
ANGPT1	6.7125952390653	6.57647875117017	6.2529106850445	6.62581076498451	5.64195129749305	4.76988350804807	6.82368608054333	7.82366363150991	6.72417395819613	6.32219468695089	6.69255862156564	6.53592769087505	6.63043909642257	7.25365344341472	6.17583501007482	7.12504166096995	7.51459458813624	6.69276552574661	6.80215189705074	6.75393851116736	6.73794636116414	6.05296380995345	6.73365340072896	7.20359537093024	5.79801045963729	7.53205333647536	5.92847067919076	7.63441020110112	6.96705724575908	7.51188363207451	7.35463744831289	7.1954228491158	6.13603711436063
ANGPT2	8.87998199783645	8.92994546126423	8.43241198626604	8.25908328756288	8.98208931984363	8.42307568337834	8.55954615999855	9.12187644816772	9.10531144167511	8.76327480983429	8.60821874045403	9.33368685545611	9.53151602988113	9.00516316773297	7.77357635157932	8.48767634830215	8.45891573349275	8.89839835103894	8.366864990654	8.45743410109236	8.50843673256624	8.27222015268043	9.40171083318326	8.93087323087133	8.52682643025412	8.67037350542644	7.92734568435873	8.54511453874887	8.7918866686524	8.46530803532351	8.48626351967413	8.48589959061773	8.63483583519485
ANGPTL1	8.66021137009631	8.29226995303127	8.3722247932081	9.15286377970389	8.0106890277351	7.65243238202778	8.45774228231201	7.85672956366222	8.39175578647624	9.04355245480401	9.20832971524691	7.42017482656657	8.28033885588456	8.71503369536544	9.10629464679993	10.0558203654833	10.2409140582828	9.57400214361288	9.12724618703048	10.6622060914622	9.48916535578326	9.75974166531451	10.2058683298273	9.14558437361544	9.11204918707274	10.8950227440988	9.53941897583566	8.96124367593769	10.4108027507126	10.0961473892394	9.96872427488918	10.5186416322851	9.73001994758285
ANGPTL2	9.7641018642973	10.3648453252618	9.84937612253964	10.4300260492225	8.22494922257885	9.32563002981297	10.1678242298438	10.3390705414964	10.4841039481057	11.137557134326	11.5369791261902	10.060851928765	10.5610491199478	10.8685038777968	9.74990621155242	10.168667427029	10.7726013764857	10.7782993852808	10.6160472046651	11.0965626932206	10.6094485030046	10.5519975236908	11.5830929661722	11.0979010011226	10.1858918585641	11.2348735486761	9.89399070110148	10.5360872445805	10.9621834997647	10.5352670715598	10.8100444274455	10.979165332636	10.8776413211013
ANGPTL3	4.68801283023461	4.68801283023461	4.43822032175245	4.59348844941611	4.79218097127875	4.74364204970739	4.50641389726444	5.09091200251094	4.89669579590268	4.68801283023461	4.51897937258001	4.68801283023461	4.67370198008741	5.01592382990493	4.41954356541387	4.59357514534527	4.27172931591349	4.3908103514701	4.9166537376347	4.63657795787528	4.64623536819952	4.68593961989785	4.71194097899541	4.34623762532895	4.57563482852602	4.7928048303054	4.77898587935531	4.76734704843744	5.15155530057169	4.92032090968209	4.68791920733573	4.60608239634717	5.0708629860296
ANGPTL4	8.99367490142033	9.18947003556929	9.37374848227227	9.42499709337353	9.349088395832	9.86497493611428	9.32962287376516	9.70721637349184	9.18112816182451	9.27003217070468	9.72976439672608	9.94150602787018	9.60570896864325	8.9759867703808	7.07030082266896	8.73516238960113	7.5628732522624	8.81509472443535	8.60094078998192	8.3346211515003	8.43419133896453	8.48845162763088	9.47051431331022	8.91615198652773	8.74056009455405	8.58047717732838	8.37094202159585	7.21217458445556	7.30603124865797	6.61759034148822	6.39881977950986	6.91123867684327	6.89334862783844
ANGPTL6	7.31934301249265	7.34921493768864	7.37059355223364	7.12511617216905	7.4825877129691	7.3336101959634	7.53206122248252	7.01830234014177	6.807451504284	7.68322799289878	7.27209610809518	7.49180859611471	7.31264669767013	7.01843013936584	6.97690483673825	6.52779824284592	6.94111559938239	6.66547204924023	6.57395830767559	6.82513334093238	7.08711817388903	6.98145978230328	6.86763150700324	6.7755442243612	6.9583955579866	6.8998993541468	7.00737529288543	6.54088171828182	6.19123100582772	6.37161723747501	6.52191172453725	5.9860928681556	6.38948311623705
ANGPTL7	7.73981699938289	9.24824564402663	7.71247995296021	7.52615607467052	8.95994398690551	7.41258342633463	8.27644030773835	7.34424136802858	7.93217256200095	7.42627115915509	7.7498337574337	7.16748550605106	7.68177714151146	8.19133366856927	7.91735103071598	9.12638597032326	8.30495653446674	7.68130265944617	7.69589861790969	7.70981600741848	8.54484964076728	9.27368903400713	8.12193043000996	8.3748005965733	7.72810261017198	7.78422740883363	8.71038149461547	8.2017342838047	8.11713859009182	8.77430521667848	8.4119549963478	9.51088552465305	8.31443588369386
ANGPTL8	6.36871022101551	6.48625100418823	6.26333489151037	6.5693822742114	6.51178697382795	6.87105919495279	6.54676482727641	6.29745306441987	6.52789561941076	6.46196237015788	6.66963273661502	6.88061708770564	6.78402944831403	6.456492961203	6.89806254627247	6.52635409213071	7.09575594675176	7.00259629237601	6.47593208858478	6.69280439117674	7.25011304990195	6.4630190503732	6.74327593956523	6.81137505108384	6.50174581376631	8.69000118799553	6.35296174709712	6.69672004785836	6.48619368707725	6.76241227092602	6.74625992765751	6.17102754203286	6.46974001883031
ANHX	5.47864008578382	5.54022446191745	5.52515554761916	5.6792142777055	5.43681619794685	5.59320779503278	5.73839702055138	5.4674682070802	5.25608870267729	5.54022446191745	5.46633584404244	5.5530526142347	5.83517144759198	5.30959469004126	5.32676531777824	5.41541047389688	5.2928824846832	5.73788159962767	5.51094048996192	5.40794592629577	5.53495164364913	5.6019614442611	5.49762823225002	5.39087299401463	5.44798090879548	5.34797105350824	5.27910608320482	5.18599817160891	5.20430119939538	5.82219802108037	5.78443251716358	5.10482525619872	5.59058825417187
ANK1	5.38815482178578	5.46235527742983	5.44098102633705	5.2419624367098	5.4361431518469	5.51268344549125	5.41642192729045	5.39578698146094	5.08530745279497	5.14999287451145	5.37030517122561	5.66065452521801	5.56749965158404	5.39417210376618	5.34095862498327	5.37030517122561	5.46626010115279	5.2599335394556	5.0403172123092	5.33793954275564	5.17784633140111	5.52825909087801	5.37030517122561	5.38674995438722	5.62864687708533	5.14348077553385	5.18754161898461	5.23273194086288	5.34141719041365	5.48889844431584	5.77858653783153	5.65842791427602	5.42767936785715
ANK2	10.2611144334887	10.6227654100535	10.1939543577923	10.8594977955004	9.23524213538607	9.52782812465577	10.821078884798	10.4373811798844	11.2782454143277	11.0708830761056	11.0015941143667	9.74788414293554	10.8050422641437	11.051754211505	10.8061313716147	11.2069728441474	12.0024271372381	11.4724128125609	11.0976061697837	11.8700719276099	10.7021605771933	11.1747715297512	12.2053921964643	11.6718020035468	10.9573415800523	11.775748636853	10.4078575457208	11.4049468454713	11.646083959477	11.4666307120576	11.3977850604626	11.9745498287451	11.4512733522116
ANK3	11.0378681785193	11.5155191283273	10.6728215050675	10.7628331906359	11.3968810079537	11.5344071445446	10.7992080001586	11.2130274572054	10.9556295356295	11.3559053595826	10.9213508252046	11.6173346642057	11.3773974410984	10.7000422480912	11.3729632179833	10.7866861733202	10.4155474218769	10.7175226547527	10.9181740830552	10.760947626867	11.0487227405611	10.6373218696164	10.4069154918646	10.9816329956581	10.4259387874796	10.6462889183619	10.9519012265296	11.2626271990885	11.2012336489273	11.1895269120702	11.1353306428609	10.9706432995592	10.9598332296192
ANKAR	5.11347267058155	4.81046035976398	4.35932034601862	4.73973630318165	4.99342389849316	4.31548883584585	4.64921417106204	4.38465875922836	4.64845763597453	4.47679882456902	4.51429215489799	4.97784736358038	4.73224708255514	4.79670033790884	4.70438823375187	4.76614646163828	4.69424783452523	4.51032130415209	4.6880074048691	4.52810470171143	4.94816958698238	4.64981593891826	4.82255068426982	4.69624467642371	4.49967862531948	4.52032879706404	4.47901352708992	4.54885144691698	5.12163961644592	4.64762348645996	4.68532354068984	5.08967501063566	4.45254693879844
ANKDD1A	8.7428008427402	8.78143573012497	8.46970723676955	8.49597153601898	8.42813678210947	8.08905786019537	8.07793692076059	8.72211697378003	8.83337010603544	7.89792389364276	8.64528631585314	8.06822977860909	8.72244356663138	8.69914379075035	8.71287246632209	9.01712707558536	9.00347732289264	9.24214568799676	8.75913076500128	8.51879555922302	8.49322675384343	8.64683306394259	8.75701634725772	8.73972220185896	8.71908196281678	8.93823659056835	8.61252685031111	8.62724954239691	8.20096921469027	8.39871254955299	7.78867936829918	8.09322188577855	7.57774132807559
ANKEF1	8.76855901469568	8.59314037136501	8.95841020450631	9.0918424599305	8.63304243431523	8.52090639179165	8.71144714065086	9.18410482050782	8.59934123079669	8.68116995273258	9.01770016299941	8.7394988527917	9.14804578806101	8.58633065917541	8.33738744750489	8.90672176950247	8.12672532843717	8.69327755390593	8.66180989100007	8.75126435113155	9.01250321112769	9.12803113108781	8.74657215553363	8.80103149179045	8.76612035424192	8.36312116361763	8.4507496754502	7.93951210620409	7.3958819823054	7.68031751980818	8.05822594733415	6.97161395398145	6.05599853966612
ANKFN1	4.49624520154356	4.64921417106204	4.74626989909656	3.73727724697267	4.83592031748877	4.29624909551203	5.1507496566843	4.60862481187639	5.11492531119614	3.79147190564204	5.09525993791387	3.72694376496632	4.49203094475533	5.33607763552835	6.48943470054845	5.60390915843908	7.29543582410545	4.68459657106647	5.24692741580648	4.76871862380873	4.60627711158554	5.55989062049122	5.86189332262904	4.59847230296393	4.57048530697967	7.01423069362042	5.52312751041882	8.8145565655876	7.780915896562	6.98669397279138	8.34793321235398	7.51711530247298	7.53199320311151
ANKFY1	11.0422408377157	11.0513633593295	11.0152234389792	11.0370973435866	11.0845090279931	10.860073768278	11.1051697098376	10.9773866279351	10.9146560869361	11.0575595295351	11.0445420089862	10.9979582315047	10.9710158279869	11.0648435576372	10.9297611438938	10.8642214524206	10.936547107951	10.7028410488634	10.819037125524	10.8692299381188	11.0582090013246	10.9336963105973	10.9448125493246	10.8546443720245	10.77293672774	10.8416593024765	10.9258112839665	10.819762557849	10.9437070699345	10.7144993846404	10.688906652319	10.7324998140352	10.4435392215718
ANKH	10.8898155211955	10.8865297941967	10.8592507070113	10.9137842319364	11.0062705049498	10.7208889600086	10.9349526813749	10.6995903502444	11.0979034281263	10.6255611000025	10.8707366467307	10.5060137806388	10.7315228949274	10.9883759524773	11.5343544352857	11.1285222221112	11.2452002526853	11.0857357434866	11.23666889435	11.3035034498956	10.8806740366281	10.9844793056951	11.1066136161214	11.0711417582709	11.1230331275845	11.3880923186838	11.4342706075244	11.3545244787848	11.6080148929196	11.6599633708944	11.4640042145627	11.5921631127452	11.6207361191163
ANKHD1	9.5567830045965	9.27123166071508	9.54384781104516	9.51234153007942	10.1204810711789	9.09972055025879	9.06905883332571	9.54196804279964	9.46399078191013	8.94272560183023	9.29476036195391	8.64890220884732	9.40757588817911	9.50017481427974	9.4179956179024	9.21901652051928	9.62566422682033	8.9405527798916	9.28761869031035	9.12560504139879	9.10305523951646	8.98505944985999	8.9993270294261	9.22344781059977	9.32972140803539	9.19430232273041	9.39497897725339	9.62099331737044	9.50880841491119	9.59516688964586	9.7147665004121	10.2097263456484	10.7262421065365
ANKIB1	10.2481583747381	9.82597576872158	10.1960581559334	10.1248297982644	10.2532002671885	9.77879591751941	10.0923957023927	10.3636057633741	10.2287087248808	9.87662117808393	10.2552914204184	9.7203972573051	9.97507899649502	10.2263641099902	10.7932434205411	10.4238362740453	10.5577090970044	10.3268033813342	10.4264856926397	10.5716133947016	10.422324980297	10.3145863385449	10.2532002671885	10.222460546545	10.2945639766992	10.2749459611355	10.2601587411539	10.4480280047731	10.3420553996528	10.2532002671885	10.16938327846	10.1666012674581	10.0874526700156
ANKLE1	5.16719105353746	5.08051982196619	5.1322497943871	5.10436578975842	4.90659864724053	4.85699767970452	4.69791995846695	4.80664727347037	4.78297725429946	4.89304756828706	4.55674424800536	4.59551285596757	4.63203562398867	4.51118954824957	5.0582240796136	4.94309566007164	5.09915658097785	4.8548109467837	4.61817130563462	4.36458432062784	4.42161065228728	5.14857974712536	4.64396517830467	4.52618275247193	5.09925263813173	4.54055600055612	4.58327781013047	4.89168543339333	4.32780993169465	4.67786310576816	4.61574921673953	4.93296324156616	4.52949500441917
ANKLE2	10.7616042554077	10.8181613321355	10.4682206798726	10.4616135118654	10.6618160720487	10.8488872093026	10.6961690302913	10.8114215387783	10.7362540666444	10.6687430337369	10.8173332263068	10.7669877345631	10.6763922352638	10.6803523549631	10.5566793691637	10.4127239758687	10.7122424285669	10.6571999134458	10.2254289885049	10.3569940254206	10.1579855773763	10.3244205774006	10.4067347321095	10.3857358170932	10.3029276172663	10.0540972456395	10.4057838049999	10.4706959006803	10.4026804610041	10.0671228979007	10.3667172095981	10.3756235260299	10.083875938864
ANKMY1	7.65601592325362	7.9753709659419	8.09284313696472	7.9192393036886	8.27315241711621	8.2559753096287	8.11810189708788	7.89148014441896	7.74584055435681	7.67362282412254	8.22766385928854	7.30767649263986	7.49036344376333	7.85183032564787	7.69692143373912	7.7793568172821	7.60579272612567	7.70006158109603	7.58708609170783	7.6552052830514	7.75110926390295	7.88400935918509	7.3249021127517	7.66338083239245	7.37924657299034	7.35816188476728	7.77385519020367	7.68991806060313	7.79174066432956	7.58872617005213	7.26997158925722	7.96596939065694	7.92456596033403
ANKMY2	9.99369609313622	10.0389341556543	9.80147148206611	9.70256793705805	9.84847027132048	9.72094005051662	10.1508225416559	9.75584958941699	9.89706182895789	9.99467658311393	10.0266042503548	9.96129541958388	10.0578001646395	9.98092085431817	10.2499000100607	10.0520808001448	9.9191192977355	9.62924223777543	10.0050236740435	10.1629033216797	10.4420996172561	10.0020654918227	9.95599983458573	9.96975369653523	9.75422590889131	9.88505249779739	10.0723068529586	10.3690131578616	10.3002350188559	10.2007957738227	10.3017979129195	9.7330594131299	9.19478397910473
ANKRA2	8.71440608646204	8.51390679760126	8.5460736677628	8.49155736969637	9.11502340841101	8.6809063511998	9.07503071065737	9.05591702843146	9.00121815039923	8.62571972498279	8.60077082550727	8.72270037892022	8.79325022795518	8.93932272352767	9.18592118592237	8.82066324376805	8.80348682267964	8.87616946664975	8.64399117582409	8.95304366146169	8.74543780676669	7.90877542103381	8.088555117866	8.46279421421357	8.65039178308804	8.50398431348377	8.39355854680809	8.83518364907223	8.7540754404537	8.22946881946484	8.37911778419995	8.63144339318119	7.80089610852809
ANKRD1	3.20307891417297	2.82101208832134	2.67186952221939	2.88293432992758	2.64875652173385	3.31921150332125	2.80863262748872	3.00971750828692	2.80863262748872	2.80201120277194	2.74038195827031	3.0837449123181	3.01767234883019	2.91074115472334	2.74582093849936	2.6107816213512	2.70981738696878	2.67048663890886	2.80863262748872	2.78194089187439	3.20704640898448	2.92301109685178	3.36459934085427	2.68055644954819	2.68934404464764	2.53058508926927	2.7673104435319	2.74440832545554	2.9325219313182	2.90887977093466	2.9862576149259	2.81532642205367	2.78552898249164
ANKRD10	11.6922559852706	11.7913937082741	11.708968773474	11.5868612348542	11.8182753441757	11.3728465184433	11.7172076314716	11.7440939050789	11.9599555357082	11.754089426394	11.9134190520571	12.0453841976211	11.9475642809365	11.904929382655	11.8315725059805	11.8648796876125	11.9043541557381	11.6968634264261	11.7900883858422	11.7440939050789	11.7861453224531	11.8344467763935	12.0658332271718	11.7398308197169	11.6851569638077	11.7476471643407	11.6427336242167	11.5488741211279	10.992801593546	10.9037661097326	10.4382225214524	10.5150984512372	9.84731222389335
ANKRD11	10.7726028807126	10.8653335704464	10.9010610906782	10.7672923396542	11.2219684898184	10.9191284643154	11.0809977154104	10.6484414988599	11.0422158560409	11.1503603142335	10.9906043294572	11.073953561906	10.8931857666616	10.9635835181218	10.8057623491952	10.5864965953187	10.9698039011055	10.7283832128978	10.7341275123995	10.5706943587204	10.7928131615949	10.9100434913482	10.6878743424443	10.5862978820165	10.5511165555222	10.4064323324208	10.7704368496289	10.8963684950154	10.6990689047341	10.3648510892939	10.4500231258761	10.5985979474876	10.2356316967805
ANKRD12	10.2108570027768	9.99819934019691	10.0265882866004	9.73057626264299	10.2895945911647	9.93480115759217	10.0584343471611	10.2894077401341	10.1487632833664	9.83867221795926	10.2578019204841	9.74265559135624	10.0282902421784	10.4309570557438	10.5828930015598	10.1889496078902	10.415603348426	10.3204041074114	10.2222564148835	10.2887924317925	10.2805963974854	10.0883498359345	10.1640835149762	10.2642093821789	10.2547231514891	10.2494751638763	10.3442489235918	10.6451649850651	10.934587144662	10.6289234217686	10.3612813881036	10.4521490513543	10.6864111012276
ANKRD13A	12.604454445419	12.702020471252	12.567639253663	12.573242820846	12.5907643005702	12.7941938616196	12.7371802717108	12.6449955598059	12.7115232019596	12.6858245687288	12.8140328210217	12.5804095138685	12.7012388346126	12.660305507046	12.7377005584671	12.6063443942026	12.6838728413813	12.6992612933843	12.7444339693822	12.5749890243804	12.6938284446621	12.7817566479612	12.7540427594822	12.7144740751432	12.6926268389024	12.6498717462325	12.6281561805788	12.5796152891375	12.4428343619097	12.4194193652418	12.3501380214165	12.2676284355395	11.9918842464767
ANKRD13B	8.0450499355095	8.64806266302333	8.7549145625501	8.39742204413178	8.37251887649283	8.66349196062318	8.41526046495091	7.88031117918914	8.22065882097835	8.99959731273139	8.64690370311577	8.78985672847982	8.10825098434811	8.356543783411	8.18949172482221	8.53585832493574	8.57879892611123	7.90881797182408	8.2595780550993	8.69162799436674	8.45717877680671	8.5949583237296	8.6790116306773	8.53208171502674	7.90151014033842	8.08196960621643	8.94335448903228	9.07017661430872	8.61225772808762	8.45242410402239	8.59522760674792	9.08826781622022	8.87412916700425
ANKRD13C	9.79257625948252	9.64928862474258	9.8061098340288	9.80404670589919	9.44246614233933	9.79302601174419	9.71213497763583	9.91956372398272	9.95854540702022	9.26487082045568	9.88269012886701	9.26770375439091	9.72628017967095	9.65354534954779	10.5333276060352	10.0882579237223	10.0830212331656	9.97033978200522	10.2316105258814	9.95759567306347	9.8674875051607	10.1954884300506	9.97288964673915	10.0591701149189	10.218447920382	10.2520976332336	10.2806263474562	9.85695304640045	9.70525055086416	9.45837106177291	9.4668007616918	9.42942933691197	8.99751549072029
ANKRD13D	7.68820278780044	8.26478064431554	7.67859814903124	7.23299423106238	9.0065899416845	8.97090110596535	8.44348534006285	7.31153313233113	8.1307244707791	8.70653591944423	8.3509866244901	9.26330982266628	8.20537468501171	8.05483300370728	7.21150592938027	6.86948903729892	7.14804451263058	7.25668443982827	7.11487617115688	6.87035934065747	7.46475229508439	7.67859814903124	7.58617999619311	7.14857280098704	7.27978098522148	6.80087380498769	7.19078267226746	7.97328663908937	7.97843209751419	7.60676125839499	7.67859814903124	8.20957989166217	8.91588605331735
ANKRD16	6.17748527311563	6.50667003453331	6.95955161197872	6.34824930013656	7.07186069605034	7.08679374370111	6.79118580609545	6.47668014199033	6.8717083251126	6.81395155612375	6.75929691727888	7.26455118539715	6.92511766826808	6.74473272559236	6.64139022251149	6.60258172605893	6.58814730538211	6.55486814330882	6.64961201392747	6.34719841716162	6.86884235034582	6.93930265844722	6.52702146839354	6.451942747631	6.60352057840474	6.60886654149236	6.92476660884221	7.07070666474533	6.95837319783941	6.73933503071101	6.77345531206597	6.89474221442669	7.17512809061744
ANKRD17	11.1673742320573	11.3958344067042	11.2739865120735	11.0710120679664	11.398305101265	11.5228306511293	11.2892142373875	11.0315653758457	11.2508443937423	11.5650111694117	11.3018407767992	11.5827934462485	11.3020841574859	11.2120144680004	11.0360387002007	11.0321823877722	11.0851640693116	10.9334823659212	11.0416175712469	10.9130451934341	11.0323674399046	10.9863550869225	11.0143558455622	10.8899861851472	10.9080684379652	10.9534420496654	11.1940132482392	11.47564607343	11.2482063776837	11.3450560503824	11.6674270049871	11.3949787534273	11.0065967254352
ANKRD18A	4.38083569601765	4.92135921411225	5.32198749851011	4.61789384521529	5.73608878388796	4.97140724942446	5.14590692112955	4.58253816582195	4.70598855775419	5.56968183111076	5.43034427390378	5.69364105528529	4.94309566007164	5.5834282485095	6.41756168068943	4.7086234014884	5.99875741375065	4.95505673895367	5.74881067223996	5.50246004554836	4.13422266248804	4.85472566238871	5.76763345181064	4.38466085574898	6.00615190540549	5.94026421967895	5.5945366284774	7.60185380331768	6.78225652638443	7.13949358162831	7.13052353568177	7.27780210397347	5.31473583512255
ANKRD18B	7.07355018994761	7.37319091336077	7.30762941584193	7.09321440117041	7.37655067306322	7.54079121948093	6.97327084321586	7.13339472456765	7.43991210879612	6.9637174346518	7.63805906461847	7.66542736390339	7.47406689191995	7.39217536747978	7.57031129766229	7.3248590298744	7.34889913115378	7.28455605603009	7.13840218416241	7.30824103589028	7.52446146717632	7.71252213483939	7.20891582844874	6.88437269241855	7.14138761204214	7.48500494940412	7.25085768403494	8.22611178106155	7.87980866970145	7.63177966169163	8.38142079012034	7.40885797185931	7.50680275562547
ANKRD2	5.73599478778602	5.90434177836152	5.88110720808297	5.83103883601207	5.77281032852765	5.84657574654316	6.03570917826162	5.69254334081304	5.80692958880243	6.01146118853964	5.98273090222607	6.05165703683644	5.97891118084605	5.80668001411858	5.63425183794558	5.59685281983073	5.83406378203918	5.97236405010945	5.36483895966553	5.55404457378158	6.22548941365434	6.15769891951124	6.0152363570336	5.81256205543743	5.69295734317151	5.88801073727366	5.70374204171682	6.16454576775243	6.12613298804433	5.93008623419056	6.016110786479	6.13703141788849	5.4727167876138
ANKRD22	12.0783268235222	11.9418693415513	12.2657278479669	12.3459588066526	12.0738263981786	12.2094111601398	11.9902572591542	11.6870173585561	11.9301705956483	12.1163999092591	12.0704251890953	12.17253552419	12.1766548954403	11.6576490434783	11.737356766044	11.7736557157227	11.6870640929599	12.147837484655	12.0801716401942	11.9618708551204	11.9538098467758	11.6097234023121	11.8098375548416	11.8626365113903	12.1594548874873	12.0517794594686	12.2689616331975	11.8822586864042	11.3322314288507	11.7000971835052	11.7999076364955	11.7874144960867	11.9535343054436
ANKRD23	6.78132046190835	7.20702803603317	7.04132896728119	6.82672149849197	7.12289877461473	6.71171511587555	6.70711978068163	6.21925698985184	6.98895641602055	6.99312809906482	6.72499666677723	7.10825589422596	6.91558171124006	6.70955756992325	7.24242719981321	6.30650335197162	6.54219567668904	6.4492051287057	6.63015824762714	6.29632636032065	6.88316508610898	6.19309254383456	6.50798366149745	6.55222797113699	6.48059862513729	6.21097207951376	7.22450607841803	6.9253262056898	6.83575991413406	6.47263394999581	6.34302984521582	6.73980225754734	5.9776565924355
ANKRD24	5.49999065708906	5.78119143002778	5.63942140915221	5.66722991764416	5.51727013339024	5.84657574654316	5.60170007560925	5.41657201671269	5.39566640434331	5.82822605492071	5.4070311109732	5.56011053510667	5.62765431168284	5.53717295503889	5.502394112534	5.11362275865218	5.56011053510667	5.92732491705518	5.56011053510667	5.59181988734575	5.37875804209193	5.5147724462628	5.76385412801153	5.4634748741091	5.63718014912426	5.50760623478882	5.76304361968819	5.52959144342923	5.09128567193169	5.75421716057028	5.5558102329421	5.39782800233157	5.73540636726535
ANKRD26	7.49056363343827	7.08325461010476	7.08776117088228	6.9060482333058	6.24813138901083	6.94144101741692	7.09586918029667	7.00971426372538	6.63877172218441	7.00895375769417	7.08384730437682	6.7595071167445	7.10626134529428	7.13890874693785	7.54711137887766	7.25223931044298	6.660677615762	7.07304986509333	6.90502742261267	6.93538909931161	7.44499635239849	7.182895561968	6.71398812916056	7.45344605184133	7.30526700472239	6.67838264600551	7.23255039069036	6.77025433912148	6.86822141210763	6.7522572905538	6.59570578140807	6.64207485793061	5.01275425085537
ANKRD27	10.6930839666553	10.6528961034699	10.5350195597176	10.514141157608	10.6661572287509	10.5342670225712	10.653929047669	10.4468462276309	10.6543239540864	10.7616998132299	10.7743466880414	10.7699205474826	10.6133016801303	10.6087123724704	10.6628282414646	10.3675849400572	10.3921802995381	10.3806852808346	10.4357646641341	10.4173299263347	10.433031188362	10.252466741828	10.4491371076441	10.4833174601892	10.3839630404935	10.4102166636503	10.2783352104927	10.5987131376602	10.8938238618446	10.592769980829	10.6237868448813	10.605807646143	10.3002079064583
ANKRD28	10.8492816824196	10.6892904931293	10.7756733418847	10.7538203989858	10.6782597473389	10.8177915660525	10.6668979734736	11.2359551829707	10.9395812747591	10.483450320997	10.8379050467154	10.4062026832868	10.7651157107391	10.8383427231814	10.9106738865526	11.1860928470793	10.9836276097723	10.9135485815078	10.8894636577143	11.0619477918436	10.6631113651115	10.6526974485844	10.6716910867474	10.9241945488002	10.8774191553462	10.8891653090028	10.6866247491594	10.4318955217652	10.6017190489921	10.3806433999522	10.2462399528626	10.595677853952	10.4079332167053
ANKRD29	7.88027029095009	8.25380422333816	8.09624748736965	7.94748872678697	7.40956394218351	7.26412698704756	8.16991405997468	8.23011280574693	8.54414559988111	8.4995845559519	8.38448000323082	8.05225024268533	7.77696690608512	8.165470096608	8.18368605354644	7.8534238317004	8.26459000947186	7.73485865009393	7.95099436441093	8.40389888945037	8.05265809040888	7.81386910161191	7.35004926098549	8.65810184576111	7.15148184215387	7.97642564930182	7.5404097609803	8.4330910656134	7.6571957845095	7.34047030967617	7.33865262919169	7.83277815565155	6.8491209383175
ANKRD30B	3.70992595180606	3.88769410384116	3.61920038358975	3.77876505470487	4.09078926373472	3.39615465619645	3.12905402329661	3.41728490277134	3.6449065161952	3.75282203618322	3.38352087004101	3.7378481709286	3.9835753050807	3.55116828838243	3.54535202015089	3.29556083924404	3.42689941181622	3.82284225374066	4.10070794896266	3.56652399230336	3.79082713178433	3.98247597932419	3.34043327453625	3.90764695303949	3.82131338143642	3.34405044265508	3.7091595297527	4.30309465883154	3.59979201737185	3.66711066187466	4.21517205318834	3.65244531132025	4.36625011201736
ANKRD30BL	4.73646029361384	4.88279916432586	5.38287544672166	4.8784508094344	4.80139504105334	5.10004833033155	4.31243347066432	4.55015019726612	4.95301990036322	4.63762472626312	4.58277851584951	4.67786310576816	4.67786310576816	4.38377420326517	4.12516960352497	4.44028770637215	4.30609917833003	5.29608599188763	5.28613286595965	4.88377461816855	4.67786310576816	4.25948246263604	4.65185182973896	4.76582552678999	4.87242054256292	4.5424144271421	4.70159891503149	5.61809839922784	5.1965458146147	4.43248890009435	4.49867446853401	4.26858230436504	4.61335577488405
ANKRD31	4.42913338296522	5.83340522606216	4.47150918633477	4.40793172568238	4.25924688951003	5.35673295058859	4.65829641593609	5.39840963537306	4.43800936426321	4.93297795238048	5.91591732509699	6.34653671563148	6.2491408763866	4.31746078083463	4.18184241011387	4.3639828894753	3.67200388423743	4.88965627411596	4.95423883649521	3.95506296653309	5.35673295058859	5.10234200298526	5.27124441200309	5.45436850818676	4.46355128564077	4.72714282133175	4.11821537814305	3.40388816645713	3.20096585835341	3.34583050567296	3.58922203273275	3.65304587386806	2.40974270236643
ANKRD33	2.96210768122468	3.12862559528343	2.79154291398837	2.75751935481268	2.97108231713711	2.9724661291784	2.97520765950423	2.941156888447	2.67069463062995	2.77255379392852	2.84594921156414	2.84812778676025	2.8872285051154	2.82987934951776	2.54192551043409	2.89054257076432	2.84734803656677	2.87668414193759	3.04444918771636	2.91009173084391	2.60380328472238	2.74222976394481	2.77191000016945	2.98744529931467	3.35342546988162	2.73873547627164	2.83948223978683	3.01421741626053	2.5843868860607	2.80541871290898	3.07261380621844	2.83181790975591	2.91028297486641
ANKRD33B	6.43500605684759	6.44333132176711	6.02370997010757	6.0790494250101	5.92330545225205	6.09598956083645	6.84740861454182	5.34729253763699	6.57625090007002	6.37653665285205	6.3675983519087	5.80652646920536	5.52929461405982	6.65384516479103	6.51528766148251	6.2301447599054	7.43308225057095	6.88314981982388	6.8317251355003	6.97130564135964	6.35467777081346	5.81333953402452	7.29192424541196	6.46530204017023	6.7850211351289	7.14972492827253	6.97085641417292	8.79169946529104	9.72773983108931	9.35721394475643	8.61273706879655	9.63786773424789	10.2023809105069
ANKRD34A	5.20730752370754	5.46206673588249	5.30156519894371	5.16773699583647	5.23581138185241	5.13832525317266	5.22367901578448	5.18513041742011	5.19952908392993	5.47027727364819	5.21125480552741	5.46161219725257	5.3197079985091	5.39382976662235	5.25156913366705	4.98977313870645	5.08243278636749	5.0743881462445	5.06223906123194	4.98045913009337	5.31760931065291	5.30103662809658	5.18522864244929	5.21125480552741	5.26078630546842	5.21125480552741	5.24931197771476	5.2187965439806	5.12910501528419	4.98124861418668	5.26480890748617	5.21125480552741	5.35520794889052
ANKRD34C	2.56602596614731	2.66997350643855	2.44069027585045	2.40544654581417	2.48626580734526	2.91846757062128	2.74806414559813	2.90462362870498	3.24223504718636	2.72161045475253	2.71703971417426	2.71583181495945	3.49444268879117	3.29560244452472	2.92511086373445	2.89987891011216	3.04314378743742	3.87977159948412	2.5361416701245	3.01657633452969	2.75064152145056	3.05206009381577	2.89840259887635	2.92611799517351	2.7683516740814	3.76492601899254	2.83038797318893	3.7907255288859	2.65365848116323	2.87011913830773	2.73157832042919	2.91009173084391	2.67728945379381
ANKRD35	9.96113731026088	10.263458279219	10.3454198370107	10.0229111561604	9.92323418972107	10.704198940753	10.8230759482188	9.52588034700103	10.6790286688555	10.8334329526115	10.7129735701745	10.6494407806391	9.83418429864176	10.2116434281914	10.7320455561051	9.85003984719332	10.2972736147192	9.26884298734607	9.69366476542459	9.67321489285736	10.8074982798688	10.5631432464524	9.636950158007	9.9769897571559	10.1978873001788	10.4154538914218	10.4508952373486	10.783641378637	9.98909564501598	10.1512064881821	10.3428130349238	10.1211255299316	9.69087699707052
ANKRD36	9.22943450398933	9.46881581550273	9.16919350584458	8.90115879307771	9.704963053661	9.18514341026646	8.94031831522485	8.84453216722385	9.63032032636868	9.24574421349083	9.15188460112817	9.34332980293769	9.05739000300328	9.43761951060176	9.30921670006634	9.06428802675192	9.41980699408593	9.05353983159807	9.26159121129784	9.19859964327718	8.94599468612482	8.96299780093481	9.078325178021	9.21778828685551	9.14915059478139	9.078241629964	9.07014270013324	9.87332707082318	9.89317092512776	9.75500084138876	9.71777534332334	10.0540124984454	9.36701894872862
ANKRD36B	10.4027447543946	10.4423645321011	10.2316739827832	10.221117626253	11.1044432338096	10.3249526335669	10.3670012199012	10.1178551407468	10.453866025666	10.5721690535907	10.2040580329432	10.4753715054791	10.1955712924875	10.4931112051586	10.225643014664	9.85789688320896	10.291706377554	10.1538411939121	10.2045134943873	10.0550091322711	9.76208237575333	9.7428604932101	10.0176068035996	10.0656706021875	10.3238557825113	9.99074525973813	9.90948473700056	10.9032501165532	11.466599139247	11.1106345047417	11.1267626749093	11.4977456778415	10.7790761346112
ANKRD36C	7.01715821997763	7.1119018054836	6.85856557557686	6.75101551734338	6.90869508141049	6.4855922828118	6.91521953698289	7.16671218734802	7.78787687400193	6.35178788929955	7.14373553344645	6.4082616022407	6.65487620788074	7.22231635019182	6.74125914979707	7.01426549325371	7.86252667156136	6.40233812322015	7.04701743832793	6.99772940157842	6.10989942376749	6.81085066120341	6.73855479559695	6.62878622354402	6.8720941784409	6.98082454824153	6.6337341053623	7.92209496755606	6.91377794213267	6.57221701985732	6.35527816755684	6.54713007427892	5.12891181443307
ANKRD37	9.8289984636401	9.8330262489661	10.2269270643406	10.6083096989948	9.66625666555477	9.91641756031166	9.92519271484763	10.4250860519238	9.4834539253067	9.78565713472243	10.6826700705232	9.70327631789794	9.91526713904036	10.0782866747722	10.27691674144	10.2534170343802	9.88426499479576	9.56066501800317	9.44876911482292	9.81612023245163	9.68583038942931	10.0075532010368	9.75777805497285	10.0466154743538	9.70897079784927	9.94681449119865	10.1825865173302	10.5884784588481	10.4104490361967	10.1449425191609	9.90223414203504	9.62618239093054	9.67376975538519
ANKRD39	6.73745475149223	6.97616005937541	6.854780186986	6.6452670675208	7.28999783155847	7.1875853938643	7.00962687795378	6.64131975331995	6.80985162567135	7.08941846858204	6.76213818176913	7.30690267621629	6.78871660924857	6.81105531811211	6.76438201748651	6.54147350192207	6.40265186163427	6.38125921455728	6.75128865301445	6.51169533896835	7.12676013099786	7.11526632674082	6.89298527552739	6.50072082195261	6.72575954280721	6.67174478569714	6.85377474258529	7.09737071099513	6.96225732542202	7.00355182179365	6.9726168179506	7.03380829347865	7.32911780211881
ANKRD40	11.2621860989975	11.0822955193613	11.5808285300551	11.5852886954379	11.2246079809443	10.9056414734045	11.4713546964952	11.621207407711	11.1430332280424	11.0209153054904	11.3797939007815	10.8342615138219	11.3818972874995	11.5434285068177	11.4544773318969	11.8449010193848	11.98451862618	11.6478594324205	11.6929370744797	11.8201531791585	11.7302037920546	11.5324286577657	11.6044960592704	11.6073293037715	11.7285184815418	11.7611184985824	11.4928765587826	11.4825295848671	11.5715361615581	11.6463642301217	11.4424112193646	11.3124378068072	11.4973988037472
ANKRD44	10.2424275640882	9.89316644416176	10.1262557141505	10.3076923489036	9.9482013301562	10.0008672420233	10.1395098011247	10.2902332747498	10.7235136150924	10.2803464573298	10.364591660426	9.81218067996745	10.2101888665659	10.5909920149849	10.227299522732	10.471311658441	10.9482511739404	10.5564344354345	10.6161569411453	10.5953404128343	9.77159394496006	9.86141254138237	10.1504368959874	10.1508796037334	10.6437722465668	10.053057719453	9.82543262503617	9.451399566817	9.89511723116939	9.61183742952655	9.11225193009114	9.58464527795181	9.15645069727161
ANKRD45	3.01669892643517	2.54125171151297	2.61327808553919	2.63980039390078	2.82315605421918	2.57980672771772	2.65698049487727	2.40479587101734	2.61327808553919	2.74731820238949	2.78269445868964	2.58904005833696	2.58331509945118	2.5377845537286	2.57737774504485	2.77311886816183	2.38481535127714	2.67635368393196	2.35756185464217	2.48741917616254	2.67635368393196	2.84417052645844	2.73751204875031	2.78269445868964	2.67635368393196	3.23902477803777	2.58180363027901	2.53972728521832	2.85863649147796	2.70207811683396	2.70555990103461	2.75151695525809	3.12934066884631
ANKRD46	9.98495159954565	9.93557671506092	10.0518247926927	10.033978764537	10.0228309198359	9.87677723698298	10.0156590726596	10.0208717094264	10.2131657905277	10.0103130969565	9.94022512302317	9.71734370089532	10.047297007762	10.0087257750024	10.3995137193307	10.1044418011539	9.91403098637976	10.099144604883	10.018095805752	10.087419762333	10.0929600037353	9.53491364402302	9.53279687216643	10.2728130065015	10.1000415597464	10.1751120364047	9.85925733182088	10.425165487709	10.8616487530659	10.66881852616	10.4717734039014	10.6628686911017	10.9823978998605
ANKRD49	9.61639593358861	9.46876065956688	9.55767200672807	9.48002074958034	9.77611961236946	9.5058100577241	9.61894151966268	9.58431343902178	9.73630405284931	9.53190881162699	9.39890022567863	9.40260312293841	9.51922679256281	9.57408300351661	9.7090288511656	9.54492118442741	9.53143627961103	9.58254500287656	9.68478726547565	9.59150204354108	9.5685951838983	9.23033813575099	9.18092219403891	9.58002643235073	9.53931309204387	9.54858420762697	9.62372444784894	9.56100604125575	9.41795464397348	9.44656913463792	9.29823117414598	9.28516748842602	8.5123427769678
ANKRD50	9.70322940271177	9.61378095259645	10.0328372944748	9.67121839501798	9.84086724709289	9.79288625157478	10.1294592723578	10.3651445497156	10.1357407945683	9.94747792753457	10.2114268723746	9.97520997346021	10.1533872043026	10.4181910247243	10.8472275421462	10.4548045158405	10.3694133104665	10.0865927651495	10.1154743768546	10.4881647752664	9.92135695502026	9.66704787408133	9.5926617050743	9.92758084512246	9.8460567496805	9.9033836601887	10.0329308741852	10.8987498985633	10.9954304403763	10.8216080406933	10.8653008857756	11.1206467457615	11.1793308187346
ANKRD52	7.28744796351969	7.77790786127318	7.27503427639165	7.40081394556361	7.24700890879211	7.71235564507017	7.344443351166	7.40076231645554	7.28893600301182	7.48450468484737	7.44615731541138	7.82840117822671	7.63016658946489	7.39657009019382	7.2685206930233	7.20570054825416	7.17319301417894	7.08545433322473	7.43654331173777	7.18519522410301	7.36148271805515	7.4627946150478	7.39572594065604	7.06719746296688	7.27066467451918	7.19735214493892	7.39836838967808	7.03584745013656	7.21048340925257	7.02496458421136	6.94816470606238	7.10503716647833	6.99326551364644
ANKRD53	5.11819737516308	5.02727386788706	4.79682003309118	5.03817267854325	4.98750723520495	5.20732185479045	4.99311366930653	4.81911372767973	5.02348001680522	5.54108016571246	4.93090349292613	5.20198846911186	4.97553047517121	5.17413943222771	4.59474886191456	4.74833264223312	4.95671935360919	4.84454359730405	4.71857287042868	4.83385772332555	5.20492615207579	5.38952131622018	5.10659967279083	4.92383582586097	4.97868309316412	5.072111930766	5.04334188368061	5.11819737516308	4.99067874937814	5.78946809936326	5.44210178867883	5.19809228112716	5.29173686116812
ANKRD54	9.35519123541162	9.7387233064157	9.34242405974996	9.21880366682618	9.5106605173908	9.83236920705614	9.64179863434884	9.09736529534856	9.53040057838667	9.82292941046584	9.32082980251005	9.80683405769496	9.39613374684001	9.25416443797129	8.69635123172103	9.08095631443208	8.51766337296364	8.68634242089197	8.8261554607981	8.76417289735707	9.02414421087367	8.73279776904882	8.74615067987399	8.75329386668356	8.86901065115071	8.80792144048767	8.92062521335914	9.37839709832039	9.00358299743849	9.01624151649975	9.16524092354105	9.04422655006684	8.48279503216842
ANKRD55	4.8296072997548	5.14148702496926	5.56489594249053	5.76208488987723	5.70363656165545	5.95943566591087	5.95998460954133	4.5847606460992	5.55939804902197	5.17667333604613	5.43857586117961	5.10369951066492	5.2549448565417	6.195256040413	4.99525418728828	5.29170854425517	5.83343142016335	6.33028253087017	6.19976440645863	5.56935030280764	5.00973023744231	5.80495538656795	6.09641319480304	4.78018962232288	6.3683250952034	5.79073006132945	5.93068581302334	5.09133527635388	5.97057607964985	5.4619405602848	5.21847295458002	5.14809041526687	5.22102430867507
ANKRD6	7.99862313984974	7.86757012631457	8.08663520647827	8.11004788974745	7.47633436133716	7.08883282985061	8.02150819583659	8.29169358867314	7.94509523472774	7.94435963935678	8.3805499967603	7.61735093578166	7.90684159490424	8.29255406190203	8.44757517955925	8.64011563674349	8.92643230924489	8.01629374320054	7.99263660528337	8.20040278475717	8.39040480425395	7.97484589647341	8.43982838100451	8.24349245309426	7.85962433305017	8.24768863450174	7.82953196237856	8.9472099141924	8.08183419279581	8.50825016742667	8.41965830257982	8.40130472529551	7.33482050487661
ANKRD65	6.63914391353736	6.57373205277442	6.49297542596454	6.69502816707444	6.91580660081602	7.07142269220834	6.69324775664801	6.89213871411244	6.38055710217462	6.53347270099606	6.3953035401021	6.89061705545499	6.64001676546527	6.45076365825087	6.84241812724324	6.42601361887465	6.08785576108479	6.44385919316101	6.27862005219167	6.56399940187785	6.78602994412405	6.53255632638759	6.43841842601783	6.49628972072354	6.65880333521403	6.18627053537066	6.73084102326262	6.16720778240242	6.47368049504921	6.50043624489986	6.26612333396577	6.44345611949767	6.928187568416
ANKRD7	2.50434230928869	2.91586086924779	2.76927133261788	2.64387353143881	2.64155927334625	2.83630686705577	2.89198476231273	2.64014714530151	2.83762730009281	2.65936637029339	3.09409765707562	2.63089656928241	2.97792936190081	2.67186952221939	2.52237592583823	2.80027675917798	2.74590644754038	2.79113678119019	2.71260916171334	2.63880115748678	2.9865067757213	3.20797191934993	2.55905811885251	3.02720433632817	2.64050336519187	2.62117602493514	2.63089656928241	2.77514059315107	3.08275768318587	3.06179569549122	2.928162112251	3.0243826853372	2.86022120337408
ANKRD9	8.65202228787983	8.92487884857883	8.76809623167103	8.78672222541774	9.34736043738636	9.67872089572695	8.80773817694026	9.08468861767545	8.7453600703216	9.03405591874328	9.09872556815099	9.16174321324088	8.75571767351296	8.75571767351296	8.5285029757022	8.68225583894292	8.19139255648462	8.73351036456478	8.89958450278474	8.6871060480204	8.61355917196623	9.05406193042772	8.84894802716513	8.75718342581668	8.87894608923158	8.3121602337303	9.03114526303947	8.49261972004111	8.33319054273263	8.34445907575452	8.26139053170259	8.24917334374164	8.27419364707126
ANKS1A	10.379621091866	10.3892657983303	10.4328779046714	10.434057504328	9.90960995353142	10.1825757335029	10.4358523136577	10.5084696013088	10.3474988324061	10.4903496586265	10.3661210946824	10.383887932348	10.4718137337411	10.4772015989451	10.1970278040088	10.274402006794	10.4917901871846	10.3228407521484	10.4416833110545	10.5283361712564	10.5153157651777	10.416996155022	10.3294916795208	10.3661210946824	10.2189640793824	10.3425404866608	10.2640072768406	10.2639423479998	10.3029498694537	10.1746359525729	10.1873477125091	10.1912319164685	10.1793918601116
ANKS1B	6.24968437921465	6.633591149219	5.95734284468671	6.00564571928469	6.580069597251	5.86154231572634	5.73699724433036	5.40970776420293	6.26676511624212	5.90487972099897	6.03063703979806	5.72169691160297	5.97344360634077	6.16724969826119	6.17788948274093	6.44437343180856	6.4927562767061	5.94522454621989	6.25922382078786	6.23875276435122	6.10510508317164	6.22600876183776	6.18076988133074	6.20082048692895	5.99322783466104	6.31712855622373	5.36130951711023	5.09077454231231	6.19371092621025	5.85567106147436	5.25380229103629	6.30618209277145	6.38870564118977
ANKS3	6.80133159452617	7.09210041267044	6.84174481469079	6.76143849615683	6.96964034818134	7.09340787519325	6.86547194042822	6.59077137153682	6.75743719756407	7.0128963595051	6.9458864484149	7.3624141204296	7.02444303112085	6.57979162854547	6.70569766938899	6.70237095280869	6.74113781232751	6.97412875907204	7.00442787212396	6.54819783152012	6.5899402492283	6.90157883985907	6.79957247759583	6.56569773729236	6.61182371605013	6.86854853402302	6.78212573677995	6.66378018767795	6.29652855679805	6.5309137800369	6.405175240317	6.41764711514687	6.50432170462262
ANKS6	8.18556830821857	8.53707535922602	8.15336458662407	8.30376743375625	7.82136735081141	7.75793713236951	8.45913271147722	7.90081657476797	8.69662096847373	8.51105671029541	8.45194041835936	8.32605326380618	8.43554618452582	8.34064469334756	7.98857383241228	8.48109100412379	8.42912707360845	8.14697570987221	8.34657120632203	8.00869435622869	7.92191808092963	8.24219470333858	8.11754879753412	8.35852843850162	8.29717835023674	8.5815347546136	7.88204083494693	9.09304633039433	8.60794902174889	8.99179507063277	8.89840509817597	8.5551417878378	8.62564609799022
ANKZF1	10.5819137671962	10.879641608805	10.5367161135478	10.5341355761404	11.0704244564286	10.7793752830187	10.5794891223886	10.7814685874992	10.7681298431909	10.8064376253949	10.8591205744476	11.0570504484077	10.6415436276241	10.8035130568002	10.8484890251956	10.5125504014088	10.522263665481	10.7553548652962	10.5803136186587	10.4154910868532	10.8741290924283	10.6546941107245	10.8482606656289	10.6385847758477	10.4257910982529	10.5772766247252	10.5384748008304	9.9384756895827	9.65011859407651	9.57822559921954	9.56380613602736	9.53896455342779	8.35446668851889
ANLN	10.6568291556592	10.0433476138447	9.8200572004845	10.2014675105786	10.4710228570486	9.80561991589873	10.4260765508819	10.9103117509021	10.2213492143367	10.4395553666548	10.3206955370651	10.2500429695327	9.91912781364151	9.97665692777739	10.0999047534835	10.544353847231	10.2307988552502	9.86197346733458	9.96395148252126	9.97514070764386	10.3269469519972	10.1971337683157	10.0379563435524	10.4764403648515	10.4027597095246	9.85515778020729	9.89179610266021	9.3196959268781	9.70897418348115	8.59802372118289	9.74444929657777	9.61714190983674	8.649547128827
ANO1	7.69639197360711	7.55583001438695	7.56314354135849	7.86750327817813	7.1866097057758	7.14848670139417	7.57122421346773	7.25082509690861	7.45419779565031	7.5391197700931	7.49920068757919	7.51440932768574	7.40703038330682	7.48743120006447	7.69329878237252	7.65538916371084	7.63110117147904	7.29771578976022	7.24100028636746	7.76249715310102	7.56684582149541	7.26136211072965	7.75773980788784	7.76523484072295	7.67235774409236	7.59304473425831	7.82642161711729	7.73278280306871	8.02506483392836	7.98170412206146	7.5201227637671	7.72129143609101	7.76281882381003
ANO10	8.64383019690603	8.78490818490668	8.59690664001175	8.5100187002359	8.77894545287513	9.70197475697605	9.00654045120649	8.71185406832814	9.05953047048262	9.44806825562468	9.16261275581599	9.35458429670765	8.97316095774211	8.66251351699188	8.97417218786219	8.73166529973157	8.73143477097424	8.92590268995987	9.01255401710189	8.92042805146992	9.15224769073913	9.20453966842707	8.98953882203936	9.01175804166464	8.67376102124077	9.3180460312263	9.1662830896861	8.68768339426651	8.47145399128913	8.42052526427765	8.71658214020392	8.24503023420277	8.5744112547248
ANO2	3.89655620301167	4.19042463389353	4.05881014726612	4.07136694038031	3.8133581420318	3.99510358863493	4.63078931585893	4.43009023553553	4.13840314480219	4.24585972004435	4.28927324184129	4.56035065373478	4.36508362653285	4.09589207698568	3.73143749861366	3.91854021086644	4.31350440664505	4.43265789640397	4.0061497309169	4.28431130271801	3.87135133760155	3.77826059915309	3.94410204217973	4.00968427231859	3.64220349163161	4.21302891792631	3.88504246793339	5.02999725582698	4.55363565939811	4.27391427186706	4.86476107415834	4.55272221300528	4.2210931029189
ANO3	3.35196913329129	3.77959040626517	3.66823467515678	3.65413240679248	3.3128761032613	3.37457850391747	4.00384951609512	3.59715302952732	3.73727724697267	3.32277274741277	3.6213962605869	3.68589874141515	4.15321607723335	4.04704259301793	3.88504246793339	3.54312050025372	5.26293797717681	4.1933151381487	3.88504246793339	4.0586992380617	4.34566021285733	4.51007355266942	4.15044401482083	5.51495683474614	3.5173422458584	4.79324228746528	3.72795469949927	5.69379972691241	3.68844881024019	4.15843227887212	4.33594505783061	4.03733982224422	3.67231475597647
ANO4	2.69401776461171	3.24733666968394	3.01341515125181	3.05826415331258	2.58711330906035	2.79743994042732	3.89796322730993	3.34832647220886	3.27356263585216	3.41743473244615	3.13591190425779	3.18005465232648	2.90740533317359	3.48173868857297	3.10799940533748	3.0929703770488	3.03341473757157	2.95502459240264	3.13756412945061	2.91009173084391	3.866195580329	3.34493891887823	3.08516413022331	3.16972404432566	3.21553821554995	3.27198034203607	3.64270020976383	2.76783715426052	3.47303154407349	3.16254225699422	2.99091545433877	3.61419918966673	3.43468117991406
ANO5	4.52309749500731	4.28235971206413	3.90216914046774	4.1935090807659	4.64838969454049	3.97552858891349	5.41066700326647	4.54089789603619	5.05771910858992	4.18024071104165	4.06047125142674	5.02346552510656	4.62716080294507	5.46560484336324	5.03126329290834	5.12279529714073	5.19990762262275	4.59800586193927	5.10922282366308	4.76253152844046	4.85190076348268	4.71140335186657	5.01334504808249	5.04152184185615	4.89920358820394	5.14557944417264	5.32426172637871	5.24697869503908	5.51616847231323	5.08585248356003	5.12263519109494	4.84263993129182	4.53782241885854
ANO6	9.86311521634096	9.52986256340324	9.65509798881966	9.76969791711906	9.39523732353254	9.274344269591	10.0387500851722	10.2041026617571	10.1158915234364	9.82914053921293	10.0697360078738	9.6035046206952	9.83046549101485	10.0316085800833	9.94166100232132	9.9690092608468	10.2416244636039	10.0654448445019	9.99283228131773	10.272743408506	9.70760522941335	9.43728116029907	10.0088788988934	10.0331688897491	9.92072499158553	10.1375610480388	9.6923848718848	10.4771770844884	10.531539839469	10.3689540088692	10.3275168188665	10.8410370909303	10.7032364625895
ANO8	7.43763933313829	7.57615395688917	7.44580360410231	7.27627178433867	8.04166662170097	8.47640743094257	8.37162098779309	7.12782293310707	8.01885589647287	8.32516642805565	8.56924159662318	8.11542975538928	7.43506052986242	8.08853861088168	8.34071853739351	8.02244027359536	7.99842628471744	7.70007951448585	7.88703585453444	7.68497447935748	8.08647267550642	8.31594580352354	8.21798382148035	7.76006012920472	7.7971262422897	7.9634452141048	8.46004970163037	8.62819460680729	8.2522250202335	8.31210209230172	8.32371678232054	8.17237319553062	8.40616349962324
ANO9	8.57617130737752	8.91945745897993	8.68888269262876	8.60377047603424	9.12967627663846	9.7711523923282	9.01537085250929	8.60575200567277	9.12205481427705	9.06889947699701	9.24569311916408	9.39058952925277	8.66054969034931	8.98612633601309	9.18163317456713	8.5933174644454	9.10378873444038	8.58772253066386	8.72233471818963	8.79796499677135	8.83828621974969	9.0823770954481	9.03452875371174	8.43295266682452	8.93451519346555	8.93090103177095	9.3275488178822	9.09767320916492	8.62213846671027	8.54239373448303	8.48825090949736	8.187623343018	8.11641137546433
ANOS1	8.83024132294514	8.85391785214136	9.14298047127517	8.41196006059181	8.93924506049954	8.7916696794167	9.41398021240282	8.82735383585308	8.69003653705497	8.75237995249138	8.74474729174644	8.9403739264554	8.94656929242941	9.26131269137649	9.86760909946343	8.80637170440284	8.97558925312933	8.67714187304938	9.18422637513597	9.55277645082684	9.62940784000473	8.94088120006428	8.27735894791479	9.0753167581099	8.82103102563013	8.07039930371924	8.84510318840984	8.70010766513308	9.21553903663727	8.86303522284874	8.8957353155749	8.36309835950739	8.72026270126904
ANP32A	11.1542732705329	11.16776381425	11.0523152671007	11.2603124115569	10.5455346196533	10.404536359615	10.6948324151303	11.5114233284571	11.1751071963767	10.8053515486401	11.1824983241855	11.040495532401	11.0234128686872	10.9892966259152	10.9297909573757	11.219707352943	11.0732991764705	10.9131597804068	11.0076914446381	11.0308813909992	11.035558509597	11.2168248765348	11.0348166430724	11.2038748756182	10.9727171912693	10.9410754355973	10.5709617605821	11.0781664569821	11.1688913606477	11.1783591684346	11.0684467052515	10.7582089639065	10.8460566423003
ANP32B	12.5799445177872	12.7153944699592	12.6732182361194	12.639474200269	12.7464244158488	12.8339363401541	12.6336720320097	12.6135996211839	12.7244963107574	12.6559742927711	12.6109549086217	12.7510864681602	12.5923956919976	12.5393743094563	12.4639319581679	12.6168854567541	12.499367167782	12.548950069961	12.6294103986222	12.5432718518514	12.489611464864	12.5738550698963	12.4695523274544	12.5606010966772	12.6159203545307	12.6175099229485	12.6729665551688	12.6395685953962	12.5500337535025	12.5828649298236	12.5974248735499	12.5412851089421	12.3621334801842
ANP32E	11.1069018869554	10.8821276632536	10.7876545114836	10.8717297610088	11.1561526748962	11.0251357616662	11.0402199499794	11.2378774259876	11.1240871493173	11.1052098978868	10.8890721293761	10.7773780672499	10.7760553905647	10.8768482125361	11.113312246427	11.1227682251023	11.0713287598723	11.0262913771268	10.9126609304709	11.0565214075602	10.7495917648142	10.5112500867615	10.5026358826297	10.9800283164483	11.0640805398878	10.8204934045999	10.7657786593973	11.070732888518	11.2259473074086	11.0098711929037	11.1633106189656	11.119818584893	11.0852598270149
ANPEP	7.99767758916692	8.3173550649299	8.02859457069662	8.5405301846793	7.68066740057342	8.27723813197396	8.28971116064039	8.23427911727839	8.43986731808249	9.07688397221928	9.46418345156735	9.01797510426793	8.57191669703134	8.59420138489051	8.04104433469878	8.48751649801703	8.72657198130042	8.74273203923018	8.73384313744992	8.49695206424909	7.86829464764557	8.13641227471452	9.34575336179452	8.7123123608413	8.43605111556433	9.14137869652007	8.05036279713195	8.71424113306908	8.54354057137963	8.37766203683247	8.47139506522516	7.79404933427528	8.16260920381079
ANTKMT	6.95294645334278	7.0974672277449	7.20566640669206	7.15227894896437	7.13278469771093	7.79332618123564	7.37502723378977	6.93571971861691	7.04778339643272	7.41215443029006	7.07938435597268	7.5640213724984	7.03545407354899	6.81324855908952	6.78697136409234	6.8476198153424	6.56310770410847	6.98213732923116	6.87581365227922	6.98969223222034	6.77811294777002	7.27271542919962	7.12436488000264	6.71535744622534	6.96936669151967	6.99544079954557	7.02271720079772	6.9270664953758	6.32599557456162	6.78036064181113	6.82087892498832	6.57899721060595	6.62354481410721
ANTXR1	11.326237794782	11.0475166608355	11.1992138465269	11.2210217103711	11.1060522053148	10.6328280216388	11.0814374264917	11.571542999378	11.2196217167054	10.9654364731536	10.9783156302825	10.6847704334171	11.2165673940047	11.3957915383607	11.6157111511472	11.2837822578095	11.5078158145448	11.3147708046047	11.3115604928703	11.6309321535721	11.2818506940222	10.9170724463923	11.24937150994	11.4417785856693	11.1229692161939	11.2320576802379	11.0651128892998	11.24937150994	11.7698706140448	11.3760471203351	11.300702156633	11.7970834957121	11.5533085004245
ANTXR2	9.67830393416874	9.72609955315711	9.83324192405651	9.80838558356822	8.31324297557831	9.02098839663527	9.68766153327345	9.50292769354385	9.74845057658655	10.0307832909698	9.97925660267426	9.57465815865363	9.9230185408176	9.90386480867975	9.59686758205501	10.2504186203797	10.5105190920709	10.1656949324046	10.157994824369	10.2838451986474	9.93429796731052	10.0031344085372	10.8035314566301	9.70179866550292	10.2824800177393	10.5560235174358	9.53562171986514	10.202656849266	10.6500162224534	10.5801932379796	10.2558006676778	10.092811691882	9.71785252691044
ANXA1	12.6341410210637	12.4883227079237	12.7543651436144	13.0340683435347	12.1894290383122	13.0151678874862	12.9082545609781	13.1977096838493	12.4630009770082	12.7297001047313	12.749669052336	13.151935208464	13.0209574808018	12.4209148496935	11.5950971249529	12.5115200305434	12.4424126288293	12.8423058534091	12.6356548174027	12.580219684368	11.9965476119123	12.3474582332572	12.5516125466879	12.7731320365384	13.0819869208592	12.5874360827118	12.2149200272608	12.4221677477887	12.3201058776899	12.2627218334624	12.2577439546515	12.4565483166072	11.4498509637735
ANXA10	4.81870218904076	4.74786220031176	4.97162017678179	5.0004605480496	5.11841379185422	4.74552998346421	4.66090152883993	4.69801459809992	4.48792991073162	4.88825294596227	4.7655104235371	4.64921417106204	4.77900680210534	4.82320327283472	4.90141458596914	4.93772428793706	4.76614372898848	4.59311947389525	4.73414426650958	4.72842288363251	4.97256504337198	4.55355935901227	4.77202948253902	4.76303772315049	4.73414426650958	4.53434734580654	4.9538922519035	4.59917759426929	4.58445694830734	4.66719630933854	4.42379746209279	4.50109520814934	4.91689699010467
ANXA11	10.6498353898889	10.861903210086	10.8003259519482	10.9604915762929	10.6330482723205	10.8493995831383	10.9074352046969	10.9003715580049	10.7350938086873	11.0044717830446	10.9163122428756	11.077846001438	10.8530448390702	10.8401457828685	10.3879280026023	10.8456522983549	11.0122906696741	10.8730417129806	11.0075393589043	10.8406494097199	10.5604911492064	10.9088501479945	11.1587650694933	10.7119064223003	10.8479336554232	11.0346620073945	11.0063295733081	11.2918228436043	11.1486085109635	11.2638794908302	11.2784657894086	11.2625316351336	11.4043965118479
ANXA13	3.41456631147504	3.04785665263214	3.68888678680509	3.41456631147504	3.43743226320461	3.40914490215247	3.41456631147504	3.45289507358097	3.1783933062582	3.38632472282268	3.48769378891279	3.42279300166801	3.44271174213891	3.37641506102147	3.41456631147504	3.23211696991973	3.44903484551678	3.62254497519211	3.44271174213891	3.21191964851808	3.28443638615101	3.69332867386535	2.95347241579868	3.37364647038421	2.8995455202048	3.28672111084267	3.56616856332708	4.47840484471362	3.54072127903261	3.7231489699659	3.30239706749789	3.70778080230672	3.49075323493248
ANXA2	13.5751736705114	13.6048372416982	13.6254711785166	13.6316855919535	13.5177063956046	13.62118419751	13.6520078011206	13.6131243216288	13.6213712261666	13.6130153637694	13.6197705160127	13.7069329072601	13.6075832429489	13.5940244912053	13.5314566340359	13.5758774915438	13.5896832685804	13.5678114821722	13.5268855894106	13.601596604797	13.5331578522898	13.5622999906465	13.5175277609636	13.5420751979917	13.6078794627775	13.6328335126692	13.6160790209036	13.6270272376294	13.6349744006734	13.6041141846732	13.6246803910696	13.6247442886955	13.5194753332145
ANXA2R	7.60615196528801	7.50055291250354	7.44919315614605	7.57486278153809	7.19570807683024	7.4020876086573	7.03273133046377	6.7526269947596	7.69838452406696	7.39430671249003	7.16673592293614	7.45552729992889	7.41860087610012	7.91424804639838	7.2336804992844	7.23774373195851	7.59231122629049	7.64159021387736	7.3090085526663	7.40779661697266	7.42740149731137	7.58405485738182	7.76250160011975	7.05148653432443	7.53119797795595	7.63315334439693	6.73046433784192	7.02957344754104	6.96582024143143	7.00657540274346	6.49942987999784	6.76184833382031	7.15448208238115
ANXA3	9.23296195264215	9.04025004851104	10.4665534023377	10.2403419392329	9.12878620033106	9.88754658260841	9.76368947428912	10.6061434630546	8.55753344149244	8.57835962541482	9.7602512937359	9.69448599734269	9.97081048761233	9.53459742518994	7.78755237672304	9.69099528304456	8.48160717220381	9.57310766303893	10.4917147969528	9.40216763243952	7.85438549979068	9.83118937639208	9.24746341578579	9.17907428046697	10.351626544759	9.20821606235516	9.4312079739377	8.84789810260612	9.15476669501035	9.54694474420102	8.86597656760635	9.03320859473809	7.65244298470946
ANXA4	11.5817004410785	11.348608600754	11.4367114839031	11.4666763319152	11.4514949455187	11.3443394933022	11.6673794168047	11.6778789259795	11.6138884866064	11.4909333567417	11.5562710541859	11.3634529854534	11.3653193547498	11.6167868613403	11.7364561502989	11.5333070605626	11.6685986620783	11.5263514462519	11.4450087208187	11.793722679931	11.5926099677531	11.1365448383668	11.5967571527073	11.641706988589	11.3395192437471	11.5866011225396	11.3302859546371	11.6261986766174	12.0771363699051	11.8678877837784	11.8377006137492	11.9780023813868	11.9710194070834
ANXA5	11.3274629215829	11.0879996399638	11.350295413704	11.6858950852489	11.108676086545	11.0326171374881	11.3407886463161	11.5681027032972	11.4799973020567	11.5194939145079	11.8127592437934	11.2942828563801	11.3631986693673	11.3139280963405	11.1841359536874	11.3123141779353	11.6280901548649	11.2784967014972	11.5421308889792	11.6058649635785	11.1844402184933	11.0878340146995	11.5730641594377	11.569259057733	11.5168479937535	11.7079334461111	11.2518850993471	11.343552165321	11.7350329523901	11.5491637313155	11.553064993973	11.9099375885551	11.661912051178
ANXA6	9.83541321851401	10.0397700475399	9.6839294970715	10.0877411922365	9.54523674362417	9.5191687271828	10.2136267328951	9.86007666955091	10.2307080628976	10.76657729179	10.5462034171545	10.2636561320565	9.87250272277714	10.0480240954744	9.30298028679314	9.89234838235604	10.308568517569	9.99566900792698	10.2733311171779	9.9877060464377	9.67828870193058	9.76920279591123	10.5561577084891	9.95633427265729	10.2136267328951	10.5894806297638	9.48740936042244	10.6923955297345	10.8201504009322	10.7126553850889	10.7324513231392	10.9034846469257	10.7246442845021
ANXA7	12.3770380588804	12.3055031099443	12.3456944415887	12.4455109261871	12.1372700225586	12.2891050780266	12.5180220241474	12.5466466649509	12.452733670922	12.1942665016347	12.4743340594466	12.3610874960454	12.418914678477	12.3845756632909	12.1106358296503	12.3677601044141	12.3594073977932	12.3904045092501	12.4809201568078	12.4748932138642	12.3025270256776	12.3288540914412	12.3872238234491	12.3580259732534	12.4842221889028	12.4356586095326	12.2780598216998	12.5695488337545	12.4758599753246	12.5307900228063	12.3950029941874	12.3267303019863	11.9357128068016
ANXA9	9.20422841068009	9.43290646655296	9.59900487703905	9.11210148333764	10.1610909486374	11.3761077559245	10.4361800172474	8.753080766149	10.6826601838144	10.5336838449934	10.5401578095012	9.94393939329784	9.60301674867129	10.2383126400476	11.7144617863992	10.3431796263352	10.8370197685963	11.0583495330252	11.0774435790392	10.4247618560624	10.7377348223267	10.3093755223375	10.4494012518449	10.2716501032308	10.7626868789808	11.4166481396608	10.9831126589828	10.6241287296144	10.7339436978235	10.4744346829576	10.976065982465	10.8559380288112	10.9069800308548
AOAH	7.85507610551145	7.82286159359634	7.81402203625909	8.19131331950571	7.66672478682473	7.71758035849235	7.52343378706847	7.24614156347195	7.85127029607181	8.16615255636955	7.99134886823505	7.24704365574512	7.26271455315924	7.80917083859245	7.02737736911011	7.43101605724523	7.65064378772505	7.78881159764767	7.54985626380299	7.46808165757213	7.46235509388562	7.13579435554399	7.95776870414002	7.30946411099622	8.81100632795402	7.67103829193522	7.28533015612944	6.95865144446782	6.96575608564528	6.88154218710368	6.41852401587637	6.79635545409053	6.99244158000237
AOC1	6.70556912537286	6.91037441774135	6.47030160104216	6.79353561620738	7.26986941522651	6.99672464452832	7.21962194558997	5.77383062651195	6.50141240209825	7.95685019222979	7.01687753784458	8.02742632587223	7.31833023421408	6.88062124586781	5.6820523841396	6.6859560698708	6.83293520944588	6.698495403325	7.23402224676205	6.37766167326548	5.55848560554758	6.50193519542419	6.28607602752827	5.18962421733965	7.49982847741612	6.70966592004112	6.44865374426785	6.12977154901277	7.29143658774396	7.1268729779676	7.19548785483842	6.79635545409053	6.62824288926494
AOC2	4.47806065652521	4.74456667101414	4.91111916799723	4.47726902369796	5.42822746749892	5.43198846030621	5.05301943525377	4.85740688642761	5.14044194703557	4.65518490008471	5.12475072811334	5.03735581267983	4.79390229871624	4.80899283801884	4.94071275656073	4.7932003096612	4.71392215200233	4.62571878857649	4.79559573041874	4.7414236968269	4.57469106234039	4.49026526229889	4.73417304732267	4.96673234514372	4.86870487061665	4.80598257802518	4.83344183678839	4.93882065250474	4.43478360548658	3.81425432529197	4.10959791255569	4.29462692033362	3.73562428781737
AOC3	7.1878568001859	7.19314862772293	6.47726499740336	6.94517942717519	6.5456913250927	6.13671335743118	8.00475836412335	8.01731393336952	7.67317960286926	7.0736015123414	7.2817341910109	7.53898408324871	7.56861171030032	8.02180504093262	7.56579512576938	7.84238095095522	8.31860875692379	8.48097709750602	7.78392644381299	8.59379866713114	7.42359174775657	6.99150564014971	7.96809689508521	8.2770312246661	7.10486945003902	8.62720290525505	6.61275376258957	8.99644143273042	8.1082485201039	8.37227589714951	8.36190380033721	9.10157375523391	8.50110860486239
AOPEP	11.0070466507116	11.2508961277038	10.6314465830878	10.8458966651206	11.4041398109763	10.8109110695547	11.0485644252377	10.8942930930746	10.8656144335414	11.0493153301047	10.9270964180765	11.0969461098214	11.0568118699521	11.1541501146567	11.0057801829807	10.8070614011143	10.6708410765219	10.8453401121976	10.8489412262652	10.9109879320571	11.0631117728336	11.0475312686852	10.8759570592736	10.8157113906325	10.6582636383266	10.6663816618415	11.0101250359504	10.6653318252006	10.5400186624058	10.6327294921782	10.6090285496652	10.4153648189174	10.1852649410479
AOX1	7.73329993983528	8.01983127060279	8.48831455760491	9.08008631491263	6.21471822290473	5.99437697486663	8.26831255307474	8.82380948405317	9.45731953677546	9.15614562069653	9.76053991981737	7.82169674861891	9.04347706758295	9.4590589029259	7.83685265089282	9.24328357707229	9.02398243714974	9.16880835271236	9.16534966822581	9.23465396508562	8.53484746839739	8.53773938320544	9.22420559583745	9.40224104726238	9.02781595689541	9.87394622418629	7.80860845883525	9.32042914644308	10.0603110740648	9.0970367528788	8.43922328274029	9.97863419594394	9.74983256460671
AP1AR	9.43502515359022	8.97241876273606	9.18442489475853	9.00823173461867	8.99569399875112	9.04590618893438	8.93538187487855	9.53442121576956	9.32960940092119	8.40300365672119	9.13677591145892	8.72748896591416	9.20248954831457	9.21919583210566	9.49980735890083	9.29185573207532	9.2271042090463	9.36625944829223	9.31870889173288	9.65460936144437	9.04802315482425	8.95244564899815	8.93684277107856	9.25586876569124	9.46799748440134	9.33127031778272	9.25919826896877	9.29710211190009	9.50908522992951	9.2153019828866	9.35241169174913	9.23998327377751	8.67304751011922
AP1B1	9.24568605890838	9.71009503011776	9.36094797350194	9.33206557504411	9.40489360425021	10.3538448012076	9.72435003097153	9.20960177855652	9.46066145088649	9.86442020118616	9.76333225686532	10.1838119396845	9.47376701555658	9.22594620740915	8.83449735597807	9.15956955747182	8.815755232498	8.94439456611042	9.05328725705162	9.06300347324084	9.28080939137313	9.54490168823572	9.47770521861589	8.97227367438639	9.18205568325918	9.14871976850614	9.30645361455596	9.20944748650638	8.60142660277438	9.00294734166792	9.09223917872279	8.79806189305552	8.91230542999872
AP1G1	11.7090336606232	11.5662000851704	11.5638198609608	11.5317632504835	11.6042222582751	11.6554595901111	11.554096825722	11.5631768237411	11.6470627018165	11.5289002565858	11.5778724346377	11.5334289380682	11.5759040436168	11.5127126124685	11.6462550535759	11.5512299920348	11.474578300962	11.5053422928671	11.3657422628468	11.6668796937353	11.4825054138789	11.3000931521709	11.3716370616473	11.687945842046	11.6013195826771	11.5156688997031	11.653258034619	11.3616402846022	11.4430679851333	11.2822872574838	11.2621409680629	11.5433373317031	11.1520707213438
AP1G2	10.7438441129301	11.0041713859202	10.9953298685009	10.7752039459056	11.2843278788554	11.3813437797445	10.8918970877242	10.4846131618229	11.0613866530825	11.1290555046831	11.0425743949676	11.3561272374367	10.8250345294198	10.8328398181493	10.8938054625882	10.6378234884531	10.6329617715066	10.7117807943537	10.8833748022893	10.6645663887795	11.0472412260252	10.9294727285816	10.7398142546369	10.7350137490427	10.7579437133595	10.7593189781918	11.0938236131739	10.5069514982576	10.2293711147235	10.1546572457433	10.0115459429497	10.1313906428709	9.75153850056013
AP1M1	9.71881888140032	9.79077356650961	9.72533728397916	9.62072581856614	9.86388822671498	9.91465663003061	9.99057364866831	9.67327489156202	9.8638009641011	9.93104762703073	9.94315973641688	10.0519062798062	10.0069959017725	9.68227555157096	9.3336926039396	9.55551453518914	9.47944198455131	9.44555471677771	9.35761679614595	9.54243307823414	9.65369462724178	9.81033065851817	9.83217201851488	9.43230527461722	9.56539012434886	9.66562759339355	9.67876112461123	9.95786581955276	9.59303979534469	9.57548507964812	9.90276069335812	9.6920974655226	9.99793572735301
AP1M2	8.30522292727858	8.35769161169222	8.44001270587905	8.49752940363118	8.4837912439078	8.99177330346068	8.39440761061834	8.32541910200168	8.29808728038156	8.46709810242381	8.55237313780476	8.63546740986447	8.23580295271581	7.95253129291643	8.13848258373446	8.14730143892332	7.70877882127975	7.86075435742563	8.06166623100937	8.45900514055735	8.19936419222191	8.43991176196632	8.25673135504851	8.03356934446726	8.4676066925055	8.34307504252127	8.4343490378454	8.03709798944062	7.97983159092673	7.9304730690089	8.25809957644592	7.85989075001269	8.07228224559897
AP1S1	9.27834296892933	9.42105410257475	9.29979259583835	9.34893495369191	9.14230420206678	9.36338347953704	9.23887784040442	9.3898058698228	9.33629880281725	9.54643637587483	9.7621296847096	9.33675625585083	9.23155906499117	9.38304496302455	9.62966097773565	9.47827717042543	9.20534875856381	9.18632626092452	9.10403526002699	9.19401967137431	9.53705305316405	9.97417194048773	9.58435188297146	9.27208766505551	9.38104654392015	9.36541394779951	9.47915741263403	9.48050326857861	9.20072633140559	8.80007890992718	9.13732118505034	9.03051657131276	9.12734413990566
AP1S2	10.3291870037348	9.93151509480425	10.3216301994841	10.4853225391878	9.58516570499573	9.67498018879885	10.5666599148723	10.4661375792294	10.7618600611189	10.3725758267319	10.4484563773751	9.59559954641662	10.1435316936254	10.5502291215679	10.8364790514442	10.5301677133205	10.8792850665644	10.3746090316551	10.6121404592496	10.7664116086946	10.4271549961339	10.2290817749859	10.9191152458735	10.6944375636666	10.693618429646	10.6084757278423	9.92776745955405	10.1178230709443	10.7173761031224	10.6708266590251	10.4161718198366	10.5301549254864	10.5266156554533
AP1S3	5.57645055292235	5.57577261182389	6.4867594789494	6.25187228321895	5.6173942286077	6.32339473205008	5.89526755960999	5.64918359229695	5.75957125295447	5.9644507223872	5.81150350600177	5.32252763542512	5.64379957725487	5.60179401007219	5.08766292571817	5.83587690108801	4.97206194363948	5.78475880023242	5.91627989499045	5.63890237621605	5.02094617177448	5.51414442449925	5.28738900423741	5.49983866560262	5.09198507606542	5.5255528515989	5.44239590876422	5.3786649297461	5.12850155217653	5.54257929541602	5.54052138739632	5.01098164687809	4.49325110528732
AP2A1	7.82605982330067	7.75472192873149	7.65463243480006	7.7845977692567	7.45565617623458	7.91429463717893	7.63682845991559	7.6019860804294	7.72704324437598	7.82092992952021	7.99740221184851	7.97445434440329	7.63773369997857	7.57793759564969	7.63682845991559	7.43494158832312	7.2547932664777	7.33098324917728	7.36188547476536	7.25972319432266	7.52077103897388	7.75780128280588	7.48514885036354	7.40147318518532	7.38191955256891	7.49337802158321	7.6868035535248	7.7654019784005	7.67455704156804	7.52710444751007	7.58527834908375	7.68954528464431	7.90246071600497
AP2A2	9.0490685790482	9.00475001522183	9.25524138572088	9.16886147100695	8.95283923126067	9.1226262834702	9.31295968251646	8.98781604447804	9.13317036361793	9.77743463519728	9.61645346825617	9.5521016741546	9.25820826577247	9.36887162058671	9.20289534966444	8.78267136378951	9.29156750082196	8.80672612465873	8.91010263555161	8.81178099556672	9.07509270460372	9.16047714159904	9.83763325938272	8.89105775813815	9.21736665584157	9.13589838037552	9.201463106032	9.69138874626287	9.62413222661481	9.41511769084582	9.47326743318425	9.49167635749368	9.46827586873303
AP2B1	9.09338012533591	9.20942218632766	9.34865413382739	9.34084539919658	8.67313078100059	8.99183295337433	8.9564643826779	9.14850954723785	9.16049315144532	9.18784612658623	9.05335697807016	9.49175071540357	9.14096630453658	9.16048422622294	9.22548127761924	9.32833003184645	9.35045668316624	9.08058326874629	9.07304747021674	9.36028879824599	9.17226405728871	9.11789771517468	9.19758927952203	9.12806892201977	9.23967313495616	9.2597312023106	9.1988017232618	9.20681906022317	9.40564663544912	9.43372986508433	9.26239088590768	9.34655667660931	9.51599412387797
AP2M1	10.3173992197273	10.4248653809897	10.3506954787062	10.4161391171565	10.2905617752328	10.2855608153648	10.5222779377378	10.3598666860885	10.2714513565936	10.5041852908385	10.5485579199808	10.7093396692758	10.378686587283	10.3604233856671	10.1204228675939	10.2899409364311	10.0812868415393	10.108347280563	10.3401373609722	10.2410061543624	10.3872580764362	10.5564122784296	10.4732032304432	10.222580620177	10.3441409748547	10.3445315056336	10.3028104395488	10.5625957208943	10.2993442984547	10.3571482484313	10.5487030629384	10.402056374453	10.4508491725774
AP2S1	10.1163741906747	10.3871777768851	10.1825161429582	10.2762628833018	9.80148848135607	10.9605437882058	10.3306743786575	10.0131218145679	10.0660734609666	10.5747508343683	10.1252173163228	10.6799314979374	10.3492621207362	9.99502723723395	9.53980592855353	9.83708646240572	9.53036855409766	10.0419938590499	10.1570231144213	9.96831455919868	9.99635402844031	10.3375518947346	10.0249879311771	9.95696317440177	10.2221424201065	10.1432195558634	10.0704175295231	9.85703260276509	9.27717623220466	9.57764827834764	9.88872727650323	9.62277086086353	9.66167050640229
AP3B1	10.1311482627954	10.0835526048434	10.2069447472585	10.1705664186038	9.88063878856544	10.2964061364321	10.2658947406045	10.3248379594282	10.2683786482781	10.1053979177543	10.3188836421413	9.98899604749383	10.233431905567	10.1062257240754	10.1506507738707	10.2865047681172	10.154495780103	10.1201353708428	10.1639949905998	10.3748384498285	10.1177964902384	10.3162362325994	9.88949882232533	10.1256059199815	10.1311482627954	10.2547352173407	10.2481955879862	9.99233484943123	9.89178038623478	9.59284343170788	9.9580221982931	9.60593759435458	9.23054805283886
AP3B2	5.56968038658283	6.08677343262671	6.76614856539455	6.41733629698515	5.26867889885532	5.27571487450228	6.52733791415564	4.61291642206099	4.98343688977119	5.02399876469077	5.40244291082669	4.94368311283534	5.51474573897608	5.49354107681488	4.56784035962457	4.68898564936021	5.00499265378469	6.06831788349	4.77314304193735	4.38618875452076	4.45153055769298	5.22362756757731	4.72290303677579	5.97506990013561	4.32848756656899	5.73944314567367	6.20900740509408	6.21163389157314	5.24112991963285	6.25472122569771	6.59267619131942	5.56080523173305	5.64372777496943
AP3D1	10.1617221508902	10.4728175374085	10.3917441474615	10.241766733142	10.6547696693771	11.04430844229	10.3677498216256	9.88507245472078	10.2442507024248	10.5914636368902	10.1723127720568	10.9594515751393	10.3889628540576	10.1846184527302	9.16080804495103	9.66790038377828	9.49044679734095	9.59893936902368	9.72314929059641	9.68400063324871	9.4892354083772	9.92342325890161	9.89362343278012	9.4728109038515	9.81879769770031	9.49193225974106	10.0398991579376	10.0284864466364	9.84998814129414	10.0624485081095	10.1415941265144	10.2301338151175	10.2067827843358
[truncated: 15,136 more rows]
