# Supplementary material for: Discovery of PANoptosis-related signatures correlates with immune cell infiltration in psoriasis
Source: PLoS One. 2024 Oct 31;19(10):e0310362. doi: 10.1371/journal.pone.0310362 (PMC11527320; doi:10.1371/journal.pone.0310362)
Supplement: S1 Data — (ZIP) [file pone.0310362.s011.zip › Gene Expression Matrix/RNAseq/GSE121212_gene_matrix.txt]

GSM3427949	GSM3427951	GSM3427953	GSM3427955	GSM3427957	GSM3427959	GSM3427963	GSM3427965	GSM3427967	GSM3427969	GSM3427971	GSM3427973	GSM3427975	GSM3427977	GSM3427979	GSM3427981	GSM3427983	GSM3427985	GSM3427987	GSM3427989	GSM3427991	GSM3427993	GSM3427995	GSM3427997	GSM3427998	GSM3428000	GSM3428002	GSM3427911	GSM3427912	GSM3427913	GSM3427914	GSM3427915	GSM3427916	GSM3427917	GSM3427918	GSM3427919	GSM3427920	GSM3427921	GSM3427922	GSM3427923	GSM3427924	GSM3427925	GSM3427926	GSM3427927	GSM3427929	GSM3427930	GSM3427931	GSM3427932	GSM3427933	GSM3427934
A1BG	0.479981713929901	0.815995089640407	0.665572287771824	0.522444933110193	0.637971653358384	0.248695384617189	0.177495042550949	0.365743263150987	0.850720010043234	0.865063314099165	0.313138770974933	0.672817200014012	0.42121602855535	0.441587137756953	0.522226537403205	0.593152464660406	0.434686685822383	0.279358965815942	0.385888552663838	0.690811101408122	0.343370424327265	0.391182938627635	0.574407927128297	0.52601141524247	0.547866386023004	0.464932023002262	0.443198611998354	0.52612302772444	0.796800153093275	0.902290774319267	1.18398194741297	0.854847688134255	0.549305492804154	0.332973364425697	0.676816484420434	0.893209702489964	0.40802658686036	0.887824300316709	0.635944011584266	0.572522958400657	0.543663450660572	0.751699908922784	0.691936829773113	0.648073725601258	0.72531591736484	0.557969166638336	0.724709657961875	0.316339383480183	0.312839104617903
A1BG-AS1	0.333325170560213	0.783340539076583	0.346953753416522	0.53860856855413	0.639463762460605	0.290402977777693	0.208105086438647	0.390563096653689	0.525555178167901	0.732949903476015	0.100073213634993	0.435228230256629	0.237080951665079	0.398704649256327	0.373407938927915	0.264132593197034	0.420735788820375	0.431029669075361	0.501204966465572	0.516176826080548	0.447836740154195	0.532948863182585	0.536895750497621	0.354000857983046	0.62992870724962	0.420097214287344	0.278716669325195	0.875396054138573	1.04822987545156	0.841825011671372	1.32634235560533	0.9039826661912	0.420056751061046	0.495962929937579	0.591470528655001	0.976528186228731	0.71869981645448	1.0056935925386	0.348878612088238	0.657508719809486	0.680522394055046	0.443813272155959	0.827858064972114	0.462646181805876	0.521582057627644	0.496125790777555	0.650682183141635	0.770362979024161	0.756009924558438
A1CF	0	0	0.045220170930139	0.0324051967056512	0.0254753149047652	0	0.0259825842683763	0.0311794826900604	0	0.0196060327219629	0.0359569036456689	0.0352631217869788	0.0224575839994299	0.0835869644055448	0	0	0.0261670482108951	0.0473497852589209	0.101615458862264	0.0331610918042515	0.0675811941037461	0.0388665620309097	0	0	0	0.212070452562851	0.0153502964109186	0.126479174643981	0.0483930875717503	0	0.105240242477929	0.106382981952376	0.0212574150937785	0.0759492187306316	0.0992585994098811	0.024320286317235	0	0.0624891116459615	0	0.024184121123926	0.0598438797499128	0.17191635750091	0	0.0211375047694395	0	0.0187896337205079	0	0.101549733649936	0.11192763219616
A2M	5.51700258037602	5.03537777430644	5.11012919930739	5.87344223947601	4.49703475911526	5.39105121066051	4.85565324905786	4.37558634322541	4.44043523074787	4.24236278480042	4.92516345452174	4.94861779815322	4.58846145391549	5.09520257812562	5.17947292230028	4.41132831342775	4.6085930160985	4.55767155379172	5.03585990979216	4.52798582618602	4.05726477219377	4.27077944264115	4.44001322057251	4.15986115336412	4.86498388947206	4.37824083733832	4.66236521433701	4.45769891689675	5.10829239507745	6.18844946318035	5.09884751020307	4.13066103164096	4.83186849008152	4.64489207701798	3.5704131544585	4.84168632477185	4.09909931243773	4.11121152641587	4.05336444925451	4.52156550062523	4.11158579801875	4.69275355845139	4.51651557634088	4.80090063019162	3.67338401315376	4.89104657320957	4.47503419275329	4.27467192665647	4.04802071855367
A2M-AS1	2.14435193013799	1.6861802027842	1.80292627790651	2.6867649585636	1.29324684308707	2.98011705605283	1.72626679985234	1.49300384228226	1.27807620578554	1.33078906090434	1.82717959570806	2.06480232126065	1.58161404489017	1.7362442518332	1.88938717971166	1.35819266316814	1.15201737522346	1.59873920759023	1.75578878312331	1.39420933839761	1.44278061179607	1.40357763675506	1.61541055440097	1.39573211124849	1.445281131962	1.15384798586575	1.67590767710714	1.65488491045633	1.85252687771366	2.46833491564967	2.30569556873664	1.58219043466266	1.75243692544761	1.3029523133422	1.73120791666403	1.91414848893501	1.6178688369814	1.78714275044947	1.49364458282536	1.49424396637858	1.16457301158894	1.70811904902694	1.60169092527016	1.78741768282307	0.997783086677261	2.08589992274699	1.51783734150839	1.60546800496657	1.40184682598384
A2ML1	8.58011082335689	8.52350709774273	8.38461810549822	8.49223127316389	8.06049756601897	7.03745332527208	8.25109788738373	9.21804747621838	9.04788017873214	8.03326208532036	8.25658841969234	7.97953245652561	8.24208181668522	7.39452442636887	8.3749924073851	6.8539873719162	7.55911868226741	8.04114332747653	7.82385648506066	7.66593317206514	8.12402709030111	7.7113989642148	8.42982092072529	8.36854950741574	8.03542274738183	8.60340365234198	8.18020123864943	6.42111460009347	6.31758892929509	6.40108087866745	6.70882875817438	6.11546095068115	6.6957785025028	5.74649931713333	7.18973660400187	6.96280019428699	6.05870521069115	6.46905932902272	6.52214320168095	7.12262524340286	6.90055019551158	5.44995831467438	7.08076960091007	6.71128139069172	5.65070691960042	6.89510548859512	6.46138306264553	6.97199775053436	6.44490327268572
A2MP1	0.0533359848416551	0.0912675197522204	0.0618058809268037	0	0	0	0.0530745916097871	0	0	0	0	0	0	0.0436946027141746	0.0380892005435099	0	0	0.0327122790809337	0.0532771776206212	0.0341779389857203	0	0	0	0.0358849344537267	0	0.218176968271805	0	0.0535114381964423	0.357684150468413	0.0408246613794083	0.159670916232307	0.211386938421948	0	0.152460049293632	0.102231825295626	0	0	0.185128488919111	0	0.0494327244610146	0.0616616184739112	0.0911789811702009	0	0.0432527135110177	0.14428170185714	0	0.0419338685464077	0.0427497441227803	0
A3GALT2	0.893154981098132	0.375502207882181	0.583183915366035	0	0	0.795289783331677	0.423504707878789	0	0	0.174329910418259	0.306727133672001	0	0	0.189013067164505	0.572551058952422	0.179547322308928	0.118899876264367	0.50344988403693	0.752762618362609	0	0	0.173976793775937	0	0.297841113051328	0	0.245866918222192	0.264024940482819	0.22899860987048	0.400775039673896	0.177163326326959	0	0.193672267031418	0	0.592074876716284	0	0.564382059247767	0.511894038951536	0.272338753639953	0	0.2124867468619	0.482921895487703	0	0	0.187193340595746	0	0	0	0.349164842584595	0.463239653191058
A4GALT	1.79947995830843	1.66613945917934	1.76460297622085	1.49513694276551	1.21698232990723	2.26566279089035	0.744683671886003	0.807130028960828	0.913157820127153	1.01245926787482	1.28889118547213	1.8410707038901	0.957652311478071	1.30525028719442	1.39642932913598	1.14484686215309	0.771140157323573	1.92555748613191	1.35904561969307	1.62973220215187	0.587725724861605	1.16955764848151	1.42360766957435	1.15217383960731	1.32927701261988	1.13007354728346	1.5495097840293	2.68933743728118	3.21598591728179	3.48925667445943	3.80015247587003	2.68421935991622	1.75579943135643	2.31254434821997	1.8261854180239	3.12599260227865	1.57994093799785	2.62997295838964	2.22752822338356	2.5564467503008	2.57672835816365	3.27588083911832	2.48047945188122	2.44143024793809	1.58184689113286	2.48828846751715	2.67785628877113	2.60610056950734	1.89169409779524
A4GNT	0	0.118329753727726	0.080373420475395	0.166868356992092	0	0	0	0.160830724831635	0	0	0	0.180868281859804	0	0.215359200087988	0	0.105958892705809	0.199373411023954	0.506134939397786	0.756466783092459	0.0878105638738356	0	0.10259054339247	0.166268124033516	0	0	0.279401809762113	0.157667716966494	0.992184100062947	1.19469715160371	1.03694532799016	0.940421227884204	1.79846899495511	0.310777860506188	1.23980032026126	0.253662037124494	0.868616588145776	0	0.563541409603049	0.272068853482055	0.125981386034054	0.425384530665155	0.890578050696065	0.602932029340525	0.30918830515098	0.451135627746041	1.22927788162328	0.388268437157291	0.210962059323598	0.5215143283418
AA06	0	0	0	0	0	0	0	0	0	0	0	0	0	0	0	0	0	0	0	0	0	0	0	0	0	0	0	0	0.332464981831108	0	0	0	0	0	0	0	0	0	0	0	0	0	0	0	0	0	0.28371250614778	0	0
AAAS	3.04829813846052	3.25169942080525	3.2373498522308	3.32507457319137	3.04234615170087	3.5040205271111	2.94845015143377	3.01419390348954	3.07003637687008	3.10239903138865	2.80703311595648	3.53997075716263	3.0693670867731	3.08454054518583	3.60588611445859	2.8470280589431	2.97116588261666	3.21246699893404	3.16484570046883	3.30112187536351	2.99093178209486	3.33990711661208	3.33662690199065	2.82355873007749	3.49288199707459	3.04932374364999	3.09800247444567	3.43175842953897	3.282710041608	3.45702374489805	3.64730566249052	3.41966665774763	3.10923342435264	3.1249035332848	3.05430640521473	3.17744863401422	2.83695093261497	3.48049306649831	2.46732907799727	2.91167815799929	2.92260332474129	2.89286183059702	3.25677610623981	2.95351539044081	3.17760360736413	2.56076471367128	2.86317077686021	3.2074412903786	3.22622281591935
AACS	2.85678809765823	3.19284200458044	3.22201893912241	3.04542402860267	3.22028843609357	3.74742437098138	2.82421240915564	3.16657488130528	3.29819319539221	3.16921339335885	2.99925485064372	3.07038368579279	3.02312416410172	3.32705202010691	3.24526939241606	2.74902728557058	2.95632517979187	3.10171935871437	2.95426579446635	2.85812718765976	3.08650117979155	3.39047185640937	3.11805106378971	3.38313880809202	3.17982374117431	3.36001351353521	2.67784258209577	4.08813665770642	4.18482539500329	4.06542579755563	4.42790490775744	4.65331865923774	4.5823063279253	4.1657403103402	4.10827541375232	4.08060509556231	3.83268793622255	4.88608631758576	4.00389660582228	4.19513621023086	4.09397522633455	4.74008483284321	4.32393387280428	4.12403173904123	4.1361091136714	3.83356455774691	4.05258579369751	3.97560427338188	3.99865668415427
AACSP1	0.970834797448953	0.443517218194957	0.445570804650402	0.175143148997296	1.00883883335529	0	0.600569411264485	0.456725914703448	0.851436553759784	1.11518071100511	0.0999015798519852	0.471603281097683	0.486610482734441	0.551930356485968	0.331159719174358	0	0.391776857412983	0.361073762257428	0.602478076684698	0.78799345434174	0.710047369255586	1.0741821791991	0.658674821047153	0.353443506346331	0.348525148558535	0.643729505641581	0.313974828984415	0.5023460077688	0.661299417116975	0.396558263744627	1.19533934925587	0.563961400804534	0.171869831495078	0.140626019105905	0.265860378468797	0.864814567873733	0	0.249320803610431	0	0.194191580902935	0.311107835621172	0.704183144367289	0.184636260957134	0.059262359109565	0	0.24637623068723	0.449662346869385	0.0585769669005852	0.228846589037078
AADAC	3.02621739762991	3.95750288622787	3.81275446743873	4.13539527438985	3.90129645993238	5.57168596345755	2.73713337892851	2.07513130370925	3.61844399276233	5.43524121024298	2.73181053899979	5.19943606358382	2.11211458905905	5.96400463494367	4.8242664069421	4.3116323377958	1.88458763333518	1.77456450622873	4.26673142313141	2.35177727356734	3.18421661758675	2.0750272000681	2.88585241580554	3.62704162740207	5.06787602043772	4.68974957427908	4.53720753815317	4.82175345024095	5.11358838844995	4.80455369405124	4.49799238093409	4.88501614293126	6.71938090365075	6.86628967171836	5.28271876550885	5.13387234193391	6.08016506453139	4.89636036563726	4.8884187804786	4.91381876448405	4.28108650637814	3.46636741632684	3.66535024572969	4.86053363939758	5.56136226862252	4.25172032632173	5.24907380517178	4.63565806349604	5.35727707847805
AADACL2	5.23768738772164	5.44961331996746	5.78887672873509	5.85845409541335	5.31824593316826	6.78584293516264	4.52513503035183	4.85842924119956	5.37670891371927	5.5107307738903	4.75734277741845	5.45299776332281	4.62341478119709	6.19338782169007	5.86832867517014	5.48692392900856	4.51762821137903	4.46893417093467	5.28038531590535	4.15900389487711	5.84674186479644	5.41675122155939	4.87410574410515	5.7182999017197	5.84910822117465	5.97636729772491	5.33335916990242	6.54180135715647	6.2949680621528	6.41303977577936	6.09265610888893	6.51411734053459	6.95395137244285	6.83903540179171	6.68507538064353	6.62557130776012	6.75645947335248	6.48887553130741	6.20143385893205	6.42935173788166	6.39457661538557	5.19097233801995	6.05179969228881	6.16021862678292	6.47410952223583	6.19847819802933	5.81734110269092	6.03568828278401	6.1537404824582
AADACL2-AS1	1.48301852092204	0.96929666701438	1.62601370626498	2.14901948182254	1.05495357478685	4.69379688260105	2.81683920787817	1.21509855336172	1.46015260780725	1.1644778538923	0.81827647959502	1.08582211959246	1.12845850003081	1.36659816778214	1.90567464672811	1.18969111871165	0.635605398932527	0.742232603703016	2.76421498186673	1.26695300893161	0.976010804106456	0.947956702807768	1.43887300771412	1.50947622497162	1.2954343816026	2.97906275652758	1.29624963682178	2.4420364130525	3.08410132205674	1.98072595821016	3.07700126117595	2.00322398747686	2.26787003537464	1.99903790148891	2.67478934363241	2.55699303266547	0.543442277261608	2.2270763909421	0.904696627504744	2.02421952366489	1.95688762116341	3.19122768858402	2.285664496091	1.69243543139885	2.28003152797641	2.31178038431041	1.20024075063339	2.49362712643735	2.01790151918193
AADACL3	0	0.201636189409859	0.233819431873438	2.36239228447172	0	4.20478271526362	0.0607901336085286	0.0727757222531547	0.0433071178406213	0.332535201308869	0.083744421707916	1.19481191829817	2.89285706586664	3.02077188916577	0.352219212820897	0.0474468597216139	0.0612165295130788	0.211670971673984	0.0610215520064682	0	0.203429282993242	3.39978728179458	0	0.230875403082074	1.60878220359975	0.129283343521758	0.172052700743218	3.44555109159292	6.95272408714234	5.6836951328513	7.41313825652253	7.98967800363641	7.3978199458039	6.55687640193896	1.7123894599271	3.67310164553148	5.01684991268453	8.31219558098306	0.184694176096995	6.51213487289806	4.59210358403578	7.32186178024814	6.16409909670929	5.30825623697634	5.61577584123496	2.62139844350771	7.47747492830282	2.62784692871456	6.26745550431682
AADACL4	0	0	0	0	0	0	0	0	0	0	0	0	0.131791208854594	0.0641397135500721	0	0	0	0	0	0	0	0	0	0	0	0	0	0.15280883279485	0.604044134068932	0.226177649009334	0.547343355135164	0.804501836055984	0.785783761453712	0.286547568966706	0	0	0	0.743936109308715	0	0	0	0.254478334360874	0.257411821316207	0	0.142304366407917	0.213946795815278	0.763532804475706	0	0.577115816386419
AADACP1	0	0	0.13922585514416	0.0761616452224944	0	1.85498806578214	0.684511408988913	0.143097785444903	0.2439716353399	0.0912669542979316	0	0.0827695390755456	0	0.0991936067549159	0.0866790052946489	0	0.120827263145892	0.145565371979348	0	0.0779110444228922	0.204890241391544	0.134546035489947	0.622959288874965	0.2325180613937	0	0.359990488195561	0	0.232572439628667	0.650626091956884	0.483982921329738	1.28966743686777	0.196731646087852	0.711599247617435	1.02288296347031	0	0.112554302336504	0.194557136204496	0.708253658770035	0.350787265071282	1.24586324862848	0.590110590753612	0.681696147132597	0.297907681345757	0.276594052473499	0.405558987063913	0.644423123683023	0.495273202251991	0.430887709404767	0.823802398037365
AADAT	0.528975140380045	0.596459364887522	0.782961849126172	0.732076199977689	0.229963409528612	2.53927151311023	0.666839028030913	0.359023089241479	0.414510490438668	0.339642511620836	0.860751308890869	0.78244353886606	0.491392803832595	0.74418867195292	0.46209626351977	0.496552613394085	0.306519030914503	0.655680774959339	0.557679830311242	0.927643711791409	1.06036167818772	0.527524542529689	0.52507353944963	0.438740374149407	0	0.400535403253118	0.602927928799719	1.56330806582818	1.40841530775537	1.46214657540645	2.2044523134346	1.42360434843325	1.03975264451257	1.26195504996997	0.157229448616959	1.37521933691732	0.620982736852039	0.515388740630026	0.320342100446265	0.523322730382997	1.54457302212955	1.45368175721786	0.911097466194169	0.894518168859888	1.10733198756425	0.782884070608607	1.13906114231805	0.993005164272193	1.07625577414734
AAGAB	4.79526029285047	4.73806779840794	4.75805217387017	4.72152554705661	4.45414533285208	4.70543304372342	4.72183851011105	4.74451388866965	4.85106456719122	4.42497191895411	4.63438808265447	5.00682019021334	4.83961739198966	4.60744510298234	4.81854671619312	4.32921681450253	4.79160640567321	4.85559295629355	4.64660911437616	4.68446286749937	4.56933780850177	4.75220603585225	4.30363262472893	4.62950386390323	4.77870955760552	4.78159256164497	4.80906962731931	4.53070471504385	4.76990679919248	4.47811140070725	4.58529271335783	4.76054572754576	4.85655002601371	4.49405731696232	4.57846095290665	4.76953225795628	4.49510005847325	4.90787389491612	4.34144973069163	4.75539149497913	4.56109535788072	4.44970183126628	4.43256920184859	4.35437568807958	4.38722465569956	4.19458063657874	4.35640371435451	4.24844435186349	4.45424174598497
AAK1	2.32989619831022	2.42338558195393	2.37539960059228	2.33568535664663	2.04728750486771	2.51709286155528	2.19837407815076	2.32398782679863	2.13169600753981	2.23336357757365	2.1580390469063	2.05696691883528	1.49532179651923	2.07604440759524	2.2844008159669	1.50266936554409	2.2108515309773	2.17524177128219	2.7207686174896	2.33472632156882	2.25194330412337	1.80800975293219	2.20558723727355	2.24607669342403	2.24378767294023	2.99877171626779	2.05193073387775	2.16286837429087	2.71179057756061	2.50338241367143	2.67241299531217	2.66903946889535	2.31506386252801	2.29492459301017	2.41206817695849	2.47011720921763	1.74424864184396	2.25488054736509	1.7967977563674	2.68336595347103	2.50229436755918	2.75967867113108	2.29485895072773	2.02480670542415	2.27643000692673	2.43659652664876	2.03228375952193	2.32437662233032	2.16502052264912
AAMDC	2.66124507136254	2.52957692851758	3.04245504571765	2.73759969657434	2.90987824783023	3.41685906487777	2.48043763584541	2.51019863550195	1.85099223165321	3.07701870839096	2.42371051410403	2.6458318918381	2.47888490766232	3.16939272667743	2.88989981238801	2.89131809533641	2.44163292717737	2.44687387586491	2.79721424626664	2.70400401723882	2.11048779887549	2.45611110515153	2.5383378251834	2.73861380252276	2.40004258612283	3.10945028618353	2.20006192922274	4.21494798480236	4.37335083626593	4.16373539162929	4.25846353637543	3.99796427147322	4.28446414836091	3.54673774259972	3.77318512511296	3.86904170078663	3.42189476212553	4.31645625279413	3.6759617910942	3.64726815481874	4.01577849887644	3.68751069405911	4.29893297354439	4.41628604848185	4.36901737042583	3.9372150664759	4.06726087477919	3.42377009586137	4.09993365603344
AAMP	5.96813132045749	5.88843696731338	6.24091541182499	6.0648306518585	5.85954844889756	5.792455788319	5.78688040732405	5.75898465581812	5.97466069415279	6.02994616536378	5.87068116904596	6.37263914972541	5.85323569563331	5.71853382253978	6.1642210115246	5.62174538260834	5.86977059492955	6.00622079219925	6.09554260309928	5.99840882209116	5.79366641510014	5.87375599230393	5.89755056907852	5.78986539150327	6.01098019106711	5.94342801357215	6.10263507407468	5.95423684420741	5.82812999200908	5.93450722122017	5.84384921143836	6.03799143928085	5.70039118215667	5.831825400189	5.68607721695342	5.90936892149669	5.91938454151237	6.30867754101626	5.920799869888	6.0875837040959	5.82566752174151	6.28126336204868	6.13305266995346	5.93153236842924	5.97597148218312	5.72463868015396	5.68491696949372	5.97691826074084	5.73951243418987
AANAT	0.612374139774706	0.709093941368424	1.1255452984568	1.07926199571201	0.905229663002471	0	0.72032132858874	0.523954786294074	0.653648038112647	0.981923283020451	1.08682402724317	1.28257978532362	0.432299451880413	0.791296214149564	1.1081836510423	0.703839655378844	0.362141362465552	0.429489170639535	0.72252422725466	0.7865590706648	0.583444833776403	0.480555996708719	0.138542424224759	0.284045379324292	0.715970652491519	1.99910863256523	0.652357226868645	1.09943792068312	1.5356777587861	1.35044284590941	1.51288813104455	1.43523505918217	0.338519712971738	0.401648462832315	0.708818049919438	0.874155022726161	0	1.30960085670394	0.424917596711758	0	0.557394230334814	1.26855634810842	0.514079121929302	0.47967932707562	0.463258542273513	0.302824533107228	0.39892598188582	0.777867205150576	0.703812243128806
AAR2	4.40349514140879	4.21376100712777	4.95609499980295	4.30612051498675	4.40917339935954	4.54351635219758	4.19195627537976	4.17655649674732	4.34244950140134	4.37764639303855	4.02836181163034	4.86968731380649	4.12274095454004	4.34198723079408	4.43635995419775	4.30102314232908	4.17478031625254	4.48241724393179	4.61150794384127	4.36353916331146	4.35091190427663	4.36732087936698	4.20548206467888	3.98772003642363	4.34765408714038	4.36988437562957	4.57229609959309	4.81673359161188	4.29220777438518	4.51705755478332	4.7397923058797	4.76355472812297	4.69053380297851	4.64344652309795	4.4707738288912	4.64119398402296	4.50665250758281	4.91965496855731	4.57290940530286	4.7218719156916	4.57417314712545	4.8344746998526	4.86668455552867	4.66194322231574	4.55351645412596	4.90423072013401	4.29946996067035	4.75089665685944	4.58019354647236
AARD	0.149826838547986	0.171859440002372	0.225999372234149	0.0640137218948909	0	0.392816052293562	0	0.120711123620388	0	0.0767732221821659	0	0.26024490081864	0.0876908824605598	0.376116579467008	0.208488455660732	0.0791511099997622	0.101802577026475	0.0627108172559424	0.523314638191937	0.188175183092691	0	0.466520645670382	0.124850218955477	0.134323437630339	0	0.560133740367081	0.0603648648208492	0.792455703280822	1.50567883491929	2.11637561624309	1.23895895417385	1.30293912962465	1.62072497176193	0.841349157681915	0.191882314620043	0.747686258882718	0.312272877118144	0.913891732657559	0	0.623127955813989	0.745651422050879	1.65466832848982	0.970707776276602	0.614111475053474	0.0948008487488587	0.607538757236522	1.37836276052079	0.368832186766864	0.852495359080043
AARS1	3.39681774096819	3.66592645501915	3.57292729631046	3.61842571705796	3.80263989935785	4.07530144727431	3.61143106975365	3.54043473453616	3.93096633793679	3.68047990147023	3.60990462551952	3.91953869076686	3.71620720454395	3.35764171733683	3.92598249611929	2.88296627601599	4.22363917424685	3.71717090877206	3.65231878649153	3.96430990587641	3.71355916998206	3.97623152764046	3.83105587121873	4.0279907132479	3.87323412252862	3.25838602023618	3.4266587351587	3.57754978617108	3.51962814599078	4.032501503586	3.80128270374671	3.89141074586091	3.35751341433891	3.72140479230732	3.65681447353684	4.08290407977727	3.98794641602751	3.43705767207506	3.11966913665403	3.85601569982207	3.79684404111246	3.41480947163754	3.64879007056189	3.43372069146056	3.89192666409004	3.24053564928883	3.64686705899028	3.78580249714268	3.4188520791816
AARS2	3.95615210163968	4.38943516319359	3.97618361720602	4.15139878916252	3.557021837547	3.48414331928757	3.54266718979186	4.22419512584251	4.19397027379154	3.82114024708974	4.26071097695604	4.32467462468023	3.86160035218038	3.28217867841568	4.31434150659075	2.50622085087449	3.77340250102796	3.36895530617062	3.63962656837014	3.46352695228873	3.30783243051567	3.49247244954949	3.86763187354859	3.44192017094973	3.88197722993132	4.55790996911263	3.71477808879589	3.86419260674347	4.23822521310282	4.11641535388478	4.30627785535704	3.97452821045606	3.76159805089557	3.85142442154087	3.88412593011331	3.70626527121004	3.38132666036277	3.89401939272445	2.86864046473102	3.42275778011707	3.58239692653955	4.03203895440333	3.58899143222073	3.26680460136842	3.56171204248263	3.12248315279041	3.37939190101369	3.41939873574255	3.54564939699082
AARSD1	2.10128984926683	2.05698770246815	2.40397830964873	2.38964560074624	1.66484478320507	2.90683362201056	2.28197731672625	2.2529707807966	2.28388567020137	1.99269008477217	2.04982875998007	2.72534330282946	2.50523685352858	2.1695693455136	2.4875307983191	1.8475143497074	2.08763518617911	2.23865932189038	2.2293627873564	2.39229381698183	1.96391321837956	2.21045986296694	1.99714703422932	1.84661955378651	2.16702977296225	2.19918505924794	2.15916921564797	2.42517324178999	2.23709932181583	2.51785697768832	2.60903961593192	2.31267187950872	2.08155093015636	1.92707248290754	1.68519096811719	1.93388328765618	2.11535614497245	2.22417752006314	2.25936187837912	2.34365379687742	2.12069491922461	2.04158925200882	2.19267175746977	1.77006295137318	2.04604678239724	1.84116829094929	1.91879934188369	1.95375355891813	1.91502960984987
AASDH	3.34983879391775	3.684889374331	3.52231014736429	3.86253214552369	3.35424765836854	4.04604099143865	3.46589508200953	3.57126790845241	3.8933348567217	3.60310483723255	3.45916834239796	3.91076613373612	3.6761519118263	3.50904324521207	3.92742380531027	3.02452274208295	3.45304844214431	3.34430899070438	3.84810640248941	3.43767287294355	3.31310865533977	3.37198425192592	3.28957658811173	3.73591560434244	3.98047820154987	3.95789128346583	3.47649813846163	4.08056434850059	4.32479139517356	4.37170117394124	3.8586203306505	4.10969065058682	4.11476457717222	4.34309124103493	4.28121635156962	4.39195443204799	3.75306365899187	4.08998607253999	3.74582211241432	3.73095523928454	4.17670935388573	3.89140650613477	3.83328196012669	3.97074824859633	4.05413614410652	3.66508388666292	3.70496670917885	3.94629427434988	3.96407508784366
AASDHPPT	4.12024920818715	4.37738905671818	4.09555393488998	4.5970568698506	4.21817208007184	4.36991384996659	4.52034426795979	4.38204571475641	4.41532340543755	4.406177352978	4.41596072697388	4.62470547377839	4.73053938720277	4.11113364570426	4.48127017348767	3.89842550425902	4.51734161417531	4.29872004621555	4.47358796483046	4.28851332977369	4.23452632038732	4.55770867386118	4.46627364610884	4.54425887013452	4.53807664413966	3.98356128429827	4.54204460019348	4.52453556934221	4.45107346645291	4.31175233640646	4.20650028713209	4.32011332178095	4.78383720548583	4.53030033210985	4.36435158414992	4.66644085172205	3.93535578873577	4.6784792166135	4.3311209345937	4.43155579849941	4.4860477043307	4.09119449248627	4.42452066773771	4.19984875886576	4.33061625176598	4.26637692446385	4.19535777706831	4.17623005888092	4.25787699319681
AASS	4.89115505103613	5.40109668748044	4.4052168884006	5.06347545431193	4.49597311182288	2.78043731911188	5.586740471567	5.35749501892374	5.17694861304335	4.85887110121454	4.89735496007064	4.93689264788588	4.96883415922847	3.82395930323164	5.06499550761888	3.26695501009095	4.83869411190182	4.35333923229795	4.95157340057619	5.16981979418679	5.05632030685945	4.6107289554885	5.35566480248684	4.5915153744272	4.71666321463869	5.01046243085048	4.76740645202243	3.25639714958991	3.89834559711726	3.81120656073333	3.89494345183171	3.26657171985535	3.04834245704622	3.05693171062866	3.03287269371386	3.1716660026509	2.39230158224726	3.16567748284138	2.79823752060887	2.81582512895574	3.21253811998382	2.73409035154	2.94373983249162	2.48387827962118	2.78758853081188	2.78135808095073	2.52115524931528	3.06283273001216	2.81062864945294
AATBC	2.03375521228159	1.80567525555816	1.9581987191159	2.36174030924417	2.27079635934014	3.07196551794306	1.8677317246508	1.84103404878732	2.52764926878284	2.38748325702428	2.01187806309031	2.49348645997293	1.8832853279636	2.21969214656013	2.47912330291767	1.41628729519586	1.3508664765688	1.83339650996065	1.36823922132589	2.45668721470338	1.90311578853656	2.28897403666473	1.97915665670077	2.58624731114061	2.47195515451993	2.34903716984733	1.42547712516812	3.02659930775728	4.29898109336194	3.88428127182799	4.61148548281013	4.58727115943081	3.47495305080705	3.80664022122979	3.26755035217286	3.12719871277519	2.56481517836255	4.35087317667042	2.45135895702243	2.75743637639312	3.07496562524977	4.17632178935355	3.57910493233155	3.08788616725075	3.29921153113948	2.1320870561666	3.51431543210807	2.2696080020696	3.62347465350685
AATF	4.40387399803084	4.13756678247765	4.65972699966426	4.16154787784765	4.23476626087205	4.23686788143301	4.53460328129188	4.37085076824686	4.43172582191245	4.21756281390261	4.06957107712193	4.73789316998528	4.38937101576682	4.34412083225332	4.54954155198704	4.10474290935734	4.64409326607202	4.48434767969369	4.41260774558231	4.42289515431846	4.22391914735271	4.53111254683454	4.36111746158484	4.186453620893	4.4932042834921	4.59516455319258	4.49167911490764	4.61704098672219	4.42599351701837	4.64179468114556	4.50554467056167	4.60328845194682	4.62887935755142	4.37229880650214	4.37153165753722	4.30806079171452	4.4652332261416	4.57786152091539	4.46656983652937	4.65341179859095	4.37153056524246	4.23493070113623	4.20606842567419	4.56431475581267	4.57877118932837	4.15698651172115	4.2012025743472	4.45754821424413	4.03725016457534
AATK	0.340512294328491	0.47753708984014	0.439146789673274	0.421552468669379	0.287721931279598	0.362301511287432	0.212788960049929	0.354596210076541	0.225025106178293	0.274292938388524	0.198033231659135	0.405539693133886	0.242363940711608	0.340571145352805	0.530456453285435	0.18110954424145	0.189105771313485	0.396268361391047	0.230005796463348	0.297202630556481	0.260691532701155	0.213130425161192	0.356544345598207	0.0380189856902804	0.356562236584591	0.589644680448018	0.321300848484358	0.760821568398595	0.762207352032771	0.648969662567429	0.891265760954951	0.859363901019373	0.282560121094027	0.558481106027003	0.332879999241155	0.468918334976369	0.435851780793267	0.537678888450892	0.575639549913541	0.183345426708879	0.370970841541798	1.13682972637765	0.408019826559369	0.318913029198859	0.507201397892937	0.405797582812278	0.345971895124092	0.433773879298245	0.321767204231084
ABALON	4.31424815356509	4.25844741202638	4.34206188889357	3.93815749640996	4.08762930317885	3.92907179351846	4.06808986199305	4.29915263462503	3.67276882575588	3.58235034784529	3.80629383694536	3.77331766471531	3.76420463156344	3.58788282895969	4.13990367944808	3.48385950928303	3.77120729451229	4.21024918439435	4.06544375245968	3.90330104134797	3.91039787124263	3.64453313707567	3.87804909481661	3.37410831075452	3.81806701600382	4.09434343358062	4.3063064920874	3.89443654671781	4.08090723939347	3.99645950897652	3.9552142579874	4.13793199812335	3.8711149729485	3.63881429364898	3.49097025020142	3.62340498796136	3.34462005106502	3.99695128725796	3.39324233316659	3.94639074175641	3.94732232313134	4.43266229057965	4.03905122029797	3.63171634812402	3.73001021128054	3.91555724520689	3.54619699546432	3.51742379925487	3.55922138309179
ABAT	0.690592270608739	0.932086870135574	0.768124396064861	0.703842501647231	0.508648864072223	0.763083318386021	0.605063687786725	0.381169201089496	0.641333244051504	0.623966924496886	0.631260522133315	0.609721657778193	0.654334336652068	1.01768708620044	0.748317014276552	0.490354158108584	0.315326875248094	0.569306304394744	0.885759318674952	0.675994943777066	0.26959021540102	0.622877349740223	0.620070906024676	0.471358136800782	0.465046279275225	0.955563049631072	0.612384543385128	1.44423536814101	1.66690913755451	1.67267425033015	1.63856786428546	1.4382385903938	1.73063091042981	1.53908608803384	1.62165500471819	1.50185226057925	1.09520369175499	1.26331500192253	0.383050020242104	1.37168999643528	1.38522249453481	1.49275046865369	1.37825156241931	1.01538891292894	1.30991750646078	1.11534168411778	1.38517543456943	0.899325613099148	1.18657752309031
ABCA1	5.45081705827972	5.34536018624623	5.48758065804487	5.38173870195053	4.82497094305181	5.2382076515726	5.15821722978101	4.9957830198532	5.0668733608508	5.59003184884836	5.27939838407736	5.28655552125476	4.49799328159851	5.37351611167971	4.77694381735733	4.52758464546454	4.39794526772109	4.78210986803254	5.23343403121544	5.20460251947208	5.08209264921591	4.34281643988571	5.28857894123732	4.79065107386017	4.93921309317451	5.66968982915122	5.18154043376702	5.39298919085628	5.66314563933848	5.15321637098843	5.71623811712324	5.58952112956364	5.38252342511964	5.08918032483685	5.26697187406169	5.48855964745603	4.81349827435723	5.47177203506745	5.57026334680059	5.35655015010868	5.52129140126546	5.63892485396726	5.14033087616568	5.64799546638786	5.40445681960102	5.30741633760523	5.23839507784614	5.41735898407916	5.36370816794674
ABCA10	1.02356257421339	1.14546417436166	1.39892808796418	1.0901605303877	0.953297836487004	2.63032235139575	0.967246686941048	0.699577707680184	1.2251947795166	1.03379464126522	0.758736904293627	1.16601036748856	0.764726477466534	1.18766613835928	0.836432086768701	0.77377764901429	0.702531287145666	0.731840132102688	1.24835089856263	1.01634411841273	1.25587060054048	0.507089252431158	1.00599763887259	0.665478974566055	1.14324573334578	2.3421821923144	0.731148586439741	2.5502711352734	3.54585160728891	2.86110870451943	3.45760472961858	2.46703189030407	1.91889361716972	2.10225787562793	2.42049215186926	2.07206776125324	0.829933571034854	2.17472080373926	1.06914331441448	1.42239982807247	2.37454132109023	2.76973683861647	1.43404954246421	1.78455803360355	1.47880840493892	2.29987436294593	1.70992444015546	2.12083406811124	1.63080538636398
ABCA11P	2.00628397838051	2.39266425329408	2.50487100629932	2.43763086727951	1.78773293223714	3.71529241904659	1.83371961132685	2.33931397180148	2.45240936931353	2.1950952636167	2.10460033352514	2.72704273855661	2.1902522219567	2.45710580875832	2.58530295239379	2.00461427383283	2.10681727459075	2.25993964198692	2.34527031096614	2.28732441956716	2.17679309309857	2.01116583278644	2.24447295793465	2.08304337024049	2.10783559242843	2.86152381922068	2.13331185795998	3.61202774858919	4.02877967715138	3.52854513660847	3.38429781348187	3.56062699940937	3.42738222687292	3.3562223010099	3.40062395561825	3.52764436264963	2.65759769308292	3.56286354051289	2.78426132582156	3.26472160814009	3.37886690403278	3.32747193099813	3.3120450433222	3.13298215989552	3.06586555337128	3.13106157877748	3.358258031442	2.93102432394002	3.41262710747333
ABCA12	7.88814983086503	8.06006533802898	7.90751577223273	7.87393334713637	6.94459644935792	7.13712333257716	7.48863283857627	8.00456198168736	7.87329419558629	7.31254605966208	7.56108210084151	7.29624217782375	6.94646925037559	6.92219053296827	7.97478349188225	6.09548893460734	7.67304308250012	7.2203897556221	7.55193901150901	7.42036588164428	7.68209308893741	6.87834648746249	7.43075932072152	7.31254545324433	7.5963647947239	7.91478454379132	7.67594679526199	6.84662829203049	6.98523721074833	6.6378763798412	6.80344715111879	7.06776270996484	6.81182974260913	6.67066954667199	6.88645323307493	6.88408253455162	6.6390014408961	6.96427192815228	6.54681176434604	7.11703232531635	6.97424035147908	6.53612471138313	6.57591958011789	6.56308332713938	6.2494825997496	6.79871707853355	6.49808040269715	6.63086435872284	6.32677972607619
ABCA13	0.249132722865218	0.624887515388285	0.253814852442257	0.19276019664156	0.333528018664314	0.597159739330972	0.68151632073348	0.369006778845458	0.54591211290784	0.366597511999699	0.31196143538392	0.320930922545576	0.288232334297412	1.11095769491013	0.342318684659691	0.0304387305256434	0.546679662727307	0.189002381622683	0.919064975808911	1.11027269944946	0.321334507071021	0.203159439828013	1.78632367412141	0.594884817777154	0.19567548371384	0.320912181294201	0.168460084326319	0.413724393862106	0.599509163651957	0.622518019440243	0.893108580972184	1.14887708989847	0.995577714754083	0.601261681584384	0.7026394401477	0.606038508901089	1.06793544470231	0.961334712093117	0.8428459659099	1.15411575748797	1.12655402333631	1.18537840724525	1.11723366722084	0.350408403187857	0.513976983585502	0.203878587439806	0.995419930343831	0.993677018303402	1.43059374986196
ABCA17P	0.0566098776936403	0.065244667839725	0.128323373705518	0.179802012318575	0.0370634886648827	0	0.110548294141368	0.110742064609537	0	0.110961637303409	0.0522273623712146	0.171854552717931	0.0646527928377138	0.0156283527188602	0.105419315700472	0.0583113860681366	0.0567284923583066	0.134189197500571	0.180462133213424	0.0481874266205835	0.0658527614552622	0.0973464357025446	0.220675041543366	0.12327751797068	0	0.120008258232001	0.169929404381431	0.487003626968955	0.291880142639668	0.191973436342433	0	0.181602047071426	0.0909192509090834	0.178364277539591	0	0.430465473235458	0.0623785837347055	0.175458463664764	0.153577674846863	0.135893336141466	0.0439514657238426	0.404371649644996	0.159621954901369	0.28166448413114	0.103678039504541	0.0273653700404612	0.143345529481595	0.253077895749945	0.198243949322571
ABCA2	1.9334871081694	2.20817235491359	2.64849801101177	1.69039804456548	1.81861669782027	2.65440619034081	1.23251858554099	1.59199780549352	1.92297388089262	1.99286440860938	1.70199732161993	2.20913724601005	1.41998210663154	1.66239188357086	2.18971581943175	1.32659995630724	1.59640226062314	1.66109543108444	1.63981620394504	1.52718317317028	1.82705495664562	1.42257095662789	1.3918230003264	1.14596761775123	2.01795128851853	2.39101429442061	1.55001675036494	2.95027461254958	3.11638835542282	3.08021122737491	3.33992069612496	3.1381797732623	2.31868706657516	2.58308601477195	2.69338511898022	3.14959116501004	2.16871862044995	2.86760392998449	2.07882016427179	2.76513686662005	2.90756149040758	3.60509748629252	2.81055574245054	2.71801263441425	2.54208942708609	2.74881594015636	2.74533266253557	2.78728719345307	2.8899627834542
ABCA3	0.925220490340189	1.6161020471564	1.8632099655284	1.18385250348977	1.43823676397129	2.22137320876516	0.417307249461659	0.658092445138816	1.0096205955069	1.511997492891	0.751200585904562	1.35209865832651	0.856624683590173	1.43155496856585	1.38539731938115	1.15928197120144	1.10342483035206	1.0855638236968	1.28495453874528	1.00101819218952	0.973714175783531	1.09358685316851	0.808867665895744	0.783588097548692	1.27513519578281	1.55999349293577	1.05612563240163	2.25271696735369	2.84207282124173	2.54772319009895	3.24747407123744	3.15847379051022	2.22383781753881	2.79995454037909	2.05487867091134	2.76884007513721	1.94390621634814	3.08570552412363	2.03521296987185	2.73957950611605	2.32566086668277	3.44990818942465	2.68711034849611	2.68081009019005	2.39153513470086	2.20076820158515	2.8784325176693	2.23178167445878	2.37686326802353
ABCA4	0.269280244799515	0.341272197926476	0.363111546432279	0.480881134338072	0.163622747736107	0.233946826641134	0	0.034985419867091	0.333695096343485	0.420303681728048	0.226666219192405	0.558379558556346	0.561610362878476	0.789798950471028	0.493804576851111	0.0670706735070135	0.114044402311156	0.0703658847048045	0.244251829382408	0.193689570799133	0.238312218710056	0.334318334616757	0.267117333675815	0.270040791413649	0.672964432166729	0.698394707173313	0.132441926386444	0.141363496579512	0.723830392295574	1.0450441628229	1.13114410164401	1.03489585486196	0.793948168558962	1.06570413363768	0.565729062919696	0.670955307992804	0.544792623107972	0.864436394021591	0.175803070262755	0.905873946599051	0.910990841421529	1.49206926581911	0.870173636087243	0.431075995710543	0.486628556287307	0.252748395232288	0.785039945358385	0.297977017585772	0.62651365324488
ABCA5	3.11954492416587	3.68839834104124	3.55000415315072	3.28590795412254	3.11836634835992	4.72174351657369	3.75987912347369	3.23186502194422	3.30098578106246	3.16168854892391	3.14505288907107	3.26105194808608	3.01973723531126	3.87206918907447	3.77783341295306	2.79388652225704	3.01192257141988	3.03555605045724	3.56698119295932	2.97841185773204	3.40625532884556	2.8585121907724	3.35502437019161	3.38648238968748	3.28898668117647	4.60037887550273	3.1727371090586	4.63728042506236	5.21621933116399	4.6411653122106	4.57929451079958	4.76223862734364	4.60494284999723	4.31730550828093	4.89834892776134	4.6450393886099	3.61964257537553	4.4455322263926	3.82375278195875	4.25073752092348	4.61239887142474	4.34202389395507	3.97545513890623	4.08528310521453	4.25302069589474	4.2678418266885	3.76876207806746	4.11154062162996	3.67027022550774
ABCA6	1.53683105636681	1.44280250764439	1.61977932208974	1.33647819460187	0.966866523740589	3.52625722576705	1.0683491807986	1.00017373385573	0.977312015959198	1.03471167211224	1.45731471615954	1.13749351153122	1.27216587171562	0.899022930057956	1.14690598371086	0.918817838395565	0.878120798390629	1.10712362608204	1.39691858372375	1.21708592055552	0.760389348978062	0.679819987461791	1.80811966866855	0.877125034631493	1.22486802555271	1.70287414081459	1.13562453480984	2.56610978106952	3.68718958241656	3.46656405897676	4.33051809736586	2.67765945797657	2.15162039703839	2.75881713529633	1.9982429418282	2.73838406396841	1.45624659389701	2.420492622897	1.90735809415945	2.30575158040711	2.81406820826387	2.35620962193457	1.88112133967119	2.24915920543694	1.33472185070029	2.39236839311232	2.80838311946837	2.07557332592997	1.66675970877624
ABCA7	2.31804202271272	2.77953591165515	2.70853509990935	2.53863456869814	2.31030274584923	2.53231302693623	2.2802071567556	2.28445276158888	1.76946877620533	2.18095457749092	2.10773221128545	2.29337309851281	2.25395253865486	2.56553978176157	2.6847955283178	1.63516783935518	1.31821219905707	1.7198068009495	2.39398413558517	2.22241134366695	2.43340553161918	1.67231063709627	1.91235072744915	1.83515544065374	2.22014398442269	2.83667460500236	1.7560264179717	2.74156271738656	2.63428168038106	2.59573405794403	3.00495054187011	2.62751834617559	2.19122233049619	2.45736368621304	2.38056433487894	2.35593275163543	1.70994775806261	2.42969823968657	2.03523293637945	1.75257024114452	2.26799574806669	3.1671767740118	2.4314946010027	2.2756652884383	2.35126782887343	2.00207395725472	2.15884534824778	2.17146226894111	2.8995179095418
ABCA8	1.86840197340502	1.59202621465739	1.67091725398241	1.23149054436202	0.739277594390274	3.29728008730207	1.12390541302134	0.515080907868695	1.03128543134814	1.15496084204794	1.44571117979432	2.22213548052706	1.11468033799601	1.26345951683044	1.35105749442861	1.50817405033486	0.768340002412023	1.43292076380016	2.16154867166975	1.30986139728879	1.15610584378269	1.50988636758731	2.22385600980773	1.10247741389016	1.85921449261421	1.84915487660798	1.56745861648216	2.30090072462575	3.91770677531658	3.91155691889035	4.61973722409085	2.93340727311529	2.82714404931338	3.04111881287708	2.91415748463776	2.49334909598124	2.14061140136893	2.40845771033252	2.54658128230095	2.63816321238596	2.96664589024042	2.87219704989288	1.84753377369261	3.15209719840664	2.3029062761915	2.83929025678017	3.17181309099645	2.46815219891641	1.75554867269987
ABCA9	1.52384701411737	1.27231761935424	1.55157282194817	1.23493075560113	0.502917530081703	2.97019645128973	0.961702761536384	0.773231291312265	0.642867215775528	0.688442256708551	1.07113782464866	1.11008104517802	0.601733067319644	0.687922752531875	0.99570878152166	0.328156420990197	0.423153995776299	0.582150664105135	1.02073181693247	0.8999691495961	0.528377399055067	0.240760487706608	0.955435879540255	0.377335550361029	1.22067647020228	1.52339500002024	0.925444311289533	2.24022396564461	3.38130541653513	3.20949977465812	3.92535531167911	2.19634930501196	1.42769866642301	2.05122138566676	1.35261674607558	1.50858268489223	0.81266531372797	1.75653574638476	1.68229071258794	1.53049659671198	2.33809278719326	1.47738155990151	1.2820688177959	1.65615576434247	1.40408524647993	1.92751934395453	2.37026881448915	1.47762648045449	1.26003625349702
ABCA9-AS1	0.160039421537868	0.13975146464115	0.184407692186603	0.196496868905356	0.0802707626691592	0	0.0818386672916661	0.0497470001302134	0	0.178662030843676	0.216740596840298	0.110322461011481	0.0709194237005453	0.0341410805443405	0.169932095309535	0.0639768884551581	0.0417925978204271	0.0995494796887214	0.159869287377001	0	0.072232817269629	0.0312893813666797	0.284555843106625	0.0555108174356086	0.388355666177573	0.326866103188497	0.0487314732601021	0.613247408967632	0.865280532508452	0.701194282390691	0.934632586178874	0.426629717858539	0.25180169061081	0.429978115684886	0.15623268486994	0.284989605062706	0.0684299654074032	0.19177619188899	0.167976715961335	0.076274637333361	0.56177904338221	0.266908799031944	0.0723750790816445	0.250488187196344	0.285020837872696	0.324944951154271	0.451527484907934	0.189703005584574	0.175743106311352
ABCB1	1.70183310612171	1.1424865501107	1.48201877009352	0.80511461093372	0.82581634821542	1.46323425912459	1.20437521435055	0.739596890984789	1.14549319231039	1.14217909973497	0.958601911583111	1.1868166421886	1.07215626393072	1.20444298749323	0.978207299051967	0.866583487444058	0.763762813595924	0.583918447565475	1.13771685872529	0.980779112025432	0.895736501808254	0.83674602280501	0.961599224522565	1.14103802113118	1.15216488483536	1.12692112430714	0.685105855977376	0.680640176473017	1.0504641164813	1.61378029160247	1.01321977050589	0.67359515024112	1.15106888002206	0.89698918511948	0.564872551340569	0.898650800556893	1.50176252488883	1.23691341294763	0.655274082941318	0.661190561871038	0.841284671104596	0.73321451628363	0.951703637077208	0.84359634025266	0.617214034422055	0.89724837378625	1.24414347467842	0.986539480324797	0.568051326434896
ABCB10	3.99808938872773	4.13483405628714	4.16248224396989	4.00926849347026	4.23551555193289	3.79369389056986	4.28405863631626	3.98373193332377	3.69892180270626	3.95707428768404	3.95756996238585	4.38949025314698	4.047129735874	4.04304725376125	4.24655215125432	4.21463094527533	4.08214268695966	4.420840668399	4.33995831447569	4.29266909090406	4.24126004504238	4.14536503866743	4.12901124486178	4.1396315143322	4.13380363563414	4.16736795261419	4.22232541922712	4.37217456486114	4.36261182935952	4.23657355217714	4.2960211297806	4.51955065131871	4.33178534121719	4.26932301143442	4.2255659701485	4.39267830037893	3.82471905818291	4.50224309406933	4.05811803861383	4.37963733043946	4.34658203879458	4.15956609970355	4.29788029996491	3.96761827019816	4.11243977627668	3.81116917233616	3.94042183740372	4.23162429364294	4.08129859758334
ABCB11	0.459541580878941	0.211238763401093	0.307773218079134	0.24340760388447	0.180208582258098	0.750706255037472	0.0322703558582451	0.651743532364797	0.59696942472232	0.545807687258649	0.88607139183467	0.578004375945502	0.413556756470326	0.152339164308232	0.455675671896278	0.377116036324318	0.322625280868954	0.758870158468889	0.212826608300995	0.534657749163443	0.563212479590974	0.777168970217817	0.644631634388522	0.314108291169194	0.377724983566227	0.75689616538989	0.484845296440265	1.59935235661142	1.54137497735669	1.63056664817335	1.64123337391869	2.10291278998353	1.7346507167043	0.990452750872414	1.72463308461362	0.799606171343834	1.16509882709156	1.92980119927195	1.35350742879999	1.88490358758378	1.3384570814332	2.56623631378009	1.26043720812852	1.5772865449773	1.61015183355781	1.15302115572211	1.21251033869578	1.21739473818787	1.56464711877066
ABCB4	1.97784846311715	1.84694374532031	2.06297285559781	2.37621452279065	2.10381973722257	1.5592722945595	2.08039836400189	1.99011649538019	1.57663619736569	2.42481674055529	2.1637944357403	2.06959930602455	2.00778862204732	2.02059898202083	2.19504120626264	1.6346988062806	1.7701317155584	1.79075615581739	1.50399050494307	1.98079356380761	1.85684141670896	2.08422393167557	2.25339307038072	2.19591404381626	1.88326539029026	2.386956711267	2.06698843259421	2.06626169755031	2.28646444101024	2.27492308006988	2.44442681537446	2.325651234398	1.92036898982395	1.80126658502937	2.11065390814207	2.23818314783036	1.72754866437713	1.8749091619778	1.91494322358751	2.17918831250095	1.87095841959801	1.84590059213095	1.80244103124715	1.90021640768872	1.97700495359482	1.71394514380208	1.81710798395989	2.0854771085347	1.47473745761887
ABCB5	0.013602848258929	0.462387541770162	0.338277201976204	0.359270794043809	0	1.34720070602314	0	0	0.0750464181922899	0.0203337092513893	0.109079214658594	0.206657344848412	0.0462104660032307	0.26436394812141	0	0.0209762590440925	0.0136317774621096	0.0490898065497717	0.422941465391567	0.0172953946225795	0	0.0202902947899164	0.0334759167575317	0.0361031541154615	0	0	0.0929919422264397	0.361940524624012	0.339600502268705	0.282840743158676	1.68602099510267	0.514688243149612	0.12748867302613	0.224317111475944	0.151634650147252	0.770139093706524	0.0445749853665964	0.270997643037221	0.463520365546141	0.167041854931049	0.121508788058353	0.577552578484248	0.0928410691175981	0.186244786500046	0.255824385997658	0.131186475519445	0.672189859604741	0.430815276622072	0.393772228427021
ABCB6	4.03999926065016	3.80742717824884	3.63185539602566	3.95230996825151	3.59804747173641	3.35764815859628	3.66691023392251	3.78211602114812	3.74591198357378	3.71337157767851	3.40482877647519	3.74354323226693	3.5637773224361	3.38930520571748	3.98772929606065	2.34750667550267	3.61211692574594	3.30519684709291	3.29550991331437	3.55146736033854	3.86463794960245	3.63206864466833	3.61735531115313	3.77231090766497	3.60634499600598	3.4886655298486	3.24881703642951	3.33068810328851	3.39277600514514	3.53037360333691	3.48437618817101	3.40992682598911	2.85131508708128	3.19289545471931	2.88226088782278	3.26684500446299	3.428452634203	3.18351807146176	2.72329013475843	3.26421813609699	3.1074517114197	2.72326933104167	2.87851566098072	2.6761723498478	2.95896700199833	2.38082252898554	2.77224450402259	2.95996034912363	2.78997662791221
ABCB7	3.85023573972404	3.78210227184212	4.2241962540355	3.9968904009233	3.86657808371321	4.55958004352217	3.63454322332511	3.78552333412059	3.88967401888115	3.84052308724873	3.85436796662103	4.09798353026559	3.69024957418319	3.92753653166754	4.12854635995723	3.61738983365215	3.83499665678204	3.81162663374812	3.98143045875336	3.93534781273374	3.86449091225053	3.70871663023294	4.01360802105209	3.91681198313162	3.69677542487104	4.15065887540073	3.8214065670926	4.27100718649484	4.39025775987918	4.149368430072	4.42791424910599	4.13113030205666	4.35792806738557	4.00577140465595	4.14076146549615	4.13645840667065	3.75878080782907	4.23805228602314	3.76146526687301	4.01992765926204	4.11286525127663	3.69502824005759	3.98684452764429	4.01496432102686	4.15645892759579	3.95891050530297	3.99117756449753	3.87856640182113	3.96558464803509
ABCB8	2.27274806675424	2.66133060551197	2.56381391424904	2.60730719462563	2.55441845809549	2.44152863919895	2.34340624808406	2.33805281031636	2.44902164091317	2.22444092855911	2.21231077019363	2.76615131041983	2.38176007081111	2.2825532487666	2.89121331014194	2.41739443652835	2.17950414972316	2.64668391160045	2.51824764786013	2.52891650046521	2.46945334282134	2.63300847241296	2.48167350549727	2.3913042231808	2.66499141456158	2.50658735071925	2.36402119113809	2.65026395777524	2.61006455012703	2.61482608054815	3.07279858446497	2.73030363947531	1.96945827941593	2.41597956612406	2.15160129339819	2.66298473993904	1.97828746357386	2.59789737255436	2.06472110283393	2.34657553436567	2.31160278451172	3.01693140615488	2.4973216203139	2.23396525042964	2.3132292396106	2.34260868740754	2.38873193262256	2.53249139309484	2.60955778371422
ABCB9	0.862479767557223	0.67350217225444	0.789525949092204	0.639719873288201	0.510723553585053	0.359550831171271	0.465481258497634	0.421563044165903	0.586932180675675	0.724626948322671	0.612384589264855	1.08834585447324	0.334231299149837	0.641797020242575	0.752146195686465	0.41859036696791	0.353561675329474	0.709124479407779	0.764354668053917	0.667204852441584	0.688997391893619	0.606754174321647	0.460533945167032	0.445527113891792	0.392550756917827	0.585487188699728	0.659604231105998	0.936277928422307	1.10996513928671	0.716884971554556	0.906743368670194	0.734218996463937	0.366889245335114	0.579856082719439	0.574216322795852	0.904659338002435	0.432621649210462	0.873070455521896	0.473948749346218	0.585698185934696	0.768771891108949	1.13006689268435	0.770606994605596	0.922778636194577	0.668719640690346	0.649198948599824	0.649262914260075	0.823157103316142	0.789588096044289
ABCC1	5.04756033854191	5.03341005059962	5.20139837107474	4.90040724368541	3.99828583184688	4.51021859235123	4.82516422942897	4.88764027467804	4.92432138973148	4.66395122279921	4.68933486854492	4.77092405130083	4.18671256554034	3.89174053505703	4.93376997080364	3.61488583735126	4.2636521553914	4.76158671900718	4.8018103906263	5.17619717495692	5.17923498793907	4.4167480860189	4.31686346896602	4.43801981754305	4.73543008674188	5.06355920479056	4.70165557695101	3.75158280068719	4.05466527083528	3.75819363794299	4.29674666046462	4.17604259465998	3.53272279396783	3.52074097987461	3.38323437983409	3.88486954928016	3.05285554910382	3.84855462817807	3.22123242372463	3.88634842226848	3.82531960791425	4.48245800155209	3.63956373329552	3.37538596025256	3.41954560834689	3.80714657095952	3.32319305286031	3.65805243961375	3.46791602322725
ABCC10	2.29709248700858	2.4774868974222	2.6480344930602	2.51952839393835	2.23329075866926	2.23916434242053	2.24940136452219	2.25147444426052	2.50090258548155	2.46383970014104	2.29153729025956	2.60829113665139	2.21763691926812	2.10220673394621	2.51456563331422	1.79957837783408	1.86421919020392	2.31090803303058	2.39717722429219	2.419176618736	2.30142621657072	2.04013153312127	2.31526379351729	1.99029785308895	2.47725883044522	2.71600319024841	2.26240801683051	2.99338070145985	3.25810862883246	2.85092148399111	3.00566850918629	3.00275297990304	2.11481785283144	2.62708966600501	2.70920673945701	2.91083135779009	1.91294643171231	2.82729660369264	2.2250319907204	2.42113509467613	2.61584824298397	3.17630149034587	2.63501180864368	2.34584194403712	2.36711846532428	2.58795373995222	2.18035184608283	2.65527832632637	2.55128015545059
ABCC11	0.90288762459106	1.09165985104571	1.09170786637518	0.946555196529657	0.754300434440675	1.27581432893255	0.992116262262035	0.861950542050918	0.849993037846494	0.902131543960859	0.82588858846148	1.00722985570539	0.917960622248504	0.864011100776837	1.27916393966408	0.728008958268873	0.904320937781373	0.922478206555423	0.869835993159227	0.8618116514298	0.957976716414794	0.93613933762572	0.823568691696912	0.894254594402937	1.20707904234907	1.28476223333959	0.747800772097471	1.34349226830264	1.5143221926036	1.45211952412611	1.60307296296234	1.67988595461552	1.45080747226934	1.52588219093314	1.4090221258969	1.14694033590101	1.06871727062469	1.71536033230589	0.817968377208375	1.31909780783892	1.22938650705446	1.76706851093326	1.38765250280051	1.27650841292662	1.10885689197573	1.13037642136386	1.22024210767651	1.23641145799428	1.39157365784176
ABCC12	0.0144710451262033	0.0250013919612345	0.0168050868785512	0.0179763017535989	0	0	0	0	0	0	0	0.0195703162211789	0	0.0118262418302941	0	0	0.0288593018110062	0.0176046841759161	0	0	0	0	0	0	0	0	0	0	0.0533302291422416	0.0219990193692205	0.0298194727422719	0.0479450676529868	0.113608179801647	0.213035393669553	0	0.0268242925906189	0	0	0	0	0.0659228117271227	0.0495281007576565	0	0	0.0531652300646467	0.0207282887323573	0.0883532316408387	0	0.0317673064803398
ABCC13	0	0	0.013649291851391	0	0	0	0	0	0	0	0	0	0	0	0	0	0.0117767800285391	0	0	0	0	0.00879399257950696	0	0	0	0	0	0	0	0.0178738938052685	0	0.0196419294048241	0	0	0	0	0	0	0	0.0216790122417473	0.0271064778098655	0	0	0.0376462386583547	0	0	0	0	0
ABCC2	1.58101162792083	0.949619199330854	1.20196102172872	1.47581619208861	1.37492681363021	1.28686837945127	1.31727921756593	1.14929035673887	1.24596100556599	1.21692371725542	0.666798211236074	1.08530277492704	0.822881796165184	1.41295302536932	1.14287825998191	0.713769363962366	1.20914855164809	0.883560915466186	0.938502817635806	1.31949822917898	1.18475358368031	0.990635875992497	1.20366509592329	0.958181565120658	0.913719866079557	1.5075684997561	0.837083750437736	1.59499027290915	1.49481198633092	1.70102638070022	1.37824592922935	1.16206048591955	1.2189418716033	1.34793953589914	1.38655543189144	1.43731767328558	1.32258061259434	1.52170855334677	1.00926894708968	1.36414790375641	0.989894497960749	1.005735063121	1.05626250311437	1.18012186336346	1.48114933748117	1.29024033300316	1.29550419361055	1.30186794692443	0.955366812510365
ABCC3	1.66895101998366	1.94956272906413	2.82468068710692	1.99399694547508	1.56423225783578	2.99348311975253	1.02471894915253	1.44560743209068	1.61177386137218	1.79637549845924	1.59283215088307	2.4260417063061	1.48640093176624	1.83859499613473	2.45847181573651	1.09905492824671	1.94207534371666	2.05856224936556	1.86473694926554	1.70159428446227	1.79026430796646	1.71547972105502	1.02831815491882	1.18956785972607	2.00930333235233	2.61357000710296	1.41501303035174	3.40718461420815	3.9022297363968	2.87287202154398	3.83431927848945	3.9829664831318	3.46422115786564	3.22496134465227	3.92853955727191	3.20444405292684	2.97136441474812	3.42308653639027	2.61502156392593	2.76720384036474	2.7188795373693	3.77306752536242	2.82687902924063	3.04740469513403	2.97772151450914	2.51765404356125	2.8874458148605	2.8808271337193	3.66936804185117
ABCC4	2.60440562712742	2.79468115601822	3.117280898341	2.78718735736127	2.40659292089621	2.97962488960679	2.70513766660873	2.52437266906628	2.60154422102379	2.83829252026578	2.23488332055524	2.87177690547041	2.1100997219054	2.89512484940179	2.95821235101897	2.77500170870961	2.50454436089673	2.66040511320674	2.89452492559914	2.65047909306065	2.52357806294176	2.29423533959037	2.17813781122556	2.6555880940625	2.72669759733539	2.81919169018237	2.71091542114425	2.88026411317439	3.14393881206757	3.17374306700047	3.1427418004471	3.08071619891718	3.78856108835229	3.45229818233564	3.36087928033241	3.82647629515889	2.83663096006078	2.96769348804453	2.57611376733967	2.97573588771776	3.18323316322553	2.60174251719892	3.13881038262869	3.68286307281106	3.25874543856426	3.36564973308411	2.53382197377528	3.00798725496475	3.04430496932455
ABCC5	2.744655009362	3.23921743865303	3.40664289488099	3.33735802945764	3.24409996875118	4.66076210844616	3.04131425519216	3.12218868418245	3.54963148840351	3.1662821472333	3.10645979696026	3.16442560007662	2.85140654040358	3.00218162956753	3.39142784405266	2.21363970888687	2.70854618056971	2.80836767992256	3.17246623768996	3.6622506149476	3.43923273603228	2.91809465516069	2.88486416798975	3.25943232741812	3.21557870197683	3.69394267123238	2.41641783033679	3.12542016190658	3.81027202243053	3.48803993901614	3.6151414007478	3.58405499353427	3.14387209487456	3.68993179858751	3.92624865938499	3.55218648418859	2.8805273733221	2.96137331455632	2.44643295339188	2.91219308912505	3.45974279816786	3.04814305291984	2.80652299356872	3.00381551198495	3.17944488666742	2.56242595246607	2.08777548999952	3.09668615560753	2.97278383805831
ABCC5-AS1	0.642422988121605	0.721120788948026	1.45340670793717	0.763558803316627	1.06647510047974	0	1.51626488039472	0.740709896885366	1.96281247767074	2.21476483229793	1.0239390616804	1.18052845557974	0	1.42188599478465	1.97163605525912	0.900898023169304	0.459184795470346	1.24264801493965	1.51990848000359	1.53822053010311	1.8554236297652	0.764592435557196	0.549269153141227	1.00023823727228	0.98889346641945	2.08483962459494	0.524108902751856	1.85859056072965	2.05071427144868	1.09760336628111	0	1.17218219423044	0.382866359221839	1.30784672496686	2.60978448815012	1.4544178631967	0.94787892428114	0.539216175709516	0	0.758945496637799	0	0	1.20910009384539	0.931008838583446	0.76236405591572	1.77220138594814	0.370559054173568	1.13392224902199	0.86860039420211
ABCC6	0.650105986336938	0.457249539467201	0.482315151404065	0.428842119405716	0.103045044928407	0.520171991139406	0.294637500405148	0.347537754607677	0.341859010686315	0.179744412682531	0.232419121042569	0.269831308993037	0.176831499059038	0.295418725159165	0.344368377742644	0.304157030981859	0.188344623295332	0.404408498680475	0.235005849252959	0.235310663705818	0.572604697571236	0.191379342466939	0.210068309978721	0.16148693470734	0.180452228368419	0.524793222081898	0.306956730920948	0.204538448721157	0.462630201309944	0.470555137452257	0.749667589571778	0.531321100234106	0.410350859622664	0.785643947839499	0.135752871667869	0.359083988140243	0.0879460256282334	1.05181642732948	0.037917558471799	0.218999104309673	0.466098829089292	0.433636713198082	0.235756030847236	0.140426714860427	0.0985022285764793	0.218400309743869	0.0833032813138398	0.165081596126472	0.152838856015648
ABCC6P1	0	0	0	0	0	0	0	0	0	0	0.0984661303024408	0	0.121438744215718	0	0	0	0	0.0442237908642609	0	0	0	0	0	0	0	0	0	0.206482497703715	0.0672787599197733	0.0551368525677781	0	0.118592380181112	0.0587260801062211	0	0	0	0	0.0867127818840716	0	0	0	0.122411251437036	0.0632732606489851	0	0	0.0519861346281601	0	0	0.0792210717596116
ABCC6P2	0.492751598560831	0	0	0.13917040128848	0	0	0	0	0	0	0	0.150966166593233	0	0	0	0.171057670966328	0	0	0	0	0	0.0852464776904514	0	0	0	0	0.131428156321723	0	0.383122553677399	0.168779925970558	0.224885452165471	0.184556519189477	0.17932254681486	0	0	0.203618651299452	0	0	0	0	0	0	0.192606510738313	0	0	0	0	0	0
ABCC8	0	0	0.0231751392167331	0	0	0.309253041740694	0	0	0	0	0	0	0	0.00818292103559514	0	0	0.0100370898353683	0.0121887010271929	0	0.0127388733442013	0	0	0	0	0	0	0	0.0592713449070773	0	0.0891049640492349	0	0.113341696026492	0	0.168268686579529	0	0.0185901752318409	0.0650919177416485	0.0241558959045046	0	0	0	0.0344073484139843	0	0.0321273337973517	0	0.0143561205545662	0	0	0
ABCC9	1.78809536758122	1.56098407605446	1.64715181841415	2.11859139080082	1.0735314703777	3.35007322655609	1.43972598935168	0.829143862783692	1.42265259863937	1.39443440546198	1.43871024334816	1.64496187339727	0.941733497912887	1.59541226352116	1.70624613280843	1.17665883278058	1.16885297017623	1.09146253457934	1.84563469914514	1.33260019227037	0.661287498449781	0.807846821215206	2.3758792710466	1.04278639563894	1.85754352300017	1.44263537340497	1.92723885325568	3.51958806004276	3.05626100447913	4.07719764970813	4.63522373955733	2.6758422691825	3.43850091483275	3.16497501234982	2.18040687974742	3.18734796114329	2.194074945141	2.66928564912709	2.92208793875865	3.32995427243114	2.61163364035315	2.61506595296324	2.35942074776819	3.3278808231067	2.83926234744253	2.9321541121812	3.4029263216508	2.92284880545938	1.82820097936574
ABCD1	2.00759376422085	1.48236212328533	1.94930829959452	1.40441829512352	1.57434563103797	2.12859996590301	1.51249595980452	1.35579511135405	1.73664593664822	1.45218165369138	1.69161847756714	1.39284242029279	0.862043722923372	1.71406705211838	1.17894739376536	1.43055698947518	1.06973493504407	1.53109990875125	1.29092602352338	1.67197192140175	1.50963864762584	1.21090629854249	1.50890641441913	0.997341292754709	1.6184232430561	1.14468438731064	1.5672026085274	1.52033103306689	1.81234687934595	1.72350245057742	2.3304322879769	1.71760822487303	1.31029321690161	1.39676715778143	1.03492510300242	1.67614952045654	1.51127351912172	1.6810772090935	1.17838071301702	1.81888333977207	1.34227002904904	1.81112870141236	1.56560050085891	1.48848628622714	1.51059059932275	1.75546568963743	1.73700826766741	1.59262297196555	1.47625300840152
ABCD2	0.35483497527893	0.420571957846604	0.790080416104694	0.536892468184607	0.218086339416205	1.05414077786874	0.289194645352161	0.807744136469303	0.686169397511414	0.370110139061088	0.20678805322081	0.294733771856862	0.337385090886429	0.348460980506636	0.43992527176773	0.356376052186304	0.371176167769159	0.688191041432036	0.256972341763924	0.360632722430494	0.475600932584874	0.691455623247227	0.634845860976522	0.26917132826789	0.197662036354339	0.598104104280481	0.753518284103604	0.691982610487663	1.04798218157788	0.887531260012219	1.37214809092267	0.275363403329758	0.626565114115569	0.286960680983198	0	0.36233161006351	0.127450874065676	0.30630194755335	0.435295824871091	0.38923422737355	0.0903936503525848	0.312100247897489	0.227972119536153	0.370644439626628	0.176053628263036	0.333630293400947	0.40875521787654	0.391482142281472	0.317677871790779
ABCD3	5.25539971617244	6.00158756005744	5.39169152842186	5.79846275263405	5.28594448183761	5.74363106108922	5.05465694174104	5.77464570758687	6.18300239174728	5.6185108866414	5.43299339386405	5.34256990563787	5.5219969182041	5.45446293394562	5.83669237979307	4.67909126606529	5.58049066651768	4.8489930657035	5.26287863866936	4.65675897665896	5.30831080040763	5.43703775003558	5.32414743947137	5.4622169178835	5.68971076385224	5.96591170823085	5.61705946646922	5.93291555614455	5.9422374218691	5.77050426722416	5.97050386352637	6.12541556136752	6.43847111625543	5.96063708410442	5.94955274102232	6.06896699886009	5.63858876901703	6.3187768137469	5.96510950016551	6.34042275675351	6.11808759208854	5.40586679211666	5.82277566369755	5.89275951644541	5.93826000742748	5.59727023530506	5.78387750542416	5.55057983253942	5.67508099721402
ABCD4	2.41804112741946	2.49900268428825	2.57202720919757	2.15295924706302	2.03109001232027	2.69623301661734	2.17657887813342	2.24095205691087	2.08436611204657	2.37773305951909	2.27201288894032	2.43144552432665	2.30286196030457	2.50760884535893	2.70704642336256	1.63087873027953	1.63136754968656	1.65201574001933	2.14936042453463	2.22230364869185	1.90141538875629	1.76978639188335	2.17227364207888	1.99427012736508	2.09116061865791	2.85643090580617	1.92075676564093	2.99323532209461	2.9311676095629	3.01010331178307	3.07592085138056	2.78606794794159	2.16443128738619	2.65406821882926	2.68768738242861	2.96474438563307	2.14887470069399	2.56832885874963	2.24012590556205	2.44829549592676	2.65780732706465	2.87458644139297	2.37081237281251	2.41598179853148	2.33989429108135	2.1514632983	2.21675318141931	2.54475358712863	2.88399371995614
ABCE1	5.81263878713172	5.89248828308	6.27912619297557	5.8155649362087	4.93407196907841	5.39717843466172	6.03682451720961	5.99962148380502	5.80652895465679	5.24465628803626	5.77471559115495	6.32447335052341	6.27491368530031	5.2988549715885	6.11707813573737	5.46259656901208	6.08747980261317	5.91430728435346	5.80996633728445	5.82382709611211	5.83513865745986	5.85124535835788	5.69971850548146	5.55356105972506	5.9863270610397	5.50475896876703	6.17068348248828	5.67009099464376	5.58764255037737	5.58683311343401	5.34422455597416	5.74656422705088	5.8037721874557	5.5438096511414	5.13201750735219	5.62939853471917	5.66187429605099	5.86118441134492	5.41346907239846	5.81740995528701	5.71798023996515	5.11344679417607	5.67323251917261	5.14761038468542	5.64545808899675	5.38270658756162	5.34797362853542	5.46964482328882	5.20884302691773
ABCF1	5.16019813881451	5.23508403647466	5.6389429909849	5.1750212263941	5.05932597136927	5.11413583102149	5.09538620718598	5.24808240704884	5.26532587174611	5.00165085196157	5.15839481716401	5.67902846725599	5.08058234138143	4.85705156411903	5.60721566475499	4.78010223032683	5.48682493138544	5.25728746611779	5.14914817873561	5.09067427599852	5.24711603522393	4.98010019959674	5.29750855353791	4.79251424473744	5.19543025804461	5.53096602659577	5.40830066623438	5.28561850586803	5.1804902395925	5.26302224142663	5.3900152066479	5.28971963172822	4.91191549632611	4.97988679447889	4.83847969514475	5.2507238164606	5.07016590652196	5.27869067869019	4.75659462614361	5.50380972611616	5.13170472449704	5.11772469889545	5.12962488917847	4.96494318161095	5.026558878677	5.03965697401846	4.98649128738113	5.39112140764868	4.72563949132577
ABCF2	4.19839773505799	4.5249730588501	4.80592940896441	4.35431499273251	3.90975254171176	4.35044398543045	4.49735225210281	4.44254248218101	4.46166454736075	4.07858437824988	4.46265139939235	5.01048665496223	4.62400193630288	3.93003566447027	4.70978556716853	3.63620196313428	4.74667527525196	4.48606448328276	4.34044238960096	4.53516785693241	4.40252552169187	4.41344973650252	4.33107360315297	4.12624368263661	4.53072178551434	4.279888243905	4.62985756029914	4.03146912903885	3.96119991277912	4.15317166902007	3.98764165368551	4.12680165998509	4.0178723348348	3.92502738978831	3.36205270609845	4.26772629551765	4.07493044212427	3.94694113556169	3.42423718669722	4.21179034249867	4.01604088435632	3.85099943052512	3.96467628408763	3.63905374568401	3.99753291174299	3.48565877304657	3.74223539296142	4.10297721487545	3.63831344940223
ABCF3	3.8802957332725	4.23376083896532	4.2618509935229	4.35174221004825	3.99540554633042	4.19679340794394	3.93965640437375	3.68547975395733	4.03158862049869	4.24539853411467	3.90330557018065	4.71594674872662	3.96717443206907	3.78826384896563	4.34745956763007	3.6327767528331	4.08172966855552	4.06806869742262	4.17190356860133	3.93758623102286	4.02430394487067	4.05520699503537	4.09318428029853	3.73809882405111	4.09942153139233	4.21401880458061	4.06375235498336	4.22046147540022	4.14079352272056	4.20196801854123	4.28221026569079	4.25711899785039	3.90053099339088	3.97155258369578	3.74554027640826	4.21150530323778	3.83562971757016	4.38113557585086	3.99008163617529	4.22798279079082	4.07854623557175	4.08145320715355	4.30874945679616	4.10169409709897	4.01304516318935	4.04414649770379	3.87935046552512	4.30757782346101	4.13657802352313
ABCG1	4.77860063990997	4.47674853127305	5.08545387480761	4.63985749594741	5.51559561039921	3.8103000673071	4.76409608908679	4.14363000356712	4.32459802689469	4.42915407102963	4.3589041459599	4.18562947874381	3.62601995744012	4.6332285349996	4.09594754408471	4.73481172112982	3.70870250880799	4.70835279873073	4.91208398896816	4.10404752692293	4.87973711804512	4.48464476285743	4.23707130615482	3.89090801237856	3.59581398890802	5.04645778970186	4.77863761402813	4.7665864032559	3.95699154309294	3.18263757381083	4.05156011855791	4.39901979990991	3.48841706307413	3.57769244309415	3.59908008722514	4.58760591149105	3.39110750974227	4.46221326287364	4.95037758784856	4.50086041290405	4.40143335024603	4.46567826982676	4.27391257637062	4.13958868817563	3.67996632569962	4.3147382439738	4.34003242506073	4.9509163887558	4.47243059700211
ABCG2	0.859190039178863	0.901980238370312	0.833768551076006	1.20443734927249	0.544068661087249	1.88204505625811	1.04206552651533	0.791012286534824	0.929321509618317	1.10385980918107	0.603245316602421	0.886212679743745	0.996414509137607	1.3485462441902	0.918082868602143	1.11214663479568	0.980124538455497	1.25805503771316	0.883134895972086	0.639710397235215	0.798999190203136	1.02133478368945	1.0061700289332	1.41951464575552	1.44951190929419	0.832202508214716	1.16792824451013	1.07002351619017	1.36672736395438	1.23879900932098	1.09427110569154	1.03523731019215	1.38019628893775	0.42196904452602	1.33693184053233	1.0553794428515	1.18293888665995	0.905067167362435	0.918190234391213	0.78613119734865	0.958897436990013	1.3326100888405	1.14286269535068	1.37513894460544	1.15323723367444	1.07115894280417	0.893844455850727	0.807401152552861	0.602720423738048
ABCG4	1.82675795761351	2.09430423326046	1.91240894738106	1.92626342549314	1.95711970497561	0	2.13386000850413	1.94933406354643	1.82310295503109	1.60665892621651	1.85035284754714	1.38995248694162	1.40278281924485	1.65482626894575	2.16321855358956	1.3960939619658	1.3513148755514	1.59576727897287	1.99288894220453	2.0728635770014	2.15354748071177	1.45758036197903	1.7384002697625	1.52724150225639	1.51240842405268	2.05034413205291	1.9941769898287	0.154413559986024	0.109506862683453	0.0899783588948663	0.267948480573835	0.0665033840229134	0	0	0.150255674441915	0.109161812887884	0.159042098755095	0	0	0.0732788080374474	0.0463324292982265	0.196959944235681	0.0695287482858236	0.0324485389214103	0.0373170358148198	0	0.0622398681067416	0.12421170154441	0.0441589426213705
ABCG5	0.0985835994773974	0.268299770990794	0.285919234520624	0.0416912563002208	0.29859076285491	0	0.248109661007407	0.19029086204363	0.179982470938448	0.277301916550451	0.176698312982419	0.0893281992991405	0.266026851409664	0.253961981514144	0.0935375294326117	0.149696388610651	0.13026818518072	0.298282535174707	0.4110618750411	0.201706590128712	0.801416018653454	0.049972370519922	0.232966126423663	0.249961483118054	0	0.734874999759761	0.0392975037091072	0.6486217236493	1.04034257806346	0.750770255568552	0.709184135722389	0.840113734261909	0.156984380938061	0.301662977639019	0.795295712627085	0.610349867736583	0.209354825584698	0.485371164959009	0.136519706990282	0.687895696685416	0.67926758730819	0.794984560340705	0.499278026568806	0.156138920805302	0.178457463314637	0.774548049585216	0.2886889074716	0.537850644805196	0.333779755117746
ABCG8	0.0844820075253537	0.0837322952001712	0.11116976288363	0.0305907811494807	0	0	0.0245247296239295	0.0724863444139356	0.196198428819227	0.0726319674782468	0.0995317196542524	0.0167412840248173	0.122742543095343	0.162960475701724	0.330025554214421	0.128603208047971	0.0246989318512643	0.130180513314828	0.0960524555781136	0.0770240919306673	0.12497495095383	0.0987474793824314	0.0304755045066113	0.0650076287768755	0.347338370459882	0.269523527726344	0.112009010160749	0.230059148204692	0.215256970310466	0.306103274946038	0.321777758028739	0.176261334444716	0.153194661037883	0.327661753533496	0.304714111213352	0.253942178015147	0	0.170287960314637	0.0259301331147092	0.0452972177927239	0.213907522016392	0.237672488566473	0.183972086341437	0.0590398834138319	0.0229577115335372	0.136111083351938	0.019336564824111	0.203335519193468	0.204406800421831
ABHD1	1.65089654976349	2.06550271016814	1.9243649684466	2.11155135863187	1.63511978996352	1.20159670473052	1.96432174005504	1.89482677874536	1.97664577477087	1.82948446133845	1.67734935884629	2.43657766594855	2.08877295089954	1.51387740673774	2.16068335043647	1.31811010074961	1.95795997533504	2.04863254676146	1.74243579477836	1.92490049571249	1.74592835345642	2.05077476421845	1.89616419401877	1.70247054453483	2.22973029218965	2.02822521051956	1.96583121594661	2.05473554729243	2.23709932181583	1.92611254423045	2.11611596459719	2.22722520773444	1.65767655012569	1.57563411157138	1.54615890237637	1.86572929980905	1.47925136867308	2.05917643894786	1.54291873770722	1.9542033824782	1.69599803805878	1.74946940103667	1.71914534780547	1.40764831201199	1.80891319819143	1.27133780163432	1.68923922773216	2.03053577069971	1.6086454568817
ABHD10	3.60377325351932	4.09854471216595	3.72903779256813	3.99949175683104	3.91971526621	4.25924690264863	3.60058260761603	3.75272313598341	3.72800190357113	4.16466487274707	3.84546447974941	4.3164567594299	3.765107149507	3.83536384596833	4.04632864299251	3.44647643880381	3.91509731509562	3.85271702248443	4.08570197810044	3.89456351435248	3.61019388072422	3.91265641280329	4.2980407088883	4.21400235473008	3.61980654925035	3.90158732931271	3.82488728184576	4.60063137845363	4.6013987986829	4.71756189525845	4.38352304416661	4.50533184174729	4.70379064947124	4.36146630420377	4.17511853699881	4.78647836035018	3.97150635567102	4.57456309525853	4.45451689299952	4.3669871205756	4.54297331695048	4.11818935412454	4.35181614958661	4.43979585480667	4.46227170375071	4.3406812605541	4.32323808313955	4.16887025102013	4.36798235232646
ABHD11	2.69566880232302	2.76120915353963	3.00634054425702	2.79829543639511	2.75593203841058	4.2031901393683	2.14757413151218	1.99233077088004	2.33593899442205	2.17042227603042	2.38818618866734	3.22596082078175	2.63215110315377	2.55576590596286	2.94388636309735	2.45981245485132	2.51661531206687	2.63824512052896	2.3598000204068	2.53102664678081	2.03035002015255	2.22214291709694	1.75420305072662	1.85329635008992	2.64281921874713	2.76824828868459	2.54760460847237	3.86865787638526	4.07157457177741	3.58933839612304	3.80084504179763	4.12413250895348	3.56505127605541	3.87597439598672	3.3381953154045	3.47607901167009	3.25789592763312	3.89995813144826	3.3722930003787	3.87650221452325	3.44113600898578	3.24714812664211	3.76912454539196	2.93080547345365	3.16815779782944	3.3007765134952	3.33921686570944	3.32116459142914	3.45732273888983
ABHD11-AS1	0.613417453424437	0	0.943931274401621	0.579443783985653	0.828041792233265	2.47141259232931	0	0.212205999950717	0.457668757086721	0.261206777976377	0	0.621430441082056	0	0.813210033451966	0.809663610704391	1.01720405930872	0.179833031917759	0.569483938490049	1.04164083419777	1.12466991874852	0	0.375268611486835	0	0.235326729789645	0.76349061366305	0.896375328453935	0.389937981169516	1.64460297409225	1.31296155793691	1.49425190773348	1.40413171433372	1.68713902818094	1.05423018610512	1.74516968380115	1.35035119246826	0.990182101533965	0.72960326173286	1.6992987019717	0.354858213405193	1.44175765289286	1.65549300490495	1.72016703680902	1.39316371642443	0.279885408227267	1.15910829903249	0.651211286647632	1.16661873444237	1.04114381860257	1.11784112057653
ABHD12	4.3353942701463	4.68839747283014	4.8865943738123	4.6832609553337	4.41929200890544	4.80958324516297	3.72621253920026	4.16453258560595	4.52799970786709	4.64703902543019	4.22025427585102	4.62878267742174	3.57263852135635	4.87809985115311	4.71310800497703	3.91121221398182	3.81430107201992	4.07729975878041	4.18357994457281	3.70202434134538	4.26042757028829	4.1681670803436	4.22189656197948	3.73984422456654	4.24338283758549	4.55148914588745	4.72681596088611	5.06067615768926	4.66833798463285	4.80002388552515	4.82053933882422	5.26211629333366	4.46803891645324	4.53924622522613	4.62461719330447	4.69863916290601	4.78776134915354	5.28401551642735	4.99228646092522	4.58365160784671	4.79636233846898	4.96594806431821	4.67556501956407	4.53495779649254	4.6967802341585	4.48651232454036	4.67596494417569	4.48673223327935	5.03670298999168
ABHD12B	3.26215414274811	3.6661532427461	4.02248584054867	4.1577023972502	3.12825530462573	4.85489049824415	1.95456097525617	2.27090433819602	3.89215508138182	3.40792584751617	3.08889620281538	4.1334806219167	2.34247611638131	4.16294689383902	4.23433821352024	2.97849012416266	2.57599306984019	2.48533650120005	4.0218537659322	1.82834006029729	2.7370318545897	2.38421092210281	2.18061586813338	1.24240137383478	3.43868458156892	4.50314084080785	3.42939280420278	4.98827501192555	4.49326841775496	4.63679626350799	4.61779459815673	5.10811248869199	5.13633561600576	4.73472649548913	4.7588715816457	4.66228868632657	4.82690019326307	5.2790612389721	4.81855509944769	4.86686667108282	4.65130774681115	4.13940524843008	4.42284240881209	4.70433853275077	4.29688905235801	4.77260925519048	4.74760826659336	4.36270704684796	4.69697800882521
ABHD13	3.82156360262356	4.12101057166811	4.39815288987998	4.14150369119565	4.11212144120304	4.24668748544088	4.14186351670621	4.22575902692056	3.69279560087053	4.02753551119726	3.89842796870425	4.35119152942045	3.83782397197279	4.19621459198075	4.3714084078649	4.27786645546724	4.01802701690256	4.33177297710717	4.34737989340473	4.04507087852995	4.59187469841895	4.20338459101026	4.12789823037002	4.01883233595906	4.65327742325218	4.35741095168626	4.39172385269754	4.58217091194891	4.54538446096866	4.38020256041286	4.27517260974052	4.65408033844937	4.84370685961413	4.41425319049025	4.28340561600963	4.51006213567178	4.17892782255888	4.82185901499858	4.25832198119434	4.53684593473531	4.59435008544334	4.17321959916916	4.33595898845336	4.15215325162826	4.4707835917428	4.14217027712308	4.09419890631975	4.36180256661538	3.99507433830086
ABHD14A	0.942563489386885	1.18835450495468	1.02051861247387	1.30317588257188	1.28619051348026	0.396570978706955	0.966453983949943	1.072318839287	1.02805285572828	1.43982389565388	1.21714286463323	1.20099508696935	1.29696965131167	0.973442593472663	1.07055277074348	0.846537699237434	0.998428801933637	1.38782386849788	1.30652343584177	1.35009830420897	0.827552730235335	1.14598830956893	1.63310830547865	1.22138557120155	1.35253059321254	1.28615873568577	1.05652498343942	1.51099193869127	1.90885314661961	2.14688841913516	2.63111060923975	1.71669952510144	1.32109756790676	1.29586329306702	0.364703300477324	1.73733084509915	0.983472095020423	2.04553281562705	1.06131067176473	1.50748825631271	1.60993969471236	1.82996835361328	1.96749608046859	1.65336557701217	1.16084933937358	1.07840792432864	2.02189582857563	1.27116411040099	1.25370515582677
ABHD14A-ACY1	2.47238426957975	2.2341923556319	2.20053174414419	2.27076728536453	2.09420419043092	1.17898393918015	2.42275633185563	2.09859605014429	2.49719064519038	2.04214658361657	2.03740237136264	2.403845777588	2.51471622702139	1.57781494021923	2.35289264422752	1.63564351424388	2.04893217304694	2.16254346288612	2.31444449235234	2.50840397891652	2.08972048477212	2.79952856086949	2.25954540092019	2.15346289793238	2.1358379885606	1.96881296926361	2.3924270589433	1.56511133177622	1.90774108259394	1.8856416873444	2.32384685885274	2.47738434698822	2.01929425970079	1.76494998850618	0.951418381475804	1.66005035779013	1.63455323985044	2.57417719168156	1.35105088826871	1.60681619496299	1.54700342356888	2.43382765281967	2.16652159292064	1.61074915782078	1.78026402417687	1.41457146459691	2.73429434838774	1.42053222785374	1.71281941054281
ABHD14B	3.94990776645786	4.33244683748826	4.12200753094636	4.06769727901166	3.98451754334668	3.88795575685358	4.08366360818864	4.03837058498819	4.29334853395948	4.11223197736772	3.73806839147126	3.93024516010023	4.08052925873524	4.11911414954855	4.20637512712736	3.89274138456791	3.69542483075117	3.66181248447398	3.93014869678147	4.08441772881878	3.68368317999663	4.0742118956584	3.88928796484932	3.66117408481531	3.59731979449605	3.51891825672987	3.91370352641086	4.26337877376006	4.53464243043937	4.49874666070495	4.75370825386519	4.4605091620125	4.45145312367043	4.0999523714501	3.95391164997342	4.03934486764994	4.03898521583394	4.6974234297999	4.23807417137787	4.44277434139931	4.2874726819911	4.48141949487277	4.40235019943347	4.39831341936173	4.46092152004874	3.79322199930751	5.02438070624342	4.22678324157483	3.99545198888285
ABHD15	2.1669472122593	2.79125649619359	2.28744403581399	2.39172421109487	2.40904399652045	2.98081173085756	2.21667568723593	2.29430817362075	2.61612804899635	2.35088412691762	2.60080489489523	2.84641531831987	2.27491363789311	2.42973824333812	2.61769446367448	2.11734373731658	2.58692949411988	2.48224776624036	2.83202222102558	2.41901879016593	2.48953733980956	2.4260357051937	2.53399634273231	2.70973024093869	2.71245811074276	2.14706359545471	2.687510373361	3.10594144094806	3.2392198838007	3.02139880784955	3.29164994124753	3.14904554115781	2.88922560751964	2.75441211306102	2.6526687576528	3.37809353698256	2.31985670868399	3.33184513507196	2.60289826393078	3.23483662089249	2.66849338914266	3.53788115858378	3.0475955246697	2.89003772943968	2.84235550837562	2.74328473896989	2.94232517820576	3.06003679931118	2.82797322961395
ABHD16A	3.72085372210064	3.82269869566671	3.9152114801594	3.75435705514486	3.52290381671617	3.59944573879688	3.65139674928543	3.81260481867894	3.94767621293142	3.82857138966824	3.56882446576685	3.78565355748955	4.14585611427363	3.57308962839415	3.82142781221136	3.39955732415268	3.52638155460669	3.77425567038804	3.61141041147329	3.75353050210087	3.61713041954784	3.58674184384429	3.50242278186636	3.65389494056124	4.11963684710226	3.60232448057123	3.54904178461926	3.83457036466105	3.91485512694137	3.89690605859663	4.31057010528598	4.0314794423154	3.39464080977749	3.79870854318744	3.56905702838186	4.10170477626509	3.67897931259885	3.82203604208845	3.3992941221888	3.91051191267561	3.56946648637022	4.08265814406485	3.81889032293185	3.58066771230349	3.58274016759346	3.26633567212904	3.59275867814588	3.6226982272425	3.59331333309667
ABHD16B	2.19779882590469	3.34751493119963	2.63115393418692	2.85158259848212	2.67644210473734	2.18018480172789	3.51311495136992	2.86028681452434	2.7832991117625	2.56924715570976	2.70627877009507	3.05845622301093	3.06627407765748	2.21714173341668	3.32546473937761	1.39875530841405	2.61540297522398	3.12698799025095	2.85349982521852	3.1718390765794	1.99489004295856	2.68974602705207	3.34795563214951	2.61192556000531	3.02215058214092	2.415341049685	3.14632337775519	2.65791352103164	2.79328571443535	2.89812813275357	3.11708501498424	2.68294049393617	1.91550901394769	2.61025624015309	2.5401683049099	2.36758373036509	2.14057172535816	2.31944818155119	2.3109267879268	2.50630921285443	2.52948502710714	2.70084996358678	2.3287134527317	1.71431993369892	2.36772420194483	2.23725282443218	1.9120938389429	2.35986969870337	2.04174991402002
ABHD17A	4.82158267389864	5.00732821686138	5.39731736610945	4.80768247795841	5.22250313683097	4.96126326308455	4.60650694192348	4.55885608724623	4.86544585215599	4.69852702712523	4.45674823086293	5.12393378042828	4.50040152708081	5.07437679533184	5.11094464659619	4.43673300200594	4.1385289878268	4.67263807000985	4.71384934470299	4.56228600858062	4.79323892327395	4.60511475483323	4.43242093516439	4.41062138461811	4.68524468788686	5.10828620095876	4.68563265165792	5.47533067254932	5.2294384370746	5.24956898223687	5.48651630675411	5.20614204788059	4.48654198725762	4.96777798381671	4.87005434572207	5.02923265768349	4.36342260826442	5.41131460033347	4.59956453100404	4.82481442598822	5.00817032252975	5.4411408357576	4.85571215621736	4.665465401193	4.74294652034686	4.58619074721301	4.33544145197557	4.91986995673224	4.80866167393283
ABHD17B	4.74471283431261	5.54095535304166	4.93629793001127	5.46180670308153	5.75080719605705	5.74292433231667	5.15026683784204	4.97201748560653	4.8505987410747	5.21341775093064	5.01680688942923	4.93286236846351	4.9834905494638	5.22200082952326	5.22787219884126	4.9895416598902	4.99112897567503	5.31570025852354	5.36819641694402	4.78218194469442	5.0987471692626	5.22773900716288	5.15421574625798	5.3646002042864	4.73681512708564	4.8798983365305	5.54338187343307	5.33987581927877	4.84367130993342	5.0782293360623	5.10393438085705	5.39306418458111	5.61778153234591	5.38818673573971	5.27786685291713	5.40285695806204	5.00508520035452	5.39607828181206	5.27470778994778	5.20884845116129	5.12268686215074	4.70024058027276	5.00188493476467	5.107945875095	5.41164300470361	5.03966345587531	5.0621031176161	4.94013176741104	5.26301328599916
ABHD17C	5.14862319461462	5.07207291687989	5.43311529287767	5.25132842426495	4.6167648412159	3.95865942032606	5.34950461757799	5.17592255464405	4.81966015768466	4.88052202936761	4.57057767448377	4.62810611665304	4.70570645577625	4.57323552767692	5.20676620552877	4.42785787143299	5.01639564867769	5.31028555510272	5.20970697617214	4.95886443791022	5.02462971222903	5.05304359116559	5.24938773264863	4.5133476918012	5.19848806214229	5.54154160631385	5.48126199195123	4.19807771184884	4.26899086310375	3.82220280149646	4.23388912696489	4.44275143521231	4.17707477073996	4.34074001257404	4.26547003924463	4.49260900531791	3.46340294002158	4.55019524560879	3.68729034111754	4.45856230400254	4.46007979503716	4.47470402981232	4.17649346491768	3.88956522536682	3.97717537511596	4.43441931241191	3.86997156060884	4.1811023091356	4.17525474566235
ABHD18	2.57421722619268	2.92125002331038	2.59940887647773	2.72118581159298	2.7470919248704	3.28532116059184	2.51994288396939	2.51686323432671	2.28363219584033	2.92638632850012	2.77686663581562	2.95730094475656	2.62965065624434	2.61454821760295	2.7880904978148	2.24477343381468	2.24317461669934	2.77484839536696	2.97153036350278	2.35843825441372	2.6312733362716	2.62540544015688	2.7022234105491	2.96072552811287	2.57471139072112	3.46368504341977	2.41943741852405	3.07473278752075	3.59539488245796	3.11978585286887	3.27723464299971	3.23494318123892	3.09504275393795	3.14867736363022	3.43838332297559	3.27282902344865	2.21350724253265	3.24683913622713	2.60691335491592	2.88079143634209	2.96754671908083	3.48444833288407	2.83724650373288	2.71784229376493	2.96198629911929	2.65375018708576	2.72040844027923	2.96491056623422	3.06408633479696
ABHD2	4.18815607154056	3.98888249431762	4.59770039200437	4.27276450602973	3.95049970409609	4.63878627864891	3.71898298865475	3.81942563374173	3.82345905151148	3.82058616663735	3.87502784169518	4.22228417324561	3.4331162386599	3.8147031808227	4.17411769373162	3.56233683043021	3.52585559949945	4.18467000420944	4.38589391769543	4.2611337165028	4.16880105970895	3.78127024453799	3.73132843660056	3.72088466142383	3.99991713178576	4.04934266592656	4.1349857819649	4.39323421211399	4.6065325915394	4.6509174119154	4.60369393155212	4.65891732197774	4.55093099920565	4.31253045482507	4.36210501551448	4.48673636024429	4.0425475297106	4.63914214867368	4.12189216851087	4.47370810831568	4.48869015334036	4.99963975870714	4.45995473825168	4.50242037041617	4.53310872699586	4.62026321518422	4.25572970013567	4.36465871805857	4.03296719464264
ABHD3	2.23275114494795	2.01806573478772	2.09307884347011	2.06828395772295	2.25906534714332	2.50682996691422	2.63011851162881	2.50900969463646	2.08680836882656	2.12527731931555	2.17644289783025	1.94446660381384	2.28999040668456	2.1804752330296	2.5845998306824	1.3578465119781	1.90132384496835	1.92877339001024	2.05339180087386	2.12836084868715	1.55915050059751	2.00287622896019	1.80953179236595	2.36112073006324	2.20799964619576	2.02428597968526	1.9596078161677	2.16656334620872	2.62619070773326	2.4913166883474	2.63093009949274	2.94037102065687	2.61523141572678	2.12142767835573	1.96992717693804	2.57744029501389	1.81213988470297	2.53671729541528	2.13921260810938	2.07689071989466	2.37103568729264	2.17079075911032	1.91322277622292	2.43610861693381	2.28618208864309	1.66765440828378	2.55508578565108	2.53899843267631	2.178807976217
ABHD4	2.9848594307058	3.22791744648631	2.8500939603124	3.39048085638659	3.37483287636381	2.39274518853129	2.7168090612361	3.02033624741077	3.4894982630352	3.56254873074938	2.76040020743831	3.34152260421182	2.71201249474514	2.6257859279961	3.33945526296364	2.44105609253518	3.02247349101404	3.29141926598355	3.32140779590404	3.24011120205734	3.34025947714177	3.15519616620264	3.46438520441234	3.66676282057995	3.42734803049613	3.3238825618055	2.5348972646139	3.30844481821811	3.32981014273588	3.19809496073475	3.37487244477811	3.4262946071462	2.84780667944491	2.68743321255722	2.86824738341351	3.41507565358484	2.54040220110138	3.38572723733201	2.82332388924789	2.97458085921493	3.41186729286727	3.11917683210994	3.07172012479084	3.01243398431179	3.13465352404584	3.41700975631586	2.94777094771149	3.23743501738483	3.40765059034946
ABHD5	5.29919119413782	5.54864927754979	5.60091796661944	5.60109664769086	5.74784051825215	6.44660858652517	5.17548468923165	5.39583802114069	5.64739563781628	5.63504424529819	5.32282950311719	5.21716694386858	5.35988762009497	6.10478968732404	5.67497009498892	5.03696768916697	5.32502719892029	5.47406522720898	5.48405974448204	4.90738740963328	5.38917527543248	5.30297278983144	5.43869596793933	5.83543643370716	5.6598059828705	5.91288623441734	5.53392350748504	5.93820385152569	6.19922757539523	5.98538934058276	6.26777155677976	6.86189457139033	7.17065169071871	6.3379352240418	5.87303640370572	5.94310102522833	5.76560531867781	7.0352328973919	5.74804136128832	6.38948872518438	5.98682189833079	6.41665777717398	6.0940699184633	5.87752803248808	5.8153933905904	5.52570200053896	6.76478565476358	5.68636995631643	6.07482113876905
ABHD6	3.42911130502193	3.25334637182643	3.71466200501469	3.68676383876337	4.14642642937632	4.89321203162755	3.03562504232425	2.94170242047731	4.42836261448725	4.59007922206169	3.30893206626442	3.98231014758075	3.19544033809386	4.37393709640808	4.11808917513173	3.91446550801009	3.60857632146499	3.06071894721462	4.36932868558296	3.42977877015919	3.59371440382273	3.57863031323017	3.46772279906305	3.61566791150083	4.04905624895428	4.17563104876755	3.37431277888462	5.17852679584779	5.07007599809443	5.1116724932857	4.85508632870816	5.19698832687587	5.12455567446694	5.05929331191799	4.9336579894879	5.03758418663498	4.70878622646762	5.59764829080074	4.7526246627814	5.27856187285692	5.02513501049759	4.88170689968088	5.32449634339828	4.82417148952346	4.82566271716895	4.83586464963164	5.04418758612394	4.8377117618646	5.07097993370127
ABHD8	2.81634001993974	4.32124004755298	3.8230085739626	3.52271878834807	4.05897146653339	3.89911250871023	2.94479766550584	3.24654895599131	3.1701985449058	3.89302877858396	3.30091797460397	3.35501442758326	3.21602469478742	4.00023059521916	3.88486871524576	3.12320165497097	3.46469595715951	3.32057884563801	3.51768296345155	2.70605616326071	3.21841893999552	3.3139643206285	3.7829443699288	3.27500955125727	3.34835523082311	3.41562015884703	3.86205485133228	3.65055760844036	3.33500882859863	3.50139136933088	3.90197733764499	3.7987190626471	3.57029770641564	3.25751751772707	3.36910072056849	3.42504815916146	3.587029923403	3.73211155551624	3.10423322533605	3.57134910120124	3.48006863932547	3.6626533213961	3.26439150242897	3.4719290802818	3.47504808601411	3.60639841357982	3.64369921764808	3.34118572532675	3.42816786016075
ABI1	6.09949738860906	6.21303883944865	6.40926399881691	6.25163267639844	6.40589956774253	6.51741863976639	6.51806089272001	6.2266459288074	6.12487143230707	6.28606882123145	6.02884919634455	6.01786481255105	6.25749100619376	6.39451081645745	6.53241061102188	6.21997781334029	6.07515211361574	6.42881544620868	6.18613053083567	6.25265165462287	6.31295708529483	6.15323454295618	6.18213279708089	6.228161900772	6.26645671864268	6.49835224774222	6.32634208283739	6.4963690327969	6.57766603483958	6.29656889093592	6.49367520770942	6.61994863351627	6.53002083182178	6.44058018386108	6.32280412036965	6.56357322582503	6.14067594781313	6.67784061606502	6.32740180294552	6.50869691793463	6.64910800772702	5.96277842899043	6.40545128637728	6.3261324644713	6.44313480748739	6.31492136487725	6.09875877588372	6.22782723264553	6.12761449339825
ABI2	3.00416555353748	2.9045119813335	3.362879243208	2.89687426680165	2.62117925759215	3.30583856894665	2.82085895254153	3.05333103909353	2.70284407792638	2.98673474981465	2.65293798658143	2.91531998177769	2.23737135432477	2.76072130579423	2.9993228324861	2.23766871691019	2.8441900840918	3.06749290116187	3.39427231319754	2.95489422537565	3.16577794628083	2.28308116637442	2.66247342529975	2.63940575614687	3.0773271797391	3.55526025000558	2.80051656199936	3.40114072123089	4.04465338419629	3.55606274604959	3.72417189278432	3.73962631824343	3.44421972179361	3.46996321873317	3.49257335138733	3.77490901450821	2.82331890704816	3.52146668313569	3.01060425606755	3.45963491825927	3.78750529113379	3.61189959668818	3.37731460517198	3.27736136897001	3.18512833148669	3.59225058769828	3.17777712039893	3.22349099632401	3.21403134886328
ABI3	1.82679322691572	2.66775128292845	2.19811648888729	1.76566158283176	1.80109050893937	0	1.62006798603348	1.5778907584829	2.07343760798837	1.77776415053055	1.69599592455727	1.83280750679545	1.54742884302156	1.29259359298525	2.082485206392	0.966995170237458	1.84462697075272	1.74432261014962	1.65949895613113	1.3069394377901	1.39046374032229	1.70070516325665	2.05530965974236	1.09472137382554	1.50046524575861	1.62832295974447	1.62281330271215	1.51546961534325	1.87474608415136	1.86686390635168	1.9849850944924	1.73501881060153	1.49540491998085	1.29100002480229	1.76904568022873	2.17661219522751	0.970032417284207	1.47374844751257	1.47899810160724	1.74753147911795	1.95016726362733	1.13981613408494	1.59985568901996	1.90490120686735	1.15165534827774	1.28724273930245	1.42903951908203	1.54153286279357	1.29226672365152
ABI3BP	2.39444136098142	2.00708026659155	1.96909959365031	2.32305894310402	0.843795288630711	3.73722179315146	1.21377008699533	1.01608926309644	1.73552560735553	1.80797073664108	1.59977748590894	2.29160862561425	1.1061824593297	1.73485250224168	2.06662545717688	1.4352439949974	1.59327689268193	1.65090306121548	2.23827989663312	2.24872454458281	0.984674343932867	0.680890014567317	1.75505343298714	1.09975693223981	2.84474369026732	2.3709441601701	2.304310485358	3.48065772185993	4.78124393841234	4.59297332297588	5.45597126734027	4.25758489630166	3.6171210546492	3.5544939532053	3.76725016488266	4.37599254487826	2.75313908812442	3.259548014223	2.94349735531156	3.91148042728456	3.80966675834549	3.43996409161229	3.77851744116847	3.42593518803599	2.93792145581778	3.81951649982039	4.59743289280584	3.89787280148345	2.86403170509714
ABITRAM	4.4139626626047	4.47240186490419	4.73726515424847	4.40999268120849	4.20262185655544	3.22385315549663	4.23508173386487	4.5402591731357	4.3245945729204	4.42644667695997	4.23665402881929	4.71518213258816	4.64988003819879	4.2157861750813	4.55155683416568	3.85034223945179	4.51239531992699	4.48286174142222	4.43804235978219	4.46247045178921	4.18149677141712	4.32973827869464	4.48178720654558	4.53338380576743	4.54306462919176	4.66192106475044	4.49317833870103	4.37319122321673	4.75898645114712	4.47082633465228	4.45057993229724	4.46790272834091	4.50321185889642	4.63897375944937	4.46780409268513	4.51025937177654	3.96972211346764	4.56335129775987	4.10690434660447	4.44399218806164	4.55274727656099	4.19589952410026	4.31804726851511	4.15246355324214	4.30395286531575	3.91260117499639	4.00118357235722	4.15888036812066	4.26140014105074
ABL1	4.17146061331159	4.1531988396502	4.42669203829892	4.23822252758983	3.90380658903172	4.22406045255799	4.04586365764217	3.82156474819842	3.90499747951424	4.05599910470433	3.99570655430793	4.46554253831205	3.83672490180029	3.82492189968271	4.29965882525229	3.51011461259328	3.65199488367227	4.24121276914631	4.34848570053576	4.26414521440083	4.01034854349973	3.83339909452231	3.87030089308783	3.82471645052428	4.21485866301172	4.15318558904436	4.27023668522261	4.56333455681246	4.53284204296199	4.8018170640916	5.33904050161529	4.8817632345371	4.06707043156537	4.4353703448954	4.06516680373841	4.56989020839506	3.71450919794837	4.53600165481906	4.13086909466643	4.47771126702868	4.54120501895891	5.06848579973075	4.52119942399533	4.33527464676665	4.11537753434739	4.60508198789336	4.50488092180136	4.64780537555087	4.06435986761182
ABL2	2.70429410518764	2.67468370107915	2.96747544906209	2.74392079031044	2.33015705873346	2.74956956696464	2.53597731418811	2.63621766565108	2.39435852091581	2.43324436397338	2.4406914009792	2.70738447167011	2.41739335022017	2.73436887756528	2.62956702149993	2.06225000268643	2.76281794592639	2.84949946132456	2.89432759360319	2.74981700167167	2.49703927116415	2.02704569110373	2.29080662021365	2.25306883478882	2.66461110479658	2.82646892975371	2.52398740396054	3.15174641130625	3.21005099095781	3.28123819316134	3.3017402685482	3.36455990648958	2.98519550258819	2.83126725939282	2.84565452900071	3.19045792649891	2.71008638546952	3.00310914093632	2.25458464665906	2.94885044642334	3.15117408548586	3.15985644207012	3.13712140482789	2.76202292972025	2.91927293419155	2.83594582583266	3.08842092624915	2.8963396260403	2.66406784238377
ABLIM1	7.35388873374549	6.9745392441995	7.33911266173692	7.35475384908963	7.11931017823334	7.67990753747268	6.98930159337796	6.78418834307056	7.04515462614016	7.0014699306012	6.61750360671734	6.9555347832266	6.49608378072279	7.1408183479618	7.2123751573942	6.43173565769095	6.97244000605178	7.05449719858485	6.98142878847492	7.01950860628055	7.1730372002957	6.83310229706782	6.68792312216702	7.03999915376487	7.07117246541512	7.34086880663316	7.03608387114598	7.29026150170022	7.4060754711038	7.08867033806506	7.17363751683099	7.8968524009041	7.58171565481843	7.33293531291625	7.57609472766429	7.36525010545352	7.11598193833429	7.48728684348379	6.91530582726773	7.48146310411758	7.41889839693949	7.39650149786548	7.29797247992144	7.32424899336631	7.23746165747201	7.20177419967463	6.74438247638496	6.95104184553544	7.06120222035795
ABLIM2	1.17092879529659	1.07709186737632	2.17658366777639	1.91729917318203	2.45804830882851	3.13896528932746	1.81514100029668	0.861242387251545	1.17794730288717	1.76891335905313	1.31819770960239	1.94548537929946	1.00126346181506	2.06811701856687	1.85867791748306	2.2308013713516	1.66932973293148	1.68575313722662	2.24807370746486	1.7612958760939	1.37484540958126	1.23932141327576	1.57221488068805	1.16119131256758	1.55938748205823	2.05114346760836	1.64726716357659	2.94615067802303	2.58350735648065	2.59714179579565	1.99125730513399	2.89449622790926	2.44322998352732	2.23392866712233	2.41305422343498	2.80945616352967	2.47758309592357	2.44536776694941	2.44121918105175	2.06543056329018	2.37532382619906	2.94509865103567	2.71987683574053	2.30848719420513	2.62995173513371	2.7300782304052	1.94531384967849	3.15089963162661	2.28195820851028
ABLIM3	1.14650601320458	1.10941641136174	1.46642056260538	0.760793448068903	0.813698665010292	2.11508869157328	0.745296668635566	0.606614491504273	0.943780539392002	0.986991324940073	0.797380740814487	1.27152838149293	0.663434370504813	1.09739478853731	0.923487561229155	1.00956666912269	0.717800967793215	1.0143327509122	1.04748181203701	1.01425117932211	0.65414812749507	0.787330710174897	0.566802163046974	0.777606379188255	1.06115661238828	1.39567954316913	0.878790927787111	2.10035992516067	1.98079455960302	2.34725091163725	2.88003966309543	2.5107467348525	2.46928835800255	1.70095393651679	1.50891660774942	2.31523924832729	1.3147368724525	2.08268371682401	1.18747953609184	1.85948850558172	1.79779452283964	1.91663686796383	2.21433759133013	1.95743400816858	1.19416255341056	1.62800906311913	2.18741927515117	1.70845534884546	1.53764719122647
ABO	0.674221437459949	0.508526728203006	0.690374938534442	0.62186639329539	0.212230820622374	0.762930820064296	0.0757207749525738	0.313750854818325	0.524863630878941	0.427463370741122	0.247420680773694	0.778521980134833	0.217626117530229	0.401180142185476	0.674734480879233	0.97296643310184	0.573821774895643	0.54764698357722	0.183000314721925	0.633737598198998	0.605429615753811	0.241454617305392	0.417388448870394	0.172179575786987	0.584092949235278	0.933382238668357	0.326250836443994	1.38017957432326	1.46997268596617	1.47235964846657	1.62087891727955	1.26717568218212	0.876792597137307	0.714699046120063	0.96375105720721	2.26483941034877	0.90652800718326	1.41876462056965	1.34431130697872	1.07229400778116	1.30780988291331	1.29522560403408	0.980918394353627	0.972936319111709	0.38128430000756	1.39650376776088	1.1569934655466	1.13049304549127	1.61503795250467
ABR	4.27840390152532	4.43595031690786	4.33639788620606	4.29468822488973	4.52447214389376	4.47583305080347	4.2461572967838	4.41810910032647	4.6965853816486	4.60320540704296	4.33006849231819	4.3396077397399	4.09394253389989	4.29790024770616	4.74729349189172	3.64510345946692	4.32982515075998	4.21942214227178	4.56934081192397	4.28069511779147	4.23758548836394	4.16130725388843	4.47788095967407	4.08337260633148	4.02455245860896	4.58993979123751	4.33061538048082	4.69785904781484	4.68157485056743	4.62438804878115	4.8351582495567	4.67286415390797	4.43848352719635	4.52972368035546	4.37574166152065	4.70927011084528	4.03916207040579	4.84775148344257	4.02829658251225	4.56633938547841	4.66959712646484	4.7700094128653	4.4607374915035	4.59012919664773	4.96749964170594	4.52129693627174	4.37903357881858	4.47333793779718	4.59273159840747
ABRA	0.563296171609352	0.634275652546351	0.414761239974954	0.307573503841337	0.52088647461051	0	0.529644446132601	0.504862286838891	0.442494456377646	0.738071522250138	0.121676235686745	0.119395364904518	0.285478549881199	0.553836618914018	0.396898876297732	0.529132162822705	0.0892562324822972	0.301800682426261	0.653083822501536	0.266268054245867	0.354690706634115	0.222343552842557	0.211402196331457	0.328297645266875	0.223652070521213	1.58570970468708	0.334675036499259	1.01605610485517	1.53762563733913	1.01379965704153	0.94376247547469	0.971313385240878	0.910652809830861	0.810594563905537	1.57859620218567	1.04755713737387	0.276139264142361	1.38995009527139	0.740121758419334	0.668523875203507	0.915398750286602	1.72976726166347	0.691001009726274	0.782830144410053	0.91784908795445	1.00405951085979	0.484373933312602	1.08328577994796	0.768278874651493
ABRACL	6.07483778896997	5.92875661489838	5.40952022121016	5.92739323988056	5.45556183319509	5.62361282992125	5.52267158722394	5.59482473162783	5.77315088430386	5.3447522441676	6.04925444667382	5.95230018528183	5.97752089508718	5.54009894380998	5.72925339132796	5.65094809616637	5.71998109559404	5.99640499926437	5.6658751035412	5.97632931862749	5.56820918252759	6.02618292742552	5.86634712309545	5.68201926930514	5.8238573275622	5.58425108066502	5.87158189978281	4.69591353710142	5.04353245029029	5.12822445395174	5.31568376018223	5.25169545106302	5.91406098853835	5.35300495552337	5.07826886030909	5.21657866388718	5.47764309965491	5.31088951073827	4.81323751030079	5.18617608017952	5.17214781072119	4.76485266665472	4.90457887459522	5.04598604623052	5.15412726653701	4.25150452095753	4.81658751060325	4.50337575890179	4.84622613703002
ABRAXAS1	2.963490684892	2.72018775262959	3.1174007742564	2.93436402414663	3.11168572044899	3.48062767126967	3.10324543475442	3.02494571277546	3.15065174593007	2.97465709877645	2.86077846192421	3.1539531866572	2.88345601192043	3.34359491349598	3.23989444021986	2.98560772362413	2.85448769346	3.0282131219345	2.96838304614689	2.9796542399998	3.1531639037102	3.0347534279634	3.10310651969598	2.91952600470799	2.89105857682905	3.11739564506341	3.01281253110364	3.66967849320073	3.53273289739681	3.59412229705166	3.59299323658868	3.43969648230598	3.86320648761956	3.39937356043522	3.27887443739929	3.69593369136628	3.36725146540284	3.62277576111314	3.64493541682246	3.43356353844558	3.57715072699085	2.95385066353617	3.35482634559935	3.43948663391819	3.5417692019326	3.46247618502519	3.21653145561817	3.21088498693073	3.39696689979985
ABRAXAS2	4.66305876311658	4.84483528758985	5.05225984801865	4.75407332841762	4.74839015393053	5.11299606500869	4.76353915526879	4.75409731744046	4.62459327059025	4.76735769012231	4.54778509926508	4.8907594997438	4.8084268559091	4.93592504515309	4.95705740587169	4.79432656494941	4.84537072889566	4.76762535368505	4.88637018144068	4.66713067171997	4.65586783888847	4.72254894321765	4.8293489676092	4.7117248676762	4.71794036510608	4.98269329976787	4.92970277758176	5.10471209527217	4.90102162062047	5.1243101775547	4.8899427565885	5.11985633013288	5.43162191049213	4.95052600811557	4.90918453341933	5.16656088904351	4.8115635200567	5.33427435991728	5.03829587767572	5.21944749604222	5.21181926609571	4.52374028516338	5.06534318727111	4.86566047458178	5.04886513076216	4.86800326746507	4.78346080663401	4.92085705649784	4.75942269895772
ABT1	4.66022218409412	4.6513285466369	5.09350916956924	4.73182783924739	4.59310369383379	4.90144716955422	4.72782259284065	4.62453374841376	4.67359599187782	4.65013508427831	4.40429085213913	5.03788232376162	4.53071471587845	4.48293014174944	4.92101260424913	4.67026466958971	4.57012583996934	4.86596469684406	4.7682983105402	4.7622060973863	4.81375562909381	4.6776102031295	4.53764178109194	4.18402953998985	4.92331410504244	4.50058161472218	4.91716399935048	4.94102536507607	4.43614798649147	4.61892479576016	4.64817399962911	4.81341272076292	4.83098746294081	4.67004149571989	4.65360945208744	4.72281210865536	4.70432676891737	5.05040542973916	4.57865594635997	4.71798078061193	4.55195307340781	4.4083250871086	4.84570182357406	4.64011368812029	4.80257252963554	4.62128341558815	4.45951580538925	4.91974519030483	4.59872456382839
ABTB1	2.13921224157684	2.09958988855165	2.2853587038039	2.00449506369484	2.00066390631151	2.01999049579404	2.11014064874792	1.91109992351505	1.59822202491346	1.78867330322043	1.73251581959378	2.21666353851219	1.78561954114862	2.2360188390209	2.25858942837998	0.961374472649054	1.63175427665587	1.45164189695119	1.34314049656905	1.76311250092869	1.66443769760464	1.3351797821627	2.08683538783261	1.75786840362307	0.926268182167256	2.53274282429446	1.61011536161151	2.47143979353519	2.86924316450073	2.32697214171794	2.8358031442084	2.55368659635816	1.47676361997497	2.18335366918614	2.22249825057287	2.36113422268809	1.3546760574342	2.32356585969325	1.89891969081318	2.18083113512593	2.50883422599304	2.78117107643302	2.15343631566309	2.43248340941901	2.04621440124664	2.35361205372651	1.54551573085737	2.11937852941781	2.70188102459027
ABTB2	2.12051155593795	2.39170700423938	2.66117956174557	2.37477618739701	2.39593380467348	2.5455246155456	1.87397595955545	2.61912600146161	2.33565065946826	1.95539118566397	2.24797224364538	2.35911199140443	2.15428283102094	2.1502556667013	2.82969943155	2.17464539977596	2.0447577541836	2.61581940278148	2.47948564180368	2.06555769412132	2.09430330102808	1.88267447904254	2.26285520685547	1.75730469431792	2.20772566811478	2.97041847932481	2.38163061094424	3.25676886064846	3.55221460776555	3.51717395558723	3.50700877889049	4.00308749710394	3.04895404805994	3.3026090953824	2.89920745163366	3.21731622141221	2.61067285111862	3.63775359806991	2.73901986224474	3.19468869129776	3.50328901455202	4.05578848155597	3.50537427313531	2.88367386547167	2.80154539377633	3.38705727284703	3.40298854739844	3.05139386185898	2.89180422394814
ACAA1	3.63549221898055	3.4973732357623	3.38769732530114	3.31891421624371	3.32944090541136	3.19413415271962	3.34139561951926	3.20976561214567	3.33054224533614	3.24316631589942	3.23631388904101	3.46574725847542	3.18566888410635	3.27585640112305	3.55214831495104	2.79360958269594	3.58430930235619	3.1076974970181	3.19154607652291	3.40378251214858	3.36612563243279	3.20762831983062	3.47141155666024	3.41356301286118	2.90666472475261	3.65944844325116	3.15028475282293	3.10479777746909	3.41695626934736	3.38959836330787	3.60857029104042	3.85859764877801	3.62452723278277	3.20254268889472	2.65392029879478	2.95074067809822	2.77946432737898	3.72283867175877	2.42342647265403	3.18016807689599	2.94421250927697	4.20176728522146	3.6507125682933	2.95263182685959	3.12437520860225	2.99317509126099	3.83774299402651	2.84578980862378	3.24845028352578
ACAA2	4.24404581307561	4.25871795066136	4.52876346016559	4.33614197921465	2.98542464516756	4.19214445435992	2.79151389752601	2.80113398389401	3.27650112624779	3.12401021046007	3.97977541757626	3.63481174027325	3.95266756632465	4.07454013538578	4.3286565452014	2.70293343678912	2.78918868664376	2.76926772046571	3.7043864711865	2.65760716093461	3.06951204088802	3.32489639002439	3.25164295894305	3.15230771968775	2.99020539508627	3.38754141647534	3.86502197785744	3.88814665502047	4.44229323079921	4.61629805111054	4.76251945437564	5.71591927369259	5.4099726185939	4.50454550786142	3.15766508652827	3.86506863635179	3.62477132604525	5.27636911531701	2.9479146784159	4.68812093320635	3.9966146438973	5.20228788574627	4.67662624019319	3.8590495225394	4.33732999875633	4.2175216734979	5.73571999575445	3.19246667507105	4.34258378354194
ACACA	5.04004669774605	5.11788678400803	4.69473346902676	4.72541596994021	4.15829454569287	4.91257291965581	4.88157678479057	4.94473987119819	4.96279667400137	4.48355745327662	4.67299974772734	4.50493353266791	4.50117943017936	4.69900946571835	4.96899467383014	3.74639265854205	5.0296815759884	4.51302450406617	4.81916291583433	4.85674094129624	4.91933510692088	4.60339098362393	4.68545289339996	5.0057628021956	4.82849638062595	5.17762753748255	4.44007605002969	4.6266337092951	4.96055507550148	4.83488954730468	4.99051949549325	5.332719901387	5.08899094174402	4.88400890953451	4.85379122179816	4.9318875731311	4.6839598598238	5.22990435849822	4.08428888495837	4.76440897634916	4.75078585538464	4.94022067155827	4.81301237130373	4.62231258213294	4.77244548434937	4.3069321148751	4.84708905693265	4.40080282704757	4.47206499367203
ACACB	1.09940589088924	1.29702593464122	1.34017172811765	1.21625166451166	1.00181691342161	2.12809516052457	0.753421244501663	0.956170128665703	1.04009674832467	1.41018629433003	1.10624161916038	1.12397635821494	0.952162106831915	1.30799128965104	1.09921879434707	0.718030890160934	0.890863327371621	1.05822530836095	1.27811360774047	1.17286522532538	1.10675423709246	1.06295638577583	1.19435154929598	1.04213840459913	1.1230018066755	1.70798981970946	0.848192367221485	2.16412429510435	3.09284807500592	2.96359929123466	3.67506756719931	3.21388518785675	2.50281612214679	2.66813068786721	2.35779922621524	2.39970020495594	1.55705641951524	2.69278284239968	1.97817321542185	2.19927551037444	2.34077659207867	2.66477300964776	2.67759841518464	2.13443526359463	2.19165584206948	1.88718781763119	2.76649345801241	2.04563457785616	2.77290803886669
ACAD10	2.26854587561254	2.5859560402293	2.58694484172776	2.2766862588601	2.06966186409986	2.42732992248897	2.17506892587578	2.07226125482097	2.37598378315427	2.2480309004021	2.39474554477616	2.56568625085978	1.9636334803367	2.40702380370923	2.56626758270298	1.89978044456281	2.00716330693577	2.1121451920114	2.28768444119199	2.12483778917502	2.25709893618328	2.02923195614895	2.13924870149606	2.01172823095124	2.45867307214419	2.63519444516915	2.04924959197183	3.13430642715708	3.09649435964966	2.93127246432167	3.24793395904031	3.08776416404824	2.41246737387351	2.71760427819077	2.81720096642154	2.87595524523931	1.99684707068979	2.90588180255746	2.43880649581422	2.2623101861497	2.75190945856958	2.95112407383525	2.62820707631242	2.60703309935791	2.32787334578506	2.48013923624419	2.42800751234455	2.69755908421448	2.84362887753692
ACAD11	1.94767919458686	2.283128761395	2.7893558789374	2.22106665787205	2.02119472051151	2.63966161505933	2.1368659377013	2.03755928187058	1.83912881433904	2.05619952097715	2.17474815222422	2.68465790292379	1.86160653215359	2.64046484587978	2.36007857179147	1.52888515474426	1.41078409450795	1.75559581889024	2.05921865527536	2.15718180985421	1.83273988348949	1.54335029294663	1.79121937982079	1.66323820181245	2.27909697105418	3.0246498528512	1.78624225232258	3.41754723607093	3.8649885270076	3.49540581526214	3.54206442099394	3.20255385061563	2.37618267732797	3.00238750997053	2.91128799163969	3.21782879490025	1.8811688080828	2.90754322002241	1.83492466295229	2.52137970803321	3.31171771053897	2.77727135023181	2.49712587645581	2.2550606369368	2.48712653523755	2.30799836618935	2.05852081326131	2.511722074763	2.94402870252118
ACAD8	4.13553159812354	4.46863636824511	4.86630019926872	4.39571016206645	4.37489949569712	4.13645438668223	4.2245083026764	4.32214223462269	4.35297908859697	4.11671173072266	4.32857585287921	4.69446527765198	4.03577889122222	4.19493010220011	4.83396129013116	3.48360404098018	3.71495872724913	4.00791561539427	4.36685590218727	3.74092244340606	3.90810918336597	3.87397995906221	3.96226361211316	3.36079590591959	4.39943930144793	4.77605490610931	4.47749033837266	4.24346098559747	4.51709086280123	4.29977765188414	4.51983035005359	4.82725669680309	4.61943479343155	4.25383066325963	3.72224803132317	3.99111949532838	3.59394679151501	4.82629358810433	3.49389433432201	4.18676247223824	4.06234685428727	4.58477931687764	4.08252399589299	3.87516453078535	4.01602895177827	3.79203657579791	4.54563209467231	3.72187180882904	4.22957109367828
ACAD9	5.42399003678792	5.93214699034503	5.80615618671676	5.64536517313818	5.53569910341764	5.88017398546328	5.00248931064845	5.58152917133845	5.93343053398643	5.8296896059629	5.31315971383705	5.77652303943833	5.21220195892934	5.8163906653123	6.13969783930531	4.96514074156313	5.86077291027608	5.1559995756998	5.50125495389856	4.97005183793999	5.32414516288877	5.31635159533869	5.51403181039067	5.08926567853621	5.81466441152349	6.33660630905253	5.50440401116755	6.14794067592361	6.18301373723983	5.99200190876763	6.15721419027461	6.34394525003838	6.24499846453633	6.25658180762759	6.15662897850085	6.35896723895872	5.9342769831377	6.27117191243227	5.74427349387521	5.93046997795368	6.05864897675184	5.96437400514127	5.96909188361281	5.81819495271269	5.94575907743172	5.38605523908525	5.94327271592073	5.82545424133649	5.84288078149494
ACADL	0.205635023320391	0.198592228302469	0.707573518985377	0.277036580715529	0.413658729703039	2.57651764970909	0.420866581845485	0.139868231480111	0.310162184937081	0.0363324831986525	0.601633585630556	0.403643791362551	0.0415819597990899	0.713079980507646	0.569153083518108	0.961513847559627	0.348149145687016	0.435532880932254	0.458437914403336	0.497461530083173	0.273311946458752	0.205007412977822	0.116842287748435	0.348445497075455	0.237897415364117	0.886406006430331	0.421101316537979	2.23974307293974	2.21910611135693	2.31308285716324	2.30725843277202	2.22653780176503	2.5118427189933	2.59399684214699	2.21746557874941	1.76903809355299	1.67756832528062	1.94356668926819	1.60521484112224	1.77660026450855	1.99994308598639	1.66991934453765	1.87077496657452	2.13217191728751	1.90964416682836	1.38553407724489	1.65964983109504	1.53754235579106	1.81501379455845
ACADM	4.50514820282018	4.66951267392354	4.06770792330439	4.50664152834872	4.14012455621116	3.78040181693509	4.80547036356527	4.52752660822605	4.27180477845946	4.26815608392595	4.35806930518262	4.32387335143911	4.77916073424542	4.04124575826604	4.61904195349473	4.00717911260938	4.23016893064097	4.3664939208985	4.2578393139598	4.506594347755	4.29864071653209	4.51135883628178	4.5622963426647	4.58947600957064	4.25940139588007	4.25112595001064	4.25584787621665	3.97762046643592	5.17804713532345	4.91395400556834	5.42530228633028	6.02866924661258	6.00338897705128	4.98206061024294	4.24382697034624	4.322773861094	4.4301224272536	6.19309903401766	3.63958503230329	4.18106500042747	4.25320482770767	5.38696455738232	5.49686270501479	4.27592109124856	5.0777142532082	3.63185458081841	6.07264461107778	3.92064365567137	4.87300771363137
ACADS	2.84492713222593	3.32683998940437	3.2797098491918	2.91103962960259	3.03789378953444	2.98563288669074	2.47209237351063	2.87035586884237	2.76091200246206	2.925508253898	2.90731835134173	2.94373133992181	2.8893898654032	2.89711635042028	2.97755507661395	2.50509012549067	2.35317779675639	2.77690287837921	2.97255386789663	2.90772027361575	2.14167320011416	2.63839343707085	2.69983186825989	2.63571500515885	2.53085491994606	2.30280701093984	2.95095611047623	2.76568738347297	3.07175367359493	3.53028880121211	3.8449464408001	3.65590331024945	2.78672133352181	2.94453639997736	2.54838706355014	2.65964492693055	2.75143224886529	3.41877818661644	2.86737877755871	2.8018150401515	2.56328412136242	3.41488632842261	3.21011937309104	3.02086434593865	3.14121578404089	2.73235310291616	3.57893484498053	2.59604228786034	2.86981664298718
ACADSB	3.19296925476954	3.87140459136002	3.16120834683671	3.10026026045999	4.08037680699084	4.93960893803559	2.97938845631635	3.10812590652356	3.66166169315949	4.52911753427319	2.89032729777382	3.67556478083222	2.75006047675976	4.31841378233997	3.74102995895509	3.22515261332092	2.76724641242196	3.07350608944707	3.98021544816977	3.27051775422887	3.03396800186903	3.53866482192578	3.11003419093722	3.02670397303802	3.62457351349143	4.46195668661629	3.45318712863495	4.01424864464488	4.25172760615674	3.98524802985658	4.26189189375178	4.46141012440177	4.46180377776925	4.37972061237478	4.69820607198243	4.87842257281749	3.79532372547545	4.96381568189958	4.53295653211393	4.15978441556546	4.6216076270473	3.78335225386533	4.64862910381874	4.30427709608816	3.36793064359878	4.13578085673626	4.03372584206378	4.68951048377828	4.434858687928
ACADVL	6.54011270530249	7.20961518316351	6.86362971366108	6.91588243996856	6.74266823509398	6.34669016426239	6.07627679738268	6.28053997020612	6.58857351756439	6.53455024191495	6.26438183729242	6.62724873514913	6.55869334634313	6.35423661535428	7.0198828248453	5.85766228899826	6.37142937007345	6.21181133577085	6.12601006024968	6.06287548324355	6.54084172100883	6.42862884659643	6.51972390732572	6.30359269848178	6.718877023844	6.94220589450187	6.67085137827287	6.7982625937661	6.84345789253786	6.70072943148257	7.04126721785962	7.22459217970082	6.55561784560612	6.58744503005702	6.30847097193942	6.62521164406856	6.00490945969467	7.09887700822489	6.14219113597572	6.4725118604014	6.61464694948324	6.74093164306378	6.30664057507654	6.05432809121565	6.32793793158998	5.89617189535524	6.89585305406328	6.39164967958634	6.73599721722123
ACAN	0.184720185904178	0.306682686051252	0.165303903337296	1.01388519791322	0.108859079447638	0	0.153065620010956	0.276737049711688	0.032304239215576	0.224715530041513	0.0930401949937517	0.231643406678902	0.287897155922771	0.186210345170788	0.185214601172491	0.0869350074243398	0.0791095052607602	0.0955866977609741	0.214772994041199	0.140508420499038	0.0400249673340541	0.0426904618526921	0.110555569331217	0.0755095660579345	0.0597888900163804	0.334843464210022	0.166528830918135	0.0457897013592637	0.124387055323553	0.464309490165558	0.568256473847894	0.0383426241547163	0.0912636769081621	0.251258640796663	0.209975659146663	0.238175230138693	0.11082497907147	0.134052141751024	0.0241984368195435	0.0213004347236138	0.376428021527121	0.322553868008132	0.190225616370026	0.176148662040128	0.0425326351014106	0.0808928274760398	0.070854249124584	0.0722188878856931	0.0989327411818336
ACAP1	4.23982214353853	4.01301165630067	4.17254888366915	3.86031253296434	4.4429831534953	3.59118935092087	3.9508856644209	3.28555552032716	3.44522325914738	3.29812363059575	3.3098378789625	3.40912437544793	3.14690746016454	3.78614170194611	3.91207735618035	3.56500818295528	3.4605019794321	4.04204865825522	3.585285062002	3.59742728821125	3.83199081189587	3.5052111542152	3.64159751277317	3.02307874626284	3.78228345276195	3.88326540074991	3.72811987311062	3.83605857698548	3.37288029106268	3.44965396902066	3.56639190156595	3.56014948043795	2.99867978128747	3.31873068608523	3.15821017898893	3.36553316929442	2.67420054064097	3.5605931313161	2.99839684481331	3.45631778159818	3.53001829199399	3.40904708205179	3.29739959860984	3.12699098082858	2.7439921952888	3.214028403329	2.88843264940371	3.46740308733184	3.14673340210679
ACAP2	5.43571613264944	5.6511587734166	5.64716085848347	5.63648365352942	5.45641352872792	5.70573388721204	5.45165910274295	5.33674328695592	5.12833789846674	5.4382052204371	5.33163456512323	5.34665626128429	4.99311438895004	5.66557676640792	5.81216268363445	5.37008582549344	5.18505196301248	5.5441723266284	5.63267043843651	5.36830154032587	5.56732498854657	5.36369103403328	5.38658543615405	5.58642481296897	5.38065852000402	5.84065302448394	5.66322832585384	5.74475336878218	5.65213819300608	5.57162341874816	5.57379500800667	5.97918256816739	6.11299488388323	5.69021588948499	5.65282091857716	5.8008212188343	5.16522974978374	6.04465020602402	5.57542424907385	5.85209921078031	5.82936913776734	5.38537323171743	5.56764598750734	5.64307840845091	5.61035622259492	5.65754832220826	5.38708770032992	5.61482121657134	5.34353184248163
ACAP3	4.34680675959227	4.30046056059338	4.68627275150815	4.2706367785976	4.59251494997531	4.45354089887675	4.04555529442584	3.75547662327918	3.81608434827907	4.14979752657549	3.97999266952231	4.67664073366582	3.71469890284551	4.75282580641178	4.55333028628354	3.82666342315794	3.45975392472155	3.98791460885071	4.07685098980249	4.12417057609485	3.90850053090052	3.84137313942756	3.86315936102903	3.69920243761973	4.10238557824842	4.99207687530755	3.85056457817014	5.34819455040185	5.32246436691266	5.17977251950005	5.2293599563614	5.07020012870687	4.25969030277285	4.82295969808826	4.78195337567159	4.97669755656332	4.09987922813865	4.9610230912145	4.06452383131739	4.15668302882649	4.67902200896043	4.93829141441269	4.4493463900971	4.20809964831275	4.51743268055857	4.13258896556176	3.91670449582472	4.66780644806044	4.8313871537994
ACAT1	4.00956429912219	3.85787999865106	3.93309742614699	4.10633533558129	4.0852383561701	4.72844262920647	3.6378370853838	3.66350050500997	3.78451632318827	4.03980649855738	3.58302231760782	4.23062271312579	3.55840878086253	4.3717642976717	4.07168353622076	3.94623397925208	3.73915043011917	3.93576368842562	3.93812288603182	3.72797477362039	3.94111401824938	4.0832604744403	3.72854813023581	4.27394278134061	3.54859194493939	3.83250887867885	3.87988998236241	4.81586959839846	4.68673769493271	4.76624967347324	4.83070265731055	4.95424974870983	5.14630251261671	4.87294676779294	4.5612089139854	5.09412129574834	4.79190849966979	5.04814986732599	5.05214379883751	4.49838113645978	4.7671063649284	4.4262639007926	4.90125295706352	5.07046527412446	4.85455182464534	4.77520450968205	4.99825463442501	4.58097388324804	4.57901921991744
ACAT2	5.77259972700454	5.92353814050252	5.76895876091341	5.57725077298618	5.08732246708605	5.62832276552472	6.06459441002456	5.81179257719305	5.78473534481152	5.50500683664338	5.68415374076087	5.91063270263736	5.97721047337355	5.4389694320753	5.78900464237266	5.23577338030274	6.13272006202093	5.95863503462508	5.60481934366913	6.00648688144124	6.32081949699099	6.07681230647852	5.45349766393727	6.51762368002078	6.04652165364852	5.45943087700476	5.52589629804831	5.21758423850011	5.7599593503349	6.04844870852879	5.77881371619628	6.44464060284342	6.83285767220447	5.89285335589511	5.43877481208927	5.67549463393405	6.17644625614846	6.65748340235579	5.13204120941083	5.69686833707308	5.45938949950911	6.17980649285989	6.26476281793445	5.32548736882001	5.90895248116467	5.24858251257633	7.00341774120705	5.07665459766925	5.69445148926167
ACBD3	5.89115856506055	6.04057335093659	6.15151926056774	5.99309683267633	5.90717539154849	5.76696964390808	6.46879967466363	6.11612183570569	5.87540295209776	5.97349086714828	5.82204341999463	6.17864298392757	6.08556469403795	6.0175009395341	6.32209498075873	5.99082258920145	6.29462130142421	6.24377494464532	6.09101999909281	6.00890205625361	6.15363075526046	6.08588805549495	6.08031350439294	6.16823536106817	6.34503806453043	6.33367442400803	6.23349416984653	6.25665248086362	6.16281390530775	6.21588606321175	5.90255081247798	6.4490180442223	6.55117992389685	6.22144410214537	6.23134419420347	6.30896173979483	5.92242591848673	6.27966951557577	6.10850195068785	6.33200970305845	6.28020509192516	5.6171705174104	6.08360929529962	6.03925307034056	6.096363316531	6.01642619806813	5.94080504273727	6.30611472410595	5.74161528679083
ACBD3-AS1	5.40281709962347	5.31975704335211	5.5401344496164	5.30491706488733	5.17691079917742	5.05933882004233	5.47196661822653	5.47028462525506	5.48069885462924	5.26964316592084	4.90646082424399	5.46209726498354	5.37676964121556	5.17251607269476	5.62074486987804	5.13795121947331	5.62814619715212	5.41015955107662	5.23557026854619	5.38171103166976	5.3228000275102	5.20564925744232	5.42078386192257	5.12849328146558	5.49258009820277	5.5711494162695	5.48467532454702	5.4730979423561	5.54277040388711	5.51478910385343	4.93277512790953	5.64097614679435	5.52442879095661	5.47046608228007	5.45374628739176	5.61201357545538	5.27556609512066	5.46933565006769	5.30911549636134	5.63957167570054	5.28580129298659	4.73092876418505	5.36642964869259	5.46539517831954	5.59406842223825	5.52914139287959	5.31344983584335	5.78637737434641	4.95634534128789
ACBD4	1.3140324164704	1.8060434612075	2.27287938741198	1.55350396205127	2.10680751579814	3.03081981946816	1.46269965144651	1.41512728965183	1.3437319572801	1.49029035234255	1.23130918629996	1.82723313142033	1.72860297730006	2.16030685824396	2.10416646562978	1.28462848865962	1.17427342282661	1.20230614303262	1.51392395116522	1.25678475960265	1.2022410420262	1.16992898162734	1.56398624364202	1.2045092299713	1.73279402830136	2.28571993085662	1.15326788495827	2.31073596111147	2.89137513548989	2.42061228983552	2.87791352478884	2.20786047515204	1.90909467171557	2.42039909676985	1.99590798717124	2.19802245108792	1.52843275130448	2.13003067038616	2.17632765836525	1.94012729490875	2.3787101743591	2.39629188903964	2.29595387837776	2.0410422065269	2.23837519523892	1.70798328714742	2.04550165654452	2.05409978503257	2.18237955730937
ACBD5	3.78546243023969	4.069906263493	4.04545220887229	4.02234705832594	4.25571132732076	4.92634329752704	3.77565382638445	3.85192711676335	3.96493697069154	4.15833620858572	3.85800712220955	4.00719838714528	3.41199450681911	4.3660799454981	4.31459108077511	3.71327140521991	3.8091750887004	3.63763377803715	4.28713627763359	3.64837003573513	3.99128727393569	3.8408726565071	4.00150052752298	4.05167393579146	3.77055498737449	4.43598219040191	3.96805622763725	4.49574423857923	4.39028554650161	4.28173105502829	4.19971608091854	4.61416032535559	4.91589686814461	4.60707267276389	4.55285281281537	4.68804429909364	4.16451698085199	4.76855349067317	4.50425969292524	4.72368028177247	4.65977626907362	4.15974247565838	4.40441800349389	4.39045532008628	4.5729433258475	4.34024970248645	4.13709384932983	4.30995131961864	4.18139751275305
ACBD6	3.42439830564224	3.11637221003989	3.51863986986782	3.16529127386457	3.17619008198846	3.55043876073978	3.19809500451787	2.97899509834008	3.03937771796866	3.10872274673533	3.09578155423483	3.42312116850745	2.99260771065291	3.29664683185245	3.23654425434389	3.19782563811956	2.92343369178971	3.30951154064174	3.43542246433258	3.2115194497906	3.14524925324725	3.19665498739977	3.04125053031781	2.79025539010091	3.05582484948893	3.54884462368093	3.21515738304833	3.59461952039861	3.57840295985044	3.43825653775756	3.47993476681174	3.62162097433077	3.35895758912831	3.17978741416216	3.24989886772843	3.36174167961681	3.14877940818024	3.58911225125792	3.13185439982315	3.2034757177674	3.40369740379757	3.6927990485814	3.28750389043869	3.05669040971917	3.31540720786444	3.36468146288391	3.04591374919068	3.13031766955425	3.14785817903641
ACBD7	0.4021750215519	0.280263631924029	0.655219461407927	0.317382650110589	0.520252226196221	0.510285512321218	0.259251757050108	0.161345658694608	0.231724196306213	0.530720698969642	0.564043227464054	0.34259550701577	0.173071976822419	0.381707858539925	0.144575194191717	0.252377385403984	0.230798906413197	0.379828728836022	0.579236082104698	0.287341928242271	0.176165330912542	0.289064011828386	0.38561156692278	0.220802605592388	0.333957428513734	0.567966963951427	0.334241771094083	0.532709696637457	0.453673273328969	0.646543621403262	0.442155643922932	0.582439690201353	0.716484092646543	1.0177080225433	0.132826914435153	0.591135102254726	0.218885598627484	0.310054934273873	0.700192573338306	0.242592983365546	0.486909349172536	0.118600071092017	0.645180968644404	0.4002744908086	0.2438873717992	0.51198868006655	0.054825327383179	0.396143343013637	0.285067672970321
ACCS	1.96814814615614	1.89045922829725	1.97507887298144	1.46219448669096	2.03725423969867	2.70896999256432	1.72271389694574	1.45524779458816	1.81455173977211	1.45002506221441	1.54031112076437	1.92863266905285	1.36364219666129	1.95176586698468	1.81432334640839	0.94744029183123	0.821574919834545	1.26778947035865	1.43810030839969	1.52262969787255	1.07303308271166	0.966422363937395	1.43902888857239	1.20490200249507	1.49490062346873	2.34135026004574	0.896642806791619	3.06718431037652	3.16411270572753	2.87554136166347	3.28851681155906	3.31219659454294	1.90042675080575	2.74149157700139	2.63476376520376	3.11407722242135	1.04908290803336	2.47210011620802	1.41957611126797	2.281874940365	2.51977261896449	3.05904861136596	1.73009762265298	2.01190811984935	2.61245663806194	2.05942307425485	1.61789981211016	1.99904622253369	2.34435669716971
ACCSL	0.508671514231659	0.574044431506007	0.149496782675674	0.609544419680229	0	0.488481806595916	0.128917845711028	0.0788639761460933	0.338845273124532	0	0.721616187199883	0	0	0.29878374581712	0.0931979135468685	0.367896018338497	0.410883709764466	0.15627914918328	0.357844525271544	0.309400402685133	0	0.0979153533963004	0.301925767004217	0.170750700682846	0	0.687829263984037	0.411553728630694	0.731007962830527	0.524713143457552	0.586067578949662	0.369519623997091	0.633254499228278	0.297539257533817	0.875066501785281	0.450314243619709	0.523273287060343	0.830196458268173	0.541383378991157	0.918311504177405	0.120283970566219	0.725551947351722	0.723284059832063	0.220060287311067	0.541504501318321	0.972312870228266	0.622387500677252	0.527468915466208	1.2328706925165	0.390889938043197
ACD	1.59142763505536	1.7681764007803	2.19327731113652	2.23955427194237	2.13656093424608	2.09356081012162	1.91129881165756	1.69855213117842	1.8198429117137	1.54403111047508	1.63478153705562	2.3376660897293	1.92774484599203	1.9672694581539	2.39291610386657	1.8171816227997	1.73019043318532	1.95714654598638	1.78495183673289	2.21323787043445	1.4407985121633	1.79970169402324	1.88634368709882	1.78165686797254	1.95072739245607	1.55885416796696	1.85337934755134	2.21978443529719	2.08829176148007	2.49693395344124	2.73048167490489	2.0519097667894	1.97047534548689	2.21741802914992	1.54096449253396	2.08467719406779	1.90645273983485	2.14703705284369	2.20429094449616	2.20990131315325	2.11904959399401	2.25420154436133	1.93202153523648	2.18967241927121	1.92077342466722	1.88560322336591	2.06905966525833	2.07580127798104	1.79231667909821
ACE	1.39229070418298	1.55832407657374	1.53642831522767	1.90734731432917	0.941346292399961	1.61758045860371	1.13037738382235	1.18846881143444	0.834246076126178	0.946169276914374	1.03067261302148	0.797883270291335	0.856348858103519	1.58638620164811	1.05128342737746	0.943983998134595	0.76883999154136	0.891753380691518	1.18748754148432	1.07570795926784	0.953042124206012	0.796324462503542	0.810130904102968	0.548638912979639	1.11059511840504	0.880297022824683	0.856368287445728	1.13693313228222	1.48615161637842	1.68754027175024	2.65518072072911	1.34833813366129	0.848718000556691	1.27932111774858	0.452001073250238	1.43185356314053	0.604907513901802	0.937124901146923	1.11745882181755	1.31862472659457	0.849797584242633	1.22889452549096	0.994947240870475	1.26682753557333	0.879163661157354	1.73666531838629	1.68554589650365	1.27691861500228	0.720954646720001
ACE2	1.05269788387066	1.0348747899371	0.845987258699743	0.752734450572222	0.612018794833986	0.550647103656202	1.05521370279678	1.31636870910128	1.63186664327191	0.813565435880859	1.29110062165096	0.655252648897631	1.02800714941889	0.52098242204233	0.943767918551232	0.532730362797315	0.956787141052404	0.75935004979009	0.6069838436063	1.01648456355974	1.03078235561339	0.949648781579502	1.22797316654071	0.930289101430874	0.816168176716822	0.802103270625678	0.763832059845493	0.367241209628725	0.786689954624564	0.484476705333785	0.534957005860748	1.21192812321739	0.853718309256977	0.495411899546781	0.798565109086168	0.636599678933342	0.729387069874073	0.765732819855327	0.251034274206779	0.586298840254807	0.607310293924665	0.392649029297256	0.545248207550663	0.479217095575027	0.523118409063497	0.317597356504086	0.759490939519221	0.533081717678791	0.262305627765345
ACER1	5.79686791039132	6.05967731009691	6.15878144736639	5.96896769112859	6.16597098637143	6.83633554502433	4.42835084519125	5.34841920181939	5.8237686850639	6.1026879682985	5.14776722765723	5.67952653294948	4.66507795256324	6.5455082149057	5.94162831050897	5.41867272037169	5.04716820185834	5.15796773741245	5.64597979206297	4.8729120051449	5.59077582283256	5.66049736077496	5.42117657496749	5.70742034084259	5.44916522242238	5.93776931808071	5.44813405115299	6.57773400482618	6.06999528179242	6.23316742817331	6.26110103265579	6.76502419352051	6.61801549385129	6.28656401047024	6.54225048812942	6.44247709156339	6.65936366226329	6.92198692000857	6.69550189750532	6.8299689363012	6.38782230388766	6.2659633436747	6.56225781413359	6.61718987832057	6.58690448758209	6.42597515462454	6.58538566031878	6.45779560489751	6.37359636501866
ACER2	4.12733658554579	4.02677013300369	4.08648373440482	4.17555595948605	4.29962917381165	4.69824385009716	3.68161652907821	3.74907121264226	3.5696151826642	4.30824623585271	3.76393457499851	3.91606876498309	3.58188367107486	4.09696168312554	3.86923643388186	3.53723325588492	3.65527488713194	3.88261561900574	4.01460077483262	3.53963590994538	3.81404198608577	3.81003886787763	3.60955556649407	4.30903266433202	4.35648235771114	4.73160330748188	3.53996263655053	4.35184721620036	4.77313077282837	4.12804836167678	4.64639385402657	4.62287516887399	4.79070157807786	5.10360624013056	4.88806508239703	4.74975760361459	4.23326610040146	5.20140837828821	4.4877635624939	4.79153091518695	4.50507380769799	4.91381542142635	4.38259985111947	4.91575361834602	4.76874405632841	4.79620995415128	3.92744960286555	4.40278691936117	4.55391743608201
ACER3	3.36708847287063	3.90823535310394	3.83841297128377	3.87852792053714	3.46086196515855	3.18742076329061	4.33807608517114	3.72406592339706	3.2419067447523	3.18729721207245	3.69721242705614	3.6629772025588	3.71143042982532	3.2656317370481	4.08853705474471	3.26182866910468	3.60279560742348	3.74259695521652	3.76078370099881	3.80870732848051	4.13023908933863	3.36825132330046	3.57462592653103	3.09259041865656	3.44643163923347	3.59965336482543	3.82804171173351	2.8710913558079	3.37988837223271	3.44569196745071	3.43758879880355	3.2941768522703	3.80750408539588	3.14233197216922	2.72032926745727	3.49425067063092	2.97536100546274	3.45217953242935	2.2313106654115	3.11644355017824	3.309301248678	3.18549595483823	3.00928342552356	2.61763929664289	3.07830216641627	2.43668386357481	3.43437465501088	2.74929061742278	2.69666079153022
ACHE	0.380017056303429	0.20075830500426	0.104407693618349	0.146770485915857	0.224002862209185	0	0.0605124886676067	0	0.382182229565199	0.0901811255600924	0.236901438085166	0.36918413110236	0.0523871311620676	0.0498405643218779	0.315742006957881	0.0472291634835084	0.147772403512045	0.0737250413146376	0.175055780337732	0.285970901696374	0.202544126945533	0.174700747549676	0.457733152003484	0.157248517519468	0.154913136419298	0.128706513051929	0.171296096509831	0.175793974843199	0.402320267229355	0.512496428991645	0.342053898000109	0.100510741553216	0.0975797813199177	0	0.116286471923487	0.310845701596561	0.361994992587223	0.209779710093716	0	0.0563701502479246	0.262630323981644	0.291284384018633	0.105027767124827	0.314438743785677	0.21450919314957	0.207269236097678	0.30567151561211	0.185887368234341	0.251147687730984
ACIN1	4.43296826436311	4.74537548374112	4.85089448317821	4.54477636801432	4.24004219707959	4.75121691958442	4.61273826420131	4.6086888222905	4.62940262789348	4.63467196120023	4.35000882915147	4.90205793378825	4.37816565904798	4.47895308628691	4.92486772829809	3.862231242181	4.5496175053243	4.40356850651987	4.5053585084168	4.70316930638475	4.39247887838022	4.32537959976524	4.50051066027184	4.54856104315276	4.80310273953054	4.98890112366918	4.40717047546016	5.01661965152175	5.19302015148421	5.12849164586893	5.08933599840746	5.07960863719294	4.51960077827399	4.64099113465071	4.71704552803847	5.07180992103869	4.25994039189387	4.73175091180506	4.32394050243429	4.82540671642245	4.73839851392912	4.764486838136	4.54467883788628	4.53806314165575	4.81703861073884	4.3680716464712	4.5033640528323	4.74654435252805	4.54756974759348
ACKR1	2.94563118530102	3.3564649420067	3.86782365759304	2.30335243305927	1.56051793614327	4.23739854505233	2.63703460390707	1.99587702968264	2.47939549069341	2.67029159850528	3.33498239102787	4.37467319349853	3.19456737187277	3.41814630458594	3.3036126517289	3.59368065120857	2.50429106994031	3.21197433212553	3.55227764284446	3.20427374125816	2.67674984351099	2.91991959371187	3.09297416152006	2.27583935267272	2.87954105320791	2.88911503196901	3.2083750841426	3.39586554917486	2.21889093081062	3.81500333535104	2.79748087436245	2.62395672062031	2.72635108051839	3.57618493469653	2.74057530805399	3.12959700435537	2.68889396338287	2.9375107048759	3.10871558094553	3.50193653531315	2.80462969556606	3.15940845109878	3.18706227622431	3.7130299828034	2.28582250524501	3.14251082952633	3.70044524583547	3.42085899919036	2.10789593468409
ACKR2	2.11259969790239	3.31325293416769	3.07544199188235	2.12299970779532	1.82291681604415	0.756132342896476	2.96494953654915	2.7982212217927	1.91114327585974	2.29941361748853	2.43141091324164	1.67703896465372	1.63087707328434	0.88939575842348	3.10409348427005	1.82079174058474	3.62048765555504	2.55350722641604	1.93494008600326	2.22035949014214	2.79337785006529	2.10896389578478	2.3045717270068	1.66431290864911	2.6028363035937	3.13719159203302	2.40312377600822	0.689188577489105	1.09756845803358	0.892832909968057	1.13608963552356	0.854042025201428	0.581138385858054	0.940364153365888	0.248412304321114	1.03316368227789	0.145875980643815	1.03635242648328	0.225339626556134	0.919867633744875	0.803144431249138	0.785250226985806	0.564563464168951	1.09907437323692	0.377443794351287	0.889927025883597	0.635446502570944	0.621706466134973	0.743254690942687
ACKR3	4.17914031858182	3.42898923087552	3.56465584245118	4.01097742870191	3.24982979450151	4.2052033935632	2.93738450720841	3.51592149559914	3.19821945046852	2.92627496811321	3.74524258383383	3.96676545847095	3.01071203660962	2.78971165108639	2.94126620014083	3.97605105254173	2.57706929755288	3.85461593834928	3.46877594877677	3.71535782762832	2.66439772846567	2.53159248082926	3.07956144236155	3.35554899662876	3.21015715355131	1.90872173648743	3.39613179760992	4.44249623451998	4.62402463896275	5.30086481897718	5.20194911574579	4.87779711642281	4.49968560174017	4.98916227938807	4.4363448955194	4.82212093607571	4.08723753120052	4.66303724463263	4.51970509783033	4.62087961909871	4.76713563125962	4.04946983948743	5.28165098440602	4.97272656976667	4.03394817566494	4.94197919802446	4.86130263901628	5.00560430804462	3.95437893023853
ACKR4	2.86307814466368	3.04189739118531	3.24451852336605	3.33813485635023	3.1196452750276	4.81047332581896	3.04575975768885	3.22221821295731	3.27858154929937	4.03640844521504	2.74855713669847	3.79331736072709	3.07909513285232	3.50869477478196	3.49436363057668	3.44023159539753	3.51989500671724	2.88800487226068	3.58037058398577	2.50713809518555	3.17830863331464	3.22891557784811	3.56422971684833	3.08246749436914	3.01686508650939	3.21119785156619	3.57189476791438	4.28255089299176	4.06265600118707	4.81984995261012	4.59353766358673	4.04211999507855	4.25587497381558	4.00362611520683	3.9159217060842	4.71826286792945	4.12382702232676	3.93115898758678	3.35037524363387	3.92328991221872	4.45634169795207	3.05057285004112	3.66671490338903	4.19469638154928	3.49535253852716	4.21303029760691	4.26817388003542	4.21972545032531	3.62291512715845
ACLY	5.62330634545917	6.10858043801972	5.68460958968018	5.67274124030504	4.82594568529207	5.87378875748052	5.62703436281129	5.95161457516233	5.85836693452155	5.45581503008745	5.6371247999558	5.83300125513604	5.80712152356601	5.20435779102582	5.69320292191481	4.38105300675739	6.04845749959414	5.58995397280248	5.4569249186848	5.45175586650643	5.47214939623874	6.09446249741916	5.57439050125775	6.06336412352151	6.05398736626097	5.37037913511433	5.52201020519241	5.46212051618185	5.87631999408771	5.93509666096633	5.99605299955841	6.59625310929116	6.90431492358364	5.88527822618801	5.55953943884495	5.5347803618953	5.72972419537645	6.59058517031992	4.82241336009387	6.03733305791359	5.60631360196384	6.10042565501089	6.01524614408938	5.56185928884705	5.44436887962455	5.10254190674324	6.19185147433982	5.44622438113523	5.47119952628352
ACMSD	0.133385745514006	0.417844577919943	0.57322331785134	0.445115927232482	0.324182209092631	1.41252100828471	0.47043303033076	0.300693517611362	0.184585362159407	0.255212415411265	0.342200107036465	0.336237644299167	0.529822851768776	0.396548268267283	0.498607936660582	0.201324302676527	0.255976347709555	0.350791888826257	0.255213173245882	0.538203312015063	0.294063387066883	0.36697182921227	0.111045295314536	0.332399940525752	0.594639903523142	1.17614772656889	0.203243274595624	0.776291340300494	1.29121627882505	0.713497643861326	0.79559213477425	1.13127589365149	0.750414180749697	0.653850558703255	1.09302324954234	0.783501808075286	0.341845465371177	0.895933610838816	0.422068972954813	0.675990121033979	0.980655423590007	0.740873793538742	0.594287560621194	0.503324515955963	0.623907343879761	1.07888722941934	0.541148955355545	0.388919040140037	0.584147632586602
ACO1	3.62804806110034	3.37286246520366	3.59887702882126	3.39619367901681	3.09814539573553	4.51777975221397	3.51028333249174	3.37850885438146	3.42381896259587	3.21928187095582	3.05549421430782	3.32574506800722	3.22269813108615	3.41507287263606	3.54264556949963	2.83174394691452	3.26422605493	3.17012422805353	3.77690148938559	3.47349216364786	3.34829466406407	3.37090251456676	3.15075556526697	3.32254784629677	3.63581857571342	3.59936747253499	3.38349311134361	3.58706826147297	4.56937700004869	4.35731823230168	4.73648996164887	5.16515485441522	5.14086250306566	3.85921775088357	3.14254885459457	3.64338587217202	3.57756015696362	5.03642025016158	2.93475757790758	3.89326886530275	3.75663819424042	4.44300576096443	4.6012300961091	3.64601877706805	4.25628839884155	3.09562720308019	4.98666958717851	3.39882520794155	4.05189363447291
ACO2	3.99301256083121	4.00675815818886	3.90481638917793	3.7630320913841	3.56304231295944	4.249831758408	3.65171808681228	3.66730392031951	3.98877639072666	3.66448123383974	3.66848510439315	3.96667130411355	3.70487834347351	3.46681947470515	4.0065307427556	3.06897166541808	3.74684480401249	3.59192459945916	3.80200090499664	3.75234239974352	3.81233916738215	3.6984761618292	3.82126563929684	3.47872289567755	3.84900463869073	3.74317401695304	3.7912456945687	3.90873744437646	3.7792006193095	3.92291504646364	3.97726097504529	3.99718515720019	3.62991596953184	3.62331408949093	3.52474485408936	3.8760662336873	3.47502230607536	3.92743183684145	3.47400978760656	3.71385043074838	3.74183863697917	3.68455929166938	3.8401843705913	3.73195014718442	3.57865519162375	3.57450825094195	3.63712606650392	3.48356678805126	3.46179698469804
ACOD1	0	0	0.0665479013375904	0	0	0	0	0.133792341176582	0	0.0852327286561635	0	0	0	0	0	0	0	0.0696579421762547	0.112560573028721	0	0.0990990104842822	0	0	0.148805247760431	0	0.121731759841232	0.0670580943146973	0	0.105496091228047	0	0	0	0.0922382433226202	0	0	0	0	0	0	0	0	0.508097635497296	0	0.259354214576381	0.294989006198068	0	0	0.175998052441948	0
ACOT1	1.96818754723102	2.05545039319591	2.37049356579927	2.56475400626838	2.69584672426296	4.23642582749728	2.2407072422489	2.26161814511388	2.56328513397957	2.09530573357356	2.15373463170278	3.24123090410325	3.01061930939694	3.00131136139163	2.27578120921248	2.01995129451347	2.02692774454161	2.40803664506172	2.39515235749722	1.99269554616766	1.79011025115514	3.02067927005567	2.12139287534287	1.80916154085681	2.42827801547154	1.93300034851613	2.52412475216206	3.15907413518312	4.68232096684313	4.55551681368665	5.1878884212742	6.35881709053571	5.65703741785147	4.54039306733936	2.27912246100461	3.40410666038321	2.81354342177729	5.90075809750472	1.98415612618581	3.43574608785973	3.16359898535731	5.81564443627493	4.92061826657824	4.18183479362168	4.81826113362389	3.33760865598134	6.69095971778436	3.3178604823916	5.09581994768356
ACOT11	1.35210200677647	1.4058989888915	1.78287724078613	1.81680513835795	1.07255771993762	1.05524611020531	1.55047018775986	1.46511177390624	1.3248628452766	1.27030088068565	1.06449005126362	1.57045371098178	1.29247762180894	1.05980573942832	1.4308422191666	0.989324274549128	1.01181675312912	1.13912121664675	1.41556955627565	1.77024805242984	1.55992718641291	1.2724964315756	1.12356567975828	1.12993826627553	1.53142520995245	2.09372794540581	1.8593711474961	1.5846434157476	2.29951909705319	1.9886972282414	2.26104335305032	1.86697381434331	1.36496860838827	1.09318677247829	1.64854120833231	1.70302449885393	1.02899861478025	1.58564802954216	0.842853933671903	1.5659034488569	1.50165647328882	1.9373024389369	1.48278558357363	1.36807577830439	1.22462589796513	1.51371934865372	1.13418485881473	1.26598017418042	1.26749850247074
ACOT12	1.07604774491621	1.08123146473764	1.66019585144976	1.04762915265368	0.702815405376194	1.78810865096948	1.4369285587174	0.714975520743787	0.435759906348428	0.61884688976398	0.480456398169701	1.11263285118113	0.846721737078907	1.44475975942152	1.18253972826956	1.18345704677364	0.749064810038308	1.0320548358053	0.777534343953104	1.18546131838454	1.08846756435938	0.891569207429383	0.696102363869792	1.03697225849441	0.957030334288491	2.06247315667715	1.11937282570843	1.48207077227354	1.52085345025931	1.6933578718176	1.98639813180744	1.01334310735358	1.15075730005489	1.60671716180866	1.62815405185727	1.26160190668248	1.27560899149686	1.53914033042096	0.610509678156478	1.04183163545202	1.8020067259324	0.580563304772443	1.00240576624114	0.900484565063991	1.5834413327812	1.34459664971793	0.692348714186718	1.2450958252076	0.706307642884982
ACOT13	4.01506882113008	4.27623347592179	4.23197742029708	4.2532859091394	4.07435514996178	3.91073656593786	4.11796188307494	4.16207345477575	4.28988549384844	4.29935059387097	4.05385981763753	4.27695331826357	4.43565000117303	4.23972300385157	4.22224322362372	3.5904906803469	4.23269713678562	3.75677204789388	4.08307536439119	3.91418945995515	4.01460199284846	3.99000815255855	4.14295066161598	4.15298259580301	3.9739702731392	4.04700304252975	4.19557347783872	4.07549963778519	4.28458240476773	4.46868885511747	4.30832512553449	4.26024322715045	4.23589729525094	4.30334465183838	4.02274900295298	4.5255916261965	4.31758722969542	4.41057864736531	3.80550149767173	4.39648639032436	4.01614809396555	4.13708247833407	4.20428790106927	4.20811063673071	4.16545496425848	3.84306070875372	4.17777579873479	4.04364551085682	4.22980003372349
ACOT2	2.58989858960717	2.89104884032781	2.98958286001077	2.94486852626538	3.11261685642498	3.04107163584199	2.40672610293724	2.51961193609295	2.61167768596583	1.74890507340809	2.33655044408368	3.18468822212903	2.60867636116301	3.08919981032444	2.55924804078603	2.59510739695199	2.37479527423946	2.83074070807591	2.68203018447943	2.83019043045174	2.35210542976561	2.967411774421	2.51655030178292	2.16347984059285	2.95501131908823	2.44576422924802	2.80047416904573	3.57981217226503	4.46475511263667	4.26371778307661	5.17593576979195	4.9586242240798	5.33107686026491	4.74097503984843	3.60249766219996	3.52433694431263	3.92043983111659	5.65740897722247	2.97559408671201	4.27171907000901	4.12814220678794	5.37949644777637	4.31459431383681	3.99326818859813	3.47223651599838	3.50633223618445	4.64997633568941	3.38980589824109	3.67075039315003
ACOT4	0.890587217643898	0.772455371669482	1.59840400893019	1.28183505714096	1.45327762067221	1.37439548737595	1.1737869697526	0.950569872400203	0.655782745675544	0.875328700301557	0.780912856980545	1.38381580454302	1.01472424898013	1.16534793177668	0.92349311435694	0.706101613709061	0.862787380780554	1.26406025897711	1.51312989313995	1.55479540953049	0.981779574163702	1.48750470605904	1.00864509879841	0.843585541971896	1.46447773599329	1.24370020293097	1.28400752055413	0.740308417179283	1.55661938294376	1.65553038129541	1.72571893670541	2.47051835104992	2.52795386376769	1.01832613517073	0.366884592847078	0.697823521550975	1.30786954640247	2.90281909694808	1.06639137188378	1.79667054569481	0.961290831695058	2.91841205752514	1.46381256016617	0.731236550249807	1.1211058401325	0.713311230596603	2.16637855371401	0.616994346367964	1.4004794657715
ACOT6	0	0	0	0	0	0	0	0.167979089068354	0	0	0	0	0	0	0	0.213622007739227	0	0.0879530977889594	0	0	0	0.0546192665217759	0	0	0	0.152996898118381	0	0.390372250947981	0	0.109256224283018	0.146563290732741	0.119697611855209	0.116229344280712	0	0	0.253599511674562	0	0	0	0	0.163102707198797	0	0.125040179732292	0.115594659321994	0	0	0	0	0.155738077534616
ACOT7	3.96647937842831	4.01462230740319	4.08637403822758	4.1047244416608	3.34898119558375	3.32597474409947	3.5323904068361	3.97689966636459	3.75845761580179	3.6467565924091	3.93204818251607	4.03060622110696	3.97066795205712	3.22445739894555	3.75429763748211	2.94511306111122	3.93187670293301	4.32488980749572	3.83942184506615	3.93755335349364	3.95994842805152	3.88793419096148	3.62059091068702	3.71858263538566	3.80018382197729	3.82750276853537	4.01030949922481	3.62209263545825	3.43662274911597	3.53813054535461	3.68197861877035	3.50744915320341	3.29831737769682	3.0730456732689	3.23309778845691	3.511174854879	3.43759514713346	3.62001480471515	3.26263311320317	3.88962234089693	3.44325855567504	3.62897298728924	3.79465357192168	3.51699336104063	3.2883867226663	3.32076618654992	3.29135267881221	3.31090035294929	3.16481737811107
ACOT8	2.93861519203644	2.93936122146568	3.11347964018756	3.10270533518137	3.00598540862265	3.04567116210771	2.49810865842978	2.45449971739012	2.75729330361203	3.0536388271831	2.6397221840565	2.8023621699076	2.4406753058774	3.13397341457727	3.14412073309967	2.54261793290964	2.58633255722768	2.2928335353733	2.83107875078341	2.42886547886809	2.83489898569106	2.63448627550357	2.44413587786201	2.76377344188342	2.75007145197273	3.26307201058868	2.58534753977637	3.81299523478016	4.04099813875504	3.76085065285175	3.8804616460111	3.80348290589329	3.34113513062402	3.62826440594712	3.71964019611843	3.59677390932666	3.29862429667676	3.90785696810931	3.3385363829927	3.52998300484662	3.59884361134764	3.81953886682382	3.25545791255739	3.31497363667547	3.4610687239918	3.5302271719011	3.06178716233253	3.30428197046437	3.53990558204944
ACOT9	3.08266302027129	2.657434757905	2.94956228987456	2.74674360204279	3.15675400402485	3.1028062021458	2.88213519844006	2.58650209279817	2.75679083273735	2.16773862921548	2.46003109112316	2.8021090852241	2.7686695520099	2.59314574923872	2.74988120008128	2.93845955862602	2.6274864959673	3.15971450759598	2.75528289727603	3.06463926988926	2.71830577093863	2.41578442569986	2.81165133329478	2.42672779193942	2.48169243732285	2.80674380646889	2.97153762403516	3.44897816985417	3.45178200491067	3.80008950651088	3.65306729163294	2.98984987969452	2.87254959823742	2.91982098319881	2.86758253151847	3.35466498537457	2.92271999358326	2.95863172799495	2.84973844131316	2.62003820885304	3.32032674528908	2.75311562930723	2.92644005690032	2.78221280646468	2.77766018410733	3.2368649154572	2.83978244457907	2.71926475325053	2.46689083140507
ACOX1	6.05209346827644	6.48163333881134	6.59136855407156	6.26932243910271	5.80847901908876	6.19165165202743	6.02295673611421	6.29538225400329	6.40694243730003	6.21145104443583	5.86388700103778	5.98052917227113	5.73384005214439	6.20847140214395	6.63903919381586	5.62641540514297	6.09641215507063	5.90210140765182	6.20795251265394	5.62911965801683	5.72300853582575	5.53964543476414	6.01107259592034	5.74948944992146	6.17112726096517	6.35916895530119	6.13034011982477	6.46449193940013	6.35347782400275	6.38334463268047	6.38983804015863	6.74578176644594	6.74453576188377	6.40846494483066	6.65763691486447	6.86267427184713	6.0701029321356	6.78190587958176	6.13475397016532	6.90119606446418	6.74606957684738	6.40510492619458	6.38658799701231	6.54273632986867	6.36562376958447	6.41069369153391	6.533695359605	6.41441621859985	6.19837494842345
ACOX2	0.735716800918174	0.48311864655616	0.950921055004237	0.702796273698405	0.291305624138093	0.837679399010923	0.349242241354213	0.286304046228195	0.570306175000532	0.350446703153904	0.591808733850539	0.582295807943484	0.838463119170242	0.710870753807871	0.605426632461655	0.319899847099088	0.243550103184282	0.533048149198248	0.498183796350434	0.907729427777463	0.263968488663539	0.768127655500846	0.360883289205137	0.386035723366179	0.68166022193702	0.762201313641722	0.460659820326916	1.27915636209196	3.21903729737508	2.48931723483955	3.35988854755628	3.87641397181634	3.02175763505353	2.19393486330146	0.53332591635922	1.41436976604904	1.59144750982122	3.86447083787155	1.04428029727513	2.23088560462284	1.40544249415499	3.2724008790125	2.54309571549487	1.93266952795105	1.70644378223948	1.1279247082295	3.54476705135232	1.64381179363125	2.84407669112234
ACOX3	4.86591768178593	4.9729209225343	4.51995825352814	4.76423815847088	4.99414504114361	4.51784497634656	4.49236725312535	4.81167619121442	4.7091376720807	4.79443236668462	4.47068630089928	4.39985856282913	4.38807363181069	4.48725190891455	4.75383477972031	3.8789968591561	4.05568335196127	4.4608357351133	4.74566632881554	4.458612704912	4.85502843965276	4.72882828873992	4.72080383235515	4.92157598543859	4.24877591471893	4.90503978100884	4.44842314350882	4.1194104673158	4.65719445810909	4.41723258908409	5.12386747813466	4.91995147716483	4.31215065571255	4.55701259674919	4.48729960149209	4.57256170445562	3.70977286631796	5.10808828640647	3.93581676649345	4.09791389929886	4.45539619310032	4.90270444023315	4.3246701680237	4.28538398163837	4.44076213314022	4.11274505845467	4.42137618463596	4.10175323521715	4.27650766768049
ACOXL	0.448893646146805	0.456591906369525	0.405331619824051	0.499681084309954	0.299085935525994	0.243905545916818	0.377492679055336	0.157781466741669	0.145202952992661	0.254610970920226	0.272222489015451	0.214099787951058	0.151407873617661	0.326751498957158	0.279197736244366	0.200841166765493	0.119109431691275	0.193851682532935	0.254611727121868	0.285303879185282	0.129561924237145	0.273395223968515	0.309658583694795	0.348003328268516	0.0793359054743658	0.217699749596194	0.309079094507999	0.538423618525538	0.486463325249678	0.426112830899993	0.75652760209307	0.605744820529846	0.486800205877324	0.42104452030271	0.416733372146879	0.525731800234652	0.278997588894731	0.628897051966393	0.154442364121874	0.581878577712103	0.349175207764305	0.80227346622934	0.519134796852743	0.466447277971861	0.40031277024688	0.317959132369304	0.652284086139139	0.269924059500735	0.33432680801259
ACOXL-AS1	0.124477676368572	0.0370910260005405	0.0249655069057587	0	0	0	0	0	0	0.0321048977366105	0	0	0	0.017583671411687	0.0304594848271847	0	0	0	0	0	0.0374401227044315	0.016107238376971	0	0	0	0	0.0741998316711592	0.0428380634424482	0.116569181792567	0.032653181639054	0	0.138402230264193	0.10196837236726	0.0830652912740199	0	0.152946230954372	0	0.0515816654055322	0	0	0	0.142828037559504	0.275906035899967	0.133687326885432	0.0397880661917731	0	0.0335429425533661	0	0.0926636814721114
ACP1	5.13720024056703	5.16333379348177	5.39866708046594	5.15415453074259	5.22159757506596	5.05274200503879	5.05207240440869	5.01541368331192	5.19671204719783	4.85248327640481	5.08136881425527	5.51667879688341	5.15320466497168	5.10612932667441	5.28782267782683	5.21628003152354	4.80509729284893	5.39144573386441	5.320309959865	5.19956526928881	4.91951425053766	5.18874373247618	5.11658326526336	5.09647311824784	5.1416967706169	5.11772327710635	5.26524198525585	5.15565202124551	4.93399726371543	5.09825419593944	5.00226991494349	5.00409626125879	5.37031706987262	4.97862758454862	4.73596768395635	5.05053868977502	5.01734283717019	5.24562939577547	5.05962759714248	5.09791105624286	5.01282803648478	4.6370504535351	4.93981498063547	4.81876410143678	5.19989284074833	4.89766749908248	4.77505774294173	4.89168466159425	4.76116296754694
ACP2	2.90089336276993	3.16788907833271	3.08063022626814	3.03016650780513	2.99507195231028	3.09726657153195	2.86022421021097	2.65516007213495	2.7987890603721	3.38765487998837	2.80367412990615	3.44030187113902	3.50268002974568	3.07718524861894	3.15429542126496	2.86099569529601	3.54160913859248	3.36723612066287	2.98901726296157	2.90785958106911	2.80581235137461	3.27975839969258	3.2165547074255	3.0714695022968	2.95607238964019	2.86277318263131	2.78591890959806	3.23031034445371	3.51560377553495	3.53465228148807	3.73402871034397	3.21887671890594	3.09222619871436	3.03583815405039	3.04676385655594	3.11849237891211	3.28604770468719	2.96949163763312	2.88974147085296	3.24490264904003	2.88014184296635	3.3443439026626	2.98764904912229	3.28487683495866	3.19446036913266	3.0716357514558	3.33722931875762	3.09044648553847	2.90763851417568
ACP3	6.46108259610355	7.07394215782206	6.97096260433478	7.17846194491057	6.48633365106438	5.66021308834445	5.77131353566347	6.89733512246046	7.11809237149899	6.64483115968892	6.55420893974278	6.95288561614954	6.09607212545772	6.29505807930712	6.95473187929941	6.08267400522738	6.40208015628358	6.26647646437592	6.55897391661313	6.07102078970475	6.33061356509727	6.51605071548971	6.4244594541713	6.39054426159806	6.67080229000038	7.34291717339436	6.5906238601427	5.83289916205263	5.92361307865185	5.34338774172701	5.85284993438602	5.8606541154578	6.14580327494576	5.50811833147901	5.74563460628379	5.98126493525097	5.21885458716897	6.08092896585169	5.52719992551733	6.08707002245734	5.8666305552198	5.51928323533042	5.79403650610808	5.70403947439262	5.64004252874417	5.69886231282421	5.40589243386305	5.65293629352234	5.82189874753401
ACP4	1.46694267767337	1.37092568562188	2.65908939940056	1.3472144869291	1.40992323253888	0.642111494429794	2.25434504508607	1.26723346839825	1.25167425415005	1.12095675534694	1.39247083409146	1.79860303946894	1.08583684032595	1.71994539361702	2.1489383042118	1.73274393299784	0.938703833374519	1.57994631032226	1.03165578918195	0.873353389032268	1.9051241454653	0.983303965180797	1.389174618012	1.09503316248494	1.02315205062106	2.35262049459501	1.54279843091554	3.03776848181409	3.17876146990647	2.48068323692862	2.71157686856141	2.96166551082134	1.31442812314657	1.93979927330097	2.41468772616359	2.36067905556561	0.40564113965664	2.31017714433415	1.8534512465494	1.06258733353269	2.06426200612197	3.62291074516013	1.76853824037136	1.82159650630038	2.39459243532017	1.52412118745612	1.34209428246421	1.80933510210057	2.49008105963104
ACP5	5.64558366930152	5.8421352783576	5.19436468377535	6.16906076982933	6.15049313581302	4.51776900972431	5.19739597978586	5.00706767317638	5.39592212448163	5.73499739601325	5.48927697898511	5.41542255316554	4.86434617553101	4.78350479350728	5.43052494290907	5.14066982526644	5.20859014569502	5.3429978646283	5.40437508817733	4.90278598785107	5.45662772398173	5.68863277717276	5.59759741886116	5.40553521528463	5.50137519487984	5.58736835553977	5.534832813519	3.79715929312495	3.71371732137555	3.75498606199267	4.25635410767895	4.19937505548261	4.00364932262871	3.59510871500899	3.70785579073103	3.91054443575491	3.86626597018415	4.44788810097176	3.92280200805773	4.32733861094016	3.78125955012381	4.75045543853573	4.0345409250783	4.12198685420252	3.93201146377796	3.67509685740992	4.43358159656792	3.86582028519193	3.84823768687674
ACP6	1.54026468655643	1.95067398052456	1.99383919951857	1.78889364353436	1.88040070883464	1.88653496526332	1.19853872309526	1.34449991308565	1.48702466477886	1.92778802594164	1.49501188753988	2.15296557584266	0.95764397492609	1.69282265322467	1.94352346197902	1.46059592578473	1.31896568296998	1.64950859144145	1.56436012730222	1.6166416382032	1.4813221462992	1.52076574583111	1.35517760408559	1.20207839641479	1.20740290717407	2.75557865888729	1.4169477066274	2.14846784894887	2.75773686730053	2.16978877378632	2.74324524765813	2.5701740501384	2.55994149737528	1.86973037808222	1.86863295469849	2.22927919586235	1.88303064380355	2.74937997561627	1.82992928170599	2.07775278553634	1.91870847254837	3.32097298430727	2.24257660587866	1.98779956817949	2.23776878037563	1.85347114598613	2.22886991458593	1.92707892055332	2.31867231001638
ACP7	7.04371025174735	7.87738341589717	7.48485438761623	7.16310376068174	7.4882574433841	4.21319374384201	7.17032494471921	7.26491307209883	6.98920109864845	6.60246332510208	7.28622928088742	5.74554055134769	6.61841281763134	5.13176073967613	7.17817309581291	5.61115449576143	7.20051244802619	7.61372532445521	6.75401167341414	6.44487110380182	7.19620270463678	6.91679723892595	7.39029748219024	6.41718101440896	6.39727296361781	6.74690481563638	7.30886824903955	4.51793629260411	3.74155289953183	4.14095020213928	4.28551592154154	4.55756244898416	3.74516286202195	3.96950110776259	3.47391630475076	3.80517774740463	3.70307107895941	4.11010217292327	3.79252951659798	3.69439991744419	4.02074997670679	4.04182871895152	3.7090178782079	3.07095198676707	3.5715026019761	3.38254832153925	4.08898649143441	3.93637658208606	4.02975118589898
ACR	0.0600305926535732	0	0.199301419276651	0	0.221286192490607	0	0	0	0.238305570841225	0.089037091387266	0	0.0807415252988164	0.101638202048473	0.0491995712405953	0	0.178074266791022	0	0.142072748691114	0.327274500115402	0	0.103500402760081	0.088851424429632	0	0.079737774661915	0.533550374841455	0.127094869851565	0.136895373564028	0.328585412078361	0	0.0905276674195707	0	0.192090859770931	0.0963449850367179	0	0	0	0	0.270172786839025	0	0	0	0.372287299754178	0.103702066774975	0.185661502183728	0	0	0.180261860368394	0.183604035943358	0
ACRBP	0.612973775067518	0.622931619761781	0.148714900423887	0.472301600836027	0.38267737426344	0.341606041356985	0.0867463506872661	0.24641528697835	0	0.552474463769912	0.755730478769837	0.171936740646318	0.341981245069552	0.297297522333736	0.179803502544381	0.311184022065704	0.209192674575073	0.155463670181676	0.390741424886241	0.397439360025359	0	0.328925665683811	0.107244866269586	0.0588717502503699	0.409241695849673	0.344826281485304	0.149823184163209	0.754812830431226	0.991894543365048	0.853531587465819	0.66050109696774	0.555558291150233	0.203961673566111	0.386505053337371	0.31368810741504	0.367226317630234	0.444703726825561	0	0	0.365394675795704	0.194629476366955	0.517596822270667	0.285106653185086	0.380716474158028	0.231362794395624	0.619602258278999	0.525035106876682	0.200645151330438	0.270619870984393
ACRV1	1.38308883714622	1.16314109258928	1.73832121028012	1.58508621087064	0.431466211721194	0.820911195961408	0.438939656321559	1.15644860737597	1.13490048764799	0.618693068606807	0.898558877849776	1.61248744319974	0.883005839988144	0.790365088150124	0.917286842233563	1.02573085668975	0.488437513042844	0.626738643516044	1.38208944675771	1.20670311053961	0.833528874727858	0.708866571820879	0.288540961381725	0.675813525070486	0.556317596630723	1.04623783609642	1.03321322632772	1.05364489243255	0.939475015598328	0.494210044251052	0	0.5352941635764	0.521743957870731	0.842618100291316	0.762854242845654	0.221978832027369	0	0.900100138963639	0.46065831385168	0.80262274235296	0.602149820075121	0.947593599125375	0	0.51925401336781	0.321383828490047	0.469657121836492	0.188954391766955	0.362218342138944	0.479896529304748
ACSBG1	3.66052990683485	3.98861566725857	4.52453553519932	4.06309126719537	3.76306436903861	3.83755518185433	3.89311868702345	3.83003702022957	3.44867563034751	3.48018128412253	3.86422339774098	4.10430416733381	4.09161752539789	4.02906649256725	4.36047311255682	3.61840466344334	3.85513352546112	3.97331471742454	3.91899506470593	3.81471639273024	3.83809996818118	3.89205560042376	3.78398090266185	3.58294404753211	3.77565248874992	4.14211723259337	4.05703834742106	4.3773629841142	5.97254338914927	4.50898291369842	6.23443347166316	6.47762552259422	5.60034056316461	5.50676063879772	3.79108479350811	4.01322831245591	4.10009934306173	6.27676020593911	3.65795890220351	4.80302566827197	4.4155399213622	5.98092647893956	6.12542640912264	4.50738569958034	4.57798013332654	3.96778472451449	6.19902358925618	4.3473422070148	5.41586547299751
ACSBG2	0.38437192664314	0.732681560136145	0.499737223934308	0.529057715888917	0.581406565508346	0.726638286010294	0.325547142640523	0.572320303217183	0.323010688434104	0.105995663265456	0.507759303344476	0.665333382982437	0.432581180102712	0.479924731468566	0.482936573739252	0.394683370151967	0.327633472250333	0.610439304375644	0.731810460810765	0.40477772484582	0.575207472799512	0.702747953766457	0.324431689016222	0.594925711052253	0.619078556205131	1.07235561467163	0.27333920185209	0.901410184133713	1.22062403926217	0.919810609345311	1.30785517763786	0.856097433227434	0.45646481175846	0.724699650230676	0.673790790537315	0.559359706927601	0.325167053574243	1.15911510018648	0.280031444264484	0.6022052307469	0.914513645916232	0.977872102961693	0.290575040198176	0.6931122252919	0.996180274321495	0.908044186394782	0.354926524254563	1.06838149532814	1.08658656570534
ACSF2	1.97627677652216	2.31822943997691	2.57484667900644	1.90572270489346	2.64455217718567	3.02466674095491	2.14792095252552	2.3059146483295	2.29929021580401	2.52034056348183	2.06254558890606	2.21024376002071	2.02382706472934	2.85795232695363	2.27069861231763	2.00610830487665	2.20890194874389	1.78673259958724	2.0819123230573	2.37807139731932	2.03504513609614	2.13877673179109	2.2129356281239	2.28826128258949	1.61882064423058	2.79386130542446	1.73942089500385	3.98590237361147	4.04541557047887	3.88188054527313	4.17130036705343	3.6995865553285	3.70038331812791	3.63595396810951	3.73653115216405	3.39489215643292	3.14027195082924	4.0094972881194	3.58716777730424	3.24563392118485	3.51332738201164	3.52788764151946	3.61481603889813	3.46260912309876	3.48489537931479	3.26296098932368	3.56698558169343	3.09800636512258	3.66217181667493
ACSF3	1.41828293111193	1.83453951154681	1.7767546066775	1.74406060572588	1.67048433953825	1.77655588420326	1.35420448238093	1.47015346596663	1.86599265545757	1.62830253222458	1.55847751992798	1.7431304476206	1.61696466156839	1.51944132680453	1.89464399260742	1.46852061301445	1.66479170692164	1.68390372760715	1.63390418287855	1.54727039019998	1.41368515038722	1.53061457523036	1.65397368545129	1.3522613599745	1.47215039197197	1.78188198919855	1.4620000869753	1.95367392488943	2.27934243538818	2.21721806467461	2.46914481165674	2.20795137428605	1.78450142070416	1.91306050455203	1.90504131701004	2.04442532981109	1.60540589978836	1.98028259251181	1.5233364812414	1.71022149781938	1.89016862857726	2.41007912295878	1.90052118630597	1.87743439178364	1.98864223417135	1.78060087458156	1.60640084509447	1.75016523129029	2.02013608759025
ACSL1	6.89486159100868	6.94563470802735	7.17238353310548	6.92695625402659	6.80630420114777	7.76879384023951	6.77603794301842	7.42923901117438	7.34073388136287	6.84845189758529	6.76788833982046	6.91733808673141	6.99974641169002	7.18706200692498	7.11042364497124	6.7159591856134	6.64096183153888	6.80350060125722	6.87616823123878	6.52161814301274	7.22239600478848	7.22698940951499	7.00961119717199	7.14798617016919	7.01528405750803	6.87554461024112	6.57209362082517	7.30312516889407	7.91096334831548	7.68486448371694	8.05424727715171	8.99014312170891	8.94849856970687	7.94293152410151	7.32445496136485	7.3728262222561	7.56387574603277	8.96035726249086	6.89377255636312	7.89844113635543	7.48618660618128	8.25651503160544	8.34362288919775	7.32186922299697	7.60648316446025	7.24546229474933	8.76691196066745	7.20858077004878	7.89800784854035
ACSL3	4.01304471229569	4.45841797975175	4.23587762465047	4.74277829517112	3.77642473925718	4.50068211961744	4.74264049436457	4.21904738709538	4.25121099573251	4.27562615418485	4.38347375283813	4.47942727486479	4.80401196691801	4.22285766420025	4.46733436539856	3.83329140152899	4.43116292379204	4.33931556213248	4.03409917462845	4.296336646278	4.25440301250887	4.68834144813274	4.47924083764672	5.08555291016376	4.5531952586342	4.09467468588947	4.3596733887961	4.31343137288486	4.65726583649178	4.99559032034199	4.64184547561944	4.90888473986805	5.3489118182856	4.7906014270432	4.45601390283585	4.90508280960078	4.65993290991525	5.00289999912241	4.64648816523441	4.86865234306132	4.59011247799875	4.73252767402315	4.48800746499092	4.64993810527345	4.73468660769115	4.07086495803305	5.14620985328606	4.12131826492748	4.3591317189943
ACSL3-AS1	0.575230957596332	1.57638536552604	1.62657242206027	1.14968506179152	0.967713316712733	0	0.405970951497437	0.832989686147728	0.298787641761605	1.30339646859503	1.48810010755283	1.58071316710062	1.08555263575353	1.30258206342068	1.39180245516144	1.59443559054715	1.48552828649518	1.57958867876618	1.85197912997831	1.62246913994774	1.71676735005357	0.89106600308815	0.490232461360269	1.20819795240894	0.895283218510654	1.79815317596521	1.54244548845162	2.20312475730843	2.22037130066943	2.51834779110406	3.07772975847331	1.40173159331024	1.64318558871744	0	2.26932196410197	1.90154046918854	2.08595672718565	2.18971975116507	0	2.11278851442035	2.01061436317826	2.96150664384989	1.28229477802514	1.36938878505455	1.64540179205749	0.954351149664939	0.328572051557386	1.20420410072131	1.2884278144819
ACSL4	3.88608470982518	4.02138736282431	4.03552096014123	4.5231771744048	4.02116673617347	4.54205276843625	5.00503513648605	4.04825390467404	4.04916849058525	3.67610151619026	4.18414465007664	4.27013532124619	4.38754659899165	4.09046692486767	4.26697204762773	3.93264081438148	4.01769890605385	4.20486325806562	4.08101555312527	3.91038765312602	3.68028069840634	3.98474360230729	3.80187069179736	3.92682218659413	4.06455370453997	3.96401016478947	4.2561709122081	4.41256751975244	4.68208078480958	4.99983130865049	4.61675792443594	4.44269958959621	5.17662636934308	4.48779816119258	4.46975737294579	4.67049031159369	4.19075999555141	4.38118781324295	4.12909497290279	4.43016893808819	4.42650150883836	3.85399395293549	4.3210019823689	4.21072912366491	4.03690596309353	3.98958700894361	4.53599023087947	3.85808978477426	3.87758895020582
ACSL5	2.19581954118124	2.10521739020967	2.05379777415708	2.10291872969516	1.77534099622101	2.29494147650255	1.81273391588798	1.58778043410949	1.85814343947552	1.74734633914344	2.11044908943254	2.00036915452695	2.13049756646204	1.88927843481929	1.90122702948556	1.56186603884499	1.70547935551708	2.22683395544151	1.81674079825392	1.81973193844981	2.16320128071347	2.23701732005105	2.04590543792799	1.51355810947433	2.16627316551193	2.11121250170167	1.59106755751862	2.01173346626493	3.04776309977601	2.85123588902363	3.02137167280344	3.37408402629833	3.4586670800268	2.80828385179055	1.55461005488717	2.27917179221838	2.0426802192512	3.73802551695378	1.58721326604275	2.64389293794616	2.26079479150403	3.26407410298329	2.89991296389259	2.28725572718264	2.15995588777406	1.67769505672232	3.29562742894257	2.27365357501049	2.5919755690828
ACSL6	0.245800688333304	0.135426853171543	0.0840209252364523	0.124120516720603	0.0846009312767523	0.288451599250133	0.180763553080102	0.0524604233667153	0.0515147136100797	0.0330778522384199	0.155843214886125	0.0880229231272426	0.0378632277965204	0.116706775768766	0.0519322285494785	0.131884015161615	0.0512960321631047	0.121644742966439	0.168250130563215	0.275246967758547	0.124756579436434	0.19246440299865	0.0364283778165774	0.0392841900767114	0.0386770585556364	0.0476098328688433	0.101013172611753	0.0585468217286117	0.194787374670787	0.140435089128255	0.104100708649662	0.322830417872042	0.23404035387915	0.126476752033547	0.0287402731298883	0.0409856935753754	0.060362075290641	0.24802693094299	0.0613569797264277	0.0673032669491735	0.0674461668437817	0.382828594564851	0.183657008408451	0.148491238725048	0.0543993110952867	0.161578210193654	0.275140211696178	0.0921077213206594	0.155685960809947
ACSL6-AS1	0	0	0.412807227449231	0	0	0	0	0	0	0	0	0	0	0.107788119173338	0	0	0	0	0.250728988630664	0	0	0.0989918730741315	0	0	0	0	0	0	0.235671939117053	0	0	0	0	0	0	0.234960410691709	0	0	0	0	0	0.729740571849584	0	0.206089374406999	0	0	0	0	0
ACSM1	0.350390677703004	0.0744583734435911	0.475609231415105	0.382856262275439	0.502957865464931	0	0.382862251916868	0.196796167147169	0.426880699315584	0.400933771960177	0.225057988844975	0.456738202173571	0.394893746487097	0.559592173619892	0.382688712041986	0.603549850406885	0.483296936835838	0.494875763897689	0.631517976389379	0.20857467784329	0.513758774141395	0.496726841351271	0.540171233494622	0.26815240147958	0.716691275738094	0.613202856865193	0.14709443462586	0.795383559618424	0.89200410089805	0.841136215773565	0.815037953159812	0.596392916451257	1.60199184318281	0.164187612972613	1.05104227202864	0.649509700293941	0.437353690216698	0.799343515344196	0.330214092861073	0.481089330622215	1.09309140504608	0.397776422828917	0.974099958485576	0.318271594906482	0.70094927654759	0.433796058715647	1.13487665958547	1.08545516888162	0.959331943947156
ACSM2A	0	0	0	0	0	0	0	0	0	0	0	0	0	0	0	0	0	0	0	0	0	0	0	0	0	0	0	0	0	0	0	0	0	0	0	0	0	0	0	0	0	0	0.0268290885190807	0	0	0	0	0	0
ACSM2B	0	0	0	0	0	0	0	0	0	0	0	0	0	0	0	0	0	0	0	0	0.026895833596749	0	0	0	0	0	0	0.0307897223320564	0	0.0234460978531273	0	0	0	0	0	0	0	0	0	0	0	0.0527532240623484	0	0	0	0	0.024087067046734	0	0.0338494364975617
ACSM3	1.39128145207953	1.56758465821882	1.38681489485629	1.69447016591206	1.77174651800233	2.07235032686735	1.85831915872973	1.64943011707041	1.55658482264794	1.68794775726502	1.70438293642275	1.79405921105577	1.94432623011414	1.92715528789127	1.64315660283921	1.39218177738269	1.53392754664545	1.62119240904915	1.80574280120314	1.5594608864822	1.64426994759566	1.86243229802631	1.9717820885094	1.94201392884673	1.93683279932537	1.83038396304061	1.57691195005806	1.92161175214427	3.14592166640119	2.10783715983289	2.98082731993584	3.62426538234211	3.76585460726596	2.66041812749355	1.98544532316712	2.19064381302883	1.97804625278207	2.3273378169833	1.85024469399682	2.73154815356786	2.16770969262622	2.89384729215743	2.96729810239523	1.87225179143865	2.30308487234027	1.52477265542415	3.20059114696101	1.91080162452238	2.30615577207606
ACSM4	0.0986990055682976	0	0.167925544126922	0.178999881378586	0	0	0	0	0.13720614569717	0.0745680921387244	0	0.0675891866912209	0.0851813256875515	0	0.202756027760442	0	0.0502987776882886	0.0609011157633545	0	0.1829665043151	0	0.0744118243433099	0	0	0.246636534947935	0	0.114953723259511	0	0.261078486664384	0.216468273655216	0.286919085806771	0.501161771736258	0.0807213544900194	0.188663757942341	0	0.48073085376447	0.23377175001775	0	0	0.335877843678193	0.219334944537237	0.166918728898895	0.0869209991343666	0	0.0920942393606807	0.0715189747746353	0.151727640617793	0.359208517970476	0.108608590161281
ACSM5	0.69563395111353	0.386224059964562	0.497222831539827	0.186005887642075	0.427980237214692	1.4375318529171	0.179011375623982	0.0744223469385247	0.356849794610253	0.376731908686925	0.384892266766162	0.310144887376252	0.204216268889271	0.217364424589517	0.130026813738957	0.722467334954502	0.235611497128992	0.249320099560066	0.695013975845193	0.389440216693888	0.346143527528055	0.220849771656298	0.524740319982837	0.122722849805418	0.302241925717138	0.417642696498129	0.302502006059857	0.774403366696296	1.05282014209502	1.27296211319714	1.69878486240275	0.860694972512006	0.238594249380141	0.384741506774867	0	0.61873931582968	0.562116812405771	0.280394681149799	0.596843730722279	0.452764345892401	0.547772365490818	0.545959851038451	0.43224952822871	0.685258330610748	0.365579036883785	0.530789091685451	0.90029072781927	0.545421239512426	0.620650935009134
ACSM6	0.209400483755184	0.463845195547243	0.2406800513185	0.39050288898511	0.0853520656823317	1.52414463208021	0.169081344884688	0.153301911788781	0.338145795026202	0.303397953212686	0.11947135212786	0.851342557382404	0.763598236273464	0.46740834872854	0.340630997357767	0.133035999309408	0.248352273908335	0.29664964359412	0.643132005383882	0.562940736874376	0.523580360625506	0.529805101567422	0.389199426614238	0.222974510384181	0.410383695996866	1.10512213061854	0.05185204570499	0.702147092751797	2.7973848763525	2.4405465375283	3.12132289308786	2.84368731044477	3.43306536821922	2.39321524239309	1.67488416783782	1.32892829888213	1.02491162985422	2.16448562937507	0.410156714229177	1.56865258364949	0.957399329863931	2.04924895469801	2.69599888216081	2.08118161144028	1.07393906562206	1.38654314018632	3.09344583125597	1.16827064347892	1.98798357951994
ACSS1	2.16061997916608	2.0221667309595	2.21635778972681	2.0266869278232	1.53092109367167	3.27150777484129	1.56940872174211	1.76634339691435	1.73628570862488	1.79256560484193	1.83406622829325	1.95768883453698	1.71727542196099	2.77250302368462	2.17839759634393	1.49833257322944	1.95675757275133	1.62142567495934	2.08591190497123	1.73895870627993	1.3629239441415	1.95377496331629	1.52370671477571	1.82807708998342	1.93214347445324	2.44933199412717	1.87623705853282	3.32635392780038	3.1316833961322	3.06997117592885	3.11977505566361	3.50457947143435	2.82473906174393	3.10853992556548	3.27738698971686	3.35111235025972	2.3676916028811	3.15366357485807	3.12976983726642	3.21036128516152	3.16278094654509	3.5043299703777	2.71704922170334	3.00810552284337	3.30539978799326	2.77649449059947	2.84063906048059	2.62599514458663	3.13375437693865
ACSS2	4.31221343860285	4.60611053837047	4.59510738707217	4.36591812113113	4.33864833400383	4.61533668675784	4.20358029275182	4.53276526806531	4.29287820915809	4.18788407755146	3.9965679777582	4.35856450941414	4.29504509903235	4.35443614691948	4.54323835434894	3.79877433609964	4.30295007830649	4.61141623499288	4.17727952862414	4.30474424229118	4.47867556652349	4.4941279818527	4.2394128553298	4.54530269187866	4.67033483547519	4.45037251080795	4.17380643639574	4.7913833126407	5.38729751866703	5.18495764172153	5.58007342390734	5.92981186250044	6.34257886400856	5.23127914944505	4.35181400443608	4.65725014896988	4.9898083669102	5.95872977475212	4.29855698695403	4.94429294535544	4.7977756352605	5.83098990141541	5.58011568420834	4.83936736870246	4.97537664517271	4.43171795613034	5.75551786481977	4.55284382173225	5.08869026672322
ACSS3	0.419211985102687	0.279907681495223	0.533163044283428	0.462614631844918	0.140012103641413	0.651148697378999	0.130286368407403	0.024380600555534	0.0660472170464914	0.218675400288943	0.365964497931462	0.523585345760876	0.218071463143164	0.436023329713664	0.375046201584444	0.355027069358572	0.112246161807413	0.265963731524458	0.614774816588873	0.374359497130826	0.115217014450989	0.213829401601347	0.248897488454861	0.114467415783091	0.292885969632532	0.890953737115814	0.43346335296203	1.0277248899251	1.54398833256225	1.64198836388523	2.20194592950774	1.85230913688567	1.58466750174509	1.47529839459248	0.799758666118458	1.10391557168138	0.824427992391717	1.71835240073646	1.028390883427	1.2078429634927	1.14498998839909	1.63511370317534	1.15354328781743	1.51864246293749	1.27189368632661	1.35299384291248	1.85530611197622	1.11644377440293	1.04951486004343
ACTA1	0.496321053122456	0.267152958875206	2.80723435379052	1.42115250720791	0.297327319317266	3.25626265979964	0.302715768818632	0.0978356489836467	0	1.71594514855902	0.216740596840298	2.40363644520823	1.77337275086596	1.03820380257375	1.58500506340128	0.125236757229253	1.04132369328471	0.0995494796887214	2.53720222866895	0.103904029701476	0.141020870873316	0.766893128011204	0.195797106666809	0.897623010827342	0.388355666177574	1.40754725082013	1.16142430871174	0.770841542619521	0.524301155374626	2.7100060847938	1.87713607960916	2.18244160867605	2.11674083490556	2.85794846622177	0.75381006485158	1.45796818235603	2.39906012690388	2.04534476628547	0.454644758317833	2.09001541239146	2.2656488855651	2.69757989228435	1.95642437883325	0.962029202360304	1.98140558205972	0.813811906859415	0.351193545151928	0.459162714282301	1.94486346920329
ACTA2	3.42280339679261	2.75999733078062	4.49234728521253	4.96852041081672	3.72731420134269	5.2540645401691	2.6092189742092	1.94677689293819	1.76904002514207	4.0207866153059	2.79590657382238	4.81694037360041	4.43657138466345	3.06389330726163	4.09035514723947	2.38867714290331	3.30577172004249	2.70634640467369	4.35237975968043	3.38074855390275	1.90070519144374	2.96063796690611	2.57661423441228	3.31417711366339	3.10495218234609	3.44624676481852	3.72829205063274	4.21889095404432	4.36024051946561	6.21615151992269	4.99500143820113	4.74308351842288	4.54351219733111	4.16809627540427	3.10167585178708	4.66116537629284	4.61607893241816	4.38228415131434	4.09306279207381	4.5926450519237	5.11351814027479	5.1249227213833	4.50519646577028	4.34595763030008	3.67139127469596	4.2202873340703	4.38165482454777	2.92388437393471	3.64601983831349
ACTA2-AS1	2.39791548227634	1.76073017859511	3.29832289654024	3.90502774406858	2.16786021376761	4.28067780774161	1.64996223179775	1.23339786152423	1.23802658679069	2.84639339191901	1.90341130111765	3.69006121753226	3.31404556476274	1.98070024486509	3.02216112110302	1.62625449125608	2.1982704019701	1.74362291375683	3.4177950459678	2.2381541056248	1.20300964051815	1.96494692695391	1.472519487821	2.28365243426342	2.42022893811098	2.65873628152305	2.73283113318307	3.25007559275859	3.27745079544692	5.01840100565323	4.04655158063687	3.62750091211218	3.46937729922302	2.9422855458026	1.83936351381547	3.53816161834427	3.4822550205957	3.38061613542673	2.98215810112717	3.43869520942966	3.83035272941688	3.86336466060348	3.31331261725975	3.23508742955814	2.91950680487957	3.0560162672047	2.98260080331619	1.91539380763441	2.66775768913592
ACTB	9.68785709192772	9.81714030825755	10.1415257373189	10.0365808571569	9.44549409787002	9.87994642144991	9.79292321494227	9.84973212508843	9.73283304992636	9.14125915513356	9.66366708554742	9.7581070428775	9.92697891888262	9.32167542514743	9.97209765030999	9.50022086688302	10.1269535450016	9.92345110846335	9.79134544080485	10.0822188396009	9.74985842389714	9.93105150537649	9.66256703561391	8.92448900265299	9.87478306407981	9.44951508763696	9.97814438264231	9.47537236917341	9.37101505676984	10.1288691542345	9.68778891595207	9.78357451506939	9.61709035454623	9.47916220884112	9.28452831686798	9.73816046975088	9.49087682350079	9.54038798570153	8.87443792777204	9.45328125627588	9.5183872074294	9.59948373339951	9.63750533166726	9.31321135804181	9.63135176793099	9.36134884929582	9.75124368924245	9.36715517885283	8.98097631723151
ACTBL2	0	0	0.0516906643653518	0.15977282880744	0	0	0.247783285751354	0	0	0	0	0.375906909140002	0.216313786212266	0.0721110663143772	0	0	0	0.506375011908473	0.0877388228072458	0	0	0	0.108058461429521	0.0593259050607598	0	0	0	0.462476152983983	0.0821880817501034	0.654503935725832	0.090884050668717	0	0	0.168458159133043	0	0.815245754009952	0	0	0	0	0.905662578109508	0.521017353514956	0.411785488600808	0	0.159468147179082	0	0	0	0
ACTC1	0.15689389911921	0	2.51545545326788	0.514660346093719	0.60686219045147	3.64370120760995	0.105955836723791	0	0	1.72032075192644	0.397786961540884	2.05822115013333	2.14435936187774	0.52380190298433	2.11061120089313	0	1.13071583687666	0	2.07489778206118	0.257022497935452	0	0.486228652486492	0	0.779931198864876	0	0.935868125197434	0.662784793395401	0.54703200246312	0.652780672239174	2.51799193291578	1.49807971810048	1.93507680901128	2.14519656663806	1.49231091474321	0.675670198056752	1.65017322238261	1.8980907811206	1.60497043350201	0	1.91250799460592	2.46699964898419	1.6428355148715	0.620471229062985	1.45047596139491	1.51287175883578	0.411248015729209	0.0840335943795924	0	0.326212815802292
ACTE1P	0.0357426560457598	0.120343118538847	0	0	0	0	0	0	0	0.104562577529765	0	0	0.060868046178026	0	0	0	0.0707684163332784	0	0.13779832017625	0	0.178535157335309	0.0531160149195843	0	0.0476073559464262	0	0.21798872301714	0.04177930221628	0	0	0	0	0	0	0	0.257781445921988	0.189151586119818	0	0	0	0	0	0	0.0621218064196179	0.112477356642839	0	0	0	0	0
ACTG1	10.201319900716	10.5130750087086	11.0937569031394	10.4421414047394	10.2626569659279	10.6873191227234	11.0187934998846	10.999526081991	10.4297253067113	9.80010915790221	10.1802606086783	10.7401824762588	10.9635123586881	10.059650607063	10.9419590223932	10.1690049214572	11.0012478090676	10.4960222465704	10.0432426716969	10.8434616736586	10.418752863032	9.63050770386546	10.4108073581343	9.72136122794605	10.428565096522	10.1513217433066	10.5015294739811	10.3527430611604	9.91523971892464	10.4812567686234	10.2212958089345	10.5959256051271	10.4111944764214	10.3017332042299	10.2185341266741	10.3785653755517	10.6298605297356	10.0855643982051	9.96325397600154	10.5295502774644	10.4506980516525	9.95475302738481	10.5396551367638	10.5183347979569	10.8363155696957	10.3336948761586	10.4314715756996	10.1418897985435	9.89307688157287
ACTG1P17	0.274048094140488	0.367593828695986	0.256415797411484	0.333635627982559	0.113194771743084	0	0.584543328880845	0.322201559136061	0.0826409796086787	0.087718240610525	0.157850429092278	0.226567734886492	0.100139093682098	0.140756699129548	0.236735957475434	0.331973467121075	0.274581315728797	0.594115638461536	0.322797205366905	0.457178181333749	0.101974787181916	0.209619684465393	0.271850380620987	0.0785529483814533	0	0.860905057542878	0.371893695983957	0.87938267730458	0.629484246621763	0.532462563587682	1.20172284160531	0.766569167969183	0.183981185547766	0.319218376035758	0	0.391278916745943	0.187244387287605	0.491202401172241	0.338253326633051	0.550600097404824	0.133592214904314	0.902826917391715	0.794015928525787	0.182999330866056	0.391320306530832	0.623442307187898	0.0915696082889413	0.263597226650627	0.352986019022598
ACTG1P20	3.81933782557524	3.59065139671143	4.27005575129968	3.39988765135436	3.86049907012498	4.73990480350117	3.99238452963468	3.68701873371722	3.85458175346824	3.47343005695522	3.80176875924987	4.23037671569245	3.07106323660895	3.79197771603945	3.4396195365339	3.51462366466391	3.29657349563053	4.19721740964279	3.99763163590843	3.63814078981807	3.60321024757448	3.48872024656785	3.48740319570371	3.36076130825028	3.30464180103793	4.59398724659862	3.15407429041857	4.25164251117771	5.22488901142465	4.50500625804878	4.37835317568665	4.54210798935091	3.50534453824748	4.33809063806982	3.3922272322938	4.23194083725291	2.84935825879808	4.07854913972488	2.70539831720445	2.9886527594486	4.20014351399181	4.05143593903207	3.85559660252034	3.4978491960755	3.33210978509709	3.90568563565287	2.65136876161942	3.76229879562399	3.8321291367313
ACTG1P25	0.462400665941879	0.836894454538062	0.434351561850312	0.687869131408278	0.372766621733656	0.720970222577402	0.460424548463624	0.346162084584387	0.27853027829572	0.481585640556741	0.606039377066125	0.690867226874844	0.47451802788422	0.720575103768763	0.343003820160267	0.433470290783375	0.33919211465927	0.590880860330747	0.461956291521432	0.566584372267429	0.612712383037283	0.421087057129426	0.458915598860902	0.436946341244107	0.483299948429154	1.39939143912649	0.572241732824434	0.382145964722501	0.991294516134966	0.428177845169536	0.304301886682329	0.915742266240185	0.63480776972253	0.977562063539732	0.198293104105352	0.434765725116849	0.170120088859437	0.24262999486418	0	0	0.690028134698791	0.726405447239532	0.613720111523451	0.384412164025705	0.434811059518985	0.46432187362909	0.235762791109105	0.681178308149796	0.322308004633026
ACTG1P4	1.26715880154051	0.962518123107313	1.34725229617933	0.256310149062076	0.686971720765258	1.59053313270564	0.208565600370891	0.45835330817667	0.526601659453459	0.434371063856986	0.72070495958626	1.1142159726796	0.741024776922028	1.05995942474493	1.28897436635527	0.884280233461537	0.476778311939794	1.16185237322216	1.3569519451517	1.06663379718663	0.629741630648774	0.71607317287755	0.827589891046829	0.393532865606791	0.49732347137422	1.75349653281128	0.126381127770239	1.74529854934383	1.46036259043314	1.05114151551341	2.28867063845845	1.56799031166944	1.40684650701196	0.693190476103644	2.62794766397343	1.53184186108757	0.60196867278536	1.94166234314757	0.866046675990473	1.00918602146911	1.58193118697697	2.48630211802396	1.54565980316077	0.813878770637729	1.60278813381195	1.53972124894387	0.984998462017975	1.95274910729053	1.44685237777461
ACTG2	1.27898541417294	0.442665351717465	3.7623213009062	2.79761328463047	1.55104116617526	4.71528149119281	0.714656250987153	0.150691769984432	0.295100534855043	3.16973456384125	1.05731535815233	3.98826151312017	3.46479232826401	1.91144497827538	3.15565870516078	0.320802997363318	1.91350083446154	0.69290663139125	3.85950029483994	1.41673887515296	0.164587609886298	1.99128266442784	1.018908024089	1.68522177417157	0.886152789360117	2.78354149038811	2.86399284830429	2.03344340929488	2.35781484863842	4.61877574782705	3.72807047345155	3.72103371760558	3.56187482219912	3.21151145122277	1.91905581799649	3.01989506740271	3.73026779015053	3.47177593750625	2.51063040676279	3.58884848561308	4.20963411233253	3.87111728027996	3.01141760752926	3.07054710144575	2.75295565120568	2.58205609352016	2.18012203549327	1.48585441815723	2.87821135893757
ACTL10	1.27916753752584	2.27026108936163	2.05873634211238	1.47238426387523	1.85402943427082	0.80070600548112	1.53264346449454	1.66560716577743	1.9037788645276	1.64987872580297	1.48156178859718	2.24772386523616	2.01641133489476	1.41110412961645	1.88873782233063	2.02687423499258	1.79496301355881	1.63530372957915	1.9771552481492	1.60259067541841	1.67591682734967	1.95492558208902	2.18144733197378	1.2558223335216	1.98560917702446	1.52333244763732	1.99582749850659	1.91715197694678	2.23731282749186	1.69639908538386	2.84422238320464	1.90842104412598	0.936393405353215	2.05548039142892	1.3320757943679	2.02113173177335	1.23922750876916	2.4051668711746	1.29657584569064	1.62349106749521	1.63495343260584	2.29136291632565	1.95691466235806	1.49420664846723	1.19419065720642	1.48551104797915	1.63203878192488	1.25172938010614	1.3379846018033
ACTL6A	4.78460412559362	4.78306362574971	5.15020102987065	4.9722155083237	4.62877280170839	5.14805364035401	5.04525462751242	4.89579220657107	4.78556008358726	4.62306928788088	4.8520896712629	5.29352924728324	5.08666417239577	4.78694111564656	5.24881575680839	4.73615188385321	5.17776087205176	5.00436309730995	4.93606146189495	4.96035827196259	4.9190902217906	4.95621777418127	4.75533029472736	4.81822436229667	5.09221102523317	4.96400651359112	5.01012373559813	4.93778927340791	4.78731757974292	4.9806454394928	4.85964833253934	4.77430463052201	4.98288781827362	4.59745705499981	4.64696640434285	4.85109777277015	5.0901281409431	4.93592923783897	4.74786494241965	4.96064043162189	4.84122227551026	4.06504665181746	4.96709392312164	4.56806766705323	4.99110055759918	4.49306458378608	4.62878254875403	4.59789645264354	4.41468363551203
ACTL6B	0.102748558341086	0	0.118748860193838	0	0.100307823642575	0	0	0	0	0	0	0	0	0	0.143880243224264	0	0	0.0634338209227828	0	0	0	0	0	0	0	0	0.1196429864147	0.10308085287992	0	0.224987729337651	0	0.0865914036655233	0	0	0	0	0	0.123605294017216	0	0	0.11847703433505	0.173603582205209	0	0.0835905585443417	0	0.14530668864272	0	0	0
ACTL7A	0.0824521760962649	0.140108753959398	0.564140566471191	0	0	1.59376107482134	0	0	0	0.121844212734457	0	0.21333529278358	0	0	0.222954372660005	0	0	0.0998075184623533	0.666757932593299	0	0.270135626300387	0.0620771135576103	0.196288215273398	0	0	0.594487357297646	0.0961193499501463	0.160954496031194	0.410948134081998	0.123860865179196	0	0.578094183439404	0.131724300494975	0.857851623009054	0.755384325483271	0	0.369864548804212	0.776316489076143	0	0.149097411378727	0.184458240639191	0.267562369287262	0.270633001060944	0	0.149918673727705	0.116938860059766	0.127129149404712	0.460217370140499	0
ACTL7B	0	0	0.101452927222151	0	0	0	0	0	0	0	0	0	0	0	0	0	0	0	0	0	0	0	0	0	0	0	0	0	0	0	0	0.144121563996479	0	0	0	0	0	0	0	0	0.195800300870524	0	0	0	0.433092682962982	0	0	0	0
ACTL8	0.0670286336895814	0.411271836893644	0.0776151379760241	0	0	0	0	0.155456106922672	0	0.0993019812955822	0	0.254940684883014	0.11329969251949	0	0	0	0.0671685751318667	0	0	0.0848044749919218	0	0.0503984837309311	0	0.0889632787182662	0	0	0	0	0	0	0	0	0	0	0	0	0	0	0	0	0	0	0	0	0.122399501723347	0.0952744326288971	0.103643927268802	0	0.144082737455997
ACTL9	0	0	0	0	0	0	0	0	0	0	0	0	0	0	0	0	0	0	0	0	0	0	0	0	0	0	0	0	0	0	0	0	0	0	0	0	0	0	0	0	0	0	0.150805671530399	0.139506245806565	0	0	0	0	0
ACTN1	4.34464739772739	4.51592915098403	4.17003298906505	4.79026830861069	3.08336374380381	3.89312972463509	4.62920959383306	4.4172920088054	4.51296043517145	4.08666183918233	4.43977861593981	5.04239311007201	4.98098377792224	3.85040342647968	4.786671319172	3.14542240795037	4.6505244396057	4.21367960624081	4.49197649523936	4.56834933782691	3.99382002413353	4.29362345416479	4.25964798394252	3.59818883471587	4.70512103640659	3.75149285034917	4.71654345078494	3.67523340064474	3.90015773125791	4.71896084770395	4.74309157616955	4.86880112495787	4.45620169713168	4.01388896255831	3.68107168887699	4.31813409185755	3.47960040691169	4.55769076427189	2.84319220887082	4.39754220445183	4.13182138684264	5.24589829916414	4.24113425714097	3.98652757058911	3.28481669644451	3.17517997820781	4.62934182405501	3.32046720101268	3.97824997575951
ACTN2	0.0811690436010428	0	0	0	0.0401572511432656	0.902187099311596	0	0.024755493323364	0.0856459854521277	0.0309414904691638	0	0.028005911823188	0.0354215758937934	0.0169433902856501	0	0	0	0	0.041109721341	0.102563644571113	0	0.0308756685546296	0	0.0276514507695068	0	0.0445493065143328	0	0.120488997231263	0.216787014497661	0.150904571526592	0.163365392326412	0.226194994465182	0.0335366012162318	0	0.1542524920854	0.075697851760484	0	0.23307367739857	0.204503136038206	0.0381316922306097	0	0.137838589434272	0.0361577485767298	0	0.112120651840088	0.0296579099825274	0.154848966598879	0.0967009746893628	0.0453782413970457
ACTN3	0	0	0.0418838378585893	0.044775990880552	0	0	0.138651189895335	0	0	0	0	0	0	0.142048107427341	0.0510356130226289	0.16034194898737	0.0361861280644374	0.0864233284337398	0.204017222060347	0.090221490760501	0.0626305445555671	0.0270787100551822	0	0	0	0.150393352478753	0	0.139759157176656	0.250177856033466	0.107369515805186	0.144063844985451	0.117637838964506	0.0582436700552226	0	0	0.0665143502652306	0.274867574442539	0.0860072364188001	0	0	0.160336562489961	0.233423018271467	0.122892329846485	0.218909318235587	0	0.101337061279044	0.0561618505846219	0.0572491024753709	0
ACTN4	6.76049476173045	6.57127593064546	7.15172217105925	6.76412458610659	6.81618776831108	7.21106033204066	6.49278897415716	6.64912183575251	6.71164762530402	6.56729491762685	6.39944501406673	6.83543542645804	6.15266701258622	6.54443499977643	6.91833310829395	6.34111508714316	6.4625637918862	6.85174499994666	6.93655249211722	7.02480697580571	6.86154085116877	6.49565025933406	6.59802957200823	6.4186329544626	6.7444512595009	6.92716973981897	6.76223412414721	7.24309798291301	7.00455653288779	7.24507857858566	7.11006831781128	7.51843277792605	6.72495427076481	7.02054078499944	6.99440282601928	7.06759107523194	6.73989736673708	7.45519737573339	6.82469081850096	7.18000575450285	7.26195364815679	7.69221843986611	7.27025447681331	7.19310372985266	7.0874768341628	7.29611724741831	6.75570940029449	7.14602498421162	7.15169916188059
ACTR10	5.00997070492799	5.13998535874847	5.02985988725699	4.96178935723227	4.82804938180169	5.71689567701032	5.15417319443538	5.02827834656716	5.22876696919563	4.75796423442377	4.84100795459839	5.06370404726791	5.14376434985148	5.21790547695464	5.28550716566912	4.35061440134776	4.78145311031265	4.84622095953132	4.8350818385525	4.74358579040557	4.67971505359821	4.96597186779196	4.8912612013801	4.89897147498415	4.89786423495378	4.8007303732287	5.00581720678833	5.296372391162	5.07924403864825	5.32730420641497	5.26896131022903	5.27015291108618	5.59578560882376	5.50539368052166	5.27342321495441	5.35951795045191	5.2218289021574	5.3554589808764	5.1124364138869	5.25463634650554	5.20549041692023	4.40836502790141	5.26729093180559	5.22726778971435	5.40993500206488	4.78913375313696	5.02640841141549	4.93612778460939	5.05409389741587
ACTR1A	5.59464560323163	5.50028065180166	5.6190436183406	5.59274348471873	5.70582632778029	5.62894780869664	5.1839931735467	5.31323848323223	5.71565518837663	5.48929912131292	5.28173208490504	5.57378250467373	5.42545687213481	5.37450117284584	5.66624558323874	5.23639439133402	5.5818258545551	5.62069973747106	5.69404995639784	5.54128640847278	5.39544096113759	5.65260750017924	5.44077498700043	5.41018792806009	5.43171624225915	5.3766857669244	5.55352702610979	5.51601329689534	5.22156718780463	5.41494819891691	5.50752145773732	5.64756427725665	5.40078307449473	5.35738570078068	5.3354572068634	5.62124627166669	5.27622843513467	5.45828799286989	5.3198916429218	5.51764380352546	5.39003685166259	5.52056824133864	5.44608877748947	5.40524937265691	5.37544955639991	5.45762744936729	5.25463219199234	5.50494295255551	5.37729362577625
ACTR1B	5.0308073374929	5.28944239246794	5.28976060511454	5.19043599173779	5.01351506614678	5.55102626758954	4.7965931959042	4.81805189366188	5.24913366485021	5.30384626003022	4.91341728564407	5.19395248226215	4.9998540471359	4.94086179257234	5.3343589172919	4.78222845513476	4.76789674090139	5.03976648621521	4.80199034644516	4.76857939550825	5.09363339766497	4.95568869649809	5.03060323499092	4.78006165927416	4.85812983214162	4.9687348252084	4.8886839191394	5.85782701885846	5.62466512986042	5.64130442322215	5.67925186154668	5.62416374058374	5.28249808611828	5.53494800565275	5.514433001934	5.69843553457888	5.54581154914889	5.71977471970211	5.68203958327711	5.47294527093331	5.43047354037662	5.39596310159118	5.66423146028059	5.52072063071725	5.52479581568244	5.36448312629104	5.04711961989168	5.45798181482069	5.4177950238283
ACTR2	7.3834769715138	7.56761485474247	7.59105574241595	7.60157880862847	7.25545602321926	7.40996187727527	7.61912137826952	7.68500974498551	7.31197859694555	7.26991169216962	7.35695713900094	7.5861646174102	7.33513505144781	7.45112253917442	7.71712948973199	7.1038261871557	7.85402713698098	7.57347853430345	7.61933529520964	7.47420439189904	7.62039130261885	7.31913227155395	7.60116646488276	7.53443874688482	7.48810011744911	7.53340677915676	7.68142011432355	7.09656008971838	7.2090990501122	7.2487305193408	7.20697265817666	7.52359080211719	7.7166615698821	7.17966918994946	7.21752378651978	7.53993969656881	7.10944293328548	7.5329434674531	7.19155688576919	7.46729222942902	7.37353758104427	7.12145972609022	7.3305591652464	7.18481790211816	7.31333136109699	7.13104259691546	7.08500324074559	7.13617798310568	7.11590600711116
ACTR3	6.05837605534015	6.31175795850393	6.0270424467635	6.20009078289884	5.84502640637508	6.26706764561554	6.52420241084275	6.48615876804895	6.26557142632051	6.09457375940266	6.02563002837985	6.0328845207356	6.37807432488263	6.07504045801955	6.46440640851297	5.63613549958502	6.60292437545703	6.2146282000929	5.96763066966035	6.03823040010119	6.31413582556547	6.25789701760091	6.2871215609863	6.32506810825876	6.35052550310668	5.90190337661468	6.32188141160071	6.30943983031807	6.12688613731503	6.31190319347209	6.00834286885004	6.3821086990123	6.55386031611127	5.91577443445813	6.40046790130512	6.57971325366078	6.22470967627133	6.50455698542806	6.05877357195554	6.14136992866717	6.28405697193156	5.27301161592668	6.16479056324002	6.00694666199141	6.20517191773791	5.67489141011933	6.11299824299559	5.89437244266468	5.77717861036064
ACTR3B	1.4955414070105	1.83786063370348	1.84344256411409	1.54558249322507	1.18774670103174	2.52251811591057	1.71748187876875	1.31042928975601	1.24753794368219	1.588173988627	1.29177440737609	2.16063540962576	1.62093396971405	1.65598208343691	1.75635686517636	1.53132444016959	1.69895635399376	1.61192483539766	1.96652250993461	1.83838501405602	1.57905184191925	1.70162323198825	1.351160391045	1.40869578617685	1.88093587790289	2.51929871937796	1.67023434522764	2.02408536707132	2.36737939184239	2.33294062203936	1.80864567729761	1.9374223490955	1.87729942458068	2.13399889163656	1.94052358713855	1.99316203845452	1.30492814202516	2.09804457620257	1.81265710046579	2.10017987863555	2.20542307132937	2.7973047536906	2.01388835498781	1.87132062205571	2.05104850262659	1.80191080456867	1.68330087097466	1.98287573140088	1.74284577395281
ACTR3BP2	0	0	0	0	0	0	0	0	0	0	0	0	0	0	0	0	0	0	0	0	0	0	0	0	0	0.187058726049377	0	0	0	0	0	0	0	0	0	0	0	0	0	0	0	0	0	0	0	0	0	0	0
ACTR3BP5	0.0831022551288573	0	0	0	0	0	0	0	0	0	0	0	0	0	0	0	0	0	0	0	0	0	0	0	0	0	0	0	0	0	0	0	0	0	0	0	0	0	0	0	0	0.269542482915564	0	0	0	0	0	0	0
ACTR3C	2.54752392575248	3.33093988960789	3.09450431890964	2.99817894201759	2.89951162887075	3.75075344827616	2.64797083730517	3.2118358355373	3.41152033661512	3.4815360799739	3.28961614608116	3.02101381528994	2.76700497915304	3.37530766587077	3.36129980051404	2.74598798740589	2.97137818770251	2.445538147936	2.92925976001332	2.70332838443275	3.23091416316152	2.89607039009237	3.00550182759682	3.02098405853415	3.08850525981591	4.48864671389713	2.95272437285293	3.18004786566291	3.88188140372897	3.28573999606402	3.41985691656898	3.09267966469204	3.6560906293901	3.14968917283196	3.67266623750963	3.15133392906309	2.69227691883115	2.98354702525839	2.39449298284576	3.32499974779341	3.41044074123075	3.88100232510695	2.79267601983027	2.84980991313792	2.99105535190755	2.19712444002733	2.58920771395115	3.17345358737553	2.84917425045666
ACTR5	3.3298799726756	3.35811716907243	3.5998618137919	3.02704818362717	3.09133208755192	3.95175293856957	3.47775651251067	3.12129373700288	3.53914821145529	3.16930263121761	3.00739354760448	4.08345739522186	3.31202241707988	3.05470183184733	3.66572301690887	3.40345686478027	3.24085508925749	3.26244506957288	3.63437835724782	3.4871175426033	3.31912851186932	3.46103926540364	3.11748612178012	3.15713394509381	3.47943491982911	3.56329522239339	3.1013337951906	3.74065672170039	3.99852289992363	3.68484419327441	3.6745926141853	3.66836764208235	3.37102544122309	3.53576719453924	3.41510645882064	3.62587509459012	3.27315539580248	3.64568554347148	3.26679533394102	3.40057485653026	3.23011325563392	3.34838945733468	3.25942137494377	3.28341735776999	3.8283859150369	3.24811319567712	3.22627137315815	3.51704512772576	3.36131352405797
ACTR6	4.04450650103523	4.09691335622512	3.95305244856114	4.00157244943917	3.79460039894452	4.16740673207485	4.01748262940877	4.08609370305707	4.07720879246697	4.00838690465501	3.88054426348127	4.18087234453133	4.14351236732637	4.05678409752672	4.09113326031809	3.75658137938644	3.98156676144124	3.9127338648424	3.98555774713727	3.69770248402796	3.90404866189086	4.06892240297823	4.21360928622132	4.21444244617396	4.23294581530917	3.85394983703534	3.90513633894068	4.03286093864165	4.15346246910812	4.17565683658989	3.9348672739023	4.15429310380798	4.64386675361058	4.30645636241323	4.28358944758409	4.25955334847189	4.11292791594775	4.23978401264843	4.16552164667744	3.96766121744502	4.12320951610918	3.60352118996277	3.94505629501653	3.98470276672583	4.48332976267386	3.95668181325813	4.11416305047373	3.87063142497399	3.95194486591946
ACTR8	4.44403160011235	4.98678500661574	4.5253756180907	4.67072951670649	4.53832843474119	4.88142221227962	4.57108885117252	4.55715664238627	4.54082825114455	4.80694790558204	4.50616704588702	4.85580537308773	4.43761910104102	4.4490463909345	4.78265844099771	4.21371609180166	4.96745201096729	4.49957987511254	4.85830139176918	4.8055812484806	4.25404497371754	4.66975620867489	4.81575748429341	4.52669778935294	4.72318501690837	4.96113356467688	4.68989949347422	4.96307562217406	5.12144806635747	5.00537366780158	5.04759395444161	5.10643703998782	4.7708773275349	4.95759302396525	4.91684172198499	5.16014381802772	4.26778875489675	5.15858481581072	4.53619433361016	5.21792118463572	5.06210467312359	4.87627374421459	4.55123724305642	4.9208869880662	4.90042335623459	4.79218718467587	4.75447207286612	5.13230852616543	4.62517966520262
ACTRT1	0	0	0	0	0	0	0	0	0	0	0	0	0	0	0	0	0	0	0	0	0	0	0	0	0	0	0	0	0	0	0	0	0	0	0	0	0	0	0.174362600427149	0	0	0	0	0	0	0	0	0	0
ACTRT3	1.07182514037341	1.96793025075757	0.842318399048363	1.28450521349016	1.15611260053198	1.70095860117014	2.04722910635858	1.55879065131408	1.71915146890908	1.81402860830675	1.11119815644353	1.74255640305226	1.95793364684989	1.08003576657377	1.91023368552409	0.790951516126317	1.85982374949728	1.48006062215866	1.63080776430416	1.85026919214185	1.45708155058643	2.21677518153601	2.13133277155527	1.98112604293041	1.9121339666742	1.01704020711901	1.19593675743623	0.610287939237143	1.36082258056446	1.62281160444587	1.66649500559818	1.15794476408824	1.0169591803066	1.23027531386281	0.690605866721971	0.910188813500801	1.09080386641515	0.71015038285756	1.21767179176477	0.979275052955779	0.685707949418628	0.788508140068591	0.870658101446408	0.886115984927344	1.35804374196656	0.870819610687735	1.10482951968543	1.00419233597089	0.659474675452801
ACVR1	3.61535639613959	3.5641096762863	3.70683137507324	3.46023935862571	3.78182262690069	3.53353735199841	3.54996261127073	3.6106763642909	3.42075314660019	3.61271079386228	3.65264773029085	3.38783443463583	3.19717690063361	3.65572924810273	3.48981056864181	3.12882720317238	3.47026733547653	3.84059323166031	3.91062700118737	3.8636080799231	3.84093618836411	3.23031281895254	3.35962125729094	3.48339300463213	3.51238671473332	3.76566147420178	3.40697447264859	3.48203603715804	4.00566228591583	3.86839598115344	4.41664561060052	3.95731309908696	3.60878776792093	3.64494575445459	3.52783272239023	3.9305841901346	2.97689874522297	3.84110390246834	3.0375829674782	3.87030646660718	3.90504695561131	4.2039220777287	3.77293060098845	3.70638101828147	3.55027402964518	3.93572560212031	3.62209257304159	3.60048449394635	3.33936196510976
ACVR1B	5.1089197900681	4.61409847661209	5.38484980752211	4.88033949058561	5.11365042377295	5.43133183497766	4.78754912299208	4.85682955200455	4.93820853056386	5.0484903907058	4.83064748129736	4.86687645830337	4.49106633509093	5.15015353792885	5.08592840210989	4.70664701949486	4.53965108090278	5.06547706213384	4.9629960855243	4.79167193270525	5.04628073228266	4.51497731793986	4.65735407466191	4.49429871785753	4.6762477882615	5.58896397388933	4.69233432991319	6.08998702451376	5.84858267309337	5.49750340058195	5.56478657992245	5.97444326306817	5.74966710099368	5.42688316169738	5.81205727189831	5.71989824689827	5.32903757215043	6.05067486012989	5.56470624190508	5.56573649254826	5.88639289764757	5.84928825756027	5.85961142917486	5.72597966068536	5.69054646426657	5.87401692891603	5.41303499632109	5.75618823211319	5.56936549762771
ACVR1C	0.171097920947264	0.138515186119458	0.22509801970722	0.0678950930057026	0.130240326767247	0.221802470911711	0.408899161036339	0.0653570466734341	0.0766850908259916	0.120449811635577	0.181209838935231	0.0738039612424101	0.201326773879251	0.241096439555218	0.114452115467368	0.256606025187283	0.120827263145893	0.160868654275596	0.345847076705771	0.244840936514398	0.0715790171562806	0.110558323175983	0.132255026974137	0.240449847879377	0.327720735087628	0.171159810715802	0.140266807851892	1.089033162566	0.815410735364719	1.21032785172828	0.507288017205226	0.29544689656101	0.24965647249917	0.131659650304668	0.053487778520363	0.425023220270152	0.153532942730841	0.129480901838688	0.339207697580959	0.193375279758694	0.292316943373841	0.13838296428604	0.162116573721029	0.10871984656803	0.171506773439335	0.558500593732005	0.463881716652608	0.10748338641407	0.0897314706764535
ACVR2A	4.09386397991987	4.88553716836594	4.75161719541251	4.67682421305572	4.01580073820414	4.71804147186137	3.85041818314914	4.51916115560944	4.72727062737621	4.73524737134126	4.89493502595208	4.5879743559596	4.36148895194545	4.24373156300877	4.81493686931125	3.6170654012556	4.38347332348369	4.22800602976442	4.71524612557771	4.00415957554464	4.18502648165773	4.2758642873308	4.37028851540056	4.3459573057449	4.61420340155911	5.20689829498241	4.28507797726834	5.47406522594156	5.79407575478177	5.31715140390731	5.35587314729021	5.39331878131478	5.54449055440099	5.28033525437238	5.64247812264462	5.56709559105644	5.07492569597933	5.55810385802109	5.22120601652912	5.46849062713568	5.53455346406574	5.00444034736221	5.46218801915148	5.36545249146222	5.57418374813414	5.35079219928718	5.2599966375468	5.12455965960332	5.28300752827251
ACVR2B	1.10452512086344	1.16931471179098	1.04566852978798	1.37702707980706	1.09280897316334	1.10414126730511	1.16642458604116	1.18210634422116	1.38133959169942	1.31083592164895	1.2839826117405	0.8555473796844	1.01893446937263	1.23794895395546	1.08308583414918	0.543528897043972	0.848158916841174	0.949842255376749	1.11112766884289	1.11018179498139	1.0735184273632	0.770144468558864	1.35034572698541	1.27439038140958	1.0208949422265	1.46834736184645	0.856823059923281	1.67129957285289	2.15447738747838	1.98924970026864	2.33592598322424	1.68194889399957	1.87516253045195	1.81227707373458	1.57605041964508	1.7660731305295	1.12067684708297	1.6746494658318	1.59540007693837	1.58749192890054	1.83865771659585	1.60911420701711	1.61666879780857	1.65023966701088	1.52694071806231	1.75731201403701	1.82576381597678	1.32606403145004	1.2885498809684
ACVR2B-AS1	0.314855947070488	0.568829330613546	0.64792006832192	0.282932981766645	0.422064354849825	1.31876148893347	0.353139443104376	0.321995042978771	0.57622071694354	0.605994265658108	0.566981400010784	0.305689130911545	0.238253079833554	0.596505519758242	0.672640179937534	0.404016138797307	0.232141973247322	0.277579429248031	0.638612303207511	0.529627425808544	0.242417000824469	0.176611568572717	0.119470771708242	0.128553723083856	0	1.09272767076752	0.4937611976953	0.764818568230616	1.20256050302297	0.757327847934179	1.33098708784399	1.19197281726888	0.887121555699889	0.754833602889412	0.747888570090116	0.540053984249979	0.603434463170944	0.670024643993793	1.01920878508211	0.718041901674904	0.977847224782853	1.06100202673015	0.574259415338898	0.536533252131343	0.77699422537832	0.887721682497184	1.10160582354286	0.638266622067459	1.05466405898774
ACVRL1	2.38047881065656	2.57667154554472	2.43751917450159	2.73340825542321	1.37088003643171	3.26964784053319	1.57042755762986	1.33481156203869	1.75115173283666	2.07201608585795	1.99272444083925	2.59194650255237	2.02401103890818	2.11088660077013	2.19888786626503	1.45891909531411	1.35551729913861	1.87557872836307	2.00061055840994	1.77839749690952	1.4827266825592	1.71054772270252	1.85925443439187	1.14126919622901	2.34932150436619	1.40464534372084	2.24724499068861	2.73120097475735	3.17357831657667	3.87116406609784	4.1780505586456	2.89888773466072	2.22582747874318	2.69505545002867	1.79974475835958	3.25640723629693	2.14577895601107	2.58798850539332	2.36951264000704	2.48897487629243	2.55531601695568	2.7432041737464	2.64157661984002	2.89299947911018	1.8741460993791	2.87154232091952	3.27698595535399	2.80431153241311	1.80672891849228
ACY1	2.49991821492746	2.2126108286741	2.19510582243635	2.27209527529211	2.0899162837865	1.28239450466245	2.46050009367694	2.10652825368206	2.49236170836646	2.04026588853666	2.1321604855555	2.39165528347121	2.56269900992762	1.55525818252857	2.44040780159385	1.66892730798958	2.08233907078565	2.12647104240487	2.2571140433994	2.52287281968404	2.13010991080719	2.80266395165984	2.10767632471291	2.10435800195789	2.11158108725623	1.91631495954588	2.43018489889198	1.49783264133391	1.76164961408014	1.75498936384447	2.13162596090415	2.48587285344482	1.97270897549962	1.69280834854876	0.956420460468917	1.55289676482262	1.62729328322051	2.5276050697844	1.21897600014226	1.61376935031789	1.51090110634414	2.39014473079887	2.0777968630638	1.46938644787644	1.77309452406439	1.31693714281644	2.64596956235235	1.34525674308228	1.64639675786718
ACY3	0.173675561976109	0	0	0.213016901102349	0	0	0.466621561281612	0	0	0.132034903570595	0.234828357473204	0	0.15041156314831	0.209986654868621	0	0	0.0896349629115737	0.108223480722724	0.328341968766139	0.315329371132215	0.153121061661612	0.363896179323228	0.397263224033594	0	0	0.18731463237611	0.104235412245812	0	0	0.256995133480678	0	0	0	0	0	0	0	0	0	0.438522061701957	0.199534814842015	0	0.292071579439517	0	0	0	0	0	0
ACYP1	2.33256003425603	2.59940795906353	2.1161032281366	2.84203868160131	2.80275930526434	2.85978556080819	2.28440929187471	2.59972205324238	2.61827396026674	2.28166686859968	2.57852627172169	2.99724974617805	2.97300446281129	2.25480144462373	2.90602099142168	2.36056832523827	2.54237847676445	2.67590670218024	2.4514626045413	3.03259606574778	2.19409935765595	3.04185758722592	2.90850657855221	2.86987978205695	2.93723896106183	2.74262514126415	2.16199332763904	3.33300141129986	3.71951639904409	3.29600991558568	3.3317831037099	3.19404347035268	2.67265235024891	3.10120729537641	2.42288619672267	3.36824821231833	2.78250289117395	3.11476400880473	2.77317476436787	2.92078234685047	3.20688743544167	1.95034796180816	2.78383053836309	2.71836909225804	3.10547927499935	2.07442554749204	2.8572985963305	2.73785523467183	2.87529929232352
ACYP2	1.75157905794253	1.94444980305128	2.16025648046731	2.01939025505561	2.27066529551167	3.07491797331547	2.16364207741303	1.93000239101753	2.14089345822889	1.99676699538898	2.23584711200528	2.09724559754748	2.06580433243	2.62383293795941	1.84203077419346	2.33404528631825	1.92494433168599	2.06496470093082	2.36863931255836	1.86943159502006	1.8958629731969	2.03684490022819	1.59155326410182	2.0910720238238	2.15125878874472	2.4236379470021	1.81745271950565	2.88384351278072	3.14077804335493	2.81935916850283	2.96481513809467	2.87502807071554	2.89936134389675	2.64693175078576	2.88886792936381	2.60824416484422	2.30739755468804	2.90845892283453	2.3159147039425	2.36546044640161	2.7251763995007	3.08186384246339	2.74454537186099	2.51377235355383	2.77016222251301	2.62013836660438	2.58690163293895	2.48519102794174	2.60216554525707
ADA	2.11784892470899	2.17592556530664	1.71628628618131	1.76866039955541	1.7019567354471	1.38238689979297	1.48629212789965	1.89767142327053	2.17607924466194	1.79872963272824	1.80817178179906	1.90657517114064	2.18261185867936	1.73100788766605	1.74447671214476	1.34737242374467	1.94374317392452	2.01495564926585	1.12763348155153	1.79251280614823	1.37009437451154	1.70653790406702	2.26024041560457	2.08978975997944	2.20691028690934	1.53341193203593	1.40359112854121	2.11114246485077	2.64335794541959	2.01627584631864	3.52883229627345	2.28448720657982	1.69277839513409	2.07144668854778	1.97152862530142	2.2207852788534	2.19144828344863	2.00956083151766	0.989711666881506	1.77703002010267	2.01456687118822	2.08570698501143	1.88099863101311	2.02781409813173	1.57350570130457	1.36095381959747	1.97590527632649	1.5580676572483	1.77109771604186
ADA2	1.87575674103499	2.07539444691008	1.69446436707703	1.86056724588184	1.77296896489431	1.66033771898656	1.17832870996053	1.79519756807834	1.74091764274576	1.70680790997206	2.12731193553909	1.47220667839702	1.44018053052497	1.46918368208928	1.22107263586132	1.48092751377428	1.44172353566577	1.96645655873584	1.4171708339315	1.3588749648106	1.38127551291092	1.50856327841925	1.88611392728655	0.907577060968001	1.64259660637133	1.43475900762757	1.62708954567578	1.64288269438936	1.7206214519015	2.0577816874815	2.21157088165269	1.58949107187247	1.1873786514994	1.20915517686801	1.87644441083155	1.40629566237688	1.05978491073642	1.77293210716144	1.04296794653583	1.76803868834054	1.08505614239521	1.28164347444354	1.8682613359799	1.74194162649786	1.06212075648937	1.77812860987186	1.81106273439101	1.51122676218183	1.57546981487531
ADAD1	0	0	0.053476769343586	0	0	0	0	0	0	0	0	0	0	0	0	0	0	0	0	0	0	0	0	0	0	0	0	0	0.0849973605689598	0	0	0	0	0	0	0	0	0	0	0	0	0	0	0	0	0	0	0	0
ADAD2	1.00186979602652	1.07703033345357	0.802213373698936	1.02482679845526	1.29660835356271	0.631355982688906	0.327346637200343	0.570286235116235	0.475869794467421	1.20815951494392	0.72111886258581	1.02884569016025	0.631986666489374	0.982112976080753	1.2410955483943	0.374968134590595	0.823411126189888	0.628135279852598	0.750049393358737	0.793474466696294	0.675795160890809	0.711810498313626	0.842297871723736	0.702808366323439	0.535393540075163	1.25525763900383	0.485212525650905	1.67044742951215	1.92179762943379	1.62334016844567	2.2764075397093	1.68554124004617	1.48698557284845	1.37816867941981	2.05694977554103	1.7750161091928	1.50443095486796	1.51663811473354	1.08585279009657	1.43187184580439	1.50093917088556	1.47182474373698	1.11099742271536	1.60127696386075	1.1319168067523	1.09289496339013	1.07212575888978	1.32138906407351	1.64153381919573
ADAL	1.60851423767258	2.14438930675571	1.47378718545556	2.37427208880882	1.84627044469074	2.22459443291136	1.61804211592424	2.01975271815998	1.85103215129586	1.68829201141835	2.22559884838341	2.27296328619608	2.39406135253219	1.70495311431737	2.54729267810134	1.61214360296327	1.83788575658013	2.15847330531985	1.84680828151217	2.05457096724435	1.52310219553124	2.08641876638309	1.92769501336533	1.77132993860585	1.93313456039698	2.18491030551583	1.88950663280215	2.02468158244006	2.27984498965774	2.54233741592776	2.46747243807623	1.78033864001489	2.54783492767655	1.74575806558852	2.13733500170324	2.40577024743265	1.94943319979043	2.11637759001574	1.45339730513473	1.9797728785912	2.0429740546129	1.66559490913129	2.07697042401817	2.0493483088108	2.52489139016628	1.60491182037951	2.04051827875508	1.65512988258055	1.82097424969912
ADAM10	4.34353441374221	4.47637474388795	4.22302040823342	4.54731556511195	3.88548684763617	4.10799466318918	4.64794518991817	4.80910303634885	4.49224420241461	4.43285603141414	4.29570520537022	4.35143594197327	4.43803463888409	4.17930012447508	4.60551373382822	3.60274945296825	4.47511589552203	4.33599638690936	4.29321017572122	4.46097055375302	4.5480974675992	4.25152651956751	4.69113869812655	4.52300845413006	4.40807255613915	4.35983426213664	4.45661077202881	4.49592318674443	4.70615500985353	4.48311342406729	4.46163104875955	4.50684198515037	4.55445939901759	4.39530072391949	4.20159553179105	4.56131989615305	3.99977111522758	4.68671705736753	4.32309790592608	4.52067166658427	4.61580972485593	4.09312142483589	4.55797617330063	4.25778069444259	4.46932871280342	4.41027173121293	4.21484887382266	4.2172842434982	4.19820868595856
ADAM11	1.41037348020759	1.41927410305734	1.63062021244525	1.74708285626972	1.27607510570241	1.35791396024661	0.692786539372417	0.921127796097064	1.37394950889698	1.55497720626419	1.04082589030944	1.73133552069607	1.02357268863108	1.21662700683197	1.7904220360245	0.618434102500857	1.09226214492506	1.10694202088202	1.13828906506863	0.838886878557317	1.14537650708856	1.44158644793434	1.41714304269487	1.53644776182212	1.28643618488442	1.97176014251237	1.14829892376804	1.34235295802098	1.41549729948471	0.807212766607993	1.52972962230915	1.1315572568872	0.723827726092585	1.05554504882099	0.943872097358346	0.859230742455851	0.625902012085204	1.13246077289583	0.583636641299695	0.714429357450866	1.2339226192311	1.3663329146457	0.533505746972091	1.1229506710759	0.912279290327133	0.725865052703244	0.776882235354573	0.836499569167598	0.914765674284956
ADAM12	0.89050516940477	1.3976765969715	1.02410011527274	1.38070975845686	0.684613950772688	2.14847981345748	0.72671931655286	1.08930901266143	1.27271498731549	0.858287809169076	1.04046416763231	0.794945755692127	0.983950802653225	1.17859216561241	0.961759572073965	0.526074106435686	0.784046870658517	0.831784769555567	1.03443742256847	0.921820039585902	0.85567769457367	0.893500736456757	0.751224806761289	0.883287665933908	0.599508258750393	1.24410787639184	0.832971568213529	1.21457538338043	1.32864183746012	1.10586131422287	1.5071740206402	1.04148368641497	1.05953049379833	0.853779700803578	1.29671845003836	0.704144156568373	0.436719463233634	0.962339140048055	0.224662395371645	0.786101692119448	0.915982926838012	1.36261297727197	0.767262910224273	0.58795024077786	0.747543658841363	0.810057206104301	0.951065869216654	0.700454193073829	0.595212690190164
ADAM15	5.79102760918336	5.82135296455259	6.37043722296614	5.98309574959021	5.88634725300703	6.09389542482687	5.67064208869594	5.7521003036895	5.79838044207082	5.80633660732999	5.59281929692511	6.14451759924889	5.44720868022543	6.11943833583024	6.05306333350681	6.00071217250151	5.65574664860887	6.12370034563412	6.12262195634713	5.70997953165563	6.0632533548145	5.84211675893718	5.62410383463002	5.84655066378016	5.86728163666475	5.86986476029873	5.94551859836092	6.30120132114767	5.89628994393658	6.18879215835215	6.09729893199763	6.5867484357476	5.82320600083793	5.98496046508995	6.02906325208184	6.23292223309319	6.22984530312633	6.65741347294228	6.12296745752573	6.38835002083796	6.13565079949932	6.89251691211152	6.4406246861538	6.20225691183227	6.13265196044314	6.15205593300778	6.11822658005053	6.41598529412825	6.18534553189933
ADAM17	4.1999685618662	4.4059044601321	4.50819125987535	4.41092634278989	4.16602739925284	4.35231012096665	4.37039468825637	4.6390703216321	4.18836142830898	3.98142608061226	4.19409166341549	4.45633905125218	4.43209767363402	4.08787936428323	4.60612250375373	3.85516517990253	4.37108808664116	4.32943401234798	4.35859835511959	4.22590822732572	4.49599490976435	4.1956555975686	4.40981127427871	4.06458286250899	4.37861907861553	4.50152750209642	4.70471497098575	4.10627660310149	4.30590974569159	4.04760698914918	4.26845755523883	4.25534536956915	4.161975416481	3.88339760683337	3.76123578255788	4.03028365810707	3.78026342607379	4.42129955022943	3.55307358080027	4.14241786946873	4.29106384790453	3.87288489702898	3.83567360259797	3.69412386520253	3.79922803982097	3.91693724132439	3.58467415174373	3.91648118227886	3.64382025462005
ADAM19	2.41908635819934	2.63480906596395	2.76439372427857	2.20924334267558	2.25552095953752	1.90086255000354	1.61417862706827	2.47545656866895	2.34769468764877	2.46011547766463	2.2743489882165	2.21874538599532	2.03888821967653	1.06812163373141	2.66005642489272	1.55375534225697	2.09940332422628	2.06165234277154	1.96745863959033	1.59183719579348	1.92965675123362	1.77975075550653	2.23117000321373	1.14922780185958	2.2739333634579	2.52652828750366	2.35991371552152	1.33938768792273	1.72077541264678	1.59928898057691	1.85501891596718	1.12619663270076	0.829528408835807	1.08608691394565	0.657240229175502	1.22344114987324	0.461579300389465	1.18210524493378	0.610860392751815	1.16556302852163	1.32457661639383	1.36596605247542	0.939958364078652	0.898924486640558	0.531133170269625	0.622215240949057	0.878077938826673	1.207253409846	0.831318737352847
ADAM20	1.28881929552953	1.39625586415044	1.9563530921748	1.63563728268179	1.2305610166253	2.47921873045003	1.58400935956407	1.5053941891345	1.98627411461771	1.78431331275243	1.49613270105551	1.41021648817558	1.12817840118614	1.8116927485695	1.74953754841052	1.73479783282305	1.6785176522139	1.44334985921297	2.13249959239478	1.79764401928348	2.27641380858797	1.40153701316584	1.26272289432118	1.5510647448803	1.86537068821466	3.56231077291866	1.07214499235734	3.18935728162854	4.01070529059069	2.84179084935531	3.37293886768129	3.16033325307365	2.50892017158787	2.54317045438143	3.4313866022977	2.72406765111971	1.57270906125735	2.76114419728849	1.33291580805305	2.25555968069542	3.23877023709564	3.87740580641443	2.12339003274285	2.39495351495854	1.92751883306241	2.86900764222903	2.18209920841376	3.0296091801443	1.99260873568199
ADAM20P1	0.0662388939381637	0.166336893056332	0.285015709681757	0.268462815733109	0.0646460547405448	0.682225829788211	0.356701262091476	0.449225477420814	0.412530641307892	0.276423094908814	0.474587967960515	0.0451998632142108	0.265180574901132	0.253150811917016	0.26333488120369	0.240732030830464	0.160546010757643	0.156318825106124	0.129430400006773	0.309474998456643	0.410328593239692	0.12142114895132	0.232216753865121	0.12995330824589	0.168268777271207	1.08420458941288	0.0391624926918653	0.510222355245324	0.974737083332416	0.748730459815647	0.663573767978557	0.959716268506609	0.341749272775275	0.800425142160425	1.13153476876421	0.689085606400784	0.159267985009297	0.483935126432107	0	0.283839063009576	0.575584524910636	1.04128091191998	0	0.155623472872409	0.177872775018752	0.622522915568261	0.490286055637148	0.536286272728744	0.390981660461885
ADAM21	0.0925591156562876	0.229395298852391	0.157708660306906	0.220106935259936	0	0.360896776277569	0	0.21228054928121	0.457816909441368	0.200274359844712	0	0.182248348889777	0.361290630892796	0.345397492405109	0.129791926008164	0	0.136981697561339	0.0570661363440637	0.0924584266815763	0.419450285370651	0.367346236963238	0.136275952467445	0	0.122500603654041	0	0.442593635700883	0.107839934980942	0.262367917340365	0.900174361674391	0.540490271758349	0.631401268269527	0.584700927197866	0.34398096920355	0.258341176015634	0.827952042641383	0.318116765368156	0.349757645370373	0.111426265979455	0.0972619591552639	0.166914156941023	0.386593500149103	0.545100997187146	0.0814932575788715	0.279981517600146	0.167827971985927	0.514022558098042	0.142448271184957	0.212555305748784	0
ADAM21P1	0	0	0	0	0	0	0	0.0640430817838505	0	0	0	0.141195491040021	0.0911106035165521	0.0440204819980468	0	0	0	0	0	0.0680646449967305	0	0	0	0	0	0	0	0.105876277303546	0.0987894189218467	0.0811187593238286	0.210669038140224	0	0	0	0	0.0984769983042713	0	0	0	0	0.121672660490523	0	0.0929675152292121	0	0	0	0	0	0
ADAM22	0.622136214767762	0.687777780382128	0.7811705106492	0.431562675867132	0.477851653878799	1.91657398637469	0.778445572428892	0.340926059501307	0.600842688213907	0.66141114739211	0.3084701719381	0.514520178461548	0.44163303380164	0.514471733643345	0.661880136528603	0.302627576566546	0.389318585758334	0.479200098519226	0.768672550171776	0.746084990292066	0.692984311759586	0.510492076291336	0.714830659774564	0.310765250608298	0.540298322617983	1.28303117974936	0.381989517588498	1.20056846401085	1.36227971156514	1.93617260214866	2.01897412591035	1.49532320889714	1.62834580078948	1.09403473358139	1.04632314897047	1.12278824405997	1.21508563954188	1.13893530295813	0.849630519439007	1.1704814481059	1.18073504173586	1.31865835414691	1.23990781260002	0.930727634925035	0.933671594331242	1.02286322958274	1.00956856319977	1.10308181711752	0.764298718228893
ADAM23	3.36768991022292	2.1009095509485	2.02205606446487	2.74499468352216	3.06160257029234	4.10091246845921	3.61411818934577	3.11662591659394	2.89213370303357	2.63096914841806	2.3104964720609	1.70307582842028	2.1829009805999	1.52775752841419	1.94505150897266	1.05392628730107	2.17481980704903	2.06748874055995	1.93953047067358	3.31200446642722	3.07567062226252	2.06819519066346	2.75484369464449	3.09720501217617	1.75357235323539	1.82547756208566	2.44905797590827	1.12283781070795	0.860580110054823	1.01391299336081	1.09155706593431	0.565974463892068	0.716670849526954	0.374326744298088	0.615660123738204	1.01176341778851	0.469146323176221	0.516063103226915	0.706739489902285	0.793031062553019	0.325625954904201	0.851113851014112	0.390931446379513	0.825449690005335	0.411818342561027	0.649116223066851	0.534978765255873	0.431664379864141	0.380102185177084
ADAM28	1.07116399935338	0.873648301652185	1.13959970739727	0.909115833197422	0.220625543078427	0.916970608795823	0.39877573563476	0.891874786866226	0.510316903664694	0.537282137613297	0.933797267618942	0.830065100251164	0.522595161244696	0.6064681095902	0.860459939138135	0.267475382713867	0.557359091989219	0.401554421759962	0.745758953239766	0.830899546602839	0.514350092948128	0.292938237326898	1.01873374157994	0.264713273934742	0.580731091769322	1.47234217187681	0.538025290737782	1.14319063530783	1.55265753093091	1.15010314910735	1.37782061088721	1.29345480889866	0.962328323595001	0.974968900633274	1.04566519969719	1.23209031133379	0.522491873537375	0.864855057676895	0.776710870781285	0.862994648214256	1.41068724560239	1.26427541676195	1.15160778638608	0.935566223564695	0.866756377382162	0.7561830736719	0.771907160737891	0.938776254645541	0.73561643813895
ADAM29	0	0.0363654855017386	0	0	0	0	0	0	0	0	0	0	0	0	0	0	0	0	0	0	0	0	0	0	0	0	0	0	0.039132142208734	0	0	0	0	0	0	0	0	0	0	0	0	0	0.0367810274217543	0	0	0	0	0	0.0461579347578082
ADAM30	0	0	0	0	0	0	0	0	0	0	0	0	0	0.0676475869926805	0	0	0	0	0	0	0	0	0	0	0	0	0	0	0	0	0	0	0	0	0	0	0	0	0	0	0	0.593841024226423	0.0725407174377896	0	0	0	0	0	0
ADAM32	0.345398484680928	0.312772671835517	0.290557193688962	0.453113620902892	0.117845302067321	0.60788033073001	0.48479425695692	0.10173641043644	0.119114578227576	0.1604897914576	0.339428882013573	0.278327909378543	0.327500234815791	0.312937312870845	0.152601530961204	0.165316292097605	0.0737750930173569	0.265331774118626	0.374451127406506	0.262983731505773	0.401385852234415	0.249950392024544	0.119676114351332	0.261108134481333	0.0648151318542211	0.338893471335984	0.268339812881123	0.356327976985555	0.542340342870593	0.627882023910575	0.641901904702633	0.677712854477748	0.497043629067533	0.445250808601783	0.0949859398513185	0.370049543188065	0.414014145173238	0.374154121296884	0.351097079525274	0.331637828735908	0.382411601970222	0.276936011599168	0.280104126584637	0.46547896335656	0.196879271027393	0.573876525897743	0.537042283298937	0.446092626041922	0.254240674168204
ADAM33	1.76768552779788	1.23596622785148	1.98912278942208	1.39314655090666	0.817564458992262	3.01661890462758	0.780663044984918	0.570927799851997	0.746560373470808	0.909476836793867	1.19393254869885	1.89083083708258	0.806430379259165	1.14733454557862	1.01797254234858	0.723072223682892	0.396532472761326	1.0049444278058	1.37382697653278	1.47493289015566	0.584924696507659	0.546671304281534	0.949509099768791	0.568036182861866	2.08592411864048	1.37655600818593	1.1812506602074	2.78913933817825	3.66440338906427	3.67281284915531	4.71622345521143	3.20365478889034	1.75275628898197	2.35685824466667	1.66396364582598	3.33551219027923	1.36087133931246	2.85396095799433	1.99075223800708	2.65233187924431	2.84891965545492	3.06057114186679	2.32416603931725	2.41261686343961	1.40665614018555	2.64235632211236	3.05689472510884	2.65665302269941	1.88321333907025
ADAM3A	0	0	0	0	0	0	0	0	0	0	0	0	0	0	0	0	0	0	0	0	0	0	0	0	0	0	0	0.0822649098459902	0	0	0	0	0	0	0	0	0	0	0	0	0	0	0	0	0	0	0	0	0
ADAM3B	0	0	0	0	0	0	0	0	0	0	0	0	0	0.118014145296346	0	0	0	0	0.273292708223611	0	0	0	0	0.355308240901208	0	0	0.166442412354787	0.504868878704406	0.664453506452739	0.966977295225788	0.721445021987778	0.432897258963626	0	0	0.492739960482244	0.47373771378331	0	0	0	0.659707321261767	0.312772650034248	0.785250226985805	0.242601401364354	0.419495670986701	0	0	0.218483604681154	0.585170205648417	0
ADAM5	0	0	0.0506576911403827	0	0	0	0	0	0	0	0	0	0	0	0	0	0	0	0	0	0	0	0	0	0	0	0	0	0.0805624575289773	0	0	0	0	0	0	0	0	0	0	0	0	0	0	0	0	0	0	0	0
ADAM7	0	0	0	0	0	0	0	0	0	0	0	0	0	0	0.0395474857553087	0	0	0	0	0	0	0	0	0	0	0	0	0	0	0	0.0573114985603032	0.0465400834215023	0	0	0	0	0	0	0	0	0	0.0946043555490204	0.0486725423591094	0	0	0	0	0.0443837344331128	0
ADAM8	2.38302151728748	2.17372853082197	2.61722360860537	2.33719276460238	2.11781752796274	1.68319028542169	1.89193660495331	1.89954323570104	1.98461366491192	1.96220756431105	2.22139664834285	2.38280186356257	2.16327390576382	1.62036941527267	2.17991915340372	1.79760049193082	1.54542921869626	2.21180218693668	1.69764284509973	1.72119211203207	1.9990777624398	1.50108481985516	2.03648603847107	1.36513147970973	1.89328384488472	2.09504716496123	2.15401642371213	2.21962821205936	1.99702969274692	1.93898404117227	2.0453354553635	1.88151830556798	1.37080058507029	1.65229029410214	1.58993538890049	1.95574351344301	1.3008108032548	1.30601859074936	1.0867752338713	1.54032574104169	1.64835734385182	2.06675109339161	1.55470658677455	1.52341074105719	1.34630015766019	1.07729127639718	1.47916065476935	1.57055895817597	1.83255910950999
ADAM9	3.91195900123316	4.05741945217567	3.96876493967348	4.13675319618182	4.18283759409409	3.55996437816698	4.27385300095208	4.17886688966128	3.69558014547768	3.82814966760458	3.86178273849675	3.8196160705108	4.00863135851843	3.94580499245424	4.21288504278248	3.84583790559194	4.05110895472806	4.19436383530092	4.16601501685554	3.9044176192355	4.01951412137473	4.05859398931963	4.09627826314942	3.8842773039682	3.99045225115899	4.07074114097695	4.2278354527465	3.86572394959601	3.94530789406601	4.03512047355622	4.39091059080655	3.73551284024011	3.89146478161612	3.65881924819515	3.48281057693674	3.91024557661035	3.36958637067611	3.83692623020334	3.7006443028304	3.78663304303897	3.7873795283479	3.01571736989584	3.57446138878865	3.54592183570461	3.51133647219225	3.42322799558076	3.60636407418193	3.68203441089639	3.29530672434747
ADAMDEC1	2.20069391529999	3.05269295771997	2.00360155439997	1.50295687561941	3.33945718222495	1.51173915040992	2.96350992961263	2.50840862424214	1.95940883495588	2.66346638804136	1.53040928348372	1.32807237213545	2.19662341191685	1.75654879246093	1.96822524335425	1.04025119254282	0.842401063255997	2.43948736463344	2.44765212255096	2.65809228197059	2.11678600436761	2.3003650485832	2.471403008785	1.07484615202687	0.649165449075379	1.00973755057739	1.80152244289712	0.100548674895387	0	0.0770038701525744	0	0	0	0	0	0.0935097680219564	0.0834830322167599	0.120589669609261	0	0	0	0	0.0882697612562316	0.301634546789515	0	0.141787148315183	0.0790694890396745	0.156911524708237	0.110281215338882
ADAMTS1	2.78575220896726	3.18913668332868	3.47304189092287	3.2430732627795	1.96523916490351	3.85751953016404	3.07173571858547	2.73226929792548	2.53738935078044	2.50077197816621	3.16952261206732	3.69204909039973	2.50135244948756	2.83938921470891	3.76811721498119	2.61004817413131	2.66516005425474	2.33236379008166	3.23942696763565	2.44183302751906	2.36207143954469	2.29155370196213	2.62006942926991	1.63408472184074	3.3815661777046	3.3339371271124	3.56273068741738	3.12681036570897	3.08972652717044	4.04619277185287	3.203083426198	2.94141111562154	3.41171200871658	3.43096636399112	2.59867441078139	2.80550156036218	3.348808261781	3.09386464808211	2.39834552830156	2.84833751918671	2.97270398188031	2.87255417676882	3.17393700305068	2.81867644773451	3.12690687263875	2.56383146025498	3.46506051101538	3.01721628233013	2.01782713214791
ADAMTS10	1.28069414597399	1.04696818999722	1.2483118200839	0.880648499356114	0.704634604633723	2.23034745367686	0.604095531926622	0.545653678395892	0.382099834677598	0.815605776656582	0.553141892261637	0.969345438368731	0.561039447995773	0.778535412848036	0.987491221387362	0.489539816555619	0.353074767898899	0.743249304899686	0.942052755596942	0.955557371581252	0.54344464648407	0.46383316036979	0.543090461661733	0.244924093249987	1.29693215186035	1.13713916263698	0.588953194877799	2.09413419875974	2.95894985566909	2.86374647151806	3.69750147428074	2.05963166045967	1.32143120616647	1.81447685311385	1.01366637272123	2.21233602176479	1.32310142632722	2.14649476935207	1.3339100110943	1.8206723204522	2.28846555739502	2.92670512060288	1.32764780813787	1.73781892889416	1.04189145911201	1.6305372033026	1.94142967137255	1.64887564699013	1.68104327615975
ADAMTS12	1.16459225848797	1.21041311841585	0.583743179486372	1.85270408238479	0.531350514121055	0.956009315371641	0.610609938863261	0.658856081258042	0.30050057764092	0.692061178652935	0.913107683622988	0.53136287018449	0.645846938500148	1.00994054873818	0.552834415045646	0.208226758347688	0.706044679757266	0.328542724781267	0.646561491668696	0.393781752206708	0.310038921629377	0.235671622073996	0.240004187905258	0.301017594776284	0.742538618636572	0.598868534155929	0.761411733848755	0.698600510479902	1.38014858228936	1.32362021077984	1.43418743172564	0.939692347310832	0.455242110375142	0.640107251584647	0.891027058801054	1.45978803615797	0.446688840487436	0.550600454463052	0.365463596694994	0.607795396658358	0.690631644621544	0.650189227595067	0.782975272409112	0.76004271421893	0.403791117178583	0.531687110191266	0.848623464279497	0.8378867710798	0.0570373474297057
ADAMTS13	0.500613387673228	0.950408688029552	0.731766209390341	0.56335819213286	0.622449180776397	0.610906429784111	0.660745664003927	0.616310986124701	0.497045223265643	0.655794190046164	0.510531169019731	0.662474218130254	0.45365790550341	0.6105596337635	0.668419221242173	0.221894721722841	0.38728192369072	0.418776902476097	0.419665939006266	0.43516252554201	0.51633112933117	0.298304344953493	0.651740848913203	0.364767194026698	0.720051783617935	0.899802191795926	0.260575856189452	0.665183540544629	1.26666919129543	0.953582837553356	1.12275823569766	1.4599222484945	0.458999057689669	0.838462777192145	0.781520205526621	0.89377625208811	0.384423298894294	0.605307626995789	0.404265470289881	0.701036017429966	0.745804429140947	1.11836749581999	0.69583739617702	0.651778893887052	0.704252547300016	0.570657024305693	0.418863640914262	0.690139344845602	0.747255250171717
ADAMTS14	0.61888330441579	0.550352880791919	0.923920537097476	0.786630107224934	0.988088625370719	0.182904828060482	0.756835771179507	0.316150185834731	0.208398700264785	0.48677823413008	0.23163214004732	0.890489016564013	0.148305718760669	0.611104677463554	1.03706152513757	0.870401811888949	0.17160793541653	1.20463640596224	0.557908338315793	0.865824017273217	0.659189297026483	0.27739266286188	0.159792373858918	0.507360405874317	0.734441787504384	0.942644872637576	0.413803504643106	1.31381306771137	1.95748792264546	1.5583459919173	1.78575366260182	1.38447181998927	0.77994831049184	1.40467892369143	0.895429313261917	1.19569671871212	0.916243573325516	2.01965639738242	0.762560084263933	2.08315716921377	1.80092176938615	1.83411671854349	1.01617325979946	1.57831063286025	0.583695687082255	1.22306065919276	0.480080111524659	0.704065808136309	2.0344951062267
ADAMTS15	1.56715823028327	1.62797317350922	2.38461394358786	2.11307128293091	1.03947066522822	2.46179172748466	2.75543183197934	0.9023253084838	1.31102356043125	1.17038167715009	1.04822579341988	2.14879494852252	1.65583659387569	2.27409090565951	1.89656383795662	0.491879577299802	0.709418323269341	1.30360176530218	1.9759159755146	2.33743288485182	1.3462187248939	1.28952241014199	0.969117957673413	0.885707921293521	1.56252480988255	2.07606668323155	1.48161037874978	1.40276093517686	2.747744044634	2.6173880137785	3.00239554501073	3.63822405144765	2.98364343517484	2.93528116314386	1.32598210633273	2.12663419521556	1.98906985297719	3.11153147576434	0.333799492505544	2.40388477967964	2.50081661682417	3.60165955783641	2.69538366815318	2.71070318721506	2.12676853033095	1.33979393818661	2.95509685864486	1.19145269828028	2.49644282267077
ADAMTS16	0	0	0.0969845726794851	0	0.0414940861050503	0	0	0	0	0	0	0.0289422776978916	0	0.0175121283112551	0.0600474292903541	0.0652251548786822	0.124243260230709	0.0260437944977059	0	0.0272134864968762	0	0.016041669132826	0	0	0	0	0.0496873842409036	0.124387488638089	0.446968556607707	0.125904100885145	0.246004611651442	0.0705770655058058	0.226738175391029	0.0827348318877114	0.0817866595031773	0.152352072597939	0	0.326262029837273	0.0447249150885724	0	0.0491915173287768	0.332396432108568	0.14397554411236	0.255069675591724	0.188073870091544	0.0606602597851011	0.0334072131309217	0.13166256990277	0.220533094839529
ADAMTS17	1.37807032328752	1.40562625911229	1.77292267890232	1.42061368629318	0.876577598129981	3.39302334363648	1.50101900720994	1.37176422492466	1.86248692727719	1.27806483045706	1.00790122088808	1.56964382167165	1.10380401779012	1.62402379539736	1.67034342258646	1.30480153739075	0.965834840315111	0.966959980074979	1.33589751990141	1.43469834893547	1.30087522207348	0.942609585944864	1.13187966494448	0.994616368499302	0.993322915549308	2.47345732951661	1.39416476221432	2.4002199990999	2.63061428205796	2.74489511080648	2.64657948674569	2.89318483370623	1.93367894827175	2.27992329590026	2.52830115233599	2.10045702463397	1.797207679382	2.09353968499485	1.85533519310107	1.78152888600603	2.13531654038486	2.49447240487227	2.22810491113664	1.69148511211256	2.4062109117552	2.26637548762138	1.91326762364826	2.30929733488837	1.47375410806019
ADAMTS18	0.0564079347102645	0.0650126103496894	0.0864978622391704	0.0469260137894181	0	0.846536638904411	0.0743673176983855	0	0	0.0284478740879079	0.0520407726046795	0.0510421032670561	0.296701119904065	0.134441968716496	0.105049483931885	0	0.0379290909410695	0.0905113767306035	0.277888899465256	0.0480150311426659	0.0331823319082956	0.0423742063368747	0.0920328429570549	0	0	0.0409744979533859	0.0442362843115946	0.214159836218624	0.290918627144407	0.139195833641056	0.890308130081674	0.0317844410456443	0.0905987050431041	0.210819931320366	0	0.290056411452916	0.150641479042248	0.174857397599862	0.0398107514029074	0	0.244797812226723	0.127099521782937	0.218094676739589	0.0606872375507837	0.0696914689776559	0.0803013343357255	0.142849096324077	0.0599857062614855	0
ADAMTS19	0.0687281797238429	0	0.154990848122592	0.0572160626443	0	0	0	0.0277975627194776	0	0	0	0.0923451381677649	0	0.12823349147299	0	0.0358266236401731	0	0.13623939931225	0.256947395933044	0.114795192802757	0.1182430688212	0.0346608246503077	0	0	0	0.234206809528087	0	0.0912240209284172	0.480158226274143	0.230848383515246	0.0478079077700563	0.0765812080230835	0.179103617050359	0.214682751122872	0.172290151769768	0.125428728284458	0	0.161248541960202	0	0.0843537024504787	0.104912848265207	0.358099352586955	0.0405813980051583	0.144233453630522	0.125443236992936	0.0976662782719702	0.106238255324049	0.0730677981942322	0.0509101982416617
ADAMTS19-AS1	0.11021074604705	0	0.0437013793388231	0	0	0	0	0	0	0	0	0	0	0.0308386162325157	0	0	0	0	0	0	0	0	0	0	0	0	0	0	0	0	0	0	0	0	0	0	0	0	0	0	0	0	0.0654571772571776	0.0604182239151094	0.135582683895904	0	0	0	0
ADAMTS2	2.47963582896282	2.50391443344643	2.4485622905873	2.60474846457051	1.2904230030831	2.64198390499618	1.57210317813516	1.14414201247902	1.38350295606434	1.50892213320328	1.51330234357803	1.69558358177141	1.54955433701824	2.57832230142015	1.48184387395462	1.59126338583235	1.07325511366929	1.85708743379021	2.40115852299165	1.45786436607545	1.07359496170777	0.941859095262121	2.13766286719172	0.984016356059084	1.70847566985471	1.47523587363947	2.48524602225784	2.94361783751212	3.25262379146838	2.9452835652176	4.62507464970274	3.02409564457075	2.10605086751813	2.3974956365585	2.3508855338079	3.39112970996594	1.84315016107646	3.100025302896	1.74914707145222	2.59977225112377	1.92117472557036	3.11013744538262	2.21318044344915	3.47692665220484	2.01429805736783	2.92598353695068	2.40985215112762	2.40691756266079	1.69342861013437
ADAMTS20	0	0	0	0	0	0	0	0	0	0	0	0	0	0	0	0	0	0	0	0	0	0	0	0	0	0	0	0.065955071051517	0	0	0	0	0	0	0	0.061286571716495	0	0	0	0	0.112478120181124	0.0571115265204915	0	0	0	0	0	0.0266090955644017	0
ADAMTS3	0.776840213392496	0.382750174616304	1.53878133903749	0.627422977096378	0.450197914490337	1.60408443793737	0.653364361584563	0.143778094246994	0.234318712537756	0.336313135613474	0.535678457371132	0.790008463975404	0.471976531267598	0.698959470297143	0.7137860132924	0.569217426206194	0.337292793280663	0.829723376153965	0.848062571064035	0.450444261031579	0.90792736344945	0.903105094997096	0.668344199902787	0.452335504768332	0.480718813441802	0.625307201292537	0.932749630398052	1.17359274556535	0.86246071136233	1.90569998077943	1.2939197423551	0.845646878099089	1.04112666995594	1.06109689028004	0.909572913028311	1.03453175369279	0.935097001573213	0.863136549874917	0.752741434323592	0.963370537305633	1.32719770230197	0.684407249287242	0.568484202251426	0.609671368145644	0.914919296447457	1.1042156812253	1.3716867767374	0.525818626544274	0.500389549991013
ADAMTS4	0.957237347695519	1.77075271641246	1.57611092786653	2.3753151361872	1.08765960023284	0	1.90099276888214	1.01056259210705	1.00291466799387	1.14237054599955	1.94858913090408	1.73180645983307	1.86301852021689	0.952347081759519	1.50173693458996	1.56908245056298	1.3774957534057	1.59686845162806	2.14508833976445	1.06400607746044	1.67033192708056	1.3948994363807	1.55280625522104	0.888230746085191	2.13585646835361	0.795314864665777	2.13038575548319	0.476656828597364	0.591674346527355	0.499516279163056	1.11092459548677	0.27888320136376	0.114673023324444	0.138057478211357	0.412288874150677	0.269383598522944	0.18965440102804	0.558625607555587	0.169923355405976	0.394022178050366	0.282593831393476	0.584591541498682	0.37583453783429	0.185358142193535	0.130617187930716	0.150032252035604	0.179966783886319	0.746231951705544	0.270317503432721
ADAMTS5	1.88874988939349	2.32701944195161	2.16210593085029	3.32229864419785	0.674153578626067	2.82507835157643	1.15906605017657	1.00704021075367	0.990617416512492	1.73457953246543	1.69314772259609	2.86353555674663	1.26540206697116	2.15734380275097	2.06243947710613	0.917295679643635	1.34423393263654	1.29551019568852	1.84857036950135	1.62865085485277	0.849410148556506	0.889548061286859	1.70924138210256	0.782968810171796	1.94017470123662	1.25219527751812	2.29666376601986	2.679509180996	3.73824105798137	3.526832853522	4.87453568327624	2.92742320701152	2.68486697233531	2.71453686000329	1.40379627663235	3.03955006048791	1.30595283460612	2.47223963301643	2.68384777387006	2.68989691515687	2.73196942206829	2.66710625909414	2.53718326321217	2.37299354812352	2.03325605046502	3.08138819954056	3.00840681225079	2.51934724817667	2.05432113811018
ADAMTS6	0.625414650319119	0.0989808955280767	0.526362332921963	0.312609850571309	0.400082866584667	0.337444948177144	0.217854070803429	0.134851157723446	0.0809426462826414	0.18658618358443	0.538757598289773	0.414578229706513	0.276286527730876	0.425192261413937	0.318793093624512	0.192146566997254	0.140917817904935	0.185440600897741	0.634381346066736	0.4069395548679	0.147359622721466	0.205490772399863	0.0714103367426698	0.149976816978925	0.461973870184484	0.573602016004548	0.253252125573128	0.364735888759496	0.865761639590351	0.68582924820483	1.27568910257616	0.310619658282035	0.450100411060697	0.489578643235774	0.399901154453871	0.274611116856508	0.287406769991164	0.456521196728144	0.450388903988352	0.339529133514821	0.815388521457799	0.098885127496884	0.735094370144817	0.357625316202406	0.156238892091458	0.584700603855996	0.519010598225869	0.443350298952061	0.239881441049691
ADAMTS7	0.766090997136546	0.612673311707503	0.693596554279025	0.767881826899961	0.895143576530094	0.661482138678803	0.959426631972758	0.585120564165111	0.752514234552712	0.701764916585438	0.672086592775521	0.467544644488676	0.644327222321841	0.677851658266196	0.715639108547411	0.469226175265806	0.384907634629119	0.553795668495695	1.1933651190056	0.897798111522296	0.598700453339432	0.438093478148368	0.447894019164664	0.462432623705926	0.375796556650588	0.477070796572625	0.468721101301845	0.561915708005179	0.373508107119112	0.696073395730936	1.43778100834525	0.700461911706504	0.102289731285831	0.236803943148117	0.287289773729848	0.527869675546961	0.104156133995056	0.496557344362517	0.13113816023325	0.347042261621745	0.58295282535379	0.736037197289154	0.236834723570824	0.663997326411754	0.324795451683284	0.633726960928248	0.418234403581798	0.572718771901466	0.169653429867219
ADAMTS7P1	0	0	0.029851523208039	0.0631529195941936	0.0497600455505913	0	0	0	0	0.0383696962797498	0	0	0.0439090655302663	0.102238259935522	0.0719182866309107	0	0.025776032933858	0.0312651872831918	0.0509362874496636	0.0326667421170173	0.0447299773650795	0	0	0	0	0	0	0	0	0.0770192515903067	0.152895814667172	0.0428527931362758	0.0819929716343451	0.0989393486499035	0	0	0	0	0	0	0	0.087222396439951	0	0	0	0.0726492479170438	0	0.0408648781513702	0
ADAMTS8	0.0888630686377867	0.0520286057726384	0.0350789135728702	0.074064060129943	0.0584037882353232	0	0	0	0	0	0	0.29809880700557	0.101330072598825	0.0729601105203473	0.379472992289625	0.0464771879686498	0.0302972183733151	0.0367369925587775	0	0.0383805915570783	0.0525157544789678	0.109901627337188	0.210927249466785	0.117656889450616	0.15253461183573	0.186126363592211	0.0353508020907403	0.673510984252427	0.775651275982659	0.879102844930675	0.386372448807146	0.648819172479807	0.567461286963568	0.586317015942775	0.498674882581581	0.51970781821099	0.0497331127429301	0.387316818665457	0.181089334549754	0.210146913873118	0.069163700065567	0.287010481158069	0.199859588945147	0.692500730044488	0.211280591451233	0.314060411114692	0.448739471081311	0.183062708927894	0.458543494274438
ADAMTS9	0.68493023061066	1.16267841873278	1.13284390674211	1.36901341003181	0.783105163338279	1.95910220101876	0.808717800176281	0.528062736859022	0.525733883313748	0.553368107738468	0.689456129994086	1.61781968878473	0.862476934414525	0.984642947066337	1.18367886237929	0.45221458568507	0.833274632583317	0.790777982704845	1.0122380251512	0.664842065310791	0.380567503479876	0.546328339425109	0.723437462789882	0.610832653675311	1.64097968215016	1.12077871353604	0.965096680684501	1.5252736179529	1.75579183376392	2.26818738752335	2.15482647107247	1.78642612317947	1.95713270716948	1.80528062072178	1.26836936113818	1.85965241621343	1.17933403969334	1.44963392813247	1.08646707746809	1.54357962327765	1.93284198133556	1.64781995466681	1.27851939465493	1.08951589669643	1.50311901421362	1.37366043953802	1.35394469821259	1.01643467278782	0.860788857301374
ADAMTS9-AS1	0.0356872017711707	0.148701022833644	0.101341007510344	0.0871895882244655	0.0348201729303637	0.809017946103051	0.0355112407780043	0.0425860667696931	0.0252346312937878	0.104404137286112	0	0.161895399811709	0.0902277790416246	0.0578282567424144	0.146322454545373	0	0.121472603594047	0.0433466211391999	0.201760622153302	0.0673999367461803	0.0312839716458381	0.0267607296041322	0.0440873786018725	0.0475337949207073	0.0921317892893403	0.0762647993482444	0.0822568997329163	0.264273566556129	0.482959443550416	0.446410891860197	0.362177071526917	0.37164274622492	0.384402137225518	0.530808123447921	0.257410599889864	0.274779904862974	0.221464328016749	0.203829095099997	0	0.158211301087296	0.431316899104885	0.230866420911314	0.206341079840321	0.241413471450156	0.12863645578264	0.238495783999549	0.210267099065014	0.214125475653587	0.039356692012775
ADAMTS9-AS2	0.0303639023106072	0.0776845764648119	0.183914271539061	0.162265109942349	0.115015570377337	0.629866972033799	0.199304459633194	0.10611703026005	0	0.11059245948297	0.041789203530341	0.119617687596439	0.101757213147457	0.085128678651282	0.0846575747336013	0.0466768485026166	0.0748997754559279	0.0549951098022296	0.0600357835754254	0.0945000245894239	0.0784054951853127	0.131458132583382	0.0741031055995836	0	0	0.24416623594396	0.13705374604282	0.732547141606437	1.41602842257853	0.991884246605124	1.02537508431887	0.715154550133859	0.602732546623039	0.39478712979455	0.622118141375814	0.792879999179506	0.255495913156623	0.717544860181581	0.511324028234706	0.633400466005689	0.878518862830752	1.07406117921733	0.641205851701714	0.549993424514157	0.636370497249904	0.714743715475294	0.485172055927496	0.267623460860895	0.435415846582016
ADAMTSL1	0.516471805668864	0.197891111943493	0.471535593027385	0.304789715234822	0.156408878081007	0.533684962409336	0.108187829453714	0.179671504237866	0.126841199235544	0.303959489926096	0.424869451658025	0.455339928688403	0.1386037558605	0.25945879009134	0.611790329950037	0.0847422706285504	0.185555628643738	0.162396199142309	0.273181607364701	0.339933634478206	0.0800920302040801	0.0952586414167804	0.601382887205282	0.177400158585332	0.724702848613607	0.260519782631138	0.306643100355845	0.918360096214655	1.37615819687432	1.4799238662152	1.36783174913933	1.13906886089467	0.719551912516057	0.761192573291029	0.297367342456222	0.67349792384009	0.560981782821157	0.620532508196206	1.16952330262195	0.786077106161898	1.30277586232508	0.840649393768271	1.20425151269683	0.697697420980543	0.38247369017691	1.32076741617871	1.73507921196947	0.984882771866712	0.518141553591093
ADAMTSL2	0.35755636360169	0.664699599768398	0.47742728661468	0.382020206612317	0.0518292290331593	0.215193594065633	0.334789417816749	0.534634681821896	0.0742878897763739	0.259008443063123	0.142261288565899	0.297040324975606	0.215440201237359	0.316086467587738	0.278709179938468	0.120303948633592	0.0791165591834178	0.213935272677529	0.292487767527537	0.389917792744089	0.409507488261571	0.153329609826947	0.128196274808463	0.137911456540597	0.48022338851103	0.361193415387731	0.337491422421668	0.202266899131094	0.356328832465526	0.362654375160024	0.829345447902139	0.129976063528805	0.0433129674639118	0.199099944134235	0	0.315382618629976	0.0869301816703119	0.295395327476878	0.161452522432169	0	0.0614034706565458	0.333246777378141	0.178310586283486	0.313169600954632	0.188578984089453	0.182159916379883	0.197656410322053	0.163223809854909	0.0585372160229489
ADAMTSL3	0.471632743820737	0.321339784097673	1.36048078069862	0.251123540358871	1.13284579208345	1.85718841519584	0.975515220399635	0.3064341982073	0.516841835254811	0.570510156277792	0.291201822487787	1.10927234901359	0.371304034336257	1.0458805199916	1.39095199730777	1.17958898098774	0.453628953495065	0.535077479220002	1.31677146397935	0.63181673308167	0.618447238220609	0.576017032323236	0.596954107075492	0.972451270760339	0.463455577817844	1.19309183505063	0.687899479234208	2.58894601070965	2.7464232637087	3.29672883204721	2.81854994981933	2.67366123838936	2.69302687372739	2.82131040337866	2.41909279181466	2.3929033626328	2.08128408264008	2.92258311318129	2.35270415192272	3.01636541399696	2.99365207077513	2.84171255584199	2.3641407577642	2.78674359645184	2.30291411101935	2.85241339995875	1.49408389146725	2.1387648802716	2.41397447605325
ADAMTSL4	2.05766741735853	1.92209824207391	2.8150323039182	1.64139202445409	1.77416557494808	1.83725893663041	1.8926715875896	1.87119827280314	1.36477062081258	1.44146757844112	1.94992892972348	2.25900121233529	1.7101667098184	1.53783655496253	2.56560198942956	1.72139527606122	1.3547997370267	1.83070742349937	2.06585209481643	2.19943447031344	1.75989147474396	1.27911489976753	1.61396363904908	1.38111528663854	2.22086003793732	3.09850689148819	1.72235089832518	2.90385789711456	3.54156145827975	3.1964421649257	4.30413249291175	2.89605709107234	1.72456386822287	2.55313911404722	2.4920103641164	2.77887577496616	2.0011655734218	2.59832241805855	1.93081465501297	2.41711118666019	2.81532196433373	3.55702911058468	2.56136751931543	2.38095251232917	2.51641027650849	2.87988404476005	2.82928542946519	2.79591878126448	1.98215890729797
ADAMTSL4-AS1	1.43042047074469	1.97804680469123	2.30467263887818	1.90121923394189	1.52457627210388	2.86575248987761	2.3513468054559	1.64959120182894	1.73300102514634	1.64529609332286	2.14361892344289	2.12165145414262	1.53060791361233	1.79452859395678	2.1537899003378	1.76907868152853	1.85486766172256	2.17485214386289	2.32981934048679	2.26045733904493	2.20453800742007	1.9162123291343	1.94050764578291	1.59560841252632	2.0484514666671	3.00916504122725	1.90191730123452	2.38663099603064	2.78757672114898	2.90585755740098	2.96976752755726	1.88269826679855	1.47890702470679	2.08897023606063	1.94812858097787	2.2488356794739	1.19534889747176	2.41435418258892	1.23284468188474	0.818296888856027	2.13747734280966	2.8776491043487	2.43835586983976	1.51160426497024	1.56658513299505	1.77970429726744	1.05408306525668	2.07716811381951	1.89996491539353
ADAMTSL4-AS2	2.34710876244771	2.21992491663493	3.32807430131376	1.98267763824973	2.11914544075562	1.70605698774753	2.51694784920693	2.47885727196963	1.31414365037816	1.25283808467696	1.96917989115334	2.62785238102597	1.98006601630064	1.65692277378026	2.64289703839961	2.34411622727076	1.63898312262588	1.83578228453399	2.92337754932696	2.74589774006592	2.36604878650175	1.7926499913633	2.09349119763214	1.63992129970332	1.91754016305822	3.53304040804292	1.9185516810668	2.87795480024657	3.83797551458427	3.23908001197779	4.33080863437807	3.42286534952082	1.5504846963314	2.04345217510876	2.20155584776132	2.88418889789408	1.56834413855577	2.36596418423358	2.51582140017052	1.67671569485993	3.05991351031418	3.4661481565651	2.71183659469212	2.33614601913287	2.43815150332942	3.06744319058196	2.96639079525828	2.54700475314865	2.07162075974462
ADAMTSL5	0.368065665603835	0.274978040268062	0.325762824876312	0.276019902857766	0.249728477325802	0.872699652239038	0.311474608646627	0.367032316040078	0.268738934667816	0.284182950032947	0.487043262325079	0.409369389143982	0.501878023761306	0.307181182871387	0.311330034908667	0.335817479107616	0.313480207576513	0.468253543156679	0.195533339089436	0.608001264849843	0.225993206130819	0.642687807557318	0.678192498553704	0.294828065449656	0.327769311540646	0.750533010706636	0.391823985730694	0.662834581325764	1.2912948185824	1.37143597041608	1.32490438978851	0.721973150893548	0.351130525847423	0.416290549580026	0.46233515939082	0.857217901776101	0.679561700265036	0.769235972313823	0.594375045621568	0.343676790720271	0.881593985014582	1.00495022415457	0.510771051826178	0.476557932175952	0.23923225231932	0.572135371834069	0.875373920430147	0.624354301371784	0.3419038054306
ADAP1	0.620063894815258	0.880461716516056	1.24421094186641	0.961896789588459	0.960594035475805	1.75597002573868	0.665361780238928	0.367441898552672	0.500707726239684	0.743944392528588	0.564293485396839	1.00649583803899	0.532404206551492	0.49581978713614	0.877086319932643	0.871934810603623	0.653340813930092	0.744179531924294	0.844674638382968	0.459288260427589	0.683845673611164	0.614351089888002	0.95922073161116	0.245284926279779	1.24377912184995	0.808058580067845	0.889181026783208	1.41595546456196	1.67799945486021	1.56247808271123	1.42571604656332	1.82968007397347	0.926701209202687	1.22207740357649	0.909254538556948	1.92800725066701	1.53271589892232	1.55142332974101	1.23209610203649	1.2885481304319	1.31389710694482	1.51615198529185	1.36729600880718	1.45186914995546	0.718063599475719	1.2584547176852	1.40860315440535	1.0168890330442	1.023476756727
ADAP2	6.0063133081145	5.8941829217992	5.73365754170953	5.53249435485487	5.31056721503841	4.174171191385	5.89475086127589	5.59235716909856	5.62758148460799	4.91418230969316	5.11562015500843	5.31736236303342	5.5826652330456	5.27748479360413	5.72053264188601	4.63163858980834	5.23288805000698	5.64345444033514	5.38006314460571	5.78462414442015	5.82254217692261	5.68563991062563	5.24243139021817	5.58618222773791	5.83371313101481	5.56154371837407	5.67604526622615	4.08366492571031	3.72094040381704	4.15573347689317	3.74440017342727	4.2911403186766	3.84217816153406	4.27874059769738	4.36503774624054	4.317419324948	4.38326902154618	4.01700613045064	3.82712002885448	4.01742358166511	3.94210275125158	4.0350753046559	3.7778023247476	3.59384197106924	4.10772157555684	3.54952284864847	3.75768188411675	3.88940538605429	3.91146434783611
ADAR	6.00420920232069	5.73745926180203	6.35243661522353	5.82661116055706	5.95032256801887	5.56714633787701	5.80843905509684	5.97349506221594	6.14565363673707	5.94742403344303	6.12693357819435	6.06499027141261	5.71741922197702	5.77981179008652	6.15393849570267	5.28807821377249	6.01010376133913	6.24437069713098	6.33401134003841	5.8437395979828	6.07779185070341	5.72162787828976	6.176228213888	5.92473470419234	6.00259727724575	5.99042199470834	5.80001595118236	5.76655349880822	5.73853383737783	5.59997372297158	5.68460197695724	5.9639761413451	5.63441874545268	5.65991761830038	5.64007102017553	5.71212995883161	5.35919440217283	5.88230713127706	5.26030767567587	5.69663378309508	5.72895314214215	5.68164920318476	5.85039015342758	5.52532050826178	5.52311603758834	5.73911166555108	5.31307834978539	5.77046781642693	5.38508090322409
ADARB1	2.9354167198388	3.00928394146167	3.25857981213865	2.73909723917069	2.78102017386037	3.31962756990261	2.57695157685358	2.59001624869731	2.53498300448179	2.47594095017225	2.523802737384	2.82792922399144	2.56495091888336	2.43576941529502	2.99192596020332	2.36608400510835	2.56008241278488	2.69453120457399	2.99206382984455	2.79572188452248	2.8697180908591	2.50358117866307	2.27130732550199	2.75826280024084	2.89409336922628	3.85286696925567	2.48277317342809	3.29917687882834	3.70543963860243	3.11239773163406	3.58398447055398	3.61094310598678	2.66944810567872	3.30268245549191	3.05008537685336	3.05778012690325	2.58514704958929	3.5771119056061	2.28575062738939	3.39213327859845	3.68466786640843	3.94689484501315	3.27945949759026	3.07361677245579	2.88467844013861	3.3968869275762	2.73519655226241	3.08009436059763	2.902194646246
ADARB2	0.0586555358073648	0.264796972281305	0.230959696871711	0.181652573323738	0.0231698257825524	0	0.179027307290041	0.13654668162474	0.113510013779811	0.103808315922908	0.064701719489149	0.0941809177247866	0.345831327897481	0.0385820670531665	0.175932141523002	0.0365531029871746	0.137241376285474	0.289663076439584	0.158407807242534	0.251173395220875	0.335138685272389	0.176680783243587	0.194028693546409	0.0779233624084665	0.232428496730426	0.100240016174749	0.159179300189992	0.0930382240459646	0.0867850395994158	0.203877649666295	0.249891289514452	0.0589769221125028	0.0384065740575943	0.0915271369515515	0	0.107349904575762	0	0	0.0249862248238338	0	0.132541331874488	0	0	0.0936467809279705	0	0.0339712483820408	0.0186311276791138	0.0377463217440945	0.12649678233333
ADARB2-AS1	0	0	0	0	0	0	0	0	0	0	0	0	0	0	0	0	0	0	0	0.136504230618016	0	0	0	0	0	0	0	0	0.196093296610411	0	0	0.177145966607229	0	0	0.685229715656671	0.195493313529336	0.175175032580615	0.24965997364162	0	0	0	0.344903526647526	0	0.171187661103806	0	0	0	0	0
ADAT1	3.70508536679132	3.80907038035465	4.03198743432515	4.01103838840997	3.49294622708004	4.137761712646	3.91480651128879	3.80508196144299	3.89558794612115	3.81985760281234	3.86925907770061	4.10279896318444	4.0131028064285	3.71133337786357	4.32168319383763	3.38257252927917	3.75474297250239	3.72392065087768	4.02412691836781	3.93170740836509	3.55401323960907	3.6887777066661	3.83521290889454	3.55728108199212	3.90692689525813	3.99995646186126	3.71546237345205	4.02671087595023	4.0395245555623	4.05682328841177	4.33599480989962	4.30786992996014	3.88658894298448	3.83083626261929	3.88732801605155	4.38084805017265	3.96959813683605	4.09267436520009	3.50194927072979	4.21057176031151	3.69683427217855	3.99095379642058	3.93535270599307	3.69758881615441	3.86551357016697	3.55087393667387	3.6239059549245	3.58000203743334	3.98259495743379
ADAT2	2.71288826968956	2.51392905512526	3.09561988332199	2.73395422019535	2.34725365661324	2.75476839444153	2.66325545271405	2.50926179468755	2.32207347686199	2.44265305098799	2.50604260542651	3.02934684459672	2.60068637382327	2.51493967971628	2.79086315495927	1.79400807798643	2.10331685266275	2.47783679346604	2.70614293935037	2.57627671886458	2.28118969655874	2.18374532117452	2.07059423832058	2.11255530029497	2.35237954735389	3.46415973813087	2.44330183117326	3.42709112631844	3.71730841233036	3.27121922032791	3.39459282461035	3.12760949647595	2.2697934655213	3.04203876018854	2.6925163390872	3.03798651955883	1.96568897372474	2.88341350931536	1.95338973690074	2.39589299860198	3.09496664861221	3.2774454171515	2.45638838469732	2.07382675231115	2.66766891260836	2.66333289234561	1.90616443754665	2.70640022949532	2.79081434232783
ADAT3	2.81047961984325	2.82929730495226	3.17038840364266	2.78791198597137	3.21108919118518	2.60704831893176	2.47705977764207	2.44617707703004	3.26950499472582	3.23567644499917	2.51161608769686	3.11548101131818	2.65599179314445	2.74826407176905	3.07405277471939	2.74196596498687	2.39050708296788	3.09873626455482	2.99224642113677	3.00052037290377	2.89580874516151	2.73343004382067	2.88247072071605	2.68965631599341	3.25463260020647	3.12429501755365	2.71425430378618	3.21083744761951	2.97707825849541	2.8744711280959	3.22684944219784	2.84161064599136	2.14051682932902	2.80987751536027	3.24605545228682	2.99977500395637	2.3213527768827	3.33795569490296	3.0439723845227	2.71532026711512	2.99536916746475	3.95727500381682	3.27454626448152	2.84880302608007	2.67324846237153	2.75224396050986	2.70404168116994	3.41552074214971	3.02972491347766
ADCK1	1.38244911322586	1.97467334969175	2.32897973730874	1.91121422446621	1.55546465773525	2.14121415391637	1.36882330504857	1.70456626368353	1.72736818059001	1.65978846663766	1.45411350276865	1.84949509922411	1.78567759246506	1.36132039023651	2.16468520506475	1.52097322652734	1.65161516172544	1.67779195894585	1.88010479409287	1.94392171764431	1.80499531111603	1.88753131728534	1.6857222250942	1.60342947342223	1.5881888990651	2.09353661412803	1.68365374551353	1.97297091591844	2.14889374959275	2.02887190589286	2.30660579672053	2.48070614025227	2.03457058586794	2.00269351711518	1.3869375044949	1.99704956284912	2.04549238252779	2.65547035011862	1.32176734036262	1.88710076211642	1.75789704139749	2.65097270964187	1.80707333816628	1.52327248373891	1.8931927013226	1.50148875445632	2.02218653230423	1.73491892738172	1.69242528339964
ADCK2	4.3100555700689	4.76595267091623	4.9837738416683	4.68114763490788	4.59446945508333	5.17300662226789	4.179093815734	4.27418345159626	4.88013360111344	4.60164775511375	4.03818833822263	4.99916446303644	4.4923741022944	4.75451321750099	4.72457162627559	4.49968713477283	4.45357753888632	4.61408323767099	4.78010551698401	4.38952215329389	4.56117729762876	4.63950624594539	4.22866631054451	4.67106730577454	4.92605588153844	4.59478277199733	4.64457193019103	5.12256924896835	4.83512927758481	4.8886849869315	5.09262023691957	5.29918347979537	5.1144509508655	4.89818101639638	5.10550691795436	5.05446097803318	5.05210089747022	5.60592436737583	5.2290317797009	5.4145885251657	4.95176764341947	5.5459740820288	4.97127492139961	5.15340754811191	4.998870972937	4.93878175996159	5.07952571345746	5.0936507560902	5.02283463756403
ADCK5	2.62786418792057	2.93638284166958	2.67575768604607	2.68918763874743	2.40735408511872	2.69766987984543	2.56087653626092	2.46316924936709	2.72969845157352	2.6706009783332	2.46141107569288	2.9478391235126	2.40205520895801	2.78144483862633	2.95794155912462	2.07515196339516	1.85922897321674	2.208628016649	2.29202662043528	2.5572664478206	1.98814668567186	2.1897612796266	2.48455174368164	1.98238831307758	2.78548491298524	2.69518581580532	2.33511911321905	2.92797091531998	3.0919536603143	3.11324151307924	3.12959922654455	2.94489581663145	2.41000543348346	2.9308875897659	2.77857433167189	2.78541058590199	2.41775799660745	3.07746874494296	2.14847106929682	2.45927258056235	2.40640408541685	2.89270701737996	2.39603496075566	2.3458183626547	2.89354782411717	1.90867664761863	2.3944318529666	2.45812249896584	2.77871494906282
ADCY1	0.434704328886765	0.826242238471994	0.516593725789839	0.426130153408263	0.272909767554785	0.765791718587828	0.364460675673418	0.40378599610616	0.546056032625114	0.30474915547609	0.333755544004608	0.347347817722515	0.133674821468465	0.352589040812286	0.635144996738404	0.158972198551857	0.373789427184707	0.279913511741548	0.420826918169202	0.641152595417362	0.525748105361948	0.270868992737632	0.441351563310648	0.453669404644348	0.447559482125254	0.737163053366288	0.412489205652658	0.671039988121304	0.686924066898858	0.76439499259248	0.811042051573697	0.796321086347147	0.594856172041613	0.416309044026853	0.371654988939816	0.796129639490843	0.391750372222248	0.449160910300839	0.19585162756868	0.468400358580186	0.60804550199469	0.705652837089241	0.423782555760203	0.639847485439515	0.395779859039193	0.640489604664464	0.632948518030894	0.55713822960998	0.272632638830163
ADCY10	0.425164690433572	0.672915590625242	0.614570823861662	0.340748251613588	0.222988930522214	0.45157599065768	0.483210453330399	0.513030830367956	0.264500420555102	0.304929870973316	0.520147408644226	0.511592602740291	0.166923958693022	0.469643079368491	0.314355999371872	0.339054654498744	0.174785785775452	0.430637990065206	0.847031069282323	0.284703066888937	0.263017564489462	0.266429379203185	0.510595246258945	0.181032581126632	0.104605778898435	1.03729875763597	0.303553319463435	0.981348782659028	1.13765236875113	0.70594064010092	1.12654060922343	0.820380567375831	0.503665100404902	0.420196906488796	1.07980349307948	0.664353500561176	0.098894025167364	0.72909451307146	0.345453090838154	0.685258634821639	0.896065409820509	0.800844767806499	0.433688257588509	0.524581838847564	0.309512602585971	0.691520169972659	0.368215677281477	0.900476651069211	0.733168671784111
ADCY10P1	0.414034619702822	0.680412888517194	0.525082312087226	0.399954600105818	0.46799363082524	0.720823567795978	0.239285312597984	0.366451519045608	0.352503852175917	0.626042611814062	0.322541051020325	0.473970491103123	0.332930007403567	0.44122989139506	0.679017354973609	0.189229999757503	0.381652946243323	0.452095278011413	0.568477538696298	0.387107513724589	0.368429835152692	0.239665872828783	0.418967463681551	0.609201505060613	0.398643468751851	0.963280377808956	0.474425679175343	1.27801028281787	1.95549018780444	1.66210563854945	1.3589973751457	1.51024804410847	0.856358209405017	1.63999160396293	1.64207727309812	1.52836041709324	0.201814188772174	1.34371581033402	0.869453290821467	1.0832263418258	1.32573930173663	1.30201318432618	1.09736479462486	0.751684411015172	1.00915474632383	0.850015786261562	1.12645876037532	0.805773813510028	0.976502549780663
ADCY2	0.942138952865144	0.963452356851762	1.7713601464642	0.989064036694421	1.1658361791404	2.64511294668505	0.224643535629326	0.721911120828356	1.13753090725749	1.09373134625479	0.942722793694935	1.35917206726613	0.368381121514428	1.57548125500068	1.28473098887269	1.49816562260976	1.07929501423102	1.01796950008684	1.14655998713633	0.573584702763059	0.573599928365428	0.710741950943501	0.387954170998342	0.512288269154195	1.12447303498746	1.78227159749651	0.959826373227893	2.17566950146933	2.57031793196108	2.61446907437292	2.50433940194736	2.47660427946106	2.20999054403261	2.22198386218753	2.36631733866615	2.5998694586486	2.06769302369837	2.3482331827335	1.94941470481115	2.11988898816634	2.43917916552826	2.38610759990089	2.31719854037217	2.39675190695896	2.55519620721299	2.37760125425521	2.3883507219905	2.28268346946521	1.87686872383301
ADCY3	4.39370170378795	4.29094395775258	4.87109939972847	4.49281755606606	4.23414565731505	4.21993718718609	4.41534849930897	4.24857046115135	4.02121987551128	4.62428319856091	4.14419902799401	4.73191553285656	4.17669814228956	3.86946567096757	4.86362759373156	4.03931733498828	4.02721594300882	4.40624391109532	4.63901427203208	4.39200893071626	4.4632406116559	3.76741343754623	4.12638927568297	3.62138420655314	4.22972565174404	4.46088877651869	4.31883740973663	4.26841165784023	4.10393777590978	4.36097545731201	4.33791993237532	4.35969186043897	3.77674175765718	3.75901371449181	3.88497797545503	4.17245282640503	3.79186279775924	4.3506247948186	3.69776013111146	3.87705981315378	3.92275822700841	4.17407686000953	4.12967427923292	4.19295704448095	4.28857501064869	3.99090976384685	3.89265673306184	4.13181518642509	3.82816570426695
ADCY4	1.42491032148637	0.810654585654387	1.32394425858521	0.90983465925274	0.710358849576833	1.96018074821711	0.777277225665902	0.406087964985425	0.845212182922281	0.665723354693451	0.856888933395836	1.16163711954285	0.820230395183619	1.09498650708444	0.969044830887732	0.826266562092276	0.384086880957808	0.778140930773348	0.833351993904875	0.936143084222713	0.785036911771467	0.57297266734014	0.646804967419019	0.477741300977534	0.75442284875586	1.59759045632123	0.733046027954721	1.26070530979394	1.69306137350562	1.58730390659235	1.47462930660631	1.44934435532754	0.646565484351091	1.3472785874745	0.885840047791998	1.40011677657363	0.404983489802001	1.46741578697159	0.830300828387398	0.64473122406038	1.20842165822992	1.81696627506123	0.863889542150495	0.89600486412308	0.903279975279908	0.953312236214107	0.940656664930606	1.36734631443418	0.879921308930799
ADCY5	0.253848701569607	0.374655785625069	0.674688712941066	0.511344584112297	0.273221694576232	1.07060605369059	0.352194259898571	0.205915033453303	0.164119298212533	0.452406026020083	0.405885394155066	0.445721797585432	0.197726678609379	0.345423697388722	0.556522207199139	0.200018315147938	0.20157312442414	0.28839620866564	0.57637254757749	0.407691308773288	0.201230765477813	0.281814778862301	0.27724569590532	0.346646001939613	0.0789971719671311	0.549249131532059	0.446851425734355	0.639359858306214	0.878464954891098	1.22393067905827	1.21940442050277	0.85286320887027	0.700810610344772	0.528921478271224	0.459548280120031	0.693148231168097	0.47449139071826	0.418732526141023	0.395049222483848	0.856923823452324	0.695651129878748	0.999846690903895	0.608746252781638	0.500369693251355	0.563242425446176	0.808833895045418	0.504355912424761	0.460001247782902	0.625638508930116
ADCY6	1.88780314130449	1.95417358405183	2.13532350562258	2.0848326080891	2.10279985528342	3.23404755196506	1.66849889147104	1.69829407995202	1.59819927491276	1.9656865007465	1.68655623793059	1.98277036338268	1.51753739615887	2.16419771092076	2.30036036295546	1.10069695944089	1.48944304245045	1.4805754105612	1.68173679251863	1.71515002335967	1.26636118981291	1.34233478943678	1.46313680210137	1.51342168670567	1.88388214475514	2.64236617396092	1.46406563705033	2.6002230502355	3.13271179559603	3.15364848382285	3.25942463765779	2.80619339613431	2.22065088366563	2.65249442421009	2.41979447396294	3.04276416394415	1.86484186768345	2.76286535115838	1.78095081367869	2.21665917813369	2.71402727091568	2.96195514073781	2.24779998710691	2.54517564036921	2.40342456127203	2.09699010199451	2.40468505275665	2.22667582304651	2.45696288349343
ADCY6-DT	0	0.631308165074777	0	0	0	0	0	0.250172092519401	0	0.307048173960481	0	0.280306482103016	0	0	0	0	0	0	0	0.488560050774762	0	0	0	0	0	0	0	0	0	0	0	0	0	0	0	0	0	0	0	0	0	0	0.353505190735554	0	0	0.295409630150802	0	0	0
ADCY7	3.90183504322373	4.12107020832942	4.28356576836239	3.9652071313359	4.27735549026633	4.06659094952897	3.75567552521479	3.46684462630329	3.96941844553418	4.12255280715984	3.57433978786151	3.94258033694045	3.23472727117078	4.10808057830137	4.34603502446389	3.55747998130824	3.71330137810384	3.62438948502716	3.96483285435189	3.62826590102334	3.84756188351118	3.77522753200384	3.92926053565572	3.58645845020057	4.02794647701304	4.18279225280981	3.80149771508883	4.27236709528702	4.5723818440867	4.473268584747	4.86146090503757	4.24060673113702	3.8612498973723	4.11490200171537	4.29137628033228	4.34731735236693	3.68888005593306	4.18086016867159	3.83960617738022	4.0662374638928	4.20456504639021	3.78621193862976	3.67133817888596	4.07865609954365	3.91057972393974	4.03505622062702	3.92962160407629	4.31608513659886	3.99859835740245
ADCY8	0	0.0485401905875767	0.126627818121939	0.0691332533821899	0	0	0	0	0	0	0	0.0751470981685609	0.267119777982601	0	0	0	0.028251588808971	0.0677285739518723	0.306302051628406	0.0707251406702269	0	0	0	0	0	0.0604237060681692	0	0.77634046431298	1.54426086764033	2.01357357577834	1.42013336108079	0.816128358605174	0.0455483937848636	0.553087179491011	0	1.28256248663223	0.0913465873019721	0	0.221767399464259	0	0.902607105907051	2.12101473012034	0.391245568578638	0.364055071012169	0	0.226465177002058	0.518727200596269	0	0
ADCY9	2.36169836562595	2.3898764466505	2.51240692425081	2.21989791702092	2.22006544877036	2.82709132577306	2.78037629890585	2.12778454204303	2.47917235242665	2.27808482812935	2.16056861044601	2.39952289232417	2.21224993930308	2.3045143566703	2.43668545522288	1.96341119609433	2.40535189862075	2.46687577649997	2.23700163047228	2.61918308964529	2.33631943503304	2.20779534841678	2.34331146078748	2.33795975827656	2.45466786987655	2.29932842979467	2.32674449351168	2.60261996526657	3.01227145561126	3.48723009960604	3.46126925264122	2.92972436607613	2.63175499556108	3.00481798493557	2.07800871129171	2.89035476655928	2.34040537769628	2.77984914978397	1.97167602814393	2.79384100055437	2.84964424636147	3.00247794982119	2.6859915787385	2.58688560963107	2.61424131127951	2.64767276349318	2.88870516072201	2.60740556316928	2.26721731817637
ADCYAP1	0.124959511759776	0.055504123758471	0	0.35763610647112	0.0622960512266985	0	1.85229439927725	0.112594044244523	0.290550207490922	1.08297053307261	0.321969389914065	0.205667910865186	0.473613797939824	0.373501049285071	0.366496650322679	0	0	0.114556294739354	0.44519917419647	0.920433810407253	0.0560231866050029	0.161387809937071	0	0.381310447467933	0	0	1.23342855942378	0	0.0596969900859909	0.0489002668252467	0.0660674297163656	0.105435680690891	0.0520908005571093	0.123346562341535	0	0	0.104233886762503	0	0.251521512101147	0.116021015921891	0.0737549034367483	0	0.0561341418969866	0.410359455843624	0.116667379781082	0	0.235276493584322	0	0
ADCYAP1R1	0.293942001843856	0.543171970904074	0.538376872369043	0.357345850978396	0.197805589974908	0.621562178839786	0.137420485324455	0.257289957395648	0.213149261281628	0.293642451900879	0.14285270668833	0.267962769953361	0.147750739591431	0.420374953526019	0.401695232583351	0.0816519219122978	0.202861470307784	0.106281686331942	0.104663980953317	0.153004833289354	0.062060083159226	0.0134768915635274	0.208584225858391	0.0476542861795282	0	0.113216682636471	0.197941147875982	0.704731435976538	0.826856069467339	1.69549992787499	1.26572987584931	0.441172383141016	0.594716588606953	0.55645948854422	0.197709460893566	0.576103253462864	0.368602870936894	0.349202258585179	0.368172628812967	0.480352862436223	0.607903429270107	0.834258340801555	0.338298870119366	0.449153936311405	0.408441126141271	0.518575875023449	0.61438951819832	0.311060449025772	0.321397976273285
ADD1	4.9352853939935	4.69432034592808	5.10417059741896	4.61136848821088	4.69907558751215	4.81992973041962	4.70422056117642	4.6673634473533	4.79764074612721	4.52252558975258	4.63761567229761	4.86809144746019	4.4378009211666	4.78210988469881	4.86283415927324	4.21398754478114	4.4859092989959	4.70170369479956	4.79674504971702	4.72740077964426	4.59558937456082	4.5232916234608	4.63547190219974	4.43229383441261	4.50566645366904	5.02045901441682	4.72516051541506	5.09344713700983	5.04375968376924	5.3049406350433	5.23859286640493	5.12524007484569	5.09058375549361	4.93314379966793	4.90357302463827	5.10014680400381	4.78114687425146	5.00924474121869	4.52417108863276	4.89507761300913	4.95398842463328	4.99835673009257	4.84072015101086	4.85261312273571	4.93725389787492	4.79855281416789	4.81100525867882	4.72494080010912	4.6420751467654
ADD2	0.142475382613311	0.209126523540775	0.273937767151825	0.10763174057166	0.130265876119028	0.72510593146387	0.0197311887824394	0.114731986419928	0.0139989873297715	0.0296099175152524	0.156705527578715	0.224961990591762	0.033899457078758	0.102253836229912	0.305614667120793	0.0751770922261919	0.0683850434403096	0.149983547099286	0.039346490693359	0.167786144950814	0.0682635056860343	0.107812609011889	0.163539288355717	0.139869042286197	0.149676345897179	0.104327990462696	0.123217222199386	0.289452596908653	0.431846411907622	0.442123127443477	0.347522283462051	0.273522633551617	0.238743473605208	0.23571787174078	0.490333562711407	0.315867935544508	0.22885890351831	0.181637441343798	0.101426965867697	0.20628396902702	0.453196507694468	0.565092970677073	0.226423813528222	0.417397334216207	0.239240949898961	0.331442787971091	0.24396622053113	0.221293323621199	0.242921272052884
ADD3	4.42933156684193	5.2469945678447	4.56076474790433	4.71717424748988	4.35323870183004	6.27847231776142	4.33739263997667	4.6062827293642	4.96162490435158	4.8615204746297	4.92376502449216	4.5122856959348	4.39692683181624	5.02152666370764	4.96256114457429	3.96122321961097	4.57658058878262	3.93155539423334	4.63953682754866	3.82759126412597	3.58341115018488	3.95388745425611	4.97458097430216	3.92315593359468	4.51685109518499	5.37376266562619	4.5142048686084	5.94120908619755	6.53062362034753	6.53955259754347	6.7357315956552	6.18077538969752	6.63042505459996	6.21676719054769	5.765434460903	6.41930409879854	5.51867419740112	6.13608324569164	5.77708604376736	6.10117218534531	6.0592152647344	5.33465826698612	5.83257137889288	5.85325499790952	5.69870608781642	5.5068931585305	6.33546305899657	5.29715608867741	5.50170535056
ADD3-AS1	0.334137379376958	0.570852345172957	0.40636498462316	0.430989878740181	0.271590605975202	0.995474153329875	0.321602549659871	0.441419088016717	0.451265735336811	0.460514083082148	0.371202889758328	0.463873994754026	0.339505823015558	0.479297829544426	0.395517809305388	0.308908427469888	0.399685601970769	0.345262815961538	0.47058908665514	0.229024580973064	0.0943579704767088	0.248063293629164	0.390616155530844	0.207795193276189	0.326720049240033	0.684141166471283	0.371809496479686	0.843320915635209	1.01979967037063	1.12234517267129	1.34469926385095	0.990481187750809	1.0142455688155	0.832576785252536	0.645819705441225	1.0677449104581	0.727227085693402	0.706342649360223	0.890198385562127	1.02599309998921	0.682002648622681	0.709648674419092	0.746112259179403	0.806396562619356	0.68799682101329	0.661729153488994	1.04143261372379	0.733716099360714	0.512332217680697
ADGB	0.0161894915583859	0.108722152659431	0.0916366832554698	0.0399397987609646	0	0.133318742892755	0	0.0193444098148164	0.110372110690524	0.0241895677019765	0.0443047213445397	0.106271211417667	0	0.0522152698245741	0.132504753157397	0	0.0638287920650122	0.0582896401266126	0	0.100080386810322	0.10972032719095	0.03605720755023	0	0	0.162021574638344	0.134667787905965	0.0743332246011216	0.372273032930409	0.630412353896168	0.249995674735599	0.482778026361448	0.226779868833721	0.287017750071792	0.439626882611347	0.387414571858265	0.440569817869995	0.0529441264698543	0.348807522775554	0	0.14332575370419	0.556834860281067	0.108617309530645	0.375089242116242	0.241702679364363	0.197960364699265	0.256280648585345	0.298386477132168	0.282477493636818	0.291958176325038
ADGRA1	0	0.0333471991260153	0.0445285703073952	0.0239964833963042	0	0	0	0.0230862848819805	0	0	0	0	0.0330413727134185	0.0314249831713042	0.0273786816004089	0	0.0193661921612264	0	0.0383523511826089	0	0.0336614689743108	0.0144708003186983	0.137831279069895	0.0257887140896924	0	0	0.0448725690500983	0	0.0358870712993857	0	0.0397515983503443	0.0322436179786787	0	0.0378845562177131	0	0	0	0	0	0	0	0.0658764484578188	0	0	0	0	0	0.0608437926272002	0
ADGRA2	2.8851288946318	2.7370367707232	3.11100204610121	2.89448464254203	2.22366007113325	4.02619850469498	2.0542517752328	1.85047726524206	2.31024038997942	2.65643641503486	2.144389039963	3.18859719241392	2.03736390312601	2.46416050900173	2.61304154450116	2.45878376286253	1.95074031575729	2.70107813609719	3.09889495801801	2.88723660695089	2.15238432392477	2.0678646527297	2.69160542889408	2.19417521550466	3.01894022284782	2.55006604365792	2.75011318986805	4.14109333383192	4.8195067085638	5.20580517288364	6.02943229297021	4.39378522741244	3.75227153653856	3.73975462851139	3.42645848397883	4.49637875251642	3.60570910571235	4.13436641001126	3.76412545762759	4.26437286948729	4.13452670166296	4.25543096912428	4.21634611707599	4.26053873691928	3.527710484262	4.49087284010501	4.71284262702337	4.25181541940036	3.18899620921866
ADGRA3	2.11857705188495	2.64106905999453	2.63100953950441	2.6498984036983	1.89356038442287	3.50044078015206	2.336701469488	2.16630268253242	2.33043674479745	2.0677353649307	2.19695158578525	2.87021393526568	2.39563808059182	2.54021012631536	2.60531867906198	2.14110870649124	2.48604801724131	2.3455241096407	2.61953049899996	2.28383782840306	2.29144420517657	1.90828106690757	2.05112721378217	2.30044253970285	2.52035807071104	2.78891417031503	2.59086678235582	3.0787445743916	3.20539825583646	3.41939783049559	3.65911265621617	3.45086244131587	3.23797475930738	3.25374107160062	2.65933476623481	2.96756114659678	2.94421852201022	3.17880308634714	2.70522872463102	2.99574261624762	3.25094646928425	3.31560565454106	3.16019896492263	2.75255903402644	3.05599423073714	3.00499060061559	3.07049039147696	2.72153987749061	2.74612639167255
ADGRB1	0.147038317058524	0.994408473352448	0.735582279919654	0.48577403154342	0.0973012625733099	1.15530203810499	0.0338269452009959	0.174206196809921	0.726952000508352	0.362660714072236	0.579356531037226	0.616342221798115	0.386486397753432	0.422967018371842	0.831150618672837	0.221415330458496	0.467075878933995	0.139642783334572	0.490444490379759	0.125734295230138	0.143192615923933	0.192308161744686	0.27117655983626	0.271760601548637	0.587112066878977	1.2287738041244	0.240663854748232	2.07234009975016	1.96970736476406	1.84735991572931	1.77413677608666	2.61705256617284	1.31735680031644	1.69358314214253	1.71280832342173	2.39537675530911	1.41062387748101	1.90493109049794	1.7372178667154	2.28152856158408	2.37139650923007	2.76179785197621	1.68554018373618	1.42023420847012	1.69679972951118	0.766939126714414	1.88311734384342	1.02018312396262	2.48734788593883
ADGRB2	0.124928644816143	0.281747320830696	0.705553108871486	0.259274300161758	0.482366203360403	0.661755749756929	0.319047100762278	0.130501936023735	0.0673581898651585	0.183363127654907	0.129268822971993	0.205618482328005	0.0817111282754135	0.403935145977302	0.311448660306275	0.315824902191849	0.198244566740723	0.254329987495274	0.320159518533956	0.157244731931418	0.212063426993594	0.139374346077432	0.0398656742680184	0.164758702576493	0.237105435833584	0.371935294358352	0.212793072541014	0.446814801407171	0.79836491128915	0.814163083100307	0.621751311973672	0.649383306809803	0.71654779853581	0.885760564812374	0.388071507670012	0.62972578023112	0.292442892775136	0.604706525696111	0.490187362409488	0.721443742442432	0.680816158853489	0.702005806397402	0.561683362692693	0.449408257516425	0.528151057279968	0.333074802795104	0.492929154907134	0.590370606494453	0.484940707055657
ADGRB3	0.180756217324474	0.0652835052719627	0.301819813083116	0.179904930430942	0.0732420531963107	0.156411535022713	0.145676515701421	0.0893159752715202	0.271293104471793	0.137497813697558	0.151418295909984	0.406534821351504	0.0959806780692736	0.163345348419549	0.250516509483901	0.194654414800788	0.247646000233587	0.217303519365612	0.180565406026383	0.247224561386638	0.0333221275582021	0.124066807299673	0.136490125388625	0.146802472058676	0.434509166330342	0.19491471143157	0.149837624081077	0.372545768448657	0.676559169319173	0.937724676614771	0.710167726613934	0.511005979800422	0.308776402778107	0.706698800816466	0.65311797741548	0.430692050931782	0.179687356622202	0.506456090685598	0.153666369748573	0.48060890342598	0.422746641860278	0.873730814662501	0.330609324427565	0.281820259238877	0.508405043090117	0.545832253213282	0.482540988214051	0.227180984056007	0.198356715934319
ADGRD1	0.596856806865073	0.530340645424496	0.398951357343647	0.523287836345013	0.0972629038883331	1.01602625621987	0.0504273546330663	0.0702395173673678	0.203043487405257	0.214987907817721	0.514114224245096	0.840827523006667	0.167142425179421	0.214798395763085	0.474454788338175	0.127126370347961	0.131638557293829	0.383798441983798	0.502448645825365	0.222656968470051	0.044451647645027	0.075121233693262	0.514177218594711	0.0999301902101176	0.55645872636653	0.270989668519114	0.511709162979895	1.63984478986428	2.15015100879005	2.15413811004677	2.74740639399818	1.38832727531704	1.13811602401851	1.0657979849361	0.763035378844589	1.73043187376004	0.790973175175693	1.28075419100425	0.984290448413985	1.25017197584091	1.29324022298615	1.45102147957957	1.03220216515807	1.1209161082583	0.907959890249279	1.43408337182456	1.8077573232989	1.40916339867137	0.796509179442431
ADGRD1-AS1	0.566287609970847	0.162312388343059	0.399722497330236	0.11824116027787	0.181379944128692	0.668252582609494	0	0	0.133254754022187	0.141292747211887	0.250693046702842	0.723559868197625	0.305619827234093	0.15333885864301	0.134304674586436	0.145570606857011	0	0.223136658582719	0.185474619054061	0.120917364631274	0	0.141003320564544	0.226719430798646	0	0.445338924322648	0	0.311874233249004	1.61686706967158	1.93424130953618	1.62919425664942	1.94310057043859	1.02563111766888	0.416699620225483	1.05933091209918	0.850711476890294	1.48016045950143	0.540957984282409	0.873573430406035	0.366390294232463	0.593099012749103	0.844973923896707	1.13066854290804	0.567379982199488	1.07716895396529	0.713071652903312	1.25103851976415	1.32525817188951	1.21172971901154	0.382194027090476
ADGRD2	0.250282560538068	0.31773118038297	0.350742312751109	0.210483512574162	0.38732908666613	0.183244956926124	0.359230656607523	0.130164974413166	0.152148902075795	0.0989046060708639	0.120688631751618	0.42459754920874	0.112848461741319	0.458169664537574	0.343849884587885	0.101944099393095	0.130828652324536	0.365571221559891	0.0447968048182096	0.239862323081981	0.151263061914437	0.205913069794111	0.257731359311905	0.250993991880539	0.321235996436941	0.349071496081317	0.17561034479409	0.621567049401517	0.796708304315731	0.67946599227551	0.726036662012833	1.0038997225943	0.299763942104417	0.128879864200323	0.896749739820796	0.64005476471006	0.0735341184027397	0.788242029827568	0.301734980186661	0.0415555076614839	0.730265987599467	1.40098342175501	0.321027790882117	0.519790345448847	0.338603172793093	0.372512790478725	0.168161809229822	0.324389036017163	0.504235947949146
ADGRE1	0.0337318016681505	0.654703378453248	0	0.122033622918846	0	0	0	0.226244396145606	0	0.0988100524835701	0	0.132442603036637	0.31480334396764	0.207295607035788	0	0.0518219151737264	0.0668321587536676	0.157357524292895	0.0666197047389168	0.124792007525438	0.0585409220169341	0.0501446069094099	0.370840003176654	0.0449393331848544	0	0	0.25576795968203	0.130856330554213	0	0.148180949013664	0	0	0.054435124416403	0.128757909563575	0	0	0	0	0	0.121124288604954	0.219801430874199	0	0	0.156657797930001	0	0.0481794608390305	0.199379446521801	0.053504392320911	0.0734703401865105
ADGRE2	1.59908259348378	1.32955619996269	1.55295765015915	1.48138365459414	1.10310736380296	1.70640426620972	1.03567691999014	1.40643386030298	1.46400840660927	0.991513583268853	1.53949168868038	1.23940646411001	1.04502168599282	1.0660274020637	1.47905816104928	1.27018786409474	1.16391345505197	1.18454196959242	1.10803546348847	1.12995392370209	1.04671765555284	0.782948951650148	1.12554798210869	0.87017806324492	1.04875881474875	1.4872648221209	1.27170773096258	1.41671634827597	1.50509390722303	1.82863758682129	1.57341293224221	1.28012400721	1.6065770769343	1.43394648558053	1.20530333626754	1.58613292300913	0.993902529468901	1.59298130276513	0.923855757268985	1.05011966633598	1.3522317113244	0.909901955031894	1.20123964427256	0.850899240301877	1.1435000421641	1.45839774869421	1.13223757123561	1.36293229679399	1.12945146361371
ADGRE3	0.35411407522108	0.146916933307251	0.364468764551123	0.999697181855575	0	0	0	0.151763150884503	0	0	0.118258381981765	0.223435625676276	0.339725735398795	0.265326421457909	0.178551617549993	0	0.0440124398644192	0	0	0.0556850767705402	0	0.0966968876344923	0	0	0	0.181420305731082	0.625847663458542	0.696256343390988	0.15764877894137	0.35916886201423	0	0.332316604627695	0.138144259713347	0.242412522663635	0	0.157160105893868	0	0.104226777564929	0.176502993941473	0.156319173664646	0	0.401936828777471	0.21743202137184	0.262836356438072	0.157178089443745	0.340551228394055	0.195649658576001	0.0695223761243685	0
ADGRE4P	0.178913402434625	0.297418782255156	0.744318349442802	0.545764288266212	0.207319705446347	1.49176246310776	0.211194514736717	0.288189263958089	0.103553862198287	0.396726572207718	0.10161533038109	1.05188218021388	0.125291317715904	0.404253371829521	0.644070309504034	0.218218422278079	0.426548144584653	0.0899300873774724	0.276213486481358	0.182017564258426	0.244766806323809	0.235920894017949	0	0	0.354015345603718	1.17579787853044	0.487591208905421	0.926621161236774	2.17047123162103	1.16844238737326	1.51598891514045	1.16297037608678	0.754244498819257	0.554746249170408	1.16071820555571	1.15637103612426	0.232579869179913	1.10567344156896	0.289656241995164	1.27354298743021	1.47289457783201	1.00456875783272	0.761097805368626	0.82228266579957	1.3909008280927	0.649474402789435	0.696317160017877	0.946979403331956	1.03541931274366
ADGRE5	2.20194766068374	2.21561599237108	2.71952878926362	2.05003897685101	2.36851281848902	2.37674865082997	1.45994618647136	1.57920850405668	1.80843013781732	1.8818610652325	2.06938373978776	2.2949146762541	1.94680559319062	1.49022657416206	2.01994765900441	2.41489576028448	1.96589538962912	2.75591181802995	1.83656233869249	2.21751266935885	2.07832689208095	1.86520058985137	1.9511249607688	1.62859006300874	2.2813299771743	1.72055672818041	2.03278980483777	3.01125370156097	3.42881600369282	3.53663519215642	4.14641650673687	2.89094296724588	2.29081329304701	3.1707570132248	2.58969639165883	3.05491497356367	2.38868930281677	3.07457111700898	2.39321326190854	2.96097738667199	2.96370746601933	2.76861821272874	2.69131462461766	2.84042532409519	2.05487247665636	2.74068463140924	2.6975047924042	2.78270100916238	2.5767476424444
ADGRF1	0.772467016384931	1.39684573475421	0.5790328168307	1.22033580924072	0.697504136263799	0	1.84523881456268	1.8208529205033	1.88140417443342	1.44867378982074	0.849926663023506	0.732929405284739	1.00704670796994	0.216489656440187	1.21289790190856	0.534951036091275	1.14638778253916	1.02501277285858	0.580314419870222	1.16619210642327	0.862521777162587	0.652375833236272	1.72964372507016	0.657893293977453	1.00498815651564	0.620350684724216	0.984664958701445	0	0	0.0154891907647152	0.0417228885070856	0.0338469389945701	0	0	0.11483314731253	0.03754755977569	0	0	0	0	0.0234999770756823	0.0349701119591588	0	0	0	0	0.0159138326361311	0	0
ADGRF2	1.72412306141332	1.36142589998815	2.31280994172328	1.73098367818626	1.92938539260959	2.78288184409696	1.20781894013024	1.1031508304803	1.82806595338648	1.54142361887572	1.09551305024429	1.68292948062129	0.751192589824909	2.61013390170605	1.77222191936571	1.58151449503537	1.06049417088637	1.49588824191024	1.93422051303354	1.28187391033808	1.71391956970666	1.33766323024479	1.10792460934134	1.2482627382874	1.28940593625811	2.36771238456316	1.39966606403263	3.31373221792584	3.22885537018624	2.69046961323116	2.82941411764674	3.31995163593277	2.73103425997501	2.88467444513327	2.96188246641682	2.72602075327666	1.96608054867278	3.08937664418715	2.9869768624279	2.61533474054915	3.1922997375335	3.3461577347551	2.50855459398692	2.52178152828007	2.30958481680074	2.90993126929799	1.98691704845026	2.76636473977841	2.85572485460815
ADGRF3	1.42742464847354	1.27819659553508	1.75304297359679	1.55144478629417	1.20577566400446	1.20534268513766	1.20324667194209	1.20852604326353	1.16610953659928	1.33805676123885	1.35415524916126	1.62428061859944	1.31648513518494	1.19697361796829	1.54830668503247	1.15299020534716	1.1995308271419	1.34409345850951	1.40171167271833	1.30615339213047	1.49159987123863	1.28993195838553	1.19061531279184	1.09768436711379	1.28859186660587	1.38775274447079	1.43921301583821	1.4057223115817	1.55252847875985	1.33987705676442	1.51630023506012	1.33955349667123	1.25434947803129	1.64728629775995	1.59371714798725	1.4924330323569	1.17666543499993	1.3291972700807	0.769743896897194	1.38191753342805	1.62416777239137	1.56135567243379	1.0482630157014	1.47059262647991	1.0933276967919	1.05013967610699	1.28123183387817	1.45966872546139	1.03008714433536
ADGRF4	5.54444474903862	5.43438127223628	5.75541682596864	5.82876995236465	5.62443547873696	6.62056122478361	4.9155252492525	5.37910698175468	5.5764170199876	5.8875109508724	5.21578292755079	5.565370260271	5.04580346722144	6.12980965214773	5.5005772864893	5.41888045636871	5.08159233889436	5.35973908662113	5.26709122216002	5.06447068568753	5.43724318387378	5.21158728687777	5.09843356636751	5.43056890510463	5.43354856976679	5.94734650457935	5.34850316221697	6.73123856703809	6.50986878441216	6.12887263496603	6.57103769930566	6.65933407537297	6.40130595807002	6.42384047116588	6.58191372691448	6.65399859184514	6.15466464903883	6.78871157599084	6.56432325671145	6.74903410244409	6.78640015229612	6.34957645953951	6.3312835686798	6.72042030769174	6.18473054983144	6.33458806708152	5.63710530993378	6.1994328467265	6.54549580647662
ADGRF5	2.50158454998728	2.0711046134312	1.90031441979213	3.27174717578774	1.4385655781988	2.18052542747616	2.05174502771501	1.55520486597523	1.4248035736153	1.90570468621833	1.67934380944966	1.74750741573342	1.59990595540966	2.05912989832978	1.78021632429565	1.6299197142711	1.35483476387079	1.47495395692918	1.5675390733926	1.63883054374203	1.58497890997549	1.39979931424793	1.80816277561323	1.69546348561923	1.56505244324119	1.68582716533198	1.90857792573425	1.83158827044999	2.36977167163853	3.06533780073215	2.411687729884	1.71956121159936	1.88724129069574	1.50328063989993	1.23080281368403	2.04131879792444	0.992852721765358	1.99800282832346	1.5088204898696	2.11101550727317	1.65832465640773	1.48287588179546	1.91574172658383	1.99441111021704	1.14535677258216	2.07173466010915	1.88944915034697	1.96601525180475	1.13942217026665
ADGRF5-AS1	0.418844536362195	0	0	0.764064807427725	0	0	0	0.18182022444108	0	0	0	0	0	0	0.399498752957045	0	0	0.184913855103235	0	0	0	0	0	0.37890581889221	0	0.572168914207126	0	0	0.274672637451707	0	1.39413683935431	0	0.241856809889253	0	0	0	0	0.861102049564433	0	0.50152220479318	0	0	0	0	0	0.215600717067395	0.23371902804222	0	0
ADGRG1	4.78137058899775	4.64853561289299	4.86219290494239	4.60433836057981	4.67621471970357	4.46204084709671	3.97085842112861	4.52222441983822	4.38905985738596	4.60382727990867	4.30933739502912	4.2803729225748	3.85886127537323	4.40699112794781	4.46590549486552	3.93767282083297	3.69347671523495	4.49033657808927	4.57675990768178	4.39635426108502	4.72159749134394	4.25388424285804	4.19876541252296	4.19877493419663	4.41588935309255	4.75986738445311	4.292244835411	4.97659663937765	4.73099607718568	4.61273160291717	4.96447883973732	5.38631579907976	4.35676026991213	4.55840082888833	4.48326163160026	4.69349092291306	4.1507783416579	5.05908776014706	4.36066407629898	4.75946245880617	4.74873894337029	5.52922258366899	4.72066627787671	4.62847727186458	4.95278341993488	4.84665173425309	4.62654320737416	4.85688110043964	4.59766187510034
ADGRG2	0.361678665305801	0.0633844322273382	0.214814032228277	0.228743413892552	0.116652706097011	0.374382518058821	0.118902489294147	0.270894569850896	0.11790965491912	0.240141606141495	0.22283027371817	0.174620522899182	0.142514796277855	0.242799531323226	0.358536906618665	0.19765038581442	0.0848354113085752	0.324649846669989	0.291875103967345	0.260448913370637	0.312463187946825	0.158565323549851	0.0305408204727688	0.157659160144321	0.295528071258997	0.743046021259164	0.216379161785728	0.683832291310327	1.22555345612818	0.828977581879642	1.29207866411797	1.06023969644063	0.903120672289058	0.595560950294898	0.589797514661053	0.470673146049511	0.557660410546608	1.07660296399432	0.172777076918682	0.533570944157062	0.799744765852439	0.924011679265245	0.710239255458121	0.431736221529623	0.41962213395803	0.881900761818318	0.673548803922088	0.527336262660515	0.562371208184236
ADGRG3	3.97490476376113	3.87819246657811	3.99478343933584	3.89426890878971	3.76200627142816	3.90035826277343	3.28977318168746	3.63562058531962	3.50763122747203	3.73642651638468	3.58440711264269	3.42186008334187	3.0450410270288	3.49520357080543	3.66559943973418	3.09994814959174	2.80620929732474	3.62904569617258	3.87579868088646	3.31100301572319	3.84887889915903	3.39086246957089	3.28083243373271	3.33948754446572	3.58195767950084	3.8804799131214	3.554308876366	4.13469708555608	3.87275470611118	3.66390784473117	4.18698319079629	4.59576662872697	3.84100934909833	3.61684860325039	3.68048250237341	3.90763017451802	3.303885943583	4.31416622554498	3.63173125045183	3.79456608528116	3.95407088862383	4.60581790717424	4.00023540826015	3.70858085362069	4.12752293513226	4.2293052763273	3.72342163853014	3.92810401647337	4.01105757033534
ADGRG4	0	0	0.0145199960028799	0	0	0	0	0.014941980945223	0.102432793751084	0	0	0.0336268962202653	0	0	0	0.0192826028290588	0	0	0	0.0158973017559148	0	0.00935597523096996	0	0.0166965655022972	0.0646515756250381	0.0269621879917487	0	0.0736764221082485	0.112737194838222	0.0745906669617346	0.0257804808490806	0.0818124409895369	0.0202664988605562	0	0.0947487140903081	0.06847424527423	0.0808724156689652	0.0301156252426387	0.102033397352811	0.0457529942820952	0	0.0428589970018229	0.0218583308452751	0	0	0.0530853744236995	0.0195328970750231	0.0395606917251618	0
ADGRG5	0.408281158951053	0.518187185964821	0.387094502879266	0.158644105725843	0.348776697278573	0	0.168627847505076	0.152888529900155	0.286270241610189	0.246962441449725	0	0.198767274944811	0.279854999530616	0.188902931160623	0.528660481415393	0.311283454399309	0.149607396478129	0.339798544414923	0.390863017418531	0.375679634041872	0.576095738984183	0.246474316325859	0.254583765179798	0.0874607143036047	0.113735210370835	0.26612144101404	0.196560661188589	0.392395791400803	0.301868884703369	0.221802033785319	0.505376716257178	0.14329302624158	0.266094460731814	0.127236509500198	0.165408539781792	0.399412743357926	0.141680476850371	0.38074554625548	0.135362409803001	0.397441594583474	0.366210871881998	0.281978262901689	0.348484500024799	0.202947726790838	0.301010287946024	0.237417729135178	0.286363419997133	0.261855974492928	0.228971876124448
ADGRG6	4.22324339671627	4.44866257581116	4.0605525084537	4.69606970532878	4.23484837363831	4.22263080453607	4.82013891942954	5.12351970761023	4.83462854014833	4.92683231069792	4.43253500583887	4.35588369570089	4.259561885539	4.12821470811176	5.06909396366833	3.49884516250263	4.64630099763066	4.44362103144346	4.04142754369523	4.46996428881463	4.36356452180789	4.28591876470846	4.79574826970855	4.5128495010708	4.80627969798299	4.73195075595885	4.39838282659641	4.97773744121925	5.48430660557811	5.02320889915864	5.00790525378965	4.88179661681973	5.39859809439211	4.89990056096752	5.17770044495062	5.42444359787008	4.36765348303996	5.23549125928527	4.97839004032154	5.17771475585426	5.15222288682081	4.74511442145341	4.89954873722267	5.03558943245262	5.11459374448855	4.72199631270844	4.74712691248878	4.86628875874908	4.76282442673894
ADGRG7	0.119019487649742	0	0.137435202687662	0	0.116207579604068	0	0.118449125543208	0	0	0	0.083265635461477	0	0	0.0979004752203374	0.126486465635085	0.137127241918307	0	0	0	0.038956162638834	0.104699677428026	0.023002007748237	0.146068453001664	0.229619554358167	0	0.188778116327262	0.0708921995656422	0.0609360437142263	0.0567980980374483	0.0465172446150535	0	0.194249758583425	0.143833318202427	0.27750391611669	0	0	0	0	0	0.261815714090192	0.0701898082776627	0.103645339781302	0	0.0969284934819071	0	0.0438516241799329	0.0477785744297308	0	0
ADGRL1	2.66260524914675	2.75520015781536	3.1638342426884	2.96554909148509	3.16385829772734	3.22230185287528	2.58416926630578	2.44941890742522	2.95797352797282	3.18047136420708	2.63820924524863	3.26441545602385	2.32531547821114	2.43400542306918	2.8351610154428	2.26362349370273	2.38823604524033	2.90803788567603	3.40863134629303	2.90404478012288	3.10079951478294	2.53139973910834	2.58326569146488	2.56556119097398	3.15217428298818	3.04942943128248	2.75469852276536	3.53550142299929	3.29283526440228	3.10812745673751	3.58013320214432	3.83269394870233	2.66851731621827	2.87987618677228	2.74016636819813	3.40843356059417	3.03643718991963	3.59922703860589	3.12821835843932	3.29819087428368	3.3641382678198	4.25927136252399	3.43368818169765	3.13732562276431	3.17964111589395	3.29872303924554	3.1819786491542	3.52097136098479	3.39761991043314
ADGRL2	3.91883829811333	3.36816550217565	3.47224557973967	3.62255204714653	3.34515287316504	3.87305998799241	3.83785515986286	3.70457596030246	3.55835708532261	3.08962015086113	3.1926355493208	2.63188616279727	3.1368086226195	3.43298767112546	3.33133370645269	2.32498669695254	3.35432282746025	3.4682656362957	2.94894227432492	3.24463620709136	3.66430563846405	3.3523293950233	3.44520331873486	3.68990975832	3.04592119582544	3.26839567695701	3.41602116838797	2.91794541199464	3.14627005127681	3.57647737608414	3.46500766832321	3.53406241284004	3.9606620469165	3.24603193631663	2.97359811388855	3.26291460947514	2.87240071466801	3.19896893311061	2.61321120466697	3.14305334027765	3.26191887559365	2.71817946331405	2.85223016934889	2.94290863357096	2.81874683725358	2.69854856652033	3.13229039510351	2.26953777286025	2.61803769916482
ADGRL3	1.19215044495461	1.30926181823028	2.24178726597493	1.77258912651934	0.643830548608037	2.87680895414516	1.17619951263914	0.283840309655566	0.933346891259664	1.66847842134545	1.49506733037306	2.3888344459751	1.81985531337508	2.72554631565279	2.25301640863454	0.579377121225176	0.703220155666609	1.21450079302955	1.80915355603199	1.6610573829293	0.739255160963316	1.57627941753504	1.08291041142816	1.69149813398856	1.98938108938418	2.46217759002265	1.61844397027641	2.43020313518803	3.69778933842981	3.36529457674576	3.90543241124111	4.06402037977972	4.25044007034417	3.44377910986578	2.19175816979063	3.10174710347057	2.57329825416147	3.93069220351124	1.29360758483923	4.12633135437967	3.8082544246545	3.80142305384248	3.67898542276416	2.51619789216656	2.94021076423434	2.36651889682057	3.81215668062383	1.6836411402625	2.87575962805553
ADGRL3-AS1	0.245137619102789	0.401793944635083	0.516523779806622	0.299065952854895	0.239583412094144	2.52774053047982	0.244011867326988	0	0	0.502069596329675	0.596287205608513	0.586715946843061	0.212986732870478	0.873181416967304	0.479939146019528	0	0.24561925594433	0.154166181850548	0.244884410690162	0.160780010820359	0.216741491323849	0.352644619935536	0	0.319277872220353	0	0.850292513876947	0.519926337137257	0.801825635048109	1.35423753353017	1.09028089189244	1.95516797120341	1.26111625245257	2.00375148251566	1.67470431496728	0.784278646912873	1.25043715918431	0	1.79444384876293	0.831672665763119	1.76547535554271	1.19436024942024	2.07323138733338	1.7110828673325	0.676864728395375	1.44579396439925	0.846069113113012	1.37595018605057	0.373841115505116	0.862385267336683
ADGRL4	2.32427329753868	2.13201355114076	2.3242248582301	2.36136109477253	1.62991269779153	2.8793478702937	2.45542909831849	1.65671939016423	1.7138828548789	1.58219759660172	1.89409856749796	2.15136846255731	2.27667375033629	2.32583054866973	2.06359278501107	1.92827604597272	1.43168910990859	1.60627925744625	1.87145599256858	1.85548825633722	1.70068553716206	1.55814102273631	1.93016662178669	1.61512213849296	2.17138895777164	2.1406092185953	1.86385601649339	1.77741554357524	1.46020417934114	2.86662764881502	2.10099280783685	1.69186620046371	1.91765768670319	1.82237453423656	1.27235933632387	2.20292361477126	1.33801992838486	1.78913738108308	1.74679463725654	2.08671167002005	1.68241489410314	1.33322079606376	1.54111878414576	1.87362618733084	1.36568715999364	2.03732723753675	2.06970391432877	1.76192860704393	1.20334036860515
ADGRV1	0.058642619849161	0.0819507442939722	0.140724060627696	0.0502898372850383	0.0642254301105987	0.0627962564645367	0.0654869970385298	0.035359407644989	0.0568452345447477	0.0603706730956816	0.0607284051156908	0.0546954296908349	0.129006747229391	0.105962921016742	0.0573051003489558	0.105895459571285	0.033349559343139	0.109619279698003	0.148969084072056	0.0560435725698737	0.0577621529773299	0.0629230072317411	0.0184207064255505	0.0394789675285411	0.0195653289721637	0.0711856549588727	0.0684561501616391	0.202748096935463	0.431544771978767	0.451576386137197	0.437777061800028	0.283658764944174	0.280885054826551	0.286858733117808	0.138959424515391	0.219232713647792	0.135885518093046	0.226104286560595	0.135201953252859	0.0543582758058702	0.359061861750754	0.135946430807173	0.207435354206026	0.116113501066255	0.120211954614885	0.152717691330795	0.247079585947759	0.064265037587982	0.0803328662076037
ADH1A	0.436979663099601	0.423092658887716	0.7529762292527	0.197443479427408	0	1.23197620132614	0.30412264113912	0.0662875888510162	0.529170198527456	0.160648634614179	0.406951798423781	0.340577921492102	0	0.292378533100565	0.690898302691367	0.241606320450187	0.0557391063225966	0.193600353222017	0.703289568482165	0.485770932170481	0.0960048889870109	0.121880411232317	1.11692932753073	0.27535166354684	0.271420086503654	1.016058495991	0.591173108724661	1.36601013980257	1.07124040159499	1.28563207537662	1.8173650910704	0.991449694604439	0.921808437914897	0.8899549042336	0.545821804884912	0.449829447810304	0.333883620792063	0.562024608366265	0.802986965336835	0.284855032141011	0.541767225537087	0.861636300520814	0.633745975326015	0.764532033103873	0.525174422204805	0.928140885099298	1.41262831006772	0.461188439362381	0.230963439311725
ADH1B	2.4321474315683	1.50360479005858	3.23466230126582	1.97333616254989	0.681327667512044	4.58809830700217	0.617979150361036	1.37162183753129	2.24149729593982	1.57357046004991	1.76880694985614	2.16539241582069	0.307779106795261	1.56295518693345	2.17527355276598	0.748264906555646	0.703378804115335	1.1439267894976	2.06635919364795	1.32370882993473	0.676865670079976	0.285849954074632	3.31887405913096	0.177195554067812	1.50781795129745	1.88763496224425	2.52351169400612	4.57745658530851	3.7370106212799	4.36085031714348	4.57428358997074	2.47102357881986	3.24545999647015	3.32146740131345	2.11570962642464	2.98683910869158	2.41747114713985	3.18133993033014	3.76172427668739	2.03737661775274	3.38417890680817	2.04660869985649	3.13957010656402	2.99067874208264	2.83282947646686	4.40108023570417	4.79801332849381	3.0636155343135	3.39899326033174
ADH1C	0.531785867802421	0.471385821591699	0.829476982533105	0.4291849021512	0	1.54197096914873	0	0.0930801888256151	0.703146695137738	0.415663238176476	0.38729411771767	0.461952107094916	0.131871226195049	0.295665565975471	0.481062708289045	0.119203549339375	0.0783827036658432	0.183590092430559	0.831171910481018	0.191384674929421	0.134262067873768	0.115430763500591	1.0734707332925	0	0.666114488129268	0.446028080230365	0.407415195936265	1.59093767216334	1.02899582137272	1.43210169431532	2.08127039873471	0.552756325930376	0.930253511043701	0.730811753438197	0.520579749256239	1.29400515798879	0.547320805275499	0.744305344289881	1.03952960402825	0.69492992794274	1.02402484467284	0.254626546524636	1.24378804064874	0.926352360688862	0.271981176837195	1.76527020639037	1.78379212003442	0.698562078103996	0.896317182656675
ADH4	0.322217286803821	0.519982956763733	0.27232119592342	0.341168855198598	0.0972629038883331	1.34113834914111	0.713950403069019	0.637775286415922	0.203043487405257	0.214987907817721	0.135923880330003	0.133388071775713	0.243971718623233	0.232828259062183	0.204605503318926	0.151260635615405	0.0998377682545754	0.061484449176792	0.89300367433633	0.711213425207709	0.644539477610986	0.371807024947652	0.696102363869792	0.363884715583938	0.248852912252781	1.62862532785471	0.323376263329387	0.780224113740869	0.737874481278754	0.575708327750965	0.454500309643529	0.622227541069271	0.367984472371433	0	0.354816560383544	0.414423745231301	0	0.119882072283596	0.104681428307324	0.338806577317495	0.500300542700208	0.9933961654198	0.248687662588217	0.429404013701226	0.899405111203056	0.78112986608777	0.477101230282637	0.296769255628526	0
ADH5	5.68289448188662	5.15610042543091	5.37389642344747	5.61704507758768	5.47540983545537	5.34271846683289	5.68740897231473	5.56262809173831	4.88847553299353	5.50779967201848	5.3200107477293	5.82880280220389	5.64147618383224	5.11855702139362	5.31433371567103	5.25744560513523	4.93124996580785	5.44413862660583	5.6166119905843	5.59834092264439	5.22522827069765	5.5907585563455	5.44491825874089	5.3409221640188	4.87659176999576	5.18394917700395	5.45044486258219	5.52434912065162	5.18228093377521	5.41423246362903	5.58623544318229	4.93405888703129	5.32473125135249	5.03671862800972	4.62960232872111	5.00906292268336	5.15596026697603	5.11225237796123	5.41594867079603	4.90161058619623	5.15224909999525	4.59108909750117	4.9890720227125	5.07634627949693	5.09387990605277	5.03313516654525	5.21229721827872	4.87961216636894	4.70897034903455
ADH6	0.3772816463416	0.569229822513491	0.245216227044705	0.507220701113323	0.2562397847613	0.751712818273702	0.481850294954549	0.280383949909683	0.116674279774088	0.376907685176794	0.350872804628631	0.249709884542451	0.349199607466155	0.604660299215131	0.510595575807183	0.897290251129542	0.286474214476529	0.165220237417474	0.441767922545227	0.592017774886409	0.539493116394894	0.359541288850915	1.0609433514665	0.539092313266345	0.608488454365605	1.19893171239656	0.329692611809563	1.79872306389695	1.57167121328634	2.32452263893371	0.99328982627041	1.76744648855831	2.27925380015603	1.89249798274738	2.54043973201289	1.7702688629037	2.27147337092292	2.06606040440261	1.06391796748381	0.857170884666258	1.48649781355094	1.12008641154115	1.08302102452153	1.82545042891703	3.11762740871591	1.58606685662359	2.00978422208743	1.90185105201334	1.39409157006676
ADH7	2.54223714353761	2.62906209282394	2.73128414288649	3.30430263941563	2.71357638749546	2.60487389046715	3.36749868144656	2.83648039466493	2.74102597288762	2.75479273452822	1.9579463385186	1.65106983797267	2.07011841274009	3.36881383269818	1.81780725345771	3.35724607129152	1.56123121167016	2.91246233815014	3.63723719217334	3.71604382159207	4.01027293227485	4.81702941532689	2.55932881552419	2.98981734329501	1.02864332215187	2.45009576224193	2.99524885882636	0.698511423082286	0.560028356133725	0.861654075958065	0.369904161131858	0.888468481626322	1.22035209940024	0.474776005744297	0.632412510673734	1.07250034627389	1.14730574489746	0.348847399118695	0.439762253068161	0.50370141466774	0.668004465876258	1.0533277255675	0.199724471262203	0.629689837871119	1.27405924269875	0.216631309528048	0.483082621712568	0.820564200259225	0.45825909159864
ADHFE1	1.13368732926392	0.705071433601183	0.785872022593562	0.438474207036217	0.729773419852452	1.58710579668127	0.271005169769986	0.390157875301548	0.150223985379215	0.732269263079149	0.780249621200182	0.85513485761368	0.486855011272839	1.01251835345472	0.734554623260762	0.263846757918864	0.502083479699977	0.288437175483965	0.390863017418531	0.515662903358582	0.447380782180233	0.324565568247398	0.598978746925845	0.273012260243319	0.968621925472193	1.62385483334403	0.278416523298132	1.44315156869841	2.84928026056573	1.70284664782753	2.421232319953	2.57533637833458	1.61714674280498	1.79021132690992	1.54769192080192	1.2346300170799	1.11161932574421	1.81425825904459	1.13900054339711	1.42328895554168	1.69038279506046	2.38605966812167	1.34951279383326	1.25375012343228	1.26406082233313	1.42062067908604	1.81594429673993	1.16599314784474	2.18734178553718
ADI1	4.89247155723255	5.06433752251685	4.56965377296473	4.98652825907318	4.89313791608147	4.27960506528373	4.89738748430578	4.91812677836253	4.93595078487417	5.20194788979165	4.73791770356736	5.02189608206514	5.08759148947789	4.81395102549445	4.76422414232297	4.60672615836673	4.94167709302153	4.88004908908313	5.02245582997099	4.88393286289907	4.76084735078012	5.21043176653303	5.10384686922116	5.18522932947853	5.01881709629916	4.54739372521727	4.88793645994816	4.70401311434697	4.58631932477382	4.72157021147573	4.72433604399658	4.67115829808679	4.85411885666972	4.62303302050776	4.68937056235386	5.01791781367922	4.36840383206808	5.05221440081715	4.58172842590924	4.61384053733327	4.651732044679	4.6385614539466	4.87950581803611	4.50106407967791	4.56717319500195	4.30748228224597	4.55864804457663	4.56348100610421	4.51962711221603
ADIG	0	0.198125184845205	0	0	0	0	0	0	0	0	0	0.157058590494014	0	0.096685881604916	0.164282672488453	0	0.117794591659978	0.141941763689432	0	0	0.199889169496893	0	0.275443773291484	0	0.533118552655487	0.243676897915378	0	0	0.561375639064934	0.332034677611519	0	0.361275007262049	0	0.22342300667592	0	0	0	0.497235014094789	0	0	0	0	0	0.185492846209973	0.559909413752345	0.165900010512835	0.340187816575379	0	0
ADIPOQ	0.0802548791270786	0.0923824515313522	0.915689104212171	0.307031331499023	0	0.408359468876312	0.0537316263239351	0	0.0755154165635881	0	0	0	0	0	0.34585529743653	0	0.0541094355937815	0	0.251529465111031	0.165272180536673	0	0	0.0666075856585909	0	0	0.271009813544385	0.759074504174923	3.63703447216702	3.27648657319548	3.34412522098233	3.53931272257987	0.434603947750244	0.948474761423123	0	0.103475958448224	1.21002998798994	0	0.353086026488935	0.214822610611427	0.0984129296149456	0.234956502571544	1.17325496858971	0.22309704576301	0	0.0503306820397065	2.23961020442935	0.343445976247361	0	0.0595098197270992
ADIPOQ-AS1	0.0362860004339645	0.06235142616901	0.616214146339233	0.130978224335392	0	0.523086431974769	0	0	0.100008754701847	0	0	0	0	0	0.10080580626895	0	0.0363625661297467	0	0.204956278166512	0.046038547602508	0	0	0.0882990391585608	0	0	0.221099773186179	0.472855536759949	2.84489131747912	2.48915763955054	2.66844104690207	2.83204943578618	0.279104140782496	0.621253520947352	0	0.136618112422301	0.55989829643608	0	0.167953484164782	0.14696160016982	0.0664664925115522	0.16108563203722	0.693951610154381	0.237208253891914	0	0	1.59023270501788	0.213587772933161	0	0.0789523789889439
ADIPOR1	7.08978089309903	7.23150954877699	7.19378716004514	7.20274789550305	7.48648355459738	7.34161760479103	7.2947556171424	7.15953066557902	7.24224755098002	6.90671089718325	6.97491490636656	6.71108140530733	7.03223640230175	7.18752308589643	7.10008683051467	7.04205259316616	6.97184080661867	7.15329134763028	7.05558429309216	7.12972463781815	7.09447473587589	7.21488874203657	7.15338665130963	7.15306251477016	6.97793424328908	7.01169737770711	7.08142781298585	7.08739334536848	6.6978017841446	6.79727192238413	6.67765579684048	7.14376993280954	7.03590682024451	6.84478527655621	6.66869176612942	6.86458193377401	6.72631236453756	7.25076536548532	6.82346333399146	6.94340518853645	6.89454531857309	6.95729915010706	6.94021712962723	6.80442981446345	6.94862049189487	6.81987508716903	6.73401828150099	6.76256356442803	6.84518350837763
ADIPOR2	6.10555110870215	6.10497540388165	6.026446892043	5.95761408278268	5.94245651698338	5.55252008769096	5.95616224603834	5.82244747977784	5.95445472655879	5.87550796666923	5.69803154498887	5.7585727256527	5.41966608416961	5.85709714557645	6.00215504106424	5.7626494069391	5.89061659703545	6.0686930937159	6.09510369645813	5.73472988412643	6.13315324095992	5.89170665120141	5.79500746801249	5.72508363594382	5.94825658776738	6.33744295783913	6.06665943012224	5.69214375671196	5.43546131146589	5.46704072650072	5.23657975498507	5.73065586434882	5.74435608288991	5.44270701731757	5.43580170056258	5.46782021345335	5.10545401570071	5.74802745748414	5.42240875648568	5.37527539459748	5.37712180346281	5.32476584622833	5.48515307784067	5.35101342472803	5.45423484153413	5.34322313388587	5.33486046111832	5.50884165282671	5.33836523275404
ADIRF	4.83465197185618	4.82187952745885	5.02076933257969	5.04193779245211	5.29066514488117	5.71731352446586	4.90732319079761	4.32896338034396	4.29162476242331	4.9536565532429	4.66098916984092	4.67850901293208	3.87910443471583	4.97345125829851	5.07504828752608	5.12121133747118	4.21900150822382	5.2765261039553	4.93470671306936	5.17209448427593	4.39574927322754	4.71919450774973	4.98529386668166	4.77923839428931	4.62996832065565	4.58917797026443	5.07873848774999	5.88928563699669	5.82103033958685	6.61709093414443	6.15914997805137	5.6566190647048	5.11525151244949	5.62623534468248	5.10373076452504	5.77158606325301	5.42499621539487	5.33112877175413	5.04019427554543	5.11366477732757	5.59949355374479	5.60579094819084	5.84846481272113	5.57163997780527	5.24979304713086	5.81516675142287	5.98486851355918	5.43058660635978	5.25940264866458
ADK	5.21005973510099	4.92355908187701	5.10943377619051	5.31213155831136	5.25569169884925	5.58013310620288	5.24140611352304	5.18861444080941	5.00649204680244	5.22670613743983	4.98388685922551	5.28837466507715	4.86164469441104	5.23089548105343	5.27775834593916	5.33663258916956	5.08418592402243	5.25685650716691	5.34490652558503	5.29473075431767	5.27191216874794	5.11363258394486	4.9735002403408	5.33021905416353	5.19346501225517	5.3045742382004	5.17952088773635	5.261684271165	5.0641840194477	4.75325370575192	4.96471542349033	5.43883075185742	5.37136245989398	5.0884443959494	5.18825885333547	5.1591808020038	4.92763339401764	5.41942842301187	5.36688096981511	5.14272758924035	5.2701292986522	5.09041970892153	5.42091976613669	5.22699503189287	5.19291805172819	5.4070440180685	4.91184661095752	5.13948437457744	5.22583495578626
ADM	4.74817820027819	3.68236320782638	3.76820147163762	3.92734937410091	4.45267226043595	4.52380929839596	5.29849875979294	3.67023737549561	3.6476744438077	2.78186777242631	3.5400279269391	3.988232259237	3.77613294682084	4.02458654379065	4.11635753778818	4.09051009720929	3.61191128029148	4.205990982997	3.33879064830615	4.71203112718014	4.1514544882077	3.58792497151708	3.80650686416694	2.88883851307037	3.52697064765039	3.5991484873643	4.00592365284511	3.26732321372803	2.63532074067425	3.39036661328202	3.4800154645048	3.74310550074623	3.48249645581327	2.8131281790657	3.47883932212941	3.4181873453613	2.83226304637449	2.50136971451964	3.06767483348223	3.34291401891322	2.93496787903033	3.89256344215558	3.36858619080766	3.38527614041013	2.99138079561253	3.12808637645512	4.00044563987427	3.5288445860108	2.64336426441447
ADM2	0.292677272038411	0.319827792268581	0.307586523175699	0.466184490761128	1.33097251892015	0.766931566600533	0.166158212736675	0.398296607059509	0.26504687831085	0.351307874679896	0.22590797953038	0.352762686835501	0.357276036797045	0.180853053355894	0.367912929558576	0.211699488301428	0.268915455280021	1.21397622555862	0.362811276683279	0.303659159376644	0.586015956774692	0.43461172778992	0	0.577475015805042	0.6213946414385	0.484250886001046	0.252900076974146	0.113780480431884	0.426208440506646	0.247302718538727	0.277139280485725	0.387817181541181	0.0928422653604335	0.1119453798197	0.399371749494687	0.204459661496261	0.225664560708874	0.260894311833856	0.229177187288616	0.155161571630311	0.605543294299348	0.51099044280171	0.0508357525877518	0.22061313012653	0.105861148972467	0.26958185761506	0.365368547189904	0.258138309461998	0.239546476543227
ADM5	1.24987578124467	1.42316747010426	2.2259551512724	1.47384838623338	0.84529654101813	2.17099309599436	1.14988366900858	1.19044966565075	1.00501675451576	1.10246619309838	1.18242022798047	2.08754648992947	0.839332663074592	1.71907467561644	1.76262526742791	1.49316250212371	1.15555027660583	1.20506979551232	1.45078838388511	1.0736380171061	1.0512164864076	0.937945532598764	1.17944220058785	0.56354234152863	1.22898719898732	1.91302802176604	1.28391753492513	2.29054359067891	2.23823310028282	2.03986728430078	2.1666021294068	1.93476670009118	0.80465957807316	1.68514347499139	1.58041050163767	1.79521947053272	0.326098766609269	2.11779827612651	1.44321264115121	1.53096714743882	1.80146758620157	1.9371796994891	1.05272312394215	1.6146973076905	1.38716480615428	1.25835871135606	1.37791977463528	1.48210309315222	1.75161153095162
ADNP	4.88538764185779	4.72756450971002	5.00225265612445	4.58524230233331	4.31898700148293	5.54746304625018	4.59251331552157	4.71853726933546	4.59911578747678	4.92755584759815	4.43298394838491	4.55429097884922	4.04179855386659	4.68748852068883	4.68404744387591	4.13417703199179	4.62558245004475	4.75024698827939	5.14947499779186	4.84265730314832	4.85882564648429	4.14457912026733	4.57609863319328	4.37574495105319	4.63184203674984	5.38956735088855	4.60364313446504	5.52683205890438	5.65800019514399	5.36346721878103	5.45408833163291	5.67217363782736	5.43290205161682	5.44875518729344	5.60453839591511	5.65171017056204	4.68034108143948	5.5639924837509	4.95277688020993	5.42078298407923	5.58181848440243	5.55436594311939	5.52848006398043	5.25219746487857	5.4595474425045	5.59485243094676	5.15397886737256	5.40026939450119	5.33746026153863
ADNP-AS1	1.91025473090565	2.45780429628856	2.16921813183586	1.92877585668299	2.29691622712451	2.89816619012637	2.27092997980059	2.26302715586934	1.27116617119773	2.00222033731648	2.00120747178632	2.27820702473053	1.72153233068905	2.14171097945979	2.39935970790468	1.78894878177819	1.70575054019444	2.01947679058317	1.87662562368023	2.10409264664157	2.0261668368522	1.64375714567194	1.61897956279415	2.22950522349719	2.02915083233292	3.25041473820955	1.97735314595637	2.91505108700385	2.97639386119313	3.13300899858383	3.07844600427936	2.69249345935987	2.13655881205542	3.01661374258799	2.1972441729609	2.65338002668594	1.55501450367128	2.39366516963043	1.0397649975984	1.86027171369387	2.28604514929628	2.93763505245345	2.02836318594384	1.99003934934446	1.86632137320501	2.34489562697743	1.74708163844362	2.60257262290164	2.23035522401563
ADNP2	4.75306387106261	4.31838381047257	4.99381172175545	4.35158783583937	4.58216039896093	4.84109349438064	4.55012709432587	4.5404290087548	4.33163274190299	4.26202882765271	4.0929757930432	4.54898298960067	4.21128127246678	4.49214364110192	4.70759094773742	4.27664949012104	4.28097282046304	4.63377205923306	4.56684232413632	4.40794959845	4.51725004895338	4.30124758576273	4.25206862202625	4.21260349412764	4.63916957266696	4.85744882247285	4.61452468545407	4.7568818180755	4.76569819589601	4.77197080687272	4.64326284650483	4.91164027352194	4.98024275951326	4.67587049878372	4.7185996717929	4.75344728005223	4.61272026098242	5.07252381642019	4.34009991977619	4.78965640097282	4.64046793033565	4.59383222397386	4.73267738845881	4.70207134961466	4.90721530449866	4.64835857873596	4.50189755354201	4.75471270631083	4.46303101988608
ADO	3.83264053932033	4.20404554720057	4.47233066103259	4.42878361219815	3.99310835832589	4.24854663627686	4.06871906204788	3.97805314286632	4.13720813814898	4.43647267288009	4.06963679215946	4.51709418597519	4.28622924506032	4.07414237026657	4.41359125563119	4.06980826032941	4.04406833202027	4.22246604880351	4.36242949979833	4.04693494023869	4.07043531546649	4.19754299624622	4.23272191177873	3.9283113376169	4.06359566350414	3.85270320811477	4.31308769073052	4.42308870771615	4.34942446667875	4.32070780940075	4.47635735946694	4.59806821232446	4.44960929301713	4.35513164589252	4.30275328711933	4.72246950215132	4.10630740526305	4.89041514143879	4.28247870548683	4.67858189134062	4.60670897625519	4.66232545574022	4.48782124505456	4.21458073964186	4.35431264750213	3.97865074000182	4.48109456276655	4.35364549694926	4.25783558166651
ADORA1	0.370660081898041	0.725177490515773	0.595220790417783	0.832478079367912	0.362599929010673	0	0.369027544122761	0.322270456979986	0.498538771609801	0.460709446932184	0.157886105448037	0.621631216741433	0.517390298086969	0.140788697866759	0.408173640091016	0.133627189323439	0.394557510264117	0.688495724981262	0.545794434136427	0.713106967133856	0.329303335837826	0.476175880104935	0.390785729654666	0.476953984674605	0	0.539570804326962	0.527251229818343	0.741428715446271	0.833199340373515	1.39316617077663	0.866804861742762	0.47068019294612	0.140170276486788	0.366251241592861	0.11316411912299	0.698893905771184	0	0.204318851775848	0.0621880673087386	0.0548259882329423	0.905662578109508	1.66668114958998	0.243080850358614	0.559206386339822	0.159468147179082	0.378928071007203	0.576844626426955	0.222924127068259	0.244698359315272
ADORA2A	0.439147491898903	0.557580460245837	0.641061086334477	0.723141895686262	0.407775791890287	0	0.272920336625494	0.322339384418202	0.747003676551324	0.393515230955019	0.490442753363341	0.539707562125592	0.553284021497015	0.206390928393988	0.646127033740486	0.294547626595648	0.299499480394207	0.54479314451402	0.416296343336166	0.37082997877183	0.41114875075992	0.409865224720435	0.651223445671747	0.223984958727103	0.412130166944569	0.39786186433502	0.551690114859906	0.547937199732462	0.629727723070072	0.532675079565089	0.283084638612539	0.395829831233662	0.226630865594355	0.220555008586037	0.31597401799327	0.433672350395971	0.0491613054552457	0.491401106220993	0	0.207858138674427	0.133653117454113	0.724742731007068	0.451142297721924	0.559317020144275	0.208980341820915	0.345285429775318	0.444222333464524	0.341893049685626	0.501821822170404
ADORA2A-AS1	0.12037921168068	0.202756149358551	0.463902521726859	1.05818344049166	0.277629978925092	0	0.230414981704758	0.108450136931022	0.2804612030735	0.134599281877519	0.310902467868218	0.372654637084607	0.335273517170793	0.122757133727158	0.666525620478049	0.621183032592715	0.120625973664337	0.277341370735069	0.0613772454572133	0.556634775951538	0.204558513256313	0.314921525872358	0.67174845327395	0.158836880734828	0.15647916629495	0.461773380756421	0.467011793166814	0.971172825680026	1.04015868160239	0.61404369204593	0.85697937794496	0.906945722267529	0.613933275362462	0.754279444307325	0.818465691888565	0.720714886952521	0.554241930000415	1.53514404966645	0.126434756928115	0.446193975351957	0.324513714643875	1.52822052907015	1.20003395941264	0.317449461137611	0.979743733324752	0.357347205040129	1.13261379391674	0.731331776234886	0.194259139379043
ADORA2B	3.02686258420896	3.51496805881984	3.9839349737866	3.91737009085314	3.46720342790659	3.71058238828209	3.62715091672157	3.4366798900693	4.16621985818182	3.82112620616091	3.90353248244516	4.24263891744332	4.26224366506505	3.04291716309071	3.86565189817769	3.06821650986683	3.79538848790241	3.90931470556641	3.78385156831676	3.76597640135104	3.78846940603093	3.8076891922559	3.6633930457537	3.49223691545323	4.17126964872393	3.76473145292324	3.89648271010281	4.16751943726974	4.42073106936418	3.96034978162867	3.81801469902045	4.20161000230532	3.78031407811452	3.8911084827605	3.9891567094706	4.21218372220594	3.77571628950354	4.4969231253989	3.79505194462201	3.96092498920299	4.02022849357616	4.32596292715193	4.29073932574474	3.99005077484474	3.88995209803659	3.9364949077515	3.74816831364153	4.06673411425835	4.06310554298963
ADORA3	0.141128691321646	0.501618543258395	0.162776822110414	0.117975060509701	0.263612614523762	0	0.268445306778379	0.495452671173017	0.471087327339387	0.387313283208892	0.130491890509353	0.455514240606354	0.082497041467057	0.417523156670117	0.0685573415474001	0	0.497687438901901	0.322291544083556	0.095498793783154	0.231975953928918	0.0840186731770837	0.0720584972992348	0.327294525857211	0	0.239267502879725	0	0.444805419400926	0	0.533928038525488	0.834457022954275	0.888766950155826	0.364081183100289	0.354344478319653	0.420018899216172	0.180891961737445	0.81987932266426	0.226757611678992	0.221628419005043	0	0	0.21272274752111	0.161799176743124	0.163724376355304	0.352558092962359	0	0.0692549565309733	0.763388052959093	0.149808556470777	0.203271023430145
ADPGK	3.87256797815237	3.88441185611981	4.06235722895968	3.89749679098166	3.64821559094741	3.98562057348479	4.13952077666248	3.69359483803837	3.70282222814176	3.83716511191911	3.64648872360148	4.22865840704005	3.91867220415195	3.77230628896347	4.0969275749767	3.24846526368047	3.29736821053873	3.7312863848122	3.75748531441082	3.51928468299905	3.54718209181746	3.36551091413874	3.56623915702269	3.49104876594442	3.94529772137707	4.34746648983069	3.62373938621519	4.21452321611806	4.64376237645938	4.41466875530526	4.59437683616218	4.16193446081201	3.66178205220596	3.93498847356489	3.97826339617274	4.23968254061828	3.37898862072773	4.15727603410071	3.41684320122099	3.81026561582926	4.0381961106562	4.05520252313339	3.77972153842354	3.52839400608413	3.69767809492093	3.79973095315017	3.43547796185901	3.84696421751017	4.0510237880361
ADPGK-AS1	0.731081419382681	0.733318493010191	1.15777818679651	0.602504859930932	0.62482766926681	0.533000193249932	0.976440498365719	0.753160190729972	0.752865223049094	0.699949615601091	0.565495214003673	1.0417162096754	1.05239327671727	0.888080564465846	1.06041170263166	0.873618388240896	0.732306420100079	0.850920539034596	0.979196231489052	0.879773935964706	0.815552083043114	0.788231580863862	0.680269629989734	0.617473665974449	0.792084676223287	0.956787706733064	0.758380600044309	1.21672688816699	0.980402437303382	1.19971002209093	1.22099272881458	0.81287270853245	0.696866317587032	0.919024710305633	0.803143550905005	0.802017910435216	0.574269683195328	0.945554293101505	1.0168912390585	0.716248632346766	0.915264529782976	1.32428107143716	0.713401222246065	0.718541293761634	0.880194060639771	0.742489853152666	0.816833682293311	0.97871998779347	0.821314539079
ADPRH	1.54558190796651	1.62098599047139	1.54665376209089	1.78989869414109	1.24585023626311	1.20424460969815	1.28507979843941	1.26859318339783	1.6269034002118	1.31063032976147	1.85823830276777	1.80617253605276	1.91638933009466	1.2325397122331	1.67207067143762	1.46604917260225	1.46044586128769	1.63502812925312	1.49679897585415	1.58874845402482	1.15754508006864	1.31702649563336	1.68396974607265	1.33621512214777	1.48604278350237	1.02125113051778	1.32973056694491	1.46155824028071	1.3165061416131	1.94049100203396	2.09334422948077	1.49328847553277	1.05730626021891	1.98619516209112	1.02673971161807	1.25073160106238	1.36376218503695	0.834250826339532	0.879724487349598	1.55318064059485	1.41924302315309	1.25248578374936	1.2428072719951	1.09512930665593	1.31378262751479	0.966965558040317	1.5085303503509	1.18564870706021	1.00516642969108
ADPRHL1	0.234636361679378	0.545342689031169	0.269346714553606	0.649947218338489	0.821606382786887	0.270961032545715	0.38242507003541	0.206196067747867	0.346510178704503	0.31099238033047	0.289065281390636	0.626474981307874	0.366937865147075	0.380184249177382	0.282968852242669	0.507891500379141	0.321225600034936	0.435055056946893	0.972505992060376	0.385817100576988	0.373076427534621	0.371897033190465	0.308842002463913	0.202029108406734	0.420289380898416	0.393088514102418	0.293581227099876	0.731600326787649	0.490394942563005	0.59827271423371	0.706609652847166	0.810192106166532	0.47659803732811	0.650960016601661	0.209796766308444	0.489034142009391	0.246269114791255	0.830466033042619	0.420057678521721	0.440044359915665	0.495229569863784	0.612058472930139	0.883525921815835	0.51415528750032	0.410147333707751	0.403452873947927	0.736711871857492	0.780726532646371	0.696451717322047
ADPRM	2.68043368722864	2.29546151216558	2.91652429502693	2.44097228953366	2.69005030027544	2.59179868773472	2.47921945746603	2.53605810997436	2.61966420256552	2.8374378755105	2.51974405660482	3.0476961597199	2.37369704539186	2.71342930094503	2.4885225371503	2.84875081008026	2.57778155598905	2.6233033473279	3.0524076804004	2.91525467530927	2.72330996673504	2.44600119732135	2.66968026872545	2.850234714227	2.69174668804094	2.9888851208364	2.57638568378976	3.48850135707598	3.82140028126829	3.55097271107007	3.20471346986641	3.41581660683742	3.41601267503678	2.98894045828218	3.31715783023307	3.5743016773413	3.43057535693961	2.93844846994529	2.82261071116883	2.85989845955454	3.16126075337823	2.79408289952632	3.34682834377157	2.98599215261257	3.15233223902051	3.14266647149214	3.01106874263061	2.98422665931781	3.24241763124132
ADPRS	5.59949463258018	5.63851809158291	5.85748215404445	5.40446975414843	5.35381106866571	5.51277723979751	5.35225549991115	5.57398175024326	5.68497516570749	5.25722272350674	5.29148974490887	5.72278297833339	5.64652291913869	5.2042134343307	5.66046562798219	5.46040746274961	5.38269386403475	5.6780276893525	5.74502648631963	5.29051798412235	5.50311630771927	5.48659457165354	5.51574980815307	5.04611998536696	5.51582972692824	5.37992156885515	5.72830346602969	5.25547778177802	5.12634680343936	5.07499916170649	5.36330995619659	5.25592593093998	5.04198146866586	5.00567639055618	4.60916481248065	5.28066022114487	5.2223314860664	5.54935888924919	4.73970050077561	5.38558900150095	5.20332586220803	5.34870242522558	5.1786505229562	5.01881004763518	5.08876765714367	5.07514201679783	4.90850890441447	5.26028302976172	4.86558817495343
ADRA1A	0.176243236972572	0.0321451385000516	0.848312726762318	0.386321140120319	0.105739157228793	1.41798262867361	0.141996794877997	0	0.220061652905518	0.645786860947151	0.364313391094012	1.06448618456242	0.342405249012961	0.444363234051352	0.751063160797271	0.0568287725861616	0.303795512273562	0.0669146594049971	0.892683013337193	0.281013621804542	0	0.107965497843496	0.254825810980838	0.392665036683069	0.185044259884418	0.861363957751756	0.542612637077271	0.334277928650548	0.727058701579686	1.72131837266266	0.957653541460376	1.46674103440946	0.651000751906431	1.03642589239895	0.325793217374885	0.976423053397511	0.600728418832982	0.959602730287852	0.55090127788206	1.00735633289877	1.34295759873032	1.26035572528149	1.03452495135712	0.50590348829837	0.846674440583117	0.788649445223565	0.533782960985542	0.521863096519505	0.600777365504228
ADRA1B	0.0782442185943478	0	0.216529347654324	0.142707263231319	0.076370253384542	0	0	0.0473054193645578	0	0	0	0	0	0.0641995167336186	0.0560142719089449	0	0	0	0.0781586831630545	0	0	0.029744370980934	0	0	0	0.380729143908056	0	0.291222438678663	0.142862230620657	0.375527284200326	0	0.24709332644504	0.06391005557991	0.469753627360007	0	0.39095218071096	0.187076977746848	0.0942876988152303	0	0.207581307964056	0.255632035418611	0.659252950908674	0.257636545990413	0.182835481167625	0.0729738193781869	0.356162094404962	0	0	0.0861608876448936
ADRA1D	0	0.139130576993227	0	0	0.22755546298752	0.585820765774269	0	0	0	0	0	0.211882212518922	0	0.0671855262943621	0.0586272618690602	0	0	0	0.159163849494241	0.0526451833731872	0	0.0311451214132599	0	0.0552570034716579	0	0.0885150144127735	0.0954381901402666	0	0	0.485897872863299	0.0847134438221304	0.197588484118941	0	0.488714619779567	0	0.0763482625776692	0	0.190939041839289	0	0	0.0945004570685113	0.38230175692606	0	0	0.148875477832175	0.0592258939515521	0	0	0
ADRA2A	1.07571975394177	1.31595700342896	1.28991788529504	0.719589290266743	0.234395447278964	1.96690421845215	0.891264673158753	0.182964799232015	0.563489283210214	1.12800511778493	0.807124556242719	0.820244814519126	0.51320907038928	0.984272435020959	1.1298736949572	0.734722472137257	0.668168242878215	0.580720987555109	0.70690838948912	1.12435346538087	0.481048075835387	0.65499165625453	1.08436047625482	0.240523256891731	0.965266360597206	0.667232348054427	1.09673591262424	1.18286333091829	1.69507079519048	2.48990533324897	2.11279636323722	1.21794561576838	0.732445569790313	0.777115400306703	0.526874900564514	1.57438473801886	1.18462401052506	1.02932588504675	0.999574119248754	1.39622649537613	1.07102893284564	1.40317708428348	0.904907274260969	1.38277665566868	0.813652584487646	1.51088697218541	1.06877680425832	0.928036086228546	0.886572671582599
ADRA2B	0.130809602145241	0	0.470997754350521	0.160972674728642	0.300341111797257	0.267302537734319	0.130185247488682	0.117888581404616	0	0.27893917008379	0	0.254434783528053	0.362137815172797	0.278698518419034	0.182484349005282	0.286989853401174	0	0	0.130669150984108	0.125147758634856	0.115127128264054	0.145901598233379	0.234362394276722	0.0450710135556885	0.700207377668125	0.330146470101169	0.115536564914939	0.414991678446762	0.484232671314184	0.691351196707875	0.317037691779923	0.441372000869071	0.300300887374558	0.767420512933581	0.127667711360326	0.287890414179524	0.109149990951949	0.229610617892554	0	0.525280841430527	0.632463936468103	0.318010929519887	0.27273457778392	0.54613894673967	0.613638271293762	0.385755415988711	0.333572046877253	0.295571278844172	0.450804083040353
ADRA2C	0.752040853259383	0.573863300347597	1.34685037773156	0.678665595225824	0.21041822210785	2.36267344028205	0.400927992055753	0.254066903056099	0	1.18034240337526	0.637932221996987	1.56698503687156	0.635161500246004	0.670366558553268	0.893483466978761	1.42219568768825	0.976697981646663	0.711212275839397	1.0878759760545	1.31373490879361	0.435370948089312	1.05871201683355	0.676602384186852	0.403770704227788	1.31240126444299	0.522216714336891	0.886393290883032	0.977557492480345	0.609921054447109	2.35329458084487	1.11586143848263	1.38891817320917	1.82832857430703	1.1316587520167	0.835689207699162	1.82674132384883	1.99979432460102	1.18144499043808	0.326721993900173	1.13223759923061	1.51930205476111	1.56172239155326	0.939393207142511	1.02907885225641	1.63136987539113	1.06879898345679	1.5626775098108	0.771506572477524	0.983815804885118
ADRB1	0.333090110346341	0.378762216548037	0.22365710944648	0.480047451526463	0	1.69066623500555	0.298306190034656	0.186590384396828	0.112796578356894	0.175950016721014	0.399425747708442	0.257578351335135	0.200027695718444	0.129934007211573	0.269013146010582	0	0	0.276033135318713	0.157427221407678	0.598665521543067	0.203569753360276	0.147772522690448	0.362920071223928	0.15805717532157	0.382855450393538	0.32214246863996	0.306387970509156	1.03020592325986	1.12810825030632	0.910468546701301	1.45082145075458	1.14344464778498	0.55487977798078	1.09674485595159	0.153843258242767	0.809068763269863	0.309128016077141	1.49487523877795	0.382641758762559	0.617455652865791	0.7958301062878	1.20143074271442	0.814961278443001	0.407588421467208	0.280844683397464	0.367334651694091	1.2083065834988	0.758145602650181	0.252398640394913
ADRB2	1.66821696181644	2.16185349624604	2.35083058120481	2.91764087320066	2.36857898937916	3.73697869213779	3.92768493708611	1.52406069250945	1.62625707182485	2.25876801393383	1.66313457164543	2.68477894113067	2.0507795119118	2.81697491643954	2.05536863883902	3.27623149327408	1.76602553822641	2.60723403136064	2.87838129115443	2.85032734351428	2.31196632533871	2.19606831998388	2.04635945723301	2.68228208358158	1.81702278837079	2.79676582784738	1.76484189050832	4.86106249781851	4.38783249098862	5.23214417069573	4.47890639545319	4.53580496951659	4.33555913143464	4.67712461836629	4.23555962662016	4.82430124777481	4.65365818773006	4.32231112604882	4.50680806292219	3.99266565418385	4.15952507655493	4.21007770052213	5.03176566071114	4.83083748590355	5.00293674937461	3.90769085102204	5.01730379162722	4.83204448468753	4.42578135377734
ADRB3	0.043333287853606	0.212408350414108	0	0	0	0	0	0.0516839801247229	0	0	0.116717882963673	0.0583992980992678	0	0	0.0611819725315582	0	0.0434245012704909	0	0.0853097347772112	0.0549441563198216	0	0.032515767790411	0	0	0	0	0	0	0	0	0.325011892732122	0	0	0	0	0	0	0	0	0.29369609247321	0	0	0	0	0	0	0	0	0
ADRM1	5.98159941623476	6.23376147252743	6.39938060652504	6.19284396119399	6.18113603829393	5.68867070272956	5.83629440015303	5.93053509192884	5.99991138287421	5.90567664020714	5.77158580284967	6.35034203549355	5.94384887300411	5.79146170408304	6.13013872907743	5.80905778044159	6.02881538614104	6.36757488992884	6.21019310330907	6.24400417503716	6.04759950950454	6.12768341037598	6.08656681062959	5.66133681733891	6.1555121790622	6.00210222725163	6.27235660274533	5.85633694464642	5.62876432610861	5.82589784973152	5.53001617056565	5.95737833878499	5.52311040074615	5.48484807831342	5.27344385656965	5.64405871396218	5.45460297895042	5.9639613361802	5.54731056431283	5.91323819424129	5.5704550622699	6.12794123605131	5.77010948009748	5.44885986433288	5.54643907193972	5.42302882455903	5.62678320971526	5.88581039193057	5.38466039771843
ADSL	2.88402964769629	2.82039174392063	2.843619744709	2.88120930126287	2.41787827570615	3.11570304904427	2.74977735469268	2.84784390555154	2.65602161265369	2.77366735351345	2.89436114760894	3.20332534933972	2.96632895231439	2.5363465951489	2.91215326725379	2.72776333921162	3.07467954673554	2.9110570141811	2.82320381709043	2.81533165188309	2.71339436062988	2.90461627010964	2.89729494113339	2.76084362453785	2.91930119286774	2.70178797417864	3.05491088528759	2.77669573592325	2.92682621808454	3.04297000093566	2.98833526985133	2.65734935002289	2.79202707380686	2.7885606562594	2.36685069097678	2.82803947968973	2.8853206557629	2.77267978313758	2.67367793535842	2.79712320907086	2.644869804363	2.50389074923652	2.72489299161722	2.59836893951171	2.61097898361054	2.43914947015479	2.72236573848838	2.60502039784833	2.76933438823233
ADSS1	0.794404320299626	0.844683564590238	0.984017920034681	1.26788693833463	1.22839947312538	2.41449832324898	0.572531091455821	0.430512636210092	0.642010537220814	1.1170764964489	0.59202044707073	1.12527826408735	0.658302466075197	1.66039907762612	0.935759977326388	1.23155372750713	0.676216263006918	0.724331377094909	1.11198785563888	0.799197101896282	0.430997717239121	0.543469158825096	1.01693066339705	1.00190500486152	0.786677937145975	1.06647618015728	0.733846003654257	1.90009640834938	1.70372632454303	1.56500451203523	1.5985801395389	1.66880227605054	1.35990425036032	1.7718450821794	1.35116684926695	1.92264410114625	0.972953506682099	1.90455042383296	2.09930197186856	1.75656482187792	1.78574130373826	1.64163736547961	1.76060779572072	1.72228181468662	1.73801243758474	1.51943443913193	1.62511469081564	1.61000363279868	2.01467565905684
ADSS2	5.36780009033892	5.46517460760185	5.58694276509936	5.75651304761319	5.5202556994382	5.43287747793221	5.82105295088158	5.65930628981722	5.66903134443993	5.58742486522499	5.49694685826558	5.83120568174547	5.75892450335321	5.46727290691261	5.69383377646765	5.41034029955798	5.5778310531248	5.70202492813465	5.64617700732988	5.59118355031504	5.52542365857879	5.55720623310268	5.51649624233878	5.57067283434927	5.59218469764476	5.73188792818763	5.75296338753759	6.10997135419916	6.01543863781905	5.93749897026374	5.73664401435346	6.02958187218654	6.02973772729004	5.75083904324536	5.89087783329025	5.95007927169595	5.48853818655975	6.20963749001555	5.8167399644184	5.94756801059598	6.00130759421775	5.6866389454042	5.83322665003291	5.61913595086473	5.91210789118586	5.81734046118804	5.4978099638481	5.59387288179903	5.4886786970923
ADTRP	4.7863402598485	5.08328541014553	4.36994355254251	4.69936952827038	3.69630891854945	3.89865206183458	3.73723593928974	4.5843063099348	4.77237607197466	4.57107764077176	4.56417870101555	4.5237817146097	4.25779232654479	3.83765899030207	5.06254145143837	3.90498103617825	4.42072217349522	4.23302012898353	4.12291709867041	4.18567825487497	4.52687288397834	4.5124973591136	4.15317830136872	3.54080825165622	4.45571143851064	5.33603471429746	4.30291585914852	4.01823720062797	4.97731319880819	4.71681979539937	4.973823172377	5.77729130871583	5.18698097713496	4.3673252168692	4.89555358317322	4.72902214020311	4.24466609696282	5.70329105886441	4.01380284280862	4.69620242051389	4.77772672347181	4.98702190200408	4.90854736196562	4.40713630842104	4.17668144280963	4.26151741929123	5.27634850740535	4.36868840325811	4.81929702560605
AEBP1	4.5168262435789	4.08994868633678	4.39590065395787	4.13827957014915	3.03434653098248	5.41346330013651	3.07167220355036	2.91084744350919	3.35365146366603	3.54579464316261	3.99260283752653	4.2367449334537	3.23187925833233	4.22736812515883	3.6151040694578	2.83522482643163	2.97118033215113	3.1160454611454	4.08749006601679	3.98802876084306	2.65095200075175	2.45517753121858	4.06501080407762	3.08798566516671	4.40322198043759	4.00246297937448	4.42618779386893	4.9763698017483	5.77366305914509	6.08817381019968	7.15453353427192	5.4503448707318	4.53392031472675	4.67464476412258	4.31104042450875	5.54379554997716	4.44450009679469	4.53812820386157	4.77631508045625	5.37594992804533	5.09149810133176	5.16095697098843	5.0630564531728	5.3445333029011	4.71469423593583	5.2507658210387	6.25083687331028	5.32681726829298	4.10496232529245
AEBP2	4.61878575582683	5.03430165568325	4.8350956529387	4.84229494117132	4.76754338519496	4.82505888612703	5.08110029396011	5.18833851542132	4.54520380213078	5.13303198918037	4.79247108318278	4.71192670010578	4.54114171800387	4.88165663035167	5.06490978642935	4.28611045669389	4.86420919673936	4.93935526101848	5.18426315172936	4.86664666396873	5.11144453968792	4.46953159855086	4.93108987015634	4.87281487246907	4.9741754115492	5.30291552240601	4.93313186986775	5.13717040292031	5.20987371555719	4.77428121544629	4.82269398952409	5.60487689725957	5.32743693505826	5.0514376393599	5.42250425590066	5.40327902133865	4.58911309128155	5.37215233494952	4.655007123678	5.36035210331635	5.48763232809005	5.21828821428061	5.22624851488454	4.95560778110248	5.03545377097275	5.29297151829001	4.80163861576967	5.00653338755586	5.11962923745426
AEN	3.20899828186458	3.39112167712059	4.03569836143293	3.19220457621422	2.5735041189023	2.40064328841308	3.70068919986591	3.57297256852103	3.51106597191383	2.994557506707	3.4722016935729	3.8299150084646	3.55018228139919	2.6097858910677	3.49812460502498	3.19291689744483	3.28974750680431	3.71532863886254	3.30918938188956	3.31720564082434	3.65074247690288	3.47575682915839	3.10433278316996	2.54303810991672	3.92779633635653	3.04474308844655	3.7078218924822	2.15229551297818	2.69635571435178	2.44058465500079	2.7604525304973	2.45963045558589	1.551914959516	2.34553409858661	2.12970264954371	2.51065181187489	2.63250018562043	2.04607629509622	1.80825305219809	2.83574506630502	2.03444301972755	2.34120579547139	2.47405678081426	2.1731675443798	1.97211477175809	1.72996709210729	2.4302361682981	3.00560625901113	1.50957780744198
AFAP1	2.56121363651478	2.39026309452414	2.86519304653158	2.82938741365625	1.59046745505213	3.37441703710818	2.4512593861625	2.26128610991564	2.1688914138268	1.5546673114364	2.42512336777548	2.59809271911094	2.24422423150673	1.81202000360683	2.64699624618106	1.8508965543717	1.32547512847639	2.46539005611771	3.00000662894718	2.75990022778506	1.72003923895999	1.442511010722	2.2984159578884	1.78347393971335	1.78190317344805	2.98076446293878	2.20892290148975	2.01202961421434	2.91853478051903	2.64019074045779	3.53252323033655	2.16525948349935	1.88143030927746	2.15878458048691	1.34105980344352	2.28437616225387	1.98267371164861	2.84903111377693	1.88906963565677	3.1553652114804	2.22267213775224	2.40567366973834	2.63132232004744	1.64079277871217	1.91914341145	2.43705125429133	2.87776489987687	2.69391645377557	1.93988730064432
AFAP1-AS1	0.397032112976111	0.432503326633803	0.594974796459802	0.441687855957053	0.241955668756632	1.07849614463437	0.24642433712348	0.454527853741394	0.349276832077107	0.202922812681844	0.30890333544648	0.475261708772889	0.290000902827783	0.205197504617539	0.430590329532756	0.250025898596136	0.110187206278734	0.395795598154447	0.412319904600247	0.319022212451023	0.265029656965648	0.133406507346373	0.342123715085718	0.242404597493279	0.155419550642465	0.7272178086562	0.354237377846584	0.157799998289306	0.582612645528481	0.589576992705554	1.08316370717821	0.225197724392463	0.189586238402029	0.438449932469375	0.0788198781675215	0.264299924907398	0.29462179264355	0.504674689716605	0.145475261145355	0.552352730029228	0.379098188549725	0.432129181310459	0.463494226230351	0.158809437131399	0.248136722355881	0.445456670738246	0.332691531887776	0.523030216906933	0.212890137710747
AFAP1L1	2.58020348160599	1.83588631620615	2.8679531331062	2.36965033247303	2.17515868704993	2.07289436315189	2.01991428452918	1.38576165884196	1.60914366484443	1.69625407260489	1.85589805561777	2.62606087745498	1.52650876638226	1.93077855890542	1.75323382578604	2.25625141334587	1.4109744971726	2.16343907065743	1.92628024301848	2.22390960512176	1.96283003167149	2.07857434807313	1.46129523061622	1.56770906590524	1.76153816409777	2.44037725559719	2.18593397074477	1.92086160207535	2.10993464691538	2.45877967080442	2.91223630573535	2.1954747842996	1.46357870096915	2.29246462685942	1.94997846007394	2.39242719554078	1.51475508803296	2.10458989752665	2.192055078738	1.91386399939984	1.74549722807271	2.4190742479703	1.91210953538763	1.95235353243246	1.75978535654023	2.21464855418172	2.54881310266254	2.48150699451589	1.45403884793665
AFAP1L2	5.0414683330052	5.20894274205791	5.18260866418241	5.42866435896974	4.9771780217628	3.60603871856091	5.52380606422612	5.60026505852637	5.40489007055086	4.73840399676702	5.32101957824387	5.34227342345259	5.35385303364824	4.15452463390622	5.56552527090366	3.69160406363395	5.22862360472184	4.93160457328288	5.18617556198329	5.23058030232173	4.71835860505365	4.75005998348425	5.44396262597136	4.83461930368991	4.92393387054234	4.89066430806909	5.2068051146305	3.08889810227536	4.03488962567322	3.53580026703603	3.98013010585612	3.66435006450256	3.20925675688893	3.14744150716678	3.10776800054823	3.76913813875309	3.19438016106106	3.81836279769778	2.80635011772697	4.10266314762476	3.98405539677766	4.10137909744982	3.00269518615515	3.21719976657777	2.85462515260767	2.98065883578196	2.82731481762893	2.63267821075873	2.96805997236583
AFDN	5.61364280986175	5.65499894712053	5.94876050915124	5.50079271536681	5.40336531801345	5.24637053422015	5.52761888812134	5.69248544092845	5.43340939392616	5.11650332804157	5.18509618548612	5.25323819965702	4.85143682375742	5.12886621684071	5.77596645308279	4.57270975653916	5.22158004395672	5.43733430385183	5.47712201906267	5.40302367564441	5.52574425055642	4.88248361795675	5.43858589773814	5.07974575026394	5.4002895758479	6.1699731420166	5.56032586781431	5.63671130410261	5.83263112982776	5.57781590762276	5.51297030943735	5.82076398969631	5.52768767110727	5.47152801812922	5.63890913436048	5.49651074561172	4.8319325804516	5.68482345852496	5.17733300572899	5.58484907054422	5.72456761571917	5.38739149475062	5.21428144487457	5.22951045836732	5.15600211073	5.32011717364013	5.01854252348681	5.21839092727439	5.21093893719724
AFDN-DT	0.419223067854049	0.242115598839248	0.502236475300463	0.365508716737122	0.318098827472722	0	0.323823163417626	0.265053976163206	0.470990735542587	0.250313348844827	0.0816703089414185	0.228128981063479	0.195126556531602	0.389280671116383	0.274523258902444	0.091077479967252	0.198925827868283	0.269436878305474	0.324950429902107	0.181616815539582	0.244239189661309	0.211072493063188	0.606205780204751	0.190220583403096	0	0.349462638999313	0.428265173593824	0.46532606989057	0.739137175575929	0.567394216159581	0	0.359045902288864	0.461346647102704	0.221979726051768	0.410063619730257	0.258425970594877	0.355285547784929	0.734686982109463	0.289041186999559	0.209206648530909	0.574075538371191	0.44899150954529	0.414365962438132	0.422903437596566	0.393871499225768	0.539840161931449	0.375263637122385	0.224412579992203	0.246320169962591
AFF1	4.43325840492659	4.29729697242357	4.66267153014605	4.41388501592966	4.4783931144681	5.48865191594979	4.32407890771153	4.23036797715986	4.4029596133247	4.7527589500897	4.28333826199869	4.24979999234255	3.73413919360925	4.66578690644014	4.61752401922956	4.07653020909366	4.13504917596485	4.33784313527016	4.82507040771504	4.48714984522657	4.44710846460899	3.95087634384655	4.29892303324711	4.3913940573701	4.47110717907658	5.16115781552667	4.20832365386472	5.73534469564042	5.89287612406015	5.44923134550841	5.77565827226789	5.87336327874225	5.65792048290948	5.57675262838216	5.820960788651	5.56304989402612	4.57225956303189	5.75850788760671	4.89144179459017	5.47810062433009	5.67675862169833	5.81554595372092	5.4988974233025	5.53835247657189	5.26730768729126	5.66190710942552	5.14974278992553	5.57319891803619	5.54093451913759
AFF2	0.535583454386375	0.435491672107189	0.698354654184286	0.709894032461508	0.17905621339976	1.07684180444788	0.35822794870544	0.252798607787656	0.571348888399037	0.362914011870721	0.820314219424277	0.640578167098819	0.158812204932469	0.306039307929501	0.633349320225397	0.105894327527272	0.15995269947418	0.114360377819325	0.466091801135663	0.358648382601186	0.229558152961621	0.314958609698586	0.315160004467897	0.103160425376294	0.216783623695529	0.642087674992519	0.397666982049513	0.626404516780554	1.29905335413936	1.37083746775048	1.40362740361208	1.23388669778764	1.09156882320261	1.03202915140407	0.822470958881808	1.12483440374631	0.715906816813076	0.85274522510781	0.361975720818588	1.04272032621787	1.13717418853733	1.09134599837711	1.09366703721457	1.51657622287491	0.695206956780064	1.16193221249932	1.19075928604557	0.721688593600152	0.664283648475793
AFF3	0.517220123080538	0.390372528883873	0.671081689651773	0.677149437328292	0.335925904071076	1.07379994798121	0.108367526621387	0.272208524826736	0.395753999180611	0.426541737171317	0.354519838326349	0.407326413038361	0.230406249962016	0.62248700213784	0.631294941424571	0.465640714238014	0.3053282564819	0.393657312670474	0.577480262276474	0.535196026002065	0.304827438163254	0.434711742390894	0.736457225300749	0.172903401235109	0.614297252934851	1.05676944291136	0.663385038099258	1.10932840621248	1.58888381151986	2.03803940185028	2.7483195531986	1.2789261191851	1.47246828189162	1.13310035329636	0.764517957339161	1.11609669520741	0.585755120827094	1.16032791682335	0.568831353868365	0.935247217588006	1.05507200592793	1.39490311941496	0.883430288026691	1.02915226009089	0.807922704252551	1.33303976518025	1.0435186417501	0.9487196550334	0.567860162328597
AFF4	5.4818193813803	5.74155845406928	5.80069325230466	5.56913114634165	5.16692249833407	5.9747406236581	5.83094505876873	5.77543884310054	5.53513280255819	5.64790061013063	5.52106586699521	5.33849116778809	5.12987175525076	5.41145324357256	5.84442582421934	4.80201716366828	5.45541911393491	5.62413876031871	5.86901128974491	5.63864581975586	5.70468584534121	5.15497199793444	5.60057822188094	5.55766632926559	5.71194792724211	5.92676780818987	5.57353391851913	5.7904738676122	5.95306864567559	5.69143170772024	5.83153544340257	6.26792778741486	5.93269131699458	5.76531058930065	5.88687370696573	5.90726427206003	5.23621649394311	5.92153619880604	5.2633613973565	5.89050987621847	5.93268848668663	5.68040241366296	5.8064651647383	5.68950389869774	5.73390082420915	5.78456349737682	5.51627361687224	5.72681265790505	5.52831012199607
AFG1L	1.49914916999446	1.46772915832412	1.41112725482427	1.330371364866	0.942339245987212	1.17693326598449	1.57762486596543	1.47025979901764	1.46488453639135	1.40690123113028	1.52900000223639	1.48136642275553	1.46859219058586	1.34163368145132	1.9332032872995	1.27028222738178	1.55378976707717	1.4802822085747	1.55069200377014	1.46689518317904	1.53255070771687	1.31681476784622	1.52262039108358	1.5127220592547	1.60672342271548	1.42434389850301	1.35021057767108	1.28249710941657	1.71131971557847	1.61553051372183	1.72484306987649	1.31939897152758	1.57508422481773	1.48653830112867	1.44334295248629	1.60056795522524	1.03087216656803	1.33725700140375	1.23151156133026	1.46910813743134	1.54759406929856	1.49500629808288	1.37970079954117	1.09548680478092	1.42278681710267	1.00701664250307	1.61909286314984	1.20656784964242	1.21511518653404
AFG3L1P	2.34619839160187	2.25245124821951	2.69955103694741	2.00748650606717	2.18132209862263	1.84984742326114	2.24333009891808	2.07122895579199	1.92112322713953	1.7938682082354	1.86558520551053	2.44945921402678	1.99535974809566	2.27006837000807	2.27192830261332	1.79103608123892	1.85902305598358	2.09481246145738	2.24215395231766	2.1855095561935	2.02718335539661	1.62795494946587	1.91889339657551	1.48361779174799	2.24199202932622	3.04240299021117	2.03310745015888	2.26950821770933	2.53886514766577	2.77851543747097	2.43876002003349	2.55017177181836	1.76876500599341	2.17681723228735	1.97888624540555	2.22193591814962	1.62642446122552	2.16300218765094	1.42487904970366	1.75155798909459	2.07043468334065	1.91573130102026	1.85371706137036	1.48500047465478	1.94239622488038	1.44894948283088	1.49342082014921	2.06137598721714	1.94280452908839
AFG3L2	5.36193567838709	5.09079896988211	5.57156550305296	5.22328846008056	4.92301756218995	5.03407172465469	5.06793661949058	5.07346558259274	5.14428045207408	4.95650428665253	5.10911510246592	5.65478461796074	5.08266401555783	4.8269657166514	5.34830562852861	5.06874042841881	5.07678049194439	5.35623449481061	5.29538114117797	5.19815845420329	5.17144612756876	5.18229981066676	4.99620067201362	4.76816130412229	5.1108805927372	5.3206163398496	5.39600481022352	5.2718179103586	5.10432107996633	5.08754218764629	5.2601765907252	5.30266682970807	5.23811500673314	4.94505043154253	4.91605575690619	5.13296851367651	4.99672559844001	5.51124462249279	5.12699546105855	5.22516668461957	4.95801371880992	5.43146303186471	5.30625617060005	5.08560142833794	5.17363609579474	5.12010005666713	4.92473027399213	5.16170646649151	5.0377762365016
AFM	0	0	0	0	0.210149004074476	0	0	0.0677417602155324	0	0.164058595096469	0	0	0	0.0917057103781368	0.156004241248978	0.246593336891456	0	0	0.214846154817581	0.140557505998023	0.18993164448273	0	0	0	0	0	0	0.215739962960725	0.536438548615772	0.243391583746352	0.115379454635071	0.182331749496634	0.258193855481659	0	0	0.104093761694239	0.180306647349134	0	0.326319965713917	0	0.355685649382272	0.354432308333257	0.0982806199384961	0.0907933153475392	0.60767017105061	0.0809216692667555	0.0880684460949593	0	0.122684175497126
AFMID	2.82086449325532	2.43166078713446	2.72569047295755	2.81464701286715	2.90035632960279	2.94312938588553	2.51074144589689	2.64628134654713	2.91314066265867	3.03666360549854	2.66181464827101	2.97056646420245	2.77463823103157	2.90185373595069	2.89982415561141	2.52504140591036	2.6646366214075	2.65001346631508	2.56895466470298	2.38397056591277	2.59546137162853	2.76504228069193	2.50345391703429	3.02798532784336	2.31987591651297	2.78020988798421	2.40977107419941	3.53155303686482	3.5709888105376	3.57246503062069	3.61116447601204	3.27465806415762	2.76769345422785	2.98632624537446	3.36356865940855	3.45966705635903	2.81305421713386	3.17526252699809	2.66349841740111	2.90622560122509	3.16793882589037	3.38639461062003	3.34454649569838	3.0004736739947	3.16123211792524	2.90681666550577	2.8085084806304	3.2016622104857	3.16830518048997
AFP	0	0	0	0	0	0	0	0	0	0	0	0.103304398311823	0	0	0	0	0	0	0	0.04946011534271	0	0	0	0	0	0.0832215588053046	0	0	0.140565840721435	0	0.0796411094552605	0	0.123085602194622	0	0	0	0	0	0.23021943588299	0	0	0	0	0	0	0	0	0	0
AFTPH	5.65463553443743	5.50138425584476	5.80231941682063	5.62249786319504	5.71093062099141	5.7850092951203	5.68240724768383	5.5451107853325	5.72975627013608	5.62156379891626	5.42421827439018	5.53684722340167	5.32012437766821	5.76520878210493	5.89279292224775	5.46090800447883	5.62506038216897	5.6174962669521	5.66475706069537	5.44847653910968	5.62859806417948	5.40908756446831	5.60375228681699	5.57517626864709	5.73797447172946	5.8909009383233	5.61165515151535	5.95629389002293	6.01579147262859	5.92098245982511	5.73162130616654	6.22558041257051	6.31649045591484	5.92091631694769	5.88250265321018	5.95496683890779	5.54953992453473	6.31357206271735	5.83578811733254	5.8425210525244	6.04182656628773	5.58950911492186	5.85799565535181	5.75388642543007	5.8752809158668	5.67394300420787	5.56445847354093	5.74101418671119	5.80843722555554
AGA	5.39357157294057	5.51458046432958	5.2484098181741	5.26263251338349	5.3825641569365	5.24668251656354	4.90725520664096	5.31245668854746	4.94436325556811	5.55615491604976	5.39643160399218	5.32171876970471	4.90842558336358	5.20972440550718	5.61101415133712	5.0739965404188	5.1042805873167	5.34065254721043	5.34382573883816	5.46877297359249	5.46199596285135	5.21480565631185	5.10298967563549	5.11596121223568	5.08633882883116	5.00705383219469	5.37356849241122	5.15603645637644	5.21786482350209	4.91381487498268	4.93074178574265	5.17817416271764	5.78012607892843	5.36171772591302	5.14009458154773	5.38968553355601	5.19702131565031	5.52474836763112	5.22865921641544	4.95878083123219	5.13718383443529	4.55519182426877	5.20332311635054	4.69593382409917	5.21586897992869	4.63929016817619	5.15756894494948	5.23734149054509	5.16762392850894
AGAP1	2.72081910788464	2.45658177964329	3.04983593647436	2.45984656059436	2.47192558736202	3.1750932686182	2.46967141810658	2.20645697013827	2.19722091223931	2.45456815234296	2.2743167230358	2.70783937462909	1.93669129360909	2.48596288170331	2.4569144127521	2.1150664489657	1.95990712186416	2.43303980157936	2.83308811238358	2.63407580189614	2.46491611075538	2.10192752891766	2.04605954172764	2.14420988599727	2.66163996895286	3.18647056980802	2.5394550353151	3.38292685902561	3.48527137412377	3.52797852670203	4.15742623685242	3.5652027186163	2.86220233261106	3.15742953390568	3.05348690142916	3.38407192396628	2.65469335244056	3.33731624118665	2.81389685919852	3.11138060156312	3.2713330914652	3.738084564463	3.30828017596458	3.00864228720353	2.93455005864183	3.55928103783374	3.14304365504646	3.25861314593091	2.91914077907004
AGAP1-IT1	0.731490513461377	0.938135578442655	0.941843133625316	0	0.330726250475233	0	0	0.839882715125674	1.20331862073685	0.841193654060385	0.448880544327286	0.619908838935389	0.749031872531293	0.811336417135142	1.08800779262339	0.268053061205825	0.338801870941987	1.08808364995769	0.337819299100356	0.742048474873721	0.760083348592645	0.480177157780708	1.39854665369367	0.436459622419699	0	2.55249287348529	0.550017529178052	1.04271876070849	2.68410270046213	0.681586258724533	2.00347474717071	1.58117711163428	0.515356014902682	0.334092438892707	1.02151476892199	0.988022589017975	0.523528871795767	1.54624837471389	1.07866434630764	0.574301114635412	1.78663527731347	1.24652980926018	0	1.31856269207996	0.317183441686234	0.961954042911608	0.2712463670782	1.53526169302237	0.369241713649676
AGAP10P	0.446442140190014	0.958528998739456	1.00836609678498	0.706201608246914	0.710845958521644	1.16643712495688	0.36590773443742	0.760538599858517	0.494498703430659	0.902606981623707	0.927545044724768	0.951254176218695	0.321028111518608	0.723743886590861	0.739703401604782	0.477665072700469	0.55825362537922	0.436538539898783	0.520771154023409	0.719318028875677	0.172457070773924	0.492288224858816	0.535411731747653	0.66182077493441	0.653482902090807	1.22426723261339	0.467110787457868	1.29605419744682	1.66340042080854	1.28525079092664	1.27949463619818	1.40117523815484	0.721118263702119	0.515358806217064	1.09182537594318	0.908978602236898	0.56611005915788	1.09943176901941	0.687750551595037	0.34317081701476	0.667857037200662	1.09143560707393	0.869486139915461	0.717889854532479	0.685018574927651	0.700218488762607	0.749860104271602	1.14822223137853	1.02944857491016
AGAP11	3.06188839868904	3.08904930119759	3.22411460295427	3.21596426039475	3.40051973358135	3.69786654596408	3.24862628047164	2.76418910909834	2.5699651816527	2.98467836668218	3.07058097875242	2.68760281315952	2.51064629704725	3.18142801828451	3.13948605843137	3.06278606927703	2.41680426038584	3.33498680563686	3.0702711513451	3.26247880874403	2.65230646710273	3.05032525279856	3.22201044215012	3.28751142801355	2.64413587812803	3.01822521386598	3.11142835243836	3.82851977827911	4.05699548164035	4.65217562975472	4.29655322854076	3.75601893634754	3.27202744907033	3.77657266791432	3.03944080380274	3.99132288126486	3.44120606739914	3.50561564278008	2.97034409030749	3.24657875580711	3.6660816799176	3.68313523186261	3.79635372020395	3.67152287830771	3.41336756055104	3.83715540273863	3.81042278131238	3.49618650437007	3.25659998142591
AGAP12P	0.596032439797402	1.47201170739682	1.38612838952958	0.862369558509254	1.14521864724969	2.15323083080722	0.905021351883455	1.15304362857543	0.783096536379886	1.37165970796278	0.932667402215543	1.09664368701615	0.957235668075542	1.28216233467237	1.88730105480694	0.971099812470928	0.631583590673257	0.775688560959902	1.0157536123727	1.14369856600951	0.873053668130253	0.819519911654961	0.625991493372037	1.08679529074329	0.823486563394961	2.13933045789663	0.925098401650167	2.68391587575208	2.04939624041962	2.29234734671572	1.64132412963472	2.33394699416101	2.03154862323484	2.06080065203553	1.77497998388481	1.72804271297193	0.976921080238173	1.10519067607802	1.15749756891152	0.961211960984423	1.89197761634988	2.40712910200552	1.98123085147125	2.06660462814602	1.46926638308389	1.77097268881092	0.80237561945599	1.22789272208256	1.38621942835859
AGAP2	2.24910742546365	2.87795694956874	2.90958729432251	2.69946913034012	2.34153669216998	2.22963015354383	2.9482419470999	2.77871079725008	2.75852768885917	2.72780886252478	2.4695230475808	2.95007947997267	2.80757579950959	1.91341846390179	3.09056426465654	2.2350539989488	2.7204125767375	2.69168946247921	2.83699324730456	2.61529536820057	2.76459531692031	2.50512749243172	2.59422882316616	2.1142633640237	2.3749030396065	2.93341987134911	3.03136924571305	2.05827399735586	1.7280267931884	1.93398159964133	2.02796461149608	1.8909620078856	1.56030560003704	1.52475745667884	1.62479436377424	1.75615769676274	1.57822745963911	1.8568001684401	1.73650101875819	1.94377418334109	1.59698954794767	2.32742264365595	1.63386035489433	1.91060521967301	1.71421831428862	1.42437703214043	1.90917796532085	1.9140799946496	1.5921633779022
AGAP2-AS1	2.89354928612355	3.23484296283998	3.20503247288404	3.24905503230108	3.25608336949637	2.5887097870803	3.29896105159957	3.13135089070623	2.75842326885539	3.31249252031489	2.7343882687393	3.59558029653119	3.32757618876494	2.54131041405472	3.3880176084446	3.08778643909703	3.20200260867632	3.46457653230786	3.37066975791922	3.36507581101979	3.24708518929769	3.39608476517938	3.31934072335446	2.90496113969532	3.0145399080163	3.06172555724549	3.4859002742	3.06885322836124	2.73943492802106	2.64557236119631	2.60569542643511	2.93788911362871	2.37330452277141	2.57534443078476	2.5887214528496	2.66288913775234	2.54628993982479	2.85491057476233	2.88745675479177	2.90560806314327	2.45256115411334	3.1861806544114	2.83854230286564	2.7778519408597	2.80462020860919	2.70907904623297	2.9758905686053	3.1138070180674	2.49776889427963
AGAP3	3.63152248476091	3.7680579455228	3.89116108038521	3.38813747792739	3.67406373309172	3.72082601759943	3.42155754802684	3.39960629932214	3.68915269149268	3.52949104649975	3.31694137919538	3.61604774682136	3.4837121378437	3.34888822816316	3.76705713621878	3.00349632269133	3.16047205198936	3.44203520569594	3.46562863869644	3.47865855258514	3.4086121499218	3.31335571156717	3.40034264033437	3.22112267654999	3.37857190819221	3.76733218093854	3.24935002257266	4.00265834007971	3.90440715564813	3.99144601037914	3.87607171996712	3.90027713145884	3.51990790632535	3.94723326464658	3.79946177693932	3.97216512538451	3.4944753779971	3.97878530265012	3.16559658178295	3.74248100291226	3.61030573383182	4.16513825447792	3.75026153600479	3.59559673053148	3.83299095969025	3.5046726493362	3.57922562467678	3.7767067104446	3.57098084907588
AGAP4	1.00700092103332	1.6122534692146	1.5683620494405	1.41358658670307	1.64040587989565	1.84749947373879	1.35460314472801	1.5068702250781	1.29769536331694	1.47386108882663	1.56232184448759	1.79173855163997	1.33217108224977	1.74399789647719	1.86942874614262	1.03822851825683	0.814685649520746	0.965715409743644	1.44074568217432	1.32793341504537	1.37340946130038	1.0136432924167	1.04502185374807	1.16940495409279	1.37583836427628	2.08003106686345	0.960658158221747	2.46162039247006	2.57301198170908	2.18261007171323	2.48593380853206	2.25258220606037	1.50914539670826	1.99580711869114	2.21481967305304	1.93342332336668	0.940928771816015	1.97698202279134	1.31492554734791	1.49692019932207	2.1924341531015	2.30321028062327	1.66432663761062	1.44016932409948	0.956043067747815	1.79248687521911	1.1542066181105	2.07906808227147	1.87811434663376
AGAP5	1.08022984580542	1.44235175053449	1.03091739388259	1.23111819788001	0.975407442924265	0.339779624060605	0.897169248108431	1.26726654325043	1.00231314803648	1.17137178935856	1.34471405927668	1.2277267593789	1.11764176809547	0.894775414755864	1.18609071998654	0.564194788280372	0.668480413899243	1.06575751780025	1.23908130308192	1.15163216778978	0.769299813437919	0.910213430194457	1.10473368762605	0.995391465363923	1.09833069344439	1.62289685873514	0.626564425051743	1.72173633888223	1.9600553601886	1.76817577961023	1.57915694123625	1.54574796152519	1.10919409667547	1.47051064638348	1.29192230930195	1.77412357377295	0.904223468602149	1.40627864859066	0.665813086917104	1.3160430978681	1.44507099860082	1.74819669460385	1.39446962299661	1.10478968498512	0.898787132283798	1.16620706328196	0.94197058467126	1.34062302047937	1.32422196147546
AGAP6	1.67243807646719	1.70341880463197	2.07664355039222	1.72571493017189	1.35982567049662	2.03147691114132	1.28256114964013	1.4093262726588	1.28904163570879	1.3420294734348	1.50413383585839	2.00040428050256	1.38812092316356	1.40622742629646	1.81464932240951	0.988856121068979	1.03877124220062	1.42554243031062	1.75646198987302	1.40971391941125	1.20712644740184	1.0250173902866	1.20396121275477	1.17579794314491	1.60476225086098	2.63728808557617	1.39052948264614	2.25655496643141	2.83883978415693	2.36067459190169	2.40662711354146	2.34594813743231	1.23282441217236	2.25392564635434	2.00844127978638	2.29798673328491	1.13248707165843	2.22993947342863	0.993445676342655	1.45563076693607	2.02932938636102	2.35760268403463	1.40676126596344	1.43329014319302	1.28897346233812	1.93441404589009	1.22923535233155	1.98661947526143	1.75914079552067
AGAP7P	1.10318545504451	2.03468572481447	1.81592837348803	1.3413916514132	1.90222726151896	1.49789259496258	1.51699280033564	1.55245547855252	0.878902825922243	1.71983334459713	1.88876996115168	1.7245158802033	1.06759017545296	1.41509276204334	1.58202840382891	1.16944478183059	1.07595613349398	1.46520443505684	1.79240403922455	1.20127948755525	0.802806967871517	1.1428122534263	1.03834635471089	1.01710872312781	1.36048988760877	2.80566583393132	0.885090189171125	2.39702503574087	2.81494263705075	2.28964021650568	2.17766670339885	2.56515683206972	1.62005031564687	2.06649589705628	2.21680636596492	2.05898398050886	1.13580551905996	2.64544258136519	1.65473553879673	1.93890399216723	1.87294023284759	2.27230881324085	2.17190433439718	1.40580650524945	2.28686774549293	1.80862953917396	1.26231017121966	2.11380187451864	2.1000832748295
AGAP9	1.55931755249876	1.5096713391407	1.39097133847291	1.61173536801676	1.55340953157682	2.25767158700416	1.67505304557231	1.34375653061467	1.56908662332156	1.28166282749678	1.59958378231201	1.65086384605036	1.56391101459511	1.88740192515907	2.10039530005862	1.30844583345284	1.09850653883368	1.50307108263736	2.02947893819276	1.52147929781764	1.5505948053498	0.971758682279905	1.3491677469623	1.41718529731663	0.976243929411894	2.40600899270721	0.928812843917325	2.37913047781626	3.22826248184667	2.17880422470791	3.26308896569009	2.09200012150693	1.65525649557264	2.09151083616951	2.48143269912838	2.2923180485358	1.3340798808344	2.51581694768878	1.62672866505049	1.69788073218863	2.54992776082644	3.21309669843044	1.7311527679446	1.44463330859787	1.97866151670095	1.96370673918523	1.10487571580316	2.26722517703633	2.26705234768133
AGBL1	0.00927762196035359	0	0.0214743694536104	0	0	0	0.036576624863006	0	0	0.0276249229088631	0	0	0	0.0375054733232317	0	0.0143181586914609	0	0	0	0.0235059835686536	0.0162019389614818	0.00694105888210036	0	0	0	0.0200342717497266	0	0.0185575453475969	0	0.0556581036847083	0.0567161369003353	0	0.0592805709225499	0	0.104973735778996	0.034244551861387	0	0.0444254267593588	0	0.0171272101600004	0.104071408214806	0.0630929294498071	0.0794049452505299	0.0444371659708268	0.0342486390323375	0.0524781381969412	0	0.0147892754458148	0.060384492274234
AGBL1-AS1	0	0.16946703091978	0	0.123535490974047	0.0977639388829437	0	0.0996618914068663	0	0	0	0	0.0685901196370093	0.0864350717596769	0	0	0	0	0.0618051123467045	0	0	0	0	0.123084541396005	0	0	0	0.224529347254593	0	0	0	0	0.164106317797364	0	0	0	0	0	0	0	0	0	0	0.0881995762245131	0	0	0	0	0	0
AGBL2	0.253296706508303	0.18734837974516	0.416403868892507	0.261739230412808	0.247573038894891	0.349848364343399	0.327257612108295	0.252557846572116	0.444230925780655	0.281758127084396	0.122208174979854	0.203736878416354	0.150437613676648	0.503738312518403	0.24096394510576	0.103235997060512	0.214474851831282	0.23303789749841	0.328395525809299	0.242761248846009	0	0.281207688757311	0.110050817753303	0.42466573161931	0.224596401734037	0.429395319881676	0.129181158427126	0.503080824192166	0.648536958627333	0.5491062724502	0.674831349227821	0.111588322181724	0.391731965401643	0.429887694856333	0.321329207133019	0.376010024049527	0.277284716823358	0.207962536406518	0.224464233094846	0.438591026786892	0.49362322032833	0.288828920935835	0.224446035756619	0.271182452419121	0.0834608591512241	0.270990629056186	0.263513902200159	0.298541563221495	0.398240224374055
AGBL3	0.699620900983696	1.02895034229815	1.03290447745917	0.864707077790605	0.685924155275991	2.46736093806406	1.21012401916775	0.816287014761993	0.715999456813529	0.688303105629238	0.762557388550637	1.13959389748958	0.992515513639894	0.897097754240485	1.09922196069438	0.846262232409181	0.668418756233507	0.874306789429623	1.34168220700898	1.17176545604517	0.741828935178485	0.695142350684379	0.561532577646763	0.51943324699192	1.00806309998612	1.63555527183657	0.73181275443084	1.67427639465601	2.14717340466722	1.59954333713501	1.80169227439521	1.81323492692651	1.50270163206032	1.6467050023057	1.61317933272519	1.4904291681962	0.936838234140047	1.65648660522875	1.07835243633375	1.0928998746777	1.33952478596745	2.07095669633211	1.31884639643725	1.29558652647838	1.53571655190695	1.26032287713833	1.26889056587017	1.61830560059899	1.21738299402431
AGBL4	0.0497134025543413	0.0573170165351946	0.094792363877224	0	0.0325214249692196	0.767070289445891	0	0	0	0	0	0	0.0567956505170895	0.013700635762258	0.0471279022395851	0	0.0167978057079446	0.0404928336064099	0.0976644873431137	0.0213060481647939	0	0.0125488294344129	0.0812278416546236	0	0.0861606194244322	0.172041372356831	0.019614971234868	0.748533509026348	0.607722542779666	0.549048614301181	0.904246166645633	0.574980602282666	0.444578877850898	0.871915479885389	0.934668126193317	0.407446487976806	0.389212324639952	0.510819016231023	0.528887751513517	0.230280883776088	0.746310829937289	0.823160719423991	0.363995822546153	0.294726242618704	0.284020979678727	0.666448373867227	0.197144318497564	0.417883238545752	0.417399518469976
AGBL4-AS1	0	0	0	0	0	0	0	0	0	0	0	0	0	0	0	0	0	0	0.389047086295507	0	0	0	0	0	0	0	0	0	0	0	0	0	0	0	0	0	0	0	0	0	0	0	0	0	0	0	0	0.318989697880267	0
AGBL4-IT1	0	0	0	0.886581776372953	0	0	0	0	0	0	0	0	0	0	0	0	0	0	0.749907145877854	0	0	0	0	0	0.92482683287526	0	0	0.424781251926466	0	0.604158877319001	1.04288884600976	0.893621676286031	0	0.418600290045848	0	0	0	0	0	0.395966219891436	0.480924366406498	0.670022582054773	0	0	0	0.575151422782461	0.617702415851282	0.627590385242927	0
AGBL5	3.75482282365251	4.11199815369133	3.96744074064334	3.87045901150496	3.89333723289118	4.04635630087036	3.56899589155769	3.58260140444966	4.03273654443886	3.78749950375842	3.60254531196445	3.8233200938784	3.83104145764223	3.98557013655006	4.00201420369605	3.79788390886119	3.28539832958354	3.69911609906204	3.97182918328953	3.78283266615746	3.63794800127396	3.77810941394061	3.69709063945305	3.77132159865575	3.85416619678092	3.91340695619278	3.66292066112014	4.47585597413675	4.29976130806416	4.35089696062695	4.43286357767414	4.41338743617037	4.21660409700552	4.31690989254331	4.21777050571171	4.36832508211414	4.13566137757785	4.5010898891967	3.94126411782706	4.15693621062368	4.22844959342141	4.20812556081226	4.28244524406464	4.27829095393903	4.26329428142844	4.02240339879208	4.18466102581438	4.19680750142965	3.99942963110483
AGBL5-AS1	0	0	0	1.05098009262822	0	0	0.893412558041876	0	0	0	0.673961240743042	0.369504224716569	0	0.233796456726312	0.385282040995456	0	0	0	0	0	0	0.215456147794672	0	0	0	0	0.324680614783404	0	0.851894658023226	0.728420458500904	1.22596228107295	0	0	0	0.879891408203881	0.849788272154341	0	0.606174980423456	0.53960605392582	0	0	0	0.812204988019383	0.431075995710543	0	0.388801637414101	0.419501512453464	0.755535262837187	0
AGER	1.65782021643013	1.92021458477131	2.13396113637175	1.58372070781956	2.15793830444203	2.41977781356926	1.55305420886017	0.772100630496124	1.3154420039746	1.36908316887141	1.63333299107872	1.90623786115437	1.20594051857365	2.06164682160187	1.66062812782323	1.39695590561457	0.592861447153609	1.61297298872627	1.85492932833338	1.65633929705727	1.47279263982869	0.914265605849415	1.36227591596398	0.929332748773428	1.35496080660656	2.69960703284894	1.02828044760218	2.97626989105089	3.10060757614589	2.55964711069714	2.32982771686678	2.84043290401052	1.90605152256132	2.24865988092013	2.44620672917894	2.47593451516366	0.823702070142708	2.43416110536057	1.22311097017276	1.0671302589234	2.32715634940047	2.46964166777981	1.62091506156311	1.28357097886001	1.36386254809163	2.11662147248763	1.40860315440535	2.06089616508699	2.50252916661459
AGFG1	4.47245733525438	4.70233584107213	4.940161451298	4.99255100446612	4.58436712672634	5.04937251482577	4.86078020040175	4.75006086334221	4.48136521783352	4.45924506003951	4.82096302916461	4.94383565757734	4.84593227087238	4.44290473303273	4.98365258444595	4.30750182846497	4.74401540107686	4.7894393815323	4.82374310258594	4.62550744153497	4.74148597194105	4.45211637552557	4.83296573488862	4.46649305652587	4.84479388411565	4.98182140892899	4.91253804225189	4.93516917625506	5.12166631557203	4.8993167668491	4.99029485471558	5.14355242354936	5.02814435940329	4.82733706923185	4.99633057581462	4.99802117667322	4.37406138717168	5.00519735299559	4.35489998592056	4.98059386289821	5.05464809846153	4.79284782355925	4.6191291929479	4.65360049805196	4.56007312347796	4.948538010626	4.54239266342275	4.83690751656534	4.69167064322927
AGFG2	2.91088308590713	3.24071732970074	3.16191455495901	2.91452661482638	2.97440062908159	4.33598789295852	2.35130452380147	2.2470426630936	2.91282309907601	3.33280988768454	2.61434052961149	3.27862067341084	2.1832919667934	3.47758931820933	3.34671575024864	2.62389447418505	2.28094679624146	2.64060189342569	3.16192857667261	2.39300162377024	2.42345405355592	2.72581107531305	2.6749522635633	2.79544650857208	2.83672293042017	3.57015590082282	2.38706556514757	4.42585149898169	4.69629226948192	4.14260036597697	4.62488847181404	4.74100767497224	4.14600928986814	4.16714696593817	4.23933904794415	4.43223295472115	4.05229703543354	4.66475293404807	4.17989742436297	4.49428411202126	4.61454131359699	4.9391894534566	4.58424886531693	4.21249620557323	4.20689034633936	4.38483942633448	3.77779352602477	4.12421752891608	4.33637219338547
AGGF1	5.02507851951853	5.00838356470958	5.32814273750549	5.12873495288431	5.0063889271966	4.87074101843009	4.90823353977168	4.93161557968602	5.06453500330166	5.06535712527094	4.75526417192479	5.30666987684314	4.98175244212654	4.97174857889676	5.27272906035246	4.80023015305177	5.08113036477707	5.09212374914905	5.18340725466661	4.91636237282622	4.98181263874311	4.98907685622574	5.12517417087236	5.05668627381829	5.12369066283579	5.19012230268515	5.11783538141512	5.08059094049702	5.12451098329909	5.0047246801918	5.06424083837906	5.230335091263	5.30263048729583	5.01612116967712	4.84095932753798	5.08449101658691	4.86500373883361	5.27338505718212	4.9699118627501	5.19310205355908	5.14532610468688	4.81300740307216	4.99849360703576	5.07351986619391	5.26591071149838	4.7901721386156	4.94386674410658	4.85941276776934	4.86275902410029
AGK	3.02657585365973	2.97304622270063	3.41046182357151	3.06555660051802	3.11979346306279	3.69559624793423	3.11293747008289	2.88248196878912	2.89644312659141	2.99582905973672	2.85405467528852	3.29877887681219	2.86141242163682	3.10948129326855	3.26061287842459	2.60463615480406	2.8843099575756	3.02479956015955	3.26278281732331	2.99491005937592	2.90156559518034	2.83110284935179	2.77624924333424	2.82930222009376	2.74387053078133	3.57629766561847	3.02582832866115	3.86188318292384	4.18912520909404	3.8624569006674	3.97963196967809	3.78286514122307	3.69817926203936	3.50078714348206	3.76170686073753	3.70335229998555	3.23543316033005	3.74827121205456	3.1848904288215	3.36706602559421	3.78996282809357	3.57369677189745	3.32013523743703	3.52112567016203	3.41851270358558	3.40801040238192	3.26537268373556	3.39671033173597	3.41279150205281
AGL	4.13568773507495	4.36146393985546	4.23307538493515	4.17058819415692	3.74136971490326	4.44920154445667	4.22609198231234	4.3590669857849	4.11145031582266	4.18742139346288	3.96234293198508	4.13425621728514	3.89258013766219	4.23009070947999	4.46851927757513	3.52827706018795	4.19738637378358	3.72134504964848	4.37120872746522	4.13092705506262	4.20818353564564	4.15810216419021	4.18876107515979	4.44190709076525	4.20455901055169	4.11173737757567	4.19994080467534	4.44606836526585	4.49477602739561	4.66112265273231	4.51966610188419	4.72671835730352	4.91984233288644	4.46637489736484	4.39217195144063	4.60148330588687	4.12386732186624	4.55856847751927	4.45808089018902	4.40867336667083	4.62112240692387	4.03740724182667	4.41855672405973	4.27027167870211	4.37547836889607	4.16306472617189	4.42459507790575	4.08187678912116	3.96803630708076
AGMAT	0.819691646006301	1.24835485967574	0.917730229162364	0.645101419716829	0.781216432777356	0.313922189793601	0.884237558757075	0.687129598072264	0.677063000867009	0.421834375247653	0.630516960073795	1.02605021494283	1.17988619159623	0.740628518402807	1.08891266736798	0.609434049539544	0.64883245127877	0.601804989292829	0.84195066588304	1.03287013413233	0.673745194010211	0.63293055243504	0.881706023811965	1.06969507862697	1.03172947393977	1.07413913910502	0.871637128372757	1.05680205340561	1.00396337286036	0.898200325095351	0.769252981831365	0.927724550043854	0.67692383665262	0.740597239774583	0.52804384254686	0.840942736624251	0.459868008244076	0.971899262909533	0.619944961426721	0.505486159686733	0.838720194978831	0.91341263213302	0.719062065058816	0.297451104695066	0.396736364545243	0.450031066589829	0.697137855058181	0.747436220538326	0.644483970616751
AGMO	0.134568884474801	0.0598832145975395	0.191602577771288	0.24170671444583	0	0.505245584176245	0	0.19683462061937	0	0.197213599631925	0.266194557429095	0	0.171161588815631	0.110795416401012	0.0968656850233836	0.105104447856673	0.0349106986238321	0	0.134424581998109	0.208615270627486	0	0.0261213832608537	0.084833502397608	0.0464060756973964	0	0.212791708878703	0.0803280240874849	0.198039580592511	1.00309306446355	0.674503813336262	0.591043074191561	0.218908069019977	0.16244625047018	0	0.131340747661773	0.67039080228658	0.216506332581826	0.235985934790738	0	0.346486663179842	0.359955041770266	0.326576119714637	0.280195352840008	0.161572990331962	0.295757135316805	0.144381785333342	0.619102180160119	0.159767917957881	0.147899356312412
AGO1	3.78104708732142	3.9699330830252	4.28149054051535	3.91600127418935	3.8857931297385	4.33830249551388	3.77369161800131	3.73443878024186	3.77931904734062	4.13453429497896	3.59237081580579	4.12429968680444	3.30495502594391	3.84982055775625	4.09218426958682	3.52388211749351	3.87132453810197	3.83892785322591	4.40381301718384	4.07744992652235	3.88792730487666	3.65058222697758	3.79937054596582	3.84807775908708	3.71902493994577	4.49263119449999	3.83089434822528	4.52159723735046	4.50444832481973	4.28149973102865	4.42244392749946	4.65351328134339	4.35599006242851	4.22699601617626	4.07092605014766	4.32061360746801	3.98337527014055	4.51225476195021	4.04294627910108	4.35795437635402	4.38923068572066	4.58431036205295	4.37243240296276	4.29891287256784	4.31397422720322	4.29593751943457	4.12058340338263	4.41470595645719	4.27212734286942
AGO2	4.18360907216071	4.50558979289864	4.82905936984293	4.34088820985075	3.84339105804249	4.46149894769953	4.51404138827256	4.39804833054128	4.16795709027647	4.21034978571173	3.97518065050756	4.4938863211558	3.85604935632638	3.9290966445753	4.58237479584823	3.73919195085321	4.36717824748953	4.44880651086715	4.68603570991154	4.43904818953194	4.52050806334253	3.86275114485216	4.08538523438898	3.9458297028086	4.48289833562646	4.95021475371532	4.37465177869752	4.66659915417929	5.01608316084947	4.60517684129443	4.69105696206407	5.20273196610096	4.53322620490308	4.53861852664381	4.68056199911681	4.76323459394974	4.01508813520811	4.85954442763958	4.03462286390109	4.83674677621503	4.8883355511872	5.04265814423142	4.81157758597806	4.44411156021844	4.4518433531576	4.74468826212148	4.24013675928584	4.82190501636591	4.39777831693537
AGO3	2.22694685385076	2.73810887154134	2.78206209524509	2.67658542721594	2.43070560501872	3.50911980203796	2.77248180903831	2.49231927074403	2.4512482579168	2.84658950240027	2.58104715877067	2.72117219913927	2.17350967792624	2.75148221490882	2.90395780513767	2.19219374773866	2.46254972842175	2.48402736989277	3.06113558330416	2.59589972900655	2.6381377419304	2.43481816348528	2.48604023877207	2.88618549709724	2.78545992243994	3.24255870569033	2.36240619886138	3.49815682565134	3.92314682852535	3.53171856763424	3.63491193844051	3.61542889633164	3.40267496179835	3.44268494999025	3.6168588868282	3.59856352860225	2.66802249839555	3.46307053745035	2.83318441511403	3.58092956856938	3.65687384785366	3.69009014947593	3.4018937196534	3.21230020536833	3.13557162817196	3.46308569152093	3.04147177636452	3.35847853103912	3.28582938831902
AGO4	4.05979763711442	4.21541600812916	4.62075161920963	4.23668844178638	4.75718324346163	5.13569257966613	4.07430965796362	3.9168014177982	4.08159439732133	4.75029649183445	3.93236730771111	4.4760547279374	3.58985601449746	5.07383532904539	4.37771576591498	4.16586062795159	3.85411178795225	4.02884006504192	4.8421945533754	4.12049943655837	4.05253684807348	4.03658129287321	4.00162952916528	4.19640145525204	4.08121260631054	5.18236084297503	3.99004649549622	5.37062303914637	5.43994130995333	5.19586957367036	5.27664307434584	5.59342717108632	5.60812382234339	5.108358632639	5.27026668010704	5.26342276896262	4.55944672914343	5.50311048330599	4.9881632662563	4.96048601036208	5.38799221938019	5.2101748693396	5.24518242590962	5.26750916481023	5.29787665278574	5.25324798080245	4.76359011940293	5.01947198959138	5.26845447722621
AGPAT1	3.00087570414237	2.81805357249933	2.95443759613555	3.19147476204163	2.91133108078721	4.00684815811657	2.87069770628984	2.84587945167338	3.11018734721084	2.85136289428252	2.66187162682439	3.03128346292977	3.07409000993689	2.97365927278008	3.12067493559258	2.42682595708563	2.80076001536448	2.51007862139819	2.54280086035459	3.15257116145639	2.58470596073	2.99783526078286	2.71463173408642	2.91240750851853	3.16491983827134	3.17651070197746	2.58571684348011	3.36538507707197	4.20629071131114	4.09346669926771	4.68511865545741	4.77312711794141	4.52966851061503	3.98040743325167	3.09070135152938	3.4469528055666	3.55489086641952	4.99452256621431	2.79908319139019	3.79456463550093	3.68134205160227	5.33343909425254	4.45235519909141	3.54722086526864	3.91089821744485	3.21236536190692	5.1536079252398	3.40985612622648	3.9541729262397
AGPAT2	4.71559300305614	4.74046447751863	5.05605647463099	5.06637107502457	5.3465193337855	4.53455855459124	4.5357631579108	4.88058525513049	4.80633320054846	4.65775189747922	4.5939498637253	5.19899913738744	4.66810061335783	4.78743773057864	4.65595262028815	5.03333579917223	4.55448220810055	5.25746744343208	5.06669084398131	5.32857762869603	5.01149129625291	4.99787803368916	4.7974124843013	4.56851202929117	5.37797498941526	4.90935638704416	5.18064466163671	4.92113102055264	4.96848170556952	4.97716566493833	5.21706774431594	5.21342812855735	4.3486602319974	4.67026881073612	4.80117100728117	5.18145118483855	4.4070899511727	5.3296140478257	4.83336609489043	5.31188593170445	5.00862483736813	6.033707376286	5.13987055069736	5.19024576743489	4.98858088978865	5.10416322710791	4.66481533837032	5.04251428954867	4.81061006750107
AGPAT3	3.71759692993536	3.61749034828738	3.90960268563558	3.99708733251779	3.68366053583234	3.77684234693082	3.66250607370778	3.70818998283285	4.03317192591193	3.78471349807286	3.7753635412228	3.88050450272924	3.71270823038256	3.73176536675572	3.95489832619461	3.44587881901429	3.91317245624378	3.85049242520568	4.02112649500789	3.74825009707186	3.86296122922007	3.88835580759305	3.75605138472158	3.66624968641499	3.87649967364202	3.87984980343864	3.73280016334055	4.07199399913417	4.92504829477579	4.58555818181083	5.05904325018016	5.71452237245264	5.31967159755269	4.86644301130353	4.14026218684364	4.30727318032425	4.29181166381478	5.77735681228247	3.67608196152006	4.58904928173621	4.37386028732943	5.95044215655738	5.12567301051079	4.31536806728074	4.52742430160996	3.78534795714253	5.47742514805324	4.02350211688566	4.65462438985853
AGPAT4	1.82919431606684	1.20264371110743	1.50839521201445	1.48060656449604	1.15334781299144	1.00209746436083	1.77581831023894	0.990021205116653	1.21275245202298	1.14251215972268	1.03857726940825	1.26326027161607	1.63386076441938	0.940596676159923	1.36368839475892	0.77687126435816	0.888220679008018	1.33834992144336	1.69469345257304	1.92163917218071	1.61728302328565	1.15578268110088	1.40415242985418	1.08907815800208	0.776368878965135	1.64789789369059	1.135117388975	1.12782081614801	2.09596830006286	1.63693099147425	2.36961817411821	1.86795949280147	1.16357237593813	1.6210074520844	1.34231044176022	1.38682548085255	0.915739643553531	1.8871732282447	0.775987312204509	1.39434232703654	1.56300032089162	1.69520733353883	1.32822617066116	1.42787214773275	0.997564096350216	1.33294383741562	1.34586915358347	1.27791142465586	1.32669867724551
AGPAT5	3.51886795381695	3.79190308366595	3.96605940220419	3.92287834490202	3.21915925129669	3.25788229389739	4.06174020386743	3.79548909413391	3.69473789117026	3.48517131129111	3.71425997255939	4.405644123522	4.19358590560617	3.16486546325459	4.24648953231539	3.41318601541203	4.33989886782542	3.92579947923855	3.88694574134756	3.63275836969564	3.89093219219312	3.94898948364784	3.81074438524192	3.86028618040049	4.0488932096256	3.43086801980583	3.96296554371389	3.46547692851354	3.47406937444282	3.63261692332242	3.3758476729252	3.40818272622595	4.09911188365241	3.75338803845537	2.98362687926962	3.69935090308592	3.6631738253064	3.93686748126627	2.82143386768119	3.90987495280452	3.49886986732702	3.22959040621541	3.24572285356461	2.83063882997824	3.45622511079816	3.15270097650049	3.59175001147808	3.05692255455971	3.11103441622105
AGPS	4.21880802333892	4.03539519910128	3.94073116482905	4.30242789398583	3.80801750741143	4.96422282725841	4.53922919267708	4.20427950516884	4.04228178118701	4.15843692121647	4.05556238386046	4.36249835275042	4.24393964798999	3.89730903537653	4.43251278944304	3.84550361902601	4.32266268151538	4.26370898731649	4.21727398320652	4.45560808127082	4.06930322462086	4.36784205532815	4.40493274811322	4.58072564401694	4.33071677164263	3.90269552255322	4.21321637287828	4.31713566909698	4.35843867496395	4.56024582560615	4.58986403240796	4.27728952092018	4.56129638827883	4.32953209535384	4.2024387908308	4.45459400372951	3.96418667752477	4.32166489607168	4.11365269863715	4.3185541490034	4.28861970322828	3.77075723657344	4.12336311267468	4.14767157114908	4.2117922164415	4.00486661962302	4.10753367397163	4.05381089282616	3.90489065763309
AGR2	1.2414038243414	0.682732053768871	0.452856601280367	1.47286978544885	1.12167900696498	0.86122347437127	0.463444794520018	1.66141402306376	0.123551415637954	0.816070157739103	0.766755441465778	1.16769614355365	2.23462027227005	2.28858309479405	1.72196472669541	0.667765483062449	0.737861775961644	0.388597612017813	0.816072176993159	0.821665781003949	0.784108546099318	1.35916803236495	1.44872226243369	1.07265109246217	0.586151972961951	1.70902160063973	0.532036817924192	2.63708966556444	2.53604111929892	3.54686897706721	2.45141626408655	2.54570176600587	3.06603742939694	2.74343930616431	2.31010899193949	1.77469507824272	1.72772638316287	2.22990960444146	1.61845671666	3.81732507637203	1.80797556509821	2.1399870369586	2.30782083498591	2.60325243556852	1.3084764228525	1.60859157608346	3.80421720023705	1.21256984932384	2.37966368211052
AGR3	0	0	0.122205045200041	0	0	0	0	0.125623959329955	0.280176952879912	0	0	0	0	0.246469877160807	0	0	0	1.31153875059739	0.541847769199656	0	0	0.155378259374788	0	0	0	0	0	2.66491645716062	3.06814288719275	3.73207928811015	3.29626276339724	1.9752131156499	2.15755646802906	3.27856731964508	3.90111405439966	3.67266321948117	1.86603386682998	2.28425245704829	3.06436499758507	2.98163661235466	0.91216199018414	3.27735280462646	1.97638852075128	4.63503220925674	0.887254001820921	1.71932809413551	1.41560555652584	1.9691581432001	1.94692501487886
AGRN	4.36394150728899	3.88259663059239	4.1753239553396	3.47316730177017	3.95704796208803	4.12347634753522	3.90957829787591	3.59497757673473	3.76398876175105	3.43360236652464	3.93340620242312	3.83721350321127	3.17120488899646	3.82861184715464	3.68173316334059	2.98261769072774	3.18479507744463	3.50860195047009	3.95776236636471	4.09868913619535	3.90088459500187	3.22529272014709	3.70439261964527	3.46872275145407	3.56772235456055	3.95929298934908	3.68541756980684	4.28990617436067	4.250707127065	4.50775575847721	4.38574372504236	4.47940819345318	3.82848272899008	4.26918348853285	3.94448314513055	4.3625110907709	3.74599615819931	4.50126852102604	3.59480500429284	3.95952510003239	4.23423257655423	4.91752818578514	4.41363693241207	3.94817284352051	3.82476955440076	4.25708141546652	3.98120755502623	3.70480509806143	3.87027853546814
AGRP	0.234003730289657	1.15146962215166	1.28252097957002	0	0	0	0	0.507193304982818	0.581362717510456	0.611349807387155	0.980597032602331	1.41682689523793	0.931723024789915	0.193807482817888	1.00051468169642	0.627125347197642	0	0.51492499722898	1.46412729102218	0.534426213391005	1.15901307423664	1.03780848240871	0	0.305117818183646	1.5133112678015	1.33727491259296	0	1.04271876070849	0.410229878238141	1.77214290679401	1.49775422444662	1.30781225258065	1.10092709924572	1.03022068459707	1.2469547034745	1.85701438261465	0.906839866097717	1.18927289689777	0	0	1.78663527731347	2.01808036166058	1.34733687217964	1.27680858018902	0.988108980684078	1.33154149241063	0.869792442262007	1.26677433142981	0.830090312487275
AGT	1.08337066591163	0.364523461130816	0.132688016866316	1.87984255256218	0	1.94275407917175	0.867688888613004	0.0698043744147335	0.0818816248022622	0	0.297557232380199	0.478224702869581	0.0992244111215317	0.345629732791432	0.667932235236118	0.874157749268557	0.542857558888666	0.203413234795309	0	0.0741785052316188	0	0	0	0.22192453963084	1.20756206600263	0	0.0683890068259496	0	0.301257317049766	0.46363147811021	2.17636491626027	1.8075732212378	0.418807566961001	2.09452269761155	0	0.207024971167489	1.67646233239574	0.138087725478919	0	0.106639245295559	1.28781018572794	1.10344669619651	0.195840840531022	2.2883395709559	3.00391583658094	0.440376384605223	0.256682624333657	0.0924661110206737	0.242516195536693
[truncated: 25,613 more rows]
[truncated: 15 more columns]
