# Supplementary material for: Discovery of PANoptosis-related signatures correlates with immune cell infiltration in psoriasis
Source: PLoS One. 2024 Oct 31;19(10):e0310362. doi: 10.1371/journal.pone.0310362 (PMC11527320; doi:10.1371/journal.pone.0310362)
Supplement: S1 Data — (ZIP) [file pone.0310362.s011.zip › Gene Expression Matrix/RNAseq/GSE54456_gene_matrix.txt]

GSM1315609	GSM1315610	GSM1315612	GSM1315613	GSM1315617	GSM1315618	GSM1315623	GSM1315627	GSM1315629	GSM1315631	GSM1315632	GSM1315633	GSM1315634	GSM1315636	GSM1315637	GSM1315638	GSM1315640	GSM1315641	GSM1315642	GSM1315643	GSM1315648	GSM1315650	GSM1315657	GSM1315661	GSM1315662	GSM1315666	GSM1315667	GSM1315670	GSM1315671	GSM1315672	GSM1315673	GSM1315674	GSM1315678	GSM1315679	GSM1315685	GSM1315686	GSM1315687	GSM1315688	GSM1315689	GSM1315690	GSM1315692	GSM1315693	GSM1315694	GSM1315695	GSM1315696	GSM1315697	GSM1315698	GSM1315699	GSM1315700	GSM1315701
A1BG	0.926288694229741	0.869064622443728	1.46531899377397	0.954775835233875	0.445186141971633	0.397850804145044	1.17380087734833	0.402668298179663	0.385429889043508	1.43638062760022	1.92457024875995	1.31366021495343	1.3777092432425	0.707951691526082	0.975648126519748	0.819212075915768	0.143488969023271	0.802188133144787	0.683753865005123	0.877605610966913	0.846336518724137	1.22583080878992	0.928283369782902	0.706151628426222	1.4544149298745	0.765404571565888	0.523520946404227	0.74060856815144	1.37285715671591	0.523871739729198	0.912945990936562	0.752378342471352	0.801823950715605	0.912793038533959	1.88269995535608	1.18590539073696	1.5588173988979	0.477582701368209	0.977507507787182	1.60661862260424	1.52177367985372	0.6461274602332	0.584524520956542	0.68864191073489	1.11371099031991	1.03289512275231	0.991667985395962	1.72737113063992	0.900050269758137
A1BG-AS1	1.3287335640555	0.83484077351676	1.41018873168017	0.994116090197881	0.742680575762436	0.825011606222005	0.90182068190774	0.9186715674513	0.509417118177071	1.78588392171906	1.09074860809314	1.09496723366459	0.92197370257742	0.515051937111799	1.13936581653034	1.13486659343271	0.456104736736767	0.612502552005934	0.830671668852729	1.19312981543375	1.13773952776582	1.34893838522762	1.03196047473398	1.02946978989197	1.50879023307517	1.14556403108743	0.720819210934335	1.05203919358009	1.19489280567489	0.899057549345962	1.03311100134091	1.14865137087141	0.838554271517447	0.923521366777264	1.34064696235428	1.19368613036192	1.17723794392406	0.550997640884146	1.18661989476118	1.35527065028953	1.19051457355308	0.272395519951388	0.714944805460518	0.606029136189626	0.870094686184488	0.654978744475569	1.19103777455085	1.21001350950653	0.613384754064549
A1CF	0	0	0	0.015155348386207	0	0	0	0	0	0	0	0	0	0	0.0287453810668586	0	0	0	0	0.0185122473077062	0	0	0	0	0	0	0	0	0	0	0.037398537942281	0.0146142260410803	0	0.0150725590858279	0.0151531302599905	0.0141165903784791	0.0181540647668496	0.0167419952166537	0	0.021778165755683	0	0	0	0	0.0277051902747317	0.0152483239354816	0.0140708130126967	0.0375497407398864	0
A2M	6.41282586642233	5.63575800839678	7.56603301071537	7.59307124926366	7.09364487502332	6.20787938305347	7.19530294852561	6.70341154799805	7.02310036353936	5.44928136220943	6.98300685042429	7.62112630389266	7.63707338656217	6.74105485450417	6.60031009932215	6.59900560140117	7.02901001567758	7.13262541320497	7.32990888265356	7.79750318590463	7.08585974303676	8.30088352107768	7.86174260950836	7.53563424191045	8.17436081948557	6.52377156716571	6.44481923048785	8.32100621965356	7.29536107101277	8.00215282001795	7.38017642202527	7.89058622320856	6.33332296568742	6.78630146938823	7.63516910537842	7.88576007352049	7.10368520950698	7.59837511476253	8.77976630300527	7.48334542936139	7.39914181765275	7.15727697667849	6.35981474582192	7.15157569657962	7.77242151717919	7.6925373986458	7.4994692103199	7.93418614787095	7.19866528416313
A2M-AS1	2.12392793697575	0.742158959962016	2.92700553636103	2.83251263776147	2.52695792029534	2.75039277912166	2.82892994747709	2.02045286472927	2.89514268805578	2.29235657390188	3.86141800810093	3.83416167831098	3.29194362295353	3.0431536481249	3.07171655906321	2.8523691034562	2.59355611912096	2.7933384566967	2.94159281345566	4.34406722043895	2.14199793638405	4.45497373256401	3.12095818687831	3.39697372814668	3.30518569305621	2.78213032039286	2.48516839238248	3.66092214043356	3.09561813626196	3.60703287738182	2.91538408119171	2.95711504558965	2.70467762826797	3.1762469632562	3.06950199505073	3.07570943462586	2.73359773275836	3.20363077070362	4.12163267932053	3.1258445208002	2.66787480366088	2.87105738577859	2.09601022660816	2.43693390960103	2.76110409607979	2.65434499918002	2.34667904593037	3.06817318161377	2.62163659534827
A2ML1	7.93954722230092	6.08551930164671	7.69587527623755	8.01350870938346	7.24590916777021	7.57809477300715	7.49878993919627	8.33695243733398	8.4915025896871	7.36120947099296	7.41820809570739	6.59136228806234	7.45997646467538	8.35021308137322	8.62624524142328	8.42914108950792	8.98789730139088	8.19026422687058	8.19370730373408	8.3516328337084	8.43668342541858	6.32921133652422	8.25421813253237	7.69199423176919	8.76302447030875	8.0140593501308	6.94560285947726	8.4082472766856	6.79111877745625	7.41646644235754	8.40395794452287	8.99800236260901	8.33845122291815	7.00898987753739	8.22711291304843	7.60300539792633	7.37062374000878	7.87188486527715	8.06382097002947	7.08398059055543	7.78254513326707	8.26871479458891	8.10302768559751	8.95385640302568	8.39204586416157	8.29242822919651	8.66247497094825	8.59734632665392	8.42593520312982
A2MP1	0.0900815023243311	0.0666934032322554	0.0317354883908601	0.0310787472275447	0.340356109958228	0.0766075516029197	0	0	0.121226859031947	0	0	0.167953731711986	0.156255332553494	0	0.272011726866916	0.0738401926529829	0	0	0	0.146030640286301	0.0375275507760587	0.0806388439769233	0.0263927448045633	0.0985884645233555	0	0.0651972239685775	0.0662010471872864	0.157325754455147	0	0	0.112672643909489	0.0593397735793327	0	0.119854280211731	0.177134406340728	0.0851907932938013	0.143323993089766	0.0678283231346093	0.0437924041187336	0.170508940600094	0.104778080399949	0	0.0753550960605867	0.197980749882747	0.0285563895564715	0.0618733692663456	0.138879564146116	0.0763877057368402	0
A3GALT2	0	0	0	0	0	0.0868725500813372	0.494844374503663	0	0	0	0	0	0.429922060830848	0.614139803425414	0.0881016034111364	0	0	0	0	0	0	0.335362386010111	0	0.147073422025001	0	0.144335785588806	0	0	1.39806059947069	0	0.167692059625629	0	0	0.135647551488828	0	0.453343372556253	0	0.2858606226265	0.189415584522766	0	0	0.105885521519266	0.217516705108747	0.363982529428222	0.24124191553607	0.13716447872095	0.243673061401124	0	0.149544059407889
A4GALT	3.77487352863014	4.0545576346931	4.80520648815322	4.57109877053376	2.88672674614054	2.11363295109138	4.18601731876795	3.05045506733803	3.00917194455798	3.25646578225714	4.09123988698499	4.30162606903421	4.12043137576163	4.26809250489608	2.59581687970747	3.35231904724641	2.5653843546139	3.8075918439468	3.62200989165259	3.25824332621132	4.07880777585843	4.7859669076803	4.11566496951544	4.0211067299138	4.45043326907516	3.71335645005808	3.47166727417287	4.51166718692844	3.74482308613549	3.90177811520114	3.88201106585219	4.52975273692766	3.57874746040673	3.6091145863788	4.84242221351757	4.3506721441974	4.76264482843439	3.50856289934864	4.21799276496134	4.99469594278606	4.78502508779305	2.9587424199853	3.81383713950489	3.36812047568923	3.76707491137309	4.61043228293738	3.95851582170135	5.10775308835663	4.20438160522942
A4GNT	0	0	0.081642177359489	0.0799808611566884	0	0.236891756324678	0.30484892497124	0.164295058066929	0.156701781289585	0	0	0	0.26259202448544	0.139750321626512	0.195149568828871	0.185829338069683	0.160319476112105	0.181100608174419	0	0.0972218658068669	0	0.202242486616874	0.133116920374513	0.0863952774913658	0.330434066634272	0.164804063975726	0	0.104877870111209	0	0.317346535097911	0.437652628644067	0	0	0.360032669852812	0.0799694138267327	0.213170991187456	0	0.395098978925873	0.645937482709589	0.409703299743966	0.0918435009732299	0	0	0	0.210382511207261	0.705678389404354	0.0743750232045531	0	0
AAAS	4.10851657607773	3.58503960833891	4.55344879240723	4.7154588996481	3.58609418751713	4.03145933031816	4.31830748564366	3.67836335948796	3.72936836504782	4.57711399994014	3.92538732254181	4.3201341468192	4.04567068592695	4.35915882104644	4.25327313364676	4.11676891185346	3.25355942613115	4.0336577735316	4.10256259056812	4.16578049490503	4.21141033394581	4.53962554106589	4.0864564600686	4.16444491461271	4.41172223702627	4.361830409469	3.75386345291872	4.42551826656617	4.61689751660177	4.11757456234359	4.12808391448028	4.17503679733703	3.57952434815556	4.06755197202335	4.28625624933708	4.23560029392255	4.58639890721689	3.93756261930005	4.30263553731259	4.39811876100828	4.27097629918534	3.76813595479769	4.0238585374063	4.18119777002003	4.20860357845992	4.31378875006099	4.14121274158865	4.28403180729768	4.16381351088887
AACS	3.66587936951909	3.89349313280607	3.78990254306479	3.37350236555566	2.80205707794678	3.52086959918825	4.01459750430136	2.7809872637122	2.90992582716745	3.95099112332491	3.18787868768413	4.41938354306057	3.55869086865339	4.00450316894793	3.63722660303876	3.75115514844873	3.25186087898491	3.7578932833303	4.02623152584543	3.88696575086447	4.12969500773662	3.67439650911585	3.66579974868237	3.93928147638184	3.74803253760222	3.59217541515538	2.93866225842504	3.86780651395788	3.50302828406938	3.90947530181128	4.03504027830844	3.60785502096892	3.63256290210272	3.37159510392769	3.84504747828692	3.77845207406008	3.50256008126686	3.39195834117444	3.68749860452226	3.87917732341863	4.07779441181621	3.39377309009932	3.96237112860172	3.88226409403816	3.59879038893616	3.8233448632121	3.56753260455689	3.85942261350461	3.80652668980639
AACSP1	0.52993472132632	0.40702141326455	0.769612865275007	0.378544943430639	0.574140651592233	0.839124796068452	1.24015638050577	0.530466975192402	1.01907102097966	0.802243735853443	0.745627817664172	0.482252453895836	0.275180236092981	0.71582832505208	1.09998858710977	0.691550722206546	0.63854583142791	1.06428844400751	0.754855204409966	1.12043457820055	0.817630974790692	0.873146699859781	0.87927025255796	0.883255772651272	0.492027351381067	0.433294423235461	0.0904425250433464	0.743886748869091	0.801153668656581	1.05598701752938	1.10868739719436	0.429873778774258	0.404903485740428	0.44154612077794	0.948568130963389	0.476237539289301	0.622607053345029	0.517135084042114	0.594136835991649	0.864775099866015	0.816492991973359	0.0328755243206569	0.453536909322377	0.833259351796572	0.890530119647896	0.930276518149319	0.762252379732858	0.67748091998312	0.580962801002592
AADAC	2.33480229049501	1.05664852779342	3.25820687259377	3.72697270659914	1.87079810792111	4.27813617251263	2.6158052152414	2.99432515058923	4.13004917153523	0.731366129789776	2.09429755585284	3.42589778356879	2.36026862660947	2.41255723410116	3.81001849902246	2.74295885524392	1.66814759789526	1.85771116340608	1.12179314882391	1.84144402999535	1.18802967839572	2.50465588814449	2.58614815009591	1.96078349613641	1.26476401457666	3.2983995815753	3.55082153599397	2.79036628679398	4.97488317613666	4.49475127649843	1.21007126934378	1.32060966980671	3.28145958664072	3.52425798201172	3.22115686442565	0.856006877222069	3.86404097458512	4.09931440836224	3.43962377476836	2.01540760953653	4.75922186647738	2.10226573832012	4.46696479470169	2.52029643949845	1.63722869694127	3.1603181617233	1.06745471219025	1.80015641398697	1.40223181038846
AADACL2	3.44379488880006	1.8333347984924	3.97513947506688	3.70474256697708	3.89992763957636	5.60634396733014	4.10253931437062	4.67484384255848	6.28541996408994	3.59926460231167	3.35352130593601	4.070234558703	3.55462719203816	3.41067879610853	5.05214062255521	4.40812252585911	4.51954889224402	4.27398399976717	3.99835157514532	4.45994259398348	3.4777531654127	3.62031662831993	4.22112644489638	4.80948565889062	3.12589644514306	4.6577063658883	5.71984166383941	5.07449519023554	4.84369792781833	5.2930913817874	4.08651114481863	3.58141748021975	4.2208579632834	3.78743537380808	4.45383954918081	3.29663259167341	3.85566315406308	4.85275226312046	5.34932489227848	3.85311118504547	4.75672365200269	4.1229340127075	5.27744888274701	4.53916548923918	3.93733888249285	4.55061453189769	2.80629813723019	3.53745796793647	3.29797728865601
AADACL2-AS1	0	0	0	0.712643393612548	0.406230580901998	0.263007373336556	0	0.41999337293027	0	0	0	0.681354230665024	0.640883943090472	0	0.685879249666329	0	0.729934549952271	0.643449435198154	0	0	0.254922912205122	0	1.94238909876123	0	0.194364948371904	0.225909914655258	0	0.708182265668843	1.5080976017487	0.54550067309432	0	0	0	0	0.213723685865589	0.200003786203432	0.252778466287629	1.55664747433253	0.746818432872414	0	0.243852643641884	0.576036656013338	0.608170773610009	0	0.197376012020562	0.402036563934951	0.374548327158106	0.846034467193131	0.611514731467937
AADACL3	0.374045920631839	0.0763369439624194	0.0718806423981757	0.58512922657668	0.493058842518126	0	3.19453131815209	0.145135902580856	0.138386195417343	0	0	4.56601780860575	0.385748443486581	3.47053748819215	2.01231085447695	0.202608305596889	0	0	4.91168097430443	0.08565226052967	2.05229080119644	0.411537602063498	0	0.0760803002339002	0.183336214453573	0.967637970910546	0	3.26814739876334	0	4.53380060597237	3.50130402196349	0.225001442060036	1.82633277293202	0.0700357223061312	0.887657529362255	0.0332096452331767	0.0840322075034828	0.11493507939096	0.0986768443658148	0.238909717912427	0.899270060243119	0.230094297512658	0.0862141024129608	0.992362312846465	0.426943308630604	0.138357892730134	0	0.0873910603818798	0
AADACL4	0	0	0	0.599412224288481	0.177751944768443	0	1.87091638917316	0	0	0	0	0.1656702050811	0	0.156899916351583	0.0578326668438127	0	0	0.20297818422312	0.0896936108103141	0	0	0	0	0	0	0.0953762543959537	0	0.226927414041937	0.887386201351558	0	0.565950296096374	0	0	0	0.174733458494342	0	0	0	0	0.127946821630444	0	0	0	0	0.0828522018332662	0	0	0	0
AADACP1	0	0	0.443984789364208	0.0709424723755762	0.597608039204419	0.250164267970834	0	0.146199204304	0.49138632496308	0.236959354465131	0	0	0.122019078335404	0	0.253510031551789	0.085119258457353	0	0.235591744347455	0	0.167714048461908	0.0854217555865506	0.0929233837042708	0.227658973123464	0.0766511070067918	0.447986384120832	0	0.148849955984913	0.180583919033537	0	0.446334509924418	0.17036485288641	0	0	0	0.138539904978153	0.066166497232122	0.380942689055365	0.222965656950885	0.279779008175683	0.195587426999211	0.158644973153184	0.107609723298992	0.114687105441729	0	0	0.139373898576389	0.129027540573134	0.0880441686106795	0.222305983658339
AADAT	1.07813404698858	0.103246852709634	0.982934239136218	1.59194028262009	2.5527046161837	1.3684761549396	1.08915044458027	1.8191456349565	1.28879375268977	0.78706849721839	1.13616884446881	1.81422603648002	1.60065955797157	0.981717275870863	0.998363853917938	1.07836238281569	1.13542616475706	1.40181430505652	1.15352674771887	2.0023318141335	0.994028646345562	1.95771131435435	1.80307884354939	1.26586401307527	1.27405878057961	1.39557629431983	2.03293734189928	2.07271464725636	1.33398905647729	2.25779094245707	1.52008304952676	1.31114132846526	0.396216794004892	0.964069787927521	1.62411411725039	1.30011228479015	1.23335803085095	2.00691739413505	2.14768314112124	1.44427663531124	1.78286196433884	1.27290582549695	1.04612816311737	1.12839754350917	1.63235667778304	1.54789551258682	1.05480774799042	1.1610973466013	1.4883874516146
AAGAB	4.16733032035536	2.77763024565937	4.77517101762543	4.77450136087478	5.26603444695836	5.18214420318797	4.57045609696256	5.32737385738036	4.95146939430402	4.74763862453493	4.22876139507106	4.7515258374746	4.37433295943949	4.63667979313205	5.00818046030608	4.89637992378242	5.07654105327142	5.22267087769458	4.78593511124775	5.22665597697634	4.61060406826869	5.13319138666116	4.99534557571322	4.84694352382092	5.01812353212307	4.80743188370812	4.87926005124659	5.09845716571842	4.90834958288049	5.17039415803277	5.11697009005759	4.78436786483834	4.55429649196057	4.85817830482383	4.44161021889826	4.97769734469908	4.70414555399178	4.99580192420458	5.03896216571458	4.88536762210563	4.6368472985152	4.89202215495692	4.59170019357318	4.96015724360387	4.56823196517945	4.65899150907106	4.6888377570911	4.68668005485916	4.63000012269525
AAK1	1.85153218282908	1.20954758280563	3.06974600804678	2.54022782429059	3.12749812099279	2.73684949978902	2.13311903868257	3.12463874057942	2.76566917865859	1.93868699940715	1.5922910306201	2.32750782411838	2.32272623892996	2.18728177249109	2.81806353013872	2.69232676161403	3.27839848766793	2.88524610594395	2.47790565919945	2.85897733647437	2.61886770615109	2.73848075791791	2.62541198450406	2.49802897499571	3.03422714182313	2.38051575190919	2.61629313646912	3.17976908458534	2.41969446460575	3.11993078731829	2.79463313534731	2.5807265972692	2.3234090746671	2.25072307588031	2.33710320073405	2.55962372583709	2.70083655750648	3.07262469287328	3.0045647298128	2.89945434547518	2.65428885383281	1.81995742204028	2.66159123771037	2.87692403631644	2.59104137730797	2.74522088197002	2.78076632216393	2.39244240597634	2.42049878713714
AAMDC	3.40251534660825	3.61196890899024	4.26137340384783	3.6113377585119	2.77520584408198	3.69599995226917	4.27138921189575	2.75333729246553	3.60115591303911	3.27615876218614	3.78849475217627	4.13516399612348	3.86960116179598	3.89493862209463	3.50808682113092	3.57899445312066	2.79051569628195	3.70733117192213	3.54337913318166	3.93521156324627	2.56725197380158	4.06834457079341	3.60302979415736	3.98224742112493	3.64391594437693	3.64012999363767	2.89045906481593	4.17413514774411	4.16005280720635	3.84458741734381	3.68663193924812	3.81072778897804	3.7699068673187	3.56661366044491	3.76304573844917	3.73283608452197	3.70224523458362	3.36286914079323	3.80746315785951	3.48845757593818	3.82579458722384	3.27810448027478	3.33981539774167	3.53939300858632	3.3639312702032	3.66200126424828	3.44382262260484	3.93269252881644	3.64395597692274
AAMP	6.4994536685662	6.67205382107992	6.76977034353856	6.85533766385392	5.80800704199894	6.1785566335611	6.61681868670583	5.60977705470347	5.65463893317452	6.62833395397259	6.55210031297365	6.60062830836408	6.33846484473846	6.71029761673769	6.41167383397714	6.40896733957933	5.6140823884883	6.23013750276061	6.44042398314861	6.20766130472457	6.61496239684396	6.60186593743556	6.38741068050941	6.41645781751087	6.56997838460509	6.40578731853974	5.64477485412692	6.62815360194905	6.70442600112256	6.10966794363788	6.41907465928818	6.37880962761692	6.3676712156376	6.53617481362217	6.71584948029124	6.79164320734283	6.86433699637817	6.27132020559172	6.44099000841901	6.61341618344669	6.69035629309054	6.44447135767722	6.51028355171025	6.63614067075273	6.63163773691427	6.52482422116382	6.51881853363798	6.68873401034352	6.63967883951258
AANAT	0.875798961968948	1.28141546443027	0.742072062659737	0.1297083351144	0.467950058558326	0.935784646395869	1.35229023848475	0.376935824722824	0.250168416615867	1.87394679426221	0.436830131645767	0.698007958640772	0.579346972434964	0.879145515199034	1.36937177155148	0.97392393283063	0.661653211361134	0.825808180094498	0.882411490413916	0.546140335179235	1.17141408807112	0.32001385866796	0.746696125970934	0.818719979078908	0.673262384103256	0.67727770017109	0	0.641513011811474	0.47301490212737	0.183128212849104	0.664352392035524	1.03069683304474	1.01141141321083	0.917455572977272	0.410563935184825	0.609337639709431	0.793457442413032	0.744901382635453	0.677301240656971	0.858345701772917	1.0218415115284	0.283101363362278	0.974657300561095	0.494157744058745	0.898105869937605	1.09479818557909	0.764228413998777	0.911406481726766	0.39060102319856
AAR2	4.98957497943858	4.319868993556	4.56148089856454	5.43576878013877	4.66149366411606	5.02739043797486	4.91437998619501	4.67999541958501	4.81683555683622	4.97014308849436	4.74058259711056	5.14671001198372	4.993891206177	4.91254046656798	4.94143432074749	4.65149288582563	4.38482624436007	4.88663702625752	5.12979133013	4.86367901997778	4.89781750459112	5.34892457448662	5.19379784163188	4.97326482078418	5.18740625388006	4.93262245577547	4.99806907691393	5.31006770010819	5.39246771250713	5.16065408679295	5.09854197102986	5.02922992947335	4.9643816345919	5.13006075817631	5.11868835479108	5.45227299387396	5.45485930428153	5.07054768660208	5.40525926620053	5.02284932606766	5.14221765055339	4.86730131443136	5.04184851616328	5.27935060516544	5.19637266399772	5.22084103458446	5.15256888980468	5.2162505268362	4.77285536267606
AARD	0.458844868727346	0.350458346109083	0.601242084515825	1.67516733675056	1.80373323417429	0.535050404319205	2.21923901879512	2.04407450073192	0.594011754294924	0	0.884186303330811	1.02603172551993	0.601276956035333	1.18877837580175	0.181398558507223	1.27752545316058	0.120322138920099	1.02803794848672	0.88009094799633	1.75404754168989	1.28062431199708	1.71497632609116	1.4977523106336	1.58950228472854	1.17448887086351	1.50376643385942	2.39924159197615	1.98454774028007	1.3397706097	1.77720568848395	1.33406133620892	2.66170021523422	0.723141914945958	0.911498182902354	1.30813952089163	1.46859885126125	1.49620599342674	1.01847069657351	1.35180155304536	0.738408702827856	2.98316357159461	0.856128007311408	0.816995232898174	0.612760404921199	0.918923865778317	0.747692736669005	0.630504477783971	0.79687895238383	0.763119348459786
AARS1	4.41807097191515	3.88366426423174	4.76646868950775	4.90613171734733	4.25825284242691	4.64289218600074	4.56243374414578	4.32583563125737	3.89168058783257	4.77741499868951	3.8887945741789	4.49111453962047	4.28583311197776	4.70644204368825	4.43542287997053	4.76252050537693	4.38496936427112	4.70076347892217	4.72863226347751	4.84239536882087	4.74200000194341	4.97244683837035	4.55726334073091	4.60930800353214	4.75323534811707	4.818930241053	4.27114628658494	4.92534559695169	4.3616647841818	4.64979198894951	4.76988371285748	4.72124683138861	3.96294571990093	4.38332498472503	4.78687670822836	5.00810471881552	4.85461629081938	4.56987081515686	4.96069213867755	5.01913107233135	4.61437963080881	3.98958458439048	4.48556088448518	4.90736288230299	4.59920807816943	4.62741424106078	4.56587066364327	4.85346678963798	4.44062905630154
AARS2	3.19932951624552	3.918693885407	4.34092109373101	3.40800689529077	2.65055015920032	3.60927154681844	4.38425231958242	2.8193303197894	3.21627987968712	4.14711182963886	3.21573001283034	3.67087949228798	3.45852963437334	4.30081491051675	4.53184681826098	4.03320235014094	3.73611325073175	3.87407185037595	4.14800925846634	4.00420386260236	4.09262136243327	3.47073047563986	3.30356192345275	3.68888377713891	4.17262029513387	3.70184579776377	2.71110240264558	4.6990962090144	3.84210232793874	3.41009178672555	3.75064623574522	3.99118280064886	4.05904919980969	3.13302814171161	4.06399799322024	3.96428146733446	3.83247243661444	3.48537585763902	3.86869804504036	4.02160783833214	4.00317252424839	2.39245885311785	3.46614106945903	4.43608750081457	3.97154624350594	3.89893206673131	3.81831991438144	4.12901095609321	4.00432845286097
AARSD1	3.10680220589582	2.56983243703708	3.21803029322212	3.4940259110062	2.50674448846242	3.28932559555062	3.27821885421093	2.59456842658695	2.67817313102985	3.37927487083976	2.98729166960162	3.36650255748644	2.95599227397705	3.17181913169041	3.24861696358423	3.12516211533538	2.5496136777512	3.19000487176176	3.02610639453302	3.36099379172627	3.0043884985089	3.35265849710792	2.99345351754081	3.13676819771762	3.06060223627514	3.19173138321888	2.42459287397139	3.26593360294397	3.26714870638405	3.05086899014446	3.08567107916813	2.8902982906281	2.69839873979391	3.13541451860229	2.99647968178862	3.17476357653459	3.29737700170927	2.96510933270739	3.17949890023997	3.37096321359408	3.0627838927963	3.26656709424016	2.77457504062749	2.72267256086798	3.1069741061309	3.06741563523916	3.12927810387165	3.37378386997369	3.06874092975566
AASDH	2.05627846718089	0.691956099225331	3.10996416314877	2.55069027349087	3.41594894728046	3.2121711390741	2.8670627876554	3.3856867021184	3.38259266317109	2.39078121612887	1.85643775617324	2.50960752860322	2.46999771174019	2.59800033632182	3.18544510447426	2.8998435887954	3.65950246640532	3.31054616880537	2.80555886004108	3.43734533731223	2.87359453518982	3.01865603281074	2.76180902745336	3.00538442894672	3.20559145161328	3.04252850673838	3.00017661197061	3.27866377642437	3.10187350872425	3.58915964924563	3.05577843522367	2.92133795210715	1.97252214215932	2.60189497767706	2.57709377805431	3.00360602163959	2.99572353386713	3.21490639362346	2.95492699996444	3.07690561448643	2.97901572236013	2.31246036885396	2.91910792208668	3.27560390497458	2.61847191209975	2.83124344297627	2.63634029097543	2.49877081661726	2.2537404249134
AASDHPPT	2.53566290210318	1.5403503819059	3.59008291282858	3.68660709547684	4.99982020104325	4.40395363360195	3.40905415155331	5.03306979645986	4.6771449882315	3.2653468630964	2.81843604224024	3.26607568416308	2.82652154473984	3.14359700328972	4.20377460008955	4.06573490057318	4.97145823241546	4.44292772416459	3.57151178161475	4.40771386289556	3.57250929924565	3.89860814777896	3.99056120948872	3.79826696720437	4.15228609978959	3.91932964318484	4.50762198896073	4.23682858520024	3.80322081850858	4.53542989391558	4.14903674530693	3.71342484692892	3.30551782256016	3.86207304082962	3.27276368916165	3.97191474760632	3.98810056091699	4.20474794387881	4.27519220423362	4.0737990508201	3.4938671763418	3.55565330563843	3.50736943323994	4.09916926699804	3.39961989981711	3.7829400886431	3.64115496210861	3.45353504400249	3.2260486989556
AASS	3.1209180277474	2.11751998869065	4.48957575166225	3.64437692419258	4.9755690048762	4.94810860778377	4.48664455797997	5.39751085980368	5.45452661142659	3.90810482768677	3.49784007898978	2.89573981011976	3.45494145906013	3.71263952341722	5.41688888520267	4.53393896286949	6.10378238094463	4.99075595933643	4.34224722596476	4.88860437869878	4.28467616755154	3.21968323056177	4.74438533449569	4.13264985963976	4.8508006198923	4.05341871979705	4.29561693310851	5.08627490648086	3.70886581915457	5.0834797986339	5.00143332460582	4.83334940125704	3.78848154892429	4.04547757106498	4.19855210920297	4.46771539365534	4.3872535062415	4.71868916250161	4.09679801458998	4.31897209542966	3.45046049971431	3.88589060160411	3.79209691612931	5.13027871500964	4.53858121837049	4.52947355233156	4.63460083777288	4.16875479935428	4.62296205707809
AATBC	2.3223648106289	1.70502775375056	2.54725217403135	1.71751673661776	1.47485759966495	1.78073873909747	2.97643846137078	1.37011772269779	2.27881902287582	3.56463559101759	1.64976254461456	3.10252571000363	2.28150869181228	2.2020036571926	2.65534058999505	2.25952153798536	1.85475082207864	1.73068391456856	2.86403921115826	2.16540004582833	2.23311243385476	2.61074566585301	1.65632844603076	1.88871822929512	1.91870815487099	2.06358070528393	1.91902217617005	2.9322158572931	2.01973105361461	2.62028108853558	2.3974497385549	2.44711656845083	2.53970646598857	1.80889720295689	2.34410257635893	1.69060807328718	2.35518904546865	1.17941569223065	1.78415572199737	3.14591867169216	2.86033518313342	0.310061832085856	2.4436591542267	2.41596212736809	1.77644905755574	2.40940228842597	2.05896221903332	1.91820752862006	1.52594689041854
AATF	4.84658360347098	4.09321193127014	5.25070030933468	5.27988120398915	5.01843413567476	5.38806985470329	4.80280920880974	5.4627460506908	4.87795736572568	4.73177353005598	4.35120670906329	5.01907795233865	4.6604578632473	4.88069008936656	4.92113746751957	5.11093906703897	4.80616746995724	5.01296142414775	5.16137621043023	5.05956059595016	4.92306095356216	5.15488122131488	4.70997528626561	4.96242215697989	4.93722770314709	5.01059457084952	5.09053643288111	5.27680531591027	5.11746258409599	5.32649940873923	5.09435752608729	4.81928087533455	4.61026833852543	4.9705729247684	5.14612311967366	5.19900180038457	5.25558208366185	5.10724552763196	5.41864509950862	5.05610809236046	4.89900942969017	4.90094365185532	4.87999573496207	5.02799603063841	4.97499588670059	4.87981746042367	4.81500857047685	5.28023431030068	5.36740524916057
AATK	0.585885051906445	0.889704168885113	0.654261997963674	0.657365388592452	0.190362934107711	0.317004745095271	0.942016635144672	0.424355952738281	0.16854184444829	0.437579465426329	0.344842980193914	0.763965027538167	0.461871044294702	0.730442954605338	0.429857113286633	0.343822472835805	0.232107093318778	0.528470488784063	0.411076626660197	0.697032583749441	0.50499678996324	0.572987610506299	0.496792498569234	0.568761430954618	0.773066621269012	0.485712076195998	0.320690225292493	0.968588453103049	0.796121930399236	0.401736197496029	0.395927052921257	0.685648644097825	0.374974003031889	0.435171810506989	0.692060363040178	0.736761457643206	1.1005188798531	0.467579634743264	0.543475258086239	0.957683766583215	1.03362286908455	0.138170922047897	0.409770247291956	0.575451881311934	0.421294955449478	0.73633435171479	0.492752137160659	0.630112878241561	0.483905132734857
ABALON	4.61431506485859	4.19910463302641	4.64087441150025	4.66106930553383	4.16423528944942	4.08022453725206	4.31588263180992	4.04969362541107	4.28953224357563	3.84798471246881	3.74629845830287	4.40893863280959	4.64814888792238	4.35033353515652	3.89848387918631	4.56183289759232	4.29050132929908	4.86145892979203	4.56814142009965	4.36568665235613	4.93249584640473	4.24845798207257	4.81294030371889	4.43656213716253	4.62509513292722	4.42467109129059	4.08513351314247	4.9156585324383	4.51675094211978	4.55236526716235	4.60430560070191	4.54211754005024	4.65832506794332	3.95123143414467	4.96643283171727	5.03151339793663	4.67455726183481	4.61479972073894	4.7192871513846	4.72275764327699	4.92467831776955	5.10972702828539	4.49592972773395	4.79923341710369	4.90268717691626	4.80857092949345	4.99597980739867	5.35706291196833	5.50047148515226
ABAT	0.946172195567709	0.562068378320842	1.57698293893309	1.40009188651506	1.36365248748459	1.03273788628625	1.37546039451287	1.28450426494071	1.19023011231896	0.703635447724591	0.582202833328497	1.5233319319991	1.30015733956513	0.977274639673314	1.30975093969037	1.02313113311081	1.38655853854001	1.23102087338033	1.259280670685	1.36918662584573	1.06989488428955	1.87717470659666	1.25686819801958	1.15837826801199	1.63346686176222	1.02194037779105	1.10312504108284	2.10458435983728	1.48100114556372	1.92939030212445	1.49441228177444	1.2007003509981	0.33079892643189	0.698662771953287	1.37113901638192	1.80269599497171	1.35186708124795	1.56084817157274	1.72474028882081	1.45647868419709	1.69566893494285	0.642893623724146	1.00806669161817	1.40723977779753	1.26842118990239	1.03597944846193	1.40450930362173	1.55692234519594	1.15759086338326
ABCA1	3.21817978692622	2.193526316921	5.15855288547519	4.34736884073949	4.57915070344782	3.8328262149665	3.95785853217534	4.13206758527013	4.94819693294945	3.38781267076039	2.74701646251483	3.30067578480635	4.27873424888266	3.56848194569291	4.96853981634128	4.27571577257461	4.99191766377421	4.27225720169748	3.63954900004504	4.26004687685572	3.76835103813405	3.96761220982478	4.66847144120729	4.07172378262891	5.12053529370339	3.78874831113388	4.47038606626668	4.91074159062284	4.35854952315227	5.36080410411207	4.61604204130911	4.85435288822053	3.80798582356105	3.8109109079103	3.54070006929837	4.41133157258255	4.71524205075218	4.77579669352648	4.55911503255687	3.83811781081178	3.99344963763971	3.55190588170682	4.49894341655818	4.95524586930777	4.2233463297657	4.51014035217188	4.95281310153734	4.95644433904569	4.44258103685545
ABCA10	0.715968922480305	0.365544367579173	1.27331987790165	0.432850604732719	1.6153743410987	1.66703060627005	1.50723482736806	1.10356637777869	2.13746804299098	0.597195150152457	1.14370026001507	0.917857235427771	0.780998114691031	0.912789955665761	1.96807330630963	1.11362057950413	2.0125812481644	1.37821630581057	0.711101403038361	2.22010495720959	0.862112519711214	1.52569222710414	1.30629557031564	1.37496187806052	0.870335143853919	1.11465068299366	1.42820698202914	2.13207952515859	1.38536123026796	2.49435645935071	1.53121992410721	1.27450712278917	0.802844346731755	1.03134606424113	1.4074746453958	0.872905721939846	0.879027436086453	1.72557577297116	1.17866161651094	1.87821571569386	1.74469273259738	0.11559444737402	1.01437851965338	1.21864669413992	1.05270833721517	1.27522424609851	0.997549605029928	1.48936861375481	0.497837079796872
ABCA11P	2.25220152387686	1.32222658057117	2.74784709432704	2.20113969139631	1.78351449320105	2.22856698750153	2.20184864810143	1.97180885557518	1.80216099618812	2.31921483086991	2.03458368775888	1.82443750439164	2.1287044189088	2.29024665651285	2.76944957469927	1.61349233298622	2.35668617043651	2.46466286305052	2.02782117878066	2.22940080765844	2.10404538510348	2.48692529342559	2.55313655331529	2.14520068204761	2.55847054556032	2.22194583969275	2.51164153176151	2.59654779523262	2.21971143883942	2.53879419400987	2.28889078297685	1.72807750228382	2.49930367846365	1.87772910448698	2.43227194654857	2.35867606973868	2.22068373584146	2.68339292662411	2.71280428016318	2.37521833829989	2.64132710854815	1.70566630031674	2.23247840472059	2.53734938657011	2.17110668309918	2.31798014164564	2.24624586301184	2.21114906768507	1.94235728433908
ABCA12	6.19907131212546	5.09533740324866	6.40391596003248	6.13526720114013	6.84518594465713	6.96609629691528	6.11231166144822	7.59390343383949	6.91883545250331	5.72999533998352	5.4449090714296	5.71185002887906	5.55883771654413	6.17508997569022	7.11298972442993	6.81940806360046	7.40319372037919	6.89591659974451	6.67844342777432	6.84152423822649	6.78693656052251	5.63040276300917	6.95424444671343	6.50723427705659	6.82822165281426	6.6197232161098	6.85374472428865	7.24020287131821	6.28841669923882	7.23169275005752	6.76273067424424	6.43252743120456	6.43538955528136	6.48137799358334	6.18944304519964	6.50990652243436	5.84041974621609	7.4242196630771	6.85778382487008	6.09996430488876	6.79381878193773	6.67907234675664	6.66435679531812	7.43360649663362	7.05419838576532	6.86396986846296	7.03887511494529	6.70352349151957	6.7339449525966
ABCA13	0.022517123172755	0.142688931399785	0.231136432236951	0.26546430728219	0.203601941386251	0.290442751796566	0.804129668139112	0.547174046331306	0.354132718629623	0.680336438952996	0.163381139811735	0.23983300153934	0.0784118928439969	0.0927536379010051	0.885700041112892	0.132454968649434	0.336946348369073	0.193392249653499	0.206134195994089	1.07399982223732	0.22315419263854	0.189473793186324	0.233630766559613	0.215565080989066	0.876080296013155	0.0637026382981852	0.242966124855975	1.3247693156388	0.908512833483854	0.31586730122825	0.323310839915759	0.490490896026723	0.553352896135235	0.0887472648385589	0.333955836491391	0.821533469874045	0.18126037234443	0.269831975664775	0.491924512222139	0.116670080320826	0.280434779930366	0.518964262739775	0.0914693342975992	0.692088414510453	0.18479770953575	0.221350660100675	0.490154171813058	0.0378042689012198	1.09909531372273
ABCA17P	0.185139202662493	0	0.0881715372109261	0.0220850247104605	0	0.0546855683759622	0	0	0.0869163966877843	0	0.0547211522200622	0	0.0759059932106715	0	0.0824222090829091	0	0	0.0258749333068388	0.0436739397529177	0.026962560510542	0.0266848521730063	0.112961732982582	0.126379556447503	0.0932926253519963	0.019958946850874	0.0234311845190303	0.0472083487072658	0.085717027924595	0.0716255370707236	0.180352483436989	0	0	0	0	0.167858077323178	0.0805946746155676	0.102980299222787	0.0483765675891872	0.0915283118148816	0	0.169300575350027	0	0.105636431135619	0.0630291062940779	0.0402936099699964	0.065659488845144	0.0205081070759997	0.0275213210848613	0.117667635635169
ABCA2	3.24802573262557	4.36243690438305	4.19663085013878	3.66515600061542	1.81252015142257	2.38282449513005	3.45988056617566	2.0274672600178	1.97986523457668	3.11738074832714	2.64533057372213	3.40058834393777	3.40579185135196	3.50025862528874	3.15819100799842	2.95775434827995	2.13086869499645	2.90151890583005	3.33692077625163	3.14678731174786	3.83361824806577	3.76286635913999	3.51202410200568	3.43914497787589	3.56458472954809	3.34454705646179	2.42514699907102	4.04376300409978	3.59098432265708	3.66564722704828	3.36812035715385	3.19081898853611	2.56599880623045	2.51704223095722	4.34572836645413	3.97164224692661	3.66176629012732	3.51261126877818	3.84009396463726	3.83563754172526	4.32508685501067	1.81498756503736	3.52938844966899	3.55032356311621	3.67305565003673	3.84160697431092	3.51042028078847	4.23961838131287	3.34155041235631
ABCA3	2.43871220710709	2.87271928413209	3.31404487127616	3.17898149355717	1.60294061182086	1.61660625682953	3.02390483692964	1.37561096813955	1.54068559616312	2.01344147039642	2.0785988873554	2.55758323975286	2.43677195382825	2.71984594397922	1.88401087032979	2.39988523690635	1.46902648714852	2.40571794075877	2.65117424594942	2.53980658839376	2.85037367715917	3.33985414416499	2.81732258618912	2.665840445241	2.60436911943321	2.86585535404082	2.33199338327137	3.18523146384443	3.35010947794133	3.13685205200796	2.57541643783251	2.90006642203494	2.22298368150501	2.10280468959186	2.99351147101651	3.11823569116514	3.29105403697367	2.7932534903636	3.25304194368301	2.9830010118859	3.24046918364806	1.578499365487	2.84950896586969	2.31105905426881	2.55268308784703	3.16811088383923	2.76829198080921	3.33419672321589	2.68396433469899
ABCA4	0.576750068195835	0.3010225415379	0.650368595554636	0.628344305197548	0.681722604715448	0.539182641304088	1.27515134992858	0.407490514919423	0.60918037974462	0.372002410451312	0.199966855581454	1.66681040163443	0.436367137488201	0.420874389436053	0.413191757504124	0.50069701632655	0.398385752556516	0.98138453926767	1.03702777563078	0.521352079668324	0.559591811334654	0.97892555145377	1.38379412720587	1.17558565243546	1.14455522548256	0.514197498377975	1.20466307005335	1.37025591828253	1.17172459844667	1.68667416106749	1.27280054643567	0.214310026204531	0.937502052651311	0.437222784083698	0.890761272799469	1.02750176754997	0.569232682933618	0.259080726296319	0.852843949175957	0.547359736843408	1.01871357392153	0.389469364638666	0.13407233729515	0.566449659641551	0.735037677718955	0.675281849253771	0.36323415751639	0.749683701204603	0.995312401409933
ABCA5	1.5661449030049	0.603230907114035	2.43094034963581	1.33685903982394	3.24416619339346	3.21568939968132	2.2296397232688	2.88291905853446	3.57916846158123	2.13245996888437	1.51308115651393	1.76696002261161	1.7375603556051	1.84765408621194	3.42921482327216	2.47826335350106	3.61480889699746	2.96501194779375	2.0577392682201	3.24242536640069	1.94291062168436	2.5339354538393	2.386189930081	2.50400912516675	2.28385395917524	2.72150526245473	2.90971745191511	3.16383714831282	2.46640953699734	3.35409372312961	2.89341937535532	2.36975341445873	1.91013075130928	1.96813473672976	2.3239773875587	2.43653671898756	1.95044078621595	3.05023483581345	2.99660156648512	2.58915571795238	2.3745653583819	1.79451413852758	2.38213372521746	2.62499436480998	2.18645164239311	2.51666492967797	2.18290787671387	1.87775518447246	1.79536001522872
ABCA6	1.33679952976697	0.53736887244063	2.46496868668736	1.3366631555691	2.7573688018927	2.06799311218606	1.95151084215149	2.08006059999472	2.69564520835696	0.81641785389062	0.750272124730871	1.58011724452229	1.87142993470185	1.34849971128629	2.4783886043876	1.57426271332312	2.53600294970433	2.50387076417422	1.5805587800104	2.21535217105193	1.65127149732697	2.16325760125916	2.00437053334185	2.17403049584292	2.21666933920333	1.73399895690184	2.41269767498773	3.16023999960051	2.2857154040802	3.65457862718489	2.20940834722291	1.99144745773831	1.18316875322733	1.58234188030148	2.09036893693929	1.83500204018515	1.55635631220968	3.02803126909665	3.12513498061781	2.67706790638728	2.68955886791853	1.36387372719906	1.88005089001041	2.03195918411377	1.67638718490092	2.24061283796078	1.91535919663921	2.69641915777105	1.41848334915205
ABCA7	2.95559263028587	3.64762668966754	3.7896928919319	2.26497145918726	1.83281491809909	2.31191213516033	3.47008433440847	1.58072584616401	2.36456547390832	3.18405155903045	2.37480119992906	3.15271729642757	2.833559197633	3.01346069003203	3.22890993563308	2.87257989543081	1.86311736774447	2.57271996181005	2.91683082834305	2.26738963471155	3.11730931461853	2.55698580530828	2.71129391371487	2.78320920304193	3.07204722972009	2.60770590813648	2.09868948359732	3.35289530769483	3.547619975397	2.65393795705491	2.88291836620417	3.48728263791796	2.50626392326214	2.45682693117235	3.2005723712316	3.43505117056381	3.10129954280367	2.59384119712441	2.51070574029798	3.22896628655446	3.27513625244922	1.70764674506231	2.56367026398314	3.22908835731216	2.9874408706199	3.26723152512147	2.92866318732631	3.20543530688807	2.65814244316614
ABCA8	2.22710849465885	1.58421782768943	3.28534194301715	3.38546952872978	3.59372238812613	2.73122049438236	2.9237187413591	3.65108909013334	3.23319036238093	1.69400377941447	1.93537697729329	2.60777561267576	2.4259401525511	2.43528313662527	2.81035363251853	2.71763987925647	3.6555663268543	3.65470737490051	2.77572028213095	4.16941211437149	3.07022111149959	3.71727103196337	3.57594025172248	3.51182830095544	3.12026091188819	2.88444792908065	3.55016428937588	4.63760052079315	3.34966115327852	4.89036964646463	3.20281046853441	3.78631747921502	2.21127243876333	2.80355882183624	3.14910785101128	2.39191997916553	2.53897394187167	4.37049902676361	3.56193161912438	4.06309849263698	3.87307944975678	2.16495215407315	2.98556413651207	2.63511567878008	3.05624262399374	3.66723827401353	2.81606950454917	4.55285019000983	3.10606999236051
ABCA9	1.69054201949453	1.08622842530741	2.67685925021777	1.04008984641864	2.69875012252647	2.4785576441492	2.07058701296997	2.70939335338635	2.71960456606325	1.10715065815746	1.12620095479844	2.00571635271362	1.69745035182229	1.41376882493435	2.84582693326644	1.5810767733449	2.75411320738244	2.37273411300222	2.00012994207015	2.67208948881253	1.62967010643122	2.71750853844986	2.10000693336272	2.31215295734139	2.01235322760297	2.30693213697899	2.38307401568283	3.1575437421801	2.69363646306751	3.88509690242632	2.01656066126973	2.2142512873814	1.22337410149054	2.08822638392912	2.20376860953137	1.82485110852818	1.71252843915687	3.0537463599189	3.28037090500147	2.7470909334556	2.9350082133212	1.07385704614128	2.09263602376518	2.37458309387724	2.06621423497008	2.52614479618518	2.07462517079123	3.47274600111131	1.48939030612192
ABCA9-AS1	0	0	0.429118394765149	0.0481195899657959	0.42797193699608	0.302858035943572	0.189025198053725	0.28130982446866	0.268790790170286	0	0	0.174021203354342	0.083232268754484	0	0.281487786850293	0.113424129028126	0.355833195238034	0.261765794685094	0.345176640946186	0.271887128848691	0.167535419052539	0.488425473905316	0.193807560571793	0.19770858906997	0.205572327667022	0.194090076868779	0.196947947352022	0.489310264655273	0.153042789286575	0.664984132985151	0.276033708733356	0.218466909742753	0	0.182591584278062	0.183512925743478	0.250333861340058	0.112819272309205	0.498114586665363	0.468868043727596	0.370833845570326	0.304106227525452	0.143030847514549	0.188010535470058	0.218647487785638	0.284460989272719	0.184600785866774	0.171091416991307	0.6327196503164	0.10398283783039
ABCB1	1.2640411489296	0.693837809257326	2.4120819205485	2.15135546048331	2.28062128726246	1.96229903703899	2.29594066299672	1.9029954880311	2.41212665795645	1.29517448331265	1.27777025979163	1.89366844217769	1.56715560017747	1.51584063051229	2.35408410473714	1.59374915168831	2.14362101092678	1.83045284877146	2.15224080487168	2.57135698750703	2.15052463439649	2.87507397020211	2.47648554724922	1.9594706802916	2.2567062654457	1.52470473583195	1.39749810386673	3.2918740927572	1.82909338996007	3.17671116899884	2.2056474792344	2.6052432042909	1.29962895830934	1.18399559125129	2.09897732785817	2.27428936175893	1.67648869999074	2.79738006527869	2.92469081226317	2.14871710446002	1.9413101231278	1.75604404415053	1.77010070329208	2.33722318245819	2.44638728002102	2.31846118093653	1.93125093724079	2.39465184502226	1.90647012136794
ABCB10	2.45926727617851	1.64000066446551	3.56063636943114	3.89262583861303	4.66600883387777	4.00361409180973	3.22284871848003	4.38261308667756	4.0811313094712	3.50468595787878	2.93905486657469	3.14705906139177	3.47380813799386	3.08818427182108	3.97970435207975	3.73858924499396	4.37458144482699	4.22069307090258	3.46110372782276	3.92961271881758	3.30948899338147	4.30871821114588	3.79836559304162	3.74404130839724	3.67340087353494	3.65263387305731	4.07312594979793	3.90557030623126	3.53895938817233	4.13582352866555	3.94927028920798	3.36786252085074	2.90458657187149	3.40515118592407	3.4057012488825	4.00598071952585	3.94642779377577	4.17976649063383	3.95051292403641	3.87329795184251	3.68212800873663	3.71974627852515	3.78796909332246	3.89449052645372	3.55237792028054	3.87996892682324	3.65021488112426	3.30736949041607	3.28834096626773
ABCB11	0.159210749119884	0.192571892354473	0.296582332847038	0.351668353968613	0.430801246757762	0.471760074813168	0.625320034330149	0.585578430820502	0.179236455655215	0.355373243635061	0.178573180843229	0.320104953943247	0.243830481601096	0.331128908844786	0.88883601073753	0.251199131762108	0.649981149120438	0.967959386730645	0.632254509520567	0.215054507623554	0.212976092152559	0.187516210184498	0.428118958668081	0.408499396488373	0.617455413525137	0.370719766012673	0.327798960417119	0.33434928508779	0.406310524324433	0.539896594845906	0.795340279414472	0.397059124694185	0.703652187261726	0.364675485375305	0.596994040171379	0.398590073805048	0.527400935565413	0.579155982756414	0.355081269131742	0.859239857537803	0.381990397947589	0.0985357081006853	0.46217037813914	0.774258652425836	0.406877039975733	0.3535918132191	0.751173454767608	0.355003352983878	0.414777177555909
ABCB4	1.33012089679696	1.20885580578123	2.19065973379063	1.84729196980121	2.68962456281421	2.52326562393526	1.78130990412393	1.80693927787119	2.81188700829209	1.97375446059676	2.0440902532216	2.02688611196634	1.94457818378871	2.0073806324258	2.72646310836297	2.34549130072944	2.72852775981485	2.42960352861173	1.95943704140352	2.44923664224276	1.84978713866508	2.51819039394451	2.17850744372531	2.41495846662458	2.36722923044729	2.29689602661839	2.55956133704546	2.89862878273354	2.62626878565998	2.91669454522894	2.16203188490178	2.37155906088566	2.28291716937122	1.87787232772549	2.31484489289953	2.10400883234894	2.6305551554022	2.26306739223795	2.63234106721673	2.22822086966569	2.25787257545632	1.39677802859439	1.90140936198124	2.45153129948669	1.97798650835505	2.10461857362572	2.07142671641655	2.16661334470281	1.72825540253411
ABCB5	0.133879865155641	0	0.57755390530227	0.0466515702029342	0.597512894513703	0.194133653875741	0.346311088639984	0.0969916784176551	0.363616638895857	0	0.0390735284704802	0.142112887295964	0.0543137641651407	0.455649396673897	0.248402736341687	0.0742833562252953	0.266983172976166	0.344701432563353	0.0915055578796906	0.402209467826018	0.293232818559605	0.604604255437277	0.612983570929498	0.264983594102822	0.224264826620131	0.456386501842012	0.161066332451944	0.659593325756767	0.501511601025165	2.04839060184375	0.0950574946801725	0.289006466965932	0.182949323082655	0.258345992249219	0.164125820114073	0.44043667771625	0.259475840919474	0.672034547808275	0.828017186334523	0.269177281540608	0.590037018823847	0.0240811465543952	0.0634459961468704	0.301666538241224	0.346576803080713	0.287413942022706	0.349947345162646	0.809213792514722	0.179853313115859
ABCB6	4.31528900797851	5.37545370316349	4.35204417608206	4.51722130791723	3.5450865083079	4.58387129282965	4.58010598647166	3.57090020843124	3.63361870439273	5.072014101186	4.19254452538632	4.35085431507338	4.2122208435787	3.97638282159147	4.53624912692148	4.48252423454167	3.61448528035389	4.42949532861087	4.24737425158681	4.46508948671856	4.75528433992098	4.4934598002151	4.29642332308238	4.60709934576407	4.47029706290538	4.78417469530727	3.50805831759508	4.44611693399949	4.03535076215224	4.11385570250193	4.64430233508883	4.12865524258786	4.16366001448712	4.39339184376241	4.52191987193976	4.24349599220334	4.60935951168011	4.177809894005	4.09625223511927	4.76456000914628	4.2390127960846	4.32148562746798	4.32409667272431	4.35332317603464	4.52244578363548	4.37711036569113	4.54644004593555	4.59002797671049	4.53178811814867
ABCB7	3.11495327429693	1.9846156161848	3.87681303336249	3.94720282541226	4.24050476104975	4.2292244617061	3.58531493427699	4.26015371447863	4.14919500642584	3.55826653727351	3.23778174857217	3.84070339743889	3.66515423037489	3.38481817200661	4.13529545127455	3.69181811461552	4.03882870532685	3.93179935584425	3.69806281878052	4.13753006410672	3.53807462089375	3.95174488213539	3.85442940826526	3.66529247963039	3.8240892358402	3.78900923557446	4.07190392526205	4.38241131361338	4.15729858062551	4.41033120751783	3.94140514067749	3.72181282271752	3.03118534807379	3.64896618886114	3.60096144016497	3.89619339362094	4.04494718722102	4.34992684410199	4.17136195767522	3.76632704676196	3.81110641431211	3.99766795264394	3.80133601664575	4.09206034539486	3.84614553477627	3.85097324366916	3.67309683407653	3.8463366302468	3.55180303262006
ABCB8	3.38528432923275	3.8342837378735	3.47914271360573	3.47977664546272	2.34829818543061	2.73073032765514	3.39300718741203	2.16786912180693	2.1409948212857	3.51416371872579	3.29168343884538	3.27249549346152	3.24244956206979	3.43651547777463	3.14604508279815	3.18081383719886	2.16795484872855	2.6379943856014	3.15722881805078	2.68550191107878	3.69187991614922	3.09692975779752	3.13151892116301	3.07992442692425	3.25161477173941	2.99974052572321	2.43388854316425	3.28331932165612	3.40430792641147	2.78811187509395	3.00419428876452	2.9628505348637	3.27754194737816	3.12675436420264	3.65525988637553	3.3192325523619	3.56044596201873	2.63194968748251	3.02112648919381	3.5291605323767	3.41711160164096	2.94187987629061	3.16089698828723	3.37735790388359	3.22596602095648	3.43051118668532	3.37930466526297	3.2339223148028	3.35264078965312
ABCB9	0.491966306931191	0.971977939691702	0.760073546490114	0.977469166887222	0.473472064887182	0.506284684798654	0.982800034411388	0.215924150510626	0.22518998915058	0.697342187079588	0.819543905264966	1.02732725051732	0.942507668867326	0.749082578776838	0.824272247703295	0.764870021278441	0.359719077761086	0.661587687368632	0.834241796937357	0.93691306249903	1.05041943647168	1.13650350560582	0.791603236101317	0.969535037616252	1.02400464466058	0.755658534224601	0.410403073615876	1.22171699715339	0.995999000980816	0.681452309971535	0.83789654405803	0.613196513371511	1.05860382465493	0.510894002350773	1.09538483394714	0.827319947280411	1.13655067002179	0.721918744480823	0.939534608594547	0.918500600625393	1.08824878138128	0.496013075351147	0.946258830514804	0.902113656192919	0.965414141144373	1.14097213185725	0.962656613323965	0.92254393035539	0.791910907667109
ABCC1	5.23449485086647	5.6877556888735	5.45874739933741	5.40898625954793	5.07641336703135	5.25402924766891	4.94722804004981	5.5630422262737	4.92122040769498	5.235417250468	4.29412846211432	4.84891627312249	5.2101802996891	5.12031578950255	5.32885660405813	5.59134412295088	5.07650544181273	5.12498527327343	5.30328751437321	5.07622330502322	5.78987410778671	5.03198628160958	5.37912965482519	5.10293533602686	5.39120980941244	4.93238987165139	4.99837259855485	5.78789556388353	5.05034652343483	5.44307584392751	5.7702706578437	5.24196083969236	5.06546208989997	5.25449891446723	5.49633089919761	5.65090045586783	5.49185565823785	5.2817649788157	5.41832297622855	5.34786112754714	5.52152506813453	4.79042132627292	5.43643949566088	5.54058829907023	5.89004441473445	5.55945973005767	5.82717453638868	5.88054737843261	6.16444623645581
ABCC10	2.93384400977354	3.0675853697966	3.39278378811356	2.75880474901865	1.94863511342958	2.29569667598639	2.95023392821474	2.14498616691178	2.13163698976748	3.10338662892188	2.42443200023979	2.70530586905488	2.82868622029293	3.06376372522884	2.99313950104696	2.68782438113216	2.30160144206605	2.63748665093074	2.78062237108549	2.77457939412255	3.0791868185731	2.83274172713053	2.66625724078337	2.73872000182645	3.09266184716445	2.67898500534003	1.93062038585829	3.14500161097418	3.18087202522491	2.68895544746439	2.86158088425777	2.88193298518407	2.90689806771455	2.60008915996041	3.0870817845781	3.05877520412639	3.2335117858575	2.66677909764308	2.76253395915514	3.2841669177266	3.31267972221265	2.12183283388295	3.00722607519634	3.21739377596118	3.09818696876413	3.13086487609795	3.01986307690747	3.24574700320948	2.78359574551087
ABCC11	0.399296903832741	0.93402556675403	0.882742596957781	0.830521425808156	0.342818220567262	0.336167023969031	0.6263681874784	0.296350630205958	0.194854256367962	0.593494906082615	0.124360887435879	0.687975767814458	0.588053419945948	0.751649663400503	0.54990789093072	0.734806034444171	0.55493010941298	0.549493085688878	0.866396784317785	0.495717307906916	1.19518066091183	0.605571055824848	0.704376275537059	0.526834809350532	0.777109693565809	0.439232325143481	0.331368452374769	0.762924283791431	0.480377201044405	0.551041152128449	0.646884031670363	0.769110316572854	0.414146176766125	0.294267164192024	0.896869395699804	0.795658061071125	0.851260692527014	0.454791824180962	0.402725550844453	0.870137458173713	0.995766389107738	0.634072491013934	0.632631018384187	0.935710997061683	0.79619673972162	0.814781661323694	0.765646298073551	0.841852487730556	1.02080321872161
ABCC12	0	0	0.0339529150350764	0	0	0.0104917993266082	0	0.0351554349528172	0	0	0	0	0	0	0.0212105430542726	0	0	0	0	0	0	0.0220305301418273	0	0	0	0.0177424215454737	0	0.0220772310086309	0	0	0	0	0	0	0	0	0	0	0.0236094224591162	0	0.0192641317041596	0.0128629389882944	0	0	0.0153578992681304	0	0.0155252108404098	0.0208466888868535	0
ABCC13	0	0	0	0.0135810827100611	0.027523196545252	0.00851806414691955	0	0	0	0	0	0.0255605786934209	0	0	0	0	0	0	0	0	0	0	0	0	0	0	0	0	0	0	0	0	0	0	0	0.0126497534575159	0	0	0	0	0.0156490575216738	0.0104447536418012	0	0	0	0	0	0	0
ABCC2	0.427154812207212	0.259190113341592	0.954838667439391	0.775426134948706	1.5215188871279	1.41188407531903	0.848926687746847	1.32534110522461	1.23532376713159	1.19104814183783	0.663306107780572	0.966254120841733	0.74824452220636	0.960998522501534	1.42495775665384	0.614002659460241	1.10249400039472	1.36668191221358	0.937542986201781	1.18012432473885	0.932274483106917	1.13461917289972	1.06839349538524	1.01625690995929	0.934686903742273	1.15213264947245	0.899167387884823	1.14748675786798	0.714097527851344	1.27194894058977	1.44445482796881	0.445505409035795	0.878469324735174	0.782958947207733	1.07906698375412	0.691071176359915	1.02828671692459	1.34747889524997	0.9516070890699	1.09550786348086	1.28238845991701	0.376540341360708	0.878966636685961	1.36363098163176	0.910016737415829	0.874413243833926	1.04881972800562	0.661386792716179	0.611175488363387
ABCC3	2.80563862471812	2.74054203953047	3.04436515266024	2.80108533170627	2.32666498426734	2.43945280556203	2.45522968611307	2.38964177551301	1.54131271341335	2.4936067326081	2.04226928776933	2.69190902447334	2.55927170575433	2.4035015476708	2.84073363690881	2.34910526876334	1.5642310024741	2.17836093678612	2.78325781942779	2.23321458687728	3.01964054995465	2.45490498457308	2.27387807184695	2.07334430310479	2.10284100914051	2.17123751507887	2.44225457953264	3.41902805813481	3.60747367032012	3.24985723250419	2.80326286591405	2.24550739165275	2.07224004926347	2.74998072819662	2.72008766938016	3.2839753666809	2.3354502736166	2.65097948757666	3.51718787586103	2.89254538866134	3.62181395545407	2.45862630475947	2.62687359461804	2.31598861832982	2.32718994734621	3.03661454127045	3.0398417448122	3.00808337575584	2.10830242119757
ABCC4	1.50738513367798	0.734571138312331	2.50011190264077	2.71343481445139	3.14955329042309	2.57871201696875	1.48275202669717	2.81614061080456	2.70299109638109	1.87333877979878	1.30602396454962	2.24227206471445	2.02368527205499	1.71621307570609	2.3394716314373	1.95482164858122	2.55349346095725	2.55935382249816	2.12437895721487	2.42854237676206	1.99521955287494	2.8827609210712	2.3990513512955	2.13655889016425	2.49243940884366	2.26444602406377	2.60130940068116	2.73857893933848	2.62688128235332	2.7582290597247	2.49746330268834	2.49710313910734	1.93671069619526	2.07122493933097	2.22586485509299	2.77010306122568	2.67747250466354	3.04636567073624	3.37358433405074	2.36848811721246	2.20734424113787	2.40285920621414	2.23983004289374	2.41777124313119	2.13347639462874	2.07193467129449	2.43469031865858	2.3896875346309	2.26895806218783
ABCC5	2.72759362267271	2.57138958819416	3.74161276778451	3.30427843748264	3.04443739561509	3.5789308279719	3.35157839630078	2.83134496186554	3.37754836793391	3.59600873510066	2.39809590374633	3.31292852108013	3.05252962807306	3.26985246058909	3.86993399214342	3.37902242687391	3.37359471284797	3.07771743269997	3.5855600255762	3.44879127159014	3.48743622936844	3.54046216212495	2.77408093326327	3.18052204340318	3.31972569763907	3.49886601897132	2.59941404969043	4.09488332402154	3.35685306728956	3.64858463586055	3.39955768321856	3.70720874138541	3.20661508380743	2.58401846145669	3.45020336350773	3.09070680802433	3.67101996644391	3.30541976254203	3.53080091407929	3.73744826293915	3.54978710500699	1.67826698821399	3.49324342502325	3.56461891682741	3.63354202911506	3.48414980744417	3.30658043928486	3.10209837391824	2.89136747772029
ABCC5-AS1	0	0	0.287881184021915	0	0	0.183174261087975	0	0	0	0	0	0.494313708585809	0	0	0	0	0	0	0	0	0	0	0	0.30345037502787	0.257332203142125	0	0.552138738259189	0	0	0.390763296840479	0	0	0	0	0	0	0	0	0	0.391142747271954	0.321154349825508	0	0.615821642427326	0	0.261233704014116	0	0.263848501348809	0	0
ABCC6	0.518888096745923	0.531070594459658	0.426170337351507	0.480255276472187	0.237255766551825	0.579766013622452	0.626161602325842	0.580415740162533	0.4979795921436	0.446444311646493	0.488803120205224	0.893046169412922	0.206265975192319	0.834393457350189	0.681712750835874	0.724805899214786	0.41337691933234	0.407172445450756	0.319338406073362	1.24948662099602	0.647585776074885	0.605369988316357	0.494986914043569	0.665399698484471	0.495231349908193	0.551734866134779	0.211297050167078	0.606425699025555	0.311918027723519	0.609927032652328	0.466753572863847	0.658349349466292	0.396116829272961	0.507839645535979	0.664560193684114	0.466137991619283	0.433860199207884	0.350368037779925	0.995557564814718	0.930575684643027	0.669402165802418	0.318750887848513	0.565893208236384	0.310324397445832	0.581993752403993	0.556820795687244	0.492948618272546	0.578358629354871	0.174975287008947
ABCC6P1	0	0	0.0845772935894313	0.0828579498930353	0	0.0264539735125774	0	0.0875192725153856	0	0.143627527013772	0	0.223522942304536	0.0727992133896313	0.144672190706643	0.129451403967458	0.146550178773358	0.0853465889052832	0.142772089752855	0.0418672688608686	0.482957632663564	0.192927609007352	0.108394334534313	0.0705530932719134	0.132244712172469	0.111132470363403	0.129770846355097	0.173089122418591	0	0.134257254637078	0.0600805583802646	0.0520704209446088	0.155730247542565	0.184969887973665	0.082415703797656	0.0828461024836163	0.0391682143858376	0.0502470455949583	0.0463784709861147	0.170564347107725	0.11788415217949	0.0951334234627629	0.0640732343370369	0.0683548410787009	0.040572259564931	0.0386249093958697	0.162154911775502	0.0390422905972266	0	0
ABCC6P2	0	0	0.132473593532716	0.358935789798545	0.253080716419794	0	0.473686466195036	0	0	0	0	0.775529597451582	0.411159817053339	0	0.238101670002827	0.422893094981849	0.255977866442628	0.151162067104213	0.2480590529232	0.852839669605297	0.155688756797242	0.169009803947199	0.110807392572643	0.267691458267122	0.422372717086467	0	0	0.45802091996912	0.390330751249995	0.183287890267497	0.159732439665701	0.627312501212023	0	0.129141584373108	0.248889362822711	0.23308905207245	0.154334731959161	0.14283812749485	0.180487900309955	0.346233809686968	0.283507838088772	0.194935231359602	0.207357244049895	0.240892318102408	0.332651623122118	0.250332357793158	0.120867791553737	0.160351630387902	0.14240391053989
ABCC8	0.131385871677633	0.0250343269937972	0.0807906681532844	0.0115759250874358	0	0.00725854751067499	0	0.0243855010649668	0	0	0	0.105848215102667	0	0.0408918681101568	0.0292336646962814	0.0414421657719818	0	0.0403356060875102	0.0455864720021366	0.173864171635373	0.0278605855221184	0.0892296759700084	0.184731559238521	0.0735878296186454	0.0208404737463164	0.0485215899272826	0.0248468605586369	0.118028844992068	0.0747307801235177	0.12792782276922	0.0143797013232614	0.0222385259042902	0	0.0229340793552962	0.0230563401049977	0.19222345915634	0	0.169491182079483	0.412140486162589	0.0493654818097208	0.152473509229408	0.00890122651771478	0.0469266987803875	0.0441781747943362	0.0829289567479503	0.0796211016433266	0.0107465843020257	0.056905970582222	0.0253860141519577
ABCC9	1.89229256528886	0.875479597824039	3.35204999146814	3.51728380290999	3.88887180130585	3.0573493258115	2.32188680319393	3.64697249165864	3.60801508505823	1.27636060561696	2.14177127858831	2.42111362263033	2.96679255357736	1.57451885884695	2.28910730553731	2.04491208684494	3.75021616419998	3.23240175261036	2.8324550017402	3.28766631199377	3.19978013064291	4.07027576153638	4.03199199311726	3.43565134579421	3.40849677605149	2.83106873252866	3.26633610503002	4.14931820201783	2.57403670757561	5.12515877709904	3.55552132822423	4.05061481847478	1.82598007424676	3.02754199505825	3.5410889646648	3.33225806740888	3.45083101013319	4.31003815288482	4.44839957090766	3.96914829850641	3.07540949313146	2.76867193451269	2.64111086372519	2.92689936438744	3.1186974646776	4.09379843416044	3.25275543889897	3.933448083519	2.61512688108099
ABCD1	2.60824782826133	3.18755277922194	3.37302497269965	3.26877687639882	1.8987229496347	1.90944704785157	2.68532366779234	1.3615462005897	1.50090157955497	2.54362816783868	2.52039398953685	3.354112007013	2.79697526944243	2.96140595382087	2.36448302013467	2.54778276572676	1.98560025543647	2.07046198518945	2.66443670418949	2.17362917540252	2.59427242208593	2.87746088711817	2.77887288079524	2.75512596460938	3.12699044707703	2.5919284970695	1.7761606092678	2.86766184343508	2.89432261198218	2.35929256791197	2.56299176623958	3.10266663469708	2.17214419863053	2.49582001703027	3.28284273121797	3.24962829060551	3.41544030982947	2.21719742140221	3.04987816154902	3.4496723504623	3.26020162854087	1.72954503418909	2.43805935910336	2.90021409461516	2.69863146680047	2.9525904588318	3.30498053547648	3.86723096460026	3.03516450529892
ABCD2	0.466365183242013	0	0.853498904080202	0.521358227857837	1.61749720348695	0.359115322727419	0.340490895347856	0.59618831220141	1.00430135599137	0.228107981582037	0.265459657815848	0.417024926032791	0.358744643766559	0.0409175071723856	0.663357251787317	0.533193876669008	0.676593529958813	0.765381318828636	0.551673036843992	0.870340090758902	0.280513525163737	0.712310422287379	0.715852956080461	0.793348598937567	1.00332377477969	0.531011811877148	1.0789482341089	0.804401575339687	1.20373882594992	0.875810184910109	0.833359480649357	0.938916693978031	0	0.452890439062669	0.504998386611353	0.678504016561864	0.810626200353463	1.27834871958206	1.41454349337166	1.03206915228526	0.333733038871032	0.627581098578379	0.426600118472749	0.627158531822984	0.357516038838353	0.804223865827584	0.980097812021923	0.548897804585718	0.380702195283255
ABCD3	3.95446049243875	2.82239523803352	4.61884405777723	4.39984177544366	5.28283198949697	5.23784863330996	4.51552452549177	5.35757864286662	5.56587597348085	4.11497799592455	3.93002345243945	4.14971886893032	4.20690204248172	4.13506998897799	5.34139271982214	4.83081930698945	5.67665634058219	5.2990859384211	4.61576882207341	5.24309609512692	4.60734093089889	4.58882002781399	4.67095966276082	4.78983856085597	4.89065790421147	4.85711749078434	4.99845952616865	5.39249056259746	4.94949664867116	5.7391288799048	4.8945307873047	4.72127927768345	4.25759099041116	4.37314084930945	4.45470765897761	4.81693817289311	4.46776833619215	5.4068012265989	5.11501818495952	4.61513491539066	4.89920303842744	4.74247038235103	4.73491751589085	5.15814788134091	4.84747252101397	4.91796124915832	4.56209993793369	4.41014835025051	4.39906345069779
ABCD4	2.92440251196297	2.79224688061301	3.38059279394162	2.73807275673305	2.83935394911094	2.86610311057941	3.53641241517139	2.48998703164404	3.02058539374798	3.0646504577589	2.70620295937949	3.02357935312195	3.19537066173633	3.02485618338654	3.39157485756205	2.90355600200204	2.51364021298819	3.13760313639151	2.86482346080089	3.15078225874796	2.94466930147515	3.33511286155816	2.83369998628089	3.20477420217167	3.36882951804657	3.16975446315367	2.50623089986676	3.44334358142709	3.59037994728694	3.20306164710747	3.02703459381789	3.21823468067202	2.60943337218348	2.77486280168475	3.30223295833577	3.09524698235729	3.00100127200186	2.93231851458047	3.08960854596892	3.22736352718239	3.35059931077498	2.48362119854806	2.7014000081502	2.99164795249346	2.97371547550683	3.0683123334801	2.84855355534386	3.16596152792965	2.82756274455242
ABCE1	4.0772933222496	2.1660531779018	4.63702735251563	5.10039386272868	6.44710150810689	6.12981666228074	4.14286644074607	7.02246568358184	6.12515208065998	4.46441097876655	3.47488456536973	4.40776356993059	4.05699969565357	4.40569072838838	5.43710933953885	5.19703848125503	6.34234938374058	5.75635324672782	4.80701060427406	5.62947939486474	4.70808692724763	5.29138973899066	5.31407571959917	4.81455638055453	5.24863210835318	5.1046660168554	6.11961729284888	5.48677626024358	4.98206205760795	5.59707188460565	5.69905639192594	4.77223138473728	3.85382080473512	5.24829332200369	4.63135262733505	5.51575175176909	5.12396825350867	5.70215463586553	5.64446127379621	5.09045240194534	4.60716311363845	5.36801758234439	4.81375257278331	5.34296677277446	4.94356032086733	4.98293541571431	4.92486143899948	4.55782743852835	5.01427668793802
ABCF1	5.70748142371953	5.74772049512971	6.19603299100424	6.1091056868136	5.81160748844216	5.94348411275556	5.77642143960299	6.138376747025	5.56675463588447	5.72367163330105	5.32202837961825	5.78385950831966	5.7369248244162	5.97220926460262	5.94268575899985	5.9624948451232	5.83156143569563	6.17247818173165	6.02924024329977	5.85425192242006	6.15562785156949	5.98986050437396	5.86148813174798	5.90093716309819	6.07736737569465	5.87468649542364	5.69696710378578	6.1902998133337	6.08710206916571	6.03655642931955	6.26424745796175	5.83609955748823	5.69690486258172	6.0032751616959	5.94534163343738	6.2562461678974	5.95774587229683	6.01063967032055	6.01755257278276	6.0789156099053	6.0317448432445	5.34258845813827	5.80649267499076	6.10250485668973	5.9786170435019	6.17877556829897	5.9978705718555	6.09806924712441	6.12901243027595
ABCF2	4.81590307104351	4.64920824739488	5.02533957317695	5.05841490767657	4.63124018844879	4.97007769216871	4.57310674812703	5.3121901743974	4.49361131662574	4.86791529687872	4.18941759522207	4.70287830882628	4.46170491999339	4.97501904808776	4.82151772530218	4.86493305053764	4.55449579565401	4.96310805213944	4.88064407110574	4.8585180419737	5.03091681899935	4.75089129662404	4.7798171321351	4.60962347482484	5.05805570431654	4.79678821463202	4.547493705561	5.00234246791139	4.76083654124947	4.67378572287536	4.91244840668547	4.60489282021228	4.52672216516614	5.12534248739123	4.75001987186285	5.27673808363948	4.95802101485321	4.76824272662706	5.06494425493161	4.9641554573735	4.74656223023766	4.71113281320676	4.77869087460769	5.03550144709126	4.79998191104526	4.75030770921834	4.88718118226205	4.92632564705597	4.82461660090773
ABCF3	4.66535075322938	4.68202235354281	5.24030993225745	5.15808486033253	4.02760352669027	4.52417154932849	4.91555892305026	4.12455653608142	3.91012212942376	4.97035397064156	4.57542358588073	4.80821852113196	4.75961200252502	5.01239715003255	4.84856426302321	4.88424717437239	4.24411684206944	4.77434073827527	4.99933496949095	4.6728804637107	4.97400390563269	4.98614796244585	4.71318853894344	4.76710780427531	4.98358819546048	4.73854832963462	4.04410078779496	5.08750861868692	4.92143225370154	4.74601016066973	4.75663336417385	4.81993240696383	4.73327815361017	4.62800156248098	4.89631545515368	5.09455950622335	5.1456720363377	4.80038905234187	4.81370541285557	5.07259252063139	5.19975777831048	4.25239579752335	4.85193676747096	4.98509392556655	4.83100272365569	5.0749107949763	5.05276222058176	5.18118218875804	4.71927613696837
ABCG1	5.08289331857921	5.32657337088908	5.22359218556619	4.74927280508546	4.65481202049154	4.20452719355078	4.73944066448465	3.34834167241886	4.74471643499058	4.1234361012373	4.81524985905316	4.55345793492325	4.95269504517767	4.63384385742629	4.55915455938641	4.47610240132096	4.84831386112743	4.63281508045382	4.60905039385935	4.47070795739396	4.51947877090324	4.95232155475681	5.02203776923888	4.88882382175758	4.78981103194589	5.23923015037448	4.79855553814811	4.73437341909417	5.09173899795987	5.22945911690524	4.56063233386179	4.70915411345803	4.89499886018556	4.77413139817087	4.85278278619436	4.86482328840006	4.76889269687054	5.04961026083695	4.76511261799249	4.63034194827453	4.95743721343675	4.92362886201635	5.64529576324351	4.66928310703632	5.11325134288907	5.16483170524023	5.54671456836279	5.36134020569233	4.86979613271925
ABCG2	0.514493602944595	0.259014655168932	1.114248743215	1.24840685333915	1.59814497402738	1.17509014635613	1.13455925897373	2.03655246464028	1.2537298125868	1.14934054744158	0.668806168959332	0.891657555111998	0.940538780842896	0.538253503395647	1.19403479560263	1.06446716879492	1.69576815906548	1.46606061698541	0.954399924394736	1.5379745595476	1.21068203357094	1.80116748329908	1.18515851417615	1.3044337697761	1.55845328674105	0.806844170828152	1.42143136653897	1.77336051895822	1.21045032755793	1.75275907786459	1.19093704646113	1.29194971595785	0.323475111316223	0.926116490333594	0.739583365619553	0.946402188273643	1.26960216517782	1.52647838522365	1.12337772900716	1.43015219337496	1.40546920305398	0.701157920208208	0.896687201887224	1.26151432766516	0.973710319080516	0.878019137280957	0.756023935982554	0.946091982337815	0.84622686025643
ABCG4	2.75069438756348	3.74164123281935	2.66355490216944	1.31094156675275	2.06409873766567	2.29057684037977	2.4944693825407	1.33070193239189	2.47336048088248	2.85302031786125	2.83146284394727	2.86898719261287	2.68777075047582	2.44444513583098	2.82354680712486	2.9359688172798	2.44971681093099	2.41008229718595	2.47825750655083	2.35613381780445	3.11795445853651	2.01809862807111	2.5737915387802	2.73846379539567	2.4315009777478	2.69130284614821	2.4294375309945	2.40752979474152	2.59003638681565	2.21808743806802	1.99820884346533	2.09741838685856	3.38064291539383	2.5338064374161	2.94871808482022	2.73389435711	2.22309787634968	2.25086357063325	1.49555908086085	2.54900566362648	2.33731709009573	2.53944689823832	3.30109980460632	2.85183705724124	2.84810820376144	2.61868472550574	3.06020417669072	2.51966068936224	2.83804196068155
ABCG5	0.111911531283846	0	0.0781813731657466	0.0388024877925536	0	0.140658053804036	0	0.0809070556670603	0.219845445310151	0.254707481482635	0	0.207345853706856	0	0.0685228764203057	0.165067164854504	0.0918582517659609	0.153696582589468	0.173669788851412	0.112998225211565	0.180595382716933	0	0	0.0651938763954938	0.0419624086091304	0.198757630105118	0	0.30466790387787	0.282569052258655	0	0.258340199304745	0.0480918153716413	0.3063118987226	0	0.112811256238696	0.184323347488385	0.296837347949619	0.0464055306427717	0.164175506372405	0.158012389742459	0.109063213283623	0.210602815902895	0	0.0631589720554609	0.109584896456041	0.0356609806537778	0	0.235240742715746	0.184142491605204	0.0426936236694875
ABCG8	0	0.0308960115466585	0.0290656187194864	0.0284635849752664	0.0573829891519933	0.0089710513911278	0	0.0884699954230506	0.0286434809333749	0	0	0.0533301231961575	0.0494774550231748	0.0254212008689386	0.0449438369471118	0	0	0	0.0142482258232307	0	0	0.0374532775991282	0.0241685960585227	0	0.038423323218934	0	0	0.178598177752956	0.0235202987129027	0.119024690204414	0.017761983246946	0.0409842562221072	0	0	0.0142998938748379	0.0265210178716116	0	0	0	0	0	0	0.011749361891562	0	0	0.0286373979598717	0	0.017834285979885	0.0313291545728856
ABHD1	2.08416704058002	1.30758748165539	2.24364528916234	1.91063973491814	2.20566741428993	2.29118934329201	2.31552637147451	2.76409113858986	2.19248115408067	2.19164902459324	2.10211691963886	2.29015723573615	1.83577342502621	2.52807424297087	2.40198938952187	2.32607159636422	2.08799572320999	2.37527160364205	2.15301912713805	2.55457964676069	1.99830321246131	2.053552205368	1.73977482537027	2.02950146042646	2.03055887302332	2.25988983746441	1.9027835911289	2.00473054623114	2.02557491434564	1.99769828325165	1.70507205268563	1.96868895460294	2.21700651928071	2.29891096129144	1.62314750774508	2.29139769678904	1.96912367059999	1.9563906391395	1.8863450802591	2.33284690709251	2.01104115927944	1.35887799924151	1.60002099744217	1.95399048604435	1.56092660582443	1.75706401691782	1.69423700911351	1.94259887589815	1.46552103302588
ABHD10	3.15908603533666	1.8272238334412	3.83600759428349	4.06906569133204	4.46073766885515	3.86963485720745	3.84977782178812	4.28074500607593	4.24356911227857	3.65896238619329	3.15293438959958	3.67588821503354	3.20406666810469	3.30887958815665	4.05719134398145	3.56435808793734	4.45529708635977	4.01927230127755	3.55463804316168	4.28419447996595	3.66916122811291	4.32664530210054	3.95335126784116	3.81368048531316	3.94823620448524	3.87379005805111	4.24747694504483	4.23424509833561	4.11818925204335	4.50135678999089	3.6391630268905	3.86496067390895	3.08688229976223	3.61649542563642	3.49229545791453	3.80541091948202	3.95858856793819	4.08449385552456	4.45400646576347	3.89269760599318	3.69386449429075	3.34560153820461	3.55185906192506	3.93792879054873	3.55681039371794	3.82623039712508	3.79458648735448	3.81295659086691	3.54940454055895
ABHD11	3.32837936869084	3.89350187206864	3.75853667593283	3.91112891868272	3.0227925633193	3.40941453305059	3.39355583898309	3.0222873062985	2.70678913609227	3.38049011455002	3.27203420664314	3.92922613570725	3.37667432632511	3.65771323720699	3.37846905031487	3.19745319810804	2.67570124034518	3.29801863923866	3.30967827831534	3.73321866471757	3.38356172124621	3.95986982519324	3.10224315482891	3.33130007899603	3.31062264748121	3.49205817817721	3.54839823321346	3.80232674078673	3.83083692958395	3.54945213547009	3.49842288168262	3.14718649638283	2.99482875084606	3.48257126111368	3.91093075172629	3.58171021836314	3.37893562910409	3.41896559517508	3.63367104507549	3.19656028509199	3.75660168771341	2.85368008239008	3.24931162190055	3.25554387972263	3.3435751724958	3.49788928867089	3.25586535777619	3.71905974621062	3.27628136552333
ABHD11-AS1	0.930927607942627	1.99839299583115	1.67375766738274	1.34020638137637	0.69947095681778	0.655776786452078	1.17925050965495	0	0.944852554782188	0	0.4687366388509	1.59769109886412	0.851767297075893	0	0.25655044807986	0.798135895625109	0	0.442995251712349	1.57720644751673	0.806816365934319	0.454995546870732	1.68894294356215	1.02788084835905	0	0.635385837964846	0.217355925051171	0	0.490841729500815	0	1.07173648903145	0.965233825449977	0.915437775384439	0.773126416361948	0.204574383199815	1.58069782993565	1.27879665290966	1.50431119102803	0.225667734228632	0.722843619301409	1.5780838757781	1.55730704607896	0.866933678458307	1.09194748276031	1.12603073184893	1.08749753405148	0.824288398442687	0.774720478873537	0.968113422937791	0.22500067355242
ABHD12	5.08574302088137	5.05406493001466	5.25842309862783	5.17187338434086	4.60740884824453	4.70233877889052	5.09096556739057	4.56732695933209	4.93861857985736	4.75383793742166	5.47821336848099	5.46376864546782	4.94363366036346	4.96807821225554	5.08717721315475	4.81299441404155	4.33199959468381	4.82570504422111	5.06231885588005	4.71435185086766	4.7329338418795	5.03158889108281	4.9318557201168	4.86248958252404	5.22318714298795	5.25013514371882	4.98238009162526	5.19886421154998	5.4859504197157	5.16931047156986	4.62175638475648	4.64955388651849	5.10106291155997	5.05405440633021	5.39920555502135	4.78686961612275	5.08343019192916	5.09312151174379	4.76450530943146	4.78882186978414	5.55383280947115	4.82491358547481	5.61038017593395	4.98028173840795	4.78361405562494	5.23562069800511	5.05823623721045	5.29552576435635	4.80689278763113
ABHD12B	2.20982915967721	0.866365337614107	2.72219136423885	2.38785300492776	1.64743065525946	3.23887890104223	3.26988276808277	2.26878107632685	3.9191425659463	0.961262133847437	3.35248110067688	3.48431728590277	2.80112046829547	2.24412160566386	3.11163810570937	2.86538673954889	1.81842307588483	2.09344804519041	2.61016617596508	1.75308725055321	1.64635091685825	1.61300363275358	2.29037781222827	2.9640343791538	1.76325919445293	2.28658061241343	3.17381913230677	3.3247347647596	4.23214777373815	3.46812366815941	2.40452267046947	1.40828868021569	2.24701627810672	1.47137205107386	2.9165248047687	2.79799928740148	2.19549438962075	3.16670731233166	3.66681714395434	1.86066041294166	4.3577015522838	2.49546827860102	3.57297315559482	3.19368648358225	1.59703206250975	3.04688102136924	1.20344011546152	2.21552303264481	1.56757838664597
ABHD13	2.35689851073386	1.13925937373301	2.89401039108982	3.13232665691251	4.65625221568993	3.97370602622277	2.80479439143017	4.81250734314198	4.20790834054006	2.64909499266629	2.28526036663721	2.64770407505042	2.4625790863024	2.56177754960484	3.62346034042029	3.46397025638246	4.0721725793216	3.81756011340661	3.13062579635222	3.75361056381351	2.78458262602212	3.58311689038771	3.71023764539569	3.30231554730543	3.512368606372	3.29173228206932	4.17966379055546	3.81541738216225	3.59133714784978	4.21954774264774	3.60061762526669	2.96510392690821	3.04328894898838	3.47230777001723	3.04141368820491	3.5851051397637	3.35385046565068	3.91780788525174	3.8905908660891	3.47823475725466	3.192740020474	3.58113101530887	3.28421229660304	3.29609160450389	2.97936903434468	3.24033742125202	2.9307866207641	2.94863963579501	3.01560737238386
ABHD14A	2.76642582117533	2.34395417500411	3.42715015878687	3.58525662605922	2.46358692512347	1.9069334173661	3.09911563833839	1.78088091515494	1.65345798240963	2.34422300832975	2.82612374471248	3.12717229839889	2.56764956057982	2.71255488959214	2.56810285741787	2.27994877666147	1.7916051283237	2.6212900429718	2.8987065258635	2.46915761908816	2.7613446241908	3.34698554393672	3.0848018625664	2.97803921395756	3.27851421743779	2.38120264264553	2.62049699987547	2.86026567389299	3.27111118152696	2.62146203642629	2.77248248224762	3.04197881416779	2.12274928656742	2.2807775480307	2.97542067054934	3.08827591704963	3.09898880953681	2.88035673412651	3.16464262633628	3.50066119063873	3.33588078321878	1.83000320572942	2.33922965409945	2.74847067835231	2.94384597915656	2.98335152162098	2.89749125008502	3.09769321831189	2.19247137916228
ABHD14A-ACY1	3.28690797178013	3.9911510678795	3.29438213998392	3.83060121525248	2.31921546136616	2.82128076597371	3.3916563581599	2.43746680786317	2.20203263107613	3.67447611453885	3.49853757022473	3.30103738253801	3.01551524307586	3.30649142568072	3.18662537176446	3.06100571501234	2.10227403396653	2.91589046504019	3.1354749368687	3.05651905788674	3.47311992870409	3.18095496119675	3.27865342074479	3.1702244108842	3.44198563806642	3.11887208047796	2.26670487871232	3.24500309025329	2.89353559669388	2.90625398205822	3.35660391822742	2.81927167015352	3.11375906419175	3.3069838864416	3.15054446940308	3.31105157316424	3.17720299322372	2.84162982689596	3.10888000408284	3.27531768112483	3.06494267826156	3.27146363870279	2.87014144954569	3.40861863492273	3.47626795850848	3.34663079982675	3.37712677305353	3.52077827076445	3.31002306928821
ABHD14B	5.03975987909788	5.45741681006565	5.28455306989093	5.31537844365937	4.33215141590197	4.62537410527829	5.55304525983171	4.37532660904809	4.61497686820014	5.05607318546895	5.39518846847641	5.46300774823662	5.018031298545	5.16897936219763	5.15314104646141	4.79542072135956	4.14856480153869	4.76926084430101	5.02010682652985	5.2537649654488	5.12011419128731	5.28639956472644	5.20251633760719	5.11357653909404	5.63774224794253	4.96213396140135	4.48835411453777	5.09172788366868	5.87250318927185	5.25208199964884	5.06312726567895	5.29955969803938	4.99696846014171	4.93885560302556	5.38438829770872	5.33205161703363	5.1885957492043	5.11484348331506	5.5263269104529	5.23428843293644	5.38555376857906	4.55015825112184	4.89505790794304	5.36724062341924	5.38105152103652	5.3854765528292	5.08578742356504	5.12788197639214	4.67415585716213
ABHD15	2.79261841671475	2.47068642235975	3.7182053153329	3.72214869364291	3.1091852587988	2.79232542531774	3.67209487589214	2.7735027038345	3.04405613309683	3.01733315678426	2.40432725766738	3.22380276810747	3.1591129709271	2.92237698545984	2.97836721340676	3.211645455155	3.22080104539985	3.27614202311447	3.13936641146432	3.16273617126846	3.37626531838961	3.73801360440362	3.10570320427193	3.21726537234157	3.61171238740888	3.15738181650984	2.9911373824971	3.84094098276786	3.5166218805413	3.41297711228293	2.98787819866684	3.28740509049355	2.84449993903934	2.96642523096297	3.39957948018617	3.50887810135746	3.69812338409294	3.42733948493309	3.57690505204088	3.93986780592695	3.54624840984197	2.49581438701333	3.12087449358854	3.47826031351907	3.14808911205788	3.37567324409146	3.13130666881849	3.56129771498903	2.98389466210766
ABHD16A	4.49258941817401	4.85580565759655	4.68233250093608	4.29374545380735	3.51475312427994	4.09559709627389	4.80830488189033	3.41607534020161	3.88544140593372	4.48626415107378	4.45366393470325	4.73548264058473	4.43914166256978	4.69103306622792	4.38774172803958	4.60926192427042	3.43130188466129	4.29365346378518	4.31766712686512	4.43657544490933	4.72401888537707	4.76645204639452	4.24670317123748	4.4816322540254	4.66617320134473	4.30177915177485	3.24157028781003	4.71054265652152	4.74211328304581	4.13213146908835	4.5559713359734	4.30832388008785	4.37392625768465	4.37353556757207	4.37916450859119	4.64563803003884	4.49635005302643	3.91226335380828	4.29535802700836	4.79558741846735	4.59812942142504	4.05847841512758	4.25760730668656	4.37972592636296	4.52185895383141	4.45879665200875	4.39940893819992	4.5654244255986	4.41563941193455
ABHD16B	3.89585563541563	5.12884053637557	3.40416484793597	3.24820947073953	1.9666693193824	2.38289512631497	3.61229353614644	2.55904499242421	2.27296205867238	3.47469921213009	3.25133483082417	3.35826549968757	3.53600072663536	3.51564784055719	2.7166534490068	3.35999561730391	2.30060648162331	2.7366488579731	2.98391618884473	2.62222144269381	3.82476534501326	2.1703353235996	3.01665225193257	3.29809556490391	3.9820955225042	3.33578186272468	2.31031318873416	2.77566833322099	2.45641054215618	2.29694038675877	2.87633266282384	2.85390302551058	2.59370918588466	3.62804440250262	3.89462270184256	3.97201367966531	3.94055406794551	2.33900956470493	2.3342994806422	4.4310908487177	3.71768081089316	2.6501565928429	3.01612326484577	3.43018337595542	3.37378653407747	3.25614873487003	3.2025903364089	3.70688908490988	3.57782585451941
ABHD17A	4.60121632273826	6.1842478148714	4.918521207995	4.34817220232521	3.07705923704734	3.98600713400076	4.49377903676043	2.84050210164521	3.42897666480974	4.58259886141764	4.22740582738104	4.55168635687643	4.5914278257027	4.76654758557651	4.35933136918567	4.05956288601431	3.0580219172288	3.77426954913849	4.17640244116255	3.69968457246415	4.61694057778234	4.2384094639897	4.32903751646538	4.41695493281957	4.50808051899195	4.24980308060841	3.4081129420646	4.43377418889875	4.59434692526753	4.03454779923569	4.15195752856216	3.89695180575468	4.2007331571167	4.15032073975059	5.38036631423937	5.00391623276101	4.97022330776839	4.22608413393573	4.17185412896452	4.96536265564426	5.06536481313742	3.95764658788395	4.74976194106308	4.26991675562496	4.54763613879533	4.49332710201767	4.25639830080829	4.61845967957225	4.38459184533381
ABHD17B	4.37495886832909	2.70950488331994	4.19632893268355	4.23177739948776	5.38463859596021	4.85558314053433	4.34788130283293	5.21622850375512	5.50935208066739	3.77731024516048	3.86502382014666	3.63511032557286	4.32335167652727	3.82800966064365	4.74628807615477	4.77928595756766	5.47342060334466	4.88333787846313	4.25532512320043	4.56077800843802	4.24383756520913	4.00020275126438	4.88957240937725	4.51189207768915	4.6999877734758	4.89919405174349	5.37137663590214	4.82586618793281	4.48211278415002	5.04348748679657	4.72924676743783	4.10764643703809	4.7225982318214	4.48449446678902	4.75162686781839	4.69752522920653	4.64230428409491	5.10318643659358	4.885727380331	4.62474086489246	4.85750829344392	4.85840536091526	4.96270141326374	4.79839518587629	4.3169966862332	4.76710249773923	4.26334018326161	4.4248918116067	4.34738584558708
ABHD17C	4.85464476295606	4.52568753548686	4.54511930685104	4.48919683186447	5.53637149754389	5.707852032703	4.56458711142587	5.96918088905634	5.8283646808674	4.92915385317935	4.71554072146351	4.77431715529068	4.91818270323232	4.84259394197676	5.12294564964577	5.14515046658584	5.85391101104086	5.25435518118601	4.65992360606508	5.51003512955488	5.09981838012976	4.39262931786941	5.40108088638089	5.11917629433143	5.1355652812941	5.3127050438302	5.6136347033428	5.21880923114273	5.05371290105101	5.32823660135516	5.33862683180728	4.75393706167369	4.76955977937121	5.70693325137833	4.96192335625215	5.22146817979871	4.91605893242291	5.52131413594788	5.15113230525571	4.89179680089838	4.68434428226603	5.61510772059252	5.16145376906584	5.1604332141699	5.36535805240052	5.02542832175175	5.27519580892942	4.75791937250994	5.18839134862886
ABHD18	1.14267657683885	0.699720531182411	2.54822156612685	1.86032242919823	2.97569436326342	2.29285895438354	2.22717195667904	2.9483439240103	2.81265381248491	1.83607019482925	1.62482397878119	1.67821947714584	1.93843768831804	1.82213930286111	2.9438256337065	2.29324933925248	2.81722320633737	2.73133701050618	2.13394445585269	2.64842864908053	2.0521840625024	2.45693589488023	2.16982453147434	2.00430823632722	2.44298973277724	1.9888107178251	2.85996238659121	2.66450601808499	2.20698061927283	2.84793801100046	2.27920592717465	2.34943948680107	2.12396725273353	1.96981592452917	1.95322279109141	2.19851005331266	2.39027456684859	2.61210087580263	2.55034927797288	2.57658584643961	2.41246925734807	1.18759262749807	2.22066167104034	2.41898553366333	1.7778408011521	2.34402267310535	2.2889704889592	1.81950001560667	1.61621524026874
ABHD2	3.58461828052076	2.95244701843657	4.65162516534223	4.97078834436357	4.73106611286074	3.93989095299938	3.52588574546673	4.6486829233166	3.8172923822637	3.35604153277548	3.05224817833318	4.02893957140454	4.31394177980752	3.59350127041335	3.98879604692086	4.08914368630249	4.27493772862019	4.42479599827527	4.37906961198698	4.09588497513188	4.28391121809878	4.853334043997	4.7973592659898	4.06390772447358	4.63570660201575	4.02296589933588	4.38360833491035	4.97840129167998	4.4630228763815	5.02063116307727	4.53406721562935	4.44182256839372	3.83807620306855	3.8148026097476	4.63799140304376	4.92344132298037	4.78069114917086	5.03937498779877	5.3261869511247	4.51401450103611	4.8696277588167	4.09158417489568	4.1664366238077	4.78012551083112	4.58478738818649	4.79838224373925	4.74068975887112	4.96378360583316	4.62215996686994
ABHD3	2.22242244003114	0.898151460364031	2.15024295042316	2.29421989049147	3.13118346409484	2.88990906867364	2.36459656457324	3.06557509733967	3.11626003076986	2.79959397335053	1.81545955121122	2.27638689956219	1.78936238777269	1.98633418236433	2.87039659958414	2.62284116517362	3.0910262770786	2.82013871576098	2.31710507626005	2.99070200737883	2.27754011540962	2.82378675842579	2.317522142785	2.44767585261141	2.53439139612207	2.72988046553818	2.60703385879519	2.85137737379003	1.76204122109418	2.50488942895152	2.52082596275497	2.2038123712412	1.55969153181932	2.48654008460612	2.04712010817465	2.21285938057278	2.16245277210516	2.47884833583281	2.61578556083698	3.20962659172733	2.0916805756696	1.90626169849813	2.1428101440249	2.39629835327078	2.14879020557933	2.20150681268432	2.17491073285462	2.13304688378711	1.85907504103158
ABHD4	4.27478257089214	3.50337910249537	4.93891341791354	4.91180996944084	4.29438350884723	3.86359991760601	4.93637378661732	3.70273544837265	4.08304706949424	4.97067214156157	4.45405383132113	4.4901290309031	4.464219282617	4.3111258435155	4.48332781755228	4.20129110493654	4.65813957693343	4.40588808083411	4.65403396825733	4.33387083771135	4.61590459770122	4.79723167368566	4.85226042524175	4.76229722189996	4.89840455068369	4.49197562162028	4.08840326397569	4.95385012661658	4.83502508927966	4.64901699725089	4.55983346208377	4.90780340278267	4.36483733953861	4.44396245595283	4.6098768254847	4.6592139943507	5.17298434371674	4.59955307909267	4.82068253250199	4.85401337175066	4.56666822909928	3.2907180381155	4.53413430114562	4.91365595220112	4.45783314087878	4.605276510755	4.70927472719114	4.70794785603113	4.04771349711071
ABHD5	4.40453426989103	2.78126333735133	4.46705276029882	4.26906760434782	5.57190959979523	5.10862485780456	4.97133571628145	5.33193766832302	5.83126905374926	4.17051121039917	4.36119375382903	5.00067346115172	4.344415695828	4.30695129833293	5.10188562653055	4.94616885983592	5.55751848502622	5.0698204570968	5.25043240896339	4.96357982998159	4.58803249741185	4.21825277743545	4.98178934788824	4.90803266535499	4.81068022302615	5.06410160522745	5.58986729562115	5.24423988170135	4.66363398502308	5.76793994843791	5.06312087215444	4.65829394622452	4.71563962491085	4.69015652473368	4.62631588156862	4.47034906930225	4.43064934313908	5.32401294911874	5.15272239147135	4.68272105693591	4.80036398412457	4.71796341466642	5.1061221707677	4.92662669726332	4.77750064941452	4.63817165259198	4.57491461792231	4.20810951313424	4.36301205014727
ABHD6	2.90389124002953	3.04183609822559	4.36206132511475	3.68259542649273	4.03716639482412	3.56276435717882	3.94953344259713	4.24389127333162	4.13859660447544	3.73310915357214	3.38062266402444	3.91582907340457	3.93108394695611	3.55662556793496	4.16372666040837	3.89051802856547	3.63050513058277	4.00230539092628	4.10828392386377	3.65826827447801	3.88201442225302	3.992288202971	3.64507727958837	3.71596028579521	3.74572888496932	3.55150432698484	3.85208520694425	3.61109359830866	4.75314202412226	4.34828008233114	3.41912098273456	3.25723291341716	3.95324612744063	3.65596365360058	3.87098584169115	3.85427865944835	3.96098954460122	4.3014528696029	3.8654636243547	4.02960687150471	4.19085390434941	2.88880192547762	4.17982147039518	3.47341588247146	3.13956780613287	3.92911496600757	3.11443924139365	3.54356155112029	2.83719588181921
ABHD8	4.31286005923966	4.44563104070286	4.34048770646967	3.97529940986092	2.62247886183591	3.40242942960811	4.46618515977646	1.57773806139398	3.26173111720965	3.71445026018355	3.93931281829523	4.09878546650448	4.150173393336	4.38678077482189	3.68468300090883	3.82560285248125	2.865198374205	3.99706260249133	4.06184377085869	3.23759915013519	4.05895430728336	3.38001275074576	3.83217182713909	4.38586560597591	4.21230355504843	4.37959664890547	3.47436752235974	4.40359602109537	4.22661686021476	3.99832012251778	3.7149333088992	3.78164606743191	3.97835815053406	3.45716107835049	5.01053852073167	4.10828218020475	4.51951990229202	3.61475097889342	4.20111530796926	4.53771538323587	4.43703850483114	3.40887136082943	4.62511826160515	4.19657753756245	4.03322853971946	4.33350727705645	3.89174917085918	4.46482557031517	3.77748669159362
ABI1	5.64011431729203	4.77505571940118	6.25663818758196	6.07529079422969	6.72083899567327	6.55522683615712	5.94098977865798	6.72446506205018	6.66615059824783	5.60028798738935	5.43416583503094	5.99845500965398	5.94242016930583	5.70183657906838	6.40650327906997	6.25007659530886	6.59579041551424	6.60968115744828	6.12590643706877	6.51243247688921	6.1733127223617	6.47470588993245	6.3220754480919	6.23481007307482	6.25599990909066	6.23042364106966	6.40827443820374	6.62167654894135	6.27713329356718	6.81444896717676	6.52541916141262	5.93593619642766	5.93626710896069	6.10403155736425	6.16046725498278	6.36881720043495	6.25092642704375	6.76002332272356	6.50514469589122	6.17452798469057	6.23081040189227	6.23254228685634	6.24357176000964	6.46626777475482	6.36958801363406	6.21053194175791	6.18019276208034	6.13687246418746	6.35154388150517
ABI2	2.29079681234571	1.47003511308258	3.20884330931114	3.01982505475763	3.90871603686469	3.24298861165825	2.5230095867179	4.0206219014069	3.38715763879283	2.00325245849944	1.76182235136856	2.61784004601633	2.50701088023742	2.4659016585126	3.18911483836644	2.90868796702096	3.51475300356885	3.2541786212881	2.81778122169697	3.37839729183629	3.01933271247166	3.14008034519919	3.3544221174175	2.95684628642649	3.10530235385649	2.98862515543654	3.46513113631284	3.80520174580376	3.04868980743786	3.90061710912795	3.47790839982952	2.80359373230161	2.09992660284823	2.61394250909025	3.01186808207017	3.30460598778427	2.96005069009135	3.70376235330312	3.82433866012537	3.02195141514267	3.22031309401266	2.62873313912346	3.16014883410433	3.31670135861039	3.38291554803329	3.24865495472491	3.01228782342449	2.93805367147594	3.04668461913716
ABI3	3.49838874577296	3.08193248751779	3.8709485867632	3.21061149509798	2.7302059801493	2.27159742959696	3.71802653738238	2.98085134726208	2.17112143876941	3.53496591758224	3.28167924037521	3.47543945692003	2.8892546047147	3.33333158065722	3.09935405245287	2.89887757116617	2.38775340669078	3.31529276078531	3.26700087451593	3.12043017282168	3.44429578566725	3.57281904045237	2.84925177164877	2.97486561165984	3.97383595056288	3.39545873026841	2.15863399744729	3.50236667430538	3.1384496442319	2.64748674966101	3.08618025438434	3.51273011688584	2.9538436058318	3.23107031411447	3.49370902991593	3.81675794768082	3.71105410303617	2.5200811576155	3.6652757894318	4.04942226146573	2.97182231362289	2.21247979373532	2.91095902108509	3.38897315371432	2.51406307180302	3.46725933548823	3.87074300318692	3.94275341064512	3.33597003763902
ABI3BP	3.02874849314493	1.6725320729741	4.65051776730256	5.01084669478638	5.10788366848776	3.61256949999265	2.98904252108727	4.97513722823354	4.26183475253574	1.84179254241376	2.36932302545822	4.30888755550982	4.70531075103187	3.10687243592463	3.61596749194987	2.94588302754591	4.06129509650293	4.57230407455717	3.86896016457577	4.10146546961904	3.50062458779168	4.10575493703407	4.59776891378064	3.80437380822571	4.05091637215485	4.33478463157537	5.55133874641772	5.04768858685508	4.46051013749822	5.58837697464073	4.25393038531128	4.25393925574655	2.40313328071186	3.96243084357053	4.47769363851296	4.3635371006257	4.2712853232259	5.59773582126379	5.63103452479025	4.55939775354196	5.33632187831707	2.61441134265121	3.8139362762377	3.70912359761672	4.05786986529196	4.41021356733957	4.13310859258414	4.38188226860185	3.46537372344296
ABITRAM	3.70067040234548	2.44636578181986	4.50981517316364	4.39237874536381	5.63649321819186	4.90776188568805	4.0516127639319	5.72816857741042	5.31477070670541	4.20909819769164	3.76353704001558	4.22970236469834	3.95953361250139	4.0299791836239	4.85606989378986	4.63661868956174	5.30098813837334	4.79259921424257	4.48321743633001	4.9058422010316	4.45286977657625	4.49672426813508	4.52551628740913	4.24470589314288	4.62972853288089	4.38601095875275	5.24056865378579	4.7134065183638	4.34682698997629	5.03982744351279	4.60118619401717	4.39626638627349	3.65378102323568	4.56845390763135	4.21322298191717	4.43829889875614	4.38139646627793	4.70494063113308	4.52701365414772	4.54760131312556	4.18439445332949	4.11708049764592	3.98797717702444	4.70244425751422	4.33432892827804	4.3925244688183	4.07395628685328	3.91074176573234	4.22837191530321
ABL1	4.77502971496014	5.00511775329247	5.66999107211531	5.51164581288007	4.88189370773152	4.46702089323447	5.06376967208963	4.60643136182612	4.31926283376094	4.67318291647346	4.5314365992153	4.97373186358414	5.32069430399984	4.75710500897813	4.65354987887016	4.85711542576709	4.51154266218869	5.09057351903164	5.1012045061108	4.70755416005611	5.55166518380903	5.26743242164735	5.35627321910008	4.99179860279771	5.51351542122562	4.83526589660601	4.68071167845673	5.67896716084815	5.49289000095323	5.46190700079731	5.55888728172394	5.30351045120885	4.50257946095519	4.94508063641994	5.53680320132258	5.70063174243634	5.56846406891564	5.10687237037452	5.40508660087285	5.72252314163202	6.02679225766191	4.14804682087686	5.07718152224276	5.29506012544797	5.19134714473036	5.64166608344738	5.4064294597717	5.89016539073671	5.15941885691333
ABL2	1.66696659228925	1.46944624582627	2.86900071200919	2.78537738574959	2.95537664394253	2.82443252216112	2.09950832924217	3.632811495191	2.57073610584133	1.73301005774848	1.92094929166702	2.42019936297412	2.43145293808071	2.00900635372464	2.78051957026615	2.58071328319588	2.69769319848042	3.11253196425736	2.55857070662103	2.54721509483925	2.86688028431625	3.18090752569753	3.05850775319982	2.53826886118948	2.8415477643764	2.20132789363651	2.5185753315828	3.05141892843901	2.34773216527095	3.14148706339751	3.54734470423776	2.38674711708323	1.87642636589376	2.65530548070537	2.6436933441725	3.26474441426208	2.67624811856816	3.04032519166858	3.19288597556856	2.47275299406518	3.00625816069013	2.48252921643656	2.20350601533279	2.7616114689512	2.75755476376967	2.7853078146286	2.82706762971595	2.68695780595278	2.54441253576879
ABLIM1	6.52729804622456	5.86563219806246	6.95789367670309	6.97046367415816	7.3430509469819	7.11029696120425	6.45844530278126	8.08734558054037	7.24096465601561	6.45059212871629	5.9880721886977	6.46824443160881	6.68605947783602	6.43633465539343	7.0259427667116	7.10319333104236	7.34498200303738	7.01062684071089	6.85231586131653	6.95685811993193	7.1471561266801	7.04958115330273	7.29786149672786	6.84799412718314	7.02401174005494	6.82417186062476	7.24371410620477	7.5612727127746	7.20160231037047	7.79577828763734	7.31894556049712	6.59054639387926	6.5187403164633	6.79327717993359	6.84202341795989	7.25248704639649	6.78046924231785	7.42891083292212	7.34578558192116	7.14153407848179	7.21707564801752	7.30378505092741	7.24737846145746	7.30733442544557	7.11103261122279	7.33430603548719	7.04828296906703	6.92170168076425	6.88164368384762
ABLIM2	1.93448463034443	2.01343908018292	2.30180504719971	1.94924358157366	1.74177577637234	2.09228496862012	1.69608678123112	2.2920925786478	1.54596404724991	2.42453714520406	1.79617388392426	2.47746607753585	2.22842863753332	1.99759374518098	1.68475376361653	1.41458700354579	1.08342209034109	1.79480391483855	1.88247250488312	1.74554875792545	2.19620086879601	2.61941115084459	2.08711701064713	1.87611012900852	1.6295615133332	1.77676369768329	2.29310820694846	2.02413634998156	2.87228448277405	1.68895279646254	1.52677295878254	1.63640840590555	1.84317149706149	2.23661269006302	2.84789294465987	2.53437135782265	1.83340988330009	2.43759516800321	2.21864377533071	2.32969642313892	3.41061411483141	1.42246487511867	3.15333286708983	2.0886401603369	1.91190020697734	2.14582625749178	1.91179875190292	2.18008993728625	1.48229476151564
ABLIM3	2.29389730127768	1.38754368073422	3.07729828369014	2.84314831545713	2.45616727545926	2.05785161654439	3.1219008249537	2.09320972893191	2.115579910839	1.80136486636447	2.03400643664248	2.82806169713503	2.588281388456	2.28746395809633	2.0303262424878	2.38245219327297	2.12336176184416	2.85941444656584	2.63265674249722	2.78758906624458	2.61587136636006	3.34373091321924	2.99952404744014	3.20490798025697	3.19781018065212	2.62869994945353	2.66838158210383	3.24844852045625	3.15323864987827	3.26341485975201	2.57024151782446	2.63457900492577	1.68196537345285	2.25787665480286	3.40588565741858	2.93834606114562	2.86017678717491	3.21963478418603	3.35298698967458	3.12809137782142	3.65401901916991	1.54564823194497	2.29778366248914	2.39683742357746	2.55670337212814	3.01605601139234	2.68236959281646	3.23174580250924	2.30099611907571
ABO	2.02059123687727	0.689152954848364	1.45579160936534	0.932139689877832	0.871046486182433	1.25821760122524	1.35107022072279	1.04274630069726	1.17667529991021	0.958035422192896	0.803647220611607	2.13845313583834	1.08681886007098	1.34286885377251	1.27634620930927	1.22676656852926	1.27526445982815	1.0204884580728	1.42468789275666	2.66495832128379	1.06970047514575	1.3269119047043	1.59979925642937	1.77565827878925	0.620390865344971	1.19930383541075	1.08006949267547	1.34061036432242	1.56714175452815	1.48649081782772	1.57809320146535	0.872025106220398	0.393968391369364	0.904561326734176	2.10538746594711	1.38858676086702	0.712227739518638	1.16736256951212	1.86275255810321	1.46412558900461	3.63972776942038	0.338702984569885	0.935406002518845	0.997952585502492	1.57006787262069	2.54116252683847	1.12235187888028	1.0257639507213	0.742235604979036
ABR	5.00348209962506	5.38915248416194	5.71071288833317	5.1898600113989	4.61078856814405	4.65268431486001	5.49380782618056	4.46950060565054	4.68122913767959	5.0939098619782	4.60623420469032	4.87068730374691	5.16981424399552	5.12879610626278	5.13325426540981	5.01272453058502	4.97067687698326	5.14021161109937	5.28092101239888	4.94212507409031	5.87891543741426	5.31749362974396	5.18939747954018	5.11643030451416	5.37472383264748	4.99624920817952	4.46023258548118	5.51491068178723	5.48931412339062	5.07417602419614	5.42596645929493	5.29713262093822	5.11755236255745	4.85723651417313	5.35783742790962	5.81890213425041	5.34703707543157	5.11613795033655	5.28930569486464	5.32705881183424	5.37481889110736	4.50973743208325	5.22497093219863	5.58376557938179	5.35097483569449	5.39089987089945	5.60255882114288	5.5028269794744	5.2235170163119
ABRA	0.149196053324217	0.11104058546278	0.0532636914409172	0.151168561956502	0.378453500526523	0.157398057843606	0	0.108244479244022	0	0.176848610047481	0	0.188001447385254	0	0	0.129037733779643	0.122741431255998	0	0.0610140005966914	0.150626299408656	0.124411664344753	0.0629001120733859	0.0684705604335945	0	0.309400219137821	0.377713323458135	0.0553145339864904	0	0.314454444852369	0	0.0744744672859043	0.0645878916875594	0.146009026870106	0	0.150380245504675	0.102503445638911	0.0486360478440842	0	0	0	0	0	0.0402449651942008	0.125216925314054	0.0503735988260267	0	0.0524853910597437	0.184851031205376	0.186400529486845	0.0573745833510738
ABRACL	4.99440142833143	3.68045758969268	5.83580949457896	5.75909792913522	6.39240610704974	6.11584798151773	5.61054379511601	6.39622176419582	6.47225343912636	5.36165046341215	5.2518694930832	5.99335164064652	5.42665035122653	5.56897094852453	6.34084973696892	5.92844838517703	6.61346050102985	6.12617599875926	5.48844757818269	5.95608743320505	5.50688288238906	5.86333792291013	5.85652651787452	5.46159387079945	5.97957686131984	5.82202453405217	6.46774280339869	6.23056911010108	5.91411309377248	6.22959934621037	5.71004691559098	5.3509741922211	5.14001105595011	5.51709017141355	5.54684022940072	5.70938857353646	5.79557327121181	5.96614702460197	6.11988195410934	5.90293407866818	5.22128028384815	5.76309037871083	5.51505718293196	5.92230094126187	5.43736592646205	5.64381621354848	5.44177231915375	5.74008004862215	5.44785627548906
ABRAXAS1	1.91344373787975	0.894197371905624	2.54342792412133	2.62371917505455	3.71120718160884	3.17512180607964	2.3897617056647	3.4269232167771	3.61988942159047	2.15447395738557	2.04820095661219	2.30978980666457	2.20102059218912	1.89776461908567	2.90713918037897	2.52726573069838	3.44436605501552	3.02760274284025	2.58799921761787	3.03851803110319	2.26598750224641	2.9140333948183	2.71156218961155	2.65970916157007	2.5925416038971	2.80115907449851	3.43283163093094	3.02566376966008	2.71916654149484	3.5042342294116	2.81629745723046	2.47811808366123	2.20695909384014	2.61398322814431	2.49799100540552	2.44355235770689	2.73089088916958	3.23273250391398	3.21659679191782	2.58243600111776	2.40966575556146	2.65357465931969	2.40678696302693	2.70968129476516	2.49037165382842	2.55185700012596	2.25253550207992	2.55281435147042	2.31088765767281
ABRAXAS2	3.60519174323923	2.98814487907289	4.46603427825947	4.50828351059898	5.45877762957681	4.84817933798498	4.1236291087752	5.59097199390851	5.17075569641956	4.17118915294662	3.67609326791039	4.20022950243866	4.25002852925046	4.0383718180064	4.72467988274635	4.57794612007654	5.25356138434287	5.084614855468	4.47006107956278	4.80662011800945	4.17550401192835	4.74767520289224	4.80141500444479	4.50919511879642	4.55457925922845	4.51451376151761	5.3794444929091	4.82645966431924	4.57050966341041	5.13613844835027	4.77683201174722	4.28261231723832	4.09099382310883	4.40863812406298	4.1465316188408	4.73311059732794	4.59258021531283	5.13810032800547	5.1272802008578	4.62216128488402	4.48087143508905	4.56035676595019	4.48954718232312	4.67463102928592	4.5639065142432	4.63575995548716	4.35252479571729	4.52501203198399	4.44848791055982
ABT1	4.78712492076743	4.96909968406049	5.12628251031284	5.25475559926063	4.6068579724607	4.83106410215611	4.83756003819399	4.82487017337912	4.54856070339951	4.83695070791554	4.93230084890383	5.03474570028725	4.72586934474144	4.88405962464986	4.86212309850125	4.74204315162784	4.43795636118705	4.76097771089948	4.78681248630658	4.65467281495214	5.069054339163	4.92946054612484	4.60887682622663	4.90801911213565	4.88891155991643	4.79942104820618	4.53246728397458	5.06603276805767	5.33210412903517	4.7616107452082	5.002845775199	4.73049578193914	4.60505825003965	5.00214411595773	5.06562377957384	5.28378250778508	5.21866070692071	4.69747882291572	4.88173257058292	4.88204138067846	4.91287255956915	4.90369367321962	4.74231565485132	4.89379707349232	5.08047775969408	5.14963524411977	5.07261023470282	5.23143515679317	5.11265828423093
ABTB1	3.69958816367231	4.4198816482344	4.31454572714181	3.30219038018968	2.28051269358903	3.1887840310265	4.18091342058602	2.04881007175372	2.77327747676569	3.65672298374871	3.91849832951052	3.95806781112385	4.05380103029217	3.82184181033876	3.79423959938422	3.27231064272289	2.11409980668437	3.32575880931199	3.14499353130424	3.25751031090523	3.62359110899171	3.65935137912209	3.16612499204041	3.93262209291165	4.2034557949978	3.54232045694174	2.3564956733343	4.19240762993127	3.62151787977372	3.31273890671903	3.529896596436	3.59545452711096	2.62288136735356	3.22092999388233	4.06029829635498	3.93237860394076	3.75341300396416	3.23472879413185	3.30517545554116	3.81268296535076	3.70962542037931	2.78094685073934	3.20511686797019	3.86883476469235	3.75744839196997	3.43924249223666	3.61342226722592	3.86964307738772	3.59807393800409
ABTB2	3.42065394403695	3.31391836331821	3.02864889321042	2.86334276321865	2.59018083518411	2.51307969321154	3.20847518903889	2.99745997827559	2.33941343903859	2.24890581553257	2.14466613936393	2.98083269362784	2.93983820537734	2.86612981312545	2.51407471173571	2.87095932780003	2.4473605366026	2.91208490614557	3.12015050194814	2.70221102939544	3.23803223175568	2.85616981189736	3.21359018519083	3.03435465345187	3.01864683236906	3.32490052062031	2.94929687736314	3.18386328215101	2.68107189762413	2.95848621907782	3.16708595685287	2.59685500987857	2.75564306546663	2.90414516543951	3.23817813455739	3.27665760955535	3.05430798863482	2.85142731231565	3.09226344341758	3.38971575662283	3.41074440793288	2.66777669962049	3.01061075208974	3.15473423498374	3.23274071353972	3.65135319029973	3.31966177404061	3.49238035856582	3.26974746269222
ACAA1	4.49408469074786	4.69136596319836	4.66924686144573	4.57406662438177	3.75762962149401	4.15146866108891	4.63213203547488	3.68226267254094	3.67547341980275	4.6788697771631	4.48688872194906	4.85375386536573	4.48482734333522	4.3290011848684	4.51740471326158	4.44769148362728	3.89042218734613	4.29404725135865	4.60552738920458	4.33237180208711	4.61199942276503	4.43724965314114	4.42115993461498	4.45211489380355	4.51296960147856	4.36785853202374	3.57213042788048	4.63690688248938	4.4502614071483	4.38653178173954	4.11332901215792	4.29293392296987	4.40821778258212	4.35560654191168	4.62731564984825	4.53302089381962	4.36414829548388	4.1357220204488	4.35978054681368	4.57134773812949	4.3389202494209	4.30919411411609	4.23839779144522	4.47298289404757	4.49600032270604	4.49616373415695	4.68452864738816	4.75466401338235	4.5085089797919
ACAA2	3.94988253817261	2.96480980695	4.24469795571437	4.66583510954202	4.30775793827136	3.67753287908962	4.39184552977634	4.719163791702	4.56892910695547	3.55223382741606	3.99817639341055	5.86162126888299	4.71305367719377	3.93610241970338	3.93772384282522	4.00328583153325	3.88455946309821	4.20621326897135	4.71912319377879	4.05992280816368	4.27309228554251	4.63260575411244	4.13621218348611	3.87568522640236	4.74709632495721	3.70894691570749	3.62454070125668	4.49261501800427	4.30284599839885	5.02731386984672	4.59964991459923	3.97501153255246	3.55039668048374	3.73770592116832	4.83249110515262	3.99380942274493	4.28813170537386	4.60595766296362	4.66939788253575	3.93912916101746	4.48329363096508	3.84124279130545	3.99598420761232	4.23429420148417	4.17536193895351	4.31720641904715	3.84898392772	4.68251501278471	4.00303642548476
ACACA	4.17768739690928	3.34157097841013	4.52360679776268	4.58195748553169	4.69655652085988	5.01336647475907	4.34928408703282	4.96063980503788	4.33862134477142	4.55494266917875	3.20419033889884	4.20136814476561	4.06843646377398	4.4260081833026	4.67589955967375	4.77292657493176	5.05425648329708	4.84254042882255	4.92984281685626	5.08582126256023	4.96679750818963	4.63505214088836	4.88152533734527	4.76885999068086	4.91007006819082	4.6687282477324	4.60934489161105	5.26742580582341	4.29591909456259	5.25498692062098	5.3175281543115	4.76092835016465	4.03579151755201	4.14550382038684	4.48975220646093	4.72053912078917	4.70242241762851	5.05615236381834	5.00419107009907	4.80957008455553	4.71382619042214	4.31203693255656	4.7413040584224	5.26449311195196	5.0478366562293	4.69715167457652	5.0524357273916	4.67691529433869	4.85098907427431
ACACB	2.42351589497328	1.83479419345443	2.61519670143263	2.04444743809412	2.53555890531114	1.43210194181828	3.24551651119128	1.72586767053631	2.02919723778666	1.92522593987451	1.61704439664381	2.40443489085566	2.1505762997529	2.07247518494828	2.19940188771216	2.54986612272414	2.10470741730453	2.24241552919488	2.59850255645537	2.72810806938951	2.59521554649724	2.69635351702108	2.50509239100351	2.8926121233074	2.66766542298378	2.32831632850157	1.9502471751733	3.22938917726538	2.87883064265595	2.94843892686291	2.59296459559775	3.02947930804107	1.9152961871085	1.95033264455584	2.85924914718949	2.05563891236947	2.51598844208301	2.48489027915835	2.60316791632921	3.1979635606371	3.11682798695241	0.768586960195409	1.969066553643	2.2150918809168	2.32338226374994	2.90957282693095	2.61035915162989	2.88547637081461	1.75710999446188
ACAD10	2.64138938873293	2.08094793953922	3.08172221117594	2.62668958260581	2.2810423095618	2.53710978803797	3.03830876034983	2.45085924094648	2.48342712077565	2.88595241373263	2.53790142372569	2.72227269535961	2.65693308126891	2.46379518624992	2.87397917920461	2.64204125523654	2.87628422147909	2.51786621670573	2.42963314255732	2.69978602847421	2.73247958587678	2.94716288363028	2.66913672066384	2.73131790084447	3.00943606301808	2.65566422390398	2.43451000236801	3.2454018347795	3.13594648286174	2.80936302409452	2.85003744907125	2.62931209045145	2.77215169489231	2.42761069794306	2.78694546516093	2.78609910088333	3.13066244181982	2.75675779246421	2.79914498212575	2.71698895667497	2.87736847300282	1.80846662283367	2.67050022162982	2.88262371457848	2.63708610839781	2.91974019177446	2.64786407969172	2.68433172725465	2.42012594245414
ACAD11	2.23150896393627	0.907334999349751	2.87143258586534	1.53307006745894	2.90362687749959	2.67222675805052	2.36690996490383	2.69091601605429	3.15514814447676	2.4582967015324	1.99247394470519	2.71362827167519	2.6855769774021	1.99424469648394	3.22619098489692	2.4770523983506	2.88710993217564	2.67568686237848	2.14811120534593	3.19860880730533	2.06845861056032	2.8945620920055	2.02678820780029	2.68028952198188	2.02683771255816	2.71384376920758	2.46430618615537	3.28027364518538	3.08962803981817	3.29035854624105	2.91437449398035	2.38815158056154	2.04945166557048	2.30671869369634	2.65959706284733	2.69142778158722	2.21670596862274	2.89024798674621	2.7632107882612	2.84426963455676	2.82522656923869	1.3667377756958	2.14515642881431	1.91853460828028	2.30989432822941	2.6533660205067	2.3438696179174	1.9421053054664	1.81997936710823
ACAD8	4.6521451358065	4.03098144848503	4.38428214007739	3.65608599171448	3.94339103891115	4.01732944301425	4.51145267767023	3.44809425421929	4.2171976938974	4.06922577652126	4.55360234046516	4.61923517687361	4.48353025362442	4.36399039798606	4.45860942226135	4.17816329605742	4.34697291832678	4.60819113836672	4.15131261909823	4.59990712971725	4.38584395337339	3.64432220429436	4.43042899670894	4.54760253769303	4.40713361691621	4.57990524452894	3.9875838002176	4.51303461183024	4.34766328326075	4.28549545202135	4.03766615518109	3.95280787303361	4.2407161283084	3.84210938100954	4.55355881600463	4.21074955237092	4.13737439269659	4.59703219358006	4.40159841852876	3.8555884308831	4.63480489300351	4.04173936748018	4.24888317417784	4.40886276894868	4.2892156820895	4.44945857704919	4.51647006046456	4.41190144780598	4.19675054618331
ACAD9	5.508394412487	6.08666310510013	5.94563616398877	5.29972613432268	4.88229628753921	5.75766123537693	5.691813879822	5.13416269654107	5.68313814873652	5.67620765905382	5.23231427241023	5.55794058123247	5.51123518271267	5.76782038572086	5.89610522122564	5.62917641064919	5.23747004073351	5.73963915521635	5.80756178227617	5.57731933531796	5.82180134679103	5.05997056683203	5.4852495052012	5.77986821459933	5.29053161235867	5.85718003018057	5.51013581970314	5.68305320389837	5.87599220009752	5.8270650354696	5.74181516146598	5.3005787057285	5.60339211410577	5.57195526448862	5.88142414354708	5.56863451999799	5.420127247235	5.75835945316084	5.88463455148415	5.57544304049546	5.89698489374993	5.49138667170166	5.90129456748642	5.81320334296811	5.64793665916227	5.93996207710559	5.54533155774333	5.92204443741357	5.44645339610394
ACADL	0.0816667210756536	0.227828230770219	0.189956460749839	0.61490623897516	0.912153944917338	0.466801117095611	0.491832803818447	0.700215924613085	0.841869797294547	0.2739753149915	0.199103999094769	0.771302382883177	0.42724958470189	0.396269660613039	0.27805877223652	0.387967430089136	0.532501708546543	0.453617423803984	0.371992955351188	1.18637061376578	0.389211969184364	0.501519467969228	0.752090123123423	0.694203688389803	0.361105532351254	0.683384707866371	0.951425548868905	0.604773276669809	0.722020094851651	1.11175320242691	0.425082989696631	0.227489085654438	0.764192489284483	0.393096464545271	0.305876002341878	0.286804123985925	0.510812646657796	0.903234325483837	1.08021612755744	0.820045807495843	0.539970520129239	0.240569250146639	0.676067533525457	0.403705178863773	0.366391218148715	0.481403151064713	0.285956317562591	0.288272374900504	0.257230427430207
ACADM	2.88728480476316	1.53044666828419	3.7999313584788	3.79607241612588	4.9863472991895	4.69210504663474	3.87304432234168	5.10530059323423	5.14029167841716	3.3765993734553	3.26419197551119	4.7401312823206	3.54289038993776	3.80881474976574	4.49328452487334	4.09861150578134	5.1983385283984	4.74783267596414	4.62884664857797	4.80960064239494	3.9127661048158	4.21747426756021	4.32844677335969	4.04787910013865	4.33249075187832	4.07219762067585	4.50857662598031	4.81640916097336	3.99108350747603	5.22697315252302	4.59533880222426	4.35762502897681	3.64917662364462	3.77098405316103	3.81989644135338	4.12310635649588	4.21868228664774	4.45156869991625	4.31723877581764	3.93466861941494	3.65122294831658	4.15983401214	3.54661005494471	4.30908771277945	4.03529835336923	3.78210591081496	3.63834357001232	3.80980664966149	3.97851805920699
ACADS	3.73397207387284	3.66158767869974	4.14354954639133	4.23282687222221	2.69190407146254	2.93886706268219	4.57179972027323	1.9555411187204	2.95013317203889	3.84328071608764	4.17365195372349	4.56676239972609	3.93479375447879	3.93426639301541	3.43656477139243	3.36176571506459	2.3916571988869	3.12960056969426	3.3527528722719	3.34007502210076	3.85803256054043	4.20105665539758	3.60546234847695	3.61796923415116	4.21613480419526	3.45195585791303	2.76198220400379	3.94932049313287	4.41903618015057	3.40089486437202	3.56978683267457	3.93689724252976	3.53027684958039	3.54938426311623	4.38530553532802	4.1503138767059	4.43614045316341	3.20254405361843	3.82813339981157	4.37977573469547	4.22527057001572	3.25400885898169	3.59342167090541	3.63690283438745	3.70324516685397	3.75647935600537	3.64474230505486	4.240857522598	3.50635998825796
ACADSB	2.09523047104249	0.886178485656958	3.57883767218878	3.92148613846682	4.27936965830579	3.2882442289221	3.54547372351069	3.65927100494011	4.31887639181213	2.09892334484251	2.14548383119315	2.92788225504357	3.42132227970157	3.04554359338734	4.15983560306795	3.00399507710218	4.14595229512729	4.03064381846477	3.0797493602618	3.75840854250879	3.10748765440489	3.73140056807934	3.91604176651721	3.41768469507659	3.52032844633236	3.44545233583176	3.68833343589709	4.19380231036018	4.26073220745979	4.93904374019352	3.47948316045278	3.77648654406478	2.48349129047698	2.57691569738311	3.63246332287756	3.56990755270471	4.2746660043976	4.52066467833834	4.04997061707528	3.44458545642597	3.96634063665058	2.88722560348682	3.18872405147385	3.24676232941073	3.09198569115448	3.94824734996683	2.92267357814146	3.30383947944895	3.10721937262754
ACADVL	7.36388334322759	7.08252015162458	7.32054195258762	7.21847481518359	6.40462305758883	6.73810821010507	7.57291191077223	6.88149436332358	6.99713494478971	7.61800801547458	7.52241796713599	7.6927354133367	7.55885391223854	7.54674427878819	7.37912638537974	7.31265427212823	6.78610291785787	6.36720885000706	7.29100322871091	7.20637679106964	7.47769542157147	7.16260550735733	6.73632334240578	7.30779840819735	6.97118624894554	7.27719769993457	6.72086727820919	7.42618101416111	7.86918625243632	7.08298883680451	7.23871276873619	6.82522588649124	7.13612236453081	6.49503399879006	7.5683459142862	7.06290816185297	7.12860633540359	7.09208771299571	6.98890434744963	7.43993407174827	7.28293592079343	6.47639091224704	7.14255075345521	7.15880281576908	7.19284752510517	7.39362261170509	7.05506038052451	7.34308870650698	6.95199879781301
ACAN	0.381190679043263	0.701193002934087	0.513047958756174	1.3826520783045	0.381561224894985	0.181171141476885	0.468349127985165	0.595681106562921	0.607540386356242	0.178403276977278	0.640487850270321	0.881987073663476	2.21552962406457	0.281591509680994	0.263853853291395	0.265042567318943	0.851718974775826	0.735467816080085	0.539606261642342	0.710467037502171	0.714543448430982	1.76197072034692	1.46298065260991	0.587820729281597	1.12084776856975	0.643556437159237	0.623845240447941	1.15645294567075	0.795623091146068	1.16558134956412	1.19786167394725	0.725920998668802	0.379646300342236	0.601678084911465	0.940916800221844	1.99139299759725	1.34345131366985	0.568225176642554	1.60330492777471	0.643471881079322	0.93411178723963	0.658274552821179	0.466057647585792	0.749695198002177	1.16697301850061	1.06615074165222	1.06113341928802	0.752277239365175	0.942131844397863
ACAP1	4.85311774115513	4.64692252836569	4.71128744222851	3.91951347428583	3.95165074648696	3.94739349321817	4.23899424575522	3.42957215081581	3.98684099625051	4.24839272893705	4.53783494809007	4.39533166657866	4.51560626312087	4.32524840673334	4.21167626301337	4.12897673436855	3.84653332560806	4.13312527142057	4.32343221092075	3.85845906185735	4.31388575983875	4.6235397286127	4.2598495408947	4.30356480540136	4.18725489821239	4.31698628198157	3.81307898515951	4.37823211411756	4.83334392061925	3.93313507523497	4.18704483083922	3.90500922821174	4.41734499468328	4.19826573335937	4.86001111151408	4.6439047762448	4.51592504689393	4.35238421865112	4.68704152272602	4.46096577180885	4.59116847186722	4.2307911613183	4.69258406711646	4.08949144576629	4.60285997446423	4.23433632666707	4.56325059494509	4.30149390194777	4.52166187640707
ACAP2	3.28309051207978	1.8800060835054	4.28962727382915	4.13501179063036	5.32764194897305	4.90880611234691	3.55009604836659	5.26596304169685	5.1493936349923	3.19992117534141	2.99740795424077	3.49091261595972	3.7751165356889	3.24984077408601	4.72528950535994	4.39167462813168	5.33907923043785	4.7927910617773	4.11401991062048	4.42538751769585	4.00182096934422	4.53585672581825	4.61024497588119	4.1996514255529	4.46299938785963	4.32920826938077	5.02029048679051	5.05860710471416	4.65366138189565	5.29075033877582	4.55811872548138	4.1244944327482	3.74343828313606	4.03135853832489	4.17258581263247	4.52129829188159	4.34567056883303	5.37390943701179	5.09229346063179	4.36182924002704	4.51256327212618	4.28337008935141	4.53399496704374	4.72098343740787	4.59587372340967	4.52620106393603	4.41893411921482	4.31439830067468	4.24977609794199
ACAP3	4.52485241717657	5.71834774576175	5.02974561874962	4.18791540810953	3.12633150159373	4.32742134337367	4.59524281692754	3.08609470880569	3.66117774463929	4.91273362180341	3.98436154249249	4.53940510083768	4.5667422192678	4.7942389256067	4.8366441751504	4.41043162207299	3.51074259433645	4.01616628457643	4.18827510065902	3.9233526409987	4.55348282186835	4.51675855080032	4.07627939032015	4.49743033003363	3.8895328476923	4.47742865819021	3.78223422137274	4.58875748466715	4.78930068032844	4.01627193652419	4.36821834477911	4.02427034308269	4.4008088859433	4.19234033211498	5.13472365742724	4.58245771550955	4.86983774823509	4.28913920444555	3.93780018605296	5.30067886967318	5.00166284847523	3.09772484862945	4.82675633172863	4.2886803412301	4.52921631611789	4.60756719393304	4.14396020462243	4.51723028690553	4.22265675843035
ACAT1	3.6734121893318	2.3482814581472	4.44439046075034	4.69193207163594	4.30669889563686	4.61009260010009	3.95215161674239	4.26361153794508	4.36319122471156	3.81719013115171	3.66579742461955	4.21481164627324	3.95069152891506	3.81481175669667	4.17096558969319	4.07335244077115	4.42528758765341	4.28593712738837	4.11997183444483	4.66109209267267	4.06935330166291	4.80167211599301	4.51366773160769	4.37922866664756	4.17807691227307	4.47022525354872	4.52249475431226	4.37487855375027	4.60906909524762	4.99099034012759	4.31518548428817	4.46859047576873	3.41633174226606	4.0844041441555	4.1946354474726	4.01970524488124	4.53674999356997	4.61080537819998	4.60613959227685	4.36533665942589	4.16154907214113	4.04128192222835	4.27335710780151	4.00806640416651	3.96435372468727	4.35678894779291	4.0919065439989	4.52383768784954	4.1391182396249
ACAT2	5.28028104734891	4.09006882470067	5.15450079905286	5.83843294724791	6.13614201486899	6.5113241051888	5.51503294118692	6.39542779434484	5.51430324943124	5.69764869885254	4.98733007704174	6.23309498444606	4.62164459501536	5.44787887150351	5.59635216717954	5.41310462046423	6.14090037360517	6.20742999725706	6.20729839341372	6.35620539022902	5.476674580281	6.08000397584252	5.57652781164432	6.13565732785032	5.31837185902358	5.57601538077353	5.88273960355755	6.01095224129919	5.26798188036626	6.03991021562539	6.18332955550174	5.10197052819144	6.00837780249944	5.46547223226477	5.45038921138452	5.51719646852844	5.52126869559386	5.64306119960254	5.97856517989908	5.58299254155118	5.66438301300503	5.76171438527282	5.1241216304309	6.2726518135486	5.59838223513575	5.51887509013544	5.09305253993734	5.29417039896295	5.86816322881356
ACBD3	5.13037543154165	4.18507458786904	5.61196243575322	5.60237390631779	6.42316034994249	6.27109606814597	5.14589758989606	6.8531736731645	6.45219585657924	5.05844217918423	4.44278136839946	5.30970387779237	5.24449891354884	5.27660961595909	5.7702390777844	5.85204824471002	6.52358756565777	6.28055414308223	5.48723776966834	5.93939355950746	5.55016766245576	5.88071598966218	5.92132911976423	5.59739056640018	5.7521173143666	5.78570239973021	6.5076745190415	6.14452906120483	5.77108330725959	6.40086319491823	6.13367711581568	5.57980481717548	5.40041837965641	5.51526628873736	5.70575728377322	6.00381569405886	5.79835003033971	6.3730943881319	6.27990287981163	5.92851174255587	5.67738969765691	5.92296939521848	5.6244648941099	5.92263121623048	5.71541027104616	5.82875057521267	5.70567672350637	5.75359886474504	6.03146230339825
ACBD3-AS1	4.36664171912101	3.73935825378349	4.78258646898685	4.66971656635714	4.19930575650234	4.94985788044014	4.36175399400407	5.06556487677351	4.6237756216762	3.78188623432751	3.10441119628642	4.53671983790448	4.49660673011654	4.50120677823086	4.63465115816329	4.85222095575932	4.88413808443632	5.13936140053365	4.58724170297674	4.82544276711496	4.68789711778633	4.78246762212511	4.79900722544424	4.59628791956898	4.91988092582268	4.74165845830853	4.67379872113307	4.8867280592431	4.68399890298316	5.23047644767798	5.02603419161161	4.60833156186618	4.70864574280088	4.47908306290146	4.81259587680189	5.0726101993244	4.85584780078589	5.34332616491901	5.29879503817261	4.59729472957024	5.04051618140691	4.86317087007678	4.77868294784539	5.12262112988308	4.76957350869185	4.8310554270408	4.89118115531276	4.75661158487306	4.71534315320573
ACBD4	2.38170824070667	1.8349178403793	2.54970871207315	2.2427712790868	1.06614007003864	1.74591647002106	3.14902166970854	1.24114247893058	2.0479710462997	2.01566957134698	2.5138138965597	2.40988365218034	2.03694669359886	2.58105995296336	2.179968361233	2.16909752578563	1.41209552238841	1.91555487948174	2.20537103136508	2.22603602477289	2.12025579738678	2.55875891213636	2.07401504594793	2.47634619431768	2.16750419252279	2.35994010337582	1.96184150303297	2.99971743412475	3.11525950242503	2.12484665972906	2.15041816313229	2.26490581721484	2.4307546526977	1.8117374602994	3.13541000571034	2.18616902044551	2.67311889400797	1.94475110573253	2.75266836758668	2.77418881752205	2.85291662886805	1.18851588983216	2.2404268200297	2.15276749430227	2.31309628760926	2.32171911169216	2.14233389899719	2.33833980077471	1.89617770415659
ACBD5	2.66507994427164	1.53883373404923	3.18541440868057	3.05611233002129	4.07738375773035	3.54673697839087	3.15614896954655	3.69526574416244	3.89697514998872	2.7818411994811	2.50486607705166	2.95003179136508	3.09730894478369	2.96570856323217	3.54507288541493	3.39476396874034	3.73568990283054	3.86566804868911	3.36494272992234	3.46905412431634	3.07906336720765	3.65656419384243	3.33704585338245	3.23071495598093	3.27750212343299	3.31915507790218	3.7365936778894	3.55437248139596	3.74246988156748	3.92966298408508	3.12243154600745	3.11434294673674	3.20542681690662	2.95521538490876	3.32582484916408	3.34924376941206	3.60237012540751	3.93308387854074	3.84298752200462	3.34370122227736	3.40431103590083	2.97874863589383	3.53961248604864	3.40824142096751	3.22641599073356	3.37788852802133	3.25138287022318	3.38205184675918	3.40683145060981
ACBD6	3.27316307684012	3.45585327142096	3.54157303223875	3.93510506266369	3.68971203697451	3.50404601640298	3.38855443065668	3.34209844187976	3.4593320104494	3.12851518490712	3.57621646241016	3.62982304957694	3.558166760657	3.27017546610714	3.42284810636213	3.25734490129194	3.41017757246258	3.37512839497021	3.35793821582198	3.35919022239166	3.06210434092178	3.78969888286247	3.66386035852115	3.25989273829122	3.46379494357452	3.34432154277191	3.65372616773236	3.77007093072871	3.61703099312241	3.75987561273111	3.56604084292188	3.4243099034316	2.83667307767799	3.36136202492084	3.71528858639995	3.55425686764021	3.6690174913876	3.59354469956305	3.78073947862303	3.30251690004288	3.53421487899105	3.57663588814881	3.37337166047402	3.6381478576258	3.57512347492422	3.45548239640419	3.49649937468155	3.78229464954649	3.75104838540113
ACBD7	0.225563748768787	0.0869703685389866	0.464378677277126	0.192815701032136	0.662101221880812	0.280797024544237	0.437364408319084	0.7360818966509	0.48844730269381	0	0.193253090983329	0.462933562720973	0.322371897529488	0.205502575977011	0.447137476184594	0.389958516663998	1.12388023524774	0.343012264209379	0.262352564888714	0.274819218319625	0.312980254252891	0.501041521403858	0.341092897537132	0.128140760770047	0.472377554659363	0.203864145905537	0.318082148774514	0.648409217097773	0.249420380641639	0.729720775509698	0.400579823302175	0.319790813423185	0.570762799875546	0.261939874482315	0.228437651264571	0.689263459004578	0.269938899235038	0.559881979191112	0.789580516172968	0.765737076175743	0.374946020566293	0.121520424520596	0.248276275706374	0.382461497670247	0.33633326812282	0.264745230195579	0.245852774903994	0.362490873555355	0.360174299065133
ACCS	2.35320958621412	2.03325489433604	2.70373698628737	1.35758582261881	1.84035539472378	2.16999093472185	2.48191592492879	1.09683069889841	2.63385786017271	2.86231841714718	2.49966284180766	3.11737851635031	2.37722093495721	3.08695115273632	2.76577146599282	2.24711599300818	1.51676017926282	2.34300763178673	1.62084116101844	2.76476503216082	1.9787809701469	3.00637641483018	1.73368360013317	2.66833516358418	1.90450034046567	2.47775690621108	1.85625045653941	3.76640014233899	3.65871387321043	2.43861343940265	2.41077149267145	2.61795439095915	2.64995245229705	2.27296366491189	3.33822367233309	2.18280197029258	2.09374330085232	2.42635004990753	2.35152278590054	2.87314009771107	2.77521542884207	1.61699948648122	1.73858062969793	3.10255727549864	2.12006262479796	2.36669632539202	2.12153345986596	2.90744938802433	1.49427691677188
ACCSL	0	0.160943078226811	0.414531583067112	0.283647619858206	0	0.226557604473219	0	0.156957143770111	0.149685687518395	0.469614778761823	0.184117820449998	0.140981608992438	0.651377933225481	0.133458547884215	0.0962724860473593	0.0915245415989439	0	0.46710513804365	0.0760281278351019	0.179958796280226	0.178198965557388	0	0.351982486188051	0.371866635422846	0.258467905666034	0.54719276201391	0	0.442806873132219	0.441966255625185	0.209507330328626	0.345005186962561	0	0	0.148007083301619	0.076297996483777	0.0711805157884011	0.334030130421841	0.378715888267222	0.386818076906526	0.30416029447667	0.756136999570523	0	0.236746536645791	0.394500393867965	0.0702038439767477	0.285234858386247	0.0709541750998475	0.421239551317275	0.163099752704308
ACD	3.41712325123524	4.11026097538583	3.94761027691497	3.87647434138834	2.21793756457682	2.88800788999858	3.87151156035718	2.43139072787122	2.16452563261791	3.52040650915032	3.55137649633312	3.69516442984727	3.27874108656295	3.63844932430004	3.13340471323487	3.23031188277698	2.36514313797825	2.78012135899765	3.06457761246965	3.12030935518143	3.5624690724475	3.78138364778977	3.15753269033551	3.4613859955979	3.55693167311886	3.39484794794528	2.62210254550921	3.79292868262833	3.52180330723255	3.11275745352297	3.1479297841863	3.49616746560405	2.71855932739108	3.09973297397451	3.70935659911762	3.86730067951699	4.06464233967776	2.91422383004628	3.50227564582338	3.68123856256142	3.61439215334003	2.81618898310931	3.02288757519128	3.52042581819363	3.2900104605298	3.26945063885554	3.28264191685989	3.32700690007639	3.35839897848408
ACE	3.38814292480854	3.40076165956527	3.75420318644577	3.26960260458196	2.71796833849599	2.47160103780088	3.06277666058049	2.15802608701521	2.69827188465078	2.28219796015809	3.32527935106426	3.5256316114964	3.72776718217113	2.89651894998107	2.25038177504959	2.53837551931675	2.45268427522061	3.48874767830067	3.20171581309427	2.93113154873809	2.88403797324148	4.41863069691289	3.69645572303127	3.5847964770935	3.60099598356822	3.25076349148281	2.57698477860697	3.94490343956935	3.47255558437147	3.72537315883933	3.5111074624329	3.68912938866049	2.3279815334512	3.44125516170059	4.37558351021597	3.63238815116396	3.97374654809412	3.10169152704094	4.3797430884874	3.89714149120561	3.71368823556955	2.34461641417022	3.11965520394379	2.88506383175512	3.954353927768	4.0156232412126	3.96386916367697	4.35826537401215	3.12879355584821
ACE2	0.800250110952129	0.26803277126652	0.316453560036634	0.322592601873575	1.07423366194889	0.922620023656383	1.11340654200021	0.896535367949882	0.648368376580242	0.736024844296709	0.631768581217038	0.597442929567743	0.449576528381212	0.83385845055682	1.37022181409882	0.921316265436712	1.47858896799038	1.2608230730243	0.840356697810335	1.21902048893529	0.923806294996997	0.540800040371914	0.852424024700076	1.02048707258673	0.803110458079705	0.801166977586533	0.536324098789949	0.870768906034675	0.499175407236708	0.982853206282455	0.971350514939597	0.89189262626444	0.87778854798049	0.717005289862622	0.565791909558392	0.422506533742882	0.712372411385212	0.536115446669726	0.544075667806435	0.821240292188178	0.392884828948807	0.972692042107799	0.531688158074919	1.17591999377082	0.757118555400286	0.705140262531409	0.827972876971156	0.812330321609154	0.766974345219304
ACER1	6.43494532142014	6.43174669104379	6.53081657397085	6.2067587301011	5.31839407234912	6.29296048665896	6.73503840458247	4.63762887787544	5.86586905765967	5.73643760911867	6.44815773763818	6.35633448217854	6.37628062231146	6.48908823177311	6.34914529965456	6.1489342078036	5.43196463293794	6.03121940212532	6.3737404651162	5.5393946884326	6.01726006711514	5.99980511005958	5.77682752327706	6.69328353602629	5.94345821469755	6.5721147554285	6.20733902856254	6.56318279327747	7.18217133542228	6.57754803192463	5.99908110273541	5.38328561614356	6.6941050973567	6.11761507308021	6.75684500604633	5.77676478348813	5.88658180294737	6.58579844399425	6.7146317212738	5.85218863637456	7.2204739974256	6.21150558458693	7.14144247765887	6.54497643650331	6.08650607635736	6.65666757178831	6.27035131365477	6.09372169023317	5.76451803673297
ACER2	2.8844190606886	1.45843058260634	3.480227726572	3.48111991494523	3.97688381952587	3.65109651487421	3.5129135872844	3.83109795553662	3.65035708534726	3.06738883903235	2.33127849449138	2.91952424370616	3.29822042090322	2.84782691812372	3.64376600029794	3.50623696539357	4.2609480206501	3.58808511623047	2.86845089310268	3.58518612254448	3.26758512503373	4.13794333187528	3.76100937089614	3.82218234277781	3.93234960517987	3.81573963568127	3.9329499062922	3.22786317532053	3.93540018138469	4.39548025281161	3.70096417318629	3.09512269149116	3.09760273154797	3.41115229412053	3.06170708658421	3.39237579793413	3.47636433199883	3.95900306273786	3.75210632030221	3.60485654561457	3.63551059536268	3.01432594870061	3.68780644639536	3.82764677936738	3.28725916548137	3.44113205139866	3.23531401333286	2.95558943648484	2.60332268128692
ACER3	2.72590600771644	1.47239600944875	3.68392846823993	3.55474276269218	4.73402810388525	4.34814399283326	3.24468793548079	4.62286521014889	4.55817849667732	3.31240250687656	3.30461997252873	3.74614447288339	3.20875145497055	3.58446877654112	4.01932210885334	4.00186284954366	4.86477019789431	4.47674787566617	3.51241139318142	4.32049048904141	3.53218554991238	4.10474471508839	4.20048333051352	3.69362194395832	4.328600604329	3.61425723394223	4.30406728778104	4.34610673132779	3.55113009558958	4.32271164623882	4.17334370765135	3.96707649335068	3.05980734567572	3.83639170934208	3.44902330064519	4.21157233179424	3.68262341792608	4.38563717060758	4.32861731950482	3.83845335798441	3.6609789636341	3.86724973277005	3.33637159966707	3.80916716402853	3.54535786540273	3.67495841312675	3.81417348603425	3.39555829416414	3.76270661532875
ACHE	1.17124386005252	1.2339527922835	1.50106561761302	0.783975386039485	0.591590451915673	0.303077471672768	1.15893780404494	0.752507143971503	0.536964633614259	0.842712854251807	1.04297737572948	0.991261959797987	0.763317478305365	1.07751307715169	0.788569337187626	0.65102233712471	0.496300853786684	0.790815366564326	0.628125953399962	0.791260293279428	1.0173783053602	1.36575027971078	0.396780471690657	0.67163133607763	0.873204901955289	0.708513529211619	0.342985446768898	0.786080233999741	1.66747113548691	0.717757210077852	0.550179316548707	1.00572168408287	0	0.347448860476743	0.941759710067575	1.11028163805726	0.8763729515921	0.47007830634462	0.911315721929102	1.14989130865202	1.15977464579724	0.406087735874165	0.53554139719484	0.443926962160375	0.693316924296615	0.679057320430218	0.77918653113133	0.803946807868657	0.990818976453609
ACIN1	5.07352282492721	4.65734756738617	5.79219809002829	4.9763042044607	5.12286777126811	5.30886117409249	5.48355139058517	5.3681218022335	5.00344727495546	5.51309974265102	4.61571074214413	5.26482976929227	5.16867298388036	5.4064655005149	5.46614357862376	5.48536372144492	5.16355318808502	5.40724484963042	5.49446391823174	5.42204535729766	5.40640678848487	5.33812867459515	4.89288458975195	5.18949713589414	5.55647214106991	5.3465746732549	4.97438502790441	5.93360079434438	5.38570304854376	5.40979014886461	5.37551774539402	5.55355363962487	5.0797011162204	5.00438224396949	5.35329346954616	5.6177709061868	5.40983050064182	5.3837247185687	5.2434637098556	5.79848663130295	5.53208185152895	3.64310914532985	5.01440420589761	5.45906370505032	5.25273274858554	5.3963184802965	5.29979114261853	5.25096518805814	5.2674437961857
ACKR1	5.15467155512758	4.64148833688083	5.89187438926029	5.97665847977944	4.49653625045124	5.08927858125113	5.92660394484156	4.61686127567497	4.45515391116858	4.63664879417109	5.1745738455881	6.17324970114606	3.92270664024813	5.90549338500713	5.50604101741477	5.2800994339287	4.14403534928881	5.16636233646407	5.15716816040693	5.64878163136174	5.61526380036291	6.75449867159784	5.30373999652561	5.3860903038906	6.5420836786097	5.29582805918131	4.28410637921732	6.14198645191203	5.90944159985539	6.14774703152376	5.51494409876999	6.52490576877109	4.89834801076972	5.57999459443085	6.01991505058635	5.11570351318919	5.59364545238116	5.25562311436899	4.45435629461338	6.23018520794466	6.40954940884881	4.42833397733527	4.77202795802335	5.79936789199811	4.75688312557656	4.94243305431372	4.72159485405594	6.17355589081572	5.14481069731323
ACKR2	3.61007789967455	3.65790098565887	2.83336434290943	1.87756890357966	3.17288590239185	3.37795845750268	3.28385873990448	3.25813952815176	4.44032521419054	3.31411244235831	2.85541809097041	2.49402332053211	3.61120260638192	3.23030729778877	2.30813917534698	3.88710701184998	3.99415311910282	3.41313838567979	3.17182373093853	3.99714248938676	3.23022540009453	2.06593848895957	3.88852479405783	4.04115544966107	3.59737011615455	3.24146946413979	3.97255268104285	2.59370944214376	3.28744068110085	2.4138360473262	3.4594119072526	3.15039325359284	2.40543793435104	3.13059226494697	3.43366092321058	3.94864848539475	2.88159442709388	3.14438995188531	3.96492876405097	3.18251106892782	3.29312033365109	3.23767284333974	4.06196183341827	3.20578750491645	2.92575316728394	3.53089806900844	3.54047885521057	2.1251204658231	2.80226605298113
ACKR3	5.68084662385412	6.89924510823963	6.33107674953762	6.59658115090563	4.81435207350558	5.28213134108077	5.65362814753986	5.62066777666801	5.01159315825467	4.40098402251765	5.62204423275813	5.73889716757365	6.50350770719897	5.78881600098711	4.75908892602366	5.28041807882363	5.34687041612494	6.71854839371606	5.72731299963615	5.23747877413125	6.13562815789612	6.83005026077583	6.48469742935523	6.07589652580595	6.09456525473776	5.56476750103522	5.22265676232882	6.03296374557304	5.35215601443505	6.16236991358831	6.63309280564636	5.63370150774208	4.40457963696689	6.26048333524562	6.93695970064997	6.40826454901067	6.05784482662131	5.6377371998259	5.71473370724593	6.60146227591767	6.51477791242199	5.62533231208894	5.40109859932818	4.94405608933932	5.86648662384897	6.67521755032279	5.9225148476775	6.55132097549837	5.60469570336239
ACKR4	3.16702059037758	1.36095064095011	4.01557473072014	3.8978575337756	4.53164702329107	3.92393341334772	2.86259128572121	4.48450243346899	4.35765240121671	2.76262585521253	2.57322781239541	3.51251049678506	3.81831050707623	2.36053621645729	3.24729790067045	2.23603718912425	3.41088787450392	4.38714118428271	2.9448225795782	3.57524396080444	3.14029628005882	3.54627109638405	3.85454441335575	3.77289705629834	3.28535428186647	3.93328517242353	4.23733759819416	3.65072791238558	4.26144869967616	4.97239413682266	3.94131994760325	3.20250828989511	1.88609436716737	4.16722340512259	4.0901562164001	3.36521108242488	4.00725679020916	5.16418764359895	5.1507347880983	3.29436395687934	4.11984498905317	2.90304373822067	3.52479506684741	2.89070314658796	2.87742666609442	4.3219465134795	3.76061745294989	4.21718690653568	2.8803120374296
ACLY	5.75654794646892	5.27412245959755	6.17112394848675	6.4910204498611	5.92968829147953	6.20258638542081	6.02540979285117	6.17139652238994	5.57288882052799	6.02688173753558	4.97050125785184	6.18363347596503	5.67681565540131	6.04606910400795	6.105800942718	6.19652246817289	6.43356485769521	6.59770372559314	6.29847753475619	6.65022065231794	6.64177911695819	6.23220623410949	6.3707422671899	6.2226063580942	6.34533062760031	6.22670225566648	6.0734230850866	6.67633231733499	6.02578749113572	6.41866047511339	6.50002216876438	6.11589244326691	5.74333126865782	5.78261576264614	6.18320594368739	6.75281533595736	6.25097738955567	6.1421072634815	6.4117385756931	6.62308626035937	6.34025595346793	5.70113392294843	5.80105248318036	6.77642850184269	6.21060378716818	6.39587825358329	6.35049728874605	6.57333435438154	6.51387698927906
ACMSD	0.151177809008919	0.112535115076285	0.20482068716119	0.200820964317028	0	0.356738917425976	0.548287288721822	0.109702788108517	0.202017123652193	0.338536358022154	0.12904738631794	0.190465524516468	0	0.0930512926903084	0.439116959582228	0.238895173352712	0.387300846365706	0.232921609253862	0.103523158052466	0.349330846687401	0.239700760574933	0.373739337802759	0.325677983130732	0.216228441252067	0.382355326189508	0.110049068110266	0.111717206026836	0.374442478196731	0.244647638049744	0.280807224422563	0.30115897813125	0.553828098982296	0.942326965492649	0.245696551343273	0.15315377101653	0.231225552574607	0.488466626014865	0.319177086680362	0.338256655489434	0.343567951097142	0.229240252761921	0.193356691132766	0.280395047589757	0.238971454088023	0.42521872374785	0.379118112329706	0.272522844360327	0.246672828922202	0.167889817214617
ACO1	3.19871891926387	3.02597586211498	3.98494397269109	4.56833623244808	3.87184699696158	3.74192178070108	3.84878264500898	3.7696729264065	3.95998059259633	3.10537362678519	2.80481278162604	4.57171825826044	3.88492472601785	3.49811548936845	3.71423441089543	3.81035974076494	3.96723621415711	4.04534545366601	4.31529862701824	4.00327223106051	3.70096514396966	4.42740541044655	4.40524092677251	3.70082125115491	4.09777501612835	3.5951161751201	3.79796745086533	4.32436861284282	3.9360198245207	4.71159091771118	4.29349318205202	4.00455893628131	3.46237638753992	3.67060864852058	4.2344256693364	4.26379767859706	4.42341046311508	4.50025516323102	4.70261023684575	4.27260327236807	4.20383818028955	4.06754159998714	3.79257773691977	4.1315654298788	4.07019163282177	3.77987709078416	4.15928045994757	4.50264434053246	3.62391068558118
ACO2	4.6160359291607	5.04971381657203	4.81810946016217	5.1099612166949	4.06480195309092	4.27154478425757	4.87002626887996	4.3351109907149	3.98427028832223	4.62740848700524	4.26156914594971	4.46129347280264	4.38881791575685	4.74484959112106	4.61630891597562	4.66558747231186	4.14797658050361	4.43343386109666	4.87164378558362	4.53772282881879	5.19935430309894	4.54797670464724	4.84901425939453	4.50127479243037	5.04900778076279	4.4501865409562	4.08390749690056	4.85766680071205	4.71061993963145	4.48420311040783	4.69932379020932	4.732090900684	4.3554141181318	4.49617504349129	4.80099173116551	4.92912626915069	4.90294710320082	4.37683900890822	4.59744634001291	4.81022475114748	4.77988430407727	4.4455333946309	4.47821726796587	4.910686722262	4.92592975072493	4.95302744946347	4.8955146729051	5.02961240518674	4.84326565948077
ACOD1	0	0	0.0676034923949641	0	0.36396471321548	0.0418155415882167	0	0.261563669686438	0	0	0	0.340634829872872	0	0	0.042416510181594	0	0.472373908993054	0	0.0659768013011472	0.0805782980166673	0	0	0	0	0.172811705508888	0	0	0	0	0	0.0818909661896876	0.240181358978468	0	0	0	0	0	0.0730208311311241	0	0.183079637286229	0	0.0511415738726146	0	0	0	0	0	0.0822170012063661	0
ACOT1	3.1995108062733	2.40944181570305	3.41211054136731	3.67003944450771	3.81825376518589	3.08005334346379	4.48226981909108	3.36328806782514	3.24405326409393	2.88570109453892	3.5110557531535	5.80197720135743	3.43228305666665	4.05913478848927	3.53876802216176	2.9396899742978	3.54418011492272	3.48040423894809	3.63748730413732	3.58898829085292	3.20563062821602	3.699145796144	3.30353633642181	3.6468452309003	3.47993455849751	3.07141253184224	3.15570469048811	3.94493640662079	3.58676255916517	4.61183717899025	3.89103591871673	3.42523083098383	3.6763211005771	2.99976821675894	3.74294837637519	3.51311595881647	3.76784784770503	3.20848198593083	3.80112879077335	3.46588415839646	3.35395309402851	3.14654436789681	2.82220466751076	3.18995327172014	3.42943268084673	3.13864943798654	3.25412951108995	3.68539538749925	3.29482432757255
ACOT11	1.56829484863215	1.60989138312867	2.3025121869991	1.65946236833001	0.708519879756792	1.26917105448588	1.54989148977744	0.786415995032104	0.756541964436665	2.15559683716766	2.06125662388581	1.41545379163649	1.39822865188635	1.39497845487498	1.76834989712022	1.18689340729264	1.62103630409402	1.52978828840147	1.58787591058552	1.26843110155241	1.98716030805315	1.84925806019339	2.08655670033666	1.88634491750394	1.56514852077339	0.91181174493458	0.577644111466335	2.01233280813392	1.7644576854583	1.19173710273037	1.5664577505142	1.23939027995842	1.09552935752338	1.79803399808053	1.43404283424688	1.67095412113046	2.1079447133278	1.20657640225695	0.934196855772335	1.70374302644925	1.75779185487498	1.62350272303014	1.3216119166462	1.95032870353952	2.05121829803187	1.73959028896399	2.08952079906638	1.63800556217628	2.38718734408357
ACOT12	0	0	0.225149160746187	0.114610297702901	0.668408014425341	0.332092165718224	0.227297329315345	0.232603288308231	0.50187387290945	0.197128616391351	0.142222188609659	0.3923469241166	0.195070452341738	0.528672165381536	0.633650979628844	0.201066310435957	0.750109928795188	0.25580040741979	0.22000845307813	0.382217277415734	0	0.466736509727239	0.31655731408345	0.291351076799579	0.417925062773499	0.524883040147371	0.699570539763291	0.467588047228372	0	0.561521370169756	0.496958815787821	0.442247390078321	0.467450806840382	0.219657406230492	0.271038312629382	0.29978738840613	0.0698023313179178	0.496974560623604	0.553942160771541	0.375979288111852	0.466093294722711	0	0.492818198313057	0.442586642195347	0.250674838156308	0.414427744272896	0.386200806733426	0.331217872785794	0.241467657854027
ACOT13	3.52558773336751	2.96712830107381	4.06780041320339	4.11987532138932	4.85152180226479	4.80323550570038	4.37951144114668	4.80512771930424	4.83759729919008	4.10299574885339	3.91766609272147	4.20191178595548	4.03181591344409	4.01019639875986	4.47624745048821	4.49972152913082	4.99688891341634	4.57765270556791	4.10897414193574	4.5611759346793	3.82042935076933	4.1451882653237	3.93397442229964	4.25285578679385	4.08803047261909	4.29411059397735	4.795688280442	4.56203930820006	4.18368920694053	4.7261613519139	4.15048757278666	4.43622412981488	3.83956235543491	4.04176720376295	4.03488331039202	4.22056013141952	4.20437595085699	4.24478710662459	4.4183765565433	4.03187148280015	3.54493584603405	4.05640958333772	3.93744759456349	4.22021353542898	3.82132904614484	3.56614210016738	3.91181139375418	3.88493022878992	3.55533392217905
ACOT2	3.11247152387754	2.76570889961673	3.74655844467332	4.08185636463501	2.7979765678174	3.01511271810077	4.12452046971409	2.67360042820188	3.04443206247435	2.49892711108178	3.32583476891073	4.85557416526711	3.71914318378786	3.92031820280828	3.22836131959557	3.17353672341991	3.72604976337677	3.43215230409995	4.20774804840862	3.68570407854492	3.59428625806855	3.93732617629422	3.66823743358932	3.65620793524353	3.82813657118036	3.45167398033039	2.92209061881445	4.06624427460649	3.95164207427392	3.58921932389958	3.86738997388306	3.99950742776652	3.65210026101911	3.31248594437223	3.93349971607733	3.79323332289893	4.21979486950544	3.6081967079619	3.92741422565656	4.00684866094231	3.7919895039227	3.37971206813848	3.13038634781146	3.37359244858279	3.83454585356614	3.7358173233371	3.60523787050439	4.0023600792866	3.53590291272053
ACOT4	0.709436268220457	0.246797159048744	1.71381337940799	1.34801969151096	2.0215200370905	1.26171774200486	1.47100045161031	1.58430311691186	1.14393278785248	1.64559717749567	0.809962921908469	2.29125271326451	1.40813441221294	1.84987881700738	1.27393156193468	1.29251855066361	1.1048826564811	1.51783844895209	1.52705052125207	1.70386114997848	1.52131833038411	1.43302701843882	1.88506044043556	1.08103698382681	1.49686803782861	1.18651617650378	1.60253699601578	1.83010813835281	1.82782094034784	1.89447304753101	1.25580709956772	1.05396297889877	0.733219777489085	1.13458311434954	1.74890063592159	1.05615032313823	0.984167996175739	1.41192803561722	1.64468710776103	1.23905417990035	1.8771085563786	1.21370652779995	0.856402207884832	1.55935335722673	1.40894307026517	1.47048531933643	1.21097344518868	1.49698405153861	1.15697342449051
ACOT6	0.234630127007165	0	0	0	0	0.103989632049485	0	0	0	0	0	0	0	0	0.0536893379947964	0.100267007318336	0	0	0	0	0	0	0.139092061502885	0.0903385252565524	0.0757410783803559	0	0	0	0	0.228662076844567	0.103285789788284	0	0	0.0831934496818829	0.0836277934168688	0	0	0	0.117001193001888	0.118983051886572	0.0960272409058742	0	0.0690030491988622	0	0	0.310601897296043	0.151588488442091	0	0.0918863048097125
ACOT7	5.55307833105337	6.31180690139927	5.33588198248874	5.7178752395447	4.44422987891986	4.59164360238859	5.05703550261891	4.64221993904169	3.8257848909104	5.6423441868958	5.28719031836156	5.31755763603274	5.03833189244817	5.31566384716779	4.9352646625256	5.20068010708662	4.43765637725789	4.78204946920435	5.04740203383194	4.9792750351974	5.69318419581696	5.37375074885067	5.01330730509624	4.84918614831165	5.02831845866551	5.20639332584035	4.76107403238092	5.15881200819026	4.87748251821985	4.6635959805415	5.04719735840841	4.30130585773392	4.74849438424802	5.31207182962524	5.01807999983367	5.3814164560754	5.00897363265759	4.49114834154654	5.0384080140318	5.17711872005488	5.18645309780393	5.13068042930721	4.99515353404228	5.19567351852886	5.57376191904335	5.24108762748729	5.60358307036976	5.60413435444125	5.57891714647298
ACOT8	3.01759268987937	3.96580029640834	3.36810320918383	2.99772201980514	2.23254001521866	2.88787296716851	3.34098886484364	1.92947138832746	2.89191325494934	3.19634759171308	2.89153994545311	3.12883408490865	3.21398725154414	3.4116701986628	3.12973660821161	3.21052280815813	2.12487076887639	2.93352804878212	2.9887354076207	2.97535676373369	3.47132666943389	3.04534425799905	2.88715589130117	3.2666039681697	3.3070173153414	3.36396474878976	2.74964695197844	3.32138547846612	3.19925269649713	2.91988051833855	2.94839411687561	2.91351733414623	3.46269320325097	2.81197936588474	3.39251473651496	3.05459364629747	2.90294085370978	2.86423567616011	2.72334278017137	3.35406983942844	3.59276932672939	2.96666070062685	3.25191698186523	3.18089242905448	3.53141803902076	3.51160691643095	3.11306612212825	3.4445326050851	3.09066182763053
ACOT9	3.07045543889837	2.27691549713656	3.73606762150907	3.74679964365472	4.0768592989802	3.46020806922176	3.42228396825772	4.12891916763704	3.63707924724058	3.30969864418691	3.41227260179654	3.85548441906968	3.86447092601117	3.34860096262886	3.30643518954696	3.40277574811109	3.99415311910281	3.92187966514394	3.34451632020968	3.94669777482379	3.18866042727672	4.12099842317644	3.5035041878387	3.60261487955808	3.65552299105227	3.62566999699213	3.58878116533448	3.85928178473587	3.6025001312348	3.97245926521614	4.08867761876336	3.37999329771104	2.1724091233061	3.54752927176072	3.52641430178981	4.00014392100246	3.72365244783905	3.80146719299579	3.98635411481291	3.7763163703366	3.68631590592001	3.30321604729216	3.19508979077331	3.24707713921052	3.29889642403804	3.48293599227416	3.53749507186263	3.77115095702348	3.36275734500911
ACOX1	4.85034771818264	3.79116894315735	5.17794158672285	4.84586376324593	5.38712763392033	5.3583298368798	5.00304628157035	5.23434178585355	5.56110743843773	4.6014661508515	4.51914939935289	4.89598143391242	5.20119704003412	4.98660571509647	5.47566493058495	5.35936987746853	5.73021185795894	5.75206276412694	5.09026322100872	5.46140340494822	5.17109025783559	4.96687492114981	5.47365473855594	5.27461344664486	5.43988724866984	5.30347935828103	5.08921804661289	5.65931169247392	5.56498814970171	5.76893245968979	5.28817618100947	4.8331284240237	4.99668994202122	4.78886698848109	5.33332591128625	5.44012382872942	5.22536095551249	5.83879426868791	5.81083813815158	5.11335254566759	5.43188924106016	4.9811778152557	5.18148746903043	5.55929752136086	5.35710903660034	5.29996695912334	5.42297347031899	5.15047544606733	4.97115913092278
ACOX2	2.04943558198696	1.62052299101197	2.3402655948978	2.28476396343708	1.38987764090961	1.17773763325276	2.06184705596135	1.48342577428876	1.59877933599704	1.15140058031644	1.70496169132041	3.09930003543827	2.02346944442279	1.88671405811949	1.98141785472417	1.26745026612792	1.27622045303411	1.68233673996269	3.02415164172394	1.97069589244233	1.76879179790378	2.49998518402635	2.38007562880765	2.42361906867149	2.10627768704669	1.77460685393175	1.83753624613881	2.72555085348113	2.40295216284351	2.91188124361081	2.52345988269919	1.94063970460993	0	1.454767469961	2.39055430244697	1.99588736266439	2.36928694492893	2.21276456133437	2.82416504358339	2.25773268617409	2.35013310326132	1.30289716220765	1.59686428162019	1.46790829327105	1.81075715720932	2.52376425344434	1.95620521055894	1.86768714784683	1.36636564491089
ACOX3	4.74542589047737	4.67680946281742	5.05235440296532	5.22854503407126	4.36073376815857	4.76112185955252	4.80689594185656	4.32777539391844	4.541653737304	5.04980769753544	4.79846928422012	4.84583571479545	4.83845340145481	4.52769109536481	4.97885779032716	4.82005405322395	4.3511253484211	4.69839242188826	4.89292610820716	4.48406650974242	4.91180460614305	4.91317880024515	4.70379739024769	4.77036402690444	4.56346094188354	4.61858424623328	4.53092364138959	5.12234582144444	5.12286095305714	5.26319805264272	4.69402228202964	4.38928073459603	5.47654317279159	4.5784914746401	5.28015595512466	4.71768613410312	4.95885157350261	4.64807073668301	4.31078103796796	4.94543655118605	5.08699054701807	4.32780023371865	4.9770109802682	5.3303721827269	5.09026068280424	5.06949690039164	5.12992124306019	5.23798745373445	4.66196907909729
ACOXL	0.563155515496317	0.490147944612625	1.07251358261622	0.823479856331375	0.235066992943975	0.37334394939905	1.01777951539269	0.211143870494382	0.655067934619104	0.387096444617224	0.996771159126746	0.883319265157842	0.968234705826196	0.615057899972608	0.519760630342043	0.535121419422055	0.441849428894136	0.493419970713078	0.638324759407068	0.495590747822896	0.460050274929373	1.18783248742064	0.929910615466986	0.694415340830173	1.099960395376	0.585655587203589	0.372347658862233	1.09291373461932	1.50755764013256	1.1116397989363	0.774036057644498	0.933276756378883	0.507237141538555	0.441515078400053	1.54788921352713	1.02059102123548	1.15097361785067	0.741868450160942	1.06304367296474	1.03908110805962	0.938196985988232	0.436015066242887	0.851964505272548	0.906491210670998	0.818494958827605	0.806889069722802	0.535387632023251	1.26927955926931	0.831563809489782
ACOXL-AS1	0	0.104969327644011	0.0988980418539997	0	0	0	0	0	0.097495303122841	0	0.0614645441127771	0	0.0432205997587246	0	0.0469764796410775	0	0	0.0576233885445875	0	0.0891160357106547	0	0.0326997810485933	0.0210888465587191	0.0532580612227082	0	0.0522349421996348	0.104204443165551	0	0.193163927764627	0.0356057703228391	0	0.159902004447377	0	0.0728838048356294	0.0248376088708289	0.0683467994550432	0.0588730111994442	0.132225179339983	0.229055311238473	0	0.0286068596522885	0.0191217344309939	0.0204208261981316	0.0475645757426738	0	0.0249931166618513	0	0.0909229613513622	0.0273455674965382
ACP1	4.47752993642453	3.88471462741625	5.13690129429574	5.46746136171609	6.06555609398549	5.57464938799434	4.98591617970481	5.70512362603422	5.58953915581238	5.03055780764845	4.7724323154798	5.21770113543609	4.88749880191202	4.81467839889944	5.30421696786937	5.0816290178049	5.71754171530735	5.4986688636681	5.06372847181984	5.33134987995344	4.77321331415666	5.59011066910407	5.28113102461265	5.01112566655508	5.13792938359678	5.16822912925839	5.69867772642191	5.40721209370949	5.18555787315912	5.63459363561361	5.29806525398189	4.78316668147111	4.74205577639006	5.06550301493683	5.1080925815879	5.20678296219744	5.36125448235149	5.58550311955055	5.6306507535329	5.14173464231055	5.14018655591717	5.31413804898678	5.11164804292814	5.12796436241442	5.12349709910789	5.0479893743578	5.03107933451088	5.2037096868553	5.13050175789872
ACP2	4.29296819975169	4.19103975545442	4.98688098707053	4.9573544177586	3.82967858147265	3.78589969402208	4.92195946687841	3.74859122017718	3.94051088757761	4.20333216328785	4.11600257255857	4.65561992871641	4.56874708074192	4.48196278583448	4.35412684488161	4.01141335046432	3.74019298458844	4.32091140090377	4.38489521619654	4.26759667475824	4.38562033761722	4.72013920329874	4.1800520918915	4.48319858987725	4.86942804880654	4.36590130497809	3.74712552718665	4.64532888465823	4.68005904358174	4.49612334429764	4.4588886704763	4.57210288360096	4.33763643644492	4.39250696830188	4.62244568051936	4.53923412111837	4.67647905183111	4.05900664471126	4.27908791452127	4.67385328053838	4.4710994488667	3.82711633282392	4.04694698875734	4.4094811878205	4.19710298602603	4.39050736105203	4.2817529481876	4.77905738136131	3.99498594689986
ACP3	5.41185401531628	4.14823114769486	5.96169851868471	5.37561887659245	5.56146001764274	6.20224307408915	5.72604799543909	5.41659542464397	6.46390752520717	4.67733783421946	5.07796571090435	5.27108729025039	5.51883615524677	5.69067079831183	6.30341412697623	5.89232655041136	6.85008196018807	6.22871167102707	6.31773925408825	5.74859905087565	5.27666703275862	4.53637551259716	6.18580479507271	6.00751109950406	5.60314358988439	5.98060871551819	6.1413441445675	6.49853690731165	6.57183843490346	6.24070018828667	5.6385853538648	5.51283946367819	6.10751229236596	5.09399684033283	5.4817262659207	5.75823125033974	5.98817148221937	6.72602167286478	6.37607297824368	5.24377441623421	6.22381842578533	5.65226013638408	6.80821066330297	6.52174948025192	5.82765471997549	6.36690093903186	5.84088293356499	6.17519285926087	6.07772449090837
ACP4	0	0	0.207095443790038	0	0	0.130435702116468	0	0	0	0.34212948858506	0	0	0	0	0.417936088184544	0.125806934443475	0.208901468074117	0.12254115844035	0.104713679320396	0.244672768705449	0.242331402424275	0.137167907469863	0	0	0.0952376861145036	0.311072846150544	0	0.262931483145537	0.805727236228376	0.14889265365214	0.460315150935624	0.368956662686081	0	0.10453992699762	0.294742404375571	0.508093987950285	0.346915038272906	0.11573063852916	0.401470890369461	0.149049480063927	0.521731058341744	0.231625480695972	0	0	0	0	0.275480528955125	0.130068199558758	0
ACP5	6.37374918378648	6.3811715322951	6.67874432294034	6.27936489417582	5.13922879784933	5.50584258345555	6.49724728529889	4.80625825263225	5.60554622308648	6.29264034461455	6.74323264355802	6.87947010737748	6.85388331518086	6.33816809749898	6.11346628596618	6.11703391500444	5.398775906031	5.9102097883408	6.32094988532666	5.5562737977546	6.11612044357648	6.46003178836246	6.01660482189534	6.05897635188874	6.38392771360007	5.93155413698063	5.51959458239777	6.38827396239966	6.63536953916613	5.89675196008338	5.74457076964563	5.72290985867511	6.93412829592114	6.27988703379251	6.3217535454163	5.94913556232475	6.46937492833705	5.87281779596739	5.85769716286451	6.21928688041418	6.81156404590481	5.69979332962201	6.308274011507	6.23760037149452	6.18762142330938	6.2501982919672	6.23496865055898	6.30752126121777	5.71271800994896
ACP6	1.24855966480187	0.7324022139466	2.05090635907013	1.91266499443875	1.32083121022566	1.83498120872225	2.14417544003595	1.20547018153307	1.015190916555	1.68530271026727	1.64111512917018	2.11768702103512	1.61959670669059	1.48308980175339	2.07269188884199	1.30941736776774	1.38072381075677	1.67907065603775	2.12190610046058	1.54252709905995	1.12222676724452	1.29334686755662	1.49984862814748	1.47773832209316	1.34190571218757	1.87408453311889	1.54325932390269	2.32637643161525	2.16146227388028	2.39114292868008	1.62867918109953	1.67490238172039	1.16301737433262	1.15014047501927	2.19417152531305	1.90604681103493	1.98944949617718	1.82843135490028	1.94870572016605	1.24125221505382	1.93275830299532	1.01426161644444	1.5160335702395	2.03009830015554	1.54850956851282	1.75069391708992	1.5703545968374	1.87615424748754	1.36948227669319
ACP7	8.16220687979017	7.77207367953141	6.88077248902402	5.92994669471207	7.10968027139805	6.16619616940537	7.26981254917981	6.5832078666808	7.19484550319041	6.72643675824525	7.14647805446459	6.06575402303651	7.8938563163272	7.60489537885967	6.79225311861201	7.53656219117927	7.58000602057838	7.43075505842037	7.78470997659107	7.1772775457315	7.79403973279268	4.8320648332659	7.33505996136661	7.19471839319676	7.43411137266225	8.13821324945219	7.415768852452	7.15126367139708	6.29054540165045	6.38349692854937	6.67932750956597	6.82222459688926	7.81397406615577	7.54460809031988	7.82490117634802	7.27105897823079	7.01917949577456	7.36059367901002	6.78215980403973	7.31078953645693	7.00216813687391	7.18055772340925	7.67052925430773	7.59643877121682	7.88642730351428	7.63178520203659	8.40253873390531	7.53858547819074	7.60424701015707
ACR	0.522178363915746	0	0.379726552501879	0.528266660082447	0.378695402421072	0.317415636448067	0.491186513130271	0.142692113077215	0.480856116995936	0.430839665704953	1.07598982773397	0.638901149825002	0.895560948661031	0.766685467449903	0.391885214485166	0.438788466939167	0.773267791281981	0.489009575799966	0.526594656165922	0.444152072215324	0.236808885432449	0.721180299832528	0.369156079857189	0.399614086240451	0.529772253280761	0.273346546753498	0.14528242561895	0.722392136653199	0.11244711538231	0.771360479114992	0.242788775006796	0.463577550084294	0	0.25755630480095	0.576527893820542	0.400801393536341	0.557117460940906	0.406905967334875	0.819610780378311	0.437047817315769	0.973157856433094	0.104994899250796	0.446733104049819	0.512688553570757	0.395873627917795	0.758816347748274	0.629655747357642	0.795861500969582	0.673977020580326
ACRBP	0.889411528496547	0.392846810045486	1.26164978393931	1.08159591043971	0.197452564682562	0.623990752999109	0.919805318853976	0.75343583506024	0.592050784605452	0.711673987576882	0.927885297689655	1.23952078582355	1.09427193333655	0.82464049505228	0.902489266029682	0.475925508020365	0.919168939106871	0.979436405641649	1.05400279772584	0.481671805558991	0.521877738625291	1.27859705300522	0.891348884897485	0.952858671859549	1.41065892223051	0.850180486145136	0.697093648379293	1.41535565729791	1.27853550265859	1.19866686853493	0.816581306119849	1.48822141510051	1.15201035122805	0.551478466602371	1.05672560171729	1.20647926742079	0.682174697434748	0.996465357574	1.33860658740327	0.787564540947552	1.11284195996842	0.443238083212815	0.529448129649732	1.25702792869732	0.703230848824914	0.874511479236051	1.47061017493632	1.63839375264714	0.777526175965613
ACRV1	0.688328199234459	0.642683607821368	0.660298645230607	0.270999134624393	0.961126224946247	1.23785859001725	0.889815077799192	0.285253829076468	0.873300534309417	0.792312446668444	0.720125350604691	0.832750929663556	0.538338911912543	0.45282870813047	0.864266057519012	0.52210339193835	1.25382509693136	0.447457586883898	0.388237882326924	0.914167423547864	0.644026391081876	0.628091027787713	0.873577609011558	0.640892528524709	0.915641743333416	0.821869295303729	0.152375954525715	0.751339334647883	0.67501888839257	0.919834784063759	1.01989733327158	1.0327671489427	1.23563807797301	0.865549743810665	1.02365560533083	0.253880779419905	0.319373510517038	1.05998778842073	0.729490004961252	0.73955915255245	1.41573516370625	1.68817683734045	0.950737820171989	1.03342399656819	0.852996320666196	0.873160012461514	1.03900383032737	1.06797132920533	0.799037336257044
ACSBG1	3.42248338112407	2.86270324388419	3.50268629431123	3.41724512635746	4.82386607551036	4.06931535265286	3.86415902320494	4.87334354611944	4.29372631982765	3.11598543513909	3.27830269539356	5.76664646851423	3.41633665303985	3.86042767567655	4.05506043638742	3.55031846908169	4.28936455546246	4.00351861713721	5.02262794343108	3.79931867701989	3.62196925313427	3.53557545698892	3.81822231560232	3.52819270807073	3.76667862298602	3.5566527557414	4.59300923433765	4.48874727968603	3.83853250542942	4.63107161080109	4.31886612050523	3.3218607092867	3.86540130836817	3.48532404465804	4.00405376775142	3.57770763480767	3.46908155724387	3.83264708144993	3.70194440786357	3.4597907885467	4.04811647959617	3.82436540333998	3.70759246405612	3.92561004447428	3.55900472698574	3.47162413396657	3.35950909612975	3.34375692765456	3.65074014975576
ACSBG2	0.120414689060788	0.0893923791170953	0.44422234774188	0.122022594515607	0.0839434137738884	0.0775974550350998	0.313670805905564	0.0871250555043607	0.306683330677916	0.27308221507537	0.198438425926245	0.0780647958246329	0	0	0.269718064915137	0.235570043722806	0	0.18657082753883	0	0.147872777980154	0.236365311857743	0.390296042104966	0.169561257963738	0.13165804398475	0.246074930040013	0.247764762262276	0	0.433217645189032	0	0.225652959015622	0.242334914196914	0.0796042497256848	0	0.0820438271605845	0	0	0.0500178096328375	0.333586444613822	0.0588549720769841	0	0.307390364360416	0.0637823027711479	0.195203134353095	0.191495248762296	0.216672693550485	0.122744018888892	0.218874591610947	0.10227097573412	0.175883279176266
ACSF2	2.60228282519561	2.71134904294121	3.78586323554998	3.02456279410503	2.37952804313148	2.92477100005572	4.24085996742404	2.35296871908878	2.82607179025553	3.25547386088414	2.83543601319852	3.19110631945363	3.13932507556986	3.07001432035667	3.43311678515259	2.88995700507343	2.89848189297583	2.95072948139555	2.85232003397166	3.20733326857662	2.88627930359159	3.32602716719597	2.81789780328059	3.22236487353595	3.10941829833716	3.08774928551585	2.82237418731583	3.37779543911884	3.33915929776393	3.48777802192133	3.37504217087905	3.18516473724126	3.56996694632727	2.62864607663561	3.20762004979527	2.90986227998768	3.13461128538157	3.02754132701319	3.10035401209406	3.17593009296375	3.19367544366491	2.35398810874926	2.93237486783436	3.06641838078082	3.14881119423873	3.33123859455375	2.66851451267034	3.36821727315533	3.11620157373451
ACSF3	1.86199695306766	2.61111360103976	2.08425104127985	1.74191284642361	1.15879430852169	1.53572476199707	2.14325057355463	1.22635152628743	1.353037834526	1.99336998498697	1.69238131073275	2.02751967611898	1.79120667357026	2.01052299650873	1.8756111687263	1.82801188737047	1.54004104919721	1.557134856005	1.9287568287939	1.61713740069134	2.13534824964512	1.94718749487283	1.66219281463329	1.88035110261495	2.29150983478335	1.75620763521909	1.54618481387853	2.34403237932828	1.95225454706634	1.56657835573695	1.84963542593474	2.13563710390121	1.57290351199528	1.52366911557968	2.03902801186526	2.2678013302327	2.27188342998486	1.69164088886952	1.74145693236643	2.09997180247591	1.93209279547712	1.37752066989302	1.69030898042202	1.97108691018007	2.0167968569945	1.84127585608062	2.02177898986254	1.94784946361055	1.71901361758068
ACSL1	6.17729466559873	4.85352562129199	6.20609489754878	6.17766249964795	7.03218505994098	7.11106820607281	6.86454605103053	6.83146155253581	7.06326488520969	6.28097352044829	5.35689193957537	7.06720713152136	5.75580740859427	6.46416246565629	6.87197139647692	6.56337204761895	7.4505143545392	7.17535295379622	7.49801295498318	7.272545641437	6.69153123816685	6.21232822835491	6.82100700723541	6.91363015882756	6.47737422402233	6.86053015747813	7.10854080179547	7.25994757574363	6.70638059198029	7.66844315154804	7.47184434154875	6.65254287313806	6.58733593629988	6.29170798493803	6.40836391824139	6.58696710010095	6.51002962738053	6.63546807343838	6.9452761300024	6.38876784123111	6.74829911605444	6.80233114945746	6.72184642474816	7.0490199930445	6.68511112228043	6.83243935622685	6.47292300016126	6.65769869645471	6.93613988884072
ACSL3	3.06067677772788	1.75550511328733	3.76132787321431	4.10163758612059	5.13906579758	4.40788391792741	4.14315664034001	5.7665243299955	4.61532640183245	3.74582483184694	3.24320991644535	4.1301304590718	3.29495851956193	3.76132893037244	3.98548698242792	4.18820018343791	5.19342036373324	4.51179854659433	3.93326831242263	5.12170160043858	4.05419598910733	4.51586147657435	4.41479664692462	4.14313114292606	4.55006637278062	4.23504910700627	4.8847857354231	4.64288498262133	4.14969606390336	4.87105712929399	4.67719026345193	4.35622703160315	3.47279368872118	3.78533605134564	3.99255642938989	4.37354594884961	4.15225164527494	4.40777344802462	4.38857249951104	4.4043827381035	4.04776546239778	3.66295202387817	3.70220404812609	4.08694852078307	3.85323208934234	3.97153128370337	3.82876046757234	3.53721172493058	3.77442365428695
ACSL3-AS1	0	0	0	0.647578975802885	0.469437705666753	0.773504748269941	0	0.485004769857447	0	0	0.559010667792551	0.440317934392751	0	0	0.44348133389201	0	0	0	0	0	0	0	0.214262557152839	0.494567953032301	0	0.486354524047401	0	0.584577582475155	0	0.860035044782782	0.304293711486435	0	0	0	0	0.233690138921895	0	0.273493626520478	0.61782253843383	0	0.521567992656204	0.660205342205998	0	0.241511892055807	0	0.250974163055341	0.232986930334242	0.557338005499829	0
ACSL4	2.95198043083414	1.57818847614004	4.05872162981465	4.38805924235328	5.34427561954048	4.52468068598964	3.65968131442869	5.60765441602688	4.91878532403584	3.02371891584211	2.93335556289368	3.3904248978318	3.59955974246808	3.10463501090788	4.14728822154214	4.01842310412072	5.13136094214129	4.63486863129823	3.97767680777237	4.69667324250453	3.9377075763467	4.72566072270811	4.56341154795585	4.0294158688535	4.61327111481092	3.84157122207061	4.41351113509445	4.74304668156074	4.12597667857855	4.91743505085678	4.69848242463653	4.40859319637841	3.00904992383971	3.72270967088124	3.80372655835303	4.86150123896199	4.16674845649262	4.88648618900816	5.05447754419198	4.46213384806552	4.09098779576566	4.80081012353501	3.56793037386637	4.19583743168978	4.06188135410391	3.95385624028401	4.00224304601502	4.23223684209838	3.91797708023668
ACSL5	2.64193927158128	1.54823253721978	3.77766219389276	3.02822996742642	3.92937595973196	2.78149353865155	3.2773458073379	3.63787963639942	3.33040425892059	2.54419239043705	2.70477516060277	3.78230801475734	3.24940622426116	2.89729739804413	3.31132677048649	2.82597165476911	3.59178802694704	3.53807097709601	3.56410187474819	3.2685365549314	3.11249202540788	4.20747694611291	2.91374910512753	3.01357967588035	3.3334472451584	3.00699794451919	3.11106455250811	3.79582711097673	3.53911559320436	3.65223231492741	3.5357080666903	3.48862594507537	2.74148811173031	2.82195419605535	3.29757106720837	3.59172934425681	3.12942337914553	3.54396314256616	3.71108212052539	3.57240400700459	3.05578228070845	2.58997258851612	2.73107419388904	3.1762154169958	3.07150870248919	2.99301321629036	3.46503061952257	3.60981775388569	2.99815494171732
ACSL6	0.168102707243021	0	0.189244188812706	0.294823463352612	0.285358753466728	0.153250969435093	0.102838668414783	0.250209645805641	0.132348746548763	0.117065738995012	0.083807941533475	0.211476264369327	0.0877173908960171	0.117925018175233	0.241146228299742	0.10988347939707	0.229262559738597	0.0786080772681465	0.207328571153474	0.149847814471849	0.176294132729019	0.278158285530677	0.178273530938162	0.0638038833963277	0.24925274429706	0.130931404195563	0.141341292606618	0.18164215330098	0.29444374807686	0.280491907016334	0.132837866780432	0.201090799268568	0	0.0750608648071676	0.0672623435495053	0.137507895674489	0.0900306709369662	0.291874894567085	0.182841735667499	0.141598239507626	0.0866773773420846	0.0959338954006082	0.115374525946698	0.222771868706834	0.128451638905262	0.0593892501274865	0.242135410335409	0.133357560924761	0.144285592891393
ACSL6-AS1	0	0	0	0.286574010146064	0	0.0959779628119744	0	0	0	0	0	0	0	0	0	0	0	0	0	0.181882181048034	0	0	0	0	0	0	0	0	0	0	0	0.145256590049307	0	0	0.150369884494974	0.1405204206911	0	0	0	0	0	0	0	0	0	0	0	0	0
ACSM1	0.143408191723619	0.298939100683494	1.22332678056126	0.579673850794605	0.443240701743782	0.314136932143436	0.789920167735631	0.607090031023842	0.512553048877908	0.807836358992259	0.339774641052777	1.30371451298251	0.16825817316071	0.91255433991448	0.761771244074916	0.226959693864836	0	0.697394878490831	0.543450800602	0.72066914805734	0.377658639749858	0.842055872090266	0.924804657293675	0.506549878081206	0.467570890180674	0.336225693122936	0.686464141851982	0.72606915602271	0.950398407948126	1.15032741699514	0.568638248331646	0.0950593101542747	0	0.233448033501913	0.829423325366204	0.546414076897395	0.632844909733448	0.434428433879832	0.677991406130663	0.326967457372093	0.492929325224321	0.435908791859775	0.367283940069279	0.347869665654136	0.776857339026436	0.235972587221997	0.576989208057438	0.843021416392473	0.590646925068515
ACSM2A	0	0	0.0360151958594189	0.0177432688915633	0	0.0221838638611604	0	0	0	0.0618813125579495	0	0	0.0309270569429451	0.031508876584395	0.0336270392902154	0.0424238893090954	0	0	0.0176766500985476	0.0430175415523871	0	0.0233745092456592	0.0150574715775829	0.0753114229964645	0.0475737043894613	0.0374104981108324	0.037992122631811	0	0.0291573431561808	0.0254590691689149	0	0	0	0	0.0177406743224676	0	0.0212502852024962	0.0389353430501568	0	0.0254870460546557	0.040595511097039	0.0136502904677575	0	0.0340499817233576	0.0162971087685276	0.0871298289906131	0	0.0221189996077285	0
ACSM2B	0	0	0.0361765090843504	0.0178232471104677	0	0	0	0.0374567651369246	0	0.0621560105084981	0	0	0.0614767800996739	0	0	0.0214640736961543	0	0	0.0352967736625688	0.0643388111775712	0	0.0234796645617037	0	0.0192861190823295	0.0161051540157366	0.056006182937352	0.0381621740079017	0	0	0.0507016017644739	0.0221286088636657	0	0	0	0	0.0492456075838117	0	0.0196873016562769	0.074205109833608	0	0.0407770512956628	0	0.0146453293589601	0.0342025966394175	0.0163706053052013	0.0179324882985607	0	0.0222185501276307	0
ACSM3	0.747784540330308	0.160091134890176	1.45300256017807	0.919317968925078	2.13169446568092	1.74794133101436	1.35649115482222	1.90418268396707	2.20627386802321	1.00309378444282	0.80280058786338	2.30907106372199	0.626515129047158	0.955823835839302	1.77354223126002	1.32075766023615	2.49815571582625	1.65738244372575	2.00479751284167	1.65386897304246	1.15422212645375	1.34075910917771	1.29512382322695	1.29977706774362	1.54928234805816	1.58815115349836	2.17736202148674	2.05091507478899	1.04917733718365	2.51132381754025	1.801143507159	1.25882513762331	1.58488591604184	1.20328397650827	1.05665909685937	1.03110059106156	1.1987226204805	1.42575728961926	1.68569517806465	1.12854747413735	1.29164570132398	0.896089596395533	1.10613237467003	1.38002816933554	1.01186476570059	1.294999555463	1.07234151678088	0.814474853408536	0.764896403257725
ACSM4	0.164960308089631	0	0.0590996742775349	0.057887903263546	0.115529514589393	0.173977878521041	0	0	0.220092393379667	0.195342249175202	0	0.207579748445137	0.0998858099336508	0.196738137445876	0.108384497548599	0.135840138876704	0.225063185798467	0.365331369025349	0.11312985377341	0.137680259669651	0	0.148061569589148	0.0492280598018265	0.0625686897781727	0.151750203501	0.0613704818073058	0.122052641537624	0.21718821695594	0	0.49805942311241	0.267386599668043	0	0	0.112942675419438	0.2686421312134	0.156218717767011	0.198214575623962	0.0638505416323956	0.367060944197747	0.234993323168793	0.191089790638159	0.0880109529211609	0.0938408694376143	0.0558990137613903	0.104564716964019	0.0582378059056436	0.105669060833516	0.0719203619370153	0.0636511353827461
ACSM5	0.813223733194747	0.585339127434809	1.60340859646413	1.17240599510673	1.71934219652446	0.418405518480469	1.18107893843983	0.768837576581647	1.53888117227521	0.708750905499719	0.534955087063536	1.04541190209019	1.41027778088053	0.672269650430228	0.792004299682161	1.09872388443214	1.14633956856233	1.53169840705361	0.642319468430555	0.931695977943198	0.900810609359919	1.3333931540713	1.18905767187751	1.35128961783125	1.64431972468037	1.52313880972737	0.780166177405264	1.3734482126488	1.49331940537067	1.68209179614072	1.5562595307267	0.428027792728181	0.559461986811008	1.0664646289336	1.59514668403812	1.68521662370949	0.634425112532827	1.5475973898451	2.61037427274736	1.4500873233837	2.19229817428083	1.09773746275975	0.95988498683528	1.33968509376684	0.938233056589241	1.24159242219327	1.46332591995984	1.95432936133613	1.05057383451691
ACSM6	0	0	0.198617108704405	0.100648288703325	0.733041437271445	0	0.803722681349107	0	0	0	0.125039896309671	1.67125007532093	0	0.826653001531231	0.755725786553031	0	0	0.059885552368068	2.27829681105674	0.0623722244098373	0.608491559913197	0.0672073887990131	0	0.0553521194810775	0	0.106609973421125	0	1.28312617809162	0	2.51851425950723	1.98725887395247	0	0	0	0.283013393632917	0	0.0611831999097923	0	0.0719443990290625	0.209271437372623	0.369170675076081	0.256141137851088	0.0421585524989211	0.188335781483477	0.51718770066944	0	0.0475797493689797	0.0636487973026521	0
ACSS1	2.65918587298027	2.52764131546367	3.48869355822248	2.93784565461813	2.18285453039122	2.43826102826536	3.30889208437532	1.79451651348976	2.52797455580039	2.4165997650318	2.03549130166026	3.27300534187157	2.98666198362433	2.7407042642316	3.1212155434018	2.67552520029396	2.40776181714473	2.71016384906213	2.72817652312888	2.83509915784042	2.95418762260136	3.3211521997722	2.50069281204778	2.90313237329995	3.38570516248457	2.95651134277911	1.91369100709814	3.78449264170462	3.10178662010258	3.23169755177929	2.52941167630166	2.91381068038274	2.54207051197539	2.55429922377318	2.92220066455036	2.9955128759999	2.89998486831826	2.7663188780589	2.96116258280337	3.04029758677991	3.41420948342064	1.72801488873372	2.60992525107956	3.10627369823293	2.67297362623527	2.93008822069438	2.66175605531175	2.77744834383985	2.67214907039255
ACSS2	4.26593771321131	4.3709404788784	4.9421762895795	4.92374430891526	4.33932477045488	4.86857181639066	4.94253415405622	4.21582063886391	3.9906231916091	4.73309571261112	4.25269667914586	5.19404855160213	4.44687198071201	4.86128817950267	4.73697754054568	4.50711036414106	4.51057639550568	4.87798071961837	5.18670147405543	5.03388223495449	4.91241470243055	4.80923901195658	4.90760205662716	4.94048220636494	4.63342303143697	4.91488304753781	4.59001516349741	5.21003920108248	4.83353959174394	5.31607418787347	5.20354118679244	4.6532480527257	4.57139018806994	4.71539763042643	4.85199002274053	4.97221323899378	4.901805087948	4.60046402584279	4.99321721511003	4.87444355615228	5.20801249826283	4.75929293297483	4.75210660380021	5.0868711543126	4.76561675427476	4.87612295955024	4.80872221543311	4.96595061571132	5.00759170915001
ACSS3	0.405987313313872	0.0836068725846553	0.854192982051294	0.918162738449196	1.05218714655779	0.491339149675706	0.728917959347771	0.763202972082277	0.879796414549734	0.0550583327169772	0.426622453339245	1.09878518230149	0.914364218828446	0.360857509534005	0.560189883184978	0.398206755460506	0.981010204345346	0.821067130882953	0.669840878297783	0.723762405126141	0.428269167369416	0.957838147194945	1.03398920625956	0.873744642197194	1.00846441319588	0.563665142293291	0.616282515208209	1.21998245420232	0.977837639093776	1.56922565471784	0.797027977960062	0.87703690905912	0.3556867848207	0.555541428895189	0.772617375360218	1.01996053637649	0.850749448259401	1.31101576534412	1.62077117517937	0.795473447995025	1.02307856082898	0.599064656344364	0.458537272075597	0.787475856402479	0.645875494868764	0.738666514193619	0.674785060668573	1.0007923950639	0.484770340346225
ACTA1	2.26704718601773	2.98678392862211	3.30277383882187	2.92215766806108	2.15491056483496	2.72378977542547	3.90682503415905	2.81318339075844	2.31017143415752	1.95711425037089	3.65071156626432	2.96246241821518	4.35611226793539	2.93678349702489	0.516918163181066	3.72997816941919	1.17553098472319	2.60715243856379	2.69459201878093	3.84354841161244	3.20307759511612	0.852658778934946	4.6395056850472	3.51451988824245	4.49586367817276	2.43084006978723	2.97723025474423	3.0785038673008	2.23054134675075	3.13870709257175	2.65848723419771	3.66003333076834	2.94436156959618	3.31791632654704	3.36341453597815	4.39815393004685	3.11201509834659	2.12892299516713	4.61597039279447	2.48333855177372	2.40653151823541	2.09862417098738	0.415823630777942	2.91565223467723	2.35332642374123	3.13432597900354	4.38934127194894	6.13844201635121	3.26223538216636
ACTA2	6.81779874576233	6.62326673011451	7.80122096562812	8.43214949362762	6.88514711581997	5.80629503756622	7.56370762925458	6.82447885507491	6.38743027171035	5.84195439152101	8.77863314328516	7.19140110617894	8.58432956233967	7.24247701315189	5.87815609733311	6.95490401413305	7.18651561992417	6.8551396058475	7.21498693537502	7.9987863141816	7.21163294212555	8.07907111392303	7.93824473895832	8.06023361144895	8.2972608494329	7.29429776796643	6.89045426806935	7.59596106706784	7.24744171566805	7.3971954389156	7.58596959483213	7.63904666089694	5.65427681135484	6.96968307856133	7.64588280076805	8.4640471686577	7.43312952469798	7.1329637055014	8.28463459615734	7.21130754127751	7.61392040482584	6.37030906962257	6.29055662126839	6.91911068795451	7.36427564671344	7.76793775208294	7.68359650844297	8.33337516981541	7.10142117093242
ACTA2-AS1	5.02589063509063	4.40218352648954	5.89264340835652	6.39605893596749	5.45355007034346	4.33410613406894	5.82340569127208	5.18557202372264	5.06661365553211	4.1997997567004	7.29106711507425	5.59116391082066	6.83322151090771	5.53851027624818	4.3975635025634	5.23896724880696	5.64021609930204	5.20774267961768	5.31877651458371	6.3368848026676	5.22934604928012	6.4990170309036	6.10886817838658	6.36822750674732	6.51775567735913	5.58210955765375	5.35940205783607	5.90081732297689	5.71312845949886	5.7135626226444	5.8864300921268	5.70014975484641	4.18217632171307	5.3781111111388	5.78372371762903	6.57674939660919	5.62767217765524	5.38348079355198	6.6132848718733	5.49647048083428	5.72146092742845	4.53144826091025	4.41051331498289	5.16073535100051	5.51478372753551	5.94078567766895	5.81186881178803	6.32690445624325	5.11825150724149
ACTB	11.6325462090191	12.4311536790916	11.8579668332425	11.7095678131963	11.5953546876742	11.1226480939699	10.840036641722	11.9975776241866	11.1994199033659	11.1073161249602	11.2894723208723	11.6702313014711	11.5491291670755	11.3088438780995	10.8967192828286	11.1720980538493	11.3793365170472	11.283249617288	11.1336445423133	11.1583481515831	11.5580370656869	11.666922444114	11.3031882437744	11.0468916847123	11.6409845706119	11.1597115763352	11.671216549078	11.1032838336761	11.2752278424875	11.1612486103831	11.1839472367377	10.9348010817536	10.2979757991234	11.333490886746	11.5238633553555	11.8764133149757	11.4288523063314	11.3230360304635	11.7073431222277	11.5989583039962	11.3386865516867	11.2063726732567	11.0783630606471	11.2701519533335	11.431014378222	11.2516433846692	11.5493123478779	11.5689521392037	11.2984849137134
ACTBL2	0	0	0	0	0.798368804513844	0.240983146447405	0.378098177550181	1.05325350140513	1.116947422968	0.174463833760566	0	1.1600986629389	0.172628392889484	0.0905333885070841	0	0.0617972997087909	0	0.422924186564823	0.1007316608923	0.390346385339043	0.121480836079496	0.193741219144443	1.37861747091933	0.595342061764195	0.837262394563265	0.254146854896954	1.12034417450757	0.741706962917145	1.57341637669488	0.273666035418667	1.2624637596935	0	0	0.555082736925874	0.24056068982141	1.08083519074996	0	0	1.48437574444338	0.210177530250802	1.03302510704549	0.03967665258361	0.0423518576841828	0.144141719938911	0.41490057592456	0.728879698343206	0.0477975025664734	0.0639384774097474	0.910556814600995
ACTC1	1.80302619029179	1.23084942178028	2.70444330242015	2.56450346751498	1.62019107619406	3.2664611826702	3.46639510730056	3.63596073775738	3.24300637701841	0.393605148348123	4.15037231246396	2.06361886919472	3.96144040472795	2.52131396383883	0.669698587761931	2.48341093328925	1.67417967349641	2.00475140582361	2.22084977586762	4.6339295780337	2.21546620452576	1.03713490658181	3.92882431217546	3.73566665811329	2.77372658068978	1.42877776082275	2.95974723626472	1.63635377539745	2.85002849797095	3.25359077132483	2.47774445563536	3.35962740726273	1.43718746435539	3.16532869951024	2.22497363176343	3.42373594095849	1.61868750033962	2.19318328647203	3.91068305047461	2.62442085570918	1.12065918220926	1.06256854814115	0.101240941505458	3.26783799603135	2.60449063875908	2.99111729768119	3.47917320470229	2.97376242681305	2.32217173000316
ACTE1P	0	0	0.0421220976232595	0	0.306012501818163	0.0259665229476471	0	0	0	0	0.101239215454137	0	0.139582443916458	0	0	0.0495989322622391	0	0.226694161440889	0.0810611511614406	0	0.0497773710099266	0	0.069272312698105	0	0	0	0.170053299055514	0	0	0	0	0	0.0631577094464407	0.0410301246149781	0.0412474851040131	0.038449590250054	0	0	0	0	0.0934206792798064	0	0	0	0	0	0.0383259462461956	0.0513249381294862	0
ACTG1	11.5719278027967	12.6703599989898	11.8726543070846	11.4268801724994	11.1320453533585	11.6276673038198	10.9113117238449	11.9627255550527	11.058163239957	11.2428452906694	11.3724724291157	11.4094450701128	11.511424122193	11.4003680547601	11.1512219142018	11.4823749917721	11.5495732967137	11.7336410453472	11.4357816667304	11.2671403108964	11.6888292787419	11.4088240122747	11.4809348623283	11.3395516005504	11.7802242557554	11.5777939662049	11.1586587109475	11.3130721965654	11.1291810890098	11.3093949972558	11.6475574946453	10.9900558082863	10.3919975935877	11.3206116348384	11.9469507713334	11.9939124719496	11.6478184281647	11.3568507004018	11.7337256121377	11.0083353907405	11.440985625865	11.7922601803564	11.5097995222752	11.5796799852837	11.7122127873538	11.3123037025288	11.5841183495928	11.4174549984191	11.8952818947815
ACTG1P17	0.193020484050817	0	0.374620369769009	0.312564718017074	0	0.277445368711251	0.26267851721089	0.140616383548926	0.369772701648374	0.425142006448051	0.313245693603505	0.349725731582066	0.421025895949083	0.427954072737287	0.577002859748865	0.433000671835466	0.137186880337714	0.226854290726205	0.470510266889836	0.235733320750762	0.0820939076159661	0.0893122368705823	0.317448177283881	0.45065732821925	0	0.26953981921445	0.605634763952069	0.32883330462841	0.712448404918542	0.430866833325166	0.379398481436937	0.302444429310608	0	0.0677998004631819	0.195507303558491	0.124461205739292	0.55004435383306	0.618026692086044	0.269550526882771	0.27388284410995	0.354959398691066	0.052651032831195	0.353870838872475	0.506085858098849	0.390578349788246	0.423059266190373	0.394321275067877	0.164545036959666	0.0749256159233954
ACTG1P20	1.54765221216289	3.24406221273863	3.69500989007963	3.06478008418034	3.42060640331003	3.67842803466377	2.67047902130083	3.88314514465375	3.21516872271861	2.48659716885684	1.39456992191671	2.75132051111958	2.47330568374006	2.495629410031	3.68230954502236	2.37309640073827	3.43685558030156	3.69463154625851	2.52334494790808	3.2846298611751	3.55480817119458	3.53389747595746	3.39961896106968	2.56716666295369	3.00802265418194	2.85001995644938	3.30419364395901	6.66277929507559	1.80837668788494	3.9967572278197	3.09493721744621	2.11855765997218	0.416068000123481	2.81433644029344	2.77604600373656	3.36192638534251	2.50513114139782	3.4671810328067	3.21420230679782	3.08582118543791	3.28469013360849	2.62303788576713	2.95578335889753	3.46423956135983	3.19472053437799	2.99580857820726	2.89440963902687	2.48520479780274	2.58822075592445
ACTG1P25	0	0.130842379646047	0.777379479088341	0.64892711708799	0.341335487705166	0.438958867334192	0.78356398551104	0.127569324748389	0.434850418508608	0.388996820369685	0.629920043275805	0.498634953148877	0.298096376978927	0.303209370439991	0.584564378610017	0.337335771122047	0.993469254919084	0.547271999792906	0.476896404394657	0.458411103770162	0.33843629441078	0.230222560552092	0.5306000102829	0.6914749469513	0.559232637803351	0.405601788352291	0.46138525306884	0.60421977124089	1.28788268357555	0.646850702002027	0.407045437305656	0.32509496752387	0	0.383129248762993	0.285023425321604	0.315100513697623	0.557316565980086	0.702934807583541	0.388680762664012	0.249495404939505	0.931205428910302	0.264710526330881	0.552092952999768	0.373101429589555	0.444667435605401	0.434769892416769	0.405343124484981	0.466604231652425	0.254057599232929
ACTG1P4	0.341901515445643	0.668248068301202	1.25381746353659	0.3461344301774	0.795962300785864	0.481426070050384	0.804161986787851	0.25247361787879	0	0.713875323961893	0.930566623201161	0.596889449262538	1.07577313989349	0.56931945870992	1.50449729038088	0.408116498117591	0.457033825366819	0.800937167148039	0.443784602391366	0.996235426763946	0.523594006717256	0.674920725109596	0.756745760138684	0.371340647080811	0.407611851324272	0.364922312547786	0.256886750772377	1.28373202993842	0	1.02876957415422	0.643321609804911	0.120537557644282	0	0.238510653652434	0.784889733953535	0.813461276453176	0.28304438957124	0.677535295420195	0.922544191514378	0.723250938582599	1.23564716349426	0.27298535740525	1.02758104943034	0.763615436867569	0.114999973313626	0.933125401278537	0.666472019082465	0.293593049795903	0.262028754520399
ACTG2	4.6671695369341	4.06900915565734	5.48317061390154	5.42772573885644	4.00093100020832	4.05115392439377	5.95577848671289	5.15948656643633	4.92619488388456	3.50672489746424	6.3126882426643	4.81283590483141	6.44703292012421	5.24565516492655	2.46730844401479	5.10843648108452	4.15735400627049	4.5966060613614	4.49857665188549	6.02619106234159	4.67281551467726	4.70283687945085	6.34827895565152	6.26672863781766	6.08075196782583	5.02832288150927	5.29122223867885	5.32574067355228	5.22474836975353	5.3305922993791	4.90454432190538	5.9495857377855	3.96098915479323	5.25380313169328	5.32400106774633	5.89898402529952	5.27958847697059	4.39837257463836	6.72536543904886	4.73968297897424	4.64177648463246	3.87739686323097	3.0598099308195	5.00661879771695	4.82206305931709	5.70204657261142	5.82188154479503	7.48414017032958	4.99421106092181
ACTL10	2.03810147038004	2.53120255602652	2.17761846256893	2.30754374017691	1.4494993837899	1.55635743120216	2.23732010330507	1.37135303904568	1.26848077032907	1.37511220932081	1.58738812344236	2.04218216818493	1.85870347204498	2.19188887608913	2.01771287941668	1.14137961809197	0.59981080074211	1.63778665137859	1.40268474535672	1.47166468579062	1.84888417749702	1.47618199740827	1.38463304481877	1.61220919255923	1.97645696551494	1.64298443973144	0.978525640680337	1.6999683723988	1.61470196146859	0.897869364277179	1.38769553503642	1.00893202683462	1.76189415550698	2.11501245875244	1.94480818512683	2.29604913327507	2.53528975209675	1.03572313097054	0.99336922397248	2.52443501945844	2.08031409786452	0.883728121799967	1.84227628840902	1.42700061488494	1.54994740570979	1.79300383206362	1.28610185027968	1.99881778755079	1.70436711594985
ACTL6A	4.27840017623843	3.64079359415534	5.04781308367423	5.27672580687562	5.27088057169977	5.55807414937728	4.42134907865039	5.24687779574555	5.1247132124931	4.31453079745677	3.91312801112964	4.87638701769792	4.50695007330146	4.69833070458176	5.14730064340269	4.9182220377159	5.1093141229741	5.23585232671076	5.03736015922665	5.32620457832811	4.96564391603114	5.43978809843805	5.09458242933548	4.90707216396232	5.03489064882146	5.15733425202408	5.03979885273552	5.26211734162888	5.14721907804677	5.38579554730573	5.12071117741571	4.86531464879652	4.02785341490362	4.9006355890139	4.84429131364444	5.02392908569655	5.25537840233335	5.37256740521101	5.43236088500376	4.98829412798683	4.76073625369262	5.21939057361164	4.81689624251967	5.0036408812724	4.97881328146445	4.97035607370552	4.89300105496581	5.1250126940553	5.27011243591881
ACTL6B	0	0	0	0	0	0.0380464252355193	0	0	0	0	0	0	0	0.10588909952168	0.038593946063594	0.0724004329044707	0	0.0704872084928659	0	0	0	0	0	0	0	0	0	0	0	0	0	0	0	0	0	0	0	0	0.0846190203938608	0.0860686191404292	0	0	0	0.0582278665392666	0	0	0	0.14610175151046	0
ACTL7A	0	0	0	0	0	0	0	0	0	0	0	0	0	0	0	0	0	0	0	0	0	0	0	0.102503188336295	0	0	0	0	0	0	0	0	0	0	0.0949181955435478	0	0	0	0	0	0	0	0	0	0	0	0	0	0
ACTL7B	0	0	0	0.100960963677397	0	0	0	0	0	0	0	0	0	0	0	0	0	0	0	0	0	0	0	0.108995405246734	0	0.106940491557504	0	0	0	0	0	0	0	0	0	0	0	0	0	0	0	0	0	0	0	0.101562208566795	0	0	0
ACTL8	0.406466985172013	0.162841332147028	0.0788415323397949	0	0	0.186156385627343	0.295129904977124	0.158810925991334	0	0.2567320039707	0	0.142655897491091	0.13263946506501	0.135047612079948	0.315612740676165	0.0926302358639152	0.647966288614077	0.0901989299014121	0	0	0	0.195575294303914	0.0657468532221306	0.308191586906578	0.261416445712838	0.0818496271295137	0	0	0.125295829663023	0	0.0954266189362419	0.145406455835485	0	0.149760554432871	0	0.140665634491722	0.547562091710518	0	0.108136994719656	0.307576771020505	0.172267666869303	0.117026138319488	0.0636950670277243	0.27771505389505	0.13878032920346	0.15142718171624	0.140228826473436	0.0958047771074093	0.240955119433696
ACTL9	0	0	0	0	0	0	0	0	0	0	0	0	0	0	0	0	0	0	0	0	0	0	0	0.109220989047864	0	0	0	0	0	0	0	0	0	0	0	0	0	0	0	0	0	0.152655379196316	0	0	0.0931397409119058	0	0	0	0
ACTN1	5.73166089038624	5.83108106016305	5.93323887272498	6.18132722973286	5.44043849132039	4.76301541661321	5.67010410998132	6.14921793751535	5.1686685467681	5.43712596114538	5.59788264098768	5.85856369966759	6.05308315397624	5.2486804797704	5.01581910977188	5.81291539197695	5.73201661851312	5.7612972962877	5.61365994862952	5.81270295938438	6.4550268507775	5.91044486883151	6.07920049329639	5.59289986656031	6.56209810904732	5.21464907093916	5.32873842436781	6.10742445527931	5.64365207598869	5.62203246452241	6.09447468801499	5.85348212998754	4.19875124956916	5.57955231612801	5.74540513972738	6.97996773700312	5.86397292164428	5.40876532609072	5.82235146094545	5.97826086853638	5.75373205818484	5.98223322190826	4.83739328150869	5.54637866858883	5.76656381514796	5.79075960377781	6.06551783961515	6.11719998607611	6.26539510565425
ACTN2	0.0697095311237387	0.0515163173161841	0.348713840229552	0.0239388637483504	0.2269559770017	0.102093019172808	0	0.145625606201111	0.0940381328648915	0	0.116179353061877	0.130751793919079	0.121536397731088	0.123751492468976	0.226576006006598	0.0570687314532408	0.142079848722622	0.109045723763286	0.159214098427193	0.167060820864892	0.0572735143600555	0.207386080989192	0.136584950306161	0.0258991967979137	0.203009515931053	0.16905038637671	0.239269783295615	0.179883620699095	0.0392845961141807	0.194630941674983	0.115322763410915	0.154347401700864	0.141756565307928	0.0472304380686644	0.0239353706968394	0.14932988997469	0.0286583510074307	0.151807696409028	0.0990151356561603	0.100702860724794	0.0811751577769483	0.0184258040637458	0.0390910812086709	0.0231070273268683	0.0436529414081976	0.116596153963677	0.168933690819375	0.738521976377735	0.0522333551856659
ACTN3	0.230744624228723	0.0890666689231121	0.0425539614282311	0.121582914326598	0	0.0773135780221905	0	0.0868073604137887	0.0826927192345992	0.272147139754046	0.102256103617316	0.0777792547970719	0.206599229901441	0.0735428811933697	0.0784110384364881	0	0	0.141632300327381	0.0415213596061928	0.0508054038346358	0.360379432834831	0.345746315290306	0.103730845843186	0	0.212642979973919	0	0	0.107740155151265	0	0.464153843516805	0.101498595281083	0	0	0.120942483338658	0.121565758853533	0.0766700991199233	0.0980021795031907	0.216582677696108	0.0586382742349407	0.0596519632646339	0.266371120913099	0.0635478594254697	0.0342957809239964	0.117492909246598	0.0756200602387165	0.235041149224618	0.315931061329578	0.150272172154717	0.0458513516179825
ACTN4	8.14421558118467	9.10718259588259	8.59967694914162	8.39302654057527	7.5272734387393	7.5395374317739	8.01973750842306	7.86385284406148	7.09660803733715	7.71826047460858	7.61116190294722	8.02623493534498	8.29445184363155	8.15208516566523	7.61352868214271	8.03412451819238	7.46875007992305	7.78349085671421	8.26160055129782	7.52243130161618	8.63076472224376	8.25103464560582	8.25525627894727	7.87521447367102	8.32415611934732	7.70126314560558	7.69593215749853	8.24535335770015	8.18212686890158	8.02518091891115	8.15368352313516	7.92210363980471	7.4657373086072	7.7761863694057	8.55260994218575	8.66260266554664	8.52105321722829	8.07358439447039	8.30288401269449	8.43923419228716	8.58334484109629	7.6410215846526	8.3693839137843	8.27042717732495	8.46831629665286	8.40777635239991	8.40697865357927	8.79460277400894	8.62699743802629
ACTR10	4.06602026393537	3.05486359789357	4.65728156937846	4.48651483866616	5.54408538558159	5.35559361703802	4.82047846339273	5.52518331605052	5.64297272303847	4.67983434968201	4.42287083235544	4.69026041861435	4.25318928170205	4.49499989910181	5.15226195159015	4.66684385555083	5.56161643687987	5.44013451029117	4.77286596542366	5.32396711949821	4.51010889820008	5.33526694194039	5.01692004129631	5.05712855610177	4.90579677798641	5.15565963906023	5.50791440839308	5.39857824370577	5.02339370820787	5.49870513717356	5.12145459794425	4.60784442016429	4.49911037490591	4.74651742865212	4.83993696394505	4.92091917213253	4.83226761737791	5.3125650141429	5.43587750953155	5.07739194022069	4.52376549474518	4.77438602398399	4.50726698843528	4.76889646616774	4.78536079707125	4.67981894927611	4.49683663433396	4.25927713356812	4.35187093214625
ACTR1A	6.00235098404069	5.854194321714	6.23533279304588	6.50217360980258	5.94592244905622	5.8433269055727	6.08153055836407	5.93985338083304	5.67082566029073	6.0266362034662	5.79830002015387	6.1761319281506	6.24423289154599	6.08944252104333	5.88698000469333	6.1950485911113	5.84115216412896	6.0974273341305	6.21426722539553	5.97289111119787	6.16781342131678	6.37871687099935	6.14227497496518	6.06081836601027	6.16916657678143	6.04341140262758	5.78932901363621	6.24921705655962	6.3075952418108	6.12055067367916	6.18177535930453	5.99548970684284	6.01316284176678	6.08494963492682	6.32041608000019	6.3843697490234	6.41445184112203	5.93598086361417	6.25409431889818	6.20913522436948	6.36967034724746	5.9558201989124	6.17254978236363	6.40482049326911	6.21758758199196	6.39134903363647	6.36881693379611	6.21161660454089	6.13583777257299
ACTR1B	5.80746491021027	6.32622584661908	6.24457481679812	5.9206166491698	5.13312200472546	5.37748636155134	6.04107422598446	4.66497867472577	5.39213508010524	6.06532632102867	5.79944901138845	5.85212101498264	5.73558166477359	5.92018764193424	5.67407628569372	5.47026561122257	5.26768779380166	5.44267823166599	5.60789811450871	5.60283976481545	6.17121090790443	5.89497682424107	5.59887173261659	5.84334827352853	6.01178540077026	5.81050887460525	5.28319719867461	6.20615465914226	6.20622664719181	5.60774118848565	5.70299441364269	5.71161252586956	5.7759379152154	5.42136759314607	6.12011125598405	6.08931498910669	6.02751329018461	5.49570959331576	5.82760412419516	5.9428284972918	5.93278915700061	5.53300177416687	5.92066505650816	5.62836413803017	5.94019276207812	6.04090763853146	5.69588466398722	5.87618038720387	5.74614338315509
ACTR2	6.48064953150965	5.17820661002135	7.44131813068821	7.6396837143259	8.38266499141674	8.01010053318387	6.70440002421341	8.52592311636873	8.05471273779086	6.71124231535139	6.06758043189539	7.02566466338867	7.05109667824815	6.80079572701007	7.79809458580335	7.49205126982171	8.3026678431696	8.13916342567098	7.41807428243761	7.8218070897265	7.36853805108499	7.93917453025806	7.89131973213896	7.2795839635828	7.58158358115607	7.49853559231651	8.10781862662828	7.96738444345012	7.47863232238928	8.25959800790395	7.78576090624695	7.42481319589695	6.8884940440969	7.26732487556715	7.33674914814093	7.95706909324467	7.71073201223437	8.30900504899723	8.23571844232732	7.92616364097219	7.43270557867101	7.90544502969252	7.32855243372791	7.83368082614516	7.57315123360791	7.51751231426595	7.62385092265299	7.59378905461456	7.6361812691728
ACTR3	5.38423889644261	5.13508100804949	5.83338449744439	5.79528990419499	6.69824731715547	6.58727874760458	5.44303254991057	7.31937137287306	6.74129646089439	5.63357356437916	4.97857403430389	5.57163389127981	5.46877138683286	5.598620599746	6.19143637958695	6.17887008945917	6.84766884672385	6.61162611161	5.95282235374821	6.38354998407955	6.09775581227998	6.3017146413348	6.04421974598274	5.97788576770009	5.9892570542676	6.22769841776601	6.61793533214	6.20089464656527	5.87603322779352	6.36523933259941	6.25744351912167	5.79484042082378	5.23931466950264	5.88737109078479	5.77442457426353	6.27623995390588	5.84690302983811	6.32909725250548	6.38483750881366	6.18020008115247	5.66661617760282	6.23332557069902	5.85927047605796	6.08954464506187	5.79578359639317	5.85981159677022	5.95959453866204	5.79464716812075	5.88076165372393
ACTR3B	1.19852245892886	1.70830489192251	1.97826038908318	2.09852029329406	2.24388931932255	1.88683721262317	1.8641138157589	2.07240697115062	1.79639189312788	1.78427134513401	1.61692538130902	1.94987204623082	1.57288758238887	2.115778240628	1.83882349849007	1.94939863898775	1.79261449418284	2.1685171856178	1.90058045092469	2.15660331187303	1.81814194530093	2.18754257285731	1.99386266244711	1.82844659895516	2.18338668708729	2.05134179944719	1.97832362655676	2.25868883412255	1.94885832038951	1.80514129893078	1.77742019741535	1.59098467691032	1.69307744836379	1.78421880190471	1.91089681822173	2.17850558696287	2.28562971218028	1.98496018041302	2.11625129084916	2.11162688726073	2.24093500239555	1.40891793590202	2.01922794510042	1.87985238949049	1.68257112926639	1.70167214155204	1.65813473623196	2.10427074323777	1.86880943498848
ACTR3C	1.62767468013139	1.45392279446349	2.31972048793437	1.56670347096357	2.17520241718383	2.38579131929363	2.10587111898349	2.16599454626038	2.53672540885578	1.9183226740653	1.47005475799763	1.60744218360037	1.35998120821449	1.64562015650797	2.46916739910637	2.09581820868233	2.44210666031241	2.17552855678276	1.88967731733222	2.46243214161995	1.96595374993996	1.75825910349577	1.67629915369076	1.94680649044441	1.91784664642404	1.91304353290726	1.90377051690787	2.22509691012929	2.02927664588597	2.1185573719338	2.12344467852418	2.1392514374609	1.66883915734625	1.65738883533462	1.43036686384898	1.86038578460021	1.94906023399555	1.777858416222	2.05483595656141	2.11226323968969	2.05927285381558	1.34690243023022	2.02382764820986	2.02683720686086	1.80454146464448	1.96579406483336	1.88569941739804	1.91956991338059	1.23209141453624
ACTR5	3.56537237282839	2.88785397027659	3.86616652940469	3.60740881936962	3.37926397128112	4.02513191159303	3.64431258363262	3.78719445255228	3.3067679671923	3.78993598794446	3.15098626738556	3.86986335676105	3.40886648279294	3.61176353745356	3.68220022088105	3.61850047169183	3.59487359437495	3.73674834578362	3.56420466520836	3.79734625402698	3.53614546673793	3.6926391931171	3.41796107696443	3.54188905610955	3.6610364362997	3.7100609454166	3.06757063257242	3.7863928330275	3.48307015660116	3.52140072579746	3.51052319491239	3.44166698995352	3.29939069167872	3.68695613030618	3.59300567705236	3.91531107376682	3.71444382383192	3.41112557125026	3.74388635452307	3.90617315617506	3.53101478166548	3.07600408730181	3.63669336613189	3.66884220801067	3.38272527823957	3.80939918638008	3.68085952393491	3.37784628364071	3.25613377644691
ACTR6	2.57472779350097	0.855198818438444	3.08238422106598	3.03225810327327	4.21319158357477	4.10031591883061	3.30625279727392	4.03734733366186	4.1674726760377	3.2008045214213	2.69273366540617	2.79309806982784	2.52360605937417	2.93429929392917	3.86957471636296	3.66371089124946	4.23014412301205	3.95788193517217	3.41560052732686	4.13915442464396	2.87593152698345	3.82777886002212	3.56083587250167	3.63920692373775	3.67454326306667	3.86579326910508	3.92271231591733	3.97318635636792	3.23644180991484	4.06405583194764	3.69724709345187	3.31824662968338	3.21536482863377	3.33987821363234	3.22083920729046	3.46328832411679	3.37075102285132	3.74473263388321	3.82906955789592	3.48406674071845	2.9593150004178	3.28463134728527	3.26644629224421	3.5359733699902	2.90585918037368	3.08168352009489	2.85204039714259	2.82304790170535	2.98999665520471
ACTR8	4.14860604620911	3.49311115478445	4.94794695808641	4.90513453837586	5.0095996060824	4.32560374661356	4.44927072998596	5.28699512947268	4.57721393890764	4.14759796244207	3.94750334902435	4.40510664726862	4.33239768541617	4.38025820301594	4.7626729847925	4.66093433529291	4.93418899393874	5.17291167860232	4.58301087026878	4.73335991884577	4.6781028452998	4.63797000456855	4.7382857706278	4.53935201976121	4.72015766200019	4.72444674578286	4.54716151554783	5.07040576303331	4.52074239024814	5.18958887503171	4.68955437751945	4.79723249936495	4.40721543785842	4.43748675375729	4.48282583687868	4.91433698638266	4.71773754843431	4.92418966296734	4.85361237086874	5.04304425420208	4.81143124862039	4.0976570502609	4.59154614712984	4.84813659712064	4.49711577449522	4.7598621557073	4.66522800406782	4.71959611367842	4.77183707273326
ACTRT1	0	0	0	0	0	0	0	0	0	0.321851377404942	0	0	0	0	0	0	0	0	0	0	0	0	0	0	0	0.104212249769748	0	0	0	0	0	0	0	0	0	0	0	0	0	0	0	0	0	0	0	0	0	0	0
ACTRT3	1.73739953495395	0.84089727486413	2.05700987947298	2.09665593268757	1.6327240603419	2.16855124406457	1.46125370022071	2.1172856710115	1.62132432671696	1.32454394656686	1.24415417780202	2.03449503499421	1.87053589366598	1.75802406784905	1.76135632825984	1.53735750567136	2.04553970638267	1.99647945573389	1.66744958473108	2.14208341464923	2.05594653476298	2.09907089214961	1.97558351500078	1.72228971669325	1.46141073008426	2.35691166059396	1.36197953183747	1.7690542171566	1.92732612810058	2.02003960993021	1.41150162865722	2.13540512098204	2.15836669368371	1.96237948575356	1.29648964734054	1.91414608598963	2.16769919715598	1.74319577228434	1.73080697908404	1.95773557091862	1.38378856995209	1.31725874317063	1.67434702187333	1.93017049297282	1.32439365062836	1.85825600653546	2.13074956105906	1.8686661868108	1.65061299164353
ACVR1	3.85421045555259	3.1567909004123	4.75911042649775	4.79237170469343	4.90442770271007	4.20637259927841	4.40473403566228	4.82524541134234	4.66535480980186	4.06980329411288	3.9562683519893	4.36111800447391	4.66542779283707	4.15727726585119	4.20379635381521	4.37772356323546	5.03081333394563	4.72611507133736	4.32915431347398	4.61647490895452	4.42934368410181	4.85184088189202	4.81834140660865	4.57383455380998	4.77237309107593	4.46099070128079	4.64191458101105	5.00765207434696	4.37284894674375	5.21778915449882	4.80550330614158	4.67412315308324	3.60581495605856	4.12566704331147	4.49772423098413	4.73382428536389	4.51927980840963	5.09069189193336	5.04603886535067	4.3868413602789	4.64313309114759	4.13809813027481	4.43575806693354	4.49844436703624	4.6124422568413	4.63098396197854	4.40524909504571	4.84563075033147	4.52493881085758
ACVR1B	4.83138546413631	4.83059851811158	5.57034691262774	5.30244504100974	5.04163843266677	4.8860947977565	5.35315720952027	4.84224007209608	5.28760550881698	5.03850631188323	4.7432081907432	5.07126156267132	5.44691687811136	5.15006328796044	5.29103732949156	4.99571168970464	4.92503071869361	4.99685543648124	5.34797522122548	5.17010202666678	5.12079094672666	5.42919671099015	5.65585801856192	5.25542412874541	5.46227886485286	5.14554175697523	4.97345525822896	5.6944221375792	5.92016330277964	5.73871574771043	5.32997189877571	5.2879194480657	4.98981467769833	4.83938483925255	5.48825001347227	5.54877024302537	5.49511210871918	5.89002788863743	5.7252411255128	4.97671018761966	5.63134266803354	5.26963990442691	5.68537447768362	5.42604693404222	5.60392205880463	5.46568371741436	5.25466875734393	5.54587928489701	5.63852630641907
ACVR1C	0.221198197808311	0.0346891734851661	0.126337393596716	0.196113068623801	1.08246266083053	0.233050116024768	0.678981374163206	0.871450314049439	0.514338695493289	0.110144171043776	0.0787993012284529	0.25158458649277	0.10895998361325	0.0840056261086149	0.200898747855131	0.375316737651216	0.592703679766609	0.336625426590349	0.367499952885348	0.551603640465468	0.217430480652408	0.438103403308264	0.597221347971289	1.0476032997934	0.277880108217021	0.265569783784108	0.5685632667756	0.390813497572828	0.619075161614409	0.255044755004822	0.475039357243459	0.462526211032095	0.0490150860564274	0.31621511623427	0.23778773422342	0.285712081725478	0.388363528670934	0.627346323732606	0.763420512256465	0.746360065332581	0.445334805847821	0.435937558551513	0.114687105441729	0.0906496530029831	0.399180136245144	0.370734966825531	0.402994529290626	0.432533160192446	0.0863795743176055
ACVR2A	2.76908710622414	1.24297923504421	3.96659204592327	3.36385535773467	4.11019776071167	4.08338278192172	3.6797331256351	4.02161974427481	4.56084067686255	3.0428225320534	3.06529159800174	3.06034191626541	3.38487108741932	3.447079969935	4.48926231563987	3.75662506798728	4.66962269305528	3.9646620479338	3.38944574389292	4.3262705739418	3.16897097727684	3.70262366182398	3.77268510923876	3.83085213109715	4.13075862296938	3.8180993456301	4.15551813906993	4.73047698077402	3.61602341017017	4.76685200698896	3.99285842072703	3.85143968436683	2.85024948561948	3.48717553084569	3.48614388467503	3.84940143242349	3.62679693268861	4.43755852358886	4.38849448107013	3.62893840708612	3.85362710547749	2.77818473729433	3.54063979212311	3.94366953024963	3.88217691553085	3.78514204155208	3.56087946212322	3.79504769140445	3.22795984863705
ACVR2B	0.722105045435942	0.340924012794258	1.16342615451814	0.953296801239407	1.0644786862025	0.861284017271858	1.10169260836066	0.841944060618604	1.26523025524201	0.829881341169789	0.490110513128304	0.946709456387176	0.937983090970251	0.767934592769834	1.32028768137867	0.818060625168285	1.65848286575525	0.977925902285718	0.974470105771675	1.29917456155566	0.965970160204963	1.49772052813267	1.46615170254976	1.09254389465633	1.41246134797366	1.09610061778406	0.897845996201989	1.51703547670007	1.04636593733631	1.91751413504424	1.34115166567913	1.17872698449367	0.923368254107729	0.640334526499435	1.11244856955837	1.0581358058733	1.2592556186101	1.72789097859621	1.49968428597035	1.07501082351285	1.27628239679347	0.60017727193562	1.05741682243898	1.08514035759128	1.25885724767136	1.12165151008905	1.1676869558884	1.20540623103509	1.0771328631438
ACVR2B-AS1	0.674506568180089	0	0.656370309164995	0.488413068332443	0.577523975612634	0.324529642528929	0.583907025983393	0.118030509498383	1.09445460009073	0.36219827810151	0.26536332225189	0.936395267512365	0.358618448493384	0.364644729623796	0.495179483643198	0.19628614106159	0.936439960634183	0.462712370401466	0.527587587604405	0.0693883188549112	0.423649837821341	0.846164572302575	0.721618209211386	0.52224780241969	0.818912554422154	0.377802711650785	0.833426566378798	0.75943715143974	0.846118107636598	1.14879122081023	0.679125180429407	0.829349980885307	0.9960206592167	0.486136066535457	0.852544782617962	0.609008498781491	1.01046467059453	0.699069525508006	1.05897462459819	0.431013099918865	0.982309387015035	0.389038543739832	0.643566465034321	0.798007200799765	0.602007794618362	0.49096610683043	0.458306374538252	0.967721109994486	0.697299718272453
ACVRL1	4.27698605117587	3.9563783694475	4.87849151059535	4.82531199902097	3.39680251822877	3.36698447870552	4.30239488888535	3.36449959766848	3.3758472857768	3.50494680899736	4.22292072266319	4.83907364477925	4.84858471090656	4.00575629661203	3.24674638545095	3.52667217396244	3.14395583373895	4.43932529747179	4.00442792073115	3.94711050702895	4.30932172666676	5.1890751777347	4.50672712625314	4.53172339278258	4.84803319093848	4.19834326664783	3.32078409781254	4.92046914711169	4.78353016469442	4.43402429177422	4.39603822118315	4.59553340344211	2.89397769006222	4.10964291687512	4.87318692203556	4.72195970189892	5.01789566790741	4.63439860808386	5.2124700127314	4.91818839059659	5.19532131709246	3.65413360854079	3.8948729253751	3.80929148793238	4.25760864670963	4.5684659453377	4.50000680015073	5.50160210212808	4.38762706542948
ACY1	3.2488095736666	4.06653320304973	3.21453434021911	3.8007850839954	2.2367968186493	2.8328844306434	3.33924175190881	2.33345694408502	2.22353229020958	3.67545492142419	3.42373756631504	3.28054282059454	3.00446065208583	3.29343231778936	3.1936858572457	3.03866393138407	2.01868565332109	2.9152698578173	3.1164762987414	3.03823618388049	3.48253162088353	3.11670267022868	3.26900064106556	3.12668534139929	3.43337902656758	3.12802536638503	2.23292638582819	3.21951529358894	2.81085915753133	2.86720432065756	3.31657573459692	2.74602188473601	2.98497424282774	3.29762124226575	3.11041021649637	3.26446860349768	3.12391625001347	2.80230417174737	3.00252015355189	3.19494490369615	3.02227755058616	3.30980041184188	2.87907137711147	3.37257215041077	3.4208333829264	3.29062751356246	3.36433098507644	3.47220899084076	3.29173167774068
ACY3	0.728198178239489	0.215012738755564	0.294717761895764	0.289130995679988	0	0.187684210814669	0.687615642412283	0.392896721095211	0.20022853112562	0.335672289690476	0.454951244242478	0.505261826526397	0.175710587219159	0.337959791406589	0.5556862579162	0.6183729690444	0	0.120054002082369	0.288140910274697	0	0.53364770350955	0.751412405978891	0.460771721070622	0.214323128597147	1.00141944482153	0.477746444383814	0	0.752662975445068	1.22797158657206	0.145897171438574	0.243603493421396	0.439961289676099	0.847015090848284	0.198020933773654	0.102936407986441	0.567655918697813	0.438062945537693	0.408198451268654	0.504626559692352	0.146050999812101	0.328694868017962	0.295485239807318	0.241397309527037	0.584615996287685	0.267494436366026	0	0.42572204449435	0.547695583995859	0.113028216304097
ACYP1	2.73513610259513	2.43281244253306	3.13016175605591	2.85663128509586	2.95564852536601	3.60862098358936	3.65625210943944	3.42747883746299	2.87571641915652	3.28757926153778	2.56885564730738	3.66594859486208	3.1343036019321	3.45097223565231	3.55512164953627	3.85760851202615	3.03388878737236	3.4105681457393	2.72318183572488	4.2651116448624	3.00199442069551	3.31949772445557	2.64283070339381	3.08572838080391	2.87757471598835	3.59746893641361	2.86923246038629	3.45543274541598	2.69485361288271	3.19738977724079	3.13141274956305	2.74282853073545	3.08103265914567	2.98843200138832	3.04519255019379	3.25346204027284	3.03853281657163	2.99327680108933	2.80124338764903	3.56746937367192	3.17666817611527	2.42334548076486	2.69904300184118	2.82350726939246	2.70596670677917	2.9300327533846	2.35722737521961	2.59837380024024	2.79681912705691
ACYP2	1.74733519067981	0.950196401607907	1.93238391985544	2.03026439050502	2.8140042338998	2.01584659391178	1.98232984752935	2.36452102580452	2.45469594519828	1.52664356136017	2.18032754829677	2.16183816552027	1.669978553288	1.90069640921522	2.15022164937292	1.87200379045721	2.48318558021475	2.07433387568844	1.66796393290931	2.29201267281962	1.7647641678046	1.90707474304268	2.05993342372914	2.25093374197082	2.29606084075035	1.91671140093845	2.23277765397681	2.41242723222963	2.10535330765063	2.53376909479768	2.33311007753306	2.09407908445554	1.38256801057726	1.75577705069428	2.14782346489314	1.88796527483497	2.19425622877183	2.21270389957614	2.59930207362112	2.21679475650412	1.94499550617654	1.8934034865294	2.03635932918446	1.88011405895592	1.89507813767653	1.97796896591341	1.55283186633785	1.96631199338058	1.68068777538315
ADA	2.88929528081471	2.10248926791467	3.57016992862158	2.98760441725651	2.7357252483967	2.65287379481544	3.33483119828445	2.76673419218415	2.84327902998537	3.00579818714086	2.94392762952452	3.90564723166772	3.27210434243075	3.49088474626662	3.06771316116112	2.8088700817849	2.81340382640261	2.85317225445657	3.19033046249412	3.29718675137449	3.58617675011371	3.47897696642998	3.00719042616934	3.30908067028319	4.04032295410832	3.23145562963851	2.3578169470442	4.04616203787784	3.52140864937159	3.5094451062549	3.28591809449863	3.49859143878614	2.60126870867908	2.94074441876188	3.23427103052994	3.49649826067191	3.07084073285584	2.77101942775438	3.15702409859855	3.69013433996425	2.84017754434569	2.58308936170914	1.98667026249209	3.27418583786505	3.15722431504889	3.34394486248294	3.17654325150707	3.45434069426391	2.79215364086023
ADA2	3.62141959319477	2.26978697089357	4.93522677982125	3.9879259423186	3.80266617621274	2.9455716293865	3.54548516157468	3.27101002458637	3.60437209316066	3.22267427347122	3.0118406948849	4.38733362596969	3.9660352493954	3.71599712587375	3.73582220661613	3.16666391862211	3.53231823975682	4.08329486946134	3.89549019464681	3.61375340752701	3.50992517901078	4.66009828303549	3.58190949933031	3.94530829151904	4.36616624194805	4.06868866703475	3.52691311118898	4.80104630165376	4.60385391952904	3.90333352793786	3.87108411423476	4.59199365197694	3.32264700206093	3.69961250928544	4.00143353858525	4.2803332765017	4.09427357286433	4.12687041597468	4.73025699456157	4.2848561724707	3.92349275679647	3.10418318737078	3.4370675513172	4.25727626677181	3.65838874635209	3.54155651025519	4.3311652551797	4.58220465767764	3.39748681395805
ADAD1	0	0	0	0	0	0	0	0	0	0	0	0	0	0	0	0	0	0	0	0	0	0	0	0	0.0481399994690327	0	0	0	0	0	0	0	0	0	0	0	0	0	0	0	0	0	0	0	0	0	0	0	0
ADAD2	0.369550626663397	0.807655221120277	0.950256385031427	0.40128531570123	0	0.245295487914271	0.492907008485664	0.0734042507049841	0.200319481794342	0.608038568286205	0.579716753324551	0.597246119012866	0.602489625173025	0.652792674182892	0.956199785607831	0.646298979416972	0.20487471104494	0.520134347409397	0.50362536425789	0.413418588034765	0.754143802343767	0.370772937096288	0.46096360149952	0.371579547093474	0.738382313964307	0.977318262831389	0.0747693258781004	1.05435884710567	0.492599737400847	0.438187307383018	0.351688812778272	0.873731786945882	0.296701238385492	0.425948611173485	0.530029451827783	0.499211838091032	1.06657129866127	0.795908406979617	0.432032747783342	0.438606195876632	0.890125540937569	0.155366026200484	0.448320934889797	0.999830978335803	0.561269813446278	1.06494212753737	0.521038691906882	0.692395796615092	0.283836651263885
ADAL	1.5015663508974	0.656635117738015	1.84846180780654	2.25844434920442	2.27907850838041	2.14094188722262	2.12365987295848	2.34455657717143	1.63238029615037	1.73010942809888	1.22011134735788	1.75409728608596	1.2777145866939	1.72407753686338	1.80953895816146	2.00248257173213	2.29331876034301	2.15863524614557	1.88584737244407	2.46475271777171	1.73681363004994	1.91761516911398	1.88715166025867	1.29582737422228	2.19458858463328	2.16121742811991	1.93436685673588	1.99800135561809	1.61901977786838	2.43347448299944	1.81021617239568	1.91160564763244	1.75433134433766	1.62080211626435	2.02119056776481	1.99895655532754	2.09285458274919	1.9242430092934	2.00134777376512	2.199020908597	1.90022479340774	1.31877372120768	1.31914502551538	2.11367501764254	1.66704811615502	1.68901024045645	1.54618268988266	1.54647894810972	1.59765555329457
ADAM10	3.05716928384741	2.02680445233288	3.98762575642518	4.01959701678131	4.61599493250034	4.60174691365921	3.75718336243037	5.07349757263276	4.70178003716511	3.63176371097079	2.84855788465313	3.56301994305925	3.72631719277244	3.40793417219457	4.38955350305866	4.23499558334401	5.1441547812933	4.67173269080733	3.85594458759119	4.50612709120798	4.14547716268827	4.18172188518988	4.35071589861291	4.03480599667467	4.58975264570627	4.04679884990699	4.03284269405044	4.71619658519436	3.84927397161397	4.70245973660815	4.56364837841683	4.28878828961356	3.20235836529978	3.81209827103456	3.76980307578306	4.53172357176643	3.95889518260696	4.5331016261843	4.30218426415844	4.19261478924168	3.75949636020498	4.14079706533238	3.55030641199247	4.65164477642	4.13885737187371	4.12192748536654	4.13397686125726	3.9289223463834	4.19425160013113
ADAM11	1.28324952824777	1.54733127275173	1.63644147358601	1.77528476656235	0.790294958924003	0.91369231319355	1.62632004304533	0.290326724213551	0.593505835241207	1.79182147116347	1.56252498895722	1.23505559963799	1.78032286905611	1.56315647844855	1.61409221773095	1.37884013598395	1.17623611030778	0.991849410586591	1.10733635230918	0.867537691117687	1.18584156334434	1.27404407115753	1.12368252829028	1.31191846788364	1.11148870426468	1.60179015708183	1.62759469266633	1.77600575436629	1.80852965657708	1.52579239957476	1.01560850336813	0.951916425634629	1.86111903119965	1.36265283218071	2.14858038798988	1.29383689304697	1.69982624013583	1.2891865749734	1.2277081640057	1.2422232099241	1.98698867589283	0.632589927219321	1.57120619125857	2.23279209434959	1.3269721265002	1.49733112020083	1.17089465715892	1.63435775620673	1.30012788589595
ADAM12	1.04620689601436	0.815403329207265	1.85426730946744	1.63618423708476	1.54937588525564	0.989309105429922	1.21164840592483	1.78132653810232	1.79221237811037	1.06540833438856	1.11094281272856	1.99762736871507	3.43737902217341	1.28181698901151	1.25797856842692	1.37840695106042	2.1628002704439	2.24501277600863	2.0154644176525	1.83933270482607	1.90719581979679	1.98036605915832	1.77207477865365	1.3301771282844	2.47760197912211	1.52492974304734	1.4488388412571	1.5979380383611	1.22682006382646	1.63969073531434	1.90178392680186	1.90562376229792	1.84248637268405	1.29422420500784	2.02671650930526	2.15921990380422	1.61914283867263	2.06846968660403	2.36419345477879	2.32182873237678	1.29791386838715	1.65495741334311	1.26890673322732	1.32114132476373	1.92761954379734	1.3042060436173	2.29116865478429	1.5926488729868	1.40223181038846
ADAM15	6.39758497540818	7.00793170300046	6.8762303026629	7.07139353926754	5.36716074390442	5.92644270099396	6.52915990333331	5.07140810936365	5.63437855696952	6.48084321855776	6.55082175663674	6.6585016077487	6.51206475954004	6.72511101549394	6.51421004728126	6.2833551987081	5.20501819596218	5.98832481921468	6.53899200233083	5.97358663763639	6.85764944634864	6.68305947607501	6.57338475266304	6.39561849135345	6.77891521831921	6.16671949730423	5.77273894190936	6.78484260710555	6.97114145224703	6.22566564387428	6.32780476294647	6.44286146404146	6.38165030688785	6.28659517087829	7.13611797858718	6.77716931567616	7.20401871115537	6.46101927524103	6.44076403071747	6.93981048638046	6.93517462805016	6.10906816518789	6.88052779223486	6.81152113050406	6.84793313779301	7.08547565299317	6.64126705040028	6.68780365929309	6.92284865235608
ADAM17	3.10560796384619	2.19983614404719	3.74692917594798	3.42062716603383	4.47211366049097	4.30547763127625	3.46303314886303	4.74859131668933	3.83404190297378	3.17548882209201	2.77137680773053	3.11505648046911	3.41501839356773	3.31073017912833	4.01934716869507	3.87892779946647	4.61158933601899	4.30720103152633	3.70953196013578	4.01805993514466	3.72441661342659	3.72549775941464	3.98794697178214	3.76640109335277	4.01443433025488	3.59900426860497	4.18938940135415	4.32326441397241	3.79675219434605	4.23179119002302	4.27846803400273	3.92590653907132	3.27018335324944	3.80460045870415	3.69766215546843	4.24254168076558	3.81098688427532	4.5270851985018	4.11008924257673	3.78923998528296	3.69569853915485	4.19074715145215	3.51839552647283	4.23868056125706	3.99175920560707	4.00761513863093	3.74187950176698	3.72410915107559	3.89155371260517
ADAM19	3.09690711811829	2.35571775313947	3.81848545668179	2.84534074524287	2.75199887367281	2.26778603491324	2.21421659772526	3.18669783876488	2.40385025261056	2.97324859920167	2.50698311029906	2.95730343106008	3.43242556163592	2.94373789318765	2.93658066590541	2.83644486947523	3.07201734909534	3.1013615163938	2.79775333288282	2.95924042807933	3.02163666801159	3.58057902898293	2.74719591287451	2.85352966787195	3.7024452631263	3.11847724933338	2.50676884444843	2.81241092842485	3.24331480284991	2.54798634608184	3.16526319545855	2.96390659972523	1.96492159455981	2.9106044346755	2.55005034069237	3.97904532945673	3.34185905396018	3.20483284812464	3.21286498876488	3.55224107423388	3.11269961858541	1.56648133286207	2.48332422835593	2.95087607737262	2.88372770863717	3.0890960157674	3.81974641070661	3.04685063272605	2.75962096646109
ADAM2	0	0	0	0	0	0	0	0	0	0	0	0	0	0	0	0	0	0	0	0	0	0	0	0	0	0	0	0	0	0	0	0	0	0	0	0	0	0	0	0	0	0	0	0	0	0	0	0	0
ADAM20	0.147115351809267	0	0.493274941513277	0.149061748335842	1.07608276946364	0.373303686002058	0.377979170300534	0.29903187525906	0.524235815293872	1.10868521951037	0.241050855967586	0.185413455451922	0.172570180547428	0.175660255975818	0.738455561847875	0.23265883401422	0.458434636968221	0.467890132009561	0.148526660758807	0.438258653838727	0.337378171623938	0.467938509689166	0.127350216937657	0.210541554661159	0.408881740094378	0.2067045778201	0.392813665862409	0.611579731790431	0.442715169088106	0.605970901400244	0.239346843539766	0.232541979537381	0	0.100529533136889	0.101051260109251	0.225174186493694	0.283963628149388	0.527206828412807	0.329708760427552	0.273853093578521	0.546177769998533	0.15249988985663	0.532773995168413	0.39517944129068	0.137406825832716	0.487044975282394	0.523819469340826	0.183833200581658	0.262885783770901
ADAM20P1	0	0	0.151839346013333	0	0.288399547352632	0.205488624582225	0.15332485789612	0.229521268313351	0.0768033195778275	0.365840385090215	0	0.141017588233579	0	0.255672680460773	0.142138331766012	0.218821691853638	0	0.252437072636215	0.112619680626501	0.413829959817744	0.0466676631861702	0.0508257662642788	0.186746031878858	0.160458034447126	0.228637368987126	0.157484590756229	0.55447184538946	0.281675113883369	0.0632527844527826	0.0553119812099887	0.18283714363485	0.143738105504425	0	0.112433313909519	0.038663540961313	0.0711991208303835	0.134516435988147	0.163635002868297	0.157491088473601	0.0553721399693435	0.170308902503699	0.0876106420293551	0.12325573690124	0.177690194461751	0.137184444420264	0.0767872772645832	0.138617072310286	0.183540336234524	0.124052508754447
ADAM21	0	0.115354346180052	0.0553759681523709	0.106512754243202	0	0	0	0.216772438001133	0	0	0	0	0.181635702185764	0	0.256639237835279	0.127489999010818	0	0.12418238665646	0.0540380141295378	0.189736795010515	0	0	0.0908042803288127	0	0.186995583413223	0.0575065315041812	0	0.204180304670796	0	0.150868739161149	0.192713011224807	0.373500141014371	0	0.053946776988221	0.0542312883916079	0	0	0.172534521892889	0.148538842638844	0.0774891450175917	0.17954931088183	0.0418484196791174	0.0879940613616454	0.151739629538968	0.144716495503887	0.0545673826747152	0.0991102977922927	0.0674075650474037	0
ADAM21P1	0	0	0.0632530661700083	0.0619579495748446	0	0	0	0	0	0	0	0	0	0	0.039664664817525	0	0.239954540750497	0	0	0.0754145275279761	0	0	0.0527002990429912	0	0.0560671756799771	0	0	0	0	0	0.0766452905284324	0	0	0	0	0	0	0.0683299773813347	0	0	0	0.0478330003387744	0	0.117281316281829	0.0569784342324198	0.179455500945016	0	0.0769509931123127	0
ADAM22	0.426908962102656	0.239545467868171	0.945214205368039	0.676750496598155	1.71606138032138	1.04752142563947	0.724161051433298	0.976325929732126	1.12959912704165	0.160617192329961	0.392309345561206	0.784672073487676	0.580063877790543	0.423484763601194	1.03622387745151	0.51704662188573	1.21400040124144	0.92388609655445	0.775864983153222	1.13724518217087	0.69932891693574	1.36741390692276	1.63569624662151	0.712807240902753	1.0096823152701	1.00426090414199	1.07819288416257	1.71202869519787	0.940280636679834	2.21654573644224	1.08157362452146	1.31191775263702	1.00022339889387	0.767844485677467	1.31968602125417	1.14241692960471	0.893180784589678	1.76475397656538	2.23455228390325	1.12786455864653	0.919506301078005	0.601495959815073	0.79084380614239	0.996174691013208	0.861226483079023	1.320312573082	0.862201995703339	1.35435468465419	0.777706830553783
ADAM23	2.22938949227674	1.67573359885864	2.53304151972771	2.69179175394017	3.77570248717799	3.30510369140126	3.42925264365504	2.87029794285632	3.16574863093603	3.1417490058376	2.80989510923501	2.39661852994714	2.50354848780876	2.6148847212441	3.34539932120641	3.12547983394553	3.9187694119618	3.16384414917329	2.96214031010833	2.79599348834898	2.99840882115494	3.84760409875428	3.69787479137509	2.82093055196049	3.09186009189881	2.37528876601703	2.81233296373607	3.02138604887518	2.14968656479759	3.89918385629507	3.18983064834172	3.31216188248517	3.28774398398547	2.34962543679549	3.348338749554	2.28249737004837	2.20631380793319	2.75267174102575	1.45546472571249	3.27562145628782	2.54176943637278	2.98616624683301	3.02012165578076	3.62073518599068	2.91360194962635	2.65995717769692	3.61645452984039	2.92254630650767	3.03858712898571
ADAM28	0.745218294576848	0.24995847304458	1.27668646613004	0.476948902559628	1.07597424377888	1.10081094709347	0.958548679439832	1.15089335823047	1.67380263485082	0.658245674791469	0.986860004560358	1.28675904951487	1.08702868007511	0.570934053175679	1.90481585890587	0.827215213227927	1.41172176258059	1.31095150148763	1.10384458332505	1.42060810761951	0.775038664384792	1.44564505340442	1.20228714290712	1.34012057569624	1.57312480429328	1.25474115189316	0.883502145276696	1.8270482891566	1.40702584411025	1.75701967151092	1.36163412188027	1.64617046914129	0.203021655150835	0.94110376177767	1.44323581293936	1.43426981724823	0.855284602403311	1.37176156550229	1.3881092269444	1.36037542559914	0.830308212667088	0.570393557079721	0.954533626786662	1.52073065124521	0.940497675565133	1.21041677712741	1.30134846066612	1.75611527799065	0.987867351681157
ADAM29	0	0	0.0248691357072126	0	0	0.0152956373935475	0	0	0	0	0	0	0	0	0.0155175168874242	0	0	0	0	0	0	0	0.0206740841962897	0	0	0	0	0	0	0	0	0	0	0	0.0243497383786537	0	0	0	0.0343483057377197	0	0.0280456690228069	0	0	0	0	0	0	0	0
ADAM30	0	0	0	0	0	0	0	0	0	0	0	0	0	0	0	0	0	0	0	0	0	0	0	0	0	0	0	0	0	0	0	0	0	0	0	0	0	0	0	0	0	0	0	0	0	0	0	0	0
ADAM32	0	0.0312883175950396	0.354187987047611	0.0848036228045744	0.341567346422486	0.187754254348038	0.222308561194096	0.0603276010510765	0.314660940033736	0.0506573846264874	0.171767575624273	0.274737468452127	0.1221354930534	0.0758952862963859	0.190319526204351	0.149915671183484	0.368796564266902	0.11485228345795	0.288244862853317	0.214646910808249	0.166223266836901	0.197248615660608	0.227868515367389	0.135296865004968	0.34865503727456	0.160683876204591	0.204529974646153	0.485865286368861	0.0238197223386567	0.536091732049772	0.308464271968727	0.184214655250065	0	0.164041986401804	0.265174676519252	0.190214563650857	0.24061460928451	0.392083295258186	0.470510142487752	0.301629457277652	0.274335639646132	0.17859581576709	0.147527193865392	0.232989891291592	0.152068862894027	0.152742512214144	0.1042286737876	0.249715338272941	0.194752167899751
ADAM33	3.7325029082029	4.13897544380465	4.54658724261477	3.51908031324071	3.50288004632971	3.21952486384283	3.97346459173735	3.17871930406363	3.34079604827616	3.38964870266875	3.96284707633247	4.26795300978285	4.10373126975559	3.94697874725534	3.66098321420329	3.15411146418208	3.20280884434601	3.88807645415528	2.83043414422366	3.96580611960591	3.70641891494962	4.51945902979022	3.74196635825023	4.5993958205316	3.7510259633287	4.56197640450859	3.70398566831511	4.43768864408307	4.32704100378957	4.49392538319596	4.01743422146592	3.97246112515463	3.74298680614794	3.64538425624555	4.88874066557056	3.53421392672041	4.05595809375391	4.12802670240179	3.86351788139105	4.3718049329008	4.85604618793242	1.72109263141223	3.50021662072916	3.06413671620884	3.48504719294956	4.36744525524707	3.60834019778722	4.37347042365751	2.81409490855362
ADAM3B	0	0	0	0	0	0	0	0	0	0	0	0	0	0	0	0	0	0	0	0	0.196738484759112	0	0	0	0	0	0	0	0	0	0	0	0	0	0	0	0	0	0	0	0	0	0	0	0	0	0	0	0
ADAM5	0	0	0	0	0	0	0	0	0	0	0	0	0	0	0	0	0	0	0	0	0	0	0	0	0	0	0	0	0	0	0	0	0	0	0	0	0	0	0	0	0	0	0	0	0	0	0	0	0
ADAM7	0	0	0	0	0	0	0	0	0	0	0	0	0	0	0	0	0	0	0	0	0	0.0424464326232423	0.0274074640109499	0	0.0291747756702793	0	0.0687102830600681	0	0	0	0.0789578782581907	0	0	0	0	0	0	0.0356282215397217	0	0	0	0	0	0	0	0	0	0	0
ADAM8	3.58031168693204	3.8587854806339	4.12073118385213	3.00852247795031	2.39206448208616	2.1760785133503	3.16947884444809	2.75842825732155	2.40202028186997	3.57697425885522	2.69950301229751	3.39733471722446	3.33048004407457	3.2436597589423	3.09767660667432	2.94497726487666	2.30771070627008	2.73767829809574	3.25839298235662	2.71061371606744	3.40749562947706	3.51429549027347	2.0373346781524	3.00546985201809	3.87486157286695	3.04517466528461	2.47124092667701	3.24874200129408	3.86034639648451	2.09680614334083	3.11285891318898	3.63855611748122	1.50557616297519	2.94715344757717	2.87653743283541	3.98629726194824	3.64844599801569	2.71234050633071	2.93727517979846	4.05920429221415	3.33396923005371	1.80840704922985	2.65022539862413	3.09079209996657	3.01008783197584	2.81581258745	3.59755659810022	3.17862568472602	3.18476306245144
ADAM9	3.39573754844712	1.67375885021128	3.76325378987158	3.91233742213333	4.7202409608966	4.10008323125539	3.39942570609406	4.92562175422937	4.60634659322708	3.02158754648258	2.89634316723771	3.47393562928089	4.02643625930219	3.26239362836708	3.81455764377196	3.86582081232745	4.75840388876922	4.63003250907423	3.88512326392248	4.19340893411253	3.77315932355774	4.16784158290444	4.35747096904676	3.86663447960383	3.83787960013485	4.11478539407706	4.5480464307889	4.27831518365179	3.61199762766972	4.76369677649279	4.18760793350101	3.72841044306935	3.22507924579237	3.82657049719046	4.08080721655172	4.20940772207324	3.9100239364002	4.63516692488462	4.51352927628835	4.21640995747718	4.01658474954784	4.01472045959738	3.72868229554133	3.90645865563501	3.86724816590378	3.98504873843126	4.00880547218448	4.27699622686948	3.91576788278969
ADAMDEC1	3.04637003223814	1.48930654285122	3.66484531968858	3.71197153667518	4.85564475186958	2.99630322658513	3.03755260205361	3.93982960191324	4.88505201846985	3.53688534216132	4.07421860333739	2.80209890646453	3.65315535603398	3.16053476617729	4.30259579877109	3.42361182371372	3.48619740861752	5.02557093610331	4.52639943466063	3.77790084419567	3.42839214055846	5.71575932992555	4.1354698181172	4.28934788963367	5.07544084586238	4.39236623254141	3.45365922831605	4.18322654579921	4.64494519492116	4.48698225772569	5.15385227032247	4.29039883862109	3.72161922452025	2.67304488116326	3.99749330383312	5.29378134423251	3.95554157657725	3.95682968088153	4.95259345578746	3.46792415534263	2.05852732810543	4.2301245476865	3.03028053938447	4.08535506043152	3.91923495078069	3.5398349781899	5.08938869282478	5.28209745666268	3.99044647424271
ADAMTS1	3.06961667875435	2.88089898657437	3.81230792350578	4.04290653820595	3.42705582888212	3.97204871967942	3.1920187795371	4.48101890769672	3.33792870855309	2.16726523631643	2.88812669933753	3.50000385745254	3.64957461233817	2.7331952346104	2.97177335583275	3.63256428561867	3.94500073410775	3.79384049120666	3.24278332243285	3.70298990383219	4.15694009714451	3.38143593326828	3.84542223052138	2.90292619015438	3.78038200848489	3.46048681157048	2.84764296610973	3.72006825684465	3.43672268571729	3.86839606031054	3.51023482336266	3.67595619687038	2.10400422644933	3.86816266995315	3.5710816956874	5.33061376111452	3.79575377642476	3.62734441900813	4.54752391961457	4.19378573895589	4.28020040126126	3.37233669758632	2.76098319774244	3.27345722071459	3.4570180257254	3.61273871556819	3.5638329052267	4.13964237045344	3.91265664524399
ADAMTS10	2.72849045953378	3.62701134944243	3.85150139310242	2.31149512216171	1.98852056658169	1.89357887050159	3.12166519156618	1.32452577080018	2.02748309406723	2.79029402226859	2.98272236698218	3.3886954005797	3.42524156991965	3.0577636998264	2.54419493131507	2.21529208794637	2.09151029455103	2.59611200009187	2.60462711567024	2.48201641022542	2.71626384618764	3.74039017783074	2.57490703097446	3.28631982584189	2.85046874357927	3.02362693641308	2.41449665061538	3.71510140847033	3.69004014951025	3.21107552624284	3.001173767232	2.88938058485706	2.17315670543286	2.19806792884064	4.05506612544791	3.47845010673257	3.24540163452344	2.79359036690683	2.90027896979954	4.16786919991442	3.93804462349057	0.762514941014971	2.77623837456119	2.60749579492298	2.82514689587738	3.38699273829778	2.66565604846672	3.41332240297503	2.41365525379281
ADAMTS12	1.14947177808794	0.544782965178448	2.06390689675808	2.20833431778135	1.94844729787583	1.10890540284721	0.904262052244736	1.82652292680982	2.01395501823419	0.642365869373773	1.4007922926258	2.4461812582775	3.2373059191659	0.856055995429702	1.20233623579341	1.03134763421568	2.53337486131152	2.48739869361232	1.98389901344534	1.77166942749723	1.43264145226478	2.67340948479703	2.17280789030504	2.08618702288254	2.56323743324102	1.69160702220114	1.38760579386328	2.92976089355833	2.31873062296091	2.45445067632167	2.1027069417991	2.17695867720894	1.15159723350199	1.37629720051359	2.82601009936131	2.65733408453932	2.19625035040991	2.14760970376591	3.59904151728448	1.94248642945164	1.93066155923498	2.08556249045962	1.15179496557357	1.79732085298365	2.12222861659187	1.8743706509054	2.53640657723768	2.2698510925644	1.74906784557415
ADAMTS13	1.10867312310246	1.47284289061716	1.1359478095841	0.47597618923942	0.406664702438088	0.737608193124255	1.7739791369457	0.537161284743115	0.619546101232509	1.21496170527438	1.04862877093552	0.956171083192287	1.06269563056115	0.591887975592116	1.12763325200712	1.05041783616656	0.561900638743384	0.874759155856597	0.663639491390929	1.13420593538509	1.0827380087769	0.748521748913394	0.95151667300606	1.08105919660402	0.862551419967253	0.841601568045718	0.0542375845258272	1.40329821475565	1.47922359879091	1.13838652579388	1.17580161681125	0.723246301053141	0.496843395590716	0.800817393774079	1.30707145800727	1.07611893575598	1.01619940970594	0.595088607702556	1.00418270669187	1.35666416632092	1.45487785990114	0.201802897870329	0.777821675279528	1.11489522558653	1.15267443691548	1.0263054454102	0.918684986945435	0.998675066558136	0.752838812308245
ADAMTS14	1.29602634574536	0.80912278778262	1.2378357786753	0.629088194303652	0.455257574713215	0.460941605624219	0.537263956333081	1.02920716590732	0.488915158849982	1.34972530418482	0.242007732653746	1.58358903902053	1.47849274316613	0.508558870310019	0.379526170714606	0.89281525545819	0.808447645482961	0.676700660778351	0.725459252148847	0.575491823258759	0.732474161943669	1.81768179326703	0.680273364833832	0.774080519878009	0.729564330472589	0.873091945215765	0.771612763430212	0.804971195091855	1.71566822877986	0.394571323374681	0.647418774747214	0.782572506608784	0.791433029710266	0.845798402177056	1.30775978577483	1.36609253190782	1.04999260138595	0.446241429626141	0.524438346662279	1.22547762213926	2.08962801249633	0.432874382097422	1.0749379763836	0.768294963053307	0.795727389497177	1.0576820851386	1.15987814932532	0.518232000894078	0.661878061444619
ADAMTS15	2.16697936348423	2.39845875438547	2.86407692850857	2.75617985981736	2.14465902543548	1.68528468406781	3.00171759112822	2.2915901441323	2.36112488315992	2.05848007521439	1.14375246261539	4.05675942460034	2.24027299130691	1.96443546666989	2.2710521752799	2.37340419718309	1.79471500743242	2.96248401821484	2.81497031829466	2.44301336407249	2.89662609466456	3.31363065455242	3.30912894315955	2.90738933064074	4.10633488711382	2.49792627227989	2.25627617610101	4.16623583886481	2.73605969189518	3.57344079132997	3.42432135168636	3.11878431860612	2.32155431057903	2.48198705995685	3.05797921376477	4.38591818408624	3.21652419358867	2.18792313805821	2.61728962076827	2.73645166150455	2.9865668548927	2.64291805645819	1.54699909357393	2.21403283360729	2.57832196244558	2.77515743819893	3.05019018610091	3.56641105920626	3.63496714582298
ADAMTS16	0.386328954567572	0	0.27738260949016	0.208729097943712	0.0982127050707641	0.061178484465363	0.514360160784368	0.370490415744034	0.143317958120035	0.085775157951399	0	0.0913660771081993	0.0848453172061329	0.127750942787289	0.19261788081521	0.170101270207649	0	0.721879301698709	0.0961608508097274	0.949130338582	0.170688429052365	0.0955764038635344	0.269400206082014	0.177701667266474	0.149701420384702	0.0520249294529592	0	0.242494059217541	0.155937541821587	0.533988782004377	0.0607583158926539	0.115538837986995	0	0.0725928388282202	0.390990691467901	0.215433821308741	0.0296163078141757	0.252391228476122	0.228188065783785	1.31889235775568	0.163071126910841	0	0	0.115637741784335	0	0.393152007291164	0.0897845886255378	0.898247505729216	0.0802085517006142
ADAMTS17	1.40332237396606	1.47810390898881	1.40158677167246	1.67253926477458	1.32277732709377	1.33837990411589	0.846589435238243	1.15551185363129	1.4729920848794	1.36953658910425	0.886076039003845	1.23128944562978	2.11199112464567	1.17050559782988	1.11574168021026	1.33098813234903	1.16741619387339	1.64477152421476	1.41886447598047	1.23872529920381	1.50002796027122	1.82891140098875	1.56430001266916	1.22326498462293	1.86454045206218	1.56077630400104	0.7905928001874	1.48062664668179	1.6570340001157	1.80187462701712	2.16083900346082	1.3958621714923	1.31715156711895	1.20052348637053	1.91823621901049	1.79274646725785	1.77418611589149	1.28857032708346	1.86175481214864	1.92046092023953	1.65369098314569	0.91946882359363	1.65665316131191	1.51913118459952	1.50689956314749	1.5881613172	1.91057474105421	1.45177221796552	1.54481661591833
ADAMTS18	0.0641602204346681	0.0932757586397424	0.170675828540741	0.167304808097045	0.555317639346483	0.027502426778793	0.326262951101539	0.176435072298879	0.549953188020154	0.0764685783307383	0.548153021760024	0.231784470327212	0.432821034595602	0.039033046672681	0.184835650452379	0.374651802862813	0.841782266258639	0.365690038153556	0.368403649800464	0.337021287888853	0.333893579543941	0.667516317726037	0.348973409548438	0.467503944395818	0.321742481365835	0.176979432820958	0.674972946059104	0.573315365579953	0.139377696222561	0.506034934662022	0.850132607381842	0.324131471812066	0	0.384832987866814	0.577017619707057	0.558042233405758	0.151314626309442	0.205260630525298	0.148955936731971	0.460829623389666	0.213510363934642	0.13021987046923	0.0359488219114915	0.0628047586262105	0.154298349828885	0.300966341758562	0.174254511308306	0.0274221586124369	0.246438020990964
ADAMTS19	0.078128337870699	0.113337992399218	0.0808323007542875	0.129662322370286	0	0.0664013355544084	0	0.0563005265620849	0	0.0930310945812867	0	0.0990789325782851	0.0467461634318478	0.138391052475512	0.0673474888467569	0	0	0.122018150453233	0.0267809016365106	0.186501832283764	0.0324691573644185	0.0353776347936636	0.045291282359491	0.139872322856557	0.0948274101274716	0.0839141643806157	0	0.169142983221191	0	0.0760351667353897	0.0333498247640879	0.0513932358101211	0	0.0267352586479436	0.129644077294022	0	0.0636474675356089	0.0872780416142679	0	0.0385605780541654	0.148523402641422	0.0206956197273073	0.0653119878974419	0.0514382097397475	0.0246968947528542	0.105267800505961	0.0249650701473007	0	0
ADAMTS19-AS1	0	0	0.0444001377411065	0.166589626610837	0	0	0	0	0	0	0	0.0811112791248346	0	0.0766982032762739	0	0	0	0	0.0433234063649965	0	0	0	0	0	0	0	0.178836182813818	0.112306564709092	0	0	0	0	0	0	0	0.0405317918345486	0	0	0	0.121875002504042	0	0	0	0.0419840090041228	0	0	0	0.054091424808303	0
ADAMTS2	4.07914258262078	3.84941233307136	5.08526209316335	4.9638789902153	3.76761679063952	2.68035326121312	3.36779295795514	3.56774977405473	3.31507546443189	2.43013484319849	3.89203546645193	4.9103228745879	5.43186325355723	3.28431320339704	2.69963799459192	3.25515913552726	3.92697417005326	5.10095864800089	4.00114481521916	3.64900511759585	4.06903901786697	5.30091694153503	5.04677417538348	4.17028488539037	5.18825940221412	4.41686295532091	3.57470843742694	4.88257411180891	4.27678585439145	5.05656577813201	4.56145707256849	4.75058641862679	2.90774280327901	3.88080806287236	5.4556873717161	5.30705801396855	5.3741316095725	4.86242154438058	5.31722987515792	4.88484069669824	4.78691186126487	2.96811701154119	3.63107818764484	4.02101573475842	4.28402232176732	4.97460649160823	4.93421908515211	5.59017792882443	4.46984159537267
ADAMTS20	0	0	0	0	0	0	0	0	0	0	0	0	0	0	0	0	0	0	0	0	0	0	0	0	0	0.0204936081540739	0	0	0	0	0.0239778339967143	0	0	0	0	0	0	0	0	0	0	0	0	0	0	0.0194334125791237	0	0	0
ADAMTS3	0.279897625820455	0.0879938488072718	0.798336646057981	0.956595657718599	0.796442410868887	0.75588093178249	0.620714168583361	1.19294806771401	1.03469835375709	0.0721147577681865	0.407542908044257	0.988906648679842	1.21275237677397	0.270939570176197	0.684164331126282	0.623853210626073	1.03169561886307	0.544409254031691	0.61679683032887	0.801868910848029	0.625705762575309	0.981317032649929	1.24750065136224	0.375958989345236	1.04170005171787	0.591628887499168	0.614037964586436	1.09051516097767	1.20992409195161	1.33342714312228	0.736247110260959	0.600529440022523	0.868767427953868	0.56069165415691	0.833019880061735	1.42464417937404	0.94094319690765	1.12681053374078	1.36582566881236	0.565048180928833	0.9394992003519	0.648038241481221	0.595312645058516	0.627293331152578	0.651973588214468	0.917071857732228	1.00532540455739	0.814682083407569	0.500379785285359
ADAMTS4	1.55808149152485	2.3239294021236	2.28016275259101	1.74599850450302	1.55468278507512	1.61233759457806	2.09749044816648	1.09869193788646	1.60105300593574	1.35803262770314	1.68368612196419	1.2347179664732	2.02666895318051	1.64057899043605	1.59998116942875	2.32474354980079	2.29383359572354	1.73816920315219	1.57241654329831	1.82992847879331	2.86629521691101	1.31557914690018	2.07676999719814	1.39223851400587	2.41942024823451	1.33353126063883	0.851036391838884	1.49395208783825	1.44121154820683	0.88500999930954	2.11024637053503	3.38253709992245	1.15431114341088	2.41453644023412	1.83976096333974	4.23279915657325	2.18286921425675	0.892623872169404	1.19608744196129	2.1936256009239	1.29816021187966	1.91579493204053	0.975397340324179	1.86432436395901	1.973339359319	1.88151868929695	1.55540521870009	2.11477972839719	1.66063539310498
ADAMTS5	1.80277653060721	1.27592644013463	3.02851322034851	3.14246868337623	3.44591766618327	2.65218706999292	2.0155817912927	2.91195981074688	3.40522214040739	1.12231008733813	1.25057121227278	2.52349166473374	3.80568597497348	1.19983403652024	2.43123355817682	2.31311978672832	3.75770281139766	2.95410526018005	2.20498443309625	2.94115808240555	2.44602195557354	3.02534101226264	3.54055723026042	2.79184278592786	3.63710375645222	2.95963726964759	3.09914110671122	3.939368448756	2.84158282569046	4.1665658524777	2.76509365021252	3.02482132551029	1.53928731428832	2.47905464105892	3.1062028717313	4.0604259850701	3.59639903151848	3.52536943277167	4.39160634474401	2.83140723534516	3.45459472623813	2.49652947478163	2.45736730461515	2.41120423138403	2.81843961565163	3.03368533213859	3.07736976294576	3.76445707659166	2.81819725986478
ADAMTS6	0	0.141304732289583	0.714513969808204	0.306613718131018	0.825023629495952	0.298429422506342	0.257594542010393	0.460267629030348	1.03462171012024	0.059262241692014	0.272266100012907	0.598999548601988	0.769687607039984	0.350097515319415	0.875662369085153	0.296812845351322	0.730436081938	0.502539340542574	0.385904493295558	0.723844605430068	0.640463781167583	1.09819580832982	0.466195663141026	0.372754290638023	0.535135778397353	0.264334839951137	0.328046194861422	1.26876615195811	0.303819206600141	1.29155943285247	0.452124568642962	0.362194070735821	0.369886865052627	0.41110220840893	0.774248834138249	0.591803703107896	0.540347185104988	0.846631210672291	0.979615236510082	0.459612662635684	0.589908381848923	0.149455351232033	0.336160187810383	0.52020884122448	0.646363898865151	0.788015952088601	0.457976268595438	0.235591348392236	0.580832513070048
ADAMTS7	1.69717619793697	1.95151910386982	1.87032783406575	1.94444369358328	1.10053550055304	0.761690300394458	1.44683928985641	0.893140291165301	1.03712833132298	1.25609511031543	1.18729222686221	1.76371476454988	2.03182448719506	1.4710263896849	0.910692968180529	1.24544967757487	0.997811876599857	1.4662749728022	1.63648310103763	1.08318557395569	1.31420350101386	2.45546191578192	1.92300353617995	1.92650252740265	2.14484462692406	1.77715198791387	1.26842701142454	1.66815904401113	1.69700903183654	1.42875143912882	1.80834501658613	1.71943799418976	1.45091159747546	1.23366834650498	2.87779688195874	2.04942172868394	2.48321600523427	1.24623800566954	1.91624496866631	2.44913843965124	2.28026492926137	0.759346270945416	1.54597840042976	1.44765748530744	1.91507892903561	1.80121861416701	1.95850814265407	2.39015594890321	1.9234430131669
ADAMTS7P1	0.167484134947087	0.239753717100636	0.252438219706221	0.115310734430829	0.172596964601493	0.125874875824682	0.228633979083559	0.0621444157733761	0.0591749013104418	0.288084638717638	0.0733146912279981	0.160846401141014	0.241383688928547	0.152318212655543	0.162116066833435	0.137939460641655	0	0.0687504637375134	0.11489202441564	0.139806664254151	0.0358700821000284	0.220016144787553	0.0983484941610743	0.266262396236971	0.248360308516917	0.207346365691797	0.182144555631508	0.220451970373996	0.048682210233453	0.0838686813888499	0.0727662000197232	0.189526055768727	0.214693448565501	0.0295417259461537	0.0873230639935313	0.207835958217571	0.0702355706255962	0.0648623301321634	0.270340447370159	0.274684290846373	0.22392616913441	0.0228731053491441	0.18471630815216	0.111423670841448	0.131569870206189	0.170671480477871	0.254668883530355	0.142591734850945	0.126545580494096
ADAMTS8	1.01036699798643	0.340329577196624	1.53652537798935	1.15345806325354	0.262411741321295	0.316520888130042	0.771946754123579	1.16584261160858	0.427647493642189	0.760306743481442	0.243809011513321	0.799522400633691	0.859771287279877	0.837175512008074	0.55256453440695	0.642520074632492	0.203490377097076	0.756605199065663	0.342969467683119	1.11636013478706	1.12795585668509	0.747446641606767	0.716905083945095	0.662916972785083	1.10433779602509	0.176285455403602	0.338037926785706	2.01614448371598	0.977954638905202	0.472552990851311	0.44932871697897	0.51095010160282	0.154893203876282	0.36989384350235	0.75326155458197	1.1870981365619	1.04065083634877	0.649319980849524	1.23373770555339	1.06587081397023	1.45984473625974	0.778132171335148	0.264243502900407	0.581362224847877	0.743696016565189	0.714266086681917	0.750046819788813	1.59357267668764	0.622585988043888
ADAMTS9	1.34778552331871	0.8183165103301	1.79216500183398	1.92281730564339	1.722922740737	1.54314834335229	1.19746535035146	3.26292577935879	1.62442635630793	0.982022270477278	1.40158394570597	1.73678001537103	2.05048047813235	1.28696684035967	1.33687016243635	1.58120891584224	2.20237662856396	1.95381526839171	1.61008738269924	1.94731797060676	2.02438801706748	2.42266910965129	1.62906906631012	1.64046320530519	2.6214108551661	1.44010138148654	1.53813655228922	2.25719458454141	1.57233964629437	2.00686765695535	2.05393762993634	2.12120664282921	0.611026589582401	1.96312617101406	2.19210565546515	2.92684790733933	1.88693122471173	1.92684137837247	2.11979234857406	2.15263609019208	2.0991974788165	1.51975153164949	1.08031520067596	1.95838308928513	1.64073221411348	2.17193654398947	1.75299121982319	1.61483833695206	1.70475073003701
ADAMTS9-AS1	0.0605264098474575	0.0880426065691092	0.14212896957414	0.36694508190565	0.270738796034945	0.183960099426486	0.0837531971963017	0.845325730057754	0.302376700643536	0.206464953242467	0.149090789180037	0.219347753635981	0.235722989119374	0.141897949871537	0.0775062255703772	0.210575882859094	0.16276575123467	0.440160125815238	0.138793212565757	0.510980812210429	0.296105240227999	0.297919426577703	0.358827190458746	0.267604234513263	0.335191540873723	0.147431332416688	0.28520239900861	0.364376549229334	0.223097483250551	0.369242554490979	0.238858616966894	0.188543879114561	0.152766458728228	0.33253711582137	0.366897411743152	0.374776111776681	0.230993727004506	0.328943358734974	0.268976968911231	0.346123916632488	0.468898770741498	0.208824151482168	0.0993829053935493	0.188701311187203	0.309516442087201	0.177767806215394	0.248722694977809	0.148579763131111	0.233276886967546
ADAMTS9-AS2	0	0.0380438154994407	0.39398856584709	0.25914547084652	0.433619579815155	0.187257301550806	0.266691975522585	0.303577284472038	0.0697109793431818	0.0615066312888607	0.127579562005578	0.188343424133955	0.147530806022942	0.0313160997460518	0.228808770738107	0.272150279816345	0.204318719621659	0.230363076708837	0.150903798400128	0.362613782437309	0.200169120572228	0.33311073089324	0.273260703273436	0.414521235834914	0.39063197187351	0.242149391528325	0.245656695156768	0.73722922007386	0.191597656736319	0.563374603962227	0.70217738863956	0.464058276650899	0.227434290143114	0.0856324749386792	0.426851043626226	0.270372165904056	0.198454123423647	0.521029945398501	0.412197452909698	0.298973983719386	0.278238684159614	0.105117699406942	0.190701532212873	0.177012868107085	0.197577335228301	0.33325530775609	0.185187637356139	0.334594732974208	0.266931188281588
ADAMTSL1	1.00301928219894	0.783269241093992	1.81197723952481	2.19136702978976	1.21465558688752	1.02441318129962	1.14671149246144	1.20702436852565	1.23330570772984	0.430008411739388	0.973750607775134	1.44610491316175	1.86444269566424	0.503026565520294	1.18851392401434	0.476173382218114	0.973897923163143	0.999867332828952	1.38288718444364	1.33448221064975	1.39715333065216	1.10755039534176	1.61607547639977	1.38324530957626	1.57627274754569	0.678442996914246	0.388465822798232	2.5431428210265	2.1687974475839	2.39328177642193	1.83573886807955	1.80791270340959	0.562708972923525	1.68714230544985	1.61290517937264	1.3984910013765	1.39389652791136	1.87483177074663	2.35021106045758	1.90623406128873	2.68798486020222	0.532206160345133	0.83688205602718	1.23045076373259	1.95359840864762	1.6010927245158	1.5345162330782	1.87744162805176	0.735321232852931
ADAMTSL2	1.34466664107302	1.80607406539045	1.61333188061375	1.11827177481397	0.388560435581407	0.735697277652185	0.441472684551619	0.401804108413074	0.648327018873198	1.10559397313032	0.902584195512914	1.54892776191338	1.66180990844241	1.30462456537504	1.08110567058114	0.87706882167969	1.17107376410207	0.818124681331129	1.25244761981624	1.20119500491196	1.14213352980103	1.76727171205054	1.21636776292853	0.865206696776778	1.19682131337125	0.958746622448184	0.68510578469561	1.78153289117085	1.00117816601485	1.14835569169202	1.31198979819826	0.987333470588491	0.953527004862503	0.82886880054045	1.92473126231521	1.51471102121241	0.972326469793497	0.859844106045438	2.13959671094036	1.7135951287191	1.15387779823724	1.3405471513807	1.16722365870391	0.95720592154531	1.84306478854942	1.39847864641357	1.71103536650258	1.62502508573893	1.39203257017245
ADAMTSL3	0.606973008937015	0.560205502590457	0.78428061636773	0.66205856442529	1.04182376894452	0.874502972667333	0.678895932925656	0.652689532063368	0.703027270500588	0.243844549848838	0.0733000309809473	0.557458646069808	0.789398884396735	0.861103615483335	0.535244841743168	0.574363433319918	0.0605763232140595	0.900074717566331	0.965755065498647	1.19983974339475	0.737252730603588	0.811416626485541	0.938794925670531	1.11075594430341	0.546120067290499	1.06540276947227	0.853795593505866	1.15330576424336	0.76842572676699	1.11567160518479	0.910158655005008	0.423174583359138	0.25400049398072	0.571497026380746	0.889539719683578	0.787599655118433	1.05993920085894	1.25747210853024	1.22609287402395	0.890425578828259	1.13690940978101	0.328422881551478	1.36683296047885	0.466044586072138	0.572282561605655	1.03302056351391	0.650227601568092	1.02761489605704	0.793490308937464
ADAMTSL4	3.41366493217228	3.28324906311016	3.9093909411621	4.0836985437845	2.36228400048946	2.38269184080498	3.21176995285849	3.01898376050354	2.41889082207625	3.04597240516775	2.80854828857689	3.81568534358419	3.95877398409432	3.07502789470833	2.64109236545703	3.04654089009846	2.6020078907263	3.23792898645865	3.18662456290812	2.98234238007661	3.69214820994343	3.56082882259396	3.46453233936748	3.50167952283745	3.49204366113836	3.62408149857926	3.1736901444019	4.23347355493448	3.76996116977877	4.0634692238469	3.34693281697671	3.76729291526232	2.19392586133402	3.56687698003721	4.44683333573826	3.76821425238373	4.14671601982696	3.48698002205335	3.70597560333209	4.44782747168412	4.54270526666957	2.32805581257412	3.40277047683766	2.67143564467444	2.91777682696363	3.87524376665073	3.7132442645778	4.23830141747985	3.5182078841266
ADAMTSL4-AS1	0.393453467357518	0	0.768501433561244	0.0744826361540366	0.14782313813133	0.517272898852851	0.285335496227032	1.29715652120744	0.278919953585826	0.644260607595285	0.84533080348748	0.263357335630663	0.638448663080513	0.558464635288407	0.932612985498615	0.595597064781467	0.408965683177272	0.246678304094313	0.276357094743236	0.175798252436462	0.714760373082212	0.574875390505848	0.579310454396988	0.363794514913853	0.467570890180673	0.419468871828825	0.156073222683099	1.03652019260688	0.120900092080084	0.616916269425121	0.480557202753196	0.385698213643783	0	0.275924411229501	0.800461262304557	0.31807991018939	0.172572112660327	0.767867208030594	0.677991406130662	0.384324712289782	0.687910955057813	0.112909304375051	0.86890637620786	0.385999663867472	0.196508338922842	0.400385718565498	0.528630906792078	0.0924107620726737	0.715569755922229
ADAMTSL4-AS2	2.3393807816504	2.10881553992657	3.08342052838947	2.62874554999158	0.949827618569583	1.71873278393493	1.53023513816799	2.1856906131644	2.02481520156551	1.88768499395052	0.819120752762722	2.81809977453547	2.94029216114584	2.0926346047139	2.1021863103621	2.22576808603732	2.05111834509516	1.73366453918754	2.01378657669867	2.35129329732005	2.62468170277107	2.49303953782313	2.6256674879434	2.44826968289069	2.39756756115484	2.50948135310355	1.4028160701103	3.36163280289508	2.65155250099994	2.79155347426683	2.85944303828357	2.98370059872447	1.52709818996204	2.39134257107544	3.02967890605077	2.47086927517186	2.85145076183253	2.78647237288128	2.90206900463246	3.04407312403076	3.43925265336019	1.4632482201566	2.42784092514035	1.74608856127624	2.21410023205617	2.80406209564506	2.76611671826911	2.70518322072935	2.2315431851784
ADAMTSL5	1.21774584050006	1.64605307016876	2.01152174793399	0.857724178905233	0.424592967732883	0.81063944052631	1.18369341869967	1.70127231970482	1.42819228037688	1.75722687911695	1.03757542473216	1.18288535734148	1.46750337510848	1.40549600042245	0.997299317742308	0.909206832567845	1.48031148431518	1.50584027810525	0.832856763322637	1.51069107591357	1.78254232875311	1.47217807395063	1.61625747885702	1.55605686948847	1.25762843383055	1.60936219026828	0.835988474686641	1.43515021338775	0.719727820173044	1.4288349129877	1.21616595555951	0.898428711474775	0.963853958211586	1.37160493036034	1.2116936939579	1.10258739982443	1.49234298787589	1.08023928572662	1.66906375952643	1.85675744234447	1.9777309668232	0.44970104449591	0.957896038108198	0.834896408680139	1.1925278495087	1.82215724684852	1.16840101183123	1.74102085474834	1.09874665818998
ADAP1	1.62022440948494	1.60663906203954	2.09532147537756	1.82528347160829	0.493533069301633	1.02028955612859	1.65513652639052	0.950396837327392	1.06247091837567	1.31595967473362	1.58871838727997	2.12731833424664	1.6823827061907	1.42210634589377	1.07514965705968	1.30641092862187	0.801880435430337	1.46588756236048	1.35411997340296	1.12151137142338	1.63639961926971	2.19192820714539	1.30884276789316	1.52935293560691	1.67294915428119	1.60454854471212	1.32865099086459	1.7813640980499	1.5766292399965	1.18138357477356	1.53246475024579	1.48331830493817	1.39927576708823	1.39693364043584	2.03707991156365	2.12950229153181	2.03502537064004	1.16335231603142	1.74542173796136	2.22150536926879	2.59334293210505	1.30870344164166	1.40273203125762	1.72248366055616	1.35781782263552	1.64903487380496	1.87116201961063	2.50496372682867	1.45595531706424
ADAP2	5.29155238492008	4.46940121899078	5.49713742771694	4.96378403299217	5.73502913831092	5.66325393592315	4.75530138890058	6.20638514809291	5.73774851054483	4.9124322398596	4.52939775147858	5.51313943295951	5.5626582217613	5.31453973100148	5.43262726009284	5.44687520804577	5.4627475640846	5.92076512356132	5.73875073233119	5.45918655493057	5.50393190340452	5.44455312890682	5.33510940682873	5.28221409321088	5.17950953301837	5.55851550132489	5.84855327337327	5.70665685103084	5.49585074322058	5.4566083798528	5.4804499125129	4.81327515845014	5.25284785689871	5.67079904181496	5.55353980588587	5.23504627303383	5.09615725066534	5.5872830127463	5.73870090487994	5.65724443702674	5.3245263650312	5.4892336948157	5.51493708034372	5.52484050006451	5.68570241113842	5.48215245393256	5.65443140619839	5.24552667179092	5.53998439510866
ADAR	5.73237730935277	4.72371495889159	6.42554021539388	6.00001991708639	6.39452932362486	6.28778788337259	6.25426839941255	6.29882863285469	5.74622871270984	5.74293978223785	4.8019161668033	5.62489592355431	5.65601271498914	5.91158112827752	6.59507013025736	6.29116979198612	6.45998628031418	6.74673684359205	6.66745713048814	6.49449434994335	6.70745980181974	6.3969372276254	6.47221453591051	6.56513672191452	6.52549609544703	6.11252071023094	6.03184414844351	6.95222295664647	6.04215126633937	6.7118020859602	6.87486161603831	6.35767523409319	5.99613018572791	5.91816815546113	5.99719714685194	6.63569879418865	6.34417312300621	6.37964079703983	6.55798168969311	6.28310817175951	6.07735950317156	5.73428113971662	6.21922805256328	6.84583001872639	6.56716689804207	6.79694851730175	6.58903011715765	6.35681809388516	6.32334155877762
ADARB1	3.1654815968476	3.70461008330595	3.98195280794368	3.48965186485739	3.91036092606709	3.7720889697453	3.61920117072752	3.38969067391291	3.43709332706678	3.66121881904164	2.98722583186729	3.38941681092794	3.37862345831443	3.48900878392225	3.78207758611281	3.69887016748001	3.4274307873604	3.96542056764721	3.9131065417838	3.82833745558465	3.92402468567044	4.13399486511396	3.85726933603859	3.4746849741532	3.95413321934924	3.77427506372837	3.50565845242512	4.16722816281558	3.91347768701081	4.11792143848558	4.02756018770141	3.78497040784314	3.01499397262036	3.33668163008143	3.96630291828944	4.07000341268397	3.70491902223783	3.84761769105194	4.11243023387138	4.13024551259509	4.11002020257019	2.9546709412087	3.69423346611755	3.7194689482279	3.49614101706994	3.91876225668069	3.93738411428193	3.5650488813333	3.60311766964484
ADARB2	0.117941768323706	0.502872840354045	0.147724769360332	0.241645661686238	0.370888899755032	0.224337626418212	0.161998439298222	0.217172375760504	0.23124358101465	0.38503868192557	0.163822863672124	0.262445840210998	0.224095384290041	0.387619662495584	0.212260486788632	0.404917183383789	0.187149718939226	0.382923161059335	0.28675606349049	0.317837917546932	0.354725030267798	0.603467760415866	0.315100227501592	0.25991329986378	0.282931931805408	0.179416508983208	0.390020442228422	0.281913211442349	0.1921918091798	0.203988210207849	0.308778233610168	0.103020613050666	0	0.274973428802129	0.264842249139496	0.450349040820942	0.557598472969767	0.172857657411246	0.346706723624733	0.204199082320648	0.151418770943443	0.0522252993081721	0.240218839057512	0.289547973217777	0.368196698206886	0.450939624133875	0.321222866744145	0.281754279694205	0.651658115871059
ADARB2-AS1	0	0	0	0.345313549958884	0	0	0	0	0	0	0	0	0	0	0	0	0	0.276795499512969	0	0.150868000329577	0	0	0	0	0.112906122704317	0	0	0.162516631076429	0	0	0	0	0	0.123861308849455	0	0	0	0	0	0.176108833715061	0	0	0	0.12033190662148	0	0	0.115912382144681	0	0
ADAT1	3.16341346835921	2.64513099228023	4.51362270163551	4.37242007887152	4.21252374590508	4.31945663982905	3.80424047960766	4.1016205535744	4.17493858291247	3.62862063268888	3.23895714484418	3.78837397348989	3.84592263357573	3.57666940572905	4.34543387968915	3.87880969264335	4.41427842485785	4.56203869395961	3.9162708419628	4.40846554391469	4.15584082319722	4.37733831738726	4.21234008651642	4.11266083835597	4.64782251444231	4.11408660390971	4.12731738179147	4.52782325666926	4.14027929920238	4.48125487947461	4.25352180863814	4.0723576297015	3.46516258657679	3.85240898608716	3.92975625532774	4.33152257359752	4.13441894083766	4.44219140372418	4.54029861144751	4.33467485755835	4.38466936943446	3.68886048342717	3.99258931870776	4.25757723642833	4.02083155690064	4.08274349268599	4.17112926572045	3.91220993548326	4.08872917063234
ADAT2	2.03039009826371	0.939950452355296	2.88555402081049	1.92217560133812	3.4873864584253	2.72676497684701	1.98774828924819	3.20617418537949	3.19213726225137	2.77372065917191	1.89492153981005	2.35079165286785	2.41750866445538	2.05933608228247	3.30830825843621	2.69775386971272	3.40032175705425	2.80746499664319	2.03641963483888	3.09840914397428	2.41450510341209	2.72209073788774	2.38655895902349	2.33415098364648	2.48378497603434	2.52885067970486	2.79811227446085	2.87155025390882	2.27374104133382	3.07723179186078	2.97600419851486	2.40774184236399	2.37722557400195	2.25808900919776	2.31818870440645	3.04763194304515	2.46680786710264	3.15571352612867	2.749233029058	3.01848665774497	2.54240836457697	1.29309201071335	2.34884817092575	2.7199260469743	2.32482674267267	2.44296000901887	2.49632387940115	2.04048283035777	2.04822890379761
ADAT3	2.68169675349416	5.28843522716135	3.6109007328278	3.34376887300164	2.09143831872697	1.99269932646821	2.96347965627715	1.55416811470822	1.59760829757693	3.16053185310507	2.95723840009215	3.30863011741503	2.63426494471263	3.24674813813915	2.77463863505016	2.82168232551396	1.38076304053801	1.77226242834507	2.29887093212849	2.04753879806103	3.455341312496	2.52906247031298	2.8022156199628	2.64423819609898	2.90463633681945	2.5382666860035	1.87356127912243	2.24886451330439	2.48684761721372	1.7243766807726	1.94302340960358	2.30062759652658	3.42526701138006	3.06571838871544	3.52081407696384	3.49975607576183	3.91149149256528	2.10023805031209	1.89542213618001	3.7217841147999	3.40652607479373	2.55746426721251	3.3131986268653	2.63479100058157	2.45818626683615	2.83268273399808	1.86126307580375	3.11371963294061	3.15638896898583
ADCK1	2.77376649877039	2.88149726133053	2.67828418830005	2.52393955618507	1.61723761508994	2.55930002455961	2.67300409698822	1.61709065182095	1.81007573043299	2.89650214839193	2.37218510731333	3.16448032318223	2.0308556146072	2.95135865755995	2.50423924190595	2.6155804407256	1.41097212494059	2.42839969505739	2.95545583332051	2.6380670281407	2.58139005750673	2.30601181486929	2.1305195951085	2.49199327673225	2.78297658258965	2.59051773075223	2.18681813428369	2.7171106071842	2.23213937529979	2.4357207878236	2.50317230617512	2.34021559499118	2.15645613140172	2.4333584381141	2.88718659104689	2.52686801087832	2.30117259923365	2.01016415846092	2.55606252990048	2.59032176868518	2.80924224140135	2.27108863004438	2.64441368280828	2.5239297958233	2.54521320475479	2.55512812385968	2.47302660394372	2.84227625934937	2.69315865169363
ADCK2	4.73157044486519	4.91598066699033	5.35045431849619	5.29577869757765	4.04774322674113	4.64319010969003	5.14244762278238	3.66225811694631	4.34776373905469	5.01328797101924	4.50175783483567	5.18481050953223	4.89612954052226	4.92240571971459	4.76236923814295	4.76687912337546	4.12697591544704	4.62745192995228	4.781748965377	4.57346783186012	4.85298939346582	4.96812138713738	4.57002382092017	4.9363272077443	4.95175211284537	4.90710431573619	4.11376088929942	5.14120637625805	5.34130224479716	4.70069959029457	4.62279940169897	4.52592824780058	5.21210503310398	4.75357209326601	5.19258229981764	4.94699765346669	5.48895677790348	4.43159859940394	5.01095954331173	4.95250790766735	5.25923835294672	4.67379370720982	5.04716758876596	4.9667030735933	4.94417282219672	5.01491173069866	4.7546654937863	4.94297542092228	4.64171161745242
ADCK5	3.25329273877726	4.03813409646973	3.35820917525897	3.12592506131641	1.63636808870793	2.65064829322059	3.69009062241341	1.44448112191722	2.32762094813373	3.28922052029924	3.42382455192441	3.51281173386048	3.06741059445536	3.48062226345115	3.43252392944225	3.02418470358203	1.71707021669276	2.62366666500645	2.83854789126594	2.72429012578616	2.95578296889218	3.47315702098377	2.8929892238005	3.03688594110416	3.01445868348755	2.961883350435	2.31831888214069	3.3707212932826	3.36100830056465	2.51995014973806	3.01469944814367	2.74525601743857	2.76969762093414	3.07548903967715	3.62239640806761	3.29003400413892	3.5414556862623	2.60144191014411	2.93503584076452	3.53609999272756	3.29686076261709	2.77072410520388	2.88260332703187	3.27917522516357	3.1165782553965	2.96528822312878	3.03100910748639	3.40029252391786	2.96438179696876
ADCY1	0.3309180506818	0.269151318403479	1.03259845425953	0.892836715113863	0.499816189670887	0.636582323095549	0.594082836845297	0.649371863552733	0.754384030756552	0.470661995488707	0.558877927738914	0.753737988099912	0.754110066890034	0.650842125352365	0.812669066020503	0.567112982103171	0.607870138322697	0.991423079252328	0.821123491528218	0.825828497804688	0.988566098181698	0.844394123923741	0.853181984967822	0.689900699421716	1.05339311154061	0.585906808576703	0.715422568099195	1.1504472954207	0.906520369268521	1.13154542261035	0.624543764131783	0.818089479617928	0.291648583198509	0.519321055120284	1.2462061785236	1.21733834314764	0.806368396326962	1.260925517974	1.47400595299356	1.15968526769446	1.1302384834964	0.639536141788437	0.742846247879145	0.934247581850539	1.02850051963309	0.957895154186031	0.844151599386203	1.61681860084935	0.904597876491191
ADCY10	0.134511267456203	0.0508568943882951	0.0478634133523895	0	0.265163565186115	0.0727175583737437	0.0951297573261866	0.188741242731025	0.0928516644331915	0	0.0585023070989649	0	0.0411251131449623	0.0418960163582919	0.223841874394393	0.162819154103104	0.385640536140277	0.0548427740668073	0.0695010635669869	0.190759376341714	0.0285478951550444	0.120602519817262	0.0976168132568483	0	0.021355879561361	0.0497098889204687	0	0.0616898465344567	0	0.22194899263663	0.0580624133194986	0.232821735356414	0.0362932144139471	0.0235008416959933	0.0697483197470602	0.0650602967408947	0	0.173469863966485	0.0977679757240074	0.192456622290069	0.228204439126668	0	0.0194233069777879	0.0673710478092358	0.0430926746279584	0.115136252479517	0.085838585281407	0.114326610323266	0.0260128259038116
ADCY10P1	0.696322692756791	0.54157416928325	0.700085787083558	0.295302153246865	0.65012210418528	0.855609476553868	0.783407725237743	0.601786821774743	0.963130314189334	1.12149933816718	0.336537180353523	0.580457411212425	0.57484580635765	0.64263861104399	1.10721959590014	0.761500117851494	0.58915164579254	0.673046532851311	0.44946684873618	1.34395305838634	0.571767501607733	0.872049913066647	0.470052247226472	0.82827576851782	0.446691945081447	1.09174349604459	0.294028990576808	0.798744679444034	0.63012800601714	0.703494835850397	0.625867828186753	0.454807223305702	0.147722641726888	0.554997239096276	0.315657144833063	0.650227413766659	0.439543075261273	0.549418601799352	0.7162980875851	0.911345024591857	0.836529845632824	0.111748697919802	0.572989187700305	0.455154672062418	0.5510671674065	0.643917984147086	0.663368342569673	0.408405410133663	0.132581263939319
ADCY2	0.835010836328322	1.11354245154026	1.75048320258194	1.86533646205479	0.954771967013333	1.07025364764396	1.03278753294451	0.718863632954904	0.946636258604402	0.984820599907139	0.589918908513939	1.44348794166583	0.976831792296684	1.38594046326734	1.27470757401718	0.824440648241014	0.48928408041107	1.40522850642273	1.23515446724113	1.15870047650305	1.06646090882122	1.36379973117258	1.67466728963917	1.05133979474479	1.13161486984105	1.59329000498587	1.2500618238303	1.348521103351	2.2746340912881	2.03817172940669	1.14887599895805	0.552300289746413	0.673819084918054	1.16905128278718	1.74640576661726	1.37743852383175	1.64162295512199	1.9142262946051	2.17155030821767	0.960252447914572	2.12225258174128	0.855734840988163	1.62954408709633	1.53085986280391	1.19206969187278	1.59569452500273	1.08575416545651	1.71343669347016	1.24912085094047
ADCY3	5.09529215134388	5.7605308091769	5.64340558459213	5.66678842967716	4.69785630458586	4.87222580488067	5.37228276938853	4.52998773361757	4.68920860687376	5.00563088167423	4.64604679538604	5.20338703603633	5.56506222077555	5.11532577180588	5.0886598265246	5.14218218194463	4.8122185807705	5.23589865044833	5.3874230871235	4.92392228174179	5.48410497933693	5.7101381330897	5.42899344353559	5.18348291948122	5.50747413126053	4.94891280831789	4.48345154505521	5.7598906039491	5.38513739790626	5.20024008151568	5.37377571947248	5.35900145710811	4.56050646969424	5.07524251514006	5.77638755527923	6.07734640147265	5.61573095643317	5.39174203821084	5.79175629710947	5.35922474132616	5.58270134330767	4.92101889467757	5.46681932544156	5.32580624508387	5.49326438876624	5.67358151522838	5.56416787214005	5.80541955691929	5.41806004779899
ADCY4	2.6511523682109	3.11233626793665	2.67640656321839	2.51770174532185	1.98898706232754	1.80204355360159	3.0559231830811	1.10016276777657	1.92925050511348	2.25831469956172	2.57193677512331	2.90419079546607	2.78183563578272	3.0198071448345	2.78351902025529	2.24150017211974	1.32385492463139	2.34208548873677	2.23862756006707	3.02110055510338	2.71214358897255	3.57107983699913	2.39010436546866	2.90269288022303	2.47309044471035	2.25586407298314	1.87047086561819	3.15895434793797	2.81461321288306	2.5477083340974	2.37982420680071	2.59499336131378	2.00911681138563	2.41296482643392	3.06011242376037	2.82272362341454	2.4253170521323	2.62499854792491	2.38805532880412	3.35531022824577	2.9578079487036	1.45837692204967	2.13914016561717	2.3709862389092	2.47170626076355	2.7906689116942	2.49956072635284	2.93338100952859	2.37373462551072
ADCY5	1.53685316460517	1.95360224644912	1.76489249866635	2.22747843973128	1.05816340887692	0.882428756140599	1.88900813430224	0.917760290293189	0.804307108644173	0.689582673918938	0.900927316410854	1.44812619897374	1.72931164958414	1.78573974627296	0.836018683714362	1.37553136409554	0.77698365586424	1.39174345688217	1.56449793470864	1.88968712182163	1.24859915297312	2.20332677515904	2.08337817430674	2.24282754532328	1.92658072784426	1.86791535552171	1.00917078019841	1.68860455399789	2.22982837961094	1.63971160973145	1.75789906210199	1.77857346213738	1.02121355434508	1.20346342197516	2.23111385419687	2.06618953831656	2.04513769605238	1.59542351275752	2.50349749297767	2.09608649583476	2.07754966174583	0.641734350144775	1.65565414224943	1.39067979426422	1.65282478978907	1.92052760471389	1.94289018678745	2.38202257354731	1.69298785379759
ADCY6	2.64262437423448	2.72393565740233	3.35223543401628	2.91602693474566	2.32973919691806	2.15631774423178	3.5423984958114	2.1437177063401	2.25154580734826	2.68338589067299	2.63873355797535	3.06365966768947	3.39542327907678	3.13919539046999	2.88373950066018	3.13879817984277	2.5294734207292	3.07012231952919	3.03907706327159	3.62181271651087	3.27325967590913	3.62996282679172	3.19508586636107	3.3964156538887	3.16176995444676	3.00021571715733	2.37470148634432	3.94814097479286	3.18852071880947	3.21337374128062	3.01915139721965	3.10485888922941	2.43032749334943	2.32692331345186	3.62022833362973	3.69321899745161	3.05595527711311	2.82325650610086	3.37901101921927	3.63752296494485	3.59143601445746	1.83055318940816	2.73794113767241	2.93434772387136	2.90010938729813	3.53503300300833	3.01307170035289	3.17380749904506	2.58064131447727
ADCY6-DT	0	0.483079549326227	0.24727332910934	0	0	0.156536481322461	0.811930382986642	0	0	0.72097297461715	0	0.75864671429724	0.401115356764072	0	0.301656757143638	0	0	0.280654645630756	0.448603521675512	0	0	0.312221917611789	0.208139673166499	0	0.220709780073561	0	0	0.312821494627565	0	0.337262315849119	0	0	0	0	0	0	0.525063861334323	0	0	0.33759568888093	0	0.189824642883317	0.536788882317124	0	0.224098194280002	0	0.226369793364571	0.296945700518115	0
ADCY7	4.27780640335819	4.57694974815032	5.05989336976919	4.26255742250972	4.07535840874783	3.72528224883984	4.12604136443135	3.81065795185616	3.96394407043012	4.27071299558715	3.22771634197681	4.28268445356267	4.38939922268165	3.84484896533174	4.02986014682222	4.20047804481881	3.78365425114335	4.3312183739626	4.16492729475189	3.88413163061182	4.59201713770366	4.76527461626796	4.35379384611483	4.37845064582563	4.33782993177977	4.24386407980595	3.9543824042587	4.60481463416291	4.57491262363743	4.43799315629265	4.13207798850972	4.25965063216549	3.79943902506137	3.86437860591302	4.81238077569134	4.85322953746801	4.67427247358265	4.66081872389908	4.57759483300761	5.11256226950333	4.98113208613399	3.00281855674665	4.75914750551874	4.283818063654	4.23487571986746	4.61922557982087	4.6906566979604	4.90996254257155	4.28527800575389
ADCY8	0.623068583174389	0.532298341798883	0.274725526324703	1.40218117666514	0.982492381575932	0.118657318195883	2.41487491534297	0.902371774059457	0.451481353932724	0.719439948708113	1.31432926675246	0.75705270325461	0.110918735007275	1.65903139056226	0.283845196279883	1.85359639813621	0.0663315220365887	1.22560693903877	1.09536279560864	2.44285021565878	1.60578857912449	1.66388846636812	1.18708549121702	1.97816011036866	1.25138928997932	1.2659564390184	1.05835040291759	0.930209603277563	1.90624384898891	0.890329089810357	1.07491310421854	1.28098172007174	0.435136152074161	0.897148818900755	1.53293792396998	1.55264895897512	1.32479809779961	0.833414031535397	0.774450009210496	0.699973856684648	2.12700060762417	0.452220105432779	0.270267317796623	0.435440951851895	1.23982211476522	1.7004883124764	0.746497662133562	0.2276704965923	0.891284528508761
ADCY9	2.96075410272301	3.11105452457468	3.6823688064976	3.5486720687413	3.05596386970419	2.8185123638191	3.34342820053608	2.92049298530588	2.62159954064051	2.96385140903339	2.19155237587062	2.9001457409939	2.97452319882531	3.15836556787716	2.8437955320937	3.17666901930931	3.06155672795759	3.24235476355128	3.34851694509617	3.10945267233342	3.71103703382187	3.53380012641493	3.52246136547505	3.21347742241934	3.46971828947946	2.97011913941791	2.97854012617393	3.58604017224191	3.18883096278998	3.3712998348786	3.43322445449046	3.13797573508548	2.43103665961519	2.85286531811871	3.71936210270762	3.69574433222612	3.67825150958036	3.32016680621122	3.54977891273203	3.85396900356136	3.72214863477221	2.10789933910618	3.37901508403546	3.48397583455217	3.19088486435395	3.59056891608216	3.33229503674057	3.81140253940186	2.99255741911346
ADCYAP1	0.301211228052821	1.24121599885086	0.9916666210081	0	1.62170761328606	0.297807962242436	0.812090525834616	2.53982483293618	1.33730108487324	0.721119324960915	0.608246409502957	0.579512086008502	0.350281691101067	0.457732361142106	2.94101035474759	1.09453070139129	1.82162852626621	0.452311718804628	1.60052089128763	2.87452054873326	1.43796686673503	0.390373216449145	0.414300207013983	1.20328457249317	2.37322432263601	0.611191031991818	0	2.92104009912555	1.61889605426079	2.45370797034428	1.7821113488666	3.54127649993452	2.12076367940083	0.272746808888033	0	2.60650163548681	0	0.157877788403281	1.17549166053656	2.08404749311745	0.38030144312545	1.70958879956332	0.355130672204057	1.50719476241828	0.0676742085284348	0.109634072823912	2.56162726704734	1.24585956366075	1.30437332037011
ADCYAP1R1	1.16719212928212	0.527695508725613	1.25934767201507	1.62790167296862	0.960579224362189	1.14336401479552	1.05565310885849	0.691000368875778	1.01632964992285	0.598536382426434	0.818897043985712	1.59952733533613	1.04804395284774	0.891327234845003	0.820047275939713	0.625447539264102	0.56457866835745	1.47942264760616	0.658588251672249	1.53593243715258	0.94951218201705	2.17825984894154	1.52154945003934	1.61307940024107	1.43532065950695	1.22694414217417	0.673394269951168	2.38542067632905	1.79373520815444	1.52600982223666	1.29996777665056	1.4811183167281	0.264928678919426	1.15528085801198	2.12688835020251	1.00025581655507	1.06816891452477	1.97695470275102	2.71105284371089	1.44078238280796	1.56496017857408	1.34435415150325	1.23785679927721	1.1946518386418	1.69561512914405	1.94977075833018	1.52251854282576	1.88075562616597	1.47276721793395
ADD1	5.24443746088993	5.11823613415	5.91974200335278	5.71715368223766	5.35977103825388	5.22978308778174	5.40359073290545	5.25852604124452	5.27194426065358	5.15352531538396	4.8090903781758	5.32894454634257	5.35778286691175	5.25641551338986	5.26919297653228	5.21445271478791	5.28433302701348	5.51788107751483	5.56520206259902	5.27883792397843	5.58009256545035	5.75321617415659	5.66321081528153	5.50721790287659	5.67349052774101	5.26648405333299	5.43486088131134	6.03588665777831	5.94311446258388	5.95697938088168	5.6600072191668	5.64108188449679	5.20867595347426	5.10611326378987	5.73989070785037	5.67284048347527	5.71783048530652	5.71209142014439	5.98603474030329	5.66242995586734	5.69459339312008	5.04388186468684	5.39356106751274	5.75868617900365	5.75356408057787	5.7734285441317	5.66983811125933	5.98665630455754	5.6031315975156
ADD2	0.360777447023751	0.27338221044609	0.861798652955919	0.356225203054541	0.296472892157596	0.362413876941802	0.300070659808354	0.246411426079052	0.293356322622672	0.117722159716472	0.056732357199884	0.330094177598861	0.387651154514936	0.362405590598685	0.344155097619704	0.170483167606922	0.240608523186802	0.430115908128065	0.587101455819692	0.476575183633243	0.34614251103739	0.540206792012916	0.369306606846527	0.187276132000163	0.239593023567616	0.327473164478081	0.18655308469773	0.834535918784086	0.611719171120619	0.767461021912406	0.273752111808324	0.548825227740008	0.260046237954057	0.242494947768293	0.493693631546474	0.264445804595583	0.417745368066527	0.580437408615296	0.997580033225885	0.635261814349203	0.574381472762269	0.273829004264613	0.49284564910483	0.379786308182768	0.37166668385009	0.302747214541057	0.272555502695627	0.695477740686873	0.287367451612554
ADD3	3.4955136701623	1.7765768291923	4.86215617624833	4.73779993087558	5.50374775605744	4.85475896089795	4.52082364476388	5.36797722151972	5.50720429136589	3.30711485086323	3.37386042966145	4.39560677874659	4.55700792845254	3.90976528694413	5.15533711349837	4.01487354658529	5.64350773277677	5.46868279823798	4.47632311389164	5.38461343541632	4.4583338457985	4.98760407175784	5.18572204968129	4.86326124646012	5.18162262152567	4.87755282054177	5.38423495838185	5.8199490251977	5.38754448038321	6.38696900738878	4.9986185766865	4.84553293439065	3.90882029612841	4.06850619031633	4.79674116542173	4.76831849479141	4.88577743295106	6.01028967328848	5.84269236728777	5.0842643866941	5.16404561755267	4.07329208250958	4.31028962056447	5.12376744987634	4.56125885297025	4.87388913180316	4.64763499186855	5.10191362866289	4.23038149683261
ADD3-AS1	0.300053760382421	0.101326276889912	0.553296606511909	0.404585764206215	0.321979336010875	0.282915954858785	0.299090508020288	0.360004560361128	0.318623089662489	0.260222556931336	0.116259214286711	0.276151111817247	0.280959610487086	0.213303166732966	0.360226399605311	0.281375469975343	0.215501071813638	0.422742603660939	0.39107009104137	0.452668989619321	0.462834671680061	0.356078794896046	0.433134756663124	0.326282244717693	0.446671721846611	0.320558928943942	0.519298224742644	0.58690352541337	0.452403998187169	0.771136862332765	0.305621793121264	0.34374314241191	0	0.194482966584023	0.464108648785912	0.53298764878273	0.459199218206697	0.682169853838954	0.590290069804158	0.311687045531223	0.705485374693675	0.238885368903085	0.297543170306947	0.472768282185893	0.363931652154144	0.442968795099171	0.36745043690535	0.460775003432294	0.331437231561555
ADGB	0	0.0403370157422148	0.163444164959908	0.0187051245607105	0	0.011739628100938	0	0.0392969510924014	0	0	0	0.0351496668510617	0	0.0332084193923144	0.0585911394108694	0.0447031108574682	0	0.106411236971737	0.018634917659987	0	0	0.0488643287543588	0	0.0202398716533782	0.0336093000523756	0.0394240399655412	0.0400365369758971	0.0963263231863903	0	0.0531805848073328	0.0232218027287378	0.0534513336399343	0	0.0369693073930767	0	0.0684699179608736	0.0444590604301887	0.176087584508609	0.0523317995226492	0.0268647963971	0.0427779521586761	0.0143913725930866	0.075266911396752	0.018054015679171	0	0.0738493031989535	0.0514893125215033	0.0462614637323729	0.040900650626311
ADGRA1	0	0	0	0.0443083983973194	0	0.0279003396830579	0	0	0.0445869002957534	0.0775561811523121	0.108572368417332	0.0419047354894898	0	0	0.0283032787362982	0.0532605431692124	0.0899142782593515	0.0261548913507874	0.0657189335643858	0	0	0	0.0189496101642448	0.0241535147329873	0.0400724305246238	0	0	0.0583242440432722	0.0366480942853981	0	0.0548909681482372	0	0	0.0222026429364538	0.0443019784108113	0	0	0.0727361197392889	0.0314956206497756	0.0320452978092195	0.0257117731462178	0.0171808540164327	0	0	0.0407273852556568	0.0224609084479713	0.0411671633215391	0.0278189213345898	0
ADGRA2	4.77769986715326	4.98355070086629	6.31423359875261	5.97432441633316	4.52052161300976	3.9849104943644	5.1135792512237	4.3686800378387	4.10376574165222	4.03226974186146	4.35615994420229	5.19500639000017	5.46810050801987	4.92844737895947	4.02639161462438	4.29208881930934	4.48918367892861	5.24015519034963	5.05257920479803	4.88695549757017	5.52004901505461	5.96328673826209	5.75204324207833	4.94427559918168	5.58511808106498	5.12767270016122	4.41357370511704	6.25018613231362	5.34282023719471	5.89111638549097	5.36741890569417	5.72240077737351	4.43032371765142	4.56814669632223	6.3519802248689	5.91414442265422	6.38782717030521	5.96000352535904	6.07890387268031	6.26794154296461	6.26210752001024	3.54579198150804	5.25418156554338	5.05851747306896	5.37470997287447	5.9642054452518	5.56907341459962	6.45951752965667	5.31925702821396
ADGRA3	2.25045973281045	1.16168900786784	2.61144944271979	3.12068650866811	3.18501823869027	2.96747489486766	2.67323395031395	3.01615932408587	2.87727259819197	2.63150168837536	1.99681247459328	3.02499346653823	2.58603925488886	2.34586048365063	2.43934935752445	2.7842701662364	2.73215573640583	2.80983677111903	2.56822911099014	3.06901502618723	2.69446074509856	3.32052262429721	2.83338913425413	2.64152702699368	3.14110916044065	2.85631247332608	2.95917158359601	3.35427397594459	2.85093587283809	3.49262123607014	3.01923955728495	2.84741982333162	1.605992254265	2.49548675399979	2.49626229218852	2.94080480048101	2.76632243247022	3.04860029799434	3.18674583453988	2.74955972710852	3.11719971580524	2.22273090796	2.3951310545014	2.69925696507599	2.82413209826194	3.00528101784997	2.59715225350159	2.56934624180804	2.75849758261117
ADGRB1	0.759949791812994	1.92055639748151	1.2075768422825	0.427231913507443	0.47823569012416	0.697296607809911	1.63478691073479	0.463852445306697	0.636879093621113	0.620184451620535	0.634851930023598	1.97971855276578	1.12621479506132	0.896049931046499	0.947311600207931	0.898715804536477	0.512352747471707	0.719773711954831	0.856232001029737	0.743619588683006	1.35141042630373	0.933456752277255	0.890056991553735	1.05284013350427	1.90742224725966	0.767564486770168	1.20664721989216	2.11674791962464	1.36141547002599	1.47771376859037	1.17079139446067	0.877628792797334	1.10330342044796	0.866014211453533	1.62357967305319	1.20747062979938	0.74654681906222	0.481485932102708	0.878926553405653	0.827321549949697	1.42494551485536	0.314510377679488	0.549850982275576	0.857178867461809	1.12235041736636	1.0958755387745	0.724675339494574	0.69566648040702	1.67230225137478
ADGRB2	0.729156269029382	1.25823797905151	0.805578588266624	0.91770207553648	0.146010472140606	0.560524006176044	0.939199757295064	0.383308574866298	0.178345188219734	0.454653178007295	0.608118426424884	0.75864671429724	0.71462521837708	0.552481774054412	0.51792607250923	0.558734279650863	0.249400455279486	0.386016231799291	0.448603521675512	0.565298913704906	0.815191729811395	1.03756929765613	0.837599082157545	0.660263818271533	0.821706664758311	0.637045166218521	0.117140276041576	1.01465830662145	0.738739180783111	0.696679332054687	0.679456875961536	0.843315122038857	0	0.420169471349023	1.4740186780035	0.674957888625325	0.688368818366493	0.56258370753487	1.23321399633751	0.855813382782022	1.13163377511887	0.402098609307581	0.609625637197784	0.883889700886024	0.720874573269558	1.02807400107455	0.705766235063538	0.88664035982526	0.758282194000207
ADGRB3	0.12610066269401	0	0.633922889473658	0.62315208870399	0.557280695642476	0.441026744498597	0.532042849555428	0.696484658440652	0.99578630247405	0.409249674401656	0.158395970794603	0.581029505282263	0.249984948538239	0.350970748595836	0.372004869054713	0.475966642850431	0.433046302161826	0.574261197533464	0.606744346810103	1.1672499514265	0.850591988451168	0.984004481555966	0.644065948897772	0.752867446441502	0.545959059679104	0.354480582097263	0.84704471203858	1.30454342144777	0.710735845495803	1.30197363213917	0.508161147823237	1.04024774062504	0.514621048895006	0.419768238944494	0.665807888817321	0.587871006090844	0.654224811547272	0.477569440368695	0.819351200547456	1.41541726121688	0.714349613698453	0.146291493070039	0.383011095888787	0.727149993514597	0.567336701063517	0.61168041274842	0.530157084417508	0.8086532006342	0.476270913739976
ADGRD1	1.26704717048535	1.48361557013501	2.13719992380088	2.15221791292154	1.37046932642388	0.72369654460279	1.0570822974546	1.88073084050442	1.15083137762253	0.573421012916074	0.857234386500017	1.40805304718856	1.9528819301759	0.933414468035099	0.780568455616594	0.591488400355841	0.889396618823011	1.47421012891419	1.23824170528325	1.24186788555987	1.56944865476343	1.29581767788004	2.052668161236	1.44922341749614	1.77157117488211	1.31729107792374	1.49192144741617	2.07632201816113	1.69573610580754	2.16332744855722	1.75043690893715	1.85227017419183	0.563968579798619	1.85503599453865	2.16540858607603	1.99162844564508	1.47748215044637	2.33673569893602	2.17334760547349	2.38889209470284	2.68759350362792	0.59278329445839	1.28144547600958	1.05458206037187	1.17956842239834	2.14107032908914	1.85672292158574	2.53395986276667	0.899504221998877
ADGRD1-AS1	0.304471679238238	0.22964247537045	0.980620027477479	0.965657692284073	0.71972858044763	0.136769739181146	0.409020005217844	0.741694019866587	0.400186862459458	0	0	0.536303179338911	0.875251405047167	0.191182694178014	0.381474727597545	0.131926314415677	0.408686791459698	0.640601073959291	0.48084833347944	0.662383194680467	0.656851108998554	0.607963084727	0.957996153289274	0.426423247529216	0.654178230047478	0.669071209045673	0.424902963329668	0.879988464867827	1.03431122321735	1.24550995573497	0.758049498306611	1.05094164669625	1.44103011590315	0.706476431536596	1.13160052918856	0.601793361608979	0.817049750710621	1.59398762957549	1.08675100748843	1.02105864613681	1.45409246883738	0.242476679822434	0.542277592459011	0.298533446334033	0.594859647257653	0.565027193315384	0.600189041247596	1.06393384457952	0.432937313415731
ADGRD2	0.21666503014051	0.162203619753206	0.313122593736357	0	0.05266104391192	0.14126107229907	0.202516436711398	0	0.197837026306901	0.175439707357516	0.0645376520879973	0.31209829595621	0.173594605190052	0.134513733009853	0.158292472672899	0.150641747337576	0.053306956684096	0.0605084458051672	0.0260021100371856	0.0935274893541541	0.261637646823427	0.100694877118237	0.188148559067407	0.0831005511164006	0.0468012555479071	0.0548553115435474	0.0557029607238322	0.393882905381696	0.164109520064284	0.275146125239273	0.212750753811229	0.0981528605836856	0.293140424628716	0.101141238419088	0.263975012474548	0.347067210028455	0.232813915020664	0.138670256475694	0.0726895925297362	0.0739400279606672	0.324933042088377	0.039909125126122	0.104229913864362	0.14495639060794	0.0936105388876144	0.220718953651628	0.183382338638966	0.0325132917924452	0.0845279213945781
ADGRE1	0.404650274465935	0	0.355477051923802	0.317544346138075	0.354503971300998	0.163363217009503	0.293761275957315	0.158039945735357	0.287174512332013	0.133412912965193	0.693329237439126	0.445631144845044	0.655190703701845	0.37058647720257	0.502903892549275	0.33787121992785	0.793494249266137	0.329692079861633	0.549227402345092	0.520962523266523	0.376249417205887	0.325114740376727	0.638446099227053	0.161522727569694	1.09518954171907	0.231708441297635	0	0.658993409716662	0.537377233404961	0.478794829320504	0.267946134947427	0.70751793145238	0	0.377698911600219	0.252738480034719	0.594016843970673	0.409292204948029	0.312544800354161	0.588168989306604	0.63377669265333	0.395551537785281	0.863640158095667	0.0320358072736803	0.636322151400778	0.35191675944005	0.350781325882407	0.35533310638223	0.563808458390245	0.276179357135064
ADGRE2	1.70346089410396	1.68624459040214	2.40346648840272	2.32573832973795	1.85942095852883	1.57709896545949	1.50616985236929	2.37056190803153	1.97407011565876	1.47873629252113	1.17920764173585	2.25403701350157	2.34153997893908	1.91221822785233	2.16144877302378	1.94792910222398	2.34737404282789	2.1466013655764	2.07146265521155	2.23780108273717	2.54662192834202	1.95641686469364	2.39183204639683	1.77673309838562	2.75804943221464	1.91747439300656	1.54749125827063	2.86214487981299	2.00028542265957	2.11861293735361	2.01254018107614	2.53528340458802	1.70614211651197	2.03712034821677	2.00130064236874	2.46843426781077	2.23287352106503	2.32790906984886	2.75413075352691	2.44941805715656	2.34664172756773	2.22590931255013	1.177436194576	2.2610449302047	2.26386839312119	2.0743299562102	2.65621821820261	2.23019773604849	2.12482251197335
ADGRE3	0	0	0.196653648360467	0.0506696332235994	0.196085944739098	0	0.198548271100911	0.381333298710539	1.05603675234287	0.325608789801646	0.237760695765491	0	0.248261815616178	0.173209720527763	0.125421951778375	0.229474338846307	0.452608665882289	0.274618805499697	0.146435702609877	0.232484433472989	0.643741527338852	0.130093881329079	0.203554997123392	0	1.04632230497794	0	0	0.558593292449989	0.160852542879704	0.141243059752922	0.236078089701075	0.948970996855057	0	0.278931096916254	0.0996057261822551	0.222084444861557	0.17452007772517	0.0559030808472318	0.203859022722727	0.444021824549752	0.539430600397348	0.0390833514237372	0.0417191285667258	0.186467523241463	0.0917083438442353	0.147825111435827	0.376930030649044	0.342295413144444	0.437708431484776
ADGRE4P	0.445090531146238	0.483450342315262	0.998577938099147	0.0855226306149031	0.457442565850062	0.406009945494219	0.462702253021408	0.33165063433989	0.452881448726575	0.405381901750725	0.298160089367251	0.854354113764247	0.617953490906477	0.149224482763736	1.17685427016018	0.765182816225802	0.647683335700609	0.586430004209852	0.511862113235436	0.641683463167772	0.414238834330403	0.78702299045127	0.332159514796987	0.788519104327574	0.659099150303137	0.507274066845168	0.178481615728934	0.917339185828876	1.00545740792882	1.09912304828695	0.503510732770425	0.467511841925239	0	0.571330741812472	0.843035060293491	1.05689344440092	0.525461390444326	0.622952842902169	1.11563225824991	0.943812416574908	0.644664511861324	0.033452862209988	0.561898746131881	0.936183271337926	0.534589422416402	0.6062659685506	0.973475676328357	0.251716256051527	0.182151989379591
ADGRE5	4.28609288193733	5.15688948359804	5.56914926977522	5.19276917706882	3.75174741503866	3.36404596491825	3.87658790291604	3.80710811166797	3.04330366581424	3.64131427858046	3.94506480978681	4.78666086843418	4.6806835620789	4.64418085185308	3.65378200910557	4.1156849276285	3.42646670390494	4.38199735842427	4.34984205977131	3.76845015896427	4.62334536024089	5.27721504597955	4.24460732653709	4.42361522708989	4.81544661267516	4.54475565618937	4.0497693503994	4.85748262689601	4.82875714216545	4.37023503050466	4.72869475292281	4.70328356483137	3.38504645572293	4.05068500235678	5.09732503309618	5.42220297826859	5.24999772111521	4.43000748747288	5.27757351244984	5.12500928162266	5.15074180594231	3.66301722314635	4.30676378505499	3.862544164258	4.40391521446841	4.75852571354368	4.54636972627947	5.3093064909879	4.18007534845023
ADGRF1	1.19171477725805	0.47660039193829	0.610661506995402	0.762225100230103	0.861704100882312	1.17062428814209	1.40943732196853	1.76185851619688	1.21330272964414	1.18660750313464	0.728351712830669	0.667340413268829	0.680127893302883	1.16484145893863	1.77577778055086	1.17255459444205	2.19526600406075	1.59797236154843	1.04877131965163	1.29995009844836	1.47714730226342	0.0906614042542972	0.829975356927078	1.35639136843711	1.30119689044716	0.980817342184023	0.491764333463679	1.37430033475767	0.282354982429231	1.00954390975471	1.88295247464859	1.61388309377569	0.717499950999931	0.989490613030565	0.478233056621619	0.673358740010286	0.712205042605897	0.565350198817811	0.605575067038198	0.752002478225278	0.305773347531584	0.826876709370079	0.273070945219352	1.22375682078503	0.967030240676505	1.17677961026289	1.43024444613852	0.846008620768844	0.907062845258753
ADGRF2	1.02306729928456	0.271102235087084	1.07132573244674	1.02201413259242	0.60092482828715	1.44761189458987	0.782405391927762	1.12061895013663	1.26566932647133	0.59020042883016	0.600864598322688	0.855340338504837	1.0586143351452	0.593898436976845	1.04807675492533	0.967951095525615	1.0097706974885	0.920649362831542	0.926360596142775	0.661552382107003	0.970529655200786	1.01837858269589	0.986571288383761	1.08128479582677	0.653355551833943	0.827233938145565	1.54344702253525	1.00493695440205	1.47458878362069	1.36413060824388	1.21480259260596	0.618335269916825	1.16841919537828	0.746861133625708	0.81644306964343	0.869372376863055	0.719417425772518	1.56710074084649	1.65746298879606	0.883682008351831	1.49070508507017	1.07628277858742	1.5362122580401	0.951168868424675	1.16183884981375	1.6425096779906	1.0730001675477	0.792893191716078	0.850954385842931
ADGRF3	0.44846035656118	0.788006503906357	0.781702293184003	1.05225952772069	0.441981552490353	0.633252298803872	0.904495275717797	0.740233690468933	0.546557281023027	0.39145091760907	0.287554116464279	0.484618984145044	1.01233072520728	0.78443520456786	0.671420239319947	0.783806376237014	0.95877835955986	0.932541432783469	0.825053313403018	0.718797139113218	1.09022294278791	0.948151203861418	0.93386607961043	0.652344328161597	0.695962549730671	0.659213618470461	0.423976317865355	1.21860882906397	0.904000714195649	0.794467609562234	0.709064389701098	0.83242337033858	0.625850774153958	0.470028277846217	1.12381114298849	1.04640661685587	0.931786644034134	0.749299563730073	0.979396024412082	0.773910206917141	1.09536896969831	0.505092682271286	0.772279689720685	1.09631681702921	1.22729942126606	0.816879577081425	1.10003074022558	0.943395609114965	0.764003751587902
ADGRF4	4.95813894290678	3.86595078478232	5.00012507863994	4.8137528973691	5.14603768122052	5.61550138327147	5.04849709019866	4.91209780040057	5.67979733139706	5.01571849650338	4.48281211779551	4.83700661087208	5.19205376515758	5.00254891575016	5.36049376686728	4.87141002882085	5.36899866109689	4.74909798472534	4.72805949387349	5.03158240244767	4.36316921642696	5.34454388623173	4.83469839374892	5.33173787649549	4.86631736283227	5.21304471745447	5.18599642873021	5.12358328852323	5.44721285143794	5.68079989950453	5.48316524735728	4.75679517860011	4.55262577157452	5.09430882513957	5.16570253067374	4.69300560950785	4.88132547561674	5.29684212169445	5.62458895887708	4.33704622298548	5.46738032493065	4.85827091047412	5.29075651692078	5.21340784783138	5.1755913788252	5.13801409729431	4.71920756425642	4.93410718337279	4.61039978170708
ADGRF5	2.50637848415604	1.57017134139803	3.7025866318596	3.39784779563497	4.11527475250155	3.04650820486717	3.67745723830425	3.88587274453845	4.03554176461771	2.31378696919101	2.97325062068334	3.20426257867092	3.84225875100245	2.7910017780055	3.59528543268642	3.41545900634242	4.165648324138	3.83803523345629	3.60917833695656	4.17315519532462	3.44753829575718	4.35809112607532	3.96599872426783	4.18172468438634	4.31540541722264	3.33850321900661	3.63947860420924	4.39903529696681	3.45430224694493	4.444701077749	4.26910947115952	4.31895029807537	2.70535354657115	2.95192560173727	3.71701541498422	4.26806832912697	3.91401419363344	4.02975795360482	5.04181930074243	3.91600000654364	3.49727036645533	3.33452392296651	3.40544542554578	3.37423645422512	3.82648567235152	3.95556208638329	3.74003884788083	3.85447715168953	3.24747679428602
ADGRF5-AS1	0	0	0	0	0	0	0	0	0	0	0	0	0	0	0	0	0	0	0	0	0	0	0	0	0	0	0	0	0	0	0	0	0	0	0	0	0	0.193480973993451	0	0	0	0	0	0	0	0	0	0	0
ADGRG1	5.4828744821889	6.13239031333731	5.90082541915887	6.24380408647169	4.73828461550789	5.06716672477044	5.91787690512046	4.82342622559839	4.82940668906173	5.63070365010409	5.16880572205409	5.71580080249675	5.86410116122097	5.71611382086856	5.56060111386406	5.56545874188609	5.12425740448562	5.33522470766774	5.8368969497884	5.30910486094934	6.05994724525702	5.46250336371612	5.94683992015353	5.69643037624265	6.07175391317689	5.48826211822845	5.16675574785552	6.20748991427757	6.13377634557044	5.67421998085262	5.72562531118419	5.59577256845211	5.72361050627835	5.25603685496781	6.24915424192191	5.95023546620232	5.87273254075987	5.57731217435126	5.7741460838918	5.67578722496037	6.28909892166454	5.40378001321686	5.93674201201603	6.35551123927482	6.16824187452268	6.17893265094071	6.0061704194194	6.12413086687574	5.90441426518881
ADGRG2	0.0828153771584355	0.0909617702936073	0.279945538075642	0.584205460865392	0.29119564215452	0.14570279909962	0.058262389154897	0.30145839833809	0.0568498092854391	0.190856501495532	0.0704474566435823	0.611970077998636	0.120901273479715	0.146514183194378	0.17229065037883	0.100619814107971	0	0.27600178003624	0.513694307990961	0.343259828112566	0.21048844863209	0.276032192964893	0.306870355101312	0.162083033650442	0.239188709233783	0.238985518110285	1.14120430347596	0.29221330499288	0.219986266937387	0.792927885796223	0.376235280338248	0.119865674613417	0	0.0834879049939052	0.238408130697974	0.16460036123631	0.20869127279061	0.351504354823055	0.172716722981165	0.315527307917766	0.172027841686546	0.0754524610538595	0.38207519264264	0.157838558931684	0.12652218590729	0.276154306107501	0.175975474820234	0.201113636301248	0.178879830130274
ADGRG3	4.71091926586209	4.82121866227776	4.89274971540421	4.9894723075278	4.41067764711199	4.60406591671629	5.10145426482811	4.45471430733334	4.51875263929482	5.17107257863496	5.09173926535372	4.97563072912453	4.85008194761268	4.82892297916045	4.97725904987723	4.56343109912208	4.60654523965695	4.40817646948523	4.77336901269286	4.57367662951936	4.72957417224327	4.46131318791231	4.7929924790581	4.78128275490748	5.03058016367598	4.60421300329967	4.54472860316084	5.24686437453974	5.27411563449691	4.63873117794816	4.58500342136736	4.89958451360327	4.85104367648663	4.51618352545775	5.07882221799388	4.79461625730487	4.75939194634292	4.53453351867824	4.65462079186027	4.66098008055668	5.09456813944133	4.24135490291355	4.8909522909002	5.14819094348876	4.97007343479243	4.95183633039983	4.83628682427367	4.60694150453443	4.52148088331647
ADGRG4	0	0	0	0	0	0.0359132389061995	0	0	0	0	0	0	0.0499745687750466	0.0256787651925214	0.009194217597308	0	0	0.0169343991489648	0	0	0	0	0.012258428937592	0.031101888146247	0	0.0153305516139021	0	0	0	0	0.0179424273360214	0	0	0.0143685159467875	0.0144453424319343	0	0	0.015960402781997	0	0	0.0166465947310122	0	0.0236411004319807	0.0139438387586536	0	0	0	0	0
ADGRG5	0.713293202264693	0.349315761244124	0.884617812156092	0.842011935637759	0.59792087397352	0.383491492867033	0.975648435369399	0.543361577993313	0.557104526938081	1.26510414167079	0.537448101059237	0.749184303458457	0.786956286101984	0.598598690725244	0.963246101850726	0.605271789504722	0.152401216585358	0.611911448985839	0.461353285010547	0.4588793817843	0.667728504498352	1.01603327836178	0.513598530187746	0.646644008719163	1.49663567676943	0.739136369529531	0.20834749802702	1.06764821581824	0.672965535614919	0.418881923545182	0.7983416848774	0.775689879692005	0.115517655573879	0.65373284464928	0.736702672142341	0.740602050109777	0.662818369475195	0.601828573770348	0.665712443735528	1.0084823613932	0.522228656779277	0.32086439556208	1.01444761310142	1.28845723694319	0.532539824935031	0.609360576260835	1.22488838279227	1.04052108890417	0.542455681007471
ADGRG6	3.19854729813362	1.86888229259508	4.05083231555245	3.20327569232915	4.58252795166507	4.1683522072035	3.45669050740614	5.28213459000531	4.74288717896129	3.3442365978696	2.5358173556571	2.92694161141846	3.2807058447899	3.23485249542636	4.18507514343859	3.89842120417795	4.99085279456767	4.42248022712613	3.75188007619239	4.29194464405597	4.03026128599275	3.44905379959386	3.91888926520868	3.95776333730302	4.15613338236517	3.97256743387651	4.17879380378326	4.30224445871913	3.87229195629832	4.41871200049387	4.47582951702267	3.93081374248813	3.15123348033199	3.62428355287292	3.30617166977932	4.03083527717811	3.94437024490099	4.19091151571511	3.95421846633622	3.65156939728853	3.71035513704343	3.61412787352107	3.52990932668497	3.98453671129903	3.96573834676657	3.95074534913038	4.16686336613287	3.46878461613984	3.63761658048712
ADGRG7	0	0	0	0.0354289878175501	0	0	0	0.275512756327315	0	0.12174437891899	0.0871972949240051	0.129576582697804	0	0.0626209818098379	0.088373960907156	4.56640884623702	0.329187323995683	0	0	0	0.0427671643669493	0	5.80556975425433	0.0383178164296071	0.0633692063723238	0.0375779799154343	0	0	0.057993730104203	0.192918850649089	0.1279498026737	0	0	0.0352367933290584	0	0.0330164653551294	0	0	0.0498917016774665	0	0.0407770512956631	0	0	0	0.0325575317401582	0	0.0329100942399314	0	0
ADGRL1	3.65086301027063	4.16825042448786	4.47556827353656	4.17018601625097	3.34674855864373	3.07148437815397	3.96335825678723	2.8868810981565	2.97790028897567	3.67406026248451	3.80384838681182	3.80812550006462	3.96965343365676	4.09569110230522	3.68267038341135	3.79350963749149	3.20998155997499	3.50578570623444	3.92610989589622	3.537137958288	4.19109200930244	4.27019059898484	4.04173538421584	4.09530012218978	4.0885886749285	3.63251730719117	3.16376469575852	4.41668291953847	4.41177954640995	3.80520795763488	4.04925966388261	3.90326371498084	3.91663868404612	3.69141304915119	4.56387466880284	4.39795481764734	4.50415527987257	3.77387235803973	3.99393983392907	4.24936176781546	4.60200395837402	2.72435890131736	4.28953019351757	4.08683346711054	4.16485685517364	4.39352492895396	4.10077482096975	4.39473844884052	4.11364787578201
ADGRL2	2.62759138434909	1.54904234300728	2.53990395247574	2.64433363223679	3.62453302051254	2.92369123379872	2.77400563380861	3.62865507014121	3.32885700274886	2.37912566732914	2.05026606916473	2.90014420006858	2.89316144110656	2.17991763447324	2.83433691791087	2.86586788549816	3.45312539522109	3.47739040381527	3.01415834768769	3.26006600099372	3.24574733396192	3.19189947023833	3.36465918017179	3.10933485562607	3.21929539335036	2.92625963745416	3.29498331427966	3.53403815680632	2.98445297069753	3.46502450345352	3.37432511677457	2.93260978479584	2.59677178127246	2.73447278265648	2.78481374966232	2.90841431326981	2.61020611496752	3.35400634965981	3.5148597888123	2.95816743177278	2.80188991801615	2.99188368536301	2.59594984611773	3.14577368472985	3.17436535585605	2.95309870958931	3.27512874322021	2.84565240535462	3.05928485337954
ADGRL3	0.910186856672687	0.395032794140257	1.34893924127687	1.87473910491438	2.0250928868834	1.47924088997558	1.43579567717511	1.96299119351556	1.75617347772698	0.759667732595252	0.522004087831364	2.02934140369394	1.04692533959014	0.910322241556633	1.1802652195512	1.3338503374507	1.89529130845015	1.3491361466606	1.74277355077433	1.60767129748251	1.40551207436042	2.42038508742172	2.6190963337317	2.02161621712059	2.34051604045983	1.55522651333414	2.27180578149996	2.98068526961909	1.39960192856762	3.29297732748792	2.53697513157575	1.71594540530089	1.09042751407593	0.948517630812655	2.07399108715233	1.64740040123352	1.70861615919583	1.72914818534071	2.29529458498321	1.40000722696283	1.95112774754614	1.05675899513769	0.878804646609657	1.55455756470222	1.72928666728522	1.72127521848876	1.19634701803203	1.71390441073072	1.98941494514434
ADGRL3-AS1	0	0	0	0.146766893047017	1.06375053903419	0.264403051299989	0	1.23850316783407	1.19738157761183	0.46388920961994	0	0.265897002346208	0	0	0.267922145166863	0.175203563757376	0.52766335256057	0	0.146239632726952	0	0.175807284136025	0.509993958688799	0.347523112964773	0.300847229756443	0.569030818005449	0.155316742649824	1.25427943838961	0.772519165254358	0	0.94440213250599	0.484866646005382	0.141750323922979	0	0.146000387955286	0.514278568511374	0.137123126344677	0.329773135894846	0.438384142734588	0.381973032307298	0	0.16797458744759	0.219751290465673	0.121539416347375	0.141870583374641	0.135283107740497	0.147627274752658	0.136696805697269	0.341866319578584	0.160899611793624
ADGRL4	1.90411796287277	0.815618174940631	3.02286923635863	2.94792179756292	4.310485031478	3.47631811581767	2.98743079148819	4.44375476333813	4.27362601290315	1.94465201990914	2.77182222336231	3.07115891004677	2.96896091132987	2.33833151269492	3.13743668157488	2.8773727190677	4.01636948689767	3.85608882036454	3.47329215424266	3.83189372408689	2.72450204505935	4.36137721654787	3.22249376462089	3.68624255214425	3.69916011429311	2.97621197232925	3.7692128136601	4.08242223435686	3.12178191359334	4.09420839077921	3.4456413761626	3.67281239053301	2.5501351963758	2.82539342895249	3.44832968315901	3.28955035488561	3.00090637628621	3.55680909807368	4.28113188618369	3.68823455210852	3.16778140755492	3.33003783117454	2.45393930382729	3.11760211924506	3.10617685428654	3.19346637253061	2.9786898021303	3.4189559421324	2.84902466758156
ADGRV1	0.0503080642883049	0.0822011914998824	0.0392249814508411	0.163413644814399	0.077178932222432	0.086715500254563	0.103337488784256	0.0626892236242728	0.117016288715814	0.0746353180456522	0.104525068744646	0.0872361139005365	0.0299840773758105	0.0678460280638251	0.0905254088628486	0.0909580750137072	0.0525454643663267	0.0885693249105252	0.0958589559489148	0.295533382493264	0.0814189422453001	0.13091018874143	0.0923360590501083	0.0685901657921506	0.109057474019392	0.0847029125720109	0.107802416828229	0.146766772698044	0.307362682382332	0.125107258328299	0.14811117035341	0.127638535965094	0.0652354201659296	0.0548686015161291	0.104266453074201	0.0668967468119042	0.0257046780571404	0.074540019509727	0.241811923296586	0.0308200874959153	0.182486372005195	0.157264979297294	0.0454335570433186	0.135368107188304	0.107115257272811	0.108943037867473	0.123066916351652	0.119156624277273	0.060663729519723
ADH1A	1.05376276191373	0.758164520131209	2.02294526494129	2.26850075790414	1.64570613290231	1.55347717330303	2.12999352199121	1.17015238633505	1.97368130363568	0.851933425032124	0.650364681831655	1.48750359224319	1.02482563675841	1.03871184423024	1.788404496858	0.729195879683683	1.08723558171441	1.85317776145491	1.06129189473788	1.18810005991986	1.34499036186384	0.73116879798565	1.60527744891134	1.61675951091721	0.89687279661524	1.47777283407828	1.18536861190589	2.29520353788761	2.6086913232245	3.19764075686101	0.885803271545828	1.89416833228309	1.03692866467755	1.80169576203143	1.82582899912006	1.20917341193746	1.33694599648311	2.29831670349529	3.33214386129689	2.65603747321178	0.997015067299328	1.08231881072765	1.46128147812616	1.50702823420717	1.54574401781628	1.45309266530834	1.73129073484153	2.98616094502051	0.379051431672575
ADH1B	3.63165509167594	2.52265719291424	4.55779163297117	4.52092976443689	3.87496625013249	4.30400652836214	4.70421567325339	4.4528682580094	5.14560404986342	2.39739300605242	2.44885759952277	3.29406955694801	3.27635203081277	2.92973632936282	4.59774072696137	2.94035840393612	3.71524040458008	4.53281229082743	3.59322088931287	3.66667404383609	3.63966077896373	2.62243665938154	4.54554021070836	4.68427129577184	3.41063633589579	4.01540799385904	4.240939673155	5.28358882731392	5.27262402295281	6.59051127973903	3.57148691026508	4.32784002953343	3.08422262995508	4.51155682599538	4.22128724642215	3.07034167812836	3.86508525183384	5.8071799741811	6.49690321097028	5.69910741331358	4.31962632336101	3.53751322540495	3.83802986758748	4.34010559928485	4.14713350410725	4.05179154489943	4.68200244124286	6.25887683623298	2.16868354508797
ADH1C	2.08430711777123	1.42214729589549	2.73535166242533	2.94496026985912	2.14119894756384	2.13370729918864	2.71909741701958	2.22677144587469	2.21132852690538	0.752353321928994	1.09100790684337	2.05861887746002	1.79989842053245	1.67096513096754	2.24011369467703	1.5182835739722	1.44728924860951	2.50746738409874	1.8605979715481	2.37181493082292	2.31515024920122	1.47813775394431	2.90695881166975	2.77802989514529	2.18559990594428	1.84748458291433	2.11580093487996	3.30206966203735	3.5131027909462	4.3551332253567	1.33463331015906	2.05933003476687	0.761929237310555	2.40408347820008	2.16305312273993	1.63211680655391	2.13727411145139	3.78850609859574	4.12968542102857	3.38753218914858	2.5059921099109	1.97094505699365	1.98601221760722	2.36890627548436	2.14748519487723	2.12794156447851	2.96655130665141	4.79630238367138	0.888946900894711
ADH4	0	0	0	0.271074673258229	0.589888005152858	0.0368672712313467	0	0	0	0	0.390459769439733	0.10853343551007	0	0	0.395210947501333	0.0701821527058347	0	0	0.833915796900375	0.138964463352402	0.585267153576759	0.466736509727239	0.189290683716002	0	0.334953752333782	0.286181466072051	0.531797633513094	0.409375315953262	0	0.440280939080518	0	0.399293133504397	0	0	0.16864919572386	0.29978738840613	0	0.185338394053898	0.43410117771055	0	0.466093294722711	0.0451068551094258	0.183620338906918	0.163085958254671	0	0.368683074473222	0.298905036435055	0.270780035542322	0.296009037669953
ADH5	5.17829838476701	4.6306801540773	5.6591277296892	6.2586669973276	5.85473995467227	5.85264941406702	5.86518100417038	5.04119202360204	5.86853062990648	5.51268299411306	5.68661705504273	5.83509214000122	5.76232550003781	5.28144385142796	5.70140118006561	5.53006992227067	5.87445990295506	6.11398915312987	5.48833842869702	5.69685315425447	5.21401424044211	6.28635376874653	6.20930605561075	5.95493306403654	5.96806968496177	6.05482183836749	5.54545323625125	6.10235006825479	5.8050336034262	6.47575929952933	5.88946056715026	5.88626194849295	5.53795622562848	5.46372200910732	5.7293366184828	5.84031936980298	6.26341427682243	6.04299250073093	6.21982860589248	5.79078068383812	5.79822883759039	5.87610594837743	5.49007911742102	5.92382123538508	5.469743503736	5.70615781295859	5.81055637910969	6.141648141868	5.85374207992653
ADH6	0.0951522581602337	0.0704795878521216	0.41087023948892	0.299157003806799	0.129413126122631	0.397684881408498	0	0.314737832122706	0.455264067264729	0.315939944814127	0.0809931404763037	0.284209280373874	0.164843956093414	0.167803578119167	0.35401101459306	0.115504592061498	0.251012833752439	0.314163931977573	0.351024137855815	0.15408674386036	0.188314341906464	0.204234944140222	0.209504282136767	0.20123071510884	0.272726670478584	0.134659847121614	0.26153103336428	0.314801083665351	0.464836064565394	0.339379140674092	0.297733438469141	0.462225610842575	0.191804183252879	0.0646510934443394	0.452728408840144	0.147016404969184	0.47178920302506	0.710810262423717	0.371296342164469	0.0927168993744025	0.369910592024833	0.277893617505374	0.422702481079134	0.41525144950217	0.530300815839706	0.216973107345598	0.227844753051397	0.0409188210080845	0.204548544091217
ADH7	1.68726758784836	2.59299201811406	1.8742336980615	2.84133580779301	3.01965107153962	3.38379109322333	2.70527090963219	1.40979233557067	1.21006518921573	2.76083910585843	1.20683904549233	2.76480865031913	1.55707134956095	1.2259389805238	2.11670168505521	2.0927234527224	2.70412777294229	2.03581756884457	2.45569081115523	1.67565170481317	1.4106029911549	3.32211540724196	2.78500981020115	2.08742104394349	1.28914270430098	2.91567093755619	3.04386025277135	1.92805824671103	1.44499113705621	2.14628383775242	2.50224939490173	2.8347670760319	2.90562236847621	1.88491616558628	2.87362537271332	1.41736734756461	3.93365100167754	2.39386128380532	2.36631795728522	2.86737755164358	1.36748945037107	1.20379715152472	3.96803851905749	2.50878142553052	2.14234504988902	1.53811041393378	2.66902295213151	2.78804051831785	2.62684121883835
ADHFE1	1.37787668306799	0.834090009341225	1.73566241848335	0.31053339393384	1.3028976916974	1.10202348401441	2.11957630949631	1.40685956010618	2.00764021873774	1.69276388101974	1.18838510283473	1.96109705562761	0.999120406249756	1.38239930778796	1.80660671659651	1.27008648905177	1.54540583174359	1.203575400325	0.703149020594745	1.8797282762318	1.0634643688318	1.63235106161651	0.957359508025125	1.79497605932284	1.46581541212107	1.60378395986034	0.930767788686091	1.94828926496618	1.98976912296732	1.89570717441913	1.46175461808552	1.5121661346917	1.22840733351886	1.13371905247333	1.21457207724705	1.17497316299046	1.36956422081894	1.35589195290744	1.52081265282333	1.42563268132438	1.77533648906674	0.186978499340665	1.00739139705647	0.809990313716551	1.16363010033213	1.25669188008458	0.940688761070215	0.925657188801541	0.516003707378651
ADI1	5.00066338592303	4.28175959574568	5.35612028087643	5.55005570250015	5.39343621464908	5.33844283043656	5.45275461483248	5.55102506959663	5.38227054197037	5.43829583400469	5.12192621928564	5.2750969530379	5.10393041586652	5.1064479330624	5.33749602394841	5.0503137106188	5.63282788801501	5.34119673447498	4.99860359687083	5.49027050234279	5.3309142537055	5.47847742954766	5.32959263105421	5.2361943263752	5.43280058689106	5.19900683400312	5.08161844735278	5.63713825140384	5.32857161613467	5.65109165959705	5.36983052529994	5.2509559673949	5.02209570037142	5.12101479930315	5.11596449972073	5.16847601659469	5.46995825746283	5.25901156986173	5.22827172620524	5.31253534948266	5.04147398622761	5.31549689394078	4.93800453722063	5.33691088887773	5.08569762472124	5.29212962404776	5.05129974338291	5.65168365825393	5.32084808961065
ADIG	0	0	0	0	0	0	0	0	0	0	0	0	0	0	0	0.161402493811792	0	0	0	0	0	0	0	0	0	0	0	0	0	0	0	0	0	0	0.135083114596319	0	0	0	0	0	0	0	0	0	0	0	0	0	0
ADIPOQ	3.54841579852589	1.36795103272629	0.345122671296893	2.63829707037806	4.04760971054497	0.745438766241805	4.95582736669018	3.5637260174396	4.03177726347899	1.06579048640939	1.97407764766617	1.39246694819287	1.64321621689116	1.76556689928486	0.224146158921598	4.36984562178507	3.19191853180982	3.3771610046249	3.52910204318075	4.22000502799712	2.67593310905166	0.905480171444616	3.17615677691064	4.71725301440418	2.07244711585673	2.9349232531343	3.68785449801385	1.96966686639717	4.04099978353978	2.38386270060089	3.80128980929687	4.39993500162575	2.30626652386247	3.81678883146549	3.37435433169219	1.37932927803536	1.75689164503013	3.34885562893179	4.36887013766413	5.36371937985397	3.05265154419196	3.99159459009568	0.217714258154044	1.90491792479543	3.42450924839498	3.56401195531586	3.49745914613375	3.00858391851608	1.13121790879554
ADIPOQ-AS1	2.44481780575812	0.922919105573867	0.0427609905629426	1.64186438205096	3.0139509973933	0.175157948879959	3.38994941020553	2.08434539020491	2.69022290756571	0.605562609990031	0.734934095680751	0.831326092560401	0.947367016098605	0.838619879045841	0.0787878149365566	3.13970334639921	1.90028072587466	2.27366179479601	2.68446128878528	2.64591416193044	1.94547505388396	0.390693266114288	2.37721793543547	3.33912020747385	1.23667192124086	1.70088562960021	2.30386819827706	1.33312436521535	2.67670021965835	1.38420400033791	2.67438635435854	3.3057175497191	1.2681969691895	2.81438778956009	2.3234149434322	0.908897564817849	1.06686715927439	2.36023894312869	3.07387189577089	4.02809256562888	2.14740245443424	2.85250766074935	0.101013748915057	1.18840347092763	2.40580881591398	2.61517358326293	2.53881797156477	2.28132139201752	0.633828648749369
ADIPOR1	7.4366543557275	7.39206631169676	7.37414970233674	7.20930176705127	7.91971552088865	7.51323720615867	7.6506548134944	7.93509208025521	7.9625448571575	7.22940743103426	7.41070102109061	7.18911263846046	7.5059474234708	7.27213579093124	7.37188516410029	7.40056663664424	7.93399280132302	7.65234464768694	7.57508095117001	7.35876723689068	7.40009303811463	7.21920123546588	7.49120432651763	7.6574012852725	7.56548907104247	7.62980028042942	7.75080678251232	7.56623303055381	7.48687638484596	7.60861469560831	7.6140822486444	7.16517160057862	7.38017882656356	7.28260515834213	7.53718592364681	7.69530938119245	7.38148341189835	7.8250335606136	7.56099545810681	7.25669443111135	7.54817063213382	7.48107583977966	7.67089707135232	7.64102633456514	7.61902045514073	7.43666527542818	7.3489288658918	7.3937030923488	7.27889980925881
ADIPOR2	5.71309265916328	4.997653322524	5.93460353764946	5.66108573887384	5.95060008372588	6.16436503169825	6.12750558123934	6.17848689135918	6.44654810221937	5.6196034771367	5.65355849609127	5.83807911633879	5.77398279078844	5.70607392333271	6.17352758730319	6.00274322429254	6.35449201363191	6.33802727413961	6.12875172629304	6.29857170903133	5.8833234597267	5.74395307324112	6.26893804887408	5.98636177120596	6.04108610846636	6.19118491839269	6.18990516363239	6.39787757071354	6.36962096372101	6.4540789684977	6.19345821967838	5.82018449852796	6.26444842769075	6.09123148018611	6.17686219004692	6.10405899852259	5.9995583741003	6.55252820681819	6.19658279816505	6.0190400508715	6.27101046486307	6.23302007086496	6.39466350806812	6.40732388823519	6.12807394933207	6.29562638093427	6.17032614794956	6.03222749643508	5.88923556339995
ADIRF	6.90393097782494	6.72706590246929	7.46089513714832	7.60626900960302	6.18295551056273	5.83596595550438	7.31228156959572	6.01557381851033	6.33943015657821	6.39091271585721	7.09578865350296	7.12212010465938	6.81090316944528	7.26473328472098	6.12066576201005	6.65616383001526	5.26736912189473	6.28657080930961	6.93253957729922	6.84389644494737	6.92819014163208	7.81099116908449	7.07638929057854	7.11627732137252	6.8716708074365	6.75207614515875	6.5573801103734	7.05164390378268	7.55083614105816	6.89469854790742	6.83650448890741	7.07007685431528	6.77289268591508	7.02008161854865	7.60109660835408	6.779728417067	7.26269900453079	6.38904391810614	7.24170011028546	7.48109865774385	6.90432622910831	6.13066970647141	6.86987475688473	6.54789562098646	7.0054868211892	7.40657329980713	6.64328097115118	6.8959429869	6.24845402779171
ADK	4.04652354338416	3.27150299472502	4.80135037674861	5.13134759461441	5.6664319308442	5.46941250460132	4.50758725014946	5.29747558169836	5.4561512821388	4.40083648312153	4.37128784288397	4.76823796815706	4.78109005441627	4.60797992259349	5.25922599984361	4.817454561831	5.32224323979045	5.20395871389491	4.92956671952953	5.07217580671713	4.56913180621615	5.23967577588787	5.27740666792346	4.77602301578899	4.82117500155074	4.89806039743258	5.49749327376292	5.09489732376681	5.32866224237475	5.41794572879486	5.05372293117234	4.51944372026332	4.3655883190899	4.94451355104718	4.75207558611176	4.8747858486285	5.02281479812339	5.50454202551281	5.30101186927431	4.8408149897509	4.79890382065064	5.33943501319431	4.98641032817305	5.13758495354032	5.012531219374	4.84899436907564	4.78187077186973	4.74536934152722	4.89298831565864
ADM	4.81918394947517	4.1362459278783	4.39555053332955	4.45811330942461	4.93442807776022	4.2865365119368	4.59839007393809	4.9279586303938	4.26758109177033	4.01243946914819	5.33452135194207	4.74424600512704	5.73859241857605	4.16097376882696	4.08635568436111	5.22476506192739	4.20531313476004	4.44119653118631	4.54708184574735	3.81439126720242	4.22775133821848	4.5901630645735	4.23170756337353	4.47876261611983	5.09945903826863	3.82257749693308	3.9787844168533	4.79549766390455	5.1688386985049	4.79351093751561	5.54428164089426	4.86873117878898	4.01856402930555	4.52852607158062	5.35570485177486	4.69011427839912	4.50163308441845	4.68548253086018	5.42346174638572	4.57696120506697	5.50495103250381	4.96614417709926	4.19594126741561	3.9832666786668	4.73698430917303	4.57149320593521	4.91002053951857	5.33333991333624	4.73411391062127
ADM2	1.03518566923391	0.781756728183247	1.1104774908086	0.869909634015333	0.784290451066104	0.515314707070933	0.832485028366085	0.678400068390426	0.41481998329927	2.61071171163689	0.724032546038373	0.660759303369855	0.80342064516027	0.849276329679566	0.718824704199088	0.913657701601129	0.750621258779695	0.916570922752504	0.904219780959519	0.735563345631383	0.825860702045863	1.24683891680542	0.881236572857362	0.922902573771208	0.534458036671282	1.09042866878634	1.18562953922729	0.781860655032557	0.953235909594415	0.493858744001478	0.978333652095674	0.952054178561084	0.663223607081457	0.729794882330312	1.24559556681605	1.32023517506493	0.973774436868193	0.770294607999662	0.928683164059831	0.966088885958574	1.13725418331292	0.741640150867638	0.964171724008012	0.608590735871093	0.850503533374184	1.09890660541801	0.857524632044643	0.797429486009442	0.973700265158185
ADM5	1.85590144300656	1.66916539801471	2.26249820804325	1.93860393671954	1.60573247008973	1.41309807296616	2.49293694188683	0.459120286674265	1.34739642123831	1.30063733656967	1.81343093327058	2.00434782666436	1.09556106021752	2.29191587334678	2.24781886941673	1.86136285603356	1.06720523034847	1.41249366582737	1.66711390114251	1.90423281418409	1.80746763112153	2.01387475487444	1.90786917698564	1.66574769895327	2.25843923286714	1.52589787298645	0.818611240796068	1.70679083629824	2.34772224201072	1.64298090010502	1.46545987009813	2.02613634555297	1.79022794933182	1.434248001083	2.3086800239305	2.19300043909989	1.54156175323291	1.07665722932757	1.37146772309384	2.13774396944615	2.13856873035603	1.06234968313855	1.14485772227517	1.66197590044141	1.91214278127597	1.56556710980476	1.14093051166234	2.63980915609737	2.31242189634494
ADNP	4.13965920544127	3.13211627258024	5.27640456223475	5.14848387295902	5.4577474987794	5.28971188725807	4.75789581352492	5.54265478716355	5.31265846624281	4.61722700014332	3.81695864275672	4.65276458225599	4.6506153524379	4.46310415349261	5.35867906349306	4.83249163473791	5.51623971953154	5.23673249165212	4.9420999337667	5.17648049639763	4.80882033532213	5.30803819136375	5.34102953751876	4.87450092376892	5.18856167190058	4.84634611575716	5.10160389121427	5.63500808492947	5.19625506950589	5.86832326758626	5.32224931110374	5.1064731875031	4.38171491240245	4.61442567520511	4.79335037751036	5.13013772767215	5.13778645172324	5.65300225959848	5.65324168611465	4.97556068424091	5.08179190068146	4.38948274835873	5.05768725557822	5.26532784138597	5.09786956897625	5.18599691682803	5.08085581501528	5.03407683273363	4.80144296256205
ADNP-AS1	1.10040233116969	1.03578866125573	1.83479321407934	1.50425940888705	1.83158408482242	1.58370786763192	1.92341200847974	1.50640456913841	1.11602063106202	1.76411076068998	1.14492311600654	1.2996177321877	1.23525218347115	1.35189871802806	1.98100111719036	1.33078096073407	2.06668577412717	1.49292642448719	1.17120911206846	2.06765459445654	1.33395858632288	1.77588350387753	1.40013654155907	1.62910882098848	1.41074303723287	1.60988467201046	1.52413539556806	2.15467015385133	2.01091436320208	1.91903189908729	1.76727388392098	0.724587002336505	1.75967133138041	0.65704891788455	1.50412196461005	1.43844104436488	1.32595442115911	1.69773456156717	2.05205337181251	1.75148924198317	1.74025528806879	0.86151009365388	1.32632020755546	1.56512242989395	1.51789777384589	1.60533166783271	1.38680204584639	1.82156546927903	1.3168208629263
ADNP2	3.81229736297114	3.5010189059056	4.32889338459371	4.62112503590959	4.53804766936407	4.59824477748239	3.53369163869024	4.58187715829633	4.1924465555211	3.99275022939231	3.11056769235994	3.95424126103383	4.05590515746073	3.68202919109688	4.35642148374117	3.9646047197493	4.6410473893	4.51150464696216	4.17004908529342	4.1226832707132	4.12292062408173	4.55038926216605	4.67845618139161	4.2836346586453	4.1891171368032	4.1647044277456	4.36446060749502	4.65731678744114	4.48624242820766	4.9883613602511	4.70959526098454	3.85607708908935	4.15721035696683	4.00742245211058	4.42056775077066	4.50351509295082	4.36937844441663	4.86277304676953	4.73748816361065	4.17113627012451	4.45954333800664	4.37876467261505	4.28614992562603	4.55916357699023	4.73642434151816	4.40240715376139	4.4733104099472	4.47362884162002	4.52248035778076
ADO	3.07407691762387	2.9301494875659	4.12706466130279	4.14965421162257	5.15388921877319	4.31071976219343	3.56052709527265	5.15083788619015	4.60864468058881	3.67230500888809	3.30075936197713	3.70371428948044	3.21907801994816	3.58743982364883	4.14882208875608	4.17841294846081	4.93735332532046	4.54853895803382	3.93997797591489	4.5006103405462	4.08693407718271	4.40983184053538	4.2734592168526	3.92790145026013	4.67118859401011	3.99233873615469	4.65166361207289	4.60268055852878	4.08150313437008	4.63147192932951	4.35645205624643	4.14729598590297	3.36739620235319	3.84644488451711	3.92196737736504	4.70392593592568	4.36447856887566	4.39457450538149	4.49373033962582	4.35212796043329	4.00191546045053	3.71836134477481	3.65281476607479	4.28573769530073	3.84503377343015	3.96596048422714	3.7268642850752	3.63794851738094	3.69108538557603
ADORA1	1.51674811789768	1.99882306745163	1.17659000299407	2.08488564270584	1.0248778583452	0.697010716806652	2.94329890356289	1.05325350140513	0.369850529894256	1.6119837410729	1.69762214351992	1.92203363513479	1.01212556700273	2.72527438620478	1.1164830385773	2.31267994509544	1.03401508407129	1.9082456915457	1.73909393799007	3.1001969790371	1.94129882577969	2.63367948220744	2.02761054851873	2.17323113599728	2.17571724238689	1.57418423257012	1.35913752344894	2.05960511677604	2.06821501799222	1.2373757101366	1.37552167147682	1.7266348171629	1.50035409841077	1.31729454515214	2.35414348332782	1.68166965992322	2.26332799269806	1.13981634670035	1.43953995530796	1.76754241603842	2.41271386659775	1.47743857113004	1.44778549538154	1.42286191186908	1.95895111946722	2.1795816121067	1.63736291087888	1.39580798864372	1.88464950918379
ADORA2A	1.2391643132317	1.42372921018294	2.13311584868167	1.52998389401946	0.670340056201753	0.463450543723551	1.32105936322747	0.546869177287873	0.664098104914414	1.52895898665218	1.06472441518506	1.18951674969658	1.33667455066355	1.37733901809832	1.18654971652629	0.951499662264685	0.584030292788869	1.27481685656012	1.373707774015	0.916819938350081	1.38459374567923	1.57564863992851	0.864577611312635	1.01571546502327	1.88298923425011	1.14237276881783	0.555528955882974	1.32463881258788	1.35461469113303	0.791805567617315	0.995022627929216	1.75706750056376	0.570844617497303	0.590213839965364	1.09583593604537	1.80796630622072	1.42399594454366	1.08648655856852	1.18106226856576	1.8114247200291	1.0430045487016	0.604654741994328	1.07893121598445	0.916472944398885	0.950992164686881	0.98118531547534	1.29869311223006	1.10317346152854	1.20579173733304
ADORA2A-AS1	0.376006319551753	0.0767795602571503	0.522875213618748	0.352457104300134	0.140730085288635	0.0881478068484106	0.391240282088799	0.0748239066496378	0.0712633386157645	0.236579831249663	0.249917442495252	0.776682523343335	0.338351059624457	0.442669439110424	0.468365073079796	0.241241824532501	0	0.19857955916193	0.486457444213582	0.317450331310227	0.20442854274127	0.517717591517904	0.423602971073478	0.218368900945998	0.627843940927998	0.341456333281023	0	0.414435811746814	0.457908837845501	0.591413281944156	0.0875479617300084	0.498078111871089	0.346729786051704	0.263221158288098	0.790323374982407	0.531140581739334	0.311891522909952	0.415412744681527	0.476815425202479	0.692416009287604	0.633359438475507	0.158286266287944	0.455948477687197	0.617373704072548	0.429141977955758	0.296092594795983	0.275169435713531	0.35916716897012	0.44395969169743
ADORA2B	3.44363189097994	3.49549836400835	3.80241760879436	4.1257983577006	3.81911288889072	3.86193888896849	3.52373876838112	4.31048552384244	3.45965609608488	3.44032475359423	3.63885191987401	3.16411027840783	3.1022195554758	3.5233207863619	3.83109225802751	4.15969699176392	3.87658968281074	3.98886533527427	3.69600302992969	3.62378476836059	4.05202677223509	3.39196997250368	3.77678760258889	3.44037372933404	4.09752074984283	3.44279031246926	3.30961409794917	3.91576882215039	3.53914057284265	3.79373578050237	4.20930559319088	3.30062509415236	3.3590176489602	3.7499055710943	3.38678955009841	4.16911557017774	3.46702449431762	3.62996690743847	3.69868114499711	4.09500408634764	3.92260669424889	3.09478646257116	3.37811736022217	3.8117403388573	3.49249550775322	3.81551732716537	3.37963172527071	3.36193799067158	2.96140547807848
ADORA3	0.954317238158468	0.426833530465623	1.32020033561569	0.636531124235462	1.34068796636988	0.628205992319155	0.861985780089349	1.84736792847829	0.564031169958816	0.881091595037692	0.674135457462106	1.13609737581918	0.8180389391134	0.710307008660604	0.769417347010193	0.563311285640971	0.725452210479588	1.92156665409736	1.01867408459013	0.97737669276521	0.969977627086897	0.655503147249466	0.588599294002974	0.926466703775464	1.38394128405402	1.12256147940501	1.18985501909313	1.44846829957269	1.62824075294108	1.05855874055542	1.02458484987889	0.787134524352417	0.632272897944333	1.57036117634433	0.776470572976674	0.766224775880018	1.16028955268584	1.26370099787131	1.67200396558917	2.0289173163245	2.21854548215992	0.512024572247517	1.47937910083646	0.65387341208479	0.408491860191114	0.997430564609088	1.77672356234277	1.59825248588972	0.384618126732086
ADPGK	3.55153765261598	2.55255032858263	4.44620174801626	3.7693126306544	4.367241692499	4.18188308107441	3.90437103138599	4.43926566854766	4.43622556291135	4.12188838097188	3.37032774223728	4.18773680531162	4.11413144737309	3.79122716734677	4.44766307924009	3.88280158609086	4.37696648435061	4.43165100432599	3.87391672730903	4.52732032569499	3.86125558455217	4.42425473660362	4.02240768470413	3.95537793917794	4.35441876484765	4.11403065117655	3.93597724730625	4.60799159921519	4.38456594982716	4.43227782394568	4.28985516514222	3.97309489613003	3.82130943831264	3.94192731151609	3.8904960539018	4.32144719032141	4.01908761139599	4.29112554289596	4.4341729035256	4.36477732427589	4.19926453021084	3.35532831478932	3.63177275336781	4.34839609679173	3.70307656171431	4.0801024630608	4.10317404355067	3.77628480008862	3.58516205996551
ADPGK-AS1	0.236644084276336	0.38451466590759	0.537271686705715	0.40195749874518	0.113417398525549	0.279457441222763	0.320382036242563	0.594446596467412	0.404195098981055	0.191865053994925	0.2028554603465	0.464165304561906	0.357612089835907	0.515995109832228	0.399340894730347	0.284425330218604	0.168917032829212	0.305191584665972	0.310414922252668	0.28808709634986	0.3960857228259	0.398432637584289	0.562394264130788	0.359100522325468	0.574959201244311	0.352868880392999	0.119826150922579	0.369820126699087	0.376483565426374	0.29998113692095	0.321574039952341	0.367828059556023	0.245953513628317	0.378027888233671	0.661995462756454	0.607433631895515	0.722597714328744	0.340675590070698	0.360886902401267	0.71044390685387	0.502636522282493	0.318266855669464	0.463724501396637	0.643354681871759	0.331239037808486	0.489647016450488	0.397071040726065	0.434030208377631	0.261981306049342
ADPRH	2.29307635483708	1.56438253721838	3.00042774831504	2.53364769928414	2.51060340636327	2.36594326124627	2.42050688104119	2.52170792100904	2.88145253060983	2.3574490784395	1.92921511582029	2.67779936869864	2.25422382009167	1.88964002996518	2.51902834545116	2.31453303951231	2.65557512867119	2.7764815182256	2.53459289206245	2.77783416938198	2.63512077082975	3.07471090097819	2.55610448938353	2.66736429104726	3.00088752812478	2.64876432067758	2.59039884950315	3.21022156140751	2.20955402336357	2.56847543434974	2.88092676013577	2.99074304253631	1.19419953068033	1.86562472484993	2.86900646335361	3.22464204489695	2.62397742347986	2.64857538326306	3.55590945324088	2.8035818490144	2.60113419473744	2.60034842134197	2.1105782987989	2.6604469348071	2.56613077311617	2.69177065401307	2.84794358635938	2.89136894145129	2.52843246658453
ADPRHL1	0.440499318508466	1.04894751207119	1.18904205944236	1.01518121288372	0.442744551386569	0.671608625071508	0.655133318158279	0.394281388182475	0.571249622873403	0.513398068907218	0.895908489107792	0.796492031241175	0.573043472434077	0.857310399432155	0.731586683836064	0.476931250432903	0.654640643867386	0.419657107728294	0.619548342364431	0.385732435518503	0.611673088915748	0.587260547207298	0.811953323410491	0.759982172905405	0.858527696307981	0.606201497606414	0.443947261826503	0.755023145377489	1.10344866572048	0.783429913509774	0.890779543222093	0.74863969707789	0.347217404440864	0.644473054609669	0.974760743910532	0.5094915815149	0.884407321942845	0.9513869317671	0.921010336237334	0.630590544938419	0.743628554720375	0.597869360174058	0.53561213397044	0.794571581096864	0.991746412473279	0.805077514293009	0.508092145285731	1.09480467126268	0.624882387397779
ADPRM	2.49263539356661	1.30608932485743	2.93670462575811	2.68312261986162	2.86085023366577	3.17479940678323	2.93949909147854	2.8212648061295	3.14905701914331	2.93500507173982	2.3732922056004	2.66016895532668	2.9721923442426	2.83596545855427	3.09056436915419	2.57692090996331	3.65653779841238	3.06004845557387	2.92535866573072	3.12353218329455	2.81915958442742	3.21077951993907	3.01308025897936	2.87224929102922	3.3344777537772	2.90209489059951	3.36899563801417	3.48636024208856	3.5228622494318	3.55173989723532	2.87840713253156	3.00674610379743	2.30489355984614	3.00001781533355	2.86945253702846	2.97181619556919	2.78176274375803	3.15302641610058	3.29004744037493	2.40066512120327	2.74663754813309	2.54760089853706	2.4689194077595	2.85574321385543	2.69078413655122	2.81413033420136	2.72534582160349	2.58793765058287	2.66502953186019
ADPRS	6.27973283380311	6.48997656188173	6.34298693609082	6.17984777282481	5.40608952007331	6.08076018910902	6.19986577570015	5.47280955005614	5.27454058961585	6.41991138912719	6.54232906534582	6.38032402709919	5.99332039525172	6.41417909059016	6.27057222062404	6.08648922957357	5.53811084156333	6.34087294752722	6.14357796765195	6.27972526168521	6.30337547286046	6.35460845006114	6.0084951736628	6.09514721421916	5.98268884866148	6.04729273622859	5.14718416481374	6.07077918689162	6.29876941495239	5.78352910408902	6.25371961667732	5.71806446395154	6.03409177619074	6.19625355321693	6.1311621709217	6.41354407571077	6.04840006306752	5.72064132558183	5.92625673289471	6.03328068214747	6.22636872933838	6.20666748803793	5.83447028325324	6.18895806769727	6.02489838048511	6.23431640057553	5.96206205462693	6.3272417147361	6.31905796455608
ADRA1A	0.485559315134719	0.371646977945989	0.796311146989913	1.08878366481879	1.05030783320124	0.855244997601418	1.03868671598852	1.45874392737226	1.1634941723613	0.278417576949248	0.248874387371075	0.595657646794611	0.682710232372364	0.934770693372624	0.308737959651087	1.21576132678749	1.12253775976139	0.964875563846385	0.505014169060454	1.50465074136273	0.757888530074456	0.599957866945119	1.45026584156269	1.16113281056641	0.870056090728526	0.968612578293485	1.13674259590241	1.36187915750722	1.02940751313581	2.02494131439711	1.26379419939288	1.15793096046876	0.2733671761455	0.621021576599205	1.07844371979992	1.3521951319014	0.752472045262178	0.997467237131796	1.92064832574102	1.01233374628431	1.34599063521518	0.54768207293224	0.0524152557733925	1.15863998166974	0.964812053983485	1.26665570968912	1.08109004649263	2.01404383886725	0.77557540238821
ADRA1B	0.466111908530569	0.575418112911262	0.337200530826216	0.174914565753535	0.478956147549161	0.057070851601256	0.61545055254421	0.562962072245317	0.175965662027896	0	0.312977249045497	0.449333294752717	0.592477952198281	0.427601009564667	0.243948487772419	0.302332642512768	0.484039108421072	0.648060766262509	0.535492804610594	0.519529572699464	0.391752926787197	0.226679558023388	0.703441966679589	0.573779439515035	0.551502631824995	0.496160517677696	0.273170115522583	0.376711287614884	1.28418313206348	1.17105398908794	0.214464801675577	0.044139451836048	0.922067389865164	0.253728655897547	0.537122140983576	0.378565822380881	0.300819716319877	0.583660651087111	1.09774704210943	0.681105697528258	0.604270168309252	0.13622148132578	0.30806452959263	0.390619844110752	0.438289719752144	0.474127101236867	0.676395758128532	0.945118268939528	0.475648713008211
ADRA1D	0.584405247467695	0.731302450669576	0.696557449622731	0.80131113578871	0.18585720721287	0.0597321166985348	0.503880175936443	0.362583027708194	0.183830023975229	0.309312997728278	1.01092719457637	0.71194088137458	1.40878727708792	0.567439087722775	0.146944247878417	0.533826002482946	0.875986351393941	0.307570403936767	0.556632296785404	0.61982708946732	0.985875126108343	0.776484237694326	0.626496729944995	0.286036871795628	0.89033616523255	0.516008938781416	0.196089720113388	0.487375025081441	0.0781934794471748	0.196236220973993	0.505644362360914	0.441500519520107	0	0.522506698811452	0.934585892293305	2.0616913409103	1.14691796605732	0.29146088626768	0.857778782770241	0.706720946506959	0.732706053734549	0.302649699737412	0.352855680485485	0.370926609831894	0.610560927249743	1.25859693506355	0.524696553321257	0.706831015143189	0.673651086354808
ADRA2A	3.5548412309861	3.08712428688516	4.63332162307281	3.82007414830897	3.32921315226001	2.84543773416069	4.12119712122358	3.73125776525808	3.74614491904096	2.81112457336765	3.1476358885671	3.66226225283282	3.10419290367452	3.36219973748302	3.03693788320821	2.79211449483355	3.89794310429411	3.65458365808629	2.52761195249173	3.43924795219148	2.99287382480452	4.60859879582981	4.20855464163121	4.26084269933141	4.62250708099608	4.03816701027952	3.64389120765313	4.45884881502516	5.01407672025075	4.11155792899994	4.05904630625044	4.1850687584598	2.62349972085528	3.65785907611037	4.54045371488998	4.43904481215999	4.5799054157578	3.73441939720632	5.0036571739925	4.34459545619687	3.96538965927146	3.77326607451782	4.01533679608137	3.88993559698747	3.57534042021868	4.3041595154727	3.46532692686502	4.86634150467095	3.53603914919768
ADRA2B	0.314462981888655	0.674601318132036	0.880270524720614	0.55232078095489	0.833699540989641	0.22871163507003	1.3058402776703	0.158485386841807	0.0775518824962968	0	0.185893899518427	0.698007958640773	0.782969277119634	0.666756518952223	0.273995764740846	0.376023737471576	0.538622052759146	0.367033156596759	0.703708214100879	0.825175221261804	0.137000651719351	0.87419283220627	0.802740065708967	0.896420792331336	0.556585717498046	0.58024743362141	0.670525693050682	0.693317626101478	1.26501205853715	0.706287985302451	0.227227480511419	0.732338077055534	0.374398531007435	0.284866037286301	0.970987674020648	1.12115304646828	0.839657291803629	0.348168209755837	0.764688504405124	0.775125124133769	0.650297570029371	0.224816164318666	0.536465440299689	0.613092869365983	0.612556124994401	0.412818738668974	0.412555652234561	0.387701550696469	0.44653432464186
ADRA2C	1.07149735778139	3.20016993792889	2.08144780191282	2.45096508038466	1.71131488593868	1.34729271388796	2.62915192856811	1.36492118073319	1.56907646177889	1.10686928404131	1.9256781946209	2.25765242891197	1.39498348528298	2.67756991117315	0.982287458946168	2.26783354873447	1.49733921616941	1.3384226419254	2.22118182551241	1.83234595852383	1.9106653399801	2.57914502428661	2.25942012986742	1.7301914920056	2.28291873236447	2.30800268154371	1.7691517041206	2.13286757814641	2.68964439438022	1.71217533270126	2.06445468286797	2.35839796219781	1.72137577425891	1.91726068130778	3.13274088958465	2.51688131093483	2.49363068502352	1.37554208209836	2.53815075018437	2.71448933837137	2.8848157078633	1.63665502625477	0.967158738631902	1.73781619203085	1.8674836729048	2.09689443984967	2.02386106390235	3.03651460641366	1.87434995872822
ADRB1	0.480198040787129	0.100982790176915	0.385975007584228	0.58548531009044	0.688485778359159	0.0877045779540138	0.633146491730758	0.579432634645182	0.264831234001417	0	0.115867108571185	0.760198993554235	0.23302160215797	0.502634316862822	0.613470021351049	0.402608426812966	0.350739648431611	0.476615038472002	0.262386393407404	0.860898581482355	0.313019931960165	0.435490130305938	0.672771674184079	0.366268302470115	0.507808352492728	0.319549671654405	0.364936330522289	0.654274855262697	0.350801864157481	0.782523445821927	0.54242181212692	0.215194438549581	0	0.179823560944555	0.415376514154588	0.390350694388048	0.26311796627044	0.198536530354119	0.511022806739346	0.899270312874327	0.299678425826892	0.173994074534235	0.253053020279924	0.254841179573894	0.316232993631073	0.0937640019742779	0.207705149500306	1.3922226977525	0.28758349426909
ADRB2	1.75911910680491	2.20542901330894	3.37359460497307	3.15530986400439	2.68645058232915	2.51884018886564	3.2517897723571	3.18608604003519	2.44930478877345	2.44901673325654	2.47118097982003	3.28677626546085	2.61267176320396	2.48140889719442	2.42873047225013	3.00835190834127	2.72444936264602	2.63246419409547	1.96748738090513	2.58261572839653	2.76381918037463	3.48206113937903	2.61481663312098	2.60222733983975	3.00110248695061	2.57846024994585	2.660594536379	2.79302057615678	2.14001859418326	2.70229981263888	2.39493839201843	2.71929787336906	1.00743308753332	2.46181358879929	2.9819838500923	2.91973856534906	3.00133067907672	3.00288004169693	3.06073727247753	3.17856515139246	3.0665131282235	1.69808145800887	2.83182307462286	2.80310344035591	1.8806485973521	2.73921974313626	2.39360798499063	2.69421942605503	2.36816774322637
ADRB3	0.273407546328903	0	0.979939450272936	0.190353567282217	0	0.092519199231146	0.196030716512401	0	0	0	0	0	0.388150723726856	0.24944741970857	0.210128696210624	0.226594543509629	0.52227515403289	0.11467679167292	0.0498086579330911	0.175510481206174	0	0.246311465009778	0.162960237988025	0.106145432926581	0.172962706269026	0.153523663318992	0	0.128668368340018	0	0	0	0.226480501884928	0	0.0977920059896416	0.0983000044129273	0.373497525937738	0.117114461270972	0.391537481039799	0.201278715648637	0.266810929612902	0.314934064315708	0.148418307971446	0.0411613900001528	0.0949811776893952	0	0	0.0914634287463848	0.121740862926344	0.302285651928904
ADRM1	7.3872882507428	8.43682446623444	7.49464997759756	7.66880622654968	6.72912845976483	6.60709723944952	7.36932937484489	6.54633555763375	6.16019204865299	7.3365534232062	7.474933025205	7.56556638365425	7.1054143936137	7.65377453031954	7.00105242645869	7.2618986800069	6.30012658780315	6.68768697005937	7.3047486266144	6.72354582523145	7.46957695051637	7.07661908005242	6.9936790340865	6.67132329813742	7.1593126684262	6.75271843525461	6.80829440863267	7.25078903215974	7.23885027997083	6.52995698756442	6.98306682850159	6.86564666935992	7.14936068866194	7.13064591938931	7.54239646339141	7.5491603856063	7.57750892885553	6.57435693940145	6.89236693823029	7.39637308980737	7.47296787899443	6.99309218353993	7.10667932443064	7.34062050554718	7.37227061218838	7.30645308406417	7.20536340626168	7.76576441004476	7.8841729652073
ADSL	3.1690001329397	2.95548670311017	3.55587748102519	3.83801709247324	2.92788189392408	3.64067007464954	3.29196826352804	3.05473463809716	2.90624407934693	3.2877871162869	3.12144397604221	3.42395286129022	3.3980026822035	3.33975650732596	3.44402099052222	3.18775579370756	2.90075563066319	3.4868483731342	3.25877804490636	3.60602639640673	3.30403987948456	3.67401595169542	3.37227250118429	3.28187834417267	3.66119811114141	3.45171852461135	2.68157329196352	3.47691945320858	3.50476619690653	3.55919577430546	3.45197677429208	3.30976977362344	2.81320581206287	3.42103864310164	3.27433309373532	3.59206317844559	3.48934532267301	3.28816304824101	3.59845128488161	3.52999895757565	3.39564131015148	3.51788485137624	3.10526385759361	3.28784734995129	3.33116856014517	3.23154516047098	3.44790152011568	3.40279325750663	3.13285905247989
ADSS1	0.748897974825809	1.20599683928633	1.46089027108527	1.76812189902577	1.46748001167181	1.17100891444837	2.42800925014054	1.06048222472719	1.47533715041994	1.35977128113841	1.32622612704578	1.47099276313151	1.57660364263869	1.57957030485587	1.49601772775326	1.06210627567363	1.11590410208373	1.24479483610301	0.799297958418708	1.42631799309019	1.38173915614052	1.9618870819038	1.45417035928426	1.22697874042601	1.34129598601446	1.32327084050329	1.12607754066468	1.75002434980477	1.84710656677684	1.69595481397165	1.76461401573169	1.46303365920166	1.42878127767279	1.12356702219067	1.4967183878938	1.64388620671003	1.8852845108366	1.83256315462242	1.6569220991625	1.30914276358061	1.64230972520574	0.944273553630513	1.63487305933212	1.62424690514731	1.19099527587227	1.54720924762683	1.40161361319538	1.87684678437322	1.09123531121689
ADSS2	4.14200661319898	3.07516990123058	5.08065520634028	5.13210887569231	6.46569412907104	5.89104950386699	4.59170959572293	6.54561681549328	6.04597554106525	4.74311814764544	4.39335326345243	4.70399406592517	4.64958828357079	4.72816152059221	5.57731582444814	5.3592866778318	6.19715157686999	5.75955192098892	4.99354508758134	5.80359705454647	5.00133717874698	5.5952026190051	5.46441192877092	5.16612931776345	5.46320490603297	5.20111436816658	6.05433410002199	5.60978078338975	5.15062832816241	5.97897750871507	5.55200996560464	5.19161455448131	4.76006363544309	5.27831887838711	5.08507925508782	5.57024835592417	5.24927464100039	5.90042632758004	5.77959415670214	5.4141659192201	4.97181227948507	5.31162725162451	5.16808297573006	5.38281962585398	5.28888066092627	5.21401650722718	5.00936714756054	4.99083730563591	5.0193202203826
ADTRP	3.33948395312831	2.06419093940283	4.03366527134455	3.22102976102771	4.16609248651357	4.19066730348882	3.67486257546145	4.58475505590471	3.6295976215907	3.37467957261416	3.46526203445266	4.58885783499031	3.50430739681287	4.28358924196545	4.72666932646233	4.15562201342842	4.28846195561234	4.07248224738419	4.62803915140519	4.07347376225641	3.77138128932219	3.12074459322395	3.98698863156718	4.20698534336212	3.83743723366409	3.73034756234325	5.23134999122029	4.86998623458048	4.5315037386933	5.28265488421031	4.12273865975786	2.56789058939721	3.94002284389049	3.56174718235995	4.14551220325203	3.87853565907277	3.07466220311199	4.50077839847594	4.41955200472935	3.44367586248877	4.33613703476034	4.06447478862776	4.04624627550557	4.2942202017366	4.23870763205102	4.18106239546103	3.97603710965783	3.84564005762797	3.89989479161041
AEBP1	7.19919777499862	7.60543635137323	8.09141284130766	7.96594062659286	6.60680594814683	5.63189511193082	7.56310034985791	6.4254499664417	6.05601078239208	5.90756865490834	7.44468184091069	7.69590025283947	8.38354142866382	7.25164586331663	6.09946091803268	6.59123615616774	6.44255040647353	7.33339728413469	7.17616981157631	7.07437273222487	7.1577249914585	8.46570883369825	7.89822952876971	7.36370684188838	8.34455234267024	7.53537897239274	6.11238083069367	8.03801741435302	7.83533216453723	7.88411983702179	7.81302173793563	7.91953800066852	6.169928608724	7.09966303532047	8.06719387203884	8.10869261628982	8.14341956334589	7.76090058972143	8.61980433455479	8.06720013036302	8.29647817105309	6.13903284958169	6.88705988495978	6.97078261769384	7.39408143612665	7.74285034778325	7.50029325773119	8.7185522751101	7.47975817698758
AEBP2	3.78790286234095	2.89016166590389	4.34654014426022	4.32943258990789	5.44108454784639	5.1097317920978	4.10983917043014	5.22486803666438	5.18970351813843	3.99681987940228	3.40774092389388	3.77468386058988	3.80334395587428	3.72155476239473	4.75151540871376	4.620353153778	5.45351054284205	4.94297867241952	4.27392510965187	4.69500999429712	4.22902815676809	4.68050591882971	4.58306854709181	4.48833851949752	4.61971130410299	4.53918510798438	5.17734856601069	4.87005238049398	4.67511023297584	5.31402822297637	4.60774437194103	4.27507714579473	4.12392591998361	4.23321922736447	4.19524431207941	4.58953438389021	4.66876811244295	5.07435759892207	4.90946217804264	4.50118015646818	4.24687285756037	4.04787144086715	4.41644199920983	4.61445994762657	4.59727589970423	4.45752629001904	4.28402840125972	4.35046588068057	4.58177885390981
AEN	3.78695411206984	4.34484486529998	3.48876583409305	3.88384766226832	3.51554596359647	3.75771167184549	3.222676262463	4.18011825896001	3.25382965621	3.43245370951369	3.16229097223562	3.5733969282238	3.22033123237617	3.72275203682488	3.43709319898581	3.65087465243911	3.12061256181092	3.66515437681828	4.01774492284266	3.62662768683054	4.22358895287339	3.25984947391666	3.50026810397178	3.14181646904651	3.85807971164633	3.41827676825477	2.98475751125125	3.96259273868825	3.2790243940781	3.09491386961105	4.03218752959299	2.9615580668561	3.34891777279549	3.96173411043722	3.69051601535052	4.27150682264123	3.53371110135764	2.97885983198951	3.15019300384497	3.74063859937524	3.63090783036425	3.22394414812474	3.1051674033364	3.66210537260629	3.83206442409559	3.62295518168494	3.54960848012954	3.72747376877174	3.75973329076613
AFAP1	2.43958052045766	1.94640660108877	3.52693670225545	3.27649499860637	2.73525394176706	2.4321376159714	3.03833991356331	3.17278977621672	2.64322705115031	1.86718863016342	2.14358319026765	2.52005657425938	3.4308938823471	2.55732533105851	2.43725948673788	2.64135773337744	2.88270679630422	2.94663847516945	3.36053502614693	3.10013100297393	2.84799187370606	3.44403047726014	3.53147407609162	3.06390270096756	3.33596457485287	2.52929059299205	2.59814105639403	3.8023780660845	3.46194501237534	3.28994277228646	3.45793590829866	3.42388459707004	2.26411195160522	2.47828937466495	3.8024248740158	3.64029278866995	3.45256018658672	3.52197757272658	3.75940189397712	3.22331479090683	3.81128233402447	2.67169569697751	2.87671562239165	3.48532783687299	3.47274803881173	3.80247270143574	3.10684093119857	3.9035805835648	3.30836217283115
AFAP1-AS1	0.229518599752991	0.148662699243344	0.356849973015651	0.292547155702196	0.0715780347785156	0.163365028566742	0.228764168801649	0.297515874813869	0.160026204595939	0.0826678004115159	0.115647709835238	0.171057094970486	0.463680128107282	0.218371412605776	0.185881147009432	0.227334659251243	0.185658496337417	0.184910287981909	0.339621004125769	0.279557168366611	0.264864661509325	0.399123242443135	0.390226456150582	0.239126742204796	0.302272532526669	0.145417945597147	0.170790643869258	0.570061873761417	0.334557399259379	0.323717418527859	0.446089183940587	0.375184347414967	0.269645800404581	0.136667610580856	0.600396644680377	0.581264059160352	0.525352913071693	0.471461011903053	0.473912297704274	0.481023113356882	0.546788511061593	0.283889059017845	0.227552503765746	0.419475729075967	0.474897135870726	0.579432165623687	0.33654144613415	0.699287158002582	0.5263881898641
AFAP1L1	2.34080967633032	1.89426943193603	3.20662635620133	3.47420534650142	2.42505615922115	2.39061633183353	2.56247970326947	2.28918349538402	2.61535391936443	2.18724857494042	2.339944804402	3.23326912577923	3.07174147778645	2.39788157578869	2.31389433922421	2.36505323632394	2.37913711677247	3.11167972688757	2.5735950635252	2.44288178244132	2.6046671799001	3.66423351748448	3.25917980059562	2.97639852272963	3.31291043350977	2.98179689888376	2.60738465913008	3.42794221053523	3.1113636242316	3.79765370048621	2.84050089061757	3.25242321133249	2.47853865798797	2.40166171716826	3.22286514662292	3.26261267709201	3.39710332278987	3.47287815420537	3.49451503438178	3.35458139691304	3.7566074992366	1.97879978479356	2.76105410756544	2.74232936021814	3.00294858466158	3.19226919359211	3.46346701815023	4.06270751976029	2.99542582113832
AFAP1L2	5.4222252859792	5.17212005832767	5.33109738049944	4.61316388289087	5.06141097725881	5.08429706753916	5.67139155156631	4.88828645917225	5.24876461851679	5.34497416301411	4.90354032323417	4.67612513754678	5.20030336824516	5.25063791799162	5.54643990597117	5.58109798118888	5.69341640531427	5.61733225892425	5.19793941619737	5.66211300402231	5.58051776909164	4.84418357036041	5.14619026925186	5.36545133608306	5.67214491769106	4.81493612639063	4.64090126860703	5.65476424045382	4.65975045163434	4.91696351749677	5.72832997562206	5.55373204570595	5.24780554750051	5.11368239721248	5.004024856055	5.88589190628628	5.33727505630144	5.15774543118448	5.02291523462805	5.27501258758921	4.73516105019084	4.87554667230823	4.41098975774942	5.63274175467136	5.44415555705046	5.63977138057287	5.63685074846087	5.40233207128721	5.71513767370273
AFDN	4.59846032424634	4.49827000641312	4.94437316781748	4.25450189457866	5.4590583173821	5.17528308846838	4.48849117571404	5.77284380680198	5.3550992932128	4.28982010781585	3.76705898573216	4.51045013766375	4.85837046345046	4.59530525278181	5.09652378665279	4.98414507540981	5.65820602985219	5.34469322020055	5.0279582410284	5.06551387910439	5.35922308857045	4.74024761033473	5.15146082304271	4.98259097327245	5.04086970444726	4.98032255285093	5.50678420687574	5.40553956320884	4.93239652853375	5.2542218874534	5.14457109680063	4.60134239897044	4.82147569939865	4.77089459554473	4.96024969809156	5.10779101681629	4.71089108249618	5.4890391362323	5.1734114541498	4.92669077467722	5.30185422185451	4.5547795214787	5.11590147887476	5.3469406978954	5.38642319973032	5.23341893905492	5.6464323441185	5.18548335584483	5.59730290948194
AFDN-DT	0.518699551860828	0.454885308130369	0.320684245758504	0.165889954941115	0	0.401018548941461	0.380494251195798	0.330956202354023	0.372200793324172	0.517600553512124	0.315341919657377	0.243963157396716	0.468926794281142	0.334479971607519	0.488022457904456	0.338549735752762	0.680784213984313	0.394521379138068	0.448047455365285	0.562546217443447	0.586318926544991	0.402387561009339	0.499030524721386	0.337828906203518	0.233977549730138	0.240112169263614	0.211212021428336	0.331022354223543	0.680892655140561	0.576174563007823	0.656063130027789	0.248505477426057	0.248523563963178	0.31310359999882	0.524689490587886	0.422657421334879	0.233085158212579	0.489613808928996	0.390055779440266	0.61026301787367	0.767713689071879	0.39866834691989	0.422306167905593	0.276986330553094	0.488238352809018	0.622444566700156	0.183599597218605	0.314319807561826	0.515642775935031
AFF1	3.33378664578713	2.34999112960331	4.64417245275362	4.09959139343196	4.67965069054332	4.43159663468036	3.83987257048739	4.39329069735709	4.61058443283735	3.5126216270618	2.91789026950626	3.7505109374687	4.00656375755273	3.48912606923176	4.63901582393755	4.12746343238249	4.78330456077342	4.43718949796476	4.17537446976395	4.41864906675646	4.22079615343512	4.67553522141715	4.48042085613505	4.15435108125412	4.4137914739223	4.18230816753278	4.56735394439193	5.11664065488025	4.55926504278098	5.4864284936918	4.589388880126	4.38025683682713	3.52691003673187	3.72470044469932	4.2743073930897	4.40286305034281	4.46515686580745	5.01995779919567	5.18111044305521	4.57120171156768	4.7567808716989	3.16161627849673	4.7016088263318	4.64285803161929	4.59935005574698	4.63264283515524	4.54929167729371	4.38233566541675	4.11433012620105
AFF2	0.570074733460807	0.282867154010493	0.970893550681029	0.868715127048755	1.08175213947477	0.562723265127032	0.40416010944925	0.413042582000306	0.83859676480162	0.0359331787416335	0.19252897695279	0.810364712283523	0.458459303157649	0.297147785807964	0.804362494005741	0.416702466069899	0.966699902214298	0.808887242402072	0.64849110434055	0.709922431997193	0.856056554527492	0.891686667696787	1.45035415854785	0.47838013108129	1.11795549821355	0.478243272289123	0.334614234274304	1.5280173396037	0.884311247000288	1.92092339727387	0.993992819011949	1.16961242748172	0.178653655497886	0.277933425500747	0.945303314151416	1.17619547354463	0.396092290418966	1.65477521039685	2.27197817081843	0.635843530216553	1.08741809447152	0.572288316504031	0.705973260280025	0.889142208177302	1.09150108524937	1.05790243471823	0.998518570559736	1.04123308038388	0.764065069600138
AFF3	0.545819906215066	0.276261759497717	1.40069968878439	1.09742937939451	0.830298979114415	0.787222263582119	0.691330573837624	0.799030393990316	0.974182566133148	0.350739558956243	0.423094672659639	0.804513701224009	0.729162786886617	0.593034624383534	0.972751896920089	0.459227082568653	0.880632905103508	1.08185860400253	0.928411492316472	0.873050090399939	0.59398110066559	0.904474928643024	1.6412176309943	0.801693484821773	1.12905045437284	1.2602404325462	1.41989999548251	1.77575007518748	1.04850275042082	1.41559205634761	0.908946180479585	1.06958554189435	0.36705183023472	0.617801775886247	1.20658558639915	1.06028890399675	1.29400781829399	1.94438735066623	1.84917702299202	1.3228822542641	1.64530486818181	0.404211916169784	0.972367808803004	1.20149237753703	0.928755367781851	1.41928550169188	1.27044884922464	1.16677625112054	0.841540298977353
AFF4	3.9008522133568	2.36198114838074	4.94070271500073	4.65533112042997	5.90516175574723	5.26957689793928	4.03549244403558	6.39247656240105	5.3590058940473	3.68295599310263	3.12551047503591	3.86200775031363	4.23288506906141	3.84091047462445	5.27638747682026	5.16995208108479	5.90011985963906	5.46688797773114	4.9162352724828	5.25556769366185	5.04752698512606	4.94627682326092	5.46171737451856	4.69460452857065	5.21591151411173	4.73443383265872	5.33658295802037	5.6415356950073	4.73165378515678	5.82700806588311	5.36282505807165	4.9422652272034	4.42140444574707	4.658978798007	4.74297581021852	5.30512666575265	4.93190692805423	5.72481734208819	5.51037778011936	5.02013053558891	4.99877165452782	4.71604536699886	4.9373140073905	5.44599888578468	5.10427018450543	5.17766774748939	5.23237333790938	4.83446275901562	4.90020299888085
AFG1L	0.58774946593517	0.244459771996039	1.16349531511833	1.02286356476883	1.70036099260346	1.52862068108421	1.234504308888	1.56187005998904	1.33058111676542	1.2221300430312	0.712749464474351	1.13298766877964	0.594744807869322	0.849219703997232	1.26055760400522	1.30949410365307	1.84933858248321	1.15372242784511	1.24287774402564	1.54362537348291	1.08177688501952	0.948188642408336	1.08540002585381	1.13492838957018	1.23848185767026	1.26582074425275	1.528522637781	1.4512213416922	0.896295083040846	1.3231627244689	1.44409434465906	1.18639453435405	1.57787892097178	1.134428596125	0.996663480930487	1.13636387100568	0.960707662578256	1.23592118328522	1.5981653059386	1.47694335496748	0.922922042887649	1.04491775676757	0.900679020059452	1.07926193414969	1.23180099417373	0.928989995821495	1.18474416320715	0.898389582500484	0.992648356503812
AFG3L1P	2.63816931862309	3.78723531608715	3.11809616028538	1.57474985917882	2.29907611731018	2.72434041235549	2.58642676587599	2.24394848524125	2.35975584557268	3.02838796269801	2.23449643695127	2.77632517821786	2.52833478453156	2.6148332272433	3.04937751624214	2.35193437812617	1.95368129831098	2.62460400480472	2.51778762227267	2.59958389741428	2.62061798930873	2.57461812879329	2.11383800973031	2.49023821460993	2.28447725267906	2.49891020444396	2.04264230294223	2.77107560850658	2.55139064445959	2.60447347039048	2.65944530424126	2.07046604129094	2.45002479612423	2.35197650415318	2.43114846048464	2.75181882095247	2.2246861881156	2.63443700583289	2.22001616655796	2.56529804730007	2.83715915354663	1.45032910333629	2.61285950339266	2.64294651821897	2.71954709560714	2.64768948756907	2.77511955363286	2.29429453408546	2.32108744306905
AFG3L2	4.72654851678631	4.33718880357314	5.14304434797419	5.39396777761239	5.39793249251973	5.44466605533161	4.83783995646099	5.47446595261595	5.25624351078844	4.80046174759934	4.47927403656048	4.99690156671745	4.87441927753835	5.05039341810728	5.1993686615702	4.92892536704941	5.11742460312439	5.32459614852704	4.98819849059366	5.3159547337	4.98280700243379	5.28103126423583	5.16620847617006	5.05002071023633	5.03753765152283	5.10754067687507	5.19348758135782	5.4360540830808	5.35045580784663	5.59177360901258	5.44148575863714	4.95223835757437	4.63161487759165	5.22059362539621	5.14138212479311	5.41818284529862	5.32759837282795	5.46853648104598	5.46056042664325	4.89729724277218	5.14710043022011	5.25532232216016	5.08710656457312	5.27013029159574	5.33652540639018	5.19392821186454	5.08866278392424	5.3970701994806	5.37947763759755
AFM	0	0	0.0669071683074938	0	0	0.158846119685645	0	0	0	0	0	0	0	0	0.0419758481124096	0	0	0	0	0	0	0.166961788605683	0.0557564860219647	0	0	0	0	0	0.298693754314308	0	0	0	0	0	0	0	0	0	0.0919076065720975	0	0.0753149929446856	0	0	0	0.0602775756066956	0	0	0.0813743547044054	0
AFMID	3.14683312513309	2.650733596974	3.6543182137303	3.21601765650934	2.90285865704305	3.20705299402612	3.51649550244502	2.97051322854041	3.25120352622636	3.31630757567564	2.99435451704968	3.36174577245821	3.17434597049887	3.41955703221391	3.57685409829477	3.27795112280492	3.13745481068475	3.29526639141835	3.47348784350387	3.70827721868556	3.26002942625203	3.68977390728691	3.25696777181054	3.59284232361948	3.55966448730601	3.18750843752098	3.17776648878708	3.84010762814344	3.81782645802801	3.18165978731903	3.40520173493868	3.32323032701954	2.41374083756088	2.95452910391053	3.20802823037401	3.35246730228292	3.39543377838311	2.89220795103941	3.24938514966209	3.18880235247171	3.4086386053354	2.84741389888994	2.9261006897193	3.17407154746666	3.14820057932703	3.48003061259919	3.06929508610514	3.20570509724713	2.98192144732204
AFP	0	0	0.0904676435322675	0	0	0.0283362096407027	0	0	0	0	0	0	0	0	0	0	0	0.0526472097474516	0	0	0	0.059102062167156	0	0	0	0	0	0	0	0	0	0	0	0	0	0	0	0.0496541662967089	0	0.0643723824321225	0	0.0346919923040525	0	0	0	0.0452698318535493	0	0.109838606038419	0
AFTPH	4.21613235066196	2.84589459268638	4.97876415307755	4.52565871865346	5.6004878471681	5.60076975367831	4.64527496047018	5.99565546658705	5.59985991438873	4.26658527641426	3.85207118972769	4.51103265718403	4.43085458946586	4.33422655243394	5.29738005163124	5.12182208638147	5.79426627428115	5.25451951695012	4.90146533532819	5.17632220056947	4.79442919823163	4.83899415022281	5.00449746948229	4.97632023948823	5.0247431508009	4.94698997895141	5.6566529501972	5.42497947890261	4.99009610085558	5.70752259311951	5.19620238310233	4.74980090971799	4.4268415499303	4.64247302372597	4.83901612628202	4.96161378274993	4.71600124141049	5.53069832511617	5.48069856653	4.95478428643843	4.7072386329528	4.81798569767859	5.00661148855491	5.05191580975053	4.95317064738059	4.85573822262301	4.72124480537342	4.62193675955705	4.78054658828942
AGA	5.01992363093939	4.83663657801393	5.20259155590964	5.58925615001337	5.57332238978436	5.69472112171404	5.52832021850474	5.57357983939889	5.58535426521369	4.48349570462715	4.98337511414762	4.95501948357525	5.21443743095368	5.2168426510632	5.24018621349669	5.39321190555292	5.6973543141647	5.42986219632641	5.31544891001792	5.12500493148384	4.77768461803045	5.42563179779725	5.73554397808645	5.36628931158687	5.0470920033397	5.49868844442062	5.28328549341817	5.296888047155	5.03808843212292	5.89005489141738	5.32767547660642	5.00175653280266	5.23856795224262	5.34910271176542	5.13646490212216	5.06201296889367	5.32450215013088	5.81373869374462	5.63535020896783	5.44668472859665	5.38402044174837	5.53039988907067	5.59936621411629	5.603863717341	4.75581696869409	5.51139326876018	5.21730375659416	5.74516640441594	5.21389827158507
AGAP1	2.70608018826373	2.93187474763015	3.75864346830167	3.93754331711768	3.20361052677672	2.90274738488536	2.92569900493285	2.85647619593523	2.66743146421135	2.43999030937403	2.32895918432189	3.10338394797953	3.20270341557239	2.76461987979203	2.88344679783469	2.80412227212647	2.98310756918933	3.2084056200161	3.0550844100359	3.09198376555694	3.31501447567551	3.65708008614685	3.67435215646801	3.17379182349787	3.19378178286443	3.05249265133337	3.07502752067032	3.88871258856381	3.37000823657158	4.02075704070767	3.40536221208695	3.25926075264049	2.72844042377272	2.85096037455993	3.84554121417697	3.66886763437419	3.71562655470052	3.77503965864784	3.98084070750116	3.6927705183283	3.99150187378681	2.67763539387965	3.46359834681004	3.22514657340063	3.69310763772318	3.78374214147055	3.50142503474314	4.09848397300404	3.60979231888172
AGAP1-IT1	0	0.413416464893033	0	0.384549693316223	0.950875159883623	0.467266034310257	0	0.403990572226435	0.691359076727505	1.39104504938953	0.467530689800638	0.365849491903055	0	0.34768268852228	0.570542338670397	1.19477924570392	0	0.237772438779479	0.383273930681901	0.457904061372051	0.636443801184102	0.264946283440872	0	0.220757572510179	0.351451034510658	0.721105346058815	0	0.265463211951866	0	0	0.250843077219893	0.372384645333911	0	0	0.205021664716837	0.361110030678369	0	0	1.05712995748486	0.526012979894496	0.234020463661264	0.160053724092858	0.702020831249584	1.21809223495799	0.356612157218254	0.546960237104328	0.511195202803971	0.652638134842855	0.224373028258511
AGAP10P	0.802851501454055	1.00170847301987	1.70941983278223	0.371366787412479	1.52554389557624	1.37948991500318	1.02762055418976	1.42552012324387	0.744435156147317	1.22453629521022	0.609297936398915	1.27901221908223	1.16892671811938	1.13576666792897	1.70686965615952	1.2109127185636	1.35418761931179	1.39157530048171	1.00198230381582	1.65724658920199	1.27570111808079	1.21946394187304	1.04735895588624	1.2675689767914	0.96114640996734	1.10931952355598	1.12146070047522	1.61005573156604	1.62095682385772	1.32681084366468	1.38769553503642	1.34284814094335	1.07032678699379	0.93930656009721	1.30315114985147	1.35729348181544	0.96755085873455	1.5131060258172	1.20532061010744	1.49168760903162	1.45469057753879	0.0900927549697095	1.33035481663968	1.29686451089528	1.02825483133407	1.3329313563862	1.50050486491574	1.07011739355282	0.719763244834462
AGAP11	4.19017634198259	3.61339844288808	4.62978626191008	4.34623019415326	4.30642218530741	3.44371178286235	4.73152358861356	3.98632991153928	4.13029021095745	3.9403713679717	4.36812857258802	4.3611902059879	4.07596140210689	4.51903772606785	4.03594046062359	4.06453367502434	3.76207018473394	4.08760831600941	4.10277541645641	4.56584411321954	3.97388407010933	5.08038387809239	4.18863854041925	4.59390407861984	4.10812086317598	4.41402388351565	4.49809252590669	4.73238279170916	4.80252208578459	4.36292865279628	4.212078394693	4.29380878288427	4.17615617683131	4.29117879753464	4.95925614334624	4.23682242397108	4.33630871023299	4.07390593017476	4.61206554331961	4.99512942584873	4.44247738675999	3.68317994790259	4.23840884475384	3.97453237568814	4.34320255229677	4.7184476281139	4.12014968396684	4.37465658798611	3.87627516568222
AGAP12P	1.8075334309199	2.50645119964224	2.32584670450057	1.06943404448299	1.97291838356725	1.93761685490081	1.98729865864343	1.61182986030829	1.52158023675527	2.37577224537471	1.42989213980859	2.24892477420674	1.90210440472235	1.89307077993461	2.42629532411253	1.9268547474468	1.70716483683311	2.07795539038482	1.71066155148199	2.40297258453383	1.96893236322706	2.10119357787595	1.96414259244626	1.92237998816637	1.64932359166947	1.98555482339984	1.75231098239647	2.39172584866198	1.86752230615763	2.39380314631451	2.2419357859369	1.64079214321388	1.71435646612219	1.39991794098292	2.19883388302844	2.25610934316865	1.8415898452959	2.17081372239958	1.99645383844521	2.30912735746269	2.66892500465739	0.333066018540316	1.84845562042145	2.91147452373482	2.0903213812753	2.05175384872523	2.08912617018911	1.73170986789126	1.34272532837725
AGAP2	3.72947795650973	3.68061639453568	3.52925790149619	2.92921949357467	2.11959598489973	2.87426567976504	3.15400798625859	1.8284233880051	2.56432375325318	3.16252049145343	2.79294562688491	3.30564721720909	3.08223354701282	3.32721894958778	2.72273339229837	3.14592523644839	2.26981612589496	3.06281370145247	3.21548966905109	2.93973975452724	3.4201307737797	2.90034000461929	3.14302483005028	2.99419975314675	3.49703657111969	3.21777684842436	2.83651359910187	3.23783210320732	3.44918346262526	2.49587104799524	3.11838540745816	3.18034353765497	3.23535475913083	2.97002121961902	3.55771685181393	3.55810095666924	3.78622323128516	2.89351259629121	3.0261920198479	3.30121814047136	3.51014024276541	2.51127610010954	3.41945715181242	3.22027995357739	3.06614609614338	3.27197511106057	3.46884988974499	3.30485871550595	3.48070373041991
AGAP2-AS1	4.66699666009888	5.31395993736901	4.82146596817675	4.73459930274343	3.12264850399605	3.92812401398953	4.62757834231082	3.07703386417588	3.41433042181998	4.51024706253819	4.50376857911699	4.33383218323718	4.31767258832122	4.49010351515228	3.97548756146065	4.21154354998491	3.13851580859003	4.0274530217054	4.12380974752529	3.59441041015455	4.62325459273341	4.42192649061168	4.30749019812951	4.32410121709211	4.69201932210181	4.12377491705004	3.72746238517296	4.31247542834196	4.35891253787806	3.89812218227487	4.46596883928046	4.22721181620579	3.98278458327101	4.4176744251544	4.78832794447167	4.88652146396287	4.89230018393949	3.75266428750963	4.08572394534321	4.60124875289609	4.69745556332286	3.80037640893804	4.43210383830932	4.41646604662295	4.42918882387175	4.46514859314301	4.38475447685173	4.58248965033415	4.50781251199314
AGAP3	4.43520973572983	5.00816951058568	4.67777779698562	3.88438989226722	3.55421876664463	3.92280129404654	4.75323287777699	3.1599951516954	3.27098803337056	4.46222210092103	4.47752593875237	4.30081359365297	4.41841826459972	4.538811501506	4.46563275812232	4.47464220363371	3.52031309942267	4.19040429151562	4.48404155690698	3.9973965529932	4.63910064576603	4.39457480266546	4.09798842396871	4.35765578316173	4.55308673370418	4.16574618669779	3.50021579395811	4.61719983354131	4.42582320767992	4.09609680389282	4.37756852553376	4.26738273772606	4.25734295021407	4.04163837012286	4.81300743238567	4.65736585535547	4.65374396328415	4.01860925099745	4.06073273047404	4.75743853635826	4.60019026562565	3.2344807256756	4.26769407858117	4.41049018191687	4.48529486506644	4.5598142709694	4.44676419129241	4.55532295009955	4.54828867895374
AGAP4	1.40110843047979	1.96995494449508	2.0772439570788	0.741054509947174	1.5950976650069	1.69956057142254	1.54983072197132	1.57364508154634	1.26910523704592	2.10710996945835	1.16583606574444	1.86714990292445	1.60624853925082	1.44300637842131	2.1169517304872	1.68594722312102	1.6071058097132	1.9290866861256	1.60201174041687	1.99952441141919	1.6083335707008	1.65889008476153	1.32752327979693	1.56530220433342	1.30815433908496	1.60644609190798	1.291462815997	2.04532981446497	1.78917492588606	1.55183134883947	1.73248436400568	1.58409509031145	1.23327493858553	1.5724530605761	1.68625534594772	1.7150892607881	1.47777044971389	1.70423123310317	1.5966678839294	2.02475423380443	2.06960683824874	0.369083247855212	1.55618440874611	1.78687892462697	1.49687022282933	1.8652888451911	1.81539413144627	1.27582558205244	1.17269184328388
AGAP5	1.11439682236394	1.51935144905673	1.75550815029369	0.515563442715762	1.63875950809828	1.24313576311719	1.61754257268415	1.49458636238625	1.00625246666413	1.71455579927321	0.990429742567618	1.46411540529659	1.28785197774414	1.47944887547654	1.92480878476828	1.53563611025207	1.21941222914568	1.63213077075772	1.29988523010443	1.80538402999236	1.51742315653984	1.62244279599065	1.06527843788821	1.4964241719235	1.25702500678873	1.31140543258886	1.25664365084758	2.10919344886796	1.37547907853024	1.51298693884266	1.60759400606431	1.51783908817319	1.03508267373664	1.09705975462635	1.42339842213369	1.4328828024778	1.39566202317988	1.47531439252596	1.21240829872934	1.83909658947159	2.1050415419544	0.253985639604635	1.30395874787761	1.58661916221562	1.08223059905568	1.54046877363566	1.5817439141302	1.11235588203494	0.870440143985628
AGAP6	1.792157904902	2.31199323463299	2.41062899325746	0.971314803721026	2.06873793191089	2.21685356963034	2.1493885552686	2.17736297624776	1.38474835972164	2.498152810536	1.58791993509603	2.24854971586754	1.98975455733588	2.07025901760014	2.39264629953273	1.99023808000527	1.9895108451844	2.24990911352675	1.92872780097749	2.52061142553591	1.83091833392836	2.06003178395889	1.42396026460267	1.94210769234659	1.76557966060864	2.02111405526163	1.74314034610884	2.52203342924022	2.0960534404764	1.98126828840711	2.19641138230052	1.74254749461079	1.4483494653983	1.67685794793529	1.92044852884422	2.23177323211884	1.74079664737024	2.02827433929463	1.9803193425943	2.46460116291567	2.50823647470322	0.553250905441857	1.77314764742538	1.85855349258482	1.9780589450763	2.13189524453475	2.27311395493516	1.65939176484279	1.39114493150508
AGAP7P	1.73475960827121	2.78180757580213	2.73901136231275	1.18820622861766	2.10602137396437	2.21208434330147	2.08676695039619	1.71782855609844	2.02455131418567	2.79119788320601	1.93912563300078	2.44928789491216	2.15207636545126	2.38189813671752	3.3703102678056	2.4612485468002	2.0857346687635	2.28262831867232	2.01352334911982	2.55376917783277	1.96953542627908	2.63070220224591	1.97041159651478	2.4522010426854	2.06961547549456	2.34249899318099	1.98891989965095	2.6332840197757	2.26709634923365	2.15932720128375	2.31465878820368	1.96064158155153	1.87006198375613	1.86439908607666	2.31702404714925	2.60479105998863	1.93760884691028	2.43378676264929	2.04694266897285	2.57493485549364	2.88912512448568	0.462386423586887	2.14769421032154	2.2476746555528	2.1029614917645	2.30996289294727	2.72556594283123	1.91192320013883	1.73551559892736
AGAP9	1.39732822553709	2.4893883725671	2.56152129353886	1.07354136798828	1.88048932801614	1.93339910495559	1.78869090006814	1.8143734582525	1.48322634905863	2.50190887163057	1.82994673157504	2.39382192693961	1.81938794515328	2.3050760194553	2.60895424787138	1.97084268853424	1.31565251935889	2.31824156918147	2.10475973819923	1.57254778010257	1.68295385541723	1.79385565130437	1.90207811205832	2.13868567645981	1.89685111232672	2.08639004182593	1.50193090167683	2.76305134268138	2.10242468492571	1.85928327608422	1.56294003919726	1.96648300741664	1.80345444927184	1.71438054780268	2.57771591528583	1.32377975672353	1.55378060186548	1.89668403599262	2.204064965241	2.48266256374792	2.4866947166137	0.371547338101131	1.97421666676759	2.17813343855406	2.14801762666784	1.85101073093976	2.48882982706182	1.95019782354258	1.65680383527522
AGBL1	0	0	0	0	0	0.00672313441215241	0	0	0	0	0	0	0	0	0	0	0	0	0	0	0	0.0141373978137062	0.0271198297488679	0	0.0193098950688494	0	0	0	0	0	0.0133214292797362	0	0	0	0.010721658454568	0.0199057412359905	0	0	0	0	0.0123579047104938	0	0	0	0	0	0	0	0
AGBL1-AS1	0	0	0	0	0	0	0	0	0	0.198109963094104	0	0	0	0	0	0.0705470785647377	0	0	0.0585305895840312	0	0	0.150193820760326	0.0499617719091408	0.0634968987263436	0	0	0	0	0	0	0.141899193183706	0	0	0	0	0	0	0	0	0.0838754363355259	0.0675347148515257	0.0453434410297619	0	0.111313800321003	0	0.0591030735891276	0.0546023693114107	0	0.0645950457255966
AGBL2	0.46787246145906	0	0.442460530531864	0.151822791711175	0.574961089103345	0.417724026375916	0.204995434266104	0.257828479117959	0.334096943098649	0.544508097251944	0.127898716442469	0.355736052775499	0.294785285656259	0.0922128561589652	0.448069807064731	0.209280938861657	0.204816653891185	0.176561565328913	0.452606132569499	0.560702462772524	0.343236976661785	0.315137559524183	0.322963725054667	0.378904183551962	0.283486611381412	0.282085176819172	0.110716939051152	0.526442625077639	0.126367918203104	0.640434881885716	0.298628585888118	0.321516084756265	0.192401855552715	0.198054679868288	0.289140224837693	0.141862885892757	0.262556368612966	0.408263292470154	0.3941017750014	0.340721481379336	0.304039548839996	0.173611374732216	0.241437849240206	0.279970890938153	0.36586000552327	0.312575449704976	0.185641889696591	0.244562297624698	0.242936888150974
AGBL3	0.219406501226002	0.164294702557375	0.360083393806683	0.473628795219259	1.07192513130075	0.967777434786814	0.599853528556672	0.84228866446437	0.810831674211653	0.528440305496509	0.314362763715277	0.505553482749661	0.313846385850466	0.375364293249043	0.905188092542821	0.379869190726347	0.571885309263544	0.709273296749522	0.486411527339307	0.804700438162954	0.324163850957852	1.09475995584271	0.436163797617301	0.623780820038101	0.460475631030388	0.627661958889001	0.991015334715563	0.99373726513107	1.28836640200236	0.878622603219458	0.585391273607986	0.387087078335649	0.329898493685481	0.541490365110294	0.675081885653679	0.472672548174905	0.467554249112212	0.964268877073171	0.958171454312166	0.565345814279962	0.581207002378574	0.303998295317808	0.586135070231487	0.618891379370759	0.327478829054392	0.532916110433308	0.574787693153733	0.429266415686325	0.498613803366587
AGBL4	0	0	0.0585362508495081	0.112479790150782	0.114449044596886	0.0361637377043924	0	0	0.0387182552983754	0	0	0.140337110237033	0.130476227666757	0.0679520083458131	0.0487082753871479	0.0233197024105948	0	0	0.0383324891756548	0.0236482127881632	0.113400273623962	0	0.064650125370476	0.0619728996857111	0.150348262228013	0	0.0817244120705227	0.0753661679264257	0	0.159186858228526	0.0240412112706895	0.0553171793367955	0	0.0382674182961669	0.0573275337331221	0.0534589521658425	0.0684850472998633	0.123829310013915	0.156735350313745	0.0278115178224634	0.149365747744012	0.0149007968940687	0.0626318273480495	0.108684604061794	0.0177885997263976	0.0948947042507298	0.0357430743580068	0.0241388614288676	0.0834626293330464
AGBL4-AS1	0	0	0	0	0	0	0	0	0	0	0	0	0	0	0	0	0	0	0	0	0	0	0	0	0	0	0	0	0	0	0	0	0	0	0	0	0	0	0	0	0	0	0	0	0	0	0	0	0
AGBL5	3.53863824148545	3.30504141252056	4.34283771659339	4.26859712983385	4.43821015546956	4.00098248070684	4.08786571068902	4.69251982053041	4.48819872181017	3.72649884231592	3.83562496422469	4.23640185972409	4.13786247863853	4.00942359908106	4.03459773419542	3.90943301705385	4.61760988039288	4.10926927871889	4.28055679030677	4.16392273213181	3.76704685920715	4.36179277008581	4.106509239832	4.09816182195842	4.16340217354851	3.93577453669545	4.65380715320006	4.43245127102493	4.63866950769057	4.53629769757423	4.09483485860136	4.31971714872452	3.97159737220839	3.74097274591724	4.28411471952054	4.1082697326185	4.386139602195	4.30264789725305	4.41056781284126	3.91120324233027	4.34663107385528	3.94693430263325	3.9120712684607	4.22273690309216	4.18020828517091	4.29415341609216	3.87773289807046	3.929385127545	3.88027322772597
AGBL5-AS1	0	0	0.593570521823198	0.320964033862129	0	0.209144038211297	1.02037856095361	0	0	0	0	0	0	0	0.211980667257445	0	0	0	0	0	0	0.410217419645448	0	0.344547457338334	0	0	0	0	0	0	0	0	0	0	0.320921694215777	0	0	0	0	0	0	0	0.494697445151081	0	0.543479970973504	0	0.300120617930044	0	0
AGER	2.49244480186779	1.99031984281396	3.34832275670048	1.30227273206095	2.53036793465558	1.82363297951304	2.44306357254623	1.29146759981682	2.74531935911454	3.13568136929971	3.22163563670991	3.08432856135237	2.69531295323309	2.42229769663407	3.47518158570524	2.54405900233785	2.04397936600405	2.48201363342715	2.00670726227959	3.02011006465147	2.06828479099397	2.75303121377374	1.59948863120497	2.16738811473932	2.16564123440781	2.48978056321916	2.12840414153173	2.97316741873583	3.14097085525954	3.37178836639288	2.15827797221998	2.42814834568052	3.02902562356229	2.41298604420477	2.35181891119213	2.4961127245743	1.97459340302295	2.3054927535033	2.06413778102285	3.0928579191623	2.77839194952872	0.419977604824527	2.00308156724327	2.02340863409371	1.95287614342891	2.16714523228869	2.10806529711164	1.9052712092652	1.44523880370099
AGFG1	3.58178346922431	3.01181527400648	4.44373974724833	4.31490829418171	5.13285485062097	4.71761299892024	3.93318372570735	5.80742793676349	5.05795405230733	3.70670279558098	3.42731608227229	3.84407504868376	3.79433420443882	3.77527344998048	4.70674919196348	4.57564895287337	5.18624847036716	4.95704646645616	4.20682153941811	4.75149645156407	4.27121056579926	4.41857558809675	4.86646776212416	4.24821958215857	4.87268413298254	4.25390109434228	4.84405084328097	4.90568894834423	4.18935483107062	4.97788158130677	4.81188187748218	4.55861955543529	3.65083561644045	4.32382159589095	4.22945733174024	5.14946295323934	4.4228806465334	4.97776714182933	4.85954694205182	4.43502523830025	4.3228443532513	5.01306864805577	4.28253775893308	4.84335816395883	4.24128146058111	4.52125533380452	4.41204996137789	4.23283003096762	4.20159741929644
AGFG2	3.13177883548588	2.76182704582067	3.89292899308744	3.86816061616351	2.74863647274551	2.95132991133395	3.76416990447937	2.2009574425555	2.9988363050378	3.27881521426445	3.17197425937531	3.42563056325191	3.13739691867464	3.47563339396788	3.31071881933324	3.44555867428205	2.59219292004643	3.00059387771865	3.2292024728703	3.21994567962059	3.36209158329809	3.78227283546551	3.18605987231816	3.31382887306482	3.48299185117787	3.25599544336123	2.98813364071071	4.09683510123079	4.11125124299262	3.45915207081854	2.70384668333619	3.38704574344044	3.3954796873749	2.93268970678699	3.9870712321617	3.49929049514294	4.09316837754018	3.38374037373418	3.83675588819109	3.75038695271095	4.16873733752696	2.38319463799441	3.84444435316807	3.57251289026403	3.17399011762582	3.74653267541276	3.15223365637848	3.49419766127685	2.94855169813394
AGGF1	3.39788552610019	2.43897035620128	4.47523355195264	4.28095934887043	5.42435155714604	4.94501238159537	4.16077988494003	5.44627145017954	5.15382818451384	4.08642703712819	3.01268732972393	3.91575345908427	3.85249783877294	3.80544792117432	4.67040498735926	4.34302423284518	5.38416593176336	4.77531797545016	4.36703739665753	4.84924556082052	4.26262325718474	4.67990786887131	4.56834233641562	4.29839455850004	4.64939434774174	4.42866468668995	5.19684608628483	4.98807385598009	4.58145763046941	5.22896994677076	4.66573735779407	4.26783869909551	3.80691201747117	4.20608962640629	4.17207316704862	4.54297358170376	4.55745177005563	5.06030011524035	5.03074449878523	4.49612431154356	4.3124899799124	4.14231675057709	4.46426454206378	4.57594106865294	4.36406517389034	4.35231305235	4.17006775486395	4.33434635920401	4.40789052102946
AGK	2.22483172633131	1.58401335856152	3.29302493283495	3.05472113968016	3.61760131008281	3.0355982595272	2.84451194961007	3.35721214253475	3.31458473813407	2.46797305738649	2.47548585881093	2.80410411700503	2.88254356400827	2.582605822859	3.38691926302367	2.85855747241262	3.65659988408778	3.38744552090273	2.93168100688493	3.38045457837835	2.74214758743685	3.41079897557034	3.30944258176313	2.91416050347058	3.27389927136366	2.92622683494641	3.35615393699671	3.61010260386748	3.36981571321556	3.68245252716122	3.26203841569654	3.27273251013536	2.4374444289519	2.7142736696891	3.23530066245877	3.40654702646493	3.27914415675506	3.58399652954482	3.59169696231013	3.13471846169205	3.136561135063	2.69528531961139	2.91236552354374	3.21824522977278	3.17521167751871	3.13637609791799	3.13964591870116	2.92911344359988	2.6519597450443
AGL	2.20316690276237	1.03806996896123	3.44683328657378	3.63808941666277	4.33017319664642	4.2722607756477	2.91998255346222	4.45547691170304	4.31234254617463	2.49138439147799	1.93930184212304	2.51076073855484	2.69245214185492	2.46608233930011	4.01320831305108	3.55255295422751	4.2514251311	3.96207969157663	3.38884665635309	3.97984562395194	3.37900501953488	3.80870992563087	3.86241573369375	3.56497743760271	3.67297247975771	3.43536300773584	4.14142646481218	4.3286026767363	3.52634043591309	4.59044652760221	3.92366813144278	3.50081028803968	2.37858803797079	3.00409879347193	3.30926887276702	3.62579328598358	3.836204465641	4.2646203569894	4.32850642027008	3.91402230755727	3.57749885478946	3.46938422470657	3.35398729362572	3.93999667920346	3.60432878999965	3.51190488966985	3.57473171218649	3.35331866470822	3.23003380222233
AGMAT	0.472788548742586	0.19204757881348	0.795973324994122	0.698263100225101	0.901050517453688	0.780740926843667	0.623843713847889	0.926990535249752	0.893244666020281	0.660122924905339	0.496273349990763	0.749467496155139	0.803940282179634	0.553578801803408	0.69992060474045	0.597999399659816	0.801692704995278	0.58468293801606	0.936573196386725	0.9119153421975	0.842432463136197	1.30478945141552	0.712765529810323	0.438006668815798	1.04630044724768	0.70135084272863	0.992158907510412	0.759980031516025	0.980419440768814	0.731154176757598	0.923197976640548	0.839757270654631	0.637867412899426	0.441955727337269	0.478331691539763	1.00489479934925	0.632322778791923	0.816015914758034	0.838640493417607	0.811539815720385	0.576442403374719	0.40842011500197	0.670537536308263	0.890398980411764	0.857712969504778	0.547499446578447	1.12827616397777	0.408459040105078	0.843348717491884
AGMO	0.22311735785218	0	0.230455467780973	0.154524613499131	0.29892496584511	0.339637260500875	0.432941196061219	0.442364539728771	0.295785172072264	0.263271943252049	0.191134342873129	0.341508370772591	0.429144719777334	0	0.281487786850294	0.268412673115353	0.302294133939691	0.448618706640487	0.116991186116973	0.352210304244443	0.0954655107491917	0.496078072378685	0.364636068022576	0.385144178619153	0.494039968503823	0.238790525176169	0.314736789796167	0.534696447610484	0.188894824679483	0.612231964682214	0.233541836775213	0.0387865185954467	0.725992327722884	0.189720166486383	0.421279295504173	0.337048729390723	0.307124926238809	0.2853184611311	0.443629644666032	0.217644331310992	0.442012889955009	0.334060374921086	0.21709458433788	0.378523440769673	0.272114369233945	0.295727810816287	0.210871855188205	0.277062357604193	0.247126634357518
AGO1	3.35389628483747	2.63299225676948	4.27159150508809	4.35863750827763	3.9593612329975	3.91228530818661	3.62067386701887	3.8081443804337	3.61892417467097	3.35487080094096	2.66923216607582	3.46533380712106	3.6041448531475	3.47706631821897	3.97498556361486	3.84435178589649	3.93696206047245	4.05731521542531	3.85864160793507	3.95002471195124	3.9549593302837	4.14023062029065	4.0775515318618	3.74519341761356	4.13872729349697	3.812529859474	3.9497570755187	4.51686824793815	3.95890506205969	4.61083550636503	3.92926967222002	3.87198875594631	3.48745087188657	3.44001934659724	4.01060403719488	4.29374940186646	4.40876463230148	4.61037316209831	4.5065761919591	3.98431383616618	4.22920541829289	3.49294303047699	4.1719159926104	4.43391390226215	4.03760137829314	4.10230827873252	4.03815459832706	3.97881726418662	3.79309745122767
AGO2	3.23660999463302	3.42956505602304	4.20206476459724	4.01264104672442	4.58580671757844	4.21824557769346	2.98075724054884	4.89006744788928	3.93154589467963	3.30843431461305	2.31997534291681	3.04342098080445	3.60148450962876	3.24375651938671	4.05854504646169	4.06333869946139	4.413215706638	4.05444271888764	3.84293573740794	3.98815694685973	4.29238700751388	3.74506161493042	4.41222217953447	3.48875269632394	4.15517555236808	3.69012295479464	4.13300140084745	4.42240962875759	3.64233542449203	4.55184340852349	4.46714679373309	3.77710843668903	3.05406361691781	3.73287803631929	3.81277627329542	4.30041176519248	4.23931946629029	4.61994501991737	4.3279325643728	4.0883024235331	4.32890529732363	3.75560278079021	4.0594859600171	4.40340071061734	4.22638530806809	4.32662870127749	4.42878372497689	4.02539655907986	4.15164645824565
AGO3	1.37222909173847	0.754875145807992	2.38292477396292	1.73757401826751	2.82421115299837	2.4096082557514	1.89947359709753	3.0324690503404	2.63699701665304	1.57024499086185	1.1305501251133	1.56858273532306	1.5758667368559	1.64617690440828	2.59529930432624	2.24493081153014	2.83960800730152	2.29207173732061	1.88878213056687	2.64322180390654	1.92907980571941	2.3649034609886	2.20839258373919	2.02595965011418	2.42448450772787	2.10007480149916	2.50927738643821	2.84458647427077	2.33391888241988	2.90371580601563	2.29235711811197	2.12135043667393	1.46478782330525	1.78287553775715	1.89447614513188	2.25998676832963	2.17023214718303	2.77276112014736	2.67831270974807	2.34310957112723	2.37581556116676	1.3106669977796	2.14644919019742	2.32374175523154	1.97010879500722	2.12343122660729	2.15324343371869	1.83986140884671	1.63085654463365
AGO4	3.1640009800884	1.9109424027858	4.53951969835215	3.79097170808649	4.41340439492602	4.19743775470158	3.99996572805801	3.45589591165946	4.39734245261928	3.18271282165625	3.08709989494022	3.79265127847992	4.06322085805022	3.44586372199175	4.49327127532352	3.74107127642006	4.39615261405111	4.32251639142764	3.82799208972473	4.07367832161869	3.71176760370692	4.22419969071931	4.0279082117975	4.01040511098642	3.86013895638746	3.93801320517019	4.07962669737885	4.7483520774841	4.60053599864244	5.17172842348435	4.23415240830596	4.10108236318065	3.39880871141722	3.40492140261351	4.30012340035412	4.20476740295047	4.27408552580815	4.93243813343939	4.54068980393543	3.85585663205111	4.35328043815831	3.16444832134858	4.33848722527489	4.2202497630427	3.98864890821505	4.11863618663988	3.82126600443037	3.81931766157375	3.62282428226677
AGPAT1	4.70799710813373	4.88042068601562	5.53704572713952	5.44594412625482	4.11942856307324	4.40105512475962	5.48553918581246	4.41314591340088	4.28686279652626	5.02180139143702	4.75645510511894	5.24460263838095	4.71991801106424	5.06537266085879	4.74511592501067	4.74582675354259	4.19249910933598	4.83200203268226	5.39409933430697	4.7170136471191	5.27717157619112	5.34215066948255	5.09653385454053	5.01027364972094	5.64426753405419	5.09568379365876	4.10342405721978	5.70866975511397	5.24334963811889	5.26603510946684	5.23952026701051	5.03007947937221	4.22997820884226	4.50446970835731	5.50789854486404	5.32855041667811	5.39761676207404	4.69632432424584	5.40819274391581	5.47696334823776	5.22692702082356	4.46580216087424	4.82221722431601	4.87941729776372	5.14818326588871	5.03964036915002	4.93051348334381	5.49451923341615	5.04840733726078
AGPAT2	6.00127922469293	6.5224005556502	6.08499752925745	6.28946680914485	5.30157115349894	4.93207720701566	6.1007835965436	4.71054239267682	4.65405563447694	5.87856061680147	6.02743226055232	6.08204697941707	5.86504427917592	5.87486440840263	5.42811236593056	5.68352358671539	4.19758332199244	5.08424948239907	5.48141043962261	5.07453096661278	6.0233329471189	5.95272762849103	5.92690887043619	5.6920826817633	5.8601557583514	5.30967590825728	5.1640740130392	5.5852171455971	6.26475482020551	4.81950181791295	5.68900458798366	5.80656796277242	5.65417816763755	5.80440886055707	6.15675471287596	6.21615598673992	6.37230021995785	5.17226032004907	5.49532484176981	6.4086009831032	6.31075166495533	5.99858802127702	5.65889638782522	5.53450181753969	5.86220050098952	6.02102046393261	5.88769714169144	6.19418792517993	6.10601702710583
AGPAT3	4.22973458240437	4.30121878811865	4.60123173342735	4.56599664980644	4.19555925342934	4.12062012396579	4.5671150918524	4.25183733250022	4.26294407276014	4.37056120191664	3.63366899223866	5.03403404806531	4.222151507108	4.4032287795271	4.37007665366296	4.37638554217346	4.24127904817446	4.27319220214499	4.8882112818935	4.16335881281323	4.68397671036217	4.4658112813738	4.35705023210218	4.17357918878769	4.61422461316145	4.06690657488078	4.22112311982007	4.82034869123311	4.55029064390543	4.78024504555498	4.62305867627227	4.39168797572781	4.3458936466221	4.20504546871487	4.55421124668374	4.72343795118712	4.5098699285299	4.24472436925549	4.67956761708222	4.78737291878887	4.56471253305919	3.9687950972073	4.43935358490299	4.69064462034208	4.54513677360499	4.47748886835486	4.5564390933216	4.58797663199718	4.3541681307842
AGPAT4	1.23101341853187	1.22001166757375	2.03923744169546	1.54296919516475	1.47620860315645	1.5742892447402	1.26882698261367	2.91339801799926	1.83326672812982	1.28470100507084	1.42012042593525	1.40081565602536	1.31905988539011	1.46047460677961	1.65804350775624	1.51254022402257	2.13383004499956	1.80903940710604	1.808223742669	1.8932635456175	2.01419896660409	1.80658438266991	1.7031491256094	1.43831521503429	1.83077184106495	1.54511035368231	1.55997227318384	2.15815719485357	1.45892497658995	2.2837346039829	2.42264472722641	2.12019287870643	0.892317247294438	1.68788619718761	1.82071760313196	2.00039704542269	1.65143309181221	1.74476470507993	1.60129393091412	1.95210101978101	1.84500980441288	1.39443469055475	1.62793257750623	1.66741690755982	1.86089209861832	1.80376090029774	1.95078851746984	1.64296647973981	1.92545408946981
AGPAT5	2.53893777751683	1.67385992429845	3.32943507792213	3.71138100077575	4.24909090319349	4.16611058543487	2.85647738389763	4.90890655293652	4.01680940973035	3.22513461463279	2.2352931288249	2.78678948096525	2.65453383335136	2.9012607486708	3.81112750550239	3.66971070550173	4.18594323095859	4.12000722206307	3.33696138092602	3.92217152880212	3.42517141199191	3.67872868212999	3.72118007585278	3.36398743231781	3.9496017675496	3.45642001558301	3.88568628674087	3.96004299366915	3.01966854654246	3.82736698885256	3.69941422349766	3.07848554829481	2.64809323737023	3.40248597137203	3.12756679911036	3.96458420047396	3.45733427317953	3.9242756068768	3.82428226089443	3.77556574474533	3.30298563749917	3.57366299195569	3.25639394111701	3.60188999465243	3.20101990653585	3.4633761628551	3.32992452314104	3.14688147660419	3.36693493039381
AGPS	2.74480484300535	1.41693699125199	3.64062926336476	4.29261894186982	4.5502475259605	4.55490576618505	3.14748495314375	4.85510597430346	4.39218941609865	3.58634736643994	2.62652766360239	3.05436418589437	3.25673999140007	2.97040664213287	3.98800943248161	3.78044270506605	4.78850209497562	4.27291556517069	3.36829755161447	4.2330362043399	3.84926997481107	4.39785538403834	4.31681902322149	3.71128178878142	4.03255984703952	3.86215307367491	4.25621937873128	4.29099098699844	3.71721800033944	4.69072835157676	4.14610217871076	3.82855085828136	3.16141614890693	3.66622065811598	3.5431098562476	4.04819175887655	3.98087314925635	4.61534933354871	4.3005850950815	4.4189613272545	3.46827826542851	3.92341468767797	3.60954213723844	4.17742968524484	3.81357290514018	3.72895522843105	3.81623021552286	3.69766574866971	3.79239347245714
AGR2	1.50866778130025	0.399302283648633	1.16132373383895	1.30309999225698	2.10013221772999	1.14892272076403	2.16450166778082	2.24075000781967	1.84183954720609	1.11733668841431	0.795410569791626	2.67999962808159	0.875923905663788	1.5675460214576	1.01826458537171	1.29861696986753	1.04200474463523	1.85821500004802	2.20744071483238	3.20335152203178	1.66707839334525	1.89219716658236	1.59547917600109	1.61612284246824	1.95701617311742	1.28743430489544	1.41219771970739	1.6261483352779	1.22137576501608	3.13084883216464	2.52218974641996	1.78271713669549	1.46186325254325	1.06670562608765	1.12028262332497	1.20049055592356	0.526018954726945	1.03870325275644	1.23273731010925	0.842104871568418	1.28595088009155	0.927482442301476	0.412792495039812	1.45144596588844	1.71826249234172	1.12519424247065	1.47023244156898	1.00558835996685	1.31942956740038
AGR3	0.333693791508826	0	0.124106286601052	0	0	0	0	0	0	0	0	0	0	0	0	0	0	0	0	0.147385108770855	0	0	0	0	0	0	0	0	0	0	0	0	0	0	0	0.11356099239011	0	0.133846066201689	0	0	0.13936290131838	0	0	0	0	0.122335747792877	0	0	0
AGRN	4.94389051028301	6.03384061658366	5.28967899460174	5.23744054943818	3.53284306954559	4.21727111307577	5.69489619365072	3.28597840731269	3.59875387454992	4.98514275129948	4.69443759777418	4.91605378747403	5.03990247559042	5.28922885690916	5.16952723930483	4.89972399449657	4.14494303791274	4.41862975948271	4.69788460195256	4.58515654682641	5.67658260484762	5.19084910394173	5.1350796018737	5.10745640081618	5.89172375475392	4.39203613543315	3.63228131460191	5.44320120477475	4.81964492988135	4.39499519140538	5.13334812739753	5.2663175420653	4.59364416646458	4.42479179901661	5.61076386288749	5.61335936414608	5.73905606394525	4.0497878807375	4.82150156823766	5.52978493696954	5.47146937142581	4.50076564148323	4.77852716019073	5.56365737571819	5.30184113101713	5.39719739066716	5.05212048052545	6.01883728608558	5.91053247466954
AGRP	0	0	1.29625075354174	0	0	0.173121937767197	0	0	0	0	0	0	0	0	0.473075533806363	0	0	0.309052884351952	0	0	1.30955287125371	0	0.22977193558697	0.732383340783888	0.243541702596372	0	0	0.344104204436641	0	0.370690346893478	0.325620148252952	0.668102310154095	0	0.266056829780084	0.687790477424341	0.463850876603759	0.315196630364753	0.92623563042201	0.898889669287813	0.371052709757072	0.555444297411027	0	0.416065419885071	0	0.247251544674419	0.26890229917288	0.24973816729937	0.593095761414653	0.924051944048965
[truncated: 25,290 more rows]
[truncated: 122 more columns]
