# Supplementary material for: Discovery of PANoptosis-related signatures correlates with immune cell infiltration in psoriasis
Source: PLoS One. 2024 Oct 31;19(10):e0310362. doi: 10.1371/journal.pone.0310362 (PMC11527320; doi:10.1371/journal.pone.0310362)
Supplement: S1 Data — (ZIP) [file pone.0310362.s011.zip › Gene Expression Matrix/RNAseq/GSE66511_gene_matrix.txt]

P847HM	P652HM	P844HM	P848HM	P840HM	P845HM	P851HM	P853HF	P849HF	P856HF	P843HF	P846HF	R16M	R15M	E13M	E18M	R13M	R21M	R24M	R20F	R19F	E17F	E9F	E6F
A1BG	0.750453165986691	1.09735825555861	0.761828630823449	1.21265468182425	1.27976958440302	1.0672001224119	0.823405794204103	1.15856450644528	0	0	1.22853817572775	0	0	0	3.13100574860534	1.36985746760114	0	0	1.61042710747014	1.29177109809446	0	0	0	1.17766401667089
A1BG-AS1	2.08231346838016	1.88809422411221	1.40544634944275	2.04384581608902	1.42895981578061	2.77446153143529	1.9016512149436	2.42811525807762	2.5510409909598	0	2.31623718791292	2.70045003069139	1.94647250998912	2.12837341043564	2.83430695233594	2.72984900399701	3.10312846180151	3.44414573708753	3.71907297608449	0	2.21953390987198	3.53355617645026	1.39876156713846	2.80396590943402
A1CF	0	0.560301074239029	0	0.631063976778471	0.673254495572175	0.296395474573944	0.714535519772939	0.597594331437253	0.650076484362001	0	0.878989613504354	0.471433731000341	0	1.12752265221407	0.621634543194673	0	0	0	1.83403741430643	0	0.892731651943776	0.614507572694542	0	0
A2M	7.83940128176518	6.96657739840104	7.32940501026721	7.5563808714981	6.94805022258268	6.53165302802687	7.13250196606653	7.8765564439641	7.47874602593338	7.4606050071407	7.84103083705623	7.34469861627599	7.07828102540713	6.9791222910841	8.49015487888937	8.15388627961422	7.67535638522608	7.63235268907164	8.57674196123526	8.90543396861125	8.63715308920341	8.67457165297916	8.79775739705162	8.90301843319621
A2ML1	8.61690869806328	9.38187683252032	9.04901273849705	9.39031316239336	8.63955559273701	9.50455369685119	9.22071668930463	9.23743161346894	9.81397187633859	8.78102804836836	8.94014065439783	9.42234123354559	7.5342843073362	7.49720131744742	7.0968314981911	7.10179645432521	7.23612109648413	7.72549490435147	6.28324906553902	7.54805021782345	6.67479613805381	6.73427941245098	6.83847587697835	7.02314880741381
A4GALT	1.39239186027915	1.60205222838119	2.57786695479531	3.6745375914912	1.82817838455911	2.47653428482675	1.50231166870208	1.97643143496285	1.39391575177952	2.79070183813526	2.72224592635416	2.43855959440048	1.95155414220857	1.4298329431774	2.49080473477757	2.25513931553755	1.82496856025704	2.31396107205381	1.78466928489379	2.62625939629774	2.83284146290206	2.01337069210937	3.98193949031684	2.46180733337343
A4GNT	0	0	2.50872294971095	1.31089440037903	0	1.1577737880561	1.44886369342744	2.70937631599444	1.34278386021014	0	0	0	3.56398820120934	2.06965021019639	3.28130244138761	3.02207420355459	2.53607667537076	3.08718000851461	5.05793113899511	2.0893580795404	1.72778615781774	3.63993419484342	0	1.94000478399254
AAAS	4.90023323040904	4.9489513230212	4.92719482305271	5.66119556703594	5.1712961947365	4.59494749448605	4.75714404847416	4.51688094648288	4.69285079238574	4.26474370251654	4.4609835666331	4.70735829447008	4.54908928924061	4.78015956706768	5.3745480256491	4.79746013243198	5.21452073261407	5.18089758832296	5.01208525991218	4.74038516296855	4.85030365740454	4.42608890184795	5.30570862549844	5.13616135406095
AACS	2.93258961993481	3.6771603679	3.01991155765186	3.04046728388868	2.81818334773595	3.04217573202337	3.14845129663483	2.7072412403025	2.93472833917905	2.47101851577827	2.97561673319784	3.03093864454428	3.13843882831965	4.58828023699134	4.36957873269901	4.26095364309608	4.52951702152541	4.14027760691861	4.35439661030375	4.71573011385363	3.52543362165749	3.96583096346328	3.91807501279187	3.46855037163922
AACSP1	1.77477080986328	1.23163637463594	3.07164516072922	0.831449235596745	2.38510011717081	2.46881053468207	0.933962451081919	0	2.08223518857874	0	0.843702514322859	0	0	1.42391594559622	2.8321033585212	0	0	0	4.79307693000229	2.14634073617587	2.21752138321574	0	1.39717096334252	0
AADAC	2.11898275516889	2.37538756188868	5.96265365612697	3.18137901883591	3.52323441278255	4.99396778759925	2.73492657700593	2.81545876970456	4.14957804625822	4.66451555978116	3.44290302042554	2.96762682198449	4.22519907460183	4.20394124751371	2.05981481876206	3.66077547173229	2.63980105497393	2.34677754050945	0	3.01750471244176	3.76577814137111	4.30365512555403	2.13218958057837	3.36146548959151
AADACL2	4.74565835115837	4.91686347412861	6.16524979127483	5.11979022103328	5.6105911735371	6.14029438623281	5.48207887168125	5.45156528971839	5.9008865606561	5.73515464012128	5.86303444010044	5.72695189889378	6.23008207187774	5.40969550389241	4.98183186665785	5.35698940528735	6.52252558116123	5.91139077308087	2.90252327383439	5.94327303070376	6.07713755222841	5.56251174699788	5.40540024517145	5.77468125773431
AADACL3	5.02795984803053	8.17350271075099	8.15490469968789	4.60821352744113	4.21750322359112	3.68735120140551	5.39174473087477	3.05171981504374	3.78731677382542	3.97328598457627	4.07868834032845	3.96757123193979	9.03201821939156	10.1318044691812	9.61035081125833	10.081963015387	10.1881044250431	9.28249560409727	7.11586942507845	9.19270678208314	6.54396492959858	7.21079959648156	8.13023169480086	6.57886466786512
AADACL4	0	0	0	0	0	0	0	0	0	0	0	0	0	3.03985653667008	0	0	0	3.77655881917056	0	0	0	0	0	0
AADAT	2.70317338634937	2.02464971036649	2.50671954327141	3.01731746463562	3.11952494099522	2.62340709370199	3.63207195499818	2.11057595589255	2.48580000261751	3.60347927552911	3.3281890053334	2.85762294966254	4.10541523130811	2.27230939412632	2.99387695374661	2.88756796640703	3.46770083837237	2.95180024718756	3.21638988735027	4.48868850533423	3.59452891562601	4.5435691885733	4.14849027347393	2.60836628681114
AAGAB	4.23295494379657	4.41784352321157	4.2593721803231	4.95067094112271	4.29502179356458	4.28724677745322	4.58829811212651	4.76558936102551	5.11631795240879	5.11381622589053	5.1457405025182	5.4011545490727	5.06963554161317	5.4006870819663	5.52351912837511	5.72959936700355	5.56779033989219	5.05470412387362	5.66138300795081	5.56034657350057	5.45102164018203	5.29290536955699	5.21074165551803	5.4083730876585
AAK1	5.66547052634831	5.39861529358278	5.39943567190066	5.51245787606035	5.68847934205496	5.25231292576972	5.54187866510475	5.37392835124319	5.65218723493475	5.27079968880565	5.53631939027755	5.54581427245552	5.57040984729621	5.39198993350645	5.62967384673116	5.65763358760464	5.4413201577068	5.52682296118035	6.06841810682772	5.39338756594269	5.6584124814704	6.01421736297199	5.697797723795	5.87523754383675
AAMP	5.48429340582716	5.58468607528233	6.07624292569127	5.34589839456845	5.76218459252897	5.67762419409737	5.62510151885785	5.57837635444505	5.30273669554186	5.84278126289475	5.88328741679071	5.27280725648996	5.77056520228529	5.6802955532533	5.74107090519987	5.47751573342791	5.05071622011156	5.54991037139058	5.05550790998645	5.99008388206588	5.1152464029095	5.80954213529162	5.92250135062198	5.70638973592884
AANAT	0	0	0	0	1.21682482482898	0	1.27943120864679	0	1.18125910684798	0	0	1.44437187974646	0	1.86341131255737	0	0	0	0	0	0	0	0	0	1.7402699901302
AARS2	4.4128189179606	4.66351685003895	4.8642545926582	4.73511408634499	4.07005849502135	4.27677890602757	4.97860139792617	3.82393859832651	3.96344051543811	3.76980976131792	3.98724231345147	4.72730267724731	3.7928745575098	5.02115819426578	3.78944265182486	4.65390879035829	4.17830069703139	4.91955600002189	5.27038671558914	5.04618591964322	4.30981365840111	4.76904124535716	4.31924479751842	4.40731161411024
AARSD1	3.06464787288374	3.26494551276849	2.00150203997586	3.85942254283995	2.49190429968349	3.01713968327126	2.36579129759956	3.16719824334376	2.93381655390358	2.67054410505112	2.41976471477944	2.32424182741188	3.80736062891778	2.02566659471455	0	3.2559853427513	2.48822987404609	1.48578399300879	2.93562809567014	2.50865499301566	2.11489287547174	2.97889444194361	4.12103313378653	3.19782178253468
AASDH	4.26115830506748	4.18083383280487	4.28760400505192	3.68796060358067	4.70896172444473	4.34302756990899	4.67055384598314	3.66084076108727	4.30694525323055	4.48259464866549	4.32516790558017	4.08316448337978	5.00176794766447	4.86368187755899	4.66960893852464	4.67277665330093	4.9239822628945	5.41144830837945	5.24993572282359	4.88861867497689	4.63596713065879	4.934740014355	5.04605378088727	4.57131108819257
AASDHPPT	5.07582633775672	5.16680841765902	4.53877063350625	4.74921802679395	4.8373045896609	4.64846079178376	4.96566415426566	4.67968069464782	4.82369566015452	4.7808906427696	4.72810880355934	4.65031925769973	5.46973385216616	4.92497104856044	5.5443059991395	5.12003122172525	5.30041520768672	5.43365230192299	5.5279906500701	5.67721371360092	4.79304616134397	5.05662241982351	4.83785230629887	5.37005929672984
AASS	5.7718457808698	6.76435098265541	5.98183928470632	6.25761290898933	6.50743984114975	6.47170339511639	6.55898567178181	6.19914559742099	6.51149478234211	6.53101404089979	6.2241546242438	6.30325556484435	5.26954748250188	5.20378344855162	5.19784370809116	4.32310030870568	5.30168063617787	5.55581046392744	5.78707932425723	6.12223738831461	5.50596642151308	6.02856513711474	6.19172349977399	5.22319058715791
AATF	5.97299126019534	6.23333874126473	6.27096840335268	6.62596915784869	6.02385224775717	5.74014144760553	6.23583606608788	6.13157744099394	6.11697239090628	5.63242885138535	6.23216554192368	6.25303602921131	5.78193382874286	5.87498225320333	6.78609052447318	6.55395209352501	6.03304493121604	6.35021495760479	6.0942996288962	6.63973676616565	6.57093390678516	6.26519995719249	6.37869324677516	7.09924313795261
AATK	1.29249423603015	1.53715456842875	1.30906142158643	0.999785220431525	0.519415902584734	0.998031667996478	1.39773718758165	0.805702365749701	0.271935510331525	1.32685657350451	0.860235731290148	0.883604738066985	1.29965767533485	2.00796527385845	1.90600425526065	1.28839567416552	2.38192911614125	2.47391848773751	2.97360648242195	2.02740573100504	1.80624749314539	2.39424735308177	1.81334528758659	1.72166212967876
ABAT	2.21784967031386	2.09909863792539	1.83901270826643	2.17830096678357	1.74490442184473	1.59903407882967	1.82162204342298	2.18639132318776	1.57037359646791	1.24145752122109	1.91275736962326	2.02036972794718	1.99077354892436	3.52891229628036	3.54230153527575	3.34096316810094	3.22529143792718	2.53774147525819	4.0194965919864	2.91821525853729	3.03551544881202	3.14979914765517	3.16346740176963	2.74758230776079
ABCA1	6.81835904759113	6.93234367489101	7.07055469520586	7.0570219969735	7.12877693012521	6.96533889495217	7.2020225684921	7.01795149344517	6.82999406024586	6.63136818426288	6.49617625776192	6.85608004039945	6.90524123506474	6.58935423894753	6.58950588599675	6.32771274338987	6.88803385471602	7.50397096017485	7.05264222645588	6.86288113627696	6.96184486785671	7.36715237712559	7.00078002328841	7.16376244858203
ABCA10	2.1925237693383	2.41623520965861	4.02013980331091	3.50387247212691	2.76024763755892	2.6349666980626	3.66868702708328	3.60174790259189	3.59175314010621	2.70452797333878	3.26726144577403	3.78718717062655	4.43458705914986	4.91192161102789	4.41331184453912	4.13627191548886	4.02146229441587	4.20617808952854	4.87444433305822	4.72769366974782	4.29256963330296	5.35909654166065	5.16281352442039	5.03677340317549
ABCA11P	4.1396244321378	4.42077132654398	4.69638595571657	4.0097865585673	4.03130882232625	5.11916661724694	5.09135613476959	4.47225729524414	3.43250952972399	3.93070202729304	4.64773797275826	4.19325194361735	5.98029675331437	5.51914197807753	5.02308093632411	4.07872238420533	5.84857444507464	5.74397676069839	6.16264762164707	5.78064417818955	5.49920773664344	6.69148116473003	6.25201203586301	5.69076242881981
ABCA12	9.11857604968753	9.08244105937126	9.67057736757093	9.14273825622283	8.96563453125401	9.35645624698834	9.16811712721492	9.41090283540342	9.35197406055437	9.4091215268537	9.26000668662409	8.87546666198627	8.47413334068596	8.21368362982757	7.64816647579589	7.64886532373424	8.45333447268606	8.2650995079424	6.34497955223132	7.75532021754081	7.79571858317232	7.43344845856813	7.32810584246184	7.61685837959281
ABCA13	1.10055249985705	4.15734480061542	1.3808497497014	2.36276803155194	1.63023100675606	1.10312359846345	2.464013842766	1.84140085376683	0.515884587764906	0	1.63789929895744	0.66330941403938	2.59663083221746	3.12999205536694	0.858756585585965	1.21952202418544	1.79169060109921	1.45853996288516	1.44465017930673	1.90019824339588	1.753635458348	2.39984325958281	1.29133772043136	0.843006536873665
ABCA17P	0	0.429342987167112	0	0	0.52037767422356	0	0	0	0	0	0.494227807784481	0	0	0	0	0	0	0	0	0	0	0.828397805662617	0.879734305781429	0
ABCA2	2.26123201559385	1.12971417412489	2.35326985996959	2.35649238853956	1.16393353840596	1.79674200805453	1.87754707388243	2.14607205663961	2.46285714077312	1.72391682947852	2.37892400697935	2.376562348758	0.877288973232137	2.79341909822716	3.2540515288632	3.12250091637659	1.98856065390812	2.88281851162999	3.79131148632904	2.00716411215812	2.19367211574872	3.54052676685744	2.75680941499803	2.54220062765179
ABCA3	2.37731763779415	1.97081264690199	2.95844338189314	2.75257033436139	2.10194471259961	2.1268994328391	1.75109028758884	2.05570503496955	2.17068913254978	0.886793259360058	1.90818831927821	2.63955334005678	2.84201244116073	4.09064996627647	4.02183177146416	4.17395103141824	3.28597017374739	2.80376869574321	3.87568614394901	3.98576204951821	3.15482764699227	3.14427695374071	3.62318704935123	3.41968386814302
ABCA4	0.969189476131833	1.76530285345191	1.71296737105928	1.51070972534222	0.738239082652495	0	1.28705396678304	0.656814034751733	0.713329468998868	1.3507820454406	0.958106064718172	0.520284349266693	2.46127994475735	3.27096791212073	2.38850730453092	2.44573429013642	2.58388884922438	2.2933169555896	1.95690676006405	1.89161871132449	1.76822030526746	0.675044364230665	1.55501316948691	0.669495506471294
ABCA5	3.95568930308719	3.90952815201914	4.66182071029538	4.44783262620368	4.53194472423487	4.73517767730814	4.90701312715266	4.80564124942983	4.96938151493247	4.89258208614447	4.86639727246128	4.82580867438384	6.03139242405024	5.98321305193554	5.21586234670257	5.23257233231636	5.44323014909171	6.22895627017595	6.57343475503509	5.86347834007813	5.90891487375082	6.16839588026607	5.85994625883362	6.26582780526911
ABCA6	3.79831847223249	3.07099729986411	4.36797679272629	4.39899075594792	3.57171996282954	4.09493918743917	3.71949008441724	4.98328577114904	4.61780421154837	4.08000250855053	4.77450865535728	4.54115669804025	4.46509754666085	3.5667117224856	4.09377335312867	4.09687758304289	3.95191906893443	4.24043822215392	3.89917490214529	4.27860862509588	4.24892533405752	4.99892256261077	4.65440189200076	4.63718384090535
ABCA7	1.71192173242098	2.26344477164721	1.45433016212093	2.57156501365706	1.47831476311057	1.61127567259099	1.69872908218146	1.61132978418239	2.14397511950064	0.757760609035033	2.2143089685605	2.49662662962854	1.58891228110998	1.75387395835097	2.40988796627115	2.65194384566783	1.47545061488019	3.51491652513269	2.8059671276011	1.14256643078766	2.61977947434923	2.06701857908318	2.48705353531418	2.52008013717684
ABCA8	3.76730442311144	3.67265674702451	5.07262382482683	4.25087764541094	3.14904932953401	4.25640021745008	4.12262378009615	4.81605605713704	4.79362124561262	4.12907144366761	3.8926163649015	4.33208463538969	4.59223452276006	4.44231458422675	4.49930924553183	4.33315652199351	4.74507881529574	4.62779155284493	4.6493873559638	5.43396066976287	4.8294612805073	5.54839813210123	5.54436395088395	5.25738659176401
ABCA9	1.89582433586995	2.53549433575453	3.63297921446818	3.69713061488392	2.59992968268683	3.63310306222572	3.44495308265734	3.64021525851363	3.57337027315726	4.32848386255854	3.84738243654605	3.78134078382324	3.40664933728269	3.0984740879337	2.48166331459322	3.43697780279508	3.73355399443507	3.5953503194201	3.68141614684656	4.62917890941544	3.46312659801768	4.72409624136668	4.52549564165628	4.19679419030152
ABCB1	2.3919974913478	2.18530903530454	2.82058103818208	2.83869493202175	1.47427653893602	2.14091929652641	3.40386492592696	3.23898318683732	3.11452706289054	3.84930978335354	2.77722313120894	3.08967083909164	3.32158313119425	3.64571776980009	2.54410451258386	2.98303847340795	3.45585886176272	2.85429227130187	3.78520800815083	3.56342850307381	4.24293986799162	4.43602051981422	4.5458381661964	3.01314688169673
ABCB10	4.19073675646653	4.21867795081482	3.33986726963675	4.14298247839416	4.44221266639187	3.89291467098938	4.19422735758204	4.65811355782643	4.14164557269442	4.1761245962297	3.89189868249419	4.13112062481174	3.86181415238114	4.92241686915242	4.06648184289353	4.11523768519756	4.80790405627666	4.78484704962765	4.99022939862133	3.86493197112113	4.70366183652061	4.70550351655353	4.60231100280797	4.47806551908859
ABCB11	0.436881378135777	0.669674893117346	1.28824723801439	0.423839091498943	0.454276884370989	1.27466627558399	0.846238999270819	1.54415657770864	1.2732861081951	0.894415254992361	1.03169625104871	1.95843497820859	1.80593207146317	2.6233374204419	1.88037495258228	1.40194211795778	1.6842378534568	0.898803881316139	2.06802348810685	1.70137824861019	1.64739320917008	0	1.28190627603724	2.30018074008681
ABCB4	0.436247163643625	0.914243920065076	1.48535294216197	1.89814840163139	1.07616228045437	0.887700268992916	1.58070748080782	0.711674510796623	0.771771986171577	2.40246508236873	1.91855888747303	1.76608133994816	2.24443812325955	1.97988011894967	2.11985256400388	1.79065173676454	2.43828321311743	2.15453810968234	3.07691402786835	1.99919496627612	2.06819785057914	1.8637440096132	2.89362735339153	2.47811507268096
ABCB5	0.372685795163897	0.577552317241608	0.67899859225397	1.09655307459336	0	0.558947357004152	0.414087821638694	0.615767372362538	0.373246380329372	0	0.367538625491043	1.13933670660015	0	0	0	0	0.547191694890239	0	1.4720438063727	0	0.530424809413562	1.0716032901414	0	2.09469174339413
ABCB6	4.68024990734729	4.0669786505441	4.44915826021927	4.01659464344951	4.12573394350961	3.72276342981882	4.47804060476705	3.51285544465294	3.64992422302615	2.88070649523181	3.5651770748957	4.12103007399741	4.41633424112193	3.8192377635791	3.79892520380834	4.17333999068732	4.05187546568106	4.8026960764981	4.6243732482617	3.84323989549264	3.68416195761918	4.21996382002257	3.39900934089643	4.20587006706809
ABCB7	3.97745870382519	4.16931585859506	5.02837467672442	4.3331003010585	4.73067759772108	4.08100837839169	5.05004337494484	4.34296371241529	4.88436144757238	5.04951957023951	4.93277384695633	4.97472451289643	4.89366060839566	5.33061616595082	4.85618014913936	5.52002748043267	5.17086710243112	5.00386276704457	5.84906168189979	5.42993710715304	5.4063310826035	5.05847483215215	5.50047680343049	5.08459727726442
ABCB8	2.07551013898951	1.97412395996851	1.31606207361547	2.03709945143909	2.02089875646815	1.4017202283123	1.7257407847916	2.05908107797568	1.74076593774691	1.27468983497202	1.8436830648008	1.75925754718461	2.0337277107341	2.69693493502822	1.91460531561141	2.13534846680258	1.90458564063682	1.94772430632861	2.65016731214438	1.51656112884579	2.54758258904547	2.0967119850745	2.90817555441013	2.67944900825105
ABCB9	0.864879854239845	0.598685586358087	0	0.673263836792222	0	0	0.54903038543752	0	0.269808127571686	0	0.489718426409775	0	0	0	0	0.562405954085786	0	1.32508567935504	1.16070633681803	0	0.389001509395076	1.72338323331172	0.872630461954476	0
ABCC1	5.92260090221317	5.99098043990297	5.69904592942554	5.66564676616002	5.70008787611145	5.55088274226083	5.72207266909646	5.19139395534115	5.73470499790818	5.46706190000282	5.6929261807817	5.55099544350932	5.18095703132781	4.82531916679882	4.75761953223452	5.3279091883069	4.52315856098391	4.6245632020893	4.72133810302061	4.71109761958033	4.93846754045995	4.73792776659946	4.68108760485797	5.08454232415862
ABCC10	3.28873598815298	3.19713494523307	2.53999736845052	3.42941787174612	3.07287811285292	2.9580400106027	3.1685851373617	2.01684352488796	3.29094516770505	3.06594141665622	2.73252352945304	3.41111399096403	3.02593728350675	2.87405771096498	3.21949935747961	3.67271917252154	3.23993313909286	3.07429413802859	4.02069576966385	2.89637932219729	3.1919217326196	3.29692355240285	3.87356451403417	3.75297570090572
ABCC11	0.402926326025113	0.621170700309925	0.409771539791402	0	0.419157054618417	0	0.788083236272566	0	0	0.833814528132366	0.964539601400915	0	1.09568160785991	0.741351199483502	0	1.31980967611339	1.00598135563484	2.0531820033768	0	0	0	0	1.56375194886355	0
ABCC12	0	0	0	0	0	0	0	0	0	0	0	0	0	0	0.673186008338799	0	0	0	0	0	0	0	0	0.660105729527909
ABCC13	0	0	0	0	0.340621499801598	0	0	0	0	0	0	0	0	0	0	0.669892801550425	0	0	0	0	0	0	0	0
ABCC2	1.78122739814562	1.11305861755439	2.06856155379298	1.8833909624218	2.32414240677827	1.69409172970972	2.18086328593408	2.2548983410028	1.26005848737038	2.13157149424882	2.25397371885804	2.10937610853042	3.06575441215023	2.60439983834524	2.79491728995932	2.54868365453776	2.56152175632572	4.02848999011658	3.52080369777924	2.23115376586435	3.06145639065266	1.20251117286983	3.12948586065293	2.07726875977699
ABCC3	2.85664554492196	2.57938255540935	3.35873312283877	2.81316368421543	1.98900101599332	2.53195288849259	3.11800391592981	2.19781988197855	2.80109237719021	3.81697346827855	2.59173632382651	1.72945523397387	3.58708473516522	3.86874284768574	3.90559880950092	4.23210878347898	4.42135730841323	4.30227937754066	3.95594067572023	3.95015425545017	3.95842745417551	4.20963231003364	3.88600964559092	4.52649555054329
ABCC4	2.44015031011865	3.114050569014	3.41569698894698	3.16000811818878	2.72796596828333	2.60319775898856	3.63376173581796	3.42075221345248	3.39267271798056	3.64596322395253	3.96620126270165	3.60678528921726	3.95500758995915	3.25862583277153	2.80614658687461	3.29447658201369	3.94010919198597	2.49510356901406	3.93305185832827	4.03890533721509	4.29212281089735	3.924425355565	3.78655742017203	4.06973977160883
ABCC5	4.54400325749875	4.61226314092147	4.9928384177558	4.89459823900098	4.83975254038129	5.05237221790857	4.25874696912131	4.75582999549876	5.11560467274304	4.2535179453436	4.82855801966659	4.86219061695908	4.57768153431322	4.52513305033936	4.62444028318007	3.84604035275934	4.19232131662837	4.46775482840989	5.32254147500382	4.31146507752017	4.75805290027697	5.25710547978881	4.54547359829089	4.71772836010415
ABCC6	0.478841499985813	0	0	0.464736941406542	1.16072636373332	0.961886653564496	0.916800687557459	0	1.12623830016776	0	1.35042118319414	0.618619779023485	0	0	0.804181219943545	0.936630932433235	0	1.54811183396649	0	0.876173446198963	0	0.795476826374843	0.845311878429548	0.789181514733671
ABCC6P1	0	0	0	0	0	0	0	0	0	0	0	0	0	0	0	0	0	0	0	1.4265583118023	1.13677493328829	0	0	0
ABCC6P2	0	0	0	0	0	0	0	0	1.82287139914642	0	0	0	0	0	0	0	0	0	0	0	0	0	0	0
ABCC8	0	0	0.288054787341965	0.274167163601097	0	0	0.315545838907207	0	0.283485914203875	0	0	0	1.72034326646086	0	0	0	0	0	0	0	0.407919005346791	0	0.524769270745552	0
ABCC9	3.69820932000955	3.38073462642427	4.54053010911265	4.48026915721237	3.97713320180299	4.5622916930148	4.55581071134624	4.7021696044301	5.05468725395342	4.91129664345974	5.15719920102179	4.9851809978309	4.8673170142354	4.55634643882809	5.70616882610226	5.20950139816373	5.16667864464176	5.51685556899335	5.84684338875607	5.80337013805445	5.87579461842707	5.89210536039432	6.23197863952291	6.37713076374744
ABCD1	0	1.65567861394283	0	0.69747563349021	0.743071326106721	1.02402913917231	1.96521691535661	0	0	0	0	0.907468076045864	1.71035012819357	1.22797028765879	0	1.99645816149206	1.00538303384174	0	2.76826085988407	0	0.978632572691256	2.53932009558791	1.2035565806914	1.13154102450504
ABCD2	1.20251187862148	0.44601313430514	0	0	1.23990114819973	1.25869985397742	0.574610920878239	0	0.520588825409261	1.03803596229166	1.64849727303769	1.74855170665701	1.3397483795129	0	1.40306271854349	1.59201220820679	0	0	0	2.22746662194216	0.725921649398433	0	1.46253915108206	3.51491802485547
ABCD3	5.19553296945794	5.74652742466777	5.5368459241631	5.05969733277935	5.18724075778086	5.76066292387547	5.51176534795848	5.56536967829144	5.50063932889617	5.74955760826497	5.9223895703652	5.6843447901773	5.96912485899051	6.57565573348985	6.05617424790355	5.73190349509633	6.37488887466649	6.19608639051044	6.26983332277567	6.5785406665848	5.98486767520417	5.89779634638814	5.9448233846296	5.94621756998074
ABCD4	2.95013771593207	2.83382236081364	3.37210637220226	3.80662796820879	3.36188235520733	3.61966050887883	3.70850293532926	3.65530672381191	3.85593278367745	3.30917705711226	3.48999310625197	3.79655423226752	3.68632595855855	3.56557070542583	4.10705297982633	3.70852304228848	3.895123365746	3.77700845388003	4.40928045974733	3.73701519011229	4.21097151235622	3.9344416914902	4.7874044608147	3.8655943405782
ABCE1	6.07290257100213	5.56295013402902	5.24486616134057	5.35827459767306	5.21209385279286	5.29176104255497	5.83538119476877	5.87096323386973	6.00834092472783	6.60605674815759	5.94381661903205	5.73399230445658	6.00304642542395	5.81989458486497	5.70809963922207	5.26627728143946	5.83244546181444	5.7057306655376	5.97066971057163	5.7491700537187	5.6720524074004	5.9578042961376	5.65675520416935	6.1702929510762
ABCF1	6.88424186572441	6.74047201892872	6.9192888738218	6.99519106817921	6.53061025646929	6.43856747749826	7.06387398421838	6.71605561093438	6.60070380227966	6.61866323279086	6.72986078369167	6.86504632434703	6.57361823222431	6.84399248702239	6.69193139851392	7.01398007648041	6.49614794202374	6.31514834808068	6.85879138735637	6.73648767420533	6.80352233291886	6.85247330098291	6.99451230178888	7.09627125017176
ABCF2	5.78026819303816	5.65760918268742	4.93843111228632	5.52195675571408	4.92309981614803	5.11039658544678	5.65884939082397	5.02368216234972	5.10367151687054	5.87793945578906	5.34253189420599	5.31671130226312	4.76230815189114	4.6590520788951	5.00388116242037	5.33305170891496	4.73666735700218	5.49073453598022	5.10569506102372	4.80470066392707	5.48739832429433	4.62807082741119	4.41564379527009	5.25487055285776
ABCF3	4.42203156886175	4.17529567304573	3.73203386069677	4.06050106324512	4.25517963358966	4.01278206570935	4.27219013617726	3.8329232025403	3.97248783854676	3.63839733622014	4.25202078870386	3.86223003795907	4.64637789280061	4.12005642117852	4.31277690225822	4.35542808450615	3.54347889975198	4.33727224476918	4.71328911855877	3.72630582537443	4.42889917739339	4.14152560949082	4.40264518588741	4.600698207011
ABCG1	3.6022229550376	4.32091110189679	5.07563525690095	4.46536700177171	4.71092314336703	4.81730842371835	4.05192217079353	4.2867255752965	4.48760437889761	4.56881177036905	4.40496897185276	4.43400728454938	3.38405897615772	3.07644812659583	3.77349427422523	3.50482426262156	4.30988689975386	3.43387813478517	4.40076125821137	3.83256570906973	3.78327213176986	4.83253489133921	3.67000980827588	4.31939639153191
ABCG2	1.97175831075811	0.858795929617227	1.80029541448449	1.93425016921	2.02082112436808	1.35831433956954	2.27666260587508	1.86360209742848	2.2937424073345	1.12618358766499	1.54489445320882	2.49508953692929	1.44313326623598	2.33973641417837	2.70925040025906	2.13526889876391	2.82728500608495	3.0256717665646	1.97514588913323	2.84863106722605	2.7811859573809	2.88208338111642	3.30335934072833	2.86921607448293
ABCG4	1.85895403758422	2.61348680766319	3.24528825890445	3.53239128783383	3.3455083174587	2.17471655200324	2.89157705611892	3.15528367019986	3.1531233080638	1.64469154014744	2.40886708722814	2.79834039657496	1.34798822504837	0	2.11116273253883	0	0	1.04992132059831	0	0.948223975053219	0	0.862680011574028	0	0
ABCG5	1.67829091396284	0	1.31939988368454	0.772502184516428	1.34204385436382	1.12268272828938	0.869711086019019	1.21709317839125	1.30421599625158	0	1.28926872632551	0.998337490809557	3.13199844750286	0	0	2.13965552662448	1.1028360072659	1.48178889940872	1.68141729090849	2.85352115615377	2.93253336010551	2.69674346677465	0	2.34206517006657
ABCG8	0	0	0	0	0	0	0	0	0	0	0	0	0	0	0	0	0	0	0	0	0	0	0	0
ABHD1	1.46884025381432	0.577398114989362	0	0.64987422274018	1.15923298536191	0.558797220379405	0.735259134910217	0	0	2.40418215738385	0.660026516743087	0	1.62293450136618	1.15621530115568	2.12148301606171	0	0	0	0	0	0	0	0	1.66911418814927
ABHD10	5.34609336775532	4.99432610829699	6.03016629693748	5.01541455073155	4.96323078779037	5.00552671872048	5.30915028487954	5.0691956400506	5.31615008701583	5.5540978538487	5.22466290496918	5.09237143651524	5.86508160190846	5.74526048883476	6.43404470189265	5.79290864448972	6.16087953564536	5.8100274238626	6.21470215271135	6.20420053886528	6.43694408596388	6.81025996678682	6.4085289504776	5.97069922926468
ABHD11	2.52812117007506	0.996744450465725	1.77847439535188	2.75594474747722	3.28270273321208	2.53210182252771	2.67309780382605	1.6567168734797	0	3.2756390915856	1.7427840024023	1.39034875261382	0	1.80130478661583	2.464486261859	2.70845905468535	3.36828351898918	3.28414459614204	3.94014179500003	1.81976083350651	3.03352833461955	2.4477605267043	4.1609259323095	3.83083747602745
ABHD12	4.07374951150964	3.72355259061672	4.2951848488098	4.12680955564169	3.90925885116709	4.46116784996996	4.07068312573541	4.12963512239994	4.07606428702524	3.98127284328145	3.99925344269974	3.33841358411903	5.05536831436444	4.97652153836785	4.65825554100615	4.87248392879041	4.68845758639611	5.25655769645847	4.40374487690905	4.2557325093281	3.88514311269933	4.26428730928505	3.86418514233663	5.25496960199426
ABHD12B	3.03469690681766	4.28731434724237	5.80770728473011	3.89664179756104	4.30902703765272	5.26819707847567	4.70158718216353	3.91431647736261	4.10566000457228	3.81799615200988	4.39685672281813	4.41872961492077	6.05744109414392	5.9009224261791	5.46558593989256	4.85026849428377	6.11868336944183	5.89778346772065	3.76876758884459	5.83276939518039	4.71740777661451	4.15444960169765	4.58829496049447	5.09889845985452
ABHD13	4.12385406159308	4.71723125246789	4.34858667621368	4.41488768178358	3.85153857058011	3.98552600025356	4.41099769183197	4.59629303494287	4.16806220313154	4.76500559733618	4.71571988269225	4.81985762227671	4.99161304609572	5.22519783563504	5.00687374800468	4.94554612844786	5.39180616398386	3.46505248513747	5.06423866444246	5.58117646957402	5.31145246303181	5.11243978251151	4.86116836181388	5.17586707437983
ABHD14A	1.10261502278257	0.969553354992084	0	2.11227870585207	1.13796946826987	0.941870183258077	2.28762609952918	2.36311695112181	2.48480290661409	2.7165112697644	2.13371381184765	2.85657660460185	0	1.76227872070479	2.91173827117494	4.08636685579796	1.48310331120413	0	2.98300958248841	3.05425603722759	2.62977737956266	1.65281351320578	1.73217685446083	1.6426706998076
ABHD14A-ACY1	3.63949936801092	4.14986809577002	3.10365148171941	3.37953284030149	3.4848241314305	2.89536996113694	3.32908060213119	2.36189581135755	3.08120654626418	2.37162059768303	3.24218273240366	3.00287140135378	3.71552679354575	3.69478145467579	4.815573448838	4.78749347428453	4.75527874908807	4.36547167003602	4.31994178949423	4.0716181427056	3.26899698663113	2.66801162590605	3.18894992651098	1.04271584163768
ABHD14B	5.43620255064846	5.80184113356248	5.77303215394629	6.02630425577064	5.41112783600304	5.06889125395995	5.79497492648552	5.53021495545239	5.72467575157752	5.73890040220873	5.5769382719332	6.08588192355447	5.6365173399628	6.71952335068478	7.36308309785651	7.45443328132383	6.57820976852887	6.70585210999205	6.74832258078629	6.38284863082544	6.35191451471182	6.3798382341583	6.77236861476043	6.71128888736357
ABHD15	3.75512124715784	2.7809167215716	3.16452494038556	3.32964905492657	2.91481870473349	2.73222337078172	2.84181015993914	3.01013165746878	3.48225050519773	3.83617792927397	3.45931597799913	2.65859801923325	2.70392383538419	3.19309724794169	3.84104533380977	2.21069749446913	2.55846823527416	4.58015541229982	4.30833557803801	4.13632204431853	2.78444790690579	4.32081050918667	3.77099230590672	4.97049722557066
ABHD2	6.75195672892458	6.93442662436165	6.61039640490871	6.55702444723352	6.47437369760278	6.61823470385447	6.78701393245037	6.59901792640508	6.71392721101427	6.89246011850734	6.91308532435408	6.68290540113594	7.31999339826846	7.00154735668403	7.6087652470799	7.7772995579244	7.41117034175286	7.38040041337769	8.18665792446193	7.53650012256652	7.39668937516763	7.46563668621242	7.67980197826243	7.54677430639839
ABHD3	2.98560906202953	3.70976623598718	1.54807835672897	3.15334553048417	3.52778296973612	2.59693134863741	2.88487519270336	3.16255945556876	3.69756969892971	3.11086583397873	2.41552094891866	2.80535857788645	4.22991429598809	3.34796466010644	2.52867982377662	3.96436875783873	4.14862027397797	4.49379224899692	4.01320547898234	4.19852379520449	2.52160493794937	3.91741671996098	4.02501717778882	4.01155263449243
ABHD4	5.31774761948605	4.88525695350354	4.98903215680851	4.97380894622908	5.42937245922195	5.37014848965548	4.65517495508151	4.78862236761838	4.90097303320125	3.19221674461985	4.8766156708401	5.26257911150468	2.51914015148942	3.7634156837323	4.23203468933086	5.0743774384267	4.76694315099737	4.67702637143426	5.05665349311756	5.19280508210261	5.05923160470638	5.12225114709887	5.06886496366625	4.54359057738978
ABHD5	6.83648712560016	7.60094839113799	7.80177556711668	6.55929464279569	6.78235532499627	6.55849262819924	6.70993854409696	6.37001357098175	6.63826877317857	6.32375895778773	6.39250345346093	6.69891564078797	8.06598148999936	8.93214192155111	8.11628930592584	8.20945795634939	9.04667326377664	8.53795649659787	6.62979185993307	8.50927215215101	6.39117362056362	6.79774582229712	7.01334387522218	6.52431654664007
ABHD6	4.15768663433463	3.97355802737208	4.82409079129666	4.10999753605702	3.61107955856181	3.73270457232346	4.25842618020318	3.74936053607378	4.16000966326607	3.36435550250025	4.36455360863705	4.37792352143353	5.91800097307283	5.1750044996697	5.61192501442929	5.98280687761361	5.29817720563712	5.63432530357445	5.32840026211498	5.58915716170577	4.59033070955082	5.54843344179163	5.19567758513947	4.16980697212687
ABHD8	0	0	1.19327089132498	0	1.21454178036564	0	1.27707489479307	1.71345481439532	0	0	0	1.44183707223492	0	0	1.76230122188607	0	2.3073570811602	0	0	0	2.26458752715786	1.74790747989889	1.8295659618344	0
ABI1	8.23128027046049	7.77644651547298	7.91328162335309	7.72447565662667	7.91069159744155	7.83232259258067	7.82770945413002	7.80837381997416	7.80678621753862	7.64749375208655	8.00910264321509	7.85508409837661	8.21826303499143	7.86407951479173	8.11325951504825	8.06818146623348	8.22208249261956	7.66818779337348	8.27864668209384	8.06274366720933	8.18306004351718	8.15539174581654	8.1286098473488	8.17679229654688
ABI2	4.3464942827473	4.27110967000053	4.78312814381761	3.98445763755662	4.24113343443342	4.02185316095986	4.37166858066922	4.45693421739891	4.52841280541845	4.2430021453366	4.68344014951218	4.39862120634343	5.34772553676494	5.14827567157339	5.13844677137526	5.16373176485923	5.19331253279077	5.04854675940446	5.48376253036729	5.27884990475751	5.31120712139106	5.64611095047414	5.41815845504476	5.12219012660832
ABI3	1.1381390681911	0	3.06116391000621	3.51556316646029	2.25404647252812	2.27975278224736	1.89107155359515	1.6640692361526	2.53905416603515	1.96953065773715	3.01669076466757	2.5608757440539	0	3.08947242452259	1.71218170235055	2.71757348162568	2.7307026223813	3.29379890867599	2.20610436717974	1.82747715001836	3.04297380583076	3.85470131894861	3.05170279952782	2.44437826225553
ABI3BP	5.64283780828605	4.18809549416359	5.84571268106148	6.01875577814357	4.63972205632894	4.96002153628249	4.55010009001897	6.57397876726053	5.95417687619102	5.8664106473783	6.46107407697855	5.55393627227301	5.33900234556923	5.25970702193761	5.53078586070859	5.44992052834021	5.89092467943227	5.70140607616498	5.31818788540426	5.67579816191998	5.73016288172244	6.39488445341448	6.21808731484203	6.31501213045828
ABL1	5.53883818204563	5.19833714079452	5.68205100352511	5.70197945426064	5.13650307960107	5.0370381832221	5.65972310980046	5.0267943671384	5.2330307934531	5.20468349884891	5.45498025249076	5.40087527887134	4.89807392930586	5.3186800543921	5.4511001995383	5.555983684537	5.22895080475804	5.32068634495961	5.30789136583764	4.94060997402919	5.35248130081274	5.16504901801102	5.61471973101991	5.68206787801122
ABL2	5.20186341226391	4.47896615817059	4.80753415076452	4.70601083844902	4.54920991800715	4.71854369552657	5.11110703343943	5.03965790509508	4.6387296292342	5.16747296360206	5.05956345354608	4.84792102173916	5.33054471497861	4.85560562448339	5.19540301694437	4.93611080184082	5.03227484089886	5.11147563878426	5.74545656396661	5.29182431236019	5.33755733418886	5.59580751081009	5.48152087975467	5.24396108286836
ABLIM1	8.85296671596472	8.93824341547508	8.98511042732764	8.54344278203497	8.60644775946737	8.6775461863446	8.7091476200094	8.64848271701015	8.65965244074249	8.77957825636104	8.86642419520264	8.62025609908018	9.47317859981029	9.2244850085288	8.67768165092506	8.65440602073266	9.13628313221578	8.65780080060621	8.458391174273	9.3424648038723	9.0675220417076	8.86894340974414	8.99283776450207	9.22260801025453
ABLIM2	2.18275307199482	1.84273373655592	1.48781753948124	2.27665449372712	0.945712639340056	1.94171456872076	1.99808407283722	2.06935846230812	2.65977670307927	2.07855695246098	2.73613197254727	1.1400179230216	2.85747306847072	2.89887611450093	3.46808646033953	3.20489907272201	2.98633122506502	3.09961610873491	3.96803231105969	2.92125739371206	4.43831635672609	3.74476483301838	2.86182581959752	4.30936001981789
ABLIM3	3.5328797783993	3.42988905101491	3.51043943170781	3.70415678455408	2.05712675530557	2.93904870760689	3.11557250200981	3.3026561606217	3.33332969181188	2.70102201329365	3.41489101980039	3.55919214912525	3.84089926360568	3.76536689831334	4.44367040992431	4.86113758008222	4.43853207803773	3.35494754910801	4.98582285905281	4.09020617969428	4.63875400853656	4.60240825430641	4.58077126076204	5.27510446020123
ABO	0	0.768605579352019	0	1.15075091257461	0.912014019026164	0	0	0.816290996939171	0	0	0.500481209105688	0	1.31432966339506	0	0	2.78022290860629	0.730494057932649	0	0	1.47943042741814	0.709357928880294	1.36438120878906	0.889564534659226	1.73886466015239
ABR	5.14874461746003	5.3437666847762	5.6829005311717	5.70315286911671	5.4279541538566	5.34546667209184	5.52594039012401	5.55476758359935	5.30354438981066	5.09005145490446	5.40208159547409	5.38955067963796	5.0682831597622	5.161683844482	5.34141321637155	5.27552067573596	5.23902217403066	5.43975492205582	5.87020056535459	5.60115059181126	5.47135127951686	5.24546862868857	5.46300193016025	5.5262430010564
ABRA	3.15804991578482	1.40861164325805	2.81980991613226	0.968386054964303	2.36376451943995	2.5289787783855	2.71971100808353	2.67092707919401	2.31321024031153	3.03877823580777	3.55189292666633	2.67595245582095	0	2.35935968676849	2.72995743176985	1.72278614521528	2.03587559878037	3.71251184546418	3.69229875023922	1.63366824254717	3.31638207822975	3.59813792672682	3.46285624681283	2.22197614593477
ABT1	4.41935683730532	3.82401582971189	3.9239750850545	4.01958105963102	4.04641708758677	3.98950081786547	5.31075898106681	4.39879481141327	4.06939774030176	5.02328113180973	4.62812000920155	4.2215265588294	4.76439758596698	5.08159058767209	4.8639439827703	4.18775436440907	4.59769174143158	4.56457082205832	5.10780141383079	4.6214921643146	5.1676044885845	4.3262808529375	5.33647976376332	4.82982228658482
ABTB1	0.915811162078643	1.07768651756456	1.70479947715439	2.51310971739933	1.51378911772901	1.64847617957976	1.58497643232	2.07132113278167	2.44379645341892	1.65675772198619	1.45707877644498	3.04193233898639	1.35876380647714	2.90110702973462	1.42260781443275	1.02108325976782	1.62343672527762	1.66323904018764	0	1.52704332154429	1.87703808045578	2.76545635238488	2.86404775587256	1.40054611713031
ABTB2	3.11718569460848	4.20175171602355	3.60657284403273	3.16059231309854	2.87025326463601	3.29321841350718	3.17635611140745	2.57336115408503	2.69886008579834	2.32043297869581	2.67756308365039	3.31475410963736	3.65675583982396	4.18183687163412	4.14006924649411	4.58016951513049	4.11295510504771	3.70746813306216	4.77631315583344	3.90372237357335	3.91197690791625	4.67783602368566	4.22935034288401	4.0192097639879
ACAA1	3.29743666585639	3.45164238741837	3.26492139115406	2.23498950472371	2.43828045436191	2.56838366146402	1.66241286450675	3.10915235456089	2.67468145311319	2.50139099962123	2.56406685889058	2.86146814044261	2.34078003142895	4.44726633713876	3.81781870567757	3.84549714337535	3.76744110598964	3.50140323489115	4.19644003214039	4.04315192856691	2.16129703362157	2.75298406991782	3.13281695451213	3.45203078442646
ACAA2	5.63819755420406	6.81529771884281	5.98176180855083	4.554012828017	4.41359555397251	3.97179358083745	5.09391552878492	5.49419522704805	4.70040277207522	5.05841712173182	5.27308123868766	4.89071549296729	6.47708313055296	8.19742666603135	7.89202713696316	8.02870996158685	8.31963027203735	7.7126587652856	5.85167596761328	8.03525167055398	5.93536394462756	5.37236436973353	5.99676332121708	4.79035033872367
ACACA	6.69298545965365	6.90257051579701	6.52699176399685	6.43935420476969	6.33651636653761	6.22240825994115	6.58150240066774	6.39675877184564	6.45428915622615	6.263348547884	6.36584435930171	6.19196004131215	6.47584108156807	6.98663515008295	7.13765234954176	7.19462664432086	7.1295112630165	7.16893929168365	6.78258286125664	7.28333960443199	6.33838220248489	6.43899753333751	6.60387369234107	6.61888627575422
ACACB	2.92296111936976	3.36017862591094	3.92525666230948	3.35943457549115	3.30132278813213	3.19435717165431	3.80141206365229	2.60794696720906	3.30107254373217	2.69638542664728	3.13376337135333	2.3487878623769	4.38668557128671	4.5697370313032	5.51013256988948	5.72745084394502	4.63477458963535	5.37380959454046	4.81629121709247	5.09343334048862	4.34225080639489	4.9487645946365	4.59837438884705	4.88423855041179
ACAD10	2.69988916174477	3.02531263881924	3.37035466161938	2.90453183007193	2.45269404378562	2.14799451360686	2.77738486456448	3.12477209013783	2.76825721727856	2.63033263237083	2.68066608326129	3.56085200629994	4.27241278208162	2.88122963193665	3.51363065432003	3.85551899179663	3.46417123063061	3.60862019517514	3.88627359341024	4.10491322104136	3.59096975390183	4.22456648521727	3.92761742349029	3.68523090504548
ACAD11	5.15773537138583	5.03088184390487	5.68082663861348	5.76536911466252	5.42563435031978	5.75728871108178	6.22859277156507	5.80306331266791	5.71675627667863	5.74580334218228	6.02324090345759	6.13581011999197	6.56619882248096	7.11791106822445	6.30568105887245	6.30476532560736	6.6475381920715	6.77698554522931	7.34451183865991	6.75514246317483	7.13704765305769	7.05222563791128	7.3129036833052	6.86199538993785
ACAD8	5.03578573127558	5.98638666216531	5.78923693378781	5.38189283959672	4.75824404020208	5.30179835763819	5.20440809548365	4.73369622750719	5.16706165069039	4.29351472571388	4.67337926641776	5.0804572987695	5.81886087606348	6.78724200995389	6.24439462183735	6.71569840562638	6.33531096395379	6.11632843005824	5.59333773188718	6.27524122672581	4.44593280772408	4.9577886194446	5.94227283295965	5.26921168873128
ACAD9	6.29579082829782	5.96842350468095	6.72511171851124	6.32470527806752	6.20136968753541	5.97159391481262	6.32098775334477	5.99189531521186	6.17750621501105	5.96007856338537	6.22626523503969	6.24075673453839	6.81099722068035	6.69420321602553	6.40387318499654	6.9879300898247	6.48876996498981	6.66096503450778	5.54059754654449	6.52384405342415	5.92813053272103	5.98783230243759	6.01821703655525	6.07652822821072
ACADL	1.04211202885542	0.528361851214789	0.622890050475652	1.60668328769937	1.07616228045436	1.82809260408535	1.13402307784357	1.95220957438454	1.64251521748435	1.83682684760233	2.5089390622671	1.66045385789484	3.61064995528365	3.12591273090927	3.70568854396776	3.26438483244623	3.21527975912117	3.13217981501005	3.60372882422825	3.32096200049895	3.94216844087128	4.50943951257487	3.67703876764111	3.67307866107823
ACADM	5.64562149655029	6.34897090658913	7.19952552621255	5.06604243323905	6.03281413636296	5.75802137824033	6.50907431135302	6.10859257422036	5.91722001897759	5.31431557599211	5.68761894186534	5.47423912093869	7.20929274874188	8.63326870825738	8.67103479694501	8.963188249014	8.83090733903243	8.53888736864076	7.01973349675849	8.45511073496475	5.74039101873417	6.50078616313744	6.58008968984473	6.3053636724734
ACADS	2.37389009282546	0.905653198790995	2.39643862355146	1.59437472900694	1.06653708502154	1.42166262884855	1.74810721651384	2.25635465666462	2.37587646499599	1.82362695884086	2.3555591924236	1.94302065974376	0	2.4225121501081	2.3117938380038	2.55021104647262	2.09526394568512	1.83043630276444	2.8668788788299	0	2.05423388348298	1.56295924517149	1.64000669526697	2.76628580142783
ACADSB	4.81440723127001	4.80986861566964	6.03792595049604	4.74307556786302	5.54849493087966	5.30910590308267	5.33962465417661	4.91884788556588	4.92484835708825	5.33367596095098	5.41928338519163	5.19854079805184	6.99633988724585	6.01970260405823	6.7441807601884	5.77791998913372	6.57767969584924	6.32503977031931	6.6784522979441	6.58139578742652	6.39469859642482	7.06971445534943	6.75739736576633	5.78775297145173
ACADVL	6.87794809593814	6.82072824029078	7.18848409722061	6.77118490132524	6.20678400415867	6.11184655342613	6.66168792729553	6.20150559036718	5.80749533648315	6.23331387789487	6.37355941397823	6.29958640343778	6.89339851802361	7.25980678361964	7.48490050020634	7.22444707267356	6.89257268865791	6.73018431860059	6.53912121949415	7.31841236787056	6.48789823667167	6.75298160038644	6.79428192854433	6.0426836524662
ACAN	0.32193892464785	0.875890576817582	0.327559739224606	1.87001964809224	0.33527421228506	0	1.08944760503783	0.928345647226106	1.00125801869878	0	0.797672892795457	0.422299226430732	1.46716818288187	0	0	0	1.35887276394554	1.15201513702931	1.32468928724558	0.614159530379682	0.810469517333381	0.553111622787325	0	2.08308695429922
ACAP1	1.5052206670399	1.91222785565394	1.70020938474734	2.39529138798892	2.02803146795467	1.47042415434992	1.62003132394502	0	0	1.47819755292894	1.82125467378114	1.58533352329191	1.20031796441055	0	0	1.83261166444066	0.655744964955185	0.925156754467859	0	0.83232381439282	0	1.90653429872752	1.31528643320665	2.13784509126574
ACAP2	5.64909031800587	5.9824062757258	6.13330597983412	5.88105142048155	5.81570611477704	5.96772093296645	6.02390481812388	6.06989189651779	6.0068907116551	6.21821077551416	6.14884955430718	6.0994153825665	6.87407505078744	6.47873297551372	6.40779578323265	6.07125189977067	6.34734940086761	6.51988132448563	6.46477171891098	6.62361625793576	6.32122557546657	6.37165926477595	6.22223527770237	6.34891457439431
ACAP3	2.58834527092489	2.30030002881251	2.5341740698153	2.54630783060967	1.98235422857854	1.5908835379178	1.79667854983491	2.31092488986046	1.93554940702026	1.71502223597562	1.91697377677145	2.27391121046768	1.07454469763402	2.29873908177018	2.66593799873623	3.89011492548268	1.30516595766451	3.34940544544403	3.24609884084126	1.87212139429935	2.92864037121097	2.7775394277702	2.60264353450225	3.18829247296809
ACAT1	4.25790019282682	4.83624004017425	4.31901635268632	4.52332844741154	4.00734022148881	4.1532364565433	4.42294228259012	4.61538607019324	4.80793520452627	4.62695958875713	4.57786608967327	4.64560918408374	5.65039104420222	5.81382145519174	6.04911048532293	4.9648150165399	6.02280749918969	5.46547596225691	5.55986149798178	5.83918239990676	5.62526550302066	5.50187018118144	5.79635743171294	5.51469928909833
ACAT2	7.63288657316575	8.25237813295344	7.76918662354574	6.96340450083281	7.35132670289669	6.99976187162831	7.34960223355618	7.12091794796975	6.83153897271234	7.26828971267943	6.51699644140585	6.87933044108767	8.37974299482206	9.65685965068217	9.2020968254046	9.60087980095167	9.18846620705093	9.04773297913686	7.66716146529946	9.45346462490776	7.24975964144356	7.38529362048398	7.77235746046366	7.19329557406364
ACBD3	7.48303174033302	7.46653923601097	7.38260551800514	7.09597626529796	7.23425790059617	7.29667166059507	7.18899843509902	6.92879350379184	7.16403049174089	7.2516232592561	7.1158339193936	7.1141277510343	7.409808895132	7.51796911325274	7.34350143349759	7.25577547660421	7.50643152269194	7.2434570639529	7.67688858046863	7.38555643163355	7.52651964526466	7.31031732727463	7.56011551248013	7.16021917905867
ACBD4	1.28997272539651	1.14203990344204	0.796365979805218	1.62909059755346	0.812430764764615	1.73122839881585	1.39509318396838	0	0.78563489523599	1.46194087527898	0	0.987612106238291	1.82799562958473	1.32573963303179	1.90287951651197	2.59313156690241	2.13495313210674	2.18037578669138	2.41937256473071	2.0241891095146	1.06305480321067	1.88792427258518	1.3001236143299	1.87706751265999
ACBD5	5.14860529069669	5.08908977115615	5.25805007437624	4.8872044138199	5.04250340688314	5.02544814209896	5.0823038273987	4.89878675187619	5.12248689683804	4.86249496372396	5.13587886283563	4.97841279075959	5.69003610434211	5.50389790530296	5.29110519350422	5.31038848988238	5.62967485799479	5.86090655511381	5.34648021616885	6.06185148758219	5.7270130203259	5.77124031907907	5.63507974169893	5.35044744128354
ACBD6	2.84296922139478	3.24693799110047	3.19331167222668	3.52627253955934	3.44394160462425	3.28491645231625	3.43728245046447	3.52314118270201	2.21366634740559	3.73865087727292	3.31306509765519	2.68588120009166	3.49263011237755	2.96640504595517	3.31485207978369	3.10287881347922	3.4144728521867	2.85103387321224	4.1207696124325	2.98894356383085	3.7056093100806	3.56822958518907	3.90378351815247	2.94837248367011
ACBD7	0	0	0.835524773882524	0.80155795124132	0	0	0.901410943053764	0	0.824402136970664	0	0.813483485767045	1.0332664844696	0	0	2.42651294067602	0	1.1401797903473	0	0	2.5606919760006	2.16350662424453	1.28576224845832	0	1.27699388900051
ACCS	1.92709192025845	3.20045483934269	3.4596342701361	3.03859219781439	2.14465028400167	3.20933769288663	2.64820447097345	3.3618993099468	2.09612943998988	2.46926906111658	2.59889495313532	1.82441800321558	3.82681553356633	3.1361552126291	1.87049123397658	3.10324250962887	3.8961478551758	3.16883713764732	3.61434352897841	3.31092463060365	3.77358318946663	4.13652802621632	4.17138135834716	3.39300195730146
ACCSL	0	1.15088719761188	0	0	1.33876468730523	0	2.10325607241935	0	0	0	0	1.5791375677604	0	0	0	0	0	2.1929680278868	0	0	1.67951739345752	0	0	0
ACD	3.24275993901284	0.771468315224616	2.81596250886913	3.43420163193763	2.44083345010772	2.3440553968697	2.750438716642	3.72601565901203	2.96058372221521	2.35381575956683	2.93863854057888	3.50638741549442	2.80241505823376	3.01086381821295	3.17378508369585	3.88377358540834	1.86770268972218	4.13384523265525	1.82693429155951	2.67603284676448	3.31234954774605	3.39140882147784	3.49577277015975	3.37793806095761
ACE	1.56421061593161	1.6686876673456	1.2204767662272	1.93908101218034	0.750756908170448	0.607534248210118	1.68142399127207	1.74698741788127	1.71687999929712	0.841666535118094	2.07412827222106	0.916378433126886	0	0.748540591536305	3.07381647418474	0	1.0149588083946	1.375559122316	1.98002449887543	0.759046431010913	1.56898172563961	1.50023192816522	1.21434770149496	2.20795170802691
ACE2	1.26580509365319	1.74244243796549	1.44277584479165	1.66446939239769	2.26949866392072	2.20408738863085	2.16521347256025	1.01060704372731	2.38433569031977	2.14108350940418	1.55370277509307	1.33824682066173	0.993855593469413	1.74106929526868	2.24111496479158	2.91139237635589	2.43184911893323	1.61355707312079	1.42806445839635	2.79967212468325	1.18299697931112	1.03565394246929	1.71115572122355	0
ACER1	6.27484756797046	6.12134174911033	7.81396847666666	6.82709614618718	6.74111159779	6.83916125302141	6.54953303003192	6.92823546494797	6.20425467112859	6.40125452171528	6.90082260672931	7.29409221982929	5.78010141192906	6.81440290535381	7.45005872358244	7.82841234782489	7.0826695710264	7.930008132593	4.18993010519107	6.35959305389046	7.18016998869707	6.10540401315612	5.78505796109124	6.59139867000051
ACER2	3.56363194732243	3.64435699973558	3.00402698807888	4.51426122468962	3.35995384283317	2.52078320167868	3.45791264793958	3.92766891269779	3.44051260588203	3.40026327487539	2.95980219278609	4.09263101364312	4.84716800550192	4.42731048291202	4.76094073997362	3.63515548324695	4.39345425616641	4.77914351625845	4.44154824538702	4.30723933424984	3.9849278172753	4.74124722430437	4.24209956697904	4.51356894960172
ACER3	4.35000579492082	4.67597943054692	3.30702066782865	4.55275006483903	4.0786562991303	4.35458419804901	4.53839211049078	4.85902027361119	4.39737155179674	4.74961509168733	4.57939787511857	3.9952784231654	5.09096088634708	5.17161681112894	4.63778265879377	4.76921928456425	4.92288696311476	5.19192319241428	4.91558605621793	5.83937091792065	4.28655666267043	4.5075667207005	4.57866822421003	4.70654047870203
ACHE	0	0	1.24224541988505	1.19747551807665	0.766261537779541	0	0.811808885917253	0	0	0	0	1.49672234310191	0	0	0	0	0	2.09569128505291	2.33091396511744	0	1.00695745634821	0	0	0
ACIN1	6.38140887003016	6.21990643026282	6.74094126292771	6.46497062388618	6.36065816708491	5.80256951436604	6.15515540618898	5.71126118646932	5.79714802969699	5.90483618807756	6.04783959903415	6.01245016823195	6.05619266582728	5.82217773061361	6.23605765747541	6.27626508538066	6.0475967538857	6.47340440004516	6.68449239513644	6.10905388044879	6.33842176729647	6.63691533882357	6.42402732858428	6.57264484647086
ACLY	6.96169677771824	7.40844369625621	6.84935270939482	6.63874451954514	6.18627964439181	6.40408021732997	6.64782724209783	6.31361647974223	6.11325353538954	6.51305571341997	6.24375885848025	6.5045043052556	7.10683053038432	7.689035721031	8.01803261402079	8.42664249345649	7.42227551548295	7.90210974536645	7.07705570266946	7.34208302411913	6.4046485714899	6.684173214515	6.95422829541321	6.83777105291209
ACMSD	0	0	0	0.978221345784581	1.63346371037037	0	0	1.49287742067791	1.59106193307072	0	0	1.24275881715841	2.18453984699271	0	0	0	1.3629181146282	0	0	0	2.01042364260829	0	0	0
ACO1	5.61573878670289	6.72739072415746	6.28460241678632	5.2858089324295	4.99957489171364	4.94764167917226	5.12143896013808	4.82766013549816	5.18802912126088	5.64715707321673	5.42461271377121	4.9753462682928	6.29934296259521	7.7113787724966	7.53798549774319	8.03248133098999	7.61453088908862	7.76349746790379	6.59467447142024	7.82748887084744	5.76439387291544	6.11215297464481	6.33404242404454	6.01044657070223
ACO2	4.08229193132779	3.91481360877423	4.04821348031358	3.86846803913714	3.47930451181647	3.95072413735996	4.10044973682183	3.28711345941648	4.10415086685714	3.54328147014618	3.60194050688805	4.00737584852536	4.04359725910009	3.47432674668596	4.64868899095507	4.55641252514742	4.225894616361	4.48909926982905	4.3052590056304	3.61793512143522	3.79543567165449	3.8890052880059	4.03811201366838	3.59807127381396
ACOT1	1.38867897457501	2.67945160679369	1.40597891764324	0	0	0	0	0	0	0	0	0	4.18078566858129	0	4.83846635597657	4.30674917384779	3.4763478657534	5.19391928648572	3.42505203849259	0	0	0	2.09607439121639	0
ACOT11	1.08211331429637	1.39650321594424	1.2771954696705	0.855185561139903	0.66402904140366	0.923487878558249	1.68032260807565	1.00636149890522	1.08341230838823	0	0.632109492349468	1.09736885691671	1.57115793899901	0.662014015715556	0	1.55856847166167	1.67133858044897	1.60787955392867	2.37919804302742	0.671568178675918	0.506929308783004	1.03133628098312	0.646384307704805	1.61653898968816
ACOT12	0	0	0	0	0	0	0	0	0	0	0	0	0	0	0	0	0	1.89492437887942	2.12021552618458	0	0	0	0	0
ACOT13	5.95085104398576	5.79316416739556	6.14244253787294	5.69948159470666	6.33855497638137	5.90247880946681	6.04738405114821	6.02080108344823	6.0239320281228	5.38251286771712	6.07955617507369	5.88950922985047	6.19627133865044	6.36749300024593	6.67572903280625	6.77018384438683	6.72716441624159	6.82434197874749	6.67124775582263	6.3701921973355	5.55061586228407	6.16580340879242	6.20739830770807	6.15111489163457
ACOT2	1.09777486382502	2.52635402529714	2.49824910536244	1.67894407632569	2.19520670924346	0	2.28041706014659	0	0	1.91415931150613	1.08570050440643	0	2.32895754246232	4.76291923040008	3.26989919438397	4.47135038932973	4.23591041529327	4.14756686017057	0	4.7877924147194	2.14986129690477	2.39562253470125	2.48940450879729	3.52927697420455
ACOT4	2.1588622400116	2.76306127281993	1.12284195598393	0	0	0.946548038253444	0	0	1.72873082133499	1.92800342974319	1.71117483875806	0	0	4.3411549845095	4.21089690051371	0	4.71738542472531	4.16532339479887	2.16239063721001	3.9738100732951	1.45495789126916	2.90245322339252	3.00253240777113	1.64929831925463
ACOT6	0	0	1.39908927474694	0	0	0	1.49128147628862	0	1.38335683556495	0	0	0	0	0	2.01590625635599	0	0	0	0	2.14041255832756	0	0	0	0
ACOT7	4.89942824780985	4.44848177450376	3.85916287590762	4.6049706361681	3.89419215326168	3.75652199679954	4.14622105845782	3.24005490335084	4.46500490283771	3.38761392742496	3.96168743858701	3.53656143280267	3.88340311451834	3.80770184499984	4.62322288585576	4.38638498961693	3.58245846171132	3.84192641674791	4.97729644060433	2.57635398549895	3.00926187367916	1.29690326872191	2.51941234939607	3.80512482368396
ACOT8	3.09089811186956	3.30699261100655	2.75494765149623	3.49655680600239	3.34780687260483	3.00762130499085	2.87999662204286	2.13606644556818	3.29110534849029	3.71969739423409	2.96083311150229	3.48916080190053	4.04290905436235	4.36451123937385	2.52401552559407	2.76999459317001	3.29656246366281	3.1142598681462	3.3826659115567	3.83814456912776	3.83049173926308	3.52870426258562	3.47855850464638	4.20068977630269
ACOT9	2.91742001587023	3.286665824509	2.85546166367833	2.38389371544543	2.88791422357765	2.79971087178982	3.06922172603646	3.27529369792853	3.41011341939411	3.77971060392673	3.26351424875974	3.81524669502645	3.8954151811956	2.47393020471113	3.21470009228727	3.01852416548528	3.4023517430286	3.25482176629466	3.82285678174416	3.36115169501807	3.52862064155651	3.53819292071195	3.5376930708808	4.03193045360019
ACOX1	6.88145011581927	7.03729189734366	7.31100420395232	6.71387274855634	6.9178857037104	7.24975439095032	7.14358591565173	6.79481182624901	6.92363278018054	6.90870514111185	7.01890156760841	7.00737536252191	7.62513176186174	7.64462920155927	6.90211081437766	7.10726324292637	7.4312155292533	7.35401778017996	6.97578133711531	7.68018416239429	7.05042540479081	7.24586349592214	7.33646290719278	6.99657407066422
ACOX2	3.02455603222466	4.45032604880587	3.48378895024342	2.15242466857158	0.804773523790949	1.44290921794472	1.77189538388536	2.28310918433383	1.652993613463	2.1591213906392	3.00462342215068	1.55661723385913	3.46940648713434	5.25558693540207	5.63535806107538	5.75586511051956	5.58217488583662	5.58812529115272	3.79573948529088	4.26149396510047	2.89835356418161	3.36979583091607	4.07807334124141	2.65095349947251
ACOX3	4.97760026777463	4.78981451253359	5.03675531293292	4.99214449910929	5.07321283865642	4.3478037461804	4.3366151946203	4.33775770142131	5.04353819394499	4.65075784213589	4.85472650351652	4.59456395896383	4.7026657580812	5.50385005462475	5.22154074516834	4.85833906716551	5.57370248600744	5.41349309760129	5.04555916004803	5.9363075362241	3.67409485090347	5.25270629466026	5.026330333046	4.4592327550428
ACOXL	0	0	0	0	0	0	0	0	0	0	0	0	0	0.762484867241885	0	0	0	0	0	0.773138748568724	0	0	0	0
ACP1	6.19279669767155	6.09538570579892	5.88699605689224	5.28537485191508	5.73237640254334	5.96806215292044	5.83855782246518	5.52409464193563	5.68906431964835	5.94313976778375	6.07686416060182	5.61991868434496	6.04046017382474	6.11638721335675	6.19208363371546	5.80303701099358	6.10308204011281	5.95246786852934	6.42424838381604	6.51562319946344	6.02838576739685	6.51905171885592	5.98624007665129	5.55776966195681
ACP2	3.75818537565467	4.11695030074834	3.4034861198083	3.7923838610445	3.20091798614443	3.19728453998979	3.16189236458684	1.93698009605248	3.48526365740134	3.10558348840122	3.12255529137468	3.54260326954532	2.70672542414517	2.09280651268074	4.11524881442095	4.62308257786236	2.8334086312036	3.64228534483601	4.12917532299669	3.99650706212427	3.67880574985819	3.66784709994158	3.59640100318558	4.08196217634893
ACP5	3.71721568496661	4.18380617371422	4.02221524182905	4.98584365614244	4.05751820619223	4.40997364606441	2.64882743949041	4.01745747260681	3.37346558798561	3.33341322950772	3.97474913357978	4.23270910094018	2.1040769894281	2.29216089652547	3.92368712136212	4.36009213586279	3.49044854977248	3.34195706724966	1.93098985661616	3.68983673364748	3.61746535821747	1.45786397294986	3.38672855994447	2.98482033873241
ACP6	2.34916497786383	2.97085975632583	2.8137048234115	2.79313523359856	1.85554197989219	0.935917455769981	2.4903162989969	2.10009224128301	2.28521847366239	1.07381382619718	1.22881398541919	2.23682860656413	1.76935516560625	3.83612796564501	2.62652371026284	3.53188360680646	3.35845024514799	3.46080694030494	2.69546361034499	3.20315128394963	1.76590700249694	1.82832869706629	3.41546656911807	2.69397373859163
ACR	0	1.0731430255471	1.23130926938352	0	1.91332173670442	0	0	0	0	0	0	0	0	0	0	0	0	2.0811612212621	0	1.92829483135851	0	1.79522816815656	0	2.55842572275618
ACRBP	1.55479896526486	0	0.991227652495015	0	2.337942114731	0.83006228339179	1.06548824687146	0	0.978648204735245	1.74545682895261	1.53983452416634	1.21286804629863	0	1.5946593300034	1.5042489531465	0	0	1.75211723470555	0	0	0	1.49103902887905	0	1.48145932802711
ACRV1	3.42359370992481	1.73189191071903	3.62493972495159	2.32952883682	2.76939448173872	2.71779162146806	2.04808001145437	2.59001874045518	2.37216325173917	2.95437675246149	1.90170414797477	2.73813669948336	2.5621767553338	0	0	2.07991502446517	1.66679363280339	2.13676302804611	3.22749684109372	2.78677506490026	1.63015405107572	1.84712537822183	0	1.83638434105194
ACSBG1	3.97587968481796	5.11100490472987	4.95627121302902	2.4664523781968	2.37993690745458	2.25192888897585	3.33126558926566	2.68784294020464	2.00686005141937	3.0563989638435	2.30908744543166	2.79109049780257	5.32207218826732	7.03962431490934	6.7069760113177	6.74868640070418	6.99787892860064	6.55945836157888	5.14018717068188	7.0880367387259	3.5362416765744	4.51760371311978	5.09635906154819	3.98790380667149
ACSBG2	2.05878415937366	1.21544513328167	1.77446558649469	2.02051465726232	0.870534822891561	1.82437967567248	2.19259600601612	1.28077812272604	0.84232635923337	1.54709116375337	2.29160980409848	2.08070555771348	2.71977994928248	0	0	0	1.79798161461088	2.28389133144884	2.52719835326794	3.4700511737028	3.02855960191471	2.44313855033979	2.53761059255394	1.97395221504736
ACSF2	1.5274550417473	2.86577429074252	3.70010388331775	2.34775407145542	2.88812945485781	2.36623426458086	2.06533599524609	2.39248936835918	3.09490001268614	1.71634845179837	2.23469454913241	2.75747092737451	2.93453925940083	2.97628208948929	3.31069608010575	3.92687377425717	3.06442341152382	3.88817445148248	4.64852542107642	3.69921911299464	3.35394938469242	3.63643915570715	3.74245869437302	2.99370760233965
ACSF3	1.20819135314246	1.44347896765955	1.44243165773035	2.20640962894385	0.834802629807833	0.5368571310889	1.73234525238249	1.75141090522975	1.52371620352863	0.540641633178218	1.41063538764626	1.3379176858613	0	2.04355183289562	1.6458244975177	1.85135573149264	2.07806455052115	1.24662152694394	2.46133058558146	0	0.884923488152406	1.45912244044221	1.71077753056719	1.44966146229384
ACSL1	7.6200459551168	8.740909948428	8.57038012391301	7.22920363191894	7.18751127656375	7.40235650017974	7.39723958671825	7.17001195334993	7.31456162172242	6.87852773687446	7.21918107021701	7.32854525581339	9.16898203546786	10.3962367364442	10.0839945321674	9.84278135178072	9.98354621197188	10.0245692630631	8.48556797331826	10.3580864609176	7.97997177520558	8.46214727950074	8.63673103808843	8.09895069446364
ACSL3	5.54389109012745	5.63917085175418	5.63957287381157	4.78627629542717	5.6311636093868	5.11336053446324	5.40183205455904	5.13224820097481	5.41187961052363	5.46146854887307	5.40001412482739	5.10256243654384	6.33804230412717	6.84627580442617	6.96266467044059	6.93996617150585	6.73713817576567	6.52831368646329	6.83978132554435	6.98563914782814	5.73680519085295	6.522971309771	6.27352725898409	5.6794276277328
ACSL4	5.34338409395942	5.19008095793063	4.79561920776766	5.12135033103738	4.95870379942659	4.42018205075631	5.42097314220178	4.69176572454276	5.03269804994707	5.01699629709325	4.98975519994417	5.10650084810641	5.49620165980375	5.70806299512263	6.18792495689603	5.53896537402657	5.35006496432451	5.02618610549954	5.93578132321738	5.8036298509503	5.42966945490702	5.89305323771786	5.78115755667063	5.78062312154632
ACSL5	4.55735553406064	5.146804458312	4.46041382351399	3.68001009966193	3.71512020935347	3.74512340501344	4.36569794916461	4.1116693035363	3.98555960766174	4.4151491478401	4.01949377879863	3.7296939492311	5.60712253849685	5.54418245534918	5.67420103653911	6.24393740167119	5.84411737288226	5.7690970929618	5.08555638469403	6.19897485963788	3.28384696542875	4.95867518295747	5.37205219063324	4.40975124591259
ACSL6	0	0	0	0	0.224037506239323	0.174872105548267	0	0	0	0.474940538210334	0.211675496850692	0	0	0.73937155804166	0.685854197229393	0	0.810361789828533	0	0	0.749779261798796	0	0.926097557694272	1.2014418309742	0
ACSM1	0	0	1.55478628976085	0	0	0	0	0	0.964970696173796	0	0	0	2.1224691664567	1.57605292354692	2.67914162028465	0	1.31450915111908	2.49730654081492	1.94867577319126	1.59326158100895	1.28258057571335	1.47312273671341	1.54770188356226	0
ACSM2A	0	0	0	0	0	0	0	0	0	0	0	0.538925212789761	0	0	0	0	0	0	0	0.771238618751045	0	0	0	0
ACSM3	2.2120376556563	4.53291718950768	3.45960932110227	1.78897801251696	1.0980119796921	1.45933162378075	2.34991124259736	1.85792545549018	1.29619183236517	0.912496933690389	1.94903555760921	1.98739054073426	3.64859671107458	5.60655303020738	4.80014251167848	5.75897868480801	5.30962236994771	5.15528823695698	3.28501962569701	3.89545238004061	2.56790902081903	3.56858135799202	3.18407934733285	1.22904241178708
ACSM4	0	0	1.69873023918675	0	0	0	0	0	1.072761646903	0	0	0	2.28922820197804	0	0	1.83107482832941	0	0	2.10941192581856	0	0	0	0	0
ACSM5	0.755758760945625	2.15378376187219	0.76719518246113	1.58227168528396	0	0.634738783808324	1.35227198418764	0	0	1.41791189346781	1.23603140422182	0	0	0	1.20486593698209	1.37786976159897	1.65753673635314	0	1.61921371396988	2.42876460194342	1.02711742672082	0	1.25911553810148	1.82665384995239
ACSS1	3.14550319730552	1.95757087473314	3.53141934371111	2.88088177710609	2.56754826733025	2.71019847490585	2.81143408992756	2.13824478081741	2.15685782047344	1.33617674268592	2.41322608983595	1.83279218780512	3.9453470173298	3.52021021403663	3.54997483568628	3.28520388763738	3.06508095958173	2.83581719876706	4.01055583536747	3.36871395195037	3.57115954177794	3.91477909599323	3.48112503418607	3.27961799670591
ACSS2	4.98531734175768	6.09383445108313	5.27186114303016	4.81297194276632	3.86807434634548	4.53099433584422	5.05542258228505	4.61332217402627	4.22557276395796	4.84684415763748	4.52402123005055	4.72571464990797	5.37056582981972	6.54136436242925	7.36288089056187	7.81742282577325	6.71614942958632	7.21360266849804	5.80129060230043	6.36922820245707	4.9804023266453	5.5444344942189	5.85358324032515	5.33738387911138
ACSS3	1.02460416849884	1.63128690003104	1.56487794625543	1.09858977101176	0.549814669889123	1.53495728789033	1.00001044871175	1.76639805668328	1.02585589535316	1.05417858561397	1.37854429215911	1.58975475316697	2.37083629832058	2.1339068411823	3.09813883561854	3.2598276250425	2.60575210134803	2.76115373941633	2.04018924623003	3.29019064516439	1.87703808045578	1.91139584729273	2.37490993541615	1.40054611713031
ACTA1	2.2173251015798	1.33582700646522	0	3.29446234233249	1.54096606413289	1.9745308349797	2.35533107689274	3.44484134791768	2.69706291513983	0	2.67577078167887	2.576552504599	2.89564513777991	4.01982043550519	5.5228371647184	3.77766339802393	2.74673265755942	3.84640802870865	3.58321405272764	2.2851179178823	4.83361408929398	3.48969386238473	4.2831485858256	2.95457507104879
ACTA2	8.48983116115906	6.98381991722848	7.51789788940224	8.53890837589135	7.41633874920621	7.18235065654692	7.69922007253912	8.62009365800217	7.59210396640022	7.84755808664091	8.21445749638319	8.18155985242011	7.70117654326773	8.13959095569921	10.4866995506861	9.1152188156796	8.27361746533581	8.435222526228	9.61588204355486	9.46250185425868	9.96225537778018	9.37162695945472	9.58030701728237	10.1727347057643
ACTB	10.9017642157178	9.87951921425699	9.69729699107786	10.325664159082	9.43727365251881	9.77163476103085	10.1877787758013	10.1159535235884	10.1558820206605	10.5997714078491	10.3853838028881	10.126989473131	9.72262544404179	9.96106142904262	10.4089106394729	10.1514575573118	9.90047783228735	9.83369610164275	9.98210379549435	10.0721399184794	10.2708601334183	9.91315969094663	10.141212455011	10.4965328235178
ACTBL2	0.983016245968911	1.39567956305198	0	0.958252249539514	1.01573751873679	0	1.07140805013345	0	0.984232597139053	0	0.971822024714181	0	2.98069411907465	1.60223795741118	3.07123566522573	0	0	0	0	0	1.97982213857555	1.49833901136123	1.57362700622476	1.4887325219129
ACTC1	5.05186342119333	2.57900779866883	1.7780279674523	2.48592865650386	1.80475696188238	0	4.49201305772944	2.40710346087024	3.39896710878804	0	3.00671760175722	1.38995902904118	3.76726264188333	5.4340460622572	6.44010960194777	5.31240004037221	1.51827894371025	3.28357915902911	6.31992632383453	4.84901544123081	6.9442060550826	2.44724591256244	3.4122547840078	4.52606501326134
ACTG1	10.5361609169596	9.75503688184452	9.59728026205926	10.0452827981039	9.03381905791613	9.51778654944693	9.88469322314496	9.84676529554576	9.49536950272202	10.4358937824354	9.78044468402066	9.930569184725	9.49182300111985	9.39479720273563	9.72137739264576	10.0259283801061	9.44505033790097	9.00825379339939	9.47672109841268	9.68325855554254	9.69577215436041	9.41753256757455	9.47976956054006	10.2232487842942
ACTG2	5.88250698668955	5.05692128753537	5.53160627965785	6.20140760338786	5.52209959847889	4.80791414674797	5.96285511659491	5.72043714638737	5.2858370945852	5.41711366393475	5.82470750152244	5.79537494852493	5.75668287641	6.76128450364291	8.78821127430358	6.79093405758172	6.42873236294964	6.28551281070926	8.18926672233351	6.84523546923706	8.15415022429109	7.53651144678652	7.78958829699138	7.36825299819749
ACTL6A	5.48831362339495	4.94575578060671	5.10308490824597	4.70815741467514	5.37429122444097	5.29332144293974	5.1110734559858	5.45923151135169	4.9098395836838	5.63732858069312	5.20478907889582	5.06086448405766	5.87680280315483	5.52287962848873	5.23508682448478	5.28553099850676	5.76939272292425	5.35769487608631	6.22646720846313	5.81414553300379	6.04532681935082	5.99010211623129	5.61994014501825	5.57844959524385
ACTL7A	0	0	0	0	0	0	0	0	0	0	0	0	0	0	0	0	0	0	0	0	0	0	0	2.13260135990575
ACTL8	0	0	0	0	0	0	0	0	0	0	0	0	0	0	0	2.14930042565506	0	0	0	0	0	0	0	0
ACTN1	5.72938879170118	5.13128156195528	5.10696886855819	5.07390617270504	4.16226910488452	4.36129982077529	5.0614375869212	5.02205254188222	4.37700683395597	5.0060579023533	4.48896657474946	4.49982862214947	4.81511156836489	5.60234590166539	5.95990168301095	5.60396011606359	5.47036881043408	5.22320398938952	5.27847506218112	5.40481182357012	4.77009459645129	4.79893811386758	5.18150860130271	5.38511237649555
ACTN2	0	0.460436365954575	0	0	0	0	0	0	0	0	0.529218763712572	0	0	0	0.890159589632893	0	1.26837718657069	0	1.23562401696134	0	0	0	0	0
ACTN3	0	0	0	0	0	0	0	0	0	0	0.828856248849118	0	0	0	0	0	0	0	0	0	0	0	0	0
ACTN4	7.54658426434655	7.13945981335096	7.35892521686764	7.5603725129908	6.88766134292106	7.11668868020857	7.17181238624847	6.93198118570318	7.25548235970352	6.87223448780557	7.34810373103641	7.21676463727849	7.36705238218655	7.13751486651594	7.644806739237	7.86741291867909	7.16687504025397	7.75662001477546	8.11261652672961	7.44035404442412	7.74111231883972	7.58105413947052	7.65712132525905	8.32640411697265
ACTR10	5.20182533105889	5.29878782046097	5.11888772638048	4.86039876670477	5.15540785004378	5.39956662128271	5.72282338299641	4.73460645589424	5.35495673961251	5.82725545204217	5.28187426162775	5.37265745011758	6.08240787606278	6.21417406493044	6.25843214066105	5.76388423343902	6.03307005502709	6.20279032611563	5.44939009814508	6.5795441263384	6.29277701785057	6.13835400668934	6.44522916611067	6.0439426762948
ACTR1A	6.65317767986205	6.18900117450851	6.46353340659512	6.32618771620423	6.13570079075631	5.91367969850427	6.30401713460638	6.05828245541121	6.22849148783003	6.35993628445252	6.32280193451898	6.47091093680483	6.64823857169033	6.1919008684774	6.95810274792976	6.48342301321504	6.21680493178603	5.93494945729508	5.93020685851589	5.95338506873963	6.36274628120589	6.15201547973551	6.17353177820835	6.73025227309604
ACTR1B	5.22277016041468	4.97041498716114	5.74559959438284	5.28027450835499	5.286530041908	5.38151871258313	5.96546499294465	4.9243480959855	5.55414234275417	5.33922307153641	5.72189161992012	5.121971440178	5.86750933948551	5.48763754672399	6.23516990716044	6.65735887319433	6.12601779046929	5.77530337331979	6.13088767134816	6.32501490415711	5.87457736330054	6.24929322236607	6.6397815849156	6.12915079987129
ACTR2	7.85384951844503	7.98640874572526	7.49980611740911	7.29842932942859	7.41376571257042	7.31256599662616	7.80988510889583	7.74632550891393	7.60237430161442	7.66036973280702	7.81931419506441	7.32403188527291	8.1530067479812	8.04192023309725	7.44071394979703	7.39674121955887	7.37817499351098	7.51980510344958	7.62314932717003	8.04580654502911	7.62579375911686	7.66697657806525	7.62166979309639	7.64373379384284
ACTR3	6.77472655792642	6.41787893355025	6.58861873805424	6.26842664826222	6.22143344141108	6.2266235102877	6.38709455239938	6.55183874194704	6.41276264080166	6.8625897759716	6.51388472041495	6.34263435613534	6.52507579739595	6.54515715891245	6.27060273886249	6.28371270334905	6.4917961600701	6.20128960989351	6.17969435326098	6.70414131482307	6.00802676256836	6.05121861108072	6.26329649188663	6.57314384529116
ACTR3B	2.58075035339358	2.36763334573505	0.943802648913445	1.45912342553978	1.94257615506849	2.51764859461991	2.34682774060618	3.06398813014622	2.46917880082978	3.12095305195492	1.47688838631986	1.1584759410832	3.40491302898538	2.73688793534597	4.43342315797771	3.2349044830715	3.35249409633035	2.70840708579751	3.39808670822989	2.95047778561622	2.69212986853198	3.2426572231651	3.34586889245396	3.35279188827498
ACTR3C	0	1.04139089819156	0	1.39579810621797	1.21784243049592	1.23642981527985	1.53883628535767	1.33671237730956	0	2.35129862837346	1.1682119111775	1.10369901851918	0	0.911228297980997	0	0.986111271925098	0.732001655139996	1.02323534336841	2.26707221694685	0	0	1.36670131815088	0.891310744311686	0
ACTR5	4.18116682843591	4.49003547962147	4.20753032645657	4.21605051883794	3.85324565658323	3.88347227843383	4.50775859739957	4.4779257025218	4.34456782829872	3.80813889825469	3.77130427685798	3.48545815603758	3.09797879964869	4.67635618754459	4.10819586808746	4.38555121525716	4.40028527392679	4.61871347160261	4.90767809495183	4.08044280872324	3.95744507513331	3.90835221549747	5.15749495138929	5.1163345121013
ACTR6	3.26111881559051	3.555442211514	3.17397376369101	3.21590724484664	3.77927180476779	3.50324148862403	3.79845529310674	3.50331483455602	3.36719606146181	2.63535462511343	4.04413438566498	3.28691999833907	4.22340730148583	4.12200453382146	4.2199064583028	3.21858014868988	4.40298607566527	4.45881604343	4.34924514128442	4.57191853880006	3.42075482067042	4.64808130546978	4.08162855977681	4.07758620308485
ACTR8	5.40753647988292	4.66665595985121	4.65788483191751	5.10674679624426	4.65382079656085	4.64362390877818	4.94890512587364	4.36696317559941	5.04386327874564	5.45608019291195	4.485538193066	4.97715714658332	5.87165729838283	4.72783253860513	5.39964583206664	4.79813529575179	5.51264030285953	5.09659817834882	5.58582753655319	5.46808175680503	4.84070273172322	5.46510371591242	5.1997738222631	4.11585504525913
ACVR1	5.05659831089901	5.15328340075607	4.79185952633871	5.18130245163984	4.95210290433261	5.01293772801628	5.42304249941073	5.30383082386171	5.50898332024803	4.93454945027736	5.29903371366031	4.98424510593728	5.65655346901746	5.62218896711439	6.1109877004585	4.80076264121092	5.35854736957175	5.13922847950077	5.9845995672266	5.75500227130766	5.43415081802668	5.22593929217616	5.72171424295896	5.84121222558307
ACVR1B	7.13805811199873	6.81452362456023	7.29332268012789	6.84067982269794	7.13737114713683	7.16051197405075	7.23959018323895	6.37286428051445	6.82727776823086	6.84042010167777	6.91441226809741	6.7970333106172	7.94310883341793	7.76939110496468	7.54361500155239	7.81361273644089	7.90819483112915	7.7753261046434	7.75353175039362	7.61848098460829	7.92103963315375	7.8840986559794	7.84779617413034	7.55025242315052
ACVR1C	0.929116430919495	0.58818423336061	1.34270225981593	1.11367145010295	1.17724748939675	0.976441981205298	1.60381485584219	1.66777261818386	1.89412269059044	0.792305381084103	1.62133081020657	0.863814359168143	2.39359961572247	0.703400273968178	3.63523692341227	1.2628241650167	1.74755919575245	1.68257149545824	2.68745783763399	4.28915602789864	2.06357928676123	3.24008977771167	2.55569892765317	2.29341322090514
ACVR2A	5.72927956539271	6.02157337364799	6.24102651536569	6.03469736083996	5.91498542070681	6.19001383072373	6.59181909075951	6.12487749217937	6.27240952405931	6.24823242025506	6.04399761278062	6.070246170583	7.12825825419567	6.9292351070962	6.81378851513187	6.92917151172086	7.08834396216331	6.86853920811868	6.85320350958608	6.81222394846837	7.02083965038624	7.28550020596466	6.96792328706884	6.88767023589788
ACVR2B	3.14050792266949	2.82657775620998	3.3520331866807	3.06717140275082	3.38598320739395	3.18404662639528	3.14378222210647	3.09273485857295	2.99304100766954	1.82026161721383	3.09170224336361	2.8837545770032	3.79466336996403	4.17194829132644	3.9533698700237	3.57206617809981	3.84011332026469	4.2025995079027	4.06056864957464	4.3864051590677	3.7625574395189	4.70057744659973	4.61820481430487	3.65184265812863
ACVRL1	3.82784478389516	2.48367107305873	3.85378528752935	3.60316616166418	2.75605668237719	3.36051349809756	3.27573220377519	3.69160137204442	3.21167304910536	3.3714797691692	3.62871922420219	3.084271159753	3.13174078981543	2.48206263926559	3.22354722176029	3.11490558517032	3.12859871598715	2.6730500022621	2.57669479203883	4.21036218836239	4.13610133880508	3.84428675604466	3.95150506805317	4.41598125336573
ACY1	3.64901217838698	4.12017945649446	3.11279217864986	3.3888823118311	3.49424332474656	2.9043243400438	3.3383948171135	2.37022992330813	3.09032843472891	2.37996819299408	3.16267820384317	3.0119253033306	3.7250820660808	3.70432536192543	4.82554729965216	4.79746013243198	4.76523698111953	4.37531152334249	4.1994187019383	3.8557497764548	3.27826757275665	2.67672940128104	3.19815948943311	1.04804580615141
ACY3	0	0	0	0	0	0	0	0	0	0	0	0	0	0	0	0	0	0	0	2.38527271635277	0	0	0	0
ACYP1	5.27925579233999	5.373038473987	4.59356773660251	4.98577527993773	4.32218728283004	4.58976826879333	4.82326198182653	4.12100863980933	4.65850992337142	3.97270314115803	4.71834990022571	4.28734519177751	6.75257273246828	5.28033952444607	5.63716463679577	5.54490026490159	5.59580224161087	5.24764698674811	6.20693355858408	5.30549688049653	4.42845890947774	6.04553622608467	6.15879304811882	5.83253792971091
ACYP2	2.43227137622374	2.80064875610025	2.29949267118825	2.77361425188478	2.75531366134921	2.31351031404706	3.17945457523158	2.99086084885614	3.21089505867734	3.37069190506271	2.08626576877477	0	3.41957705682293	4.89001632712704	4.44886237004925	4.86203181636781	4.37733122502286	4.93356363973203	3.21275423334921	4.01503344238778	2.93152275277326	3.20452016650713	3.1354410439931	3.19124656282541
ADA	3.54660611359367	2.55268280522655	3.15748048802624	3.37562240082864	3.02065402826586	3.57480439181342	3.5796646916497	2.64691615939352	1.55879353035778	0	2.53129740053948	2.31144290407811	0	2.33643553639932	3.06443228853697	1.70296074883014	1.33342475703474	2.52327483105647	1.97207889650131	2.35717643857441	3.05689614913225	2.68846655502351	2.7861569733512	1.48376513668952
ADAD2	0	0.636254546188304	0.745613000445779	1.19013404073281	1.62463727210987	0	0	0	0	0	0.725391136472193	0.928127721050591	0	0	1.17515505828983	1.34555737564112	1.62161830946821	0	0	1.26833094858121	0	0	0	0
ADAL	4.21777019885481	3.55210039781526	2.28723927607151	3.28243649790236	3.3166149833078	3.29059515463195	3.17804202247087	3.1268390837765	3.02682500473291	2.76083477363267	3.08656484644836	3.23488085714956	3.85162535960057	4.31112525390288	3.94792488967635	3.59099189523797	3.69086567018442	4.11142774621194	4.49066205403654	3.47256686030469	4.1872004673077	4.29839054416921	4.03646421478037	3.73584638312708
ADAM10	5.64410516433256	5.65366879119689	5.53183707225321	5.24538498900322	5.37100028467216	4.92277493046271	5.45144356135009	5.47529967380385	5.25888134045476	5.11222459140644	5.30351442517988	5.0768144488617	5.9652012521092	5.26239372007046	5.08818492966329	5.70467519041787	5.26336660220803	5.26928570070843	5.56227767886966	5.39085887113731	5.30792762779399	6.00426874568653	5.78815736414208	5.67868972921458
ADAM11	1.09345662521512	0	0	1.06680654983946	0.671968458313131	0.541073354302752	0	1.01715945370387	0	0	1.08141414170716	0	1.58540616442189	0	0	0	0.91618242639077	0	2.61315675404541	0	0	1.0423172317982	0	0
ADAM12	2.11130322522104	2.65886994470578	2.30739947412213	2.7249230228212	1.29155392172404	2.11500458374849	2.42485189987984	2.90642779468734	2.98735247996671	2.33115921565382	3.06263036017585	2.8120066309538	2.77827354676741	2.63058593386495	1.85714180226111	1.19234358904881	3.20595355478353	2.82538337453482	3.56397567293603	2.8994301578302	2.24932842676838	2.94925873588765	2.72264321117205	2.72915909100645
ADAM15	4.356015340785	4.61673249151186	4.62415979493844	5.20999445641802	3.76303536400192	4.36642322337343	4.73922858918201	4.76541666054355	4.52370302921619	4.4682056473191	4.44660364290819	4.4867643285194	4.60900191656664	5.08041427701326	5.58903142133481	5.58964147167658	4.64352611821585	5.37577167056677	4.89170338023728	4.90827576023475	4.86364061573741	5.42037592619838	5.03882682540823	4.91312609246353
ADAM17	5.35515752599438	5.58958116987899	4.87108434962118	5.29685975730084	5.02999226575299	5.31431614557086	5.5690349701832	5.58063558922073	5.35755825031916	5.58318462351528	5.43668507365724	5.13954259295346	5.24051952760738	5.29208331451885	4.85618014913936	4.98697790355806	4.85098015679097	5.3934590258384	5.17832502009028	5.1518370107895	5.16557924580315	5.26875191214228	5.61097013482473	5.10446243055178
ADAM19	2.81168871610105	3.61348452637642	2.31383209985981	4.49471972783822	2.79285315292628	2.91431455685248	3.29107587233025	4.08680602137763	3.70737860374382	3.60656943020606	4.20413789906228	4.30658295977812	2.58501755895763	2.44112870278295	3.4686825390094	2.75642691139976	2.58206212439499	3.39551428314527	3.40504370618318	2.95717017201882	2.78098591378541	3.35995160481142	3.15137919908946	2.78580134860565
ADAM20	2.96969555116708	2.09121981460887	2.99405235729651	1.93653502121385	2.02315309735636	2.04768601539321	1.07113747652015	2.6529760231947	2.29620569883609	1.75304362700208	1.54692862521885	2.6579896996863	2.98024326913399	3.48246804184853	2.71187147398221	0	1.33777695634997	3.69282958130183	2.78155836808542	1.61925364445231	3.29721682069623	3.57859067848007	3.44348312820846	1.488400238188
ADAM21	1.02206824254483	0.895965017045779	2.37956288496055	0.996621048346329	1.65872703471375	0	2.16606025643641	0	1.61596995035944	0	1.5990342829223	1.26431269675692	0	1.65499241818424	0	0	0	2.59442724819114	2.03641273253269	3.285709957835	0	1.54919243554268	2.37088187408176	1.53940303124421
ADAM22	0.740731424596797	0.805019810737817	0.935202852878208	1.84464170259506	0.303411770774096	0.621629965997625	1.1772111954524	1.14531601774015	1.0842551851111	0	1.21477827048764	1.49847745992188	1.75203578461186	1.26245870027169	1.98840514923383	0	1.78660476530502	1.40066979174126	2.67471383697054	1.5355902002278	2.01246713356371	2.48499287868362	0.93008296878896	1.8000846098643
ADAM23	3.58998097695689	3.54098889350672	2.8200026452624	3.38284815978616	4.19627031870922	3.08736821805682	3.52830823811226	2.67111635157045	3.04123832102979	3.20951069088496	3.28966816625835	3.18383036917455	1.99920725712707	0.914903747237849	0.852025961253619	0	2.3182458240661	2.04064296613281	3.11577462132901	1.48689987343711	2.45457423044769	3.15979307492929	1.83937602322629	2.30092618534872
ADAM28	2.64868725764915	2.22286398725692	2.45370216269023	2.96085889901383	2.31717535551211	1.93379056575417	2.49157435240749	3.53328347822605	2.35237362971167	1.94276596649167	2.48851655976827	1.58088768300624	2.03583246329404	2.94783338881189	1.07736818322855	2.52606444853774	1.90662674834335	2.5874988254037	3.15888520591001	2.97032939607069	2.75248982887682	3.5107434150659	2.79214588975918	2.26050405139672
ADAM29	0	0	0	0	0	0	0.600865919039195	0	0	0	0	0	0	0	0	0	0	0	0	0	0	0	0	0
ADAM32	0.859578562181542	1.09333852400718	0.352534622183831	0.837097433853794	0.889337519491786	0.725771259783904	1.50453906349744	0.986033285273036	0.626609628666504	0.730584389108549	0.617778845139141	0.797920493450959	0.969567049455495	0	0.598994935742915	0	0.887282379511688	0.734359319009227	0.861620480988883	0	0.494971008454702	0	0.631795740789195	1.58919510254144
ADAM33	2.82378817615858	1.90076241329832	2.26744113987879	3.45089823611989	2.43424150853267	3.32336844855369	3.52986786796716	2.9556602941553	3.0049653322067	2.13989741019854	3.35160091231373	2.99962112796946	2.57343082541103	2.55476206015814	2.44173053076366	2.68491349947003	2.43059951957661	1.7165591182383	1.93171942833862	2.57621675958926	2.56937022308563	3.81880808001026	3.09975146079895	3.50862059016418
ADAM3A	0	0	0	0	0	0	0	0	0	0	0	0	2.0742373600433	1.53453810532631	0	0	0	0	0	0	0	0	0	0
ADAM7	0	0	0	0.666929474360623	0	0	0	0	0	0	0	0	0	0	0	0	0	0	0	0	0	0	0	0
ADAM8	3.07850253064294	2.12064751457666	1.11643918549959	2.93313902262532	0.677596641800586	1.91034501543654	1.5550343609263	1.61793681221495	2.15157192397455	1.25770830761339	2.60293566927526	2.29163503303382	1.59546908314105	1.13383285570308	1.06069923189319	0	0	0	1.44575156160241	2.21658678944967	0.898102339744629	0	1.11065534800038	2.0631477074528
ADAM9	4.94231908893886	4.83511209811953	4.80872690624736	4.81169063598647	4.79557864748643	4.96851358959061	4.89154036025277	5.28012681513777	5.2557716062666	5.20671830891386	5.29951015466218	5.10150064785407	5.07202804280161	4.55420081568666	4.81611723039744	4.76163182546057	4.7444441451721	4.56097622990622	4.80230204778813	4.69279821117103	4.82865175363458	4.81127284074748	4.79835821833495	5.19517567574287
ADAMDEC1	4.40228196979187	4.43044179456813	3.34032431958511	4.01158924342246	6.03152403236513	5.49246742799544	3.47230418940967	3.71461981689803	4.85935796864103	4.81651412070365	5.26518989734693	4.47978461202035	0	0	1.64226335940522	1.84757222995553	1.46011681854957	0	2.12703402945611	0	2.12908389464877	0	0	0
ADAMTS1	5.94316350722518	5.29933416162605	4.37905511400395	5.53777759417296	4.02219221663573	4.07850403339275	5.44500607027507	5.22650935703262	4.24524778696831	6.35315541214417	5.18218132973893	5.28966776908188	5.43290230377499	4.82092914775812	5.29445351094643	4.84618173676257	5.36949155421438	4.87342131573111	5.11821787446115	5.69364285478309	5.45308067761845	5.64037616471067	5.66982137212893	6.08825331899495
ADAMTS10	0.563922122833813	0	0.982024442231882	1.50956031328473	1.00070534789267	1.34233858256532	1.05581606341954	1.84458785247033	1.28528229397928	0	1.52767197340811	1.56153286707635	0	1.58225800947547	0	0	0	0	1.2865116801563	0	1.28808059076181	1.88033761173283	0	2.43920846911402
ADAMTS12	3.01828457800501	2.39788586566208	2.16205299490216	2.81445142157023	1.87791729805281	1.49784139735091	2.07179931828772	3.12039602693136	2.54538259202209	1.25078819184623	2.72087983968796	1.34801974919161	0	1.12735973368108	2.67469850901327	1.57484604466219	1.68824153851867	1.62443664650053	2.14395944754093	2.6841189543522	1.1920457235051	2.53065079532288	2.62633499104658	2.05409280759903
ADAMTS13	0.563676778579334	0.846727277106863	0.572755151993374	0.547514398466765	1.32231927191645	0.468534565440321	0	0	0.96915576050567	0	0.556358865220469	0	1.42609461714824	0	1.89470929315042	0	2.64064958892053	1.11669393491464	0	0	0	0.92097990184533	0.976351982801366	0
ADAMTS14	0.985830911403356	0	0	0.96101706376162	0.597400323254565	0	0.634982150943932	0	1.30637371340611	0	0.568088403923717	1.5851606921796	0	0	0	0	0	1.1363918320627	1.98208696963665	0	0	0	0	0
ADAMTS15	2.27734328852393	2.07497463475018	2.78333459035393	2.81503636150882	0	0.825493440270617	1.89237118717997	2.16183238593203	0.973503438313198	1.73812118577148	0.961187969984234	0.726157464019114	2.1359237498633	4.32578192848698	3.20253160659346	1.69323723624195	3.52817834896203	3.00974542739947	1.29130554072545	3.61236888808058	1.66686807518501	2.67660067379555	2.29095876751417	0.918140799808297
ADAMTS16	0	0	0	0	0	0.457919182954951	0	0	0	0	0	0	0	0	0.9124205154552	0	0	1.09599411162563	1.26338660433031	1.98677909114281	0	1.45394637702299	0.95747392627817	1.84098324577347
ADAMTS17	2.47329104544593	1.78423339420455	1.21802063727431	1.93589971992475	1.0150420724631	1.03152578805963	1.30290047934333	1.74396613178236	1.85048257180831	1.36710130470578	1.37888095101653	1.86954854414956	2.97949225630226	2.13432924870049	2.41018458032145	2.81592062680508	1.60198487674064	1.75911284212365	2.78082345066772	2.1543054476708	2.97523020616619	2.82336368796743	2.92260142802844	2.81058063819232
ADAMTS18	1.16391716711901	0.427991581975232	0	0.48471060808046	0.518787722340517	0	0	0.804813208256583	1.16528022919132	0	0.492704848920287	0.643864075822483	1.29842373196671	0.897028861903936	0.835055684487552	0	1.19801389105813	0	0	0.90903928245762	1.16790981128522	0.826103523635754	1.8118583223709	0.819628057770862
ADAMTS19	0.590766258088431	0	1.02279146950104	0	0	0.491791848305148	0	0.936575102549554	0	0	0	0	0	0	0	0	0.841454323944611	1.16154897774074	2.01644600154415	1.05250373622017	0	2.25792658856383	2.34957345059193	0.953111306904814
ADAMTS2	3.37154011171896	2.90819787464484	2.67844757469217	3.83195681339517	2.55875431741238	3.46028710993277	3.0672753756619	3.85893202561787	3.49855849751691	3.53551398289722	3.82698826269812	4.29664381266704	3.58495440224052	3.33587744778427	2.51760290435743	3.27570826546894	2.14202036853499	2.01695816607326	1.52400013883797	3.16000877472078	2.92175311052732	2.77076741711169	3.38702659020027	3.43299730505842
ADAMTS3	1.7383206291267	1.56130363930178	0.482343718657612	1.52606286866599	1.78448153934056	0.392394381744128	0.525277131362053	0.768350978749099	1.56090008481502	2.25777910094972	1.54428534210186	2.06282935206082	1.24756475089072	0	0.797567514272035	0.92923771515846	1.49980098117097	2.26528339285025	1.11897021689429	2.10642547743844	1.97643687835417	2.4240247551287	1.75033988150268	2.75753633143431
ADAMTS4	1.36940204395325	0.526906087320089	0.62122541928403	0.819294633988471	0.351847256227557	0.509659447555267	1.13143790545497	0.965994673901794	0	1.83340624766664	0.333206304675506	1.05451922685992	0.94976459580313	0	0	0	0.498770455177437	0	0.843433735198113	0.641761507827171	0.844610950874755	0.990272875455246	1.04849357783176	0
ADAMTS5	4.56276556954236	4.68567661754006	4.10753641071581	4.90056743686219	4.01835116497302	4.34261297730996	4.01147016980191	4.94373245791656	4.53059514919908	4.97887811565741	4.71727098729655	4.45313030056251	3.15214483298187	3.84794950638411	4.24862455513661	4.4438614963201	4.02711250980086	3.20105907753832	3.67502033340552	4.82185904897237	4.22434869435946	5.30905569824544	4.92635785622424	5.23638239089305
ADAMTS6	2.17131402503956	1.22047129608346	2.19305609166296	1.50874047072895	1.00007324787342	0.821414453316786	2.08196920053963	2.486220805807	2.17322886406349	1.73156012047124	2.58915821036972	1.4506444875598	2.12868413202986	1.58141635039631	2.68594832463547	2.23232326448418	2.1665633205631	2.04085545101647	2.27350778035867	1.88940219570806	2.65141024647827	1.99166600374905	2.4629277318753	2.35753221098796
ADAMTS7	0	0.371441172704838	0.442000657350519	0	0.795683393790853	0.358665696553718	0.481909370124739	0	0.43533447392359	0	0.428810589963487	0	0	0	0	1.39673249026276	0	0.894919537044297	1.04138350028135	0	0	0	0	0
ADAMTS8	1.86223085459008	0	1.88250094393451	1.18425089699616	0	0	1.6913404037246	0	1.21418503289253	0	0	1.48157227760108	2.49857345259073	0	2.24706757896613	2.02156327263813	1.6145457393755	0	0	1.26220512682533	0	0	2.66319954412211	1.1497945957318
ADAMTS9	4.3696415233794	3.25314002557764	2.69375372372783	3.23071830577309	2.24576622612821	2.29171678293089	3.47061315124529	3.59389771818605	2.61316985499723	3.6767146497993	3.17754972655508	3.59936464095527	2.46169446479922	3.5426923507477	3.35074246635108	3.30730915767343	2.72180253457294	3.68545714671551	3.35424857855508	4.32050301635709	3.6937224720623	4.0249842536244	4.25533080845239	3.92385054868782
ADAMTSL1	1.6925319170563	0.885453574762643	2.1077743489308	1.97786854867093	0.277809074031049	0.859520226512861	0.754156673526905	2.3310393460796	1.01177059356075	0.578012815531119	2.32051840780658	1.25103716373836	0	0.509034814233338	1.10703544094439	1.52853997584841	0.965418166646542	0.994277100397234	0	0.516758440093291	1.50361075469566	1.71174202618888	1.79254584174318	1.08820429351357
ADAMTSL2	1.11557755819892	0	0.673371404409973	1.08856647266723	0.687505100659652	0	0	0	0	0	0	0	0	0	0	0	1.49867065222779	0	0	0	0	0	0	0
ADAMTSL3	2.21331319002713	1.73839147985398	2.47616511883591	1.88815502053656	2.0774795772538	1.97072062829299	2.25911287263582	2.01153192494119	2.94984232233623	2.96247167199805	2.35933353126522	2.57229798234745	4.62648815682655	3.96200467204613	2.65623989930582	4.26247699215631	4.40190508789457	4.33272776536735	4.7148713257968	4.55876397852439	5.06516571744459	4.4879872057925	5.40390557650957	5.00238707407745
ADAMTSL4	3.82282326798378	2.88301583559775	3.56225114524712	4.18615546494922	3.01840472505641	2.76313894385788	3.03159096959828	3.23697636887952	3.7358979068343	2.62078998759632	3.34864392060014	3.94725942131079	2.80510260996584	2.65692599011763	2.32791411232712	2.78882141587161	3.53867560013935	2.62873441027557	2.27203928791389	3.3225759343475	3.48958286401021	3.28113663736592	3.26090181819039	4.06124586893606
ADAMTSL5	1.70515880501835	0	0.822327921679404	1.6702874062505	1.75086752785668	1.77375077229657	2.39220152506313	1.23939711273494	2.00695981159186	0	1.6894259144442	0	0	0	0	0	1.12376237480765	2.70617808926437	1.70831136799264	0	0	0	3.10861090409876	1.92132527857346
ADAP1	0.621927577079986	0	0	1.35676323155557	0.645196405590352	0	0	0.980661941750869	0.622789819285645	1.20709655720696	0	0	0	0	0	1.17087031741722	0	1.21247901316667	0	0	0	0	0	0
ADAP2	6.34054453803955	6.12234669969241	5.38545138136851	5.58711876009412	5.42215175898392	5.50422660039263	5.69716414630451	4.69874202774943	5.5743330500922	5.60607944730461	5.48190973404121	5.30738794237567	4.24616659784404	3.87317686637163	4.34412406566141	3.47741141444481	3.87410761853516	3.74955930424336	1.67345216708064	2.84354203061649	3.11741679379225	1.89520587036862	1.30605209763037	3.98230565403153
ADAR	7.50614669078347	7.72853129451044	7.69742974275469	7.86263637385395	8.08131054573006	7.73463786227515	8.16517231055582	7.59954607342758	7.96545372012066	7.52929564987883	7.61250283605242	7.93428072546333	7.14996148924541	6.95977791495538	7.31707881703498	7.49173653596337	7.18980608869624	7.24795748097312	7.59156400283672	7.30366487296323	7.51218508822427	7.50457344534891	7.76679116581492	7.46429193964675
ADARB1	5.03425886994599	4.74686616692035	4.77076512503772	4.55748428074869	4.68481283429033	4.46865733990931	4.78889874947764	4.5278618817195	4.4734931711147	4.07253809491634	4.39548453808155	4.31004947875535	5.22563091099067	4.98051243529884	4.99470339101313	4.87646504937632	4.63189860819666	4.59874386856421	5.59679353389571	4.72023311127652	5.39002502944223	4.95142608358345	5.06278148895662	5.32825406868863
ADARB2	0.331383295824065	0	0.610244693971816	0.321148621411638	0.623320363754199	0.27174338907878	0	0	0.331888656868096	1.17255625562407	0.326744087022464	0	0	0	0	0	0	0	0.829526391709096	0	0	0	0.606544613090735	0
ADAT1	4.62770536969956	4.19143879991764	4.19875817730884	4.07527805877039	4.28230506864223	3.87482692902537	4.18196345773605	4.03385907242365	3.9655887980318	2.78831546395708	4.15092752004934	4.49254208623593	4.74207750304184	4.64933211502286	4.28154593517515	4.27513758423921	4.18046932501419	3.68866936635326	3.58291925563293	4.3480821888789	4.40413069540642	4.56896358916691	4.28284347219546	3.96589026784961
ADAT2	4.70169403122494	4.7011396296089	4.68582453999435	4.32450167576103	4.32504100971807	4.31235503391636	4.84774490314346	4.68095153353199	4.59493325707732	5.09356830107795	4.8387886947282	4.90104649274855	5.16152853067727	5.28326605151893	4.99563187433902	5.28010516311797	4.88148999695695	5.02277859199618	5.54347156637752	5.05265333255891	4.85825787267956	5.37114500045891	5.1817665792395	5.25429508833883
ADAT3	1.15789663858228	1.02026086095183	0	1.75608890973549	1.19439487063909	0	0	1.688809639154	1.79362193762235	0	0	0	0	1.83480266227186	0	0	0	0	2.23438228051545	0	1.51410834867984	0	1.80407729015793	0
ADCK1	2.49559375291522	3.32778460484779	2.96946368893556	1.58063688630217	1.88644561837263	2.24003613468075	2.88670698364569	2.71949997108279	2.20624965839225	2.8598269584793	1.82262208547969	2.38050146050486	0	2.89702046350306	3.87586477454081	4.70813022993904	3.41683923790098	3.29583724545258	2.49933381287627	2.69400727909297	1.35291389612506	2.2791127327854	2.85997764774203	2.52801004103935
ADCK2	3.28889614100581	4.21604170077684	3.31395428537866	4.295513697838	3.88474391756335	3.84604286540758	4.57046147234268	3.39337968995063	3.15538611393903	3.7848627505817	3.26849264967429	3.93740423133183	4.68777954094928	4.63112018740883	4.49957336147984	4.27324125525341	4.23630570381758	4.34352004485767	4.07402443304819	4.29445856791985	3.83049173926308	3.81944009857805	3.74736995712577	3.96401864416772
ADCK5	0.996471136714125	1.80450236253258	1.59887609997958	0	1.02949990328123	1.37712601785741	1.08567768490731	1.48403101627976	0.997699044811073	2.54424410724237	1.5651552204961	1.23483788862623	0	0	0	1.72718037291305	1.35453261765912	1.77923717216773	1.9981093094827	0	2.00010232334192	0	0	0
ADCY1	1.46381697250192	1.09903541464424	0.845391007568898	1.78759308798217	0.494560596042309	0.835205160875906	1.46617195117319	1.46693899612751	0.984436913353885	0.962650286187315	0.972024536647434	0.614940895386709	0	0.492975507598038	1.51185384100248	0.931590374605413	1.90745974324342	1.76037385365819	1.46671585651424	1.96454440977007	1.74684169551509	2.09971654823584	1.57390136172366	1.29016036092062
ADCY10	0	0.45529197927976	0.539032337742779	0.893782459236406	0	0	0.586065393098005	1.38128752020415	0	0	0	0	0	1.51237047970968	0.881479793755101	1.02275065197902	0	1.06081144778355	0	0.958373670042858	1.22629144916093	0.872164842444649	0	1.40258784357847
ADCY2	1.73311865043526	0.601836037237434	2.26054352508705	2.41661150294773	1.29832285370424	2.35183130881008	1.92466874011729	1.69557609037834	1.86349515315188	1.52684646959337	1.84525837637407	1.81941136205459	4.12168404816179	3.01934349221735	3.41869418978638	3.68650151219913	3.31787770462931	4.26168211283311	4.11457839406387	3.20525065942534	3.7421444466319	3.68641030079103	3.37974624051665	3.30536072785298
ADCY3	5.04349011179581	5.04318042265721	4.66322031217276	5.12606784784147	4.24110562615502	4.8499083718897	5.30775676943489	5.03238528400053	4.63880634484712	5.29579841648859	5.00160801723154	4.70700754750285	4.72439387520128	4.61336126448442	4.53598431877967	5.19225208281843	4.55787781942605	4.13050070694632	5.06746945150536	4.84424268846623	5.38336108047328	4.56853010813892	4.67879714873249	5.46998826869671
ADCY4	2.60256087653812	2.95963418338093	2.91686646235188	3.03298554622358	3.40006886895633	2.55752584721352	3.72333322132129	2.82965800463738	2.89483309682657	3.06908764336932	3.05743736758511	2.36195978731746	2.80095889481489	3.13049766146772	3.49297717692031	1.74689183488502	2.97830785983948	3.91222270519478	4.27222682187327	3.46614107406485	3.27327031074935	4.53139115744901	3.94259895074226	3.75628339011541
ADCY5	0.414193580449726	0.35357012836783	0	0.715627672165534	1.03138227028844	0	0.45951723984738	0	0.999541149024057	0	1.20752120262837	1.23695989435964	1.74306538505684	0	1.81621328334253	2.03173181898588	0	0.858291918522369	2.32286118340824	1.27007811375684	1.32422381164919	1.16544917943853	1.59414663592077	1.15721260996805
ADCY6	3.02464630776086	3.42682344797413	3.10566736708482	3.46266694808002	2.89737876831865	2.80524818948728	2.99146933898187	3.10733123108044	3.2403193021796	2.05364058107712	2.68466637242609	2.75211744173097	3.98973230780317	3.18862891663384	4.03347355799188	4.25413673971811	3.18951828925987	3.59730016992889	4.82474603504875	4.29234057433264	4.01456183287126	4.65847499384845	4.22723760336584	3.76583830250989
ADCY7	5.19203470480291	4.98884725132759	5.31611711167527	5.13030083640703	5.31715284392993	4.99246131872134	4.76227122135261	4.43573344281551	4.75896840645609	4.49734551798235	5.06607851485037	5.23664917614538	4.858565615909	4.02001730353074	4.29684930317644	4.82152277529821	4.77233344078457	3.90381922739739	4.74393034228837	4.69667419651656	4.55417295571831	5.09700282072651	4.73879594766049	4.97889944747984
ADCY8	0.690637845013152	0	2.97925493461677	1.98704384179196	1.54967579532314	2.30530367892917	2.15787929586115	1.68611983550643	1.50849729960237	0	2.00789831591437	2.11790188507476	4.19664854760789	0	4.2944220419675	4.28801059762464	3.11872544662222	2.00061147379087	6.03723059306625	5.22848353706801	3.70408247212267	5.809426184993	4.7600051243058	3.33424955083468
ADCY9	3.56049491851268	3.41437865675384	3.45423961965995	3.63450403358991	3.55599781453224	3.62646385283282	4.03288320215588	2.81487552255025	3.46519321319029	3.37365347873934	3.3012555627554	3.17683997764094	3.33259236946797	3.61551063790449	3.87244043076426	3.62567471103905	3.91463605729553	3.19690354018388	4.40033815893695	3.92491967873953	3.86446430457611	4.40469495841309	4.44716367399676	4.21690622993294
ADCYAP1	2.87462582204558	1.46635570918779	1.65653563129627	0	1.98034546886542	0	3.50071788098748	2.60514455245215	1.26902559177598	0	0.759396455534578	1.5432926037598	1.80074174284935	1.97626444183191	1.22287232478068	0	0	1.44378830671719	0	0	0	3.52639883429787	2.39867881939151	1.20277339889953
ADCYAP1R1	0.475746320521272	0	0.48363446079854	1.32695576506258	0	0.702310879458703	0.526663153725716	1.26967585346297	0.476437994460242	0	0.469392579413128	0	0	0.859536831877876	2.23341708183402	3.04560743669793	0	1.9503229832014	1.74468636314541	2.1099099903771	2.51377147553246	2.77411281815578	2.05742718188038	1.28991616874668
ADD1	5.52266141689683	5.33810233811143	5.84737510378763	5.76504367902236	5.26097464267927	5.33067963651751	5.64655625986082	5.12536972815325	5.30142330952668	5.57253882904605	5.60643788070605	5.56371310328857	5.28023845208779	5.29569259413744	5.99905592785667	5.79727683830088	5.52957422192926	5.71242822297806	6.51790973270702	5.6066697858348	5.90149511705574	6.00514156316473	5.99155444888333	6.04151544841612
ADD2	0	0.622384934786019	0.286302348294513	0	0	0.229984546216771	0.78954386756234	0.830047669044266	0.281758643061819	0	0.509827788533489	0.665140427896755	0.815508224495965	0.534963003798831	1.39646378706542	0.999967761460442	0	0.610036170449197	1.19907618863144	0.936606047189387	0.980929642738428	1.38381421342628	2.1654579486055	0.845204632528794
ADD3	6.47648463528638	6.49521095847063	7.64150110195291	7.10418787458853	7.05860437689528	6.8854436957841	6.55023844077239	7.24537946248902	7.16946237700498	6.41117652499878	7.10192479624652	7.05180137665377	7.93946032141487	7.67653216540265	7.96216559008871	7.65521335957672	8.01635126838984	7.93533926921583	7.88162447541912	8.10628330310193	7.56290917906066	8.2160105535587	8.08348178588222	7.63368071214393
ADH1A	1.78495625738756	0	1.80480608327448	0	1.18892318282556	0	0	1.68210293194111	0	1.98914005672396	0	0	0	0	2.49487469121964	1.94113608583245	0	0	0	0	0	1.71622743945811	0	0
ADH1B	1.8211065939366	2.87721437269524	4.53689460749595	4.31006046119712	3.50328384238849	2.69837345115002	3.73197804577404	4.52130289444853	4.37817877004131	3.59385838288776	4.16658981493336	4.21529210141775	4.30582600445671	2.97579757122792	4.03281938073002	3.80147544169276	4.10887064697182	4.42200518868973	0.817586057952344	6.60376383028872	4.38269310785487	6.02062917248108	4.28238593580345	6.0059627321349
ADH1C	0	0	0	0	1.4926398890458	0	1.56327431184919	0	0	2.38120181795353	1.43638978496053	0	0	0	0	2.32928169731496	0	0	0	0	0	2.08401503105104	0	2.0726454257579
ADH4	2.1167172728896	2.71668774103704	2.73775570090579	1.65447043024266	2.16735710796945	1.87914537908935	1.8111457863133	1.58930335841312	1.69086595306984	0	1.67351291728276	1.32942058339402	3.14599853787497	0	2.87297360765849	0	2.63733009769345	2.68662370368987	0	0	2.12226251024975	2.85532966225482	2.46010499136696	1.61237146680375
ADH5	4.9928214368646	5.13688444877558	5.01984055762625	4.9690250013069	5.24668849053303	5.20975981834097	5.45966765031735	5.14708019188028	5.09341834933883	5.38719959297656	5.04503354715862	5.04590375608459	5.02972062689525	4.60777677756423	5.3337588026004	4.75717341342698	5.24233630974923	5.29936426179188	5.78140465890128	5.67214007730782	5.66887448891154	5.76679722416691	5.7937648733677	5.22121749635154
ADH6	1.79908067803461	1.02540360884638	2.43953754770144	1.13571894354655	1.84604325762365	1.99491560688208	2.37731761241497	1.69580267786616	1.51760994799536	1.32514706972127	2.01845076532595	2.38310354062669	1.67275990413015	0	0	2.75678596411065	2.76997793407869	2.82008655052021	1.51896649819695	1.8607593154126	1.92749681404485	2.1622628220261	1.17300303295553	2.15070720792882
ADH7	1.86147350271012	0	1.48033112881821	1.82499794635122	1.90922446646488	1.93310502115848	2.31057390911057	1.37052256658377	3.41598873675619	2.39612782137226	2.41169016860371	3.02943970308611	0	0	1.41370403350087	1.60344465826598	1.24718169292741	0	2.65172743534919	2.72037332668909	0	3.4389124997872	0	0
ADHFE1	1.3870942517648	3.18503900865659	3.20714681734989	3.75263471809761	2.38579060780668	2.08468567147103	2.88310984605737	2.42672366859064	2.73637761801402	1.56634675321525	2.87989469898607	2.10303436104573	4.57334051783217	4.61928065086581	4.48778155037975	4.43516403268612	4.2246235205689	4.07002684945687	3.96213237872663	5.06936306266366	4.17375053940576	4.56343025082568	3.4341451001174	3.85270835158398
ADI1	5.6129952378987	5.58048880771058	5.56308623599925	5.6223518757313	5.77882894813384	5.31799185462226	5.64083976965148	5.61176325372337	5.23970609486386	5.05317621240741	5.0056925807995	5.63112710623309	5.46603903938111	6.13172043313061	6.41127367953727	6.14722601035682	5.78839583038579	5.80359298367378	6.13072152766701	6.08997768461316	5.41001263929481	5.66008283351706	5.90296057553749	5.61803250455077
ADIPOQ	2.79348686855262	4.23549988907786	2.81738445891422	3.76586082188131	5.43355410520985	4.21881839498671	5.45375861634733	4.41683525412133	5.65329654579142	5.41893788033689	5.21759374020524	5.36982997233274	6.63545519990014	4.81834176908582	6.81175386947482	5.1474470794907	5.77733724938997	4.97524319591508	4.23689538585572	8.09948477497904	6.47008329350844	8.01262299964475	5.46689379096263	8.73744465588586
ADIPOR1	8.18984519131031	8.21652981413182	8.12831080495145	8.28356040984176	8.10938387544641	8.1272681663279	8.11795964513937	7.81889863911982	7.79610300908511	7.57317832537426	7.87541513244372	7.76018604878395	7.56765844666378	7.68424901061846	8.21311563751775	8.43038355916947	8.0611487043539	7.46507132922147	7.88122957482642	7.60355521452415	7.7662160978801	7.39309317577828	7.61572367357298	8.11177804134282
ADIPOR2	5.93934976062364	6.42292012384571	6.61246176267357	6.36333290972388	6.33658483843916	6.33993533009336	6.36246443089311	6.11808184944401	5.96360785935182	6.410920207656	6.2494875952217	6.55349868828024	6.23499370078192	5.71997925879803	6.30487081597162	6.54480492106731	5.87889385118843	6.14516030727496	6.73633995478142	6.56019947535379	6.17490354548486	6.33243112750436	6.18938505703483	6.13433805244583
ADK	6.34434938948088	5.98020945928754	5.59037773249649	5.58332956334321	5.73074402531106	5.74583094734648	5.62149989662591	5.8077703670486	5.74982812024818	5.62543186216801	6.20270547751457	5.74383555558675	6.91785328419207	6.39318795407238	5.63976882177869	6.27008170463368	6.38365477984493	6.3931745811621	6.47809020328768	6.57738782831516	6.45190160941132	6.35780651032894	6.54650400418448	6.50674980072958
ADM	4.74518534422586	4.67253547709295	3.82390019014624	4.56458291531734	3.06496734503076	2.51350601393897	4.38233014473978	4.3274580358386	4.74755445741987	3.93070202729304	4.44587209305356	4.64066247823323	4.69224590311874	4.52493068461628	4.05073203238926	4.95316278302817	4.63653806459402	3.93956387709205	4.22183311180155	4.69546439406719	4.78335153060588	4.03152139490468	5.28553568098315	4.36017741474562
ADM2	0	1.37509770947289	0.721244046584524	0	1.22122615933124	0.595169499294916	0	1.10368340405665	1.18557761771237	0	1.171506427317	1.84639770342824	0	0	0	0	0	0	0	0	0	1.13025831731532	1.19381759050646	1.12218582311211
ADNP	7.02235677836618	6.76101408814066	7.14669575757145	6.86861848379082	6.76895195860514	6.81440689128319	7.08332856049284	6.73802285247457	7.0910844710182	6.65810670513935	7.03155987664128	7.02812061931063	7.61683080116304	7.42652790108015	7.45954029025186	7.57548536140992	7.18458376685394	7.43637247305981	7.76725740448165	7.58638885929977	7.71768049052928	7.63080987340018	7.6218533854345	7.54880758549303
ADNP2	5.3069647161766	5.23478742179823	5.26203411064945	5.2040212766731	5.52109717802998	5.75598936891674	6.08565769874759	5.75864995116852	5.52149935404539	5.50809954785901	5.73409944176365	5.4477460770617	5.65447611622312	5.93873548513709	5.77992267571906	5.71487917642534	5.90379476775321	5.87706760321014	6.08264013887131	5.73374131438367	6.08525885800362	5.83010886787582	5.94309600170788	5.8154749841432
ADO	4.59825491243648	4.16743030258055	4.28513575778008	3.43425966388828	4.32081970674511	3.72600041343605	5.0763810531315	3.81832394276127	4.20526299060029	5.31359400889388	4.29078049285392	3.44238993429464	4.5880602192533	5.33409066193152	5.30441788308939	4.40748658160152	5.26578565219447	5.11701402253539	5.16764414311543	5.05949367297691	4.82525956272036	5.4277407796362	4.99291285258761	4.99428554973815
ADORA1	0	1.06171841313895	1.21880545903397	0	1.24036420828472	0.606528279068478	0.794371992509331	0	0	1.36794420454513	1.19014371493491	0	0	0	3.86549361368315	1.32875764009733	1.01347995467837	1.37375968454175	4.36411709210777	1.25213394916421	2.56252513442955	2.2173378150136	2.64863163093019	0
ADORA2A	2.08952824985445	1.66691645395538	0.734593018459639	1.52925097885662	0	0.606646452894064	0	1.12179493283879	2.09141123849378	0	1.19033711979039	0	1.72178150539872	0	1.15991938299515	0	1.01365370462282	2.06476564356457	0	0	1.56726870398826	2.21760806680563	1.21287748997619	0
ADORA2B	4.61657268724464	4.23764037302395	4.36659846478301	5.08953542296619	4.91175617115672	4.11374858186614	5.21692871813638	4.90582759855459	4.18135283173957	4.444901708261	4.71530636932434	4.08778698905442	5.12831269466929	4.9064691988654	4.10606329858609	3.99121807507445	5.63046860033954	5.8049304103945	5.30844252476686	5.30728730071051	5.25121203901678	5.20877425958972	4.75368871661775	4.8429265236432
ADORA3	3.08083197219961	1.4751988242997	2.68556280837405	2.84295465926767	2.44926831308031	2.39990705028225	3.03790843804942	2.27802553072063	2.07143308047365	1.84330497882177	2.37760836137165	0	2.25153460533819	2.44480226506037	0	1.79704813849957	1.41567523399899	1.85015055883584	2.07302160884646	0	0	2.31730683945624	0	2.30541110122729
ADPGK	4.90610349302185	4.84108191839145	4.97670292116537	4.90080471724566	4.80526178955624	4.76652210650193	4.63627670504209	4.60084704644715	5.03554364357052	3.95638377168082	4.861824657721	5.09447745698647	5.19858942574042	5.26335457429468	4.45483837646546	4.79223306425334	4.58715937703111	4.91831806433429	5.36286652080161	5.42592883072059	5.00940649882174	5.51444146428412	5.82950602036232	5.19932074667738
ADPRH	3.01702350808784	3.37592245042811	3.04149437199448	3.34114527792711	2.03333085279972	2.93434550268437	3.4598058115874	3.40745379231049	3.87005725673569	3.79928689509289	3.84658711337962	3.41285274106753	3.51523901863948	2.23208990737243	3.73643656356398	4.23637766207625	2.7117268458307	3.47465119235305	4.08865247537479	3.29054141958835	3.75256874925352	3.83389083151628	3.40230694870023	3.28527136142143
ADPRHL1	0.999366577912997	1.03066808065723	1.33795875657847	1.14135692972207	0.335000324453239	1.13943931670746	0.644729817453735	0.537179625045612	0.322166908106557	1.14608346970569	0	0	1.46632494452781	0	1.53303371473497	2.1635512298414	1.35806678337697	0	1.32389565958276	1.04289677091873	0.461052865683119	1.26330934005128	1.33146855126749	0
ADRA1A	1.14593295726958	0	0.867403461948902	0.832478867932922	0.88450975836942	0.980797982567663	0.935082652498167	0.790945694924529	0.490557279617637	0.986801478094851	1.37400469291267	1.40586684309294	0	2.1282085279663	2.9813922387149	1.52490404061816	1.81989646832144	0.991506551751607	2.82448158225898	1.83772747499467	1.78153807480094	2.25640413669531	2.91571890783921	2.6403555411567
ADRA1B	0	0	0	0.877495457102297	0	0	0.983991106817097	0	0	0	0.890240369975482	1.12390146514085	0	0	2.10002157193702	0	0	0	0	0	0	0	0	1.38061643890173
ADRA1D	0.932305410044558	0	0	0.908456123148326	0	0.790010669748512	0	2.09797330006655	0.933477221227508	0	1.88062305967455	1.16059525859491	0	0	0	0	0	0	0	0	0	0	0	0
ADRA2A	3.91347221550533	3.29448915090984	3.87046476205816	3.48387954279546	4.43366034151625	3.48068383635083	4.58545510425019	3.30645625271963	4.32373144221533	4.63892453446018	4.24815930837081	4.5239648900275	3.99061672393488	3.49393639617394	3.96971592907458	5.07336316457958	4.03650787327615	4.64802687627583	3.24302711031749	5.20297069639679	5.40451416532301	5.13672183312904	5.4961311351151	5.49949420252877
ADRA2B	0	0	1.32500330498059	0	0	0	0	0	0	0	0	0	0	0	0	0	0	0	2.44454137784733	0	1.07924491473492	0	0	1.24218775164817
ADRA2C	0	0	1.82917366754625	1.14345467322754	0	1.58988802507312	1.93535833716228	0	2.25189899046975	0	1.7929698094861	0	0	2.63729412488757	3.3916155723976	1.96637706734211	0	2.02181039230192	4.56139970035583	0	3.09608748396147	3.37312393814117	3.10485991417381	2.49378419132209
ADRB1	0	2.24764317241677	0.93763524061817	0.900671675843946	0	1.95708311663396	1.00912018582773	0	0	0	0	0	0	2.7259517105365	3.69085503095537	1.62525537984438	1.9297635906244	1.67569154590969	1.88833792266458	2.2665093575932	1.23482852165096	2.12302362601963	2.68964120807467	2.11156003239078
ADRB2	5.33303813963552	4.41789891346074	4.69348905383511	5.70163829037163	3.9245039288144	4.81764492332245	5.11413240007149	4.92495951353442	5.78952533879886	4.12583396612806	4.85897554705679	5.24315983058779	6.27698007614229	5.43934891542877	6.506707433891	6.79659391431625	7.24407789447146	6.98763003604165	6.99388232523271	6.58414654766384	6.63057715664032	7.28106095378915	6.95944037623634	7.65522344701581
ADRB3	0	0.841819485793631	0	0	0	0.816834119732728	1.04968518963542	1.44018254504628	0	0	0	0	2.12053571736365	0	0	0	0	0	0	0	0	0	0	0
ADRM1	5.09255803247071	5.0406426271574	4.75351903025923	5.14728295171769	5.10118973476151	5.03109763699998	5.31442748908486	5.05355873540696	4.42065162569009	4.50168400562293	4.89919394253587	5.22444867225677	3.3207746936857	5.15084046793984	4.90577023057604	3.6817121031191	4.85331894061322	5.13962676449042	5.96204183252337	4.10628284056483	4.0323474967656	3.68970955000194	4.74316536178439	4.47290987703402
ADSL	3.09803377301089	3.19362360589887	2.90044102244402	3.20855072086793	2.41676796564258	2.69661445488868	3.3722661196874	3.58678205284397	3.18017287374679	3.61538569675621	3.15776742596463	2.31668634731745	2.97967996222312	3.27002483529914	2.98850930711727	3.33111435057319	2.90486230939204	2.9182812496618	3.67204510440624	3.29318591178402	3.06267231487474	3.33892636810005	3.79046428240034	3.50824797747451
AEBP1	6.39974236867945	5.91008364065549	6.21548226400513	7.32192013593921	5.8688582068927	6.22069184163737	5.80992559317401	6.47950991454573	6.10077724324861	5.79833056009773	6.61848980830679	6.02699989103307	5.62740597924921	4.35440627433568	6.05640409699961	5.76910319054988	4.59638692063414	5.77266231958776	5.87815605254704	4.96774403915048	6.10545027566991	5.59064379033776	5.84942596541266	6.77661770029483
AEBP2	6.9816640131543	6.6484933819325	6.9672999008719	6.85594261670548	6.96128880869391	6.92341222745258	6.89756941589673	6.52387225491706	6.7659072715524	6.41272391490896	6.81907045601621	6.75400519439357	6.7887664526745	6.9800804545645	6.692197030988	6.68714532359024	6.7665644213218	6.89794581936446	7.14713533409748	6.99605433820083	6.81800336903065	7.06190523374197	7.15137806962419	6.94603860489798
AEN	2.47662391038867	3.10870976574119	2.2400213814572	2.65314999752342	1.76084436148275	2.43241107691624	3.43091368753001	2.10388194135198	3.5260158405407	1.68596812637372	2.77459907173122	2.85011154251768	2.54462355282936	2.26540095404265	2.63066535262826	2.06378997994914	2.1929390892326	2.94421267028961	2.3567937236937	0	1.61586556315987	1.4365194125578	2.23155070293054	2.95541591680151
AFAP1	4.38179190480093	4.01902562650205	3.78142751148209	3.79319958312762	3.59642071084807	3.77161793724814	3.7948651549122	3.78317311972274	4.04646484431807	4.42405911546902	3.4465533239788	3.68189651120729	4.11378573672636	4.53028354754069	4.43397144957951	4.36259708067379	3.64233156228558	4.19213035155575	5.41714758259174	4.51913121773236	4.63064290333463	4.99979993488483	4.74750410167751	4.32986685386094
AFAP1-AS1	1.08414315601319	1.32000551298247	1.81243725788628	1.20027839959435	1.11910533279366	1.17550738514028	2.01151840381639	2.08300801512503	1.48297474721455	2.09223351232572	1.21605860378345	0.936700613300719	2.52207072317561	1.52019585094931	1.64306816168396	1.62333283472202	1.03678221508058	1.67373730003047	1.5957759108652	0.964225789753393	2.60068602888826	2.48684020736289	2.21013685447287	1.96371776465559
AFAP1L1	2.76895581277695	3.05061893005131	3.30662569078596	3.23629504004536	1.85134516797964	2.80783199074056	3.3078311030508	2.95475113658197	2.5834653759901	2.33209760010477	3.19830511972512	4.11995851357382	4.09836362831581	2.15855057435916	3.76554586858503	4.03873147995294	2.47262213663569	3.18965949397807	2.85822873829105	3.6396318597539	3.5418509693265	3.25408446518007	3.76681317586978	3.64693144935346
AFAP1L2	4.91758653125986	5.64969652979018	4.9445591892663	5.17165726499515	4.93515833759864	5.34784692740636	5.75920745061115	5.23288706120766	4.91996597118481	5.43796398814866	4.82650658180371	5.5982080400769	3.83881136137878	3.97643861488057	4.30473253996089	4.21042253295361	4.2250615226786	3.35292242661146	4.47750520975378	4.08809340061263	4.38511848624118	4.95189606189136	4.68944579790562	4.3349060670805
AFF1	6.99861329489806	6.92726759375577	7.37384079338035	7.09252495361046	7.22793609857136	7.14547733316259	7.27393535594604	7.02685588352565	7.35517205891539	7.05857672386593	7.37975428482224	7.06594048913808	8.17930257693662	7.96561330983811	7.72975687958626	8.02131165776721	8.23242069367825	7.94647987336572	8.10339619717889	8.22059126933348	8.07628345202768	8.27050336401188	8.18495760334945	8.26431739249913
AFF2	2.27263169612623	2.41148848010443	2.17509247463495	1.98551286286244	1.00179450567503	2.13207157016984	2.2897995028573	2.26501969659708	2.21619114505881	1.92284105400536	2.69366116753365	2.44107724836983	3.18823795834342	2.72086915609196	2.21163784280008	2.18885107354761	2.74340965582095	2.82548972010211	3.27042273382622	2.74279879703817	2.63206888122065	2.58814086768898	3.3101916638965	2.95117392278164
AFF3	1.70713748545756	0.905395475597159	2.18676054820836	2.38016512496816	1.18669764350874	1.75599334786904	2.11798917565697	2.34797116858262	2.79374653661386	2.26546387411802	1.83702182046167	2.18745449833917	0.691507982916047	2.42206242960246	2.10530966333669	2.44644866645748	2.68996603404107	2.61139272411015	3.45457490192207	3.13202279721713	2.30451914494314	2.55694666674253	3.69931658854556	3.17909461993738
AFF4	7.84736048547325	7.69230644484593	7.55775898277892	7.44341159877478	7.71469638226105	7.53480973373576	7.74739612993145	7.49972456886506	7.4628468312298	7.71090937278221	7.64932282642543	7.50739141905696	8.16053400782327	7.86091480024518	7.908916219965	7.94186220090002	7.9484548671506	8.07688919877991	8.17619942505272	7.95984668782395	8.0298155538929	8.16563659750526	7.93826210245795	7.93829574801014
AFG3L1P	3.02793726858495	3.11266502371093	2.50322310799176	2.64421193661714	2.29105000221563	2.98059804457224	3.5428188044831	3.43606348490507	3.53724548282703	2.55237250665824	3.00799807549397	3.6645924189272	3.33527555408014	3.69338413280812	2.5567149148624	2.49904672845986	3.37942215149059	3.68877407374084	4.6005066473152	3.57735466377973	4.04747295135579	3.7907490076348	4.05680454490772	4.07765739560305
AFG3L2	5.51294613724381	5.4667634136514	5.60473116509097	5.52793051468216	5.16764384864897	5.56181417533692	5.91454907168031	5.32920443815797	5.52848151654256	5.34096929835031	5.49070069897053	5.6223270033402	5.58925561535972	5.66122363885109	5.69040117377894	5.9329984029167	5.54599818301691	6.21843896659704	6.25494695923571	5.80557924378254	6.10766062907296	6.02166699769339	6.44573812584354	5.78257194351416
AFM	0	0	0	0	0	0	0	0	0	0	0	0	0	0	0	0	0	0	0	0	0	0	0	1.72817414751222
AFMID	2.82100741676947	3.4018433784058	2.97676316683001	3.59267747275569	3.00963055924337	3.00606005005204	3.44405992216716	3.25127108427124	2.51765063971703	3.81711287595401	2.31646503861562	3.47059039228953	4.14187666747464	3.77066082281623	4.73091458765151	3.37734946797121	3.23849839713271	2.10277229009317	4.66350363453575	3.79460080420392	4.34389915175101	4.40301229409174	4.00058776120823	3.75149010633087
AFP	0	0	0	0	0	0	0	0	0	0	0	0	0	0	0	0	0	0	0	0	0	0	0	0
AFTPH	6.54322421184436	6.69672113220335	7.17739801194327	6.72892674417365	6.76073344006824	6.93697790136682	7.13766356176174	6.69412385135487	7.0161399448587	6.85669217106175	7.20204599851149	6.99025679968238	7.52897316285351	7.13023368323449	7.07292096926857	7.22231022716012	7.55698379227374	7.24174714100518	7.36412226293471	7.64998853404741	7.309532475817	7.48880972382976	7.33873167776164	7.17521556961644
AGA	5.65047916975081	5.83245842847918	5.7934403878634	5.79737381267265	6.28031869794417	5.79829312813118	5.66160028825023	4.96666229135267	5.62248732616752	5.62434625589947	5.53501828177842	6.02487409564172	5.99655614366796	6.05562960350698	6.13942963616679	6.2555422048028	6.4572796039911	6.07830369967092	5.77052273471508	6.30040561276821	6.0387100619821	5.69759154879074	5.863886917228	4.81376978048363
AGAP1	3.37638805674478	3.29526878438314	3.37414084881312	3.97497430135223	3.16657069729497	3.14514360518195	3.41991332365043	3.34783302492818	4.00722495314247	3.1813120145124	3.91162386800203	3.57330906032698	4.13433410930009	3.37512790822803	4.23186689642241	3.6264794839342	3.65828951957916	3.8933142730262	4.39268956704099	3.45416433162562	4.20082208128532	3.85995227193111	4.20248290466963	4.77611630970665
AGAP11	3.30229786464742	3.30505804826926	3.32738218900869	3.38065389802312	2.9056419939823	3.02069569208294	2.99981320882006	2.07114252880781	3.83995788688953	3.55625858193384	3.4058281749638	3.83427886668302	4.05692953160818	2.71035087807315	4.15414841337629	3.7389082985055	4.44674797774889	4.01510617639744	5.26114975684412	4.55947247446228	5.2637384135522	4.86616903469386	4.60430702413448	5.14709174561377
AGAP2	2.21724093902238	2.52145468779547	2.47202568784688	3.26528280377462	2.13590021121823	2.77811873127968	2.9747772423385	3.29128664882104	2.82655326466098	1.98351445331837	2.06822992459956	2.82130934792309	1.28178565394753	1.42821395364292	1.3434404476017	2.51319794961029	1.53796340693497	1.57661386066558	1.78284179566726	1.4444907410667	1.50291654763216	1.33108219194421	1.79178297398639	1.70066655733714
AGAP3	4.08222402130811	3.87908136319601	3.59445031783341	3.83701769849138	3.22329823953218	3.59081502538647	3.72865992304063	2.9961293231111	3.68406024435603	3.37613553029775	3.54807607143415	3.60503520057174	4.03050234212407	3.09632974993922	3.6895250043101	3.79679145918233	3.71063713243665	3.53920216465208	4.41611121003278	3.73357353837955	3.95995164701382	3.56460053523862	3.67016365302711	4.27159560071278
AGAP4	0	0	0	0.814247650661991	0	0	0	0	0	0	0	0	0	0	0	0	0	0	0	0	0	1.30329195611351	0	0
AGAP5	1.54907714384985	2.32816865708755	2.56309452550365	2.49821723619094	2.59439084020026	2.68069902941801	2.41826552888533	2.16321577630827	0	0	2.2607269540926	2.64161175732014	2.96324442582124	2.32660009852883	2.21769455741636	3.31415991286468	2.00513044145138	3.38090268752319	3.27734445992997	3.48823606839852	4.08504275009502	3.03565676286428	4.71924087481877	3.75177293990804
AGAP6	2.15260299157413	1.65925019311624	1.86202179678221	2.3672259980593	0.927195293686743	1.25285449698863	2.77199612217636	1.35394548979064	2.81584353539358	2.37419092340553	2.96065263185596	1.11896272415619	0	2.1993291772279	2.56061682625225	2.80778764841551	2.9525010061188	3.23635228112487	3.80367917000922	3.58166113159316	3.33511126175327	1.38416538951945	2.63950910704145	2.88257877415308
AGBL1	0	0	0	0	0	0	0	0	0	0	0	0	0	0.504388787684005	0	0.552021118852192	0.394085058087829	0	0	0	0.381406122844368	0	0	0
AGBL2	0.582698302880897	1.1678528229071	0.592024623725294	1.28777872981334	1.35741668851388	1.58363668047273	1.92844319250878	1.8861326497859	1.58206896115092	0	1.56532941182826	1.59964809573535	2.17403448276357	2.0400848816819	1.52941297809577	1.72736400904299	1.35469283356044	2.55232295662663	1.3205734946203	1.63811951619397	2.24824293868423	1.51607812065213	1.00517411019125	1.50640709443612
AGBL3	0.457776107832058	0.69928342137071	1.09904891204166	1.48687001794683	0	1.48461346903323	1.17857617421738	2.33533313285584	1.31975795050404	0.931162729687477	1.50482721593459	1.60013308959804	1.86233211060544	2.50370207441555	2.18247201750094	2.15981438437906	2.34774963948	2.47611147266642	1.69937747064734	0.842071304290903	2.46035074123114	1.9228019728044	2.65314680736894	2.8513088616649
AGBL4	0	0	0	0	1.09862650171741	0	0.495818498642131	0	0.789504706036426	0	0	0	0	0.814037980809692	0	0	1.09624549062385	0.917491596804501	1.06646888443344	0	1.90334589118211	0.748096385731554	0	1.22970369992179
AGBL5	5.04536488563197	5.18461797179516	5.90630397516055	4.82925723685368	5.15339683904815	5.09447562083418	5.50057374997456	4.81004509763186	5.2959179489329	5.17465930611849	5.72403816097878	5.25677452045128	5.54141526569899	5.7486065005934	5.94723031137171	5.61395545127078	5.78526148106959	6.05852879431205	5.70856188381274	5.68451701240695	5.81458136410917	5.65044504834798	5.3102185339625	6.20177226677727
AGER	3.82271904778921	3.58274811752926	3.70773368510335	3.63543487447758	3.58596562472576	3.06842190746289	3.84281656925971	2.52357416766383	2.92337169533055	2.06808255666824	1.84351586694629	4.7985495241817	4.85035230570278	3.20555223815676	2.58144546685103	4.83199811102307	3.49676880865891	4.34241791165531	4.62903530669022	3.2285918668442	4.23581934335523	3.06571321667797	3.83864789588992	1.77920069599396
AGFG1	5.90258550315682	5.9789907193695	5.73368125623962	5.97455797186852	5.87964446601116	5.70618545459891	6.22756790643093	5.94913674339002	6.09640464151794	6.35779486074516	6.16719657867523	6.06773624203476	6.29397621578507	6.62385040675596	6.4700166109178	6.10760404288294	6.16028135032311	6.37960938951441	6.31074350760402	6.50887376046492	6.36060480610341	6.52025900522021	6.33909316731834	6.50552505985851
AGFG2	3.31486017673064	3.45508303011676	4.99667965846421	4.82623758359241	4.14175607139397	3.90405225810819	3.90900325560694	3.85522453687911	3.5800182304695	3.24079795803226	3.55693483327518	3.86077308993334	5.48795077135257	5.05054917694524	5.77429378777977	5.24612696874502	4.81941766848282	5.02699978661212	5.20623246151188	5.39799595598329	5.49920773664344	5.54039422345498	5.36660405737739	5.37409465833255
AGGF1	6.13766767045213	5.76645972154546	6.0851879190681	6.08782862882612	5.71797266941712	5.96278620152697	6.16882224668391	5.80334485432815	6.00018913258718	5.67349814282309	5.86079151708363	5.97626123495767	6.67854380991804	6.40363190143233	6.80751118858681	6.45752429741358	6.45199686724645	6.59146820456966	6.24919160977504	6.34993154494158	6.25181460098801	6.49475174998558	6.32223178593411	6.48002071424264
AGK	3.64138984503757	3.18503900865659	3.47797871144286	3.73495230046867	3.03684753604568	3.40913381405851	3.46852569153132	3.84403239405911	3.55233957719862	3.3633809889049	4.00588866524821	3.42154386988379	4.24837336806567	3.40230183375171	4.20219484748625	4.13630660586166	3.90401930530472	3.93931169667029	4.67610093177386	4.15253759063144	3.89174198979781	4.51912488648207	4.32923144536373	4.13043560115052
AGL	4.94351992902873	4.73879271910748	4.85625024837692	4.79742948173001	4.76834978044135	4.6533616207536	4.98004318171303	4.61838213119878	5.00731159175648	5.10034824580845	4.82426058261115	5.01769787887144	5.66068556333793	5.04797394291641	5.58265544955127	5.03773768336584	5.54037200715132	5.33085803532764	6.05387962259922	5.72333900745104	5.83225121737798	6.09842444825285	5.53480573277803	5.46964247623193
AGMAT	2.43511687641251	0.795971283745175	0	1.43429345338565	0	0	0	0	0.913125961089259	0	1.45188319905277	2.53522691060719	0	1.5049342182081	0	0	1.91038178170342	1.65764634351174	2.65681395315911	2.24568122621907	1.21973745215122	1.40472219276989	0	0
AGPAT1	5.75914314627168	5.89108889052929	6.63414274312146	5.86281201307653	5.20009070599776	4.63070571032844	5.78036144652039	5.02444853699837	5.67828046095636	4.84108952064967	5.47110333921885	5.66055677265297	6.19709921292655	7.24239440708871	8.51257834585154	8.63584534488675	7.06709482781771	7.32772115638314	6.72970061439093	7.12542963978369	5.35998472714822	5.88730972017861	6.58936321918502	5.60763682472554
AGPAT2	3.31273352763288	3.08115709602519	3.53970122531392	3.46816123772902	0	2.53158064876766	3.46979410811664	2.67357999832973	3.31494685822523	2.20691009575605	3.67003530749466	3.71757694396925	0	3.74645665592884	4.1651070299245	2.9850025529762	3.36771441662649	3.5755675643005	3.85269818058299	3.39014580497797	2.45696363069505	4.35650389823527	4.25447768515995	3.21178743408017
AGPAT3	5.12514730558999	5.80618980017097	5.55016341805356	4.84857846315274	4.51060349937364	4.24507604358175	4.47519385889882	4.49885969195791	4.68009734839079	4.42262802428847	4.70496295236299	4.61513604028771	6.21933984152108	6.94199903639295	7.18884799568334	7.09081838614324	6.8021832672686	6.74352877467595	6.09480077178544	7.11193148743203	4.94144878774125	5.69858546480729	6.00514046279799	5.24356837057055
AGPAT4	3.04871425506481	3.92872721422004	3.68994761544353	3.19112681911189	3.10643271472218	2.67316122151484	3.88938060368984	3.36955446380973	3.85037108463934	3.54750767714991	3.70714118728503	3.37493848750988	4.21471797188695	4.36162557704502	3.52656418098378	3.79618686652198	4.10236027878091	4.07984592824755	4.04924857341122	4.14243788855625	3.68173292021187	4.09595787216301	4.23442009734427	3.44825502606765
AGPAT5	4.8362301730764	4.49563385541341	3.70538169522674	2.95601151429055	4.08962701466907	4.1585253077165	4.6823277729641	4.37552309241455	4.17742639024254	4.72798885043429	4.25473640602181	3.93394009300056	3.56197481115593	4.62756359272051	4.38587189479176	4.34378749790285	4.06589243308884	3.89765311104961	3.82457576589539	4.89681769836446	3.61040907420158	4.24721757798734	4.41738361011092	4.10325647475284
AGPS	4.98008631757179	4.94975096545413	4.4650998381726	4.63490515126178	4.54159454046984	4.44718254177119	4.90201407647864	5.03475681195057	4.9965123502074	4.76751886853352	4.9721004796842	4.75666817615829	4.57775103666072	4.51621319099246	4.77256026422364	4.70540676141832	4.68007591668118	4.73638059123459	5.25402426326508	5.37937969403	5.32520374719688	5.3094190075383	5.16942328798014	5.13998198563919
AGR2	1.98607595051435	2.10355037360956	2.32936596083085	2.26686370685045	1.61638422472124	2.87561399380305	0	2.19092251365512	0	0	1.5575326323376	0	5.01605790999199	3.20679271357503	3.81754926620285	3.63946857788328	4.68459305852328	2.54254797009099	0	3.76260471661025	1.99146398396461	3.06693834810111	0	0
AGR3	0	0	0	0	0	0	3.17112483426571	2.3989577116953	1.75299010994649	0	0	3.79449255488378	0	0	0	0	4.28655195784514	0	0	2.59051755989743	3.54876457638062	2.43904808156762	0	3.82091520471332
AGRN	2.82487708619947	2.55344258741418	2.94885085829904	2.83202908202201	2.98162587108386	2.55696927237675	2.74842076403913	2.22148442448352	2.77440302263574	2.23096991317236	2.32006798245666	2.84962647076539	2.86087831707289	3.24163479930101	3.11943946337871	3.38142295222803	3.2822956786796	2.84761474639936	3.95408019136429	3.09338345577685	3.40002447561664	3.01940885164266	2.83960436869471	3.08820140456141
AGRP	0	0	0	0	0	0	0	0	0	0	0	0	0	3.63501610173579	0	0	0	0	0	0	0	0	0	4.41072527597142
AGT	0	0	0	0	0	0	0	0	0	0	0	0	0	0	1.78425123649674	0	1.59350176511521	0	0	0	1.55775103063415	0	2.63683549989636	0
AGTPBP1	4.86668475840932	4.41278517403805	4.80919193138791	3.99422363159317	4.28536892198621	4.61486410552449	5.03468472080723	5.20637367028174	5.07256950958919	5.05302365561218	5.42203059924458	4.73060932615711	5.24973572120216	5.44686310470809	5.15214629225611	5.1553507970476	5.52209193791299	5.06222066393196	5.66897938242925	5.02951424750755	5.44210614259725	5.402589833478	5.28599810387091	5.70306796234295
AGTR1	1.74570894330184	1.56828014727115	4.27771836046827	4.52153783211196	2.35185079590409	3.29515407075579	3.29991928770605	3.24819178503786	3.99381523235707	3.63585178741284	4.16909916974632	3.7871606352211	4.34927441745201	3.63806421943138	4.34575701064523	3.78163173062702	4.67539425435508	2.27363649156149	1.74890011444838	4.14178872749478	3.80834059792335	5.58253238966878	2.52692682081198	5.32845629509373
AGTRAP	3.14470417459407	3.61230999064401	3.76202097379154	2.08608150373528	2.77884320194965	2.67733746576546	2.26051832599111	4.10359255673882	2.95138889946275	1.89576067814766	2.10739930277483	2.0173531159598	0	0	4.16938983510305	3.80845838207129	2.64625304698839	3.20435566217476	2.12840391897698	2.5253257389422	0	2.37532516607355	1.70837522061914	1.6195303662857
AGXT2	0	0	0	0	0	0	0.830848277688174	0	0	0	0	0	0	0	0	0	0	0	0	0	0	0	0	0
AHCTF1	4.15431581562798	4.28945620887737	4.29177888835281	3.68108403440645	4.19286709870891	4.36900289566483	4.49350542600821	3.99275338273517	4.26766196041091	4.07978576722347	4.69795607107727	4.45434499730051	5.05188739455108	5.07315734975941	4.14885068270613	4.67097475081695	4.98894089794736	5.04567749300637	5.06934342343523	4.65448948917663	4.74227801546606	5.15395846165645	5.28724062737753	4.77319717306901
AHCY	5.68515010727123	5.1975440405295	5.25355808093708	4.41261211929482	4.56869276747222	4.37056398197578	5.44882874412491	4.71762904042378	4.67621418051002	5.05877645034634	4.48429882446899	4.51863925316663	4.37748400122858	4.42313583795811	4.91754045761707	3.63112992894512	4.29573218033572	4.03698575263849	4.93182893741055	4.63211616863521	3.9808262966584	4.0630753740515	4.17138135834716	4.15783140095612
AHCYL1	7.47743550929014	8.01912621324297	7.80871759090338	7.48729135407449	7.66853434168731	7.55494176731952	7.8808840689508	7.29118538739937	7.36580928398512	7.42693917882108	7.5523404886477	7.11730683161325	8.15015090516595	8.14705913622811	8.02166833262632	8.06494791341126	8.35526468157911	8.04049138961297	7.84126557632625	8.40102342079812	7.33202741230728	7.84484120533809	7.90750895124677	7.49530988118014
AHCYL2	5.47144723055368	5.20495219606678	5.90249236590446	5.68161344207386	5.98758601155452	5.63060583266923	5.87992801521087	5.59776238848158	5.953690194781	5.41094575759159	5.79282858134239	5.55460525580238	6.97704491346569	6.20944093742874	6.72566753926752	6.85256820934242	6.6437255846819	6.7675670595992	7.59826293255524	6.72410385688067	6.94670778598049	7.38856755604337	6.72359134159085	6.59504885464001
AHDC1	3.82320374531874	4.19395042127866	4.28100578001389	4.37067871328923	3.81528218012158	4.16142228879925	4.36869127542519	3.9863444242794	4.39883476865637	4.7309418177219	4.48321064268543	4.40118630674561	4.96248213810351	5.24891347171385	4.95061589050007	5.29218475334492	4.79490998804549	5.24710510960788	5.11479127026218	4.70761652921353	5.27345565706194	5.37730284410519	5.48957287968471	4.88706504047667
AHI1	5.04494436560011	4.54091628417571	4.76754408383416	4.51214854529765	4.46067228510745	4.83081811873859	5.17170737052954	5.08224176357998	4.84126131133431	5.42350751006554	5.75855728563767	4.75705732144507	5.75942582867809	5.68328743350432	5.35263412721704	5.48311293652549	5.58935244081719	5.35377465118153	6.24063653798982	5.37977407861897	5.87582463937396	5.60024507191749	5.6595060488153	5.84075562187408
AHNAK	9.58448311265818	9.61192758870121	10.006945103305	10.1769881674574	9.58605353745365	9.95846551476701	10.1511377317069	10.0022136190348	10.3429950920986	10.0854871095431	10.4615315118736	10.3278904468358	11.2468184136636	10.8403205213266	10.6924318441566	10.8718567321586	10.8152125210115	10.8196851031045	10.8512928511656	10.9782459386263	11.183148279662	11.080596641673	11.3939225461764	11.2942472596637
AHNAK2	7.57714414180445	7.06399705847727	8.05146604395717	7.95386239016297	7.68019249969046	7.63196642043104	7.79741932758091	7.068785228602	7.75209030609003	7.206655047398	7.64281862645023	7.59401849449191	8.83991405325648	8.31850184096697	8.01809851321569	9.46528114046194	8.88156398092079	9.07652770854414	8.79360327792876	8.14497821223177	8.8970896478804	8.81531842280913	8.85414398567689	9.08366962969869
AHR	7.91056902403761	7.90104131369832	7.69544503592377	7.22149108478012	7.65629681521346	7.24774812574586	7.80642304071943	7.93080539452631	7.95310006884952	8.14615321644663	8.08866763971322	7.71306696301885	8.3343728789449	7.93535865559879	8.01110932668035	8.02195859259836	8.22677661870192	8.26065727840296	7.92925033105419	8.4025300004761	7.9469112441396	7.87483336745077	8.22251658717594	7.87548830731662
AHRR	2.25084050455305	2.13132302620106	1.98128479344712	2.65661804032178	2.54647200608143	2.61044815118764	1.20460111603884	2.21918525934882	1.7301182109799	1.26578114697533	2.61451338936842	1.74855170665701	1.60474929754404	2.68407439141189	2.27424866288576	2.81641252060013	1.89344803167601	2.8801484505566	3.40241029817278	2.02476558051818	3.28087103701253	3.0047499176891	2.64795672058579	2.07369407440923
AHSA1	6.92467662835837	6.34867300872829	6.02801390968477	6.28470418809551	5.51140177580574	5.86502477285041	6.52272212598778	5.63067359256017	6.02371651994848	6.00044511030893	6.13622280113756	5.819406647609	5.90404502245152	5.73266767349929	6.35434389792723	6.33330135094588	6.17122144783919	6.58725904728911	6.40392127774416	6.51562319946344	6.28256214255429	6.02437705926319	6.44770297900709	6.4382794330799
AHSG	0	0	0	1.13020990526379	0	0	0	0	0	0	0	0	0	0	0	0	0	0	0	0	0	0	0	0
AHSP	0	0	0	0	0	0	0	0	0	0	0	0	0	0	0	4.64916011241472	0	0	0	0	0	0	3.52341867863815	0
AICDA	0	0	0	0	0	0	0	0	0	0	0	0	0	0	0	0	0	0	0	0	0	0	0	0
AIDA	2.62247090613491	2.08087736133782	1.57144227296436	0.698259527452905	1.88704236765297	1.61829111134826	2.42310708873605	0	2.08041124880668	2.04663636590742	2.06120329311446	2.17247764027593	2.47281217803001	1.22914199942659	2.22237019825265	2.45723891337619	3.33344420080567	0	1.55599651505808	1.90191649173857	1.55775103063414	1.14077436608285	1.85193070988378	2.19466848826438
AIF1	7.00360386248679	6.99425777957674	7.12677896073758	7.18120400410052	6.30562863627806	6.22890349645249	6.57113413253182	6.85770170413622	7.2547985250993	7.06896985823832	7.57858717833272	6.45269610919465	6.14424345145203	5.2332158009254	6.16470602910852	5.9581521202585	6.38266058288933	5.90747944826779	5.08879963106165	4.85582350699276	5.92044510910043	5.96668437189552	5.98183410568812	6.21117183678989
AIF1L	4.68462432942151	3.7517430346751	4.62199379237892	4.60691471933372	3.95870921275391	3.87179747745907	4.00901007365587	4.42360761551718	3.74193769443568	3.61517511865288	4.22809024138962	4.21023731193654	4.62212764426761	4.34516120903201	5.98800904818119	5.42125149945847	5.42287731763948	4.96386351905448	6.45583392261627	5.37295820964076	4.73424899273474	5.53078246234786	5.70226355815207	5.4858674835392
AIFM1	4.19366575788011	3.9653519522155	3.86780389406489	3.68628488565405	3.51960781950271	3.50742202759843	3.80000778624056	3.82526938529726	3.73526512507506	3.53958631363791	3.73437657706394	3.48614616049867	3.9046141902247	4.45007825470175	4.57981032369026	4.53995946210003	4.59426078930398	3.66873583862295	4.43951940354	4.71236893386081	3.85899692129304	4.11766479319015	4.28982347215751	4.00315573523624
AIFM2	2.2386688106899	1.68651134929332	1.39244586506371	2.35178701674407	2.4458215530881	1.83151958131083	1.48438629610696	1.95574717147307	1.37675801559153	1.84026192466421	2.04906074612364	1.29015476304067	2.72821507877276	2.70916025884644	2.5936791558811	1.15958225198221	1.8050697709165	3.13640507010478	3.78588534343686	3.15302611112916	2.72407093990187	2.79878829890473	2.89775493977907	2.78604154157026
AIFM3	0	0.507819845772983	0	0	0	0	0.650590085517837	0	1.00872443964927	0	0.58236325851125	0.754609492912926	1.47668486992407	1.03795740586799	1.54365816734301	1.11979189643599	0	0	0	0	0	0.959164004034417	0	0
AIG1	4.56405780157989	4.6313442426575	4.4884594078383	4.37064982091568	4.21805364573982	4.52863551271293	4.60654543588898	4.91774289818374	5.06260415843652	4.66467992092299	4.72716385732803	4.90948622434683	4.2687524467901	4.21287904598067	5.01292811961828	4.84834279674673	4.54119159057953	4.48282971180351	4.05169395846425	4.89975409766574	4.66644024752537	4.5093651448364	4.58047062282048	4.15071894465915
AIM2	3.48442408629935	3.84552976199215	2.44714235838228	4.55422340561142	2.01694830659431	3.00221820820241	1.40175767462424	4.62456096502892	4.76835917990855	4.68653147311929	3.93852431616105	3.15735829618764	0	0	0	2.13129936753745	0	0	3.28743564039724	0	1.67580604413169	0	0	1.88489000803867
AIMP1	4.07571428838313	4.07860354868015	4.65864406218907	4.3861539601035	4.61882604693065	4.27308636689142	4.8887429160737	4.13884182835302	4.84032281292402	5.27608109924413	4.93859462156032	4.65332663480035	5.06483833987155	5.00392979260369	5.16507533666676	5.24161853099242	5.52900795039354	5.44792736573584	5.60693122928417	5.17054373974035	4.98220450457293	5.19274633601173	4.96241230270992	5.24674937250192
AIMP2	6.02646476636344	5.16604096328735	5.6786225010702	6.04125405345569	5.32370763269599	5.38323267564428	6.12981651799729	5.9774306993953	5.96125250386137	5.88255239419051	5.54067581848829	5.90398741277787	5.24329040161442	6.51178048925435	6.22047008378328	5.81913749982427	6.1029877656055	6.0590967672805	6.43213593107874	6.38156578348868	6.18995911957966	5.75499145365161	6.13920633401136	5.74037163517219
AIP	2.1034656547827	2.35911058542726	3.47057423633997	4.08058315010404	3.26697441808478	2.31327817703259	3.60374636141567	2.79815403841225	3.65083561036053	2.32298709622055	3.80563138266463	4.9142409913314	3.65969571750121	3.49982520786531	4.0554051368271	3.11387709034691	3.50073583198093	3.17953373792232	3.98960589819468	3.52337750199084	3.08002556997074	2.8404786913323	4.14437157328717	3.34325222072665
AIRE	0	0	0	0	0	0.953357409687185	0	0	0	0	0	0	0	0	1.68317902523706	0	0.935622609421953	0	0	0	0	1.06357852836711	0	0
AJAP1	0.28427759719398	0.447604705693417	0.530173195624112	1.03667269160843	1.09731639160404	0.764932576561168	0.5765768994453	0	0	0.612495346846114	0.280235523027021	0	0	0.93221338478421	0.868469682477373	0.590496087075275	1.24076953035876	0	1.2084705737693	0.548238888486748	0.409619734759053	0.859255235825714	0	1.14313724060585
AK1	3.97564283783328	3.73367368684232	3.55192683682456	4.60698283026291	4.03704329762641	3.85941342835363	4.23289064992806	4.01832725222044	4.53206330201759	3.48819146335626	4.13531656220279	4.18395696485854	4.29057739835389	4.21348627665568	4.75122433364998	2.5575744593913	3.20681491943547	3.49683073839029	3.39239195836316	3.84814888148378	3.77512945425657	3.43739647532276	3.25080009476295	2.77385952755841
AK2	5.87853399569486	5.79930351598568	5.70479705104398	5.89669380067805	5.74965017594329	5.63505515571755	6.30993100224462	5.52536747308377	5.96861153042466	6.23553064503026	5.91740775838059	5.69765234794657	5.85878226867388	5.9235598577881	5.65648317534329	6.30995250023324	5.81891329962602	6.29667479847292	6.80620033406061	5.99050853348145	5.93683760214669	6.41348616940278	6.52711988480927	5.95018709646812
AK3	6.22651329375814	6.30905165325125	6.82866771005857	6.11557736103148	6.30305253561625	6.2713716622442	6.3979446788025	6.18515498614161	6.52038662702776	6.19705359144807	6.3624753254981	6.34384022784705	7.11943168720833	7.52987986975223	7.45266741161464	6.8259335192918	7.02467162774337	6.82401658036627	6.9138211677907	7.45078513521835	6.64685410997399	6.88497168476632	6.64767384559366	6.72113900195692
AK4	5.828090401877	5.80030029548326	5.95275389447659	5.89258390147808	6.02356022334229	6.14857514063202	6.43780045483301	5.97225687436575	5.82133466697762	6.33215075669764	6.16053281508853	6.03669769852538	6.51143301632447	6.46080445203293	6.32508919311136	7.029018092201	6.65431239205777	6.30985368624296	6.38119252446362	6.59297405793888	6.52656216543825	7.18667782832649	7.09324140133348	6.5064230992274
AK5	3.20899649481429	3.03828997156637	3.46068559385197	3.28116124094639	2.35318590498427	2.73855958283042	3.8367511664537	2.57653635674326	2.70208864930596	2.94029214431919	3.06089620580147	2.78154831195736	3.41987820381168	2.91654221872586	2.94484462161717	2.47501781078838	2.83697441181104	4.03203746284835	2.78855041507588	2.93896534796916	3.1204056304788	3.97077426457288	3.0273959472724	3.16841551448256
AK7	1.40185825496954	1.50018864363761	3.22841339978631	1.63898137961107	1.71877366047553	2.83838419015642	2.71311593813827	0	2.2746639397107	0	2.0818329801399	1.99228872686175	4.47605670184182	3.49480281596507	3.04693220760776	3.77748448075063	4.1805908758929	3.84622845660706	3.44434857039995	3.65770443982974	3.20995052414583	1.60708703620211	3.13030141073174	2.82293783823264
AKAP1	5.25931464024123	5.00676965928813	5.28648013891292	5.37353130780146	4.37739059985173	4.810937472184	5.2867727869186	4.64355965459838	4.93956038369146	4.75796218586678	4.96249548050526	5.04313149330496	5.40869242246373	5.51553370074105	6.47804838630082	6.12557532039181	5.51651076967084	5.74035686138857	6.49489636116011	6.41950018450644	5.63019419632973	5.91188454460146	6.29575585528059	5.59269389984778
AKAP10	4.8394552243626	5.04531815561061	5.00196779203585	5.28953260730912	4.78411671884546	4.64318151393315	5.14336635105434	5.06994751633513	4.97734209558356	5.3473078510755	4.9529408748993	4.79931579018412	5.77438217448399	5.22670762963553	5.37912522577747	5.84057573614567	5.2501521970527	4.9691685441637	5.95631001014752	5.50094407207116	5.35587331579898	5.74663537750545	5.71026181382573	5.73201716938434
AKAP11	6.40361929532494	6.16098526391065	6.63226444580944	6.04079861598899	6.43511362254636	6.33921120063416	6.65300393225013	6.31347625805371	6.63136989045638	6.40149414312647	6.64597993004573	6.40044318160761	7.31580100668793	6.68834600851628	6.86802496581174	7.11266398123529	7.00040017911895	7.41946943331944	7.34429271441641	7.31560537856968	7.16705325057454	7.28841528601251	7.34449583669939	7.3157101800717
AKAP12	4.72781434481815	4.05143519490786	5.50407770938119	5.77460657891731	4.51102987489141	4.75262370792417	4.71433607854458	5.57331640097702	4.84408223305486	5.43583097991135	5.66067083003561	4.7212254510122	5.83217593105851	4.85187837721286	6.43410970372117	6.09070667837038	5.30156312106326	6.00196575973599	6.67336255975029	6.34912863083646	5.80336102283639	6.53637370454669	6.0542115854841	6.5573194364602
AKAP13	6.28964404264922	6.27226805849088	6.83846852447895	6.62868099681484	6.3011988215786	6.14057488003243	6.37674542502946	6.20754158870022	6.71859107280754	6.16792638376266	6.77787479453368	6.51999283415292	6.84511008632568	6.70753002840584	6.7496607983975	7.10037232779395	7.059913394118	6.72674951803639	7.09001649050458	7.06082576703097	7.07322961035076	7.16566758309482	7.25174803561478	7.41768642832931
AKAP14	0	0	1.75602271404127	0	0	0	0	0	0	0	0	2.87663031450294	0	0	0	0	0	0	0	0	2.17495509633183	0	0	2.4097439541265
AKAP3	2.79590563402405	2.71918400262636	1.33065786793003	0.780299890504444	1.73671448430751	1.75950311451474	0	1.88134803206816	0	2.68110314467898	1.30036845706153	1.00772538703458	1.85705304367175	0	1.93250733402135	1.44654698471737	2.99577565364125	1.49384486809984	2.94651613875255	1.36583659392123	1.69617544509721	3.75476498146527	1.32418926135782	1.90650207563741
AKAP5	2.42190722473644	2.01199218649464	3.30563882727986	2.64635011391093	1.87211172987804	2.64340151718714	2.5646721400364	2.09767888732119	3.04911693059863	2.17895750217198	2.89450802563498	2.4453567293408	3.11969573444452	4.3170833899836	3.41137430694706	3.67905336775198	3.92690538628776	4.64228614222445	4.44424158600758	3.35781929966306	2.81215587112233	3.48320595379823	4.03896438097175	3.63481659822315
AKAP6	3.73454061676915	3.12756959865721	3.03426379033913	2.60295584878103	3.47668336247162	3.32098012253605	3.63099574889348	3.55369877599564	3.64392420244697	3.4250921641473	3.62074880109463	3.02674165126817	3.92201755093435	3.86342184609062	4.88659047665488	4.22238951404434	3.99412920894205	3.34045651872983	5.32663724848473	4.04973213570315	4.64273158519496	4.73299161690213	5.28813438739772	4.97488040729549
AKAP7	1.47624449298253	2.57560377118488	2.0101952980659	1.72004265062223	2.03854365044124	1.7588389543153	2.94495413430256	1.65349600530305	2.52625444425091	1.28844522907483	2.17271451332097	2.33351327434245	2.37671538509015	1.79794108973484	2.13040648201241	2.70446275976475	2.71757050907589	2.7673661042821	3.027054106512	3.09860317959793	3.17954297047601	3.30484221629446	3.40855019363658	2.10320676970972
AKAP8	5.56577738495931	5.55907796451491	5.57359643585474	5.60984936236537	5.25624809816352	5.25613181297208	5.79297133444124	5.9224840546531	5.16963886591479	6.13765158303935	5.77527070536766	6.11374738839235	5.58725030882611	6.07065642418088	5.61940181824006	5.63436257311185	5.94547536811001	5.79023396887976	6.44320441066233	6.09609156711368	6.3810129935759	6.28831661159621	6.13782386335406	6.22911510139122
AKAP8L	4.00382725453122	4.17381566439276	3.92985357809694	4.33577663122196	4.20378405710403	3.92887587890038	3.9007710173362	4.20675864471691	4.14426094428549	3.34087811419018	4.32465258751003	3.66583037001435	4.31913331389366	4.15392335148529	4.4173505815132	4.10583901164974	4.51456549244454	3.15043451601335	5.53200191301671	3.49350470460914	4.51518289225512	4.91251740877328	4.01989821593017	4.07892172143718
AKAP9	6.3375505674256	6.18858589829918	6.58917307504424	6.24712235382997	6.47498133115938	6.25275611107019	6.35445326930507	6.23171034912734	6.48913496149041	5.97713591835409	6.43019409546876	6.37570905052955	7.41948681338861	7.22374063376861	7.07831902273845	7.10060020013272	7.5926603264696	7.42752814588036	7.57440058378344	7.41390664005485	7.23303149071068	7.57538247835843	7.36691282098417	7.38339835679589
AKIRIN1	5.97547906873273	5.91505838650155	5.47464815033324	4.92619822356993	5.37033733660396	5.43860946506445	5.97328229987732	5.54951409884401	5.54713236521954	6.02439754836764	5.83179123520993	5.66410362537323	6.44271265585471	5.63453428127161	5.82789034719878	4.61895719031462	5.82259905156655	5.85972576597154	6.43525971266209	6.12822487981753	6.27638372608196	6.29981325628206	6.22806261196352	5.0409009712542
AKIRIN2	6.11619145140477	6.43698970813741	5.47779962860677	5.87679053983122	5.4315775993443	5.7786554121585	6.40931665785904	5.91969775568722	6.11861679994241	6.79042585779564	5.98848324267852	6.44875191045395	6.2957340221477	5.29208331451885	5.56330913259018	6.22322761738787	5.76793179431353	5.99251829670141	5.90172994294201	5.98168446819955	5.76481407380523	5.85901905863427	6.02774405846905	5.2145792580119
AKNA	2.94339008941689	2.3459762337403	3.14933113858035	3.72003035584389	3.34448953084098	3.04107437206149	3.36314643100448	3.07691027959064	3.12679338649734	2.04446858651336	3.06135634847675	2.8682592832234	2.47046719459058	2.24990480817028	2.96915086907812	3.03075964131925	1.59158960999623	1.81420426918984	3.46857338661848	2.27033142087885	2.7698318913505	3.27183891369637	2.50801969188043	2.26567919115393
AKNAD1	0.624331900906916	0	1.40936198074296	0.606768998002777	1.09307090816764	0.520694177284893	1.50194113413694	0.984047274455597	1.39356099275359	0	0.616381978293113	0.796216680151296	1.54160453717905	1.70397641837777	2.02835223955052	0	2.60501234719033	0	1.39485219767849	1.72191741477429	0.861010910186095	1.00863944835098	1.67439881275013	2.00174814919016
AKR1A1	5.20340264169637	6.10644172110416	5.36142102800692	5.59313910509789	5.23245170097283	5.30730239795998	5.53479361072476	5.15942014385446	5.64509071220232	5.03764269688549	5.11116510728391	4.69892875045039	6.04000487086314	6.27719982174419	6.60172210544242	6.36119848085064	6.53386498140391	6.60240569424123	6.06128541142579	6.73844088386701	5.78232548157245	5.73568833034784	5.55474995816888	5.84800905514315
AKR1B1	3.9941161670642	4.05226973468858	3.44587797402273	4.01269985690039	3.26236753180821	3.94349063241193	3.57883230466832	4.31338361617815	3.42280402189132	4.11439912087546	3.67366880929522	3.01970578345318	3.15490169679605	3.90806820864737	3.62342585986537	3.51150559885891	3.66504726323808	4.51752764969624	3.85636847733559	3.77401916618957	3.96665091297608	3.76133041220587	3.71046359909696	4.24461755698295
AKR1B10	6.65868799712004	7.14045268871777	5.84509944012442	7.04182220982744	7.80244623002545	6.58673048915201	7.19776549585977	6.57750948767279	6.70442023821522	6.72303874200063	6.59153993326568	6.85961956611354	0	0	0	2.1933700494108	1.76899720630191	0	0	2.09308822112405	1.73119034117017	0	0	3.25399082932133
AKR1B15	2.08985758349894	3.72683182976941	0.871967948075383	3.67731258620191	3.69253811510902	3.3434435959688	3.34822657588352	2.78296050870194	2.34433878985529	4.23236045560121	2.72480066117498	2.11192538076216	0	0	1.34682771116833	0	0	0	0	0	1.15543248004464	0	0	0
AKR1C1	2.24357137976386	1.35605934114006	2.06137041177057	0.679123992145197	2.09004177356572	0.584727239164123	0.434153106426259	1.70000673620884	1.67032658895965	1.70836815960184	1.65308587578424	2.79246551399947	1.06952226882417	1.20044871039602	2.65787311867224	1.96036314398668	1.55998887462437	1.33451644163524	1.93001807524745	2.49196128700235	1.93197894815555	2.99669165289796	1.17638821524655	2.98366943992126
AKR1C2	3.23976126492661	2.65311417801815	3.0565049527441	2.83118432168635	3.0127172125164	2.52250309747626	2.52688599391526	2.26717229179559	3.03415894016495	2.83860855276538	1.8049925973753	2.7536816646691	1.31646414833577	2.17697334625204	3.78751332889156	2.78327229609312	2.65230687878547	2.03454536718829	4.13112894241335	4.17246692953586	2.06462243555325	1.36656460663349	2.39879944634683	3.83591475232918
AKR1C3	3.11676601691651	2.50107499781451	3.35709879697961	3.18328143226434	3.57905905582949	2.29866781506765	2.05226917994456	3.6253553673494	3.83576572009872	2.60469909394945	3.31148502693296	1.53503019028091	3.73465468881273	3.81675069203584	5.39224394531928	3.62535352061123	3.57496352881023	2.967454042571	3.52332706480947	3.68335656709406	3.65182495700171	2.63588876197855	3.24368480417498	4.74469948169902
AKR1C4	0	2.19269930009895	1.29479806713276	0	1.3171836533198	2.14824464540871	0	0	1.27978969813325	0	2.72534890375884	2.28634703934796	0	0	1.88845047615076	0	0	0	2.40334972965994	2.00933311661063	2.40550559582325	0	1.9580134064775	0
AKR1D1	0	0	0	0	0	0	0	0	0	0	0	0	0	0	1.33109008228123	1.51452069197122	0	0	0	1.43159457630201	0	0	0	0
AKR1E2	0	2.2543188581658	2.15473392830235	2.42227102956294	0	1.89470789843813	2.60719166201072	3.19469464455793	3.1563866919925	1.90359618592491	4.0494259556906	1.34230037265558	3.16493443271275	3.91861511625083	3.25700138749655	1.85659583245051	4.07884061802682	4.83770277341903	6.10745753337524	3.40393868965571	4.63378001121955	3.52973367155647	4.8287223119452	3.9650734803166
AKR7A2	4.15806891454023	4.03150717599513	4.7841580638224	4.11037905379828	4.6466190033469	4.28141591365141	4.65488321343958	3.59315456625664	4.16039197997291	2.23891667458383	4.8901452352391	4.14333010713103	5.46788520826317	5.78926970906488	5.16390723500372	5.56223502750234	5.54069995967089	4.55272997044652	3.35351755584408	4.75571265702065	4.10157999595155	5.54882975685094	4.50494491121921	4.72818988423361
AKR7A2P1	0	0	0	0	0	0	0	0	0	0	0	0	0	0	0	0	0	0	0	0	0	0	0	0
AKR7A3	0	2.24820548745952	0	0	1.74417524259636	0	1.82087680274225	2.33802828442094	0	0	2.93204110726886	2.0195866404047	0	0	2.39425962041336	0	0	0	0	0	2.13274308776439	2.37771955710281	0	0
AKR7L	1.57120766139845	0	1.58976984927118	0.96481403352669	1.02257048505168	0	2.44554629002714	0	0	2.53297206774263	2.54886288644854	0	2.1632428800768	2.35347282078753	1.52035739326038	0	0	3.0406811277591	0	1.62871442454339	3.30980272786527	3.06510114656655	0	2.69380424428708
AKT1	3.25639349490378	3.25914362173129	3.61060096992654	3.59617356554905	2.88657213153222	2.82430716782068	4.03914795678528	3.53559612657961	3.61637051942256	3.68622723138044	3.70393370715863	3.8040258613763	3.61072906630401	3.780502421171	4.18153008648875	3.81313179737971	3.6846068118245	4.04754724779181	4.27738559917007	3.90781746396393	4.04244493125946	3.52455338129946	4.11492911484199	3.90855721820195
AKT1S1	2.52510381846698	3.28365331335648	3.41926312555984	3.13864216714827	2.99417481261553	1.87670183501357	2.99524814766473	3.3853174601288	3.10816122946022	2.15863338483827	3.16333226909511	3.42006924248571	2.12343744441217	2.79696551526826	3.44854934115376	3.29801043778694	2.2391483109267	2.16599690179474	3.46197721515651	2.81909508230979	2.75188018215564	3.01989377791758	3.12113952209868	3.63654297272123
AKT2	4.40921837626595	4.23024996896408	4.44741913649404	4.56668846484948	4.66786567209255	4.29230418135904	4.58678265681695	3.96030139003703	4.14343514551616	4.33395104487639	4.44461640703373	4.34849460057985	4.11699033548433	4.06532156360717	4.570976380923	4.14853323685772	4.18459705222038	4.53790255935069	4.32958533795279	3.92640205877231	4.27542825651804	4.57098698151983	3.99393807802133	4.55671977173193
AKT3	3.54631496892299	3.25768318216855	3.72227661172151	4.04196605727208	3.52457462420752	3.56123584953483	3.7058625837025	3.81968775937131	4.07360984591721	3.90771926004788	4.31674227250053	3.75450293127694	5.06288704921051	4.09056296141727	4.63780768059998	4.15937038386253	4.11952247145662	4.45222340633521	4.80764414124865	4.69725529118603	4.68934360418479	5.19133371518904	5.22199458419569	5.34057534672192
AKTIP	4.15441799138334	3.95184685858353	2.78458024331858	3.60373644135734	3.8268987323896	4.08920592397806	4.08703320486467	3.39044511401088	3.82306892035979	4.02730116450017	4.29371676340406	3.86533005381101	5.25080273213154	5.03375340175242	4.74881575357742	3.96680991677074	5.11674839492569	4.51260596953862	4.71649102676626	4.9062323883901	4.26388675122499	4.6181773016279	4.8398876523096	3.96098313136343
ALAD	6.65641086827457	5.93935503033263	6.3967564094624	5.77639758461648	6.66489878868966	6.03704193904226	5.84885546755246	5.45462666378194	5.72674467277868	5.16345141602206	5.70201653657707	5.57087632851104	7.10145844167016	5.87091894664717	6.70806937380576	6.81347868170444	6.67273464046123	6.67467631764946	6.3346486239116	6.41494610625013	6.43759851623559	6.38370457301133	6.24456754863702	6.21892186373172
ALAS1	6.59632860139812	7.28952374426641	6.70200706055565	7.13145314763607	5.8684164096879	6.00102186681819	6.7842272126921	7.2161618915478	6.46434993031607	7.06881174782464	6.1039884135943	6.84740639630183	6.19283246081217	7.13014555177836	6.76946860620757	7.75403035190081	6.74239262492117	7.53217999552681	6.3566837683876	7.01002097676728	6.07685729501079	6.38275576280514	6.09815148574294	6.01539021226169
ALAS2	1.8741881027696	2.94093435160269	0	0	0	0	1.32391269451793	0	1.22357814850131	2.08303272277348	2.30345076963294	1.49216476013806	0	0	2.59778949423616	0	0	0	0	0	1.58951034326515	0	1.88666770954592	0
ALB	0	0	0	0.822024892431969	0	0	0.923705842186889	0	0	0	0	0	0	1.410400434888	0	1.5093183959626	0	0	0	0	0	0	0	1.30511970348605
ALCAM	5.35432937943256	5.21663548767092	5.40811531728984	4.57005785085516	3.93717591221527	4.31578617007535	4.99392203777342	4.52149509098858	5.23074400755278	4.21230692180999	5.1465103786425	4.21548223048169	5.5835066280727	6.50058615173448	6.83435391545614	6.92975312460727	6.79478104107024	6.44961383197011	6.83592752228161	6.7695743677017	6.03883555634905	6.39420204639251	6.44551608255189	6.1416220806687
ALDH16A1	3.02416993515985	2.31394898169421	2.93889092904946	3.50259493102974	2.72242835619125	2.52923866603398	3.46721775883932	1.05235366776193	2.36996321788825	1.95895713248996	1.9732340141444	2.08238501256059	0	2.5750196623056	2.1313764699696	1.2514101985239	1.92267432363283	3.28103805712193	3.02815693911606	2.8699511660228	2.86284991712024	2.44493343548465	2.53943109534722	1.67792376674588
ALDH18A1	6.33712894358035	5.61144624717581	5.68155014143012	5.56249310705832	5.6761766666999	5.77092734839206	5.80358389315017	5.55109076909621	5.8140748995329	5.79816508186259	5.65255954364632	5.62585272640013	5.55812800755119	5.43882388623663	6.45429622547121	5.59087580584028	5.9084417178391	5.25781297662022	6.10266495757353	6.03807634343914	5.90907661178711	6.18786327967124	6.24649950300896	6.46392332432684
ALDH1A1	5.77619422717826	6.38616092478027	5.99298966894178	6.0631876279176	6.41704635235137	5.89749214575789	5.97194860230652	6.02691297660324	5.96796638069304	5.64373025617826	5.64900497834812	6.10759969276044	6.6827138919069	6.77044076463263	7.50226302452991	5.64625972663087	7.29787611903191	6.49574909181998	6.30502870937741	7.37665064753295	6.40948990198083	6.85697370089919	6.43560024073708	6.13564569404762
ALDH1A2	1.74425471995557	0.642256167614929	1.61060079168761	0.980055774855841	0.767796840241754	1.88555111146894	0.813412229974833	1.49527878248329	1.42309004787097	1.39540989028401	0.99384037422839	0	2.18744474346974	1.92601306831009	3.96699391481634	2.50535767700075	2.51811545171637	0	2.01122452167684	2.74441573059435	2.71534986727867	2.43091734422718	2.96257243141056	3.18165064910112
ALDH1A3	4.07510872825061	4.66367454701394	3.0531281871478	4.26842946618857	2.24683285555888	3.32648877842195	4.40531691770205	4.35040028223932	4.3909925370222	4.75926373134008	4.09680727813103	4.14536960824138	3.76934913844782	3.78619805488232	3.28178757264407	1.75503241025681	3.86842693498015	3.61491206281128	4.59024330697683	3.81015814335819	2.49213953624301	2.9431796584334	4.80288007277254	3.09901809481812
ALDH1B1	3.98929292095578	3.89626593934436	2.85745475987448	3.36424296941075	3.05802249390063	3.77059695277938	4.07017202795766	3.77067149869263	3.41220843258339	3.5396467472688	3.70750176827935	3.02577962392727	3.36021703564138	3.78408579230308	6.07416101792068	4.27016560478031	3.40444558353498	3.99807139511609	5.34045595814111	5.02625350837797	5.3892070221985	4.36684414523805	5.1872161283344	4.66040840955714
ALDH1L1	1.13353889837089	1.21999071822071	1.0103417819369	0.253552936849745	0.27289861039122	0	0.534941495737457	0.781411806426578	0	0.568744222231286	0.258073549941153	0	1.92954365726693	1.62032857837435	2.73513074053902	3.35640534445962	1.66888234195933	0.980271488131316	1.48367118996659	1.82141890657634	0	1.08114095815914	1.38458493495102	1.07330423360599
ALDH1L2	4.0711465825349	2.75721803794355	3.76562536922282	3.72371439848834	4.00350536048136	4.10014125277603	3.73544155494322	4.37345596745328	3.67862130729193	4.1499019507643	3.97385943121386	3.79720467894426	4.47923321539642	1.9987025123883	4.02290411467474	3.54589327745808	3.76485718932628	4.4178766465206	4.26043382526584	3.72268681424457	3.7619150017661	4.45617262958437	3.90319372026933	3.60467345093252
ALDH2	7.48995814495977	7.9309217334265	7.56641352365871	7.65668794537775	8.04826777215944	8.13901934543371	7.68502775031453	7.2093429727926	7.60709271178625	7.31999676507605	7.77631776915092	7.86233998204554	7.07376513884472	7.34419734500677	6.90242674146721	6.69087331001226	7.18026176763735	6.86950560599404	6.67732411395003	7.24511757131845	6.73828683133747	7.28767989907794	6.95710311135163	7.1829702559989
ALDH3A1	4.99814458824457	4.61492608372857	6.60175650799171	6.31845195297979	5.65336653294077	6.37315490175681	5.25922581523573	6.04025622984627	4.93555873735616	5.20481683623201	4.69675792423899	5.8919031366707	3.99096529921022	1.97598694265719	4.39276281472939	4.47511998611204	4.37976182781785	5.61932992571764	5.12432311043027	4.94810849328544	5.25264458796959	4.69959688616855	4.65584168921495	5.06768358488418
ALDH3A2	6.73768368506259	6.5322774762142	7.76830329220708	6.70671057995183	7.01689297070185	7.12340546417121	7.0842399564809	6.46128955671653	6.81513112392392	6.44307676136544	6.79243067775351	6.77419202142533	8.74410152018765	8.40061228318972	7.62956635750644	7.96703333449553	8.51175118997753	8.71558189241485	7.99673279554666	8.08072321046706	7.80017840679485	8.55026496043455	8.26968981327059	7.98024136456735
ALDH3B1	1.79527410958401	1.2482918082736	1.17601590243696	2.19489391937804	2.1529546715941	1.57688883090499	0.94780067393452	0.802204204460819	1.9588566074569	1.00000832195558	1.77911743904862	1.42244536024572	1.29480133848513	0	0.832374153085956	1.54227364592334	1.1945705922705	1.00475699426332	1.16305110185324	0	1.80040535324132	2.48999172656716	1.4151571311262	1.71596152720422
ALDH3B2	8.0400597447448	8.60428731828171	9.02154371220264	8.57002692781164	8.31049890579773	8.48123376286778	8.43941640047589	8.41525371985916	8.22627899158946	8.31089047300201	8.33821346074835	8.54246078122669	7.75880462947543	8.76773931916488	9.08541299151699	9.20243788219724	8.71238749869202	8.89554937402793	7.61496561377047	8.44645965184786	7.21049871401147	7.29391718644371	7.12619563832305	7.25328919657964
ALDH4A1	4.46175649212106	4.21466294605074	4.33258293344304	4.90764001664145	4.61967377051008	4.16064860325077	4.0225585236057	4.41637685013254	3.86254013522652	3.57847522853214	4.11013946421328	4.88812738481291	3.16263856481647	2.5107193272366	3.63143331426221	3.72376294972305	3.20617722441248	3.58716562145693	4.07265379309963	3.16561292707942	4.25706013404136	3.61264146862798	2.47546189542611	3.42323247088322
ALDH5A1	4.43059541736238	5.15577864425527	5.641565912446	5.0465233283881	5.31781074953098	4.83345494255993	4.57213683437258	4.53324939577429	4.79407919896196	4.51746069942876	4.45635979728297	4.80686244263562	4.79392780017689	4.92297016247531	5.52786680330341	4.7974969114321	5.32026405158324	4.9534706890328	5.1151453845721	5.01781031063152	4.15869091385531	4.36134294719434	4.88153087804972	4.24932182450232
ALDH6A1	3.4330165382342	4.4236500325577	4.50135654798505	3.76735122693124	3.11962047035399	3.71453072951459	3.14236937103776	4.04335588966358	3.7302538904221	2.79696820048719	3.4658538116293	3.38438589295117	4.82699453479851	5.44524295213294	5.92132859406018	5.99060552827565	5.55479703369983	4.85542880395232	4.87111092345273	5.65550376468333	4.57149005125889	4.9431621383732	4.86292777793479	4.0095884014674
ALDH7A1	4.24590461342483	4.27179636885502	4.08702415645089	3.88992105999033	3.83078929168482	4.12971113705304	4.21125685032491	4.2177364869957	4.07621579826839	3.83953363613941	3.76494618625343	4.08346000697177	3.85198135608068	4.25561905799834	4.17274202777518	4.11022039542378	4.51901342452773	3.92107619910278	4.16675614029571	4.04602374621684	3.81642200031731	4.00785690184362	3.59667537474975	3.7438054304965
ALDH8A1	1.54074588375767	0.84583057843158	2.55257187153049	2.22877416005376	0.99931582289874	0	2.08081204419203	0	0	0	2.25070576698993	2.63097515847331	0	1.58040765650557	2.20775365346445	2.44202029004706	1.31842766779281	1.73713235263689	1.95352990379335	0	1.2864402083131	1.47731518300211	1.55201306725768	1.46778621133471
ALDH9A1	7.62435097484508	7.99148178945179	7.39530958982077	7.24342816671414	7.2887871008397	7.26624026719413	7.51108144803793	7.25698273463405	7.35555170078191	7.27830586350745	7.4823332350853	7.65699805874237	8.23294639144811	8.7281296238851	8.41065570236522	8.50388458024665	8.82257156046614	8.1865627628071	8.1113526062623	8.5996512037946	7.44163219103682	8.20672599329104	7.91524988379486	7.73523637114183
ALDOA	7.92652765082432	7.98485805246111	7.70085019876218	7.93007662570873	7.20850884510489	7.5505248405055	7.7522151193912	7.71083868065272	7.58190097530382	7.36979187416462	7.60959504326705	7.90938860112662	6.98591714641378	7.42510963444854	8.16000225755784	7.60445108938308	7.35582101970309	7.61539981303994	7.83495483179588	7.65945251201904	7.24220361463507	7.45506575821152	7.58027989195035	7.4834004681788
ALDOB	0	0.6632795286349	1.64970675111025	0	1.67542143673733	1.08543653318019	0	1.17781578594308	1.63243290401458	0	0	0.963972703242017	0	2.77164598833814	0	1.39122130319968	2.09795051692447	0	1.63384512901223	1.98806794593753	2.0568967974988	2.63805775022972	2.3905705658596	2.62556420314399
ALDOC	3.05528023386924	3.81617375899394	4.0853779196427	4.9662342332389	4.02715441674356	4.70902506482479	4.39437426132346	4.44322104414327	3.96808537013185	4.22939403641819	4.28609618606059	4.9466946538446	4.74464507238492	3.57168541492965	5.3435664502409	4.51300389671645	5.14271905670855	5.29655463872466	4.06342160239976	5.43060098043678	5.85032329593676	5.98811947469954	5.28748523805536	5.08103960829806
ALG1	3.18677988168547	3.42367512856868	3.36414719188831	2.87952523553203	2.5288678944209	2.90809901755529	3.07521801238664	1.50079930742002	2.92546313929456	3.5936126862346	1.58243061331089	3.31587806141775	2.6699683100992	3.39317833458628	3.53152388997714	2.17927867524618	2.87615371131631	2.23727559219423	2.01765541957639	2.67279062046955	2.01965738283628	2.74003709704253	3.35444130799525	2.72737964563526
ALG10	3.66544330088961	2.68321332432218	2.79873235148484	1.52655585102453	2.52520481375306	2.95900893720771	2.77804023325769	2.50874974596527	3.42720368819046	1.36562891047765	3.1160978932605	2.18047066121213	4.71207729650481	3.18954566032974	3.59434751835764	4.73521806404852	3.3426927360019	3.39557077460291	3.42909418442981	3.41254044451675	3.77882446091801	3.84293468297654	3.82194603592592	2.80851838619532
ALG10B	2.71688379959554	1.93872875652613	1.89456806411556	1.92913175684216	2.26434062649121	2.23153653629446	2.27116022643975	2.64454507325785	2.28822315606533	1.74599630513177	1.9497001200291	1.72582579096438	3.95813045100253	3.10096205049223	3.06194790070534	3.23913613275015	3.03666146691868	2.52094408849846	3.38987763892817	3.49684824796238	3.48934936607412	3.45487761087231	4.0184974958308	2.56839224108628
ALG11	3.70720961622168	3.3642329424304	3.35366399884233	3.68590141146461	3.74183632062316	3.28544461532836	3.89386407967096	3.67013348072787	3.48838746748561	3.85977151406806	3.46544329637595	3.66370348296519	3.73113425432353	4.56856791014823	4.1816866697296	4.1454274572491	3.88673645972281	3.97646184598783	3.96888783860334	4.37106560823659	4.31336110711831	4.16236826790262	4.86621199085763	4.43253132679851
ALG12	3.02981695693591	2.71320280633893	2.96070082311576	2.68645402782165	2.89305539995006	2.75548861122449	2.49036574332653	1.91603033805112	2.93856604328243	1.80171022056089	2.59436794512869	2.37238702579955	3.56572167508456	2.6637425751088	3.28300127878078	2.79574995483536	3.03731183794376	2.24916944307388	3.12154973736167	3.27693826416602	2.49325192795282	3.26466289840154	2.03853882534089	2.74019153688682
ALG13	8.78751702379878	8.75236181067054	9.12108814831537	8.66684337433587	8.61822851412103	8.62768833094578	8.86399807979845	8.52884171600338	8.88369382560683	9.20488517244149	8.90666550174152	8.96464295843614	9.41362724534431	9.61860058551588	9.54990420428187	9.5162526052112	9.45820516268392	9.68173113539477	9.63533031700144	9.58980928032482	9.56904982804581	9.67287174906362	9.98779450509264	9.33898514970554
ALG14	1.9374223011494	2.39351431133987	2.33331616586722	2.35023698246857	2.18711342414857	2.06365019227318	2.75400162660788	2.02396889006372	2.39302008402816	1.90655359396887	2.37264513229402	2.27787562917222	2.32066349098621	2.90513779678675	3.48457572660118	2.92070437297803	3.42533626663496	2.98515952077664	3.11531122092139	2.92753396838296	2.88749361327255	1.63958828150534	3.17300748380069	3.38172002384853
ALG1L	2.08296695238633	0	2.1043200917101	2.04449384243837	0	3.50998766400596	2.21744952750083	3.66584684595084	2.90392596455701	3.14732532727788	2.88211132684942	0	0	0	0	0	3.4763478657534	3.15573999598957	0	0	2.55568487538881	0	0	2.80469888514746
ALG1L2	0	0	0	0	0	0	0	0	2.21623089783433	0	0	0	0	0	0	0	0	0	0	0	0	0	0	0
ALG2	6.56543842340701	6.13033252168314	5.90710979572251	6.25552811578177	5.67218792565297	5.67653517622684	6.15911044434888	6.10919447065725	6.11064389029143	6.30533356544923	6.38017139402703	6.27105306426425	6.30052179598143	6.67976712437623	6.94142415506116	6.32077409696614	6.7658042825401	6.0953209125604	6.01327890764723	6.75826984172233	6.57256536833478	6.35225832230277	6.69023064936221	5.8348982951565
ALG3	5.64283988549299	5.22010656570607	5.84201887878706	5.54698978218584	4.77849885408164	4.94457873954307	5.50898471057137	5.07924825809053	5.36968451678357	5.43269532717087	5.34509117546286	5.56045437767223	4.70523327549275	4.85758557396191	5.37227744481054	5.30423580409211	5.50743815661253	5.37642354015118	5.7357461653704	5.36568214884068	5.05072598844142	4.78490968381245	4.81621272950401	5.8572875100752
ALG5	3.97052983153019	4.42138766145753	4.76474584034604	3.53955722937014	3.64598131366475	4.72924075641022	4.69097755086189	4.78175014718494	4.60154390416385	5.07339317706747	5.01353317714981	4.14042938610657	4.49718048332124	4.8604474156804	4.45058907288683	4.73122198467696	3.1135663265156	4.94934194806078	4.7422693182971	5.1188611646848	4.53137566104419	5.04442256325194	3.98657598638164	3.86529316111377
ALG6	4.63631584362797	4.35885335800183	4.85222324238553	3.59019305542703	4.34012234346891	4.36167892614101	4.15594171626313	4.55175411915789	4.69525298510026	5.07060735476535	4.5253015651226	4.21618448733903	4.67648908753398	5.13810627291229	5.27449142849449	4.51983176092314	5.29017132817109	5.36153751471688	5.08424984030335	5.32389537476981	4.76755570252734	5.06731407071048	4.4682888280526	5.20451818826417
ALG8	6.50152462602999	5.8233937687946	6.28173998902458	5.86849044377692	6.22594694787974	5.73315260755732	6.12653680152246	6.12402317196305	6.31538211100971	5.96855177846488	6.13893935665757	6.03816080263766	6.36042158125788	6.38654423274456	6.92186580993846	7.31614017995644	6.66543499566693	6.94385477676983	6.35997664268046	6.49515923992006	6.00801330321669	6.53734987248615	6.50578611034462	6.40268352519111
ALG9	4.31719838389901	4.29543307330198	4.1887017098491	3.91056221266401	4.11065608934743	4.2820714718021	4.38062713497861	4.22571270898462	4.52450941068749	4.42806724486843	4.54222306120423	4.43933815156359	5.00123672523472	5.06297871928299	4.89927529872419	5.15165212983206	4.80648592805236	5.12457866096835	5.38204588094265	5.08802896925911	5.2558441725395	5.25862541361728	4.99068480991566	5.46447345605251
ALK	2.34082448982278	1.34676040343069	2.81342110108687	2.19186970555846	2.28330199367397	2.28006312449987	2.24856104182429	1.87592713621653	2.44443436635367	0	1.29595052643363	1.59027668067033	3.67143586408155	2.84101455659271	2.17099797888362	2.620586438093	2.88015751041436	1.89163429066019	2.11675028515333	2.29949242852947	2.44830635575551	1.91196965670399	2.95099251751219	2.53255858020957
ALKBH1	4.89493396496368	4.49890518486695	4.66834495818426	4.35285819485722	4.86203129615112	3.73429701513402	5.06304306308052	4.65730220999344	4.11443692313969	4.73342369909248	4.6740607417686	4.1656848777322	6.02836125090446	4.39110387972141	4.11694078508297	4.39438998826236	4.88237703496217	3.6683094793338	5.64481669839491	5.23333716193097	5.32228913032558	5.39908513521885	4.81537872989157	3.74519020020107
ALKBH2	4.14416159375278	4.24115604230174	4.43638510091205	3.88809490146376	3.61136874950865	2.75241846852001	4.40317151244135	2.89842606668537	3.82060778330291	3.95116027645259	3.67003530749467	4.10493406457755	3.76726264188333	4.20083968557265	5.21484913182436	4.97434464814046	3.60726492821769	4.2075316963625	5.20393213054768	3.77036487895075	3.94203754325866	4.23380830475521	4.16033103071681	3.587361350534
ALKBH3	4.71272646515316	5.36499322026679	4.97223539587521	5.31267765104689	5.34305791762236	4.88398876783543	5.94895213413885	5.47521141921595	4.94762635895882	5.82480131474984	4.97592760485421	5.00847338766754	5.06053297196613	3.69506110874489	5.6091513785608	5.53165255290014	5.33869811806468	5.11391223153454	5.28366022111046	5.22890490837011	5.2208951783761	5.30625826523506	6.09359692000349	5.69754006900404
ALKBH4	2.5229244218845	0.99361047955036	1.14406578360807	3.50001788936911	3.2770612293369	1.94785189100896	2.94358838967179	1.65242546130929	2.19114354062292	3.27000076501683	2.17149312277079	2.89868642730665	0	2.5726677578094	2.45933875007232	3.2122931467391	2.7162395757778	3.65588322012256	2.19277153758155	1.81525608798489	2.67075508266091	1.6862326262507	1.76642027030222	3.29005032723681
ALKBH5	5.79589402711589	5.68995031127259	5.78336941052691	5.51190115916056	5.57839636667106	5.76878826252495	5.90616643460276	5.69032285538535	5.54045174886563	6.45093220826115	5.69264755735002	5.99708186666044	5.96603197639551	5.64312816407746	6.4927265260708	6.32518338649635	5.40936714027888	6.04060662882203	6.01904668895686	5.95692826048369	6.35935675627572	6.16605596411617	6.60903316858649	6.2608944692467
ALKBH6	2.60519730015505	2.98190172575622	2.46884155122064	3.43552255454823	2.66011380719642	2.34522435560687	2.75167802660831	2.97961136513988	2.88103501756005	3.56123133965739	2.24911221902004	2.81797450081347	0	4.07912983003656	3.83320890197182	3.6789205812538	3.45229109093624	2.8509098045765	3.40108194054173	3.18501076864241	3.4034884511848	3.39272569185767	3.79324355800336	3.00970775266378
ALKBH7	2.58324661808364	3.96287895577615	4.72528233256887	3.04112594697431	4.05953288527921	3.7029827880361	3.61620984304058	2.46175176646428	3.45979661342138	4.26204612811499	2.56431993077075	4.16817551600248	0	2.63341164992524	3.92568929641329	5.16118332843294	3.13959741543653	0	3.08965624298836	4.07866754795897	4.00482257236188	2.50223607672074	4.01413620120521	3.89269216545215
ALKBH8	4.11835782608223	3.77151868892495	4.37696467788313	3.73250150562459	4.61303724828192	4.09235441377526	4.71691593255983	3.9292028535747	4.72817978678708	4.70189737646498	4.32880852661199	4.12858917446351	5.71014355940084	5.08160888531693	5.32449534628897	4.99865485825107	5.01364390411311	5.19235958880191	5.70274810798365	4.87325376661612	5.65391130593951	4.87403167347071	6.04498727636143	4.9669909633353
ALLC	0	0	0	0	0	0	0	0	0	0	0	0	0	0	0	0	0	0	0	0	1.39031520387305	0	0	0
ALMS1	4.87026265483731	5.03394466569289	5.27225083071027	5.12394858729681	4.85867101352246	4.95118899097549	5.65398659476182	5.29820622131879	5.5217088067905	5.25597480409656	5.81374478494914	5.28245599345933	6.28340973992141	5.82821922298777	5.9760502166644	5.99083552601118	6.26101107103783	6.44622921560667	6.7580409642663	6.39368929236908	6.50177618650619	6.5464946868187	6.74812047204648	6.23087982600044
ALOX12	5.17026494624031	5.11000010044874	6.11341425555647	5.48364029473655	5.59719108579316	5.05453637042295	4.52765927947551	5.32385519256079	4.95005556504355	4.83311618322232	4.9729962173318	5.32966625373976	3.95759100087245	4.85340536178053	4.05438143501999	4.63866771821422	4.90696917728314	4.56389283440511	4.50405545659436	4.51446505108649	4.60189459280428	4.99048426096958	4.91527898012069	4.97605815330694
ALOX12B	8.70509798522686	9.19481077040538	8.96119405366432	9.39361837404099	8.92963197779926	8.80107585621697	8.79705178174425	9.02640042247151	8.9762982232857	9.04174754088366	8.83851678142099	8.99970757504368	6.68236700595334	5.54157925904845	5.40731941157879	6.03580386318256	6.97027790629823	7.37647628726673	5.69590426519311	6.0978713584038	7.06951036934102	6.12333165692095	5.7357341828214	6.77402215422244
ALOX12P2	2.54228647797253	3.79643092415004	2.56542408628032	2.24096469397918	2.71238809175097	2.68306570334671	2.80454553357227	3.51824138779733	1.96347825933769	2.50763733370783	1.75480889072748	2.78801479528602	3.48774031164676	3.91495734346197	3.20661910907902	3.73607339084525	4.31293430569085	4.47443801951726	4.41477316185543	4.03232746740596	3.74045545555117	3.56331540267286	4.05526729913628	3.02504348940604
ALOX15	0.852486629709078	0.742241399729996	1.79243980486113	2.6881864797559	1.42547481808885	1.19741564066715	1.49429717921206	3.28246357467065	2.07995584662373	1.56380540751378	2.06074978135408	1.06749225904856	2.74129624893399	2.12409619746257	2.01942888936552	1.52142570461437	0	1.57008682636495	1.77587520724286	1.43828010851332	0	0	2.91109270153756	1.31623402748215
ALOX15B	6.96752550729394	8.74597871280407	8.52272943337588	6.424161079143	6.1723568794423	6.03865371301252	7.29812100852623	6.15743031749224	5.86266907037132	6.36497608953348	6.26346573167423	6.0245071067274	8.6351885126312	9.66117547480095	10.5297443331506	11.5424867776928	10.2582821089736	10.7848364426342	8.51745845186091	10.1199641419848	6.44403081945305	7.00025421839976	7.45316450129562	6.40619296042403
ALOX5	1.973102499211	2.2220127410023	2.63706434780176	3.34799236470445	2.97992280275934	1.97669194499925	3.74159476079751	3.68829676231456	3.05793130462088	2.18677183018496	2.4115645265251	2.99370201513625	2.62381428086888	2.82797657176701	2.71077857242445	2.60789909556582	3.34447365622694	3.02725423548558	3.5858704354238	3.36686627078269	3.12424486681972	3.20210437653414	3.30498057362252	3.38844525430196
ALOX5AP	5.19895369269677	5.06835207499939	4.78103909802197	5.76340086727732	5.12893452619655	5.22893288341306	5.16211187413563	5.58300766934921	5.13609935669553	5.47200108278121	5.79071585909575	5.18376300854809	4.18564585290637	3.48012038536249	2.02813614397317	4.56250777972757	4.2319203609824	3.69045060029042	0	3.88652435006144	3.43212871754976	4.01588817442991	4.77067787082249	2.80910720025526
ALOXE3	6.76949906051492	6.71712558361095	6.99414667722491	7.05957432739849	6.54875120826764	6.68523063729094	6.93198064280946	6.63336197869715	7.01017378602252	6.89529837302809	7.07959297577403	6.61041061334693	6.54197681753112	5.53538965548092	5.73497458524669	5.94602373317984	6.59038072758442	6.77053268582213	4.36808975284032	5.24634719426116	6.77183091596032	5.85667985906975	6.27339094395924	6.41859575377432
ALPK1	3.69532146226662	3.03735514642871	3.61876886833689	3.54686084776808	2.66172629418855	3.52149955566173	3.20780077169321	3.86729000292396	3.79299680506063	3.18007403001567	3.49077691871544	3.70534055365511	4.05538853238537	4.1004721154131	3.62409787667094	4.08199075802399	4.22235857867761	3.56343574366667	4.02880793983558	4.16313867859482	3.66449146042919	4.54479233903888	4.6804125528519	4.18569248885929
ALPK2	1.83488316537076	0.77795070249419	1.29524476343599	1.67966996552361	0.376861975485756	1.1009049026902	0.974714191607257	1.34805684357156	0.893183079327805	0.75936203081311	2.12752814861859	1.73471290565264	0	1.13062753028912	0	0.733300295658616	1.47795973956425	0	0	0	1.65545691955981	1.04704279598691	1.1074935317015	1.63722660766273
ALPK3	1.04521854107607	1.47330698893642	0.625008338475271	1.72719768017792	1.257813964677	1.04770186854487	1.63202836143135	1.76613330788666	1.37753592074276	1.19629666565471	1.95581772686657	1.29090253728379	0	2.11322060892398	2.4690265730215	1.79494365495277	1.41382818980335	1.56073181209053	1.76588647891761	2.30773731421491	1.13922592348525	2.79987144300143	1.38657881000128	3.06663162139704
ALPL	3.68966807440029	2.02099363414306	2.7226970827861	3.01306789021984	2.53375143136871	0.794901648074592	2.62378854574103	2.10685090791854	2.48181753934441	1.68863495846613	2.67984861753475	2.58057655211783	0	1.54054876693189	2.16071730869732	1.64443188436947	0	0	2.70291565480569	3.13324771180013	1.25116272951223	2.14486373101013	1.51255768169385	2.60431323301617
ALPP	0	0	0	0	0	0	0	0	0	0	0	0	0	0	0	0	0	0	0	0	0	0	0	0
ALS2	4.7343424837487	4.76536260487099	4.94717097490077	4.84622632967133	5.03260879724606	4.65134724447908	4.91596082107406	4.8270059451758	4.52330884923224	5.24102363876855	4.74050148574409	4.59167931350535	5.8399746988311	5.42515514637616	5.00981274035572	4.69423267139168	5.11029081963047	5.36654293267165	5.59103159023764	5.43195045896954	5.33656285996382	5.81266925009243	5.9870907702757	5.04060137239751
ALS2CL	4.50377176371647	4.6950051545744	4.69341250147894	5.25648414579852	4.65932472672528	4.81137022885786	4.86774592675436	3.97161132425813	4.46729501380665	4.47324379869778	4.53834364501578	4.58152882386986	4.83996351693289	4.56118474708549	3.7614086661148	4.63115795517901	4.75074490698007	5.37483884961221	5.47606266463743	4.62382026686684	5.46389454509724	4.99823354233026	5.4486450925566	5.45614595244077
ALX1	0	0	1.62689804436595	0	1.6524227261623	1.40287377898484	1.7270355780459	3.07033143116251	2.83915181460529	3.45273560270557	2.81749282428473	0	3.04090309390509	2.39807690734073	2.28780926492413	0	2.88965624699933	3.46135391114446	4.68142487737879	0	3.73904007750798	3.64217395071143	2.36343615324574	0
ALX3	4.01699439439807	1.10646803707854	0	1.22237637161083	1.95975886117191	1.07614156762166	0	0	1.25291759392342	0	0	2.24990324952995	0	0	0	2.07265033833422	2.41184476819025	0	0	1.97490247911781	0	0	0	0
ALX4	1.28056203752112	1.1333344613909	0.571185975873887	0	0.997930303807043	1.10251757048298	1.05293701015611	0.895702846625713	1.54054054172263	0	0	0	2.59568433316091	1.99279749158508	2.68232678945341	0	0	2.16795335711729	2.75176012683274	1.00812500788379	1.28480427078572	2.66507925858901	0.973996455959069	1.46601592937496
AMACR	4.01788268152652	4.84484731912017	4.39832929719798	3.27752273701115	4.39429834929102	4.6408938166203	4.61428031048368	4.27063780191185	4.48726071305965	4.42664744523583	3.45608614739094	4.71527115250044	5.60541393249612	6.13440369383271	6.35933341436243	5.87082785374655	5.54863390467337	5.87761086861095	4.81284210863505	5.74350630539989	5.05522004693762	5.15863287997609	5.46907402173637	3.86163842764814
AMBN	0	1.09372002614035	0	0	0	0	0	0	0	0	0	0	0	0	0	0	0	0	0	0	0	0	0	0
AMBP	0	0	0	0	0	0	1.39084477343116	0	0	0	0	0	0	0	0	0	0	0	0	0	0	0	0	1.87207762445009
AMBRA1	4.48134116989086	5.02144586776087	4.92441723485953	5.27686146402135	4.83476211822777	5.12793504072369	5.27434469138476	4.80609442631765	4.89983572145988	5.21992021476318	5.11289158362688	5.23883318144763	5.01692821411785	4.62793825418697	5.05990188401282	4.9797461115414	5.19429072174136	5.47451983892358	5.71065612189586	4.8544008281094	5.28769820012726	5.2810535059802	5.02978898822029	5.36192908679026
AMD1	5.31526167493292	5.42720595988942	5.23155069500811	4.90443481590425	4.89978614893033	5.1794637469144	5.68430968522071	5.01910617740321	5.32732839387594	5.67397278585802	5.2930899471114	5.48200552731187	5.20565653330364	5.26282427391624	4.74843308856736	5.45588869764092	5.24267092488186	5.07542112179402	5.30995935472644	5.28797358458702	5.12508202152602	5.32276475047754	4.91916411593193	5.11564706120226
AMDHD1	1.61247967657997	2.6218495605493	2.86667009092008	1.57864382864151	3.26502313806881	3.33406037326901	1.73158449512266	0	2.03277923833351	2.58425084995363	1.0091961011135	3.23218543540805	0	1.65313492106367	1.56088884778492	1.76095414983511	2.89529239081199	2.592155818935	2.84655088139143	0	1.35109210701075	4.03414565566861	2.36868604372074	2.74619263704165
AMDHD2	2.04433500344603	1.85182905254445	2.06551041080586	2.20809111868964	1.20662200959598	2.17360994712657	2.17774054122851	1.09001475625277	0	2.8218357374148	2.02713532972183	1.82791155000613	1.68067599403023	1.85041315080323	2.52073593152364	0	0.983998492951027	0	2.73171396919693	2.31603869596728	0	2.1712165674692	1.17942486952144	2.15964030339401
AMELX	0	0	0	0	0	0	0	2.78701584956047	0	0	0	0	0	0	0	0	0	0	0	0	0	0	0	2.8164945175705
AMFR	4.94571092945548	4.67277589471512	4.80850801653709	4.73292584927223	3.94139966540296	5.21301280768986	4.92413740440745	5.06540303306831	4.75895371075348	4.8371715864079	4.68328841695881	4.93612890879932	4.39547537226922	5.4075606965779	5.54711254973763	5.45497400653756	5.16225948725631	5.24876740520177	5.40283972042473	5.36405335451812	5.42951986165436	5.41192369731122	5.33180023100161	5.20534198485101
AMHR2	0	0	0	0	0	0	0.881100077605706	0	0	0	0.794652928867648	0	0	0	0	0	0	0	0	0	0	0	1.32797649953123	0
AMIGO1	1.37421027075203	2.4415815540223	2.55336314907953	1.0178811298813	1.91723280147975	0.889118070284624	1.76320353389674	2.27333984145039	1.04496662743136	1.19463500672966	2.04778329264799	0	2.7267847170881	2.43998349263164	2.81487442218799	2.56801967043685	2.11172102364535	2.2904549040935	2.53402452130249	3.15153087216707	1.37863875546049	3.31141668328267	2.07811904670103	2.30070249072108
AMIGO2	2.35897971598224	2.32880975659678	1.63475209798516	2.49887605613181	2.41192279219375	1.68260418176412	0.828934959264308	1.80176538829756	3.10177259845449	2.94228041162775	3.29403353222868	2.72633128393529	1.77798796438041	3.26468027226635	2.29704102469399	2.53488844744679	3.68350201099798	3.67560105697425	2.85093112649107	3.05404259826079	3.50803105740886	3.12412417215387	3.42652863702754	4.41764541480051
AMIGO3	1.54140877740189	0.8462786834663	2.55340971389017	2.22956869654708	1.58472334946592	2.02413395067245	0	1.44654825698547	0.968661446587577	2.99279821415895	1.93407915450631	1.84761276344935	2.95308013007227	1.58107996202596	1.49110628298866	2.93653239877359	1.31903273357755	0	1.95427915921824	3.18770586118872	3.03585458476233	2.66826700173269	2.76571286360891	1.46843110073435
AMMECR1	5.748288178914	5.92634301558314	5.78713047330823	5.62794951165283	6.15001929925069	5.57952032393586	5.65367145200668	5.61550044795772	6.11499228490759	5.94034266427777	5.86830766926281	6.16165327481123	5.3878827493902	5.16487657811632	4.61924682928252	4.80170590074272	5.05371556590958	4.58882083007595	3.92581427966912	5.2601996621096	4.94211911971473	4.73606134842275	5.04950295686237	4.63225708976314
AMMECR1L	5.42994457357011	4.95134883650482	4.93489699162971	5.10921358186499	4.85734409862506	4.96099126194804	5.35025212988874	4.68181870902505	4.79655017540238	4.97274709532596	5.08953300075426	5.06647189594784	5.67837759941102	5.23953538228362	5.86222424917545	5.67846697754609	5.59076963068338	5.46337728590524	6.15409290416412	5.39462531690328	5.1767948730521	5.54630634303389	6.05846529772838	5.77299004232123
AMN	0	0	0	0	0	0	0	0	0.711294207355567	0	0	0	0	0	0	0	0	0	0	0	0	0	0	0
AMN1	3.98064829795016	3.48148500706544	4.53416965030921	3.76529905088181	3.7806005603672	3.4295441888007	4.29571522633962	4.31119813667943	3.40385033858274	3.53121518068448	3.95935244096261	3.92575057613734	4.98638932218944	4.5085611307986	4.85946825762961	4.65752560489547	4.95156910487232	4.33166591149217	4.76429918533292	4.53325248971014	4.96156467770545	4.75540719468559	5.24673352876582	3.95235005415319
AMOT	2.6800640170498	2.59654970035669	3.54898470673333	2.77335309382549	2.66152921625464	3.15654576029882	3.15296549371669	3.42881299952567	3.31090598763632	2.84419309145411	3.19265794813984	3.33459112817502	4.15739044691846	3.36275548536499	4.58005486749935	4.16937336820341	3.94842025184592	4.17871031065807	4.93936377333214	4.21402829112628	4.3352533409042	4.40717338981646	4.34469320458686	4.30980444491395
AMOTL1	7.17359964329382	7.0050816319039	7.17384602386274	7.01035469469129	6.98346861849833	6.80924239905653	6.81618444893774	6.78238577657665	6.82366674878237	6.6260391788275	6.77418450922332	6.81224077498259	7.16092235097151	7.09338879217029	7.00421764372204	6.98542726712189	6.94952479220565	6.938893580772	7.08838254728272	7.08873694606904	6.88118669316865	7.14288423702956	7.09217242398248	7.12809311564313
AMOTL2	5.34297023459056	4.84722045751461	4.46198058695628	4.92019907266533	4.63213761665806	4.84395844593399	5.1568504450264	4.93851603066034	4.82889540796991	5.42393845973773	5.3356743065848	5.34077483288207	5.13698687905742	3.91159716509031	4.89431693974218	5.13867832843414	5.16700445699032	5.21064372992382	4.32274655536392	5.62268218169656	5.42297618552801	5.21746225109317	5.81769966617139	5.93033665530741
AMPD1	0.914820879751223	0	0	0	0	0	0	0	0	0	0	0	2.04430231428785	0	0	0	1.25420809459142	0	0	0	0	1.40850419741671	0	2.09600568894569
AMPD2	2.48006250879568	2.97882942478977	3.68112311092119	2.90397230294767	3.00504291049565	2.78261581362783	2.45316935742978	1.90953005285721	3.00602001864265	1.68885761788632	2.61083972392091	3.01062068162361	2.40868097979627	2.06435319993676	2.33652312871509	2.57588197014178	2.85001997353048	3.08104299593548	3.47327558016633	2.46881637452956	1.72293281116545	1.94587943153171	1.5127673433127	2.73266875181607
AMPD3	4.92231843387094	5.13813610013904	5.00555256127852	5.13463809736179	4.90701804604718	4.92314629028247	5.12839586696842	5.49997943485237	4.99919048224332	5.45676651347462	5.06274236095677	5.14652297788398	4.94353295713672	4.3407006351388	4.74891012614015	3.99314070063955	4.56239556096636	5.01878934136456	5.07204670688948	4.36525317834812	4.65657298932031	4.72922296889723	5.03144909732388	5.00924293420399
AMPH	1.80137336045227	1.41172108232546	2.33755364169851	1.54593069843906	0.6042459442294	1.376317557498	1.08498254649096	1.48318640029226	0.582991747547623	0	1.7851889481377	1.59859104938295	0	0	2.25376014504418	1.1072513907426	0.83014341896929	1.77830556882576	1.31962757526262	2.05846679072608	2.95317006949363	0.947887377280393	2.00656887066285	2.48478511375374
AMT	2.95072108977529	3.98701145342649	3.78084318882501	3.48716305899217	3.59323009089201	3.41255957364646	3.10302429363861	2.99044805833236	3.1997101587961	3.19741470479061	2.51926345702989	3.344253860372	4.52737830030248	3.81064964674186	3.9618841918458	3.95556219207604	2.64767642332244	4.68263393952024	4.08038705842589	4.11511573300396	4.46074002447901	4.24579377251036	4.4219173864558	4.23168576883588
AMTN	2.67999303151092	1.70414416884837	0	0	0	0	0	0	0	0	0	0	0	0	0	0	0	0	0	0	3.19430731085071	2.59789959925487	2.6944659339807	0
AMY2A	0	1.137876983634	2.77877948862962	1.25586375072828	2.46286458896953	1.10697805583321	2.08506231314482	2.63064298632754	1.28692492723258	0	0	0	0	2.80626277925178	1.89730022124522	0	0	3.52886003427451	4.19423447543365	0	0	3.55424135813345	3.28225682471643	0
AMY2B	1.49633644509535	2.30872757976286	1.98945900050049	2.17537799217474	1.71676105507271	1.97223163912153	1.95450377841485	2.30663471652205	2.09890906505398	3.29944733742565	2.40670818823141	1.31403297618594	3.32181421508231	3.3381809014873	2.85085317228308	2.132042332473	2.9707991249424	3.3079688250625	3.44172270887009	3.56366355044889	3.36945022365293	4.1714361126374	3.67753900270071	3.18350810104515
AMZ1	1.11607611267536	0.406008828934	1.37135772384151	1.32373462229271	1.60231097185073	0	0.525025919330273	1.26654127699667	0.47493247283963	1.53116653058002	0.467905902486048	0	0	0	1.30771625685834	1.48928976970532	0.686162538270121	1.53737463912931	1.11852602015188	1.40717433775917	1.74279101371156	1.66997229759573	1.36477008982855	1.65977336547026
AMZ2	6.12262902095773	5.71063624828039	6.30256465631807	6.10940562703631	6.057824964174	5.83503135104477	6.26891136382761	5.63044953834908	5.92651790283344	5.52221159718531	5.79884549006847	5.87464470815686	6.00525090348134	6.24236355336389	6.49876248575232	7.00656892359686	6.48826682172932	6.15116448105399	6.11468981579957	6.1440115918112	5.75800048475916	6.06287338173893	6.15183209537042	5.97407962012324
AMZ2P1	3.13419481010181	2.65895204755438	3.56266183728826	2.53113856285534	1.6871895601227	2.47029799036859	4.33234358648404	3.11509111993921	2.57513310977311	2.14892760231314	3.51638235468667	2.53854954076439	3.08554003815625	2.78625446649802	3.97704896930117	3.82159423047914	4.38686404154278	4.65554696042247	5.04120106850651	4.35866350053589	3.25241232112607	3.95790340394564	3.93679344197538	4.27166478689278
ANAPC1	4.74180448046479	4.39525112078786	4.37115599822458	4.33749825207047	3.9153871937408	4.01722424846286	4.30059753201166	4.13451001675092	4.38795113191491	3.83464200470715	4.22268917373437	4.14735150057349	4.86965941741645	4.38778902658916	4.36481170664439	4.18729113456591	4.31688715293947	4.22090352940998	4.8379016538017	4.78170515688386	4.19808788301207	4.42098543424963	4.84014037248487	4.59090537975798
ANAPC10	2.00612942535196	2.33092549412107	3.16950518509874	1.73573308186484	2.99016362872758	2.13434206062906	2.52707055935098	1.66886532986951	2.20995775370377	2.77845903150625	2.91334570005371	3.43949011233165	3.25077134735417	1.17508745619462	3.1710022878198	1.92690869773494	2.92778640603511	3.30008833512374	3.04679138704617	3.31693679633706	2.69105077437231	2.95722681796211	3.42892425523989	1.08142920119352
ANAPC11	4.36805113735881	4.72592023401151	4.6139592808989	4.31997151479299	4.22696408205698	4.57547462164259	4.15485920271104	4.18054307667867	3.48297799405552	4.37468833803857	3.84192715616616	4.05899399003701	4.14895646357028	4.93860841949016	5.74580348807436	4.42321750900887	4.93957475572687	4.38371441459657	5.38484049006781	5.02860072279699	3.34951700465423	4.49362812837236	3.87906195269165	4.77187808137962
ANAPC13	5.63349857702469	5.08254045063689	5.99050124315699	4.91047857413474	5.79536492820333	5.2549223158885	5.73471862557094	5.48950637268126	5.88279900124427	5.60914172408633	5.80016397737295	5.33566763060585	6.44028938297122	6.15026638782002	6.2824159401362	6.53043695239063	6.42921806685313	6.47183945201657	6.40343710221641	6.17572197326401	6.03560329682053	6.41641767151984	6.60144208956257	6.47301307192825
ANAPC16	5.20824755607914	5.11798625398242	5.54467278934016	5.46794248839236	5.29643715869478	5.14743426663319	5.44969784070119	5.08966999552909	5.18580228936345	5.3519912460338	5.34888935133517	5.10747789923322	6.45715191076965	5.81399392745712	6.6131148943699	5.62517933336006	5.95933432728553	6.4492307516768	6.55543387812057	6.3463490442389	6.15776423835188	6.38465201268155	6.34802857290813	6.10223661214607
ANAPC2	1.32180197681543	1.41682629657627	2.02080704985435	1.29167504996687	1.36144020102982	1.58803339354292	1.42845233333497	0.928220208333035	1.00112573409707	1.77737704746146	1.30819738166837	1.23878492264799	0	2.36996140401136	1.53372550326652	1.11163532067703	0.833724120961537	1.15186974903467	3.09128825624135	1.64259768722945	2.46515536007875	2.24406200212453	1.00848621750505	2.23232240340435
ANAPC4	5.00705185573294	4.73948197052952	5.06661947645057	4.7075608366163	4.63117978983651	5.06023183085614	5.07299195438966	4.47151680519037	4.69866243614208	4.42444054299369	4.7146381782497	4.99602600533815	5.44932077663579	5.37519620300479	5.5924181819099	5.32748916870158	5.49713968282261	5.57263529872315	6.02194693015326	5.23141789930032	5.20623512139768	5.65316878748601	5.80471378794758	5.53689299558315
ANAPC5	5.20301723185159	4.99348343040232	5.12149788560928	5.14510840081486	4.92348842056594	5.1777496616596	5.43213562280402	5.21647124412958	5.09680857224114	5.31891370550944	5.17215184218929	5.22227083034791	5.08722580183744	5.71455372479213	5.22053507202436	4.87908988811085	5.45416434366546	5.73419009780627	5.98403395292332	5.63406216737223	5.78193651729316	5.46800337377557	5.36080199431072	5.66723484740693
ANAPC7	6.26364201066751	6.24230977253471	5.76126116116821	6.23908545722447	5.77331292815016	5.82695245436734	6.17372040174641	5.92765149794581	5.77277282340453	6.11617563618023	6.14423502700818	6.12015786339883	6.16022355348232	6.11197919782283	6.09042474692309	5.50102784044895	5.87170607739204	6.23587108477361	6.69337135462159	6.07691531374938	5.92016960365866	6.27385929417607	6.25474048682771	6.16096483215713
ANG	4.31916960579593	4.62951725299526	4.041375176477	4.27117572585254	3.89622602155103	4.26784794506407	4.33970895324233	3.49494895327069	4.57246526012482	4.58635632426778	4.6590518531856	4.04221040115502	4.7954456723986	5.47533242752344	5.57674018871784	5.62746944346221	4.62859609523868	5.06371924872292	5.13909801643335	4.86659193476572	5.54646492112731	6.01766475375998	6.20780749116141	5.92185927418576
ANGEL1	4.63436482508679	3.93717008171458	3.74026000934707	4.43245143760787	3.46788244896117	3.70970322746448	4.44312861472255	4.31338361617815	4.21671879077584	4.34300425239444	4.40395650433396	4.34619522599507	4.62145848147235	3.81538062729947	4.32370944668758	4.71412242857129	4.41177152824687	4.88855946041473	4.70982901776706	3.42811113113314	4.56648395474022	4.36025454279891	4.35515221758084	4.45185350516743
ANGEL2	4.15227045107805	4.69565027409015	3.91332709901769	4.22058669060975	4.27356529264273	4.33320540598144	4.34679314226917	4.35981614058008	4.47847437769695	4.66962019997414	4.43004594856763	4.26756762254176	5.1383438666711	4.96912882251041	4.80022537044	4.96848433597737	4.70552272080952	5.22734687087007	5.41020265776619	5.55180042646688	5.39363314376323	5.91265366676874	5.33078222315221	4.9054909052998
ANGPT1	2.27142735691158	2.1751998094909	2.40408328642619	1.84290027478078	2.43464466434169	1.50771055400747	2.41075976683783	2.85248707437835	2.27337880334157	1.51559563214752	3.09360124953991	2.63385758739557	3.18688587556539	2.88458433766102	4.72231886723327	3.43003262714493	2.37657177787859	2.50552740443038	3.35278698360725	4.41367278262211	3.83518836798801	4.34457359255815	4.45405604493018	4.3803173941249
ANGPT2	4.55401706872466	4.35423868271794	3.97640871346871	4.50563650933203	3.85285029133964	3.540795062662	4.81653757304269	4.46177606003686	4.86598579112656	4.55037874191922	4.71707557973843	4.07400368411557	4.28002068712534	4.3989290682326	3.80139431733189	4.76093124330751	4.31132008627421	4.78168965212845	4.65381663589684	4.94656664852165	4.90983689504143	5.32304078109525	5.56473119946505	5.43777113336628
ANGPT4	0	0	0.671650211736005	0.642943867025646	0	0	0	0	0	0	0	0	0	0	1.0720199580377	0	0	0	1.45950267899247	0	0	0	0	0
ANGPTL1	4.26309408722834	4.22750438811883	5.90112673633398	5.7669619281299	5.71651090168643	5.68716826104574	5.10259929766143	6.03068552596236	5.9839559904802	5.86020791395659	6.16827626922269	6.17343348270611	5.45370694758464	5.09609832792887	5.75994787889886	5.10683961925515	4.99339154656441	5.38482171794089	5.54366774008074	4.65222554320076	5.04486659384025	5.6612463721537	5.89055357612393	6.41220332602965
ANGPTL2	6.38886060052898	5.87851332194359	5.945451497948	7.10472039322701	6.2446642340626	6.35686684899822	5.60118416224814	6.52491428977908	6.81496602496922	6.50090201019676	6.95415530514949	6.37342985152536	6.55433664225624	5.92210580365871	5.92902960953519	5.83120589065405	5.84640603197792	5.60994211998761	5.79094638550705	6.44751627818969	6.17966756126824	5.28476296308137	6.18191280924466	7.01226794043893
ANGPTL3	0	1.23384622557706	2.5732277074927	0.833135454026665	1.42976666234544	1.20127212336551	2.21778543769347	1.97227563321292	1.77923778965447	1.56832962567335	0.845407017609364	1.07106808595414	1.94742300196872	2.59999978541607	2.48622363843997	2.2507344086809	2.87439665869378	2.79404513757932	2.5538344113791	1.44259441323099	1.78259988757399	3.71172873801086	2.09640222628681	3.69797410008647
ANGPTL4	4.30319007481273	3.21507482085007	2.12827675022266	5.54760762578859	3.64806558631478	4.22484360650898	3.99289785569701	4.74874921948784	3.71675221071962	4.30308064994556	3.80968484115845	3.32155429338077	2.29015521024893	4.71613076197567	4.14719959775998	4.24188694111977	3.70883578716474	3.85541953941224	3.4533197161691	3.66679994803079	2.58157444890852	0	1.69210239453805	1.60371580407704
ANGPTL5	0	0.972531539155602	3.2052984941852	3.95081200478275	1.14128970016381	3.89468142917052	1.20140725085653	3.51169269492037	4.2830310402554	1.92530606481511	3.16024069498755	4.70471921616658	3.1912181114201	1.76656884843474	1.67096107788983	3.548814997507	3.56296999020434	3.91486343934494	0	3.4307212704763	2.99064490615538	4.00671369874923	0	3.78538074150917
ANGPTL6	3.28651897181272	4.96803686781541	5.19825480364188	4.42866137394394	5.33181140911436	3.91254591262885	4.55931600288898	3.32745424387619	4.70400250954548	3.71725022128946	3.2661193427464	4.53120932418117	2.43712331278841	1.8513689249536	3.68456436808248	2.76773479793223	3.4314043964807	3.34686773757323	3.62002735790392	2.65787772668299	3.82802969495292	4.30051176593508	4.01723558804044	3.65199486428895
ANGPTL7	3.8575615873348	4.35523826533381	4.47665420396925	4.40181452232068	3.49452147562277	3.43934695300129	3.41771970751003	2.93502946716896	3.97707918245279	5.07779245602068	4.42833273259079	4.39408252693348	6.52254104113538	6.32728740319364	7.15853216265082	4.17744825034179	5.77491952433527	5.32145743459339	5.24499441063547	5.65762162362593	5.95501046253957	5.55025743258625	5.43337961439441	4.42119650278693
ANK1	1.17861448820117	0.707650970813863	0	0	0	0.266457482877647	0.361809908681625	1.24447184644758	0.815124513068613	0	1.45488961274745	0	0.919877978831726	0	1.28520165814818	1.1201525183086	0.480731521318527	0	0	0.619569360427727	1.09958171213667	1.27317588616645	0	0
ANK2	4.05872299879786	3.60655674655427	4.62940912258743	5.16607786333792	3.8806903861925	4.21913700557898	4.30195349431111	5.15297211477546	5.37513270353691	4.80660725109194	5.72949195912568	5.13154179303443	3.96798522752675	4.10353155893136	4.08653649539201	4.27376327348279	4.37109503645417	4.59909092426321	4.67685958866791	5.02434306411209	4.69073301836397	5.09927742364121	5.4171643085068	5.57912621159823
ANK3	5.51082707065652	5.98562320475633	6.27539592764458	5.64362067526843	5.77797993381652	6.06748818226996	5.94143771966973	5.52829583828213	5.90935758953597	5.51597164874813	5.70301197310767	5.78970975206442	6.67691569710164	6.54747670388022	6.41845564420657	6.39052144469643	6.70869660043908	6.69399044313009	6.94736489661035	6.73098988986359	6.37364230811505	6.84339680017461	6.68417225500646	6.27089456663116
ANKAR	2.93250028900859	2.8741808399476	2.41904356684855	3.13397040192502	2.79713478762728	2.82495949996894	3.08453055503983	3.38055149099459	2.26228694742098	2.75569952470615	2.72194219976578	3.2294962346692	3.46404006704637	4.07109263047873	2.86552630349933	2.92647740039375	4.05067293920086	3.65345907716478	4.81231342325221	3.91474735987072	3.71637938123249	4.638789812257	4.74927885433702	3.9092661997165
ANKDD1A	4.28042482641765	3.32983564419445	3.83444513486206	3.22889424062159	3.86943015132787	3.07000802667635	3.58574584749265	3.67243334447916	3.63278296182188	3.153668726262	3.40679545761944	3.59231225799382	5.29532584177266	5.17154177616463	5.16757148825694	4.21917483611843	4.93978272043556	5.14793295966786	4.92448278651142	5.10314273767117	3.97371292876902	3.82495616007946	3.82444782222153	4.32577515554876
ANKFN1	0.442172905466188	0.924885483048011	1.67531671055587	2.0414737969303	1.08807574612267	1.84434736247232	1.59577639937026	1.55742816140888	2.40902060616051	2.42079953831872	1.64072784590373	1.30070839857721	2.87364671719405	2.45590498602139	2.52581599337482	3.08670304011121	3.47271890137881	3.00241913078756	1.05612721292733	3.54320905312411	3.00515948579615	2.94539330976872	2.76700624812813	3.0526590627366
ANKFY1	5.84293555399413	5.90577214324553	5.54129700565138	5.68834668648142	5.57201333842963	5.50288949744815	5.94442712268175	5.45819036166751	5.82104091355045	5.57239788663743	5.71044120754449	5.78167371541443	5.98388581356383	5.79165795783588	5.7669749347824	5.96517059495154	6.01428917642772	6.01729135000722	6.47168961933039	5.98409066082443	6.14940441340606	6.33253899689408	6.39376739676034	6.11858377108442
ANKH	5.33389390178968	5.36480839966121	6.04138647452537	5.63117490045234	5.48005239049581	5.53522934374916	5.67069556036054	5.38407763776453	5.60234316768579	5.61526411187935	5.54534230982959	5.45864470915417	6.46334661332375	6.70139968119596	6.64980639993534	6.42372783962178	6.45569948724746	6.64056972459716	7.15641674459728	6.65041343831445	6.55944195816013	6.65278243158819	6.80640774244973	6.57926412013114
ANKHD1	7.78164615822394	7.62381011182073	7.91930662506161	7.71025383900352	7.80935116028219	7.54734817544757	7.93833926991996	7.73010625816031	7.80485273293906	7.73507199015008	7.83724730732722	7.77611541003127	8.19353937096956	8.24920212113582	8.02745859341195	8.52509483644477	8.32520380946346	8.55589025795134	8.40553051949286	8.28219067928233	8.20081241330526	8.33251423118349	8.24475389253511	8.31355455918941
ANKHD1-EIF4EBP3	7.75475922947524	7.60097206534944	7.89638198892186	7.67205425816889	7.79408785153288	7.52616610907182	7.89358414906532	7.68774883591116	7.76200342705355	7.66914157625547	7.7917005042025	7.72957672222135	8.14303051419915	8.19386576674234	7.98380994807579	8.49172807688061	8.30388517426699	8.51098375660335	8.36902779341661	8.20723102891673	8.1473871349829	8.25542233299908	8.19955345294795	8.26987895085025
ANKIB1	6.04424330840104	5.76423928022155	6.15028507347718	5.91142350179168	6.17968051985334	5.87774600829556	6.18266463168882	6.25486994868079	6.09431019396993	6.11171793744627	6.05377121655504	5.91337745616829	6.88632275518958	6.75514826914152	6.84675592387967	6.66291562214917	7.01436911899505	6.79603619814199	6.83738713031046	6.91797289437385	6.93497185358729	7.00762270767552	6.58372073132692	7.00823384869444
ANKK1	2.04918805219423	2.16829209499581	1.04730349439835	2.33365876106941	2.4274128192732	2.12405309183146	3.21105592420138	1.53088869199892	0	1.82402380590004	1.61341487039557	2.39760708479016	2.23040401960673	0	1.5768898963086	1.77801129058017	1.39897917634296	1.83083388550063	2.05263613025465	0	2.51895280245419	0	1.64038233621515	0
ANKLE1	2.02080947052857	0	1.35552418646085	0.797589340262404	0.848017098338981	0.690343036076749	0	0	0	0	0.809470842250117	1.0285040287967	0	0	1.96291286962975	0	1.13509175386084	1.52045031008892	0	0	1.10603510946209	2.4023188664708	0	2.73479635028948
ANKLE2	4.99026843760458	4.41671705153739	4.80347543337915	4.56272210878018	4.71952279357989	4.6414085052397	5.02454992151731	4.81223870901994	4.64096099600849	4.84307636575939	5.03744909881266	4.60769152152117	5.42347883014783	5.24094622924358	4.69391618751826	5.05728401308603	4.96907409626614	4.77382123743343	5.12352033673896	4.90001075504027	5.27396814541978	5.024217358972	5.21158999635348	5.20329956028325
ANKMY1	0.561194661801466	1.13176040301433	1.29531924477348	1.99430068555684	1.31771035100201	1.33722895312006	1.3834378960157	1.44232418603642	0.561988133790089	1.72654392327797	0.553903175586755	1.3878585777156	1.81447807581813	1.57663760278233	0.927016995749288	1.91088523800638	1.99137871555392	1.11255615842829	2.40406314786446	1.59384975819217	1.65554271730272	2.03923796741275	1.28895673721609	1.46417012485192
ANKMY2	5.29582371681959	4.85668631174184	5.2134517541916	4.97706797475059	5.25003966938306	4.54090796337411	5.3554417851943	4.92532649695344	5.29822191912071	4.45398584147875	5.04576095895656	5.27620614159034	5.59367754385614	5.28218713008372	6.16499951546006	5.57505624686468	5.56760319074126	5.83659994958694	6.93039590600134	6.17194849667237	5.76508810269676	6.52705124583084	6.64078315038978	5.80424788469885
ANKRA2	4.49534272149884	4.96686052188186	4.4578773190921	4.67784929424963	4.94166617130691	4.47465178174114	5.09386808881945	5.31939871373295	5.33116359636233	4.48625191294339	5.19706478321269	4.64314662080614	5.8157672503673	4.88743116010174	5.91721384407704	5.31023418561848	5.77237446774445	5.74651631174373	5.83344497012241	5.48128673590233	5.06581170859922	5.60311716570427	5.87047167987203	5.21898316290216
ANKRD1	0	1.82619755793877	0	1.30559246160716	0	1.15287340068733	0	0	0	0	1.3222237004485	0	0	0	0	0	0	0	0	0	1.72158381487862	0	0	1.93343466831334
ANKRD10	3.99544904042946	4.35585541029201	4.22342344311418	4.14927671798079	4.21108658365104	4.11432860557336	4.49714000984432	4.91460287450856	4.67577142371471	5.16394781974592	4.71759824530587	4.79915901837495	4.93299205479818	5.3092347228328	5.2632906171263	4.25186295721138	5.46084300437978	5.82132389293407	5.6319645051417	5.37909099656919	5.21173789898995	6.11212829310429	5.99849622669661	5.46394938432407
ANKRD11	5.79432725796762	5.32945149199797	5.75857984871497	5.93805014069838	5.58747592035821	5.31498241470905	5.45511166246416	5.15282096375954	5.33387181360388	4.43956104457099	5.26353384599569	5.4264233846039	5.73546003721885	5.42467991987381	5.6591499163099	6.43736118551829	6.21431089376282	6.10793307793679	6.38963336457926	5.55375513237147	5.80140059622554	5.95066951501597	5.91623204324221	5.9956708383386
ANKRD12	6.21950176532104	6.36935868981933	6.47776625977407	6.43290910494334	6.45486249158909	6.5680336722317	6.57328259962803	6.55376726828241	6.74448455974784	6.50469600633739	6.91831468427417	6.67539022890827	7.95814870245222	7.57371211192065	7.44413217739701	7.45400378227734	7.61374431812447	7.46673152910005	7.79166485791283	7.63414947795111	7.75223235298657	7.76490666846085	7.7822022324808	7.67643052255914
ANKRD13A	6.661555431403	6.5307148049033	6.78635999922328	6.5073382784325	6.71577329533041	6.76250844961768	6.59820740921204	6.39475434875858	6.65337169849489	6.70974974446581	6.89965427916803	6.7622925439259	6.74323746023171	6.82313079799912	6.62668880742237	6.65821371797003	6.64031174746515	6.46132122656703	6.77308967292813	6.55431589205281	6.70008781536662	6.85149040096929	6.5339419551664	6.49616273013714
ANKRD13B	2.99436269515612	1.86604656749365	1.84139730171601	1.78526671395866	1.86859464253474	1.33659633749413	2.58539856193947	0	1.53795535741384	2.02746801716186	2.04197303672511	1.44543089856764	2.4520668866131	1.86462534236349	2.20249498307786	1.97903310755297	0.993736815056786	2.49716871398617	3.10874453547115	2.3317470551196	1.95052144442269	1.75190094088892	3.11987898788599	0
ANKRD13C	4.84788958528222	4.641037738672	4.66059652766824	4.55949077265449	4.31691389313886	4.82124976969424	4.35112195912021	4.44095308838665	4.87220338056536	4.73961544060454	4.75808976861022	4.57327378344181	5.26211663727438	4.88354561371406	4.95933730620121	4.49293676396909	5.1784148182691	5.19346537253269	5.48607643486597	4.81558817760544	5.44528470035511	5.37180386011359	4.54382700236348	4.96338144628616
ANKRD13D	2.0850238820664	1.89068400394399	2.73717257017733	2.3293326142771	2.9610244940003	2.23831875164907	2.96209424978946	1.41867800271504	2.23646451383524	2.12925386612277	2.21664253584121	1.81577897978987	1.39783001423822	1.96258950374005	2.17396748744691	2.40681785905091	1.292668776787	2.46716305634339	1.92156248821177	0.987909333415931	1.92351926286943	3.13621674598497	1.93083838529952	1.83620797922203
ANKRD16	2.19118377829133	3.2002747507704	3.77899244515118	2.97963821309524	3.49366194351437	2.74973930188388	2.81442760618504	2.89570191952376	3.17616342538334	1.66238073577819	2.17344812770515	3.04916310171164	2.86679048101377	3.60346007914302	3.24054955567228	4.13465407022613	2.71836987050897	4.20455562760711	4.4898208802192	2.25864482674109	3.5550747535503	4.14283312133255	4.38209740374631	3.64912785749647
ANKRD17	7.69486156999773	7.53819320719071	7.55018867608041	7.53987656656535	7.40385366270597	7.41525521544187	7.65549878077695	7.33837828774917	7.43314147894914	7.50804288530981	7.41375294974567	7.46497954216734	7.91241814501472	7.82540651647821	7.86383709452775	7.99218521381582	7.92160007096022	7.99564744211963	8.06409202400429	7.84508678670011	7.87853276849858	8.03732690255206	8.00761334503428	7.7633474093305
ANKRD18A	1.62447535186642	1.20466497627676	0	2.46622680983788	1.39781390776741	2.11916411728671	2.89950967368694	0.956555578149469	3.05380616206422	2.87259216905254	2.73106409277976	1.9387353706668	4.276661345514	2.90983734927188	3.79020883007601	3.04554692913391	4.36173622072965	4.85838824542931	4.86855306770741	3.83450304968683	4.79155482543605	4.2849730318843	4.15910491204358	4.53342209216981
ANKRD2	0	0	0	0	0	0	0	0	0	0	0	0	0	0	0	0	0	2.48456863577115	0	0	2.73762831622436	0	0	0
ANKRD20A1	0	0	0	0.855714193275206	0	0	0	0	0	0	0	0	0	0	0	0	0.727761173407903	0	1.17745579603233	0.918335672393609	1.17893916187253	0	0.886398370298586	0
ANKRD22	7.44694355401661	7.74364510556486	7.56232221401016	7.36815781209794	7.2392675506142	7.44493718819722	7.42641149896095	7.65874342900359	7.48839016690475	7.75900269669073	7.80437503289664	7.48680823475485	7.68582104370064	7.62581997496193	7.21525411137415	7.25983295642251	7.65768540256356	7.37749999257842	6.41404430797041	7.4146338664049	7.28026172628432	6.84054632988816	6.6514477923396	7.40111539294626
ANKRD23	3.16676591257262	2.28912222945275	2.95978116989971	2.61752281156097	2.16334250151137	2.39791069896655	2.24803654015208	2.53716201437651	2.32105322648155	1.38677483506329	2.4808749139916	1.89285566281097	1.74294209041456	2.36726469973682	2.25757612342745	3.35976468238259	2.36807005251247	2.90733926744098	3.46033205208849	2.73255071657601	3.91029600640944	4.20165777780858	3.38150387802196	2.22969050548379
ANKRD24	0	0.593895159108587	0	0.668003320684583	0	0	0	1.07142935294683	0	0	0	0	0	0	0	1.93827137237719	0.966676174471609	0	0	1.19819328782448	0	0	0	1.08956999211008
ANKRD26	3.77329976375419	3.88514198487722	3.92136963976239	3.44705405727385	3.70030491869343	3.48189375609678	3.67788175411667	3.65838094331849	3.79665386031925	3.42895867802775	3.93142782792226	3.67421401999206	4.52418922538077	4.56367807957945	4.35387131091501	4.0774638445918	4.77829145331828	4.29906716900445	4.72392813791194	4.80221152457253	3.93103220207683	4.79146072924465	4.66835681900301	4.1187202437758
ANKRD27	5.02834646851139	4.88023749880175	5.08581753262195	5.12523440695193	4.55791288658621	4.35985417343072	4.90760909134388	4.3986197080325	4.56285155862457	4.97227787089032	4.80908982352236	4.65050930792882	4.67464603306842	5.13198890576169	5.31758944572307	5.370276269031	5.34732583896374	5.65208754083882	5.23331490230762	4.57740174151093	4.92351336746516	4.60818055721771	5.14874782647178	5.25911302417733
ANKRD28	4.62727719038006	4.77993169845263	4.66811386464805	4.38267305988212	4.75923511634683	4.56835633871956	4.89032599360248	4.98155577966579	4.69859730808701	5.31409282960506	5.01979501286348	4.64544432075204	5.47759099242932	5.59767794146363	5.57856979697571	5.20800679176442	5.4145336892299	5.64658325656934	6.11799773951409	5.35977132805728	5.59761743398218	5.71578654445507	5.6145717896555	5.27047150944704
ANKRD29	3.68997116586731	3.01828049746014	3.13803612231456	2.92011972647316	3.09833048749722	3.08895432428918	3.46877108722454	1.72419725272177	3.11552104839777	1.61596393630505	3.2912819284179	2.98922950714321	2.4600374154227	2.65976085047917	3.79666014938562	3.98287185788557	3.27050227247816	3.51019019222735	3.49023014328745	3.76932276268354	3.00919623859899	3.59999306363649	4.11696270921822	3.01413142494835
ANKRD30A	0	0	0	0	0	0	0	0	0	0	0.612524302501736	0	0	0	0	0	0.880348726984528	0	0	0	0.856022497511786	0	0	0
ANKRD30B	0	0	0	0	0	0	0	0	0	0	0	0	0	0.93794980118417	0.873921304946318	0	0	0	0	0.950348102437559	0	0	0	0
ANKRD30BL	0	1.50714769763725	0.64370143010542	2.06881173487599	1.10725405660382	0.528799874252415	0	1.99587676681055	0.634601352591354	0	0.625680606614318	1.70075770005073	0	0	2.04846441762605	1.18955262984588	0	1.23158292308805	2.58008923817203	1.11819206250245	0	0	0	1.01452941010148
ANKRD30BP2	0	0	0	0	0	0	0	0	0	0	0	0.787689473303058	0	0	0	0	0	0	0	0	0.851973649067335	0	0	0
ANKRD31	2.48523047721699	1.62994771511525	2.27395089039045	2.21206980222998	2.83296164740796	1.88161151391752	2.10469711343653	1.70729534355255	2.25381892781064	1.01101969682042	3.0718125781877	3.33620243612303	1.98236645166436	0.904379787757291	0.842033307567463	1.55671771548112	2.48021421774854	1.60599681284963	2.25546631868006	2.8504702180212	1.17671574565735	0.833025876333025	0	0
ANKRD33B	1.39514606362615	1.49320653592131	2.58156954503134	1.85731821146788	1.58021559780174	1.85477795793493	2.56144552480325	2.3003170645214	2.56042249973612	3.0457010348593	2.7831878802932	3.50430429709548	4.64229831071818	5.44243312325476	3.73989920738956	4.90793874523317	4.17037504690142	4.71350890324738	3.89724143269959	5.00635247110885	4.6766433105403	5.21146615330946	5.08714574731566	4.83998223843255
ANKRD34A	1.99028088598314	0.696639215421101	1.71078074756089	1.28413895354879	0.830089962278987	0	2.37620642897251	0	0.802858885905175	0	0.792154140360965	0	1.85733753050309	1.35033126108817	1.93279734769291	0	1.73386190309234	0	0	2.0549783214068	2.45471192503249	2.36944399197762	2.00312081526487	1.24784826778937
ANKRD34B	0	2.37294387447201	0	0	1.99746091967109	2.15175371371065	0	0	0.77927085272299	0	0	0.98009647492956	0	0	0	0	0	0	0	0	0	0	0	0
ANKRD34C	0	0	0	0	0	0	0.697418529000832	0.996670691940892	0	0	0.625270397415933	0	0	0	1.03189393666481	0	1.44613806765106	0	0	1.73967690705748	1.41231526607174	0	0	1.60352027328702
ANKRD35	5.31995248191556	6.10344288988293	5.66196982606365	6.25186250969074	5.26143101412844	5.69482629313878	5.54707777983806	4.2160610343657	5.40769201552059	4.50291364265233	5.11036377183746	5.89460405771248	5.02237244980277	5.318592918102	5.89347274169311	6.06486949944565	5.76350326811228	5.96536075676182	6.0645270759379	5.28125106430252	5.8084078895938	6.04883893156828	5.78632103993238	5.85872452604297
ANKRD36	1.14343138908247	1.59425769530492	2.15427119797587	2.24358328467271	1.59660624982322	1.96769926411329	2.80739109874766	1.85616532490727	1.29475107660928	2.51037438253893	1.75714618199784	2.10067820576594	3.11788429459179	3.47030987129215	2.59506523436891	3.31966932280412	3.53540004659059	2.65986449655209	2.91638384223238	2.83979578170925	3.5324981751062	3.56635517709952	3.14248103530815	2.94659075595639
ANKRD36B	3.30241274258116	3.38169737405301	3.20429402422313	3.00069435316385	2.78737304762119	3.1314492075226	3.39847185643641	3.28303697626284	3.04720492375786	1.56422833725946	2.95299545087839	3.28838542248449	4.38627974650731	4.28424251210268	3.80593627135869	4.55206338463766	4.36093361892437	3.88661728797717	5.27036941971629	4.48440699620805	4.35332544845727	4.73372673699804	4.36277141715471	3.92245665800449
ANKRD36BP1	6.80002593467177	6.39672527009596	7.01374209149813	6.72992879127832	6.94227735226981	7.61116018503466	7.55330202193476	7.33691946238333	7.3697726565155	7.8341616018845	7.61296396436248	7.60748466142857	7.93429864992381	7.38619134546634	6.94383522007628	6.70443662693153	7.055310947735	7.20180545300991	7.30322944223388	7.56851886140245	7.72389599681132	7.41044671796199	7.42401382020932	7.34618521745782
ANKRD36BP2	0	0	0	0	0	0	0	0	0	0	0	0.943367784303791	0	0.771807624675889	0	0	0	0	1.0151362099875	0	0	1.18156368312934	0.754198916854565	0
ANKRD37	3.71270294466388	2.82138197025294	3.98338786972398	2.50526189097403	3.10500212735189	3.28526119846977	4.12032833715638	3.57735855501181	3.84245735467879	1.97856230878351	3.81902076226735	2.9239695678689	4.48365350359052	4.22307187213299	3.34809534989877	4.86411013940056	4.56932895400477	3.9820325666218	4.72864395598808	4.73912248285234	4.82711164332442	4.69476039627613	4.36520624343562	5.20331965573783
ANKRD39	2.6325708747977	2.16186300052297	2.98069502344262	1.58921532970969	2.4206805890394	2.58735022011049	3.1087581396804	2.25025319381819	2.21633880677551	2.87092900059454	1.8318637275524	3.3501037583605	2.70206021922317	2.41623460594446	2.98216596470891	3.56929277436145	0.859089710245645	3.77757822410662	3.57980717721322	3.71635662881216	1.74515135312443	3.66277076492563	2.64695480033439	2.75970236170369
ANKRD40	6.20673369251841	5.87146994050224	5.42747031838226	5.90444700714862	5.52100855169747	5.89441354821168	6.29863979688027	5.86112262727638	5.99550848196021	6.47217529072284	6.02097255334751	6.23879762036364	6.84081117585036	6.64267531869292	7.06351851895342	6.81357393575906	6.45307894094659	6.70799938592238	6.84404961634891	7.00089101805397	6.94964947995713	7.03162659256248	7.26845037107053	7.03993548958801
ANKRD42	2.82021220531387	2.33639436261328	3.07333870871429	2.04336010946378	2.70005398136989	3.18754118806881	2.06731344104333	2.92027945229664	2.21530818744425	0.986589725633477	2.62576400119553	2.57236635383572	1.27888914799692	3.23677727115736	2.02312692411695	1.93193989179792	2.59922681514877	3.44356341964194	2.2169437617637	3.12451144380033	2.01667582787967	3.70995112851592	2.91534809757159	2.45567245257277
ANKRD44	3.61767657267436	3.60793960441543	4.01635801813102	4.01796591200524	3.4906211267111	3.35347623896184	3.56041661733958	3.89067981324184	3.93337516223615	3.43504769125717	4.09800817428019	3.8095740194917	4.19137470613142	4.08472779430046	4.13208953880026	4.02807558826263	3.58321427376056	4.37578557836106	4.83441000602457	4.41414440525488	4.5514849717951	4.35628990005881	4.49365650344458	4.39704703984021
ANKRD45	0.732468381428309	0	0	0	0	0	0	0	0	0	0.723454934584185	0	0	0	1.17242436773382	0	0	0	0	0	0.997968123849357	0	1.22574595899763	1.15286521730414
ANKRD46	4.26936603052785	4.36291151261422	4.2238359840424	3.82046579428831	4.18356491561968	4.13406051668425	4.28596220763043	4.16473085545751	4.34020106414116	4.42579630096796	3.93606600742138	4.33135334467522	4.94414953135926	4.77569023355052	5.19175013734551	3.92153740796713	4.88807550411883	5.14487221109519	4.86881904360014	4.8005717285684	4.97227991723824	5.06262716977515	5.13582914357734	5.04817809390527
ANKRD49	4.54674920710852	4.29892246760622	4.34342091472299	4.44434712557335	4.55526142062026	4.44099876220626	4.6024494087507	4.60360192286601	4.31925797721546	4.81581183877208	4.29532300478041	4.86246644429942	4.82442794129805	4.97723719671135	5.20496494397564	4.6425926845714	5.22322690602993	4.15598504803223	5.316292974405	4.51837527911539	4.88450885468594	5.79903678037355	5.41943027984462	5.35019449295021
ANKRD50	6.49201140385345	6.37682805760051	6.65702131847964	6.23390971827707	6.39928048917996	6.55999143341858	6.88914446380538	6.46569652031575	6.40207063035907	6.70292639842161	6.46453997707853	6.53858747492595	7.62158639406215	7.62624079244742	7.38186963218382	7.25019935928468	7.83978222741766	7.90569775605667	7.80179177952657	7.7827531767269	7.80141730664749	8.14606917469792	7.9668927025076	7.41621682182494
ANKRD52	5.46060954113758	5.26645166694531	5.0666213019206	5.58299543353157	4.98998747491647	5.00290921239193	5.39938311409299	4.67832716507875	5.31351627459425	5.18337016592603	5.19604874347541	5.20148378698337	5.29448805501446	5.50909157573339	5.35435160749153	5.7017248063572	5.12570500237295	5.7132308933819	5.8305047132469	5.21508292580977	5.56094005239793	5.86505551495	5.88936720468543	5.71541012867741
ANKRD53	0	0	0	0	0	0.900763561673289	0	0	0	0	0	0	0	0	1.6076933202626	1.81081298325777	0	1.86411541398681	0	1.71932809137393	2.08978287786161	2.81894289525899	0	1.58403812375852
ANKRD54	3.27823657718781	4.54347453366575	3.20755702550334	4.15412341829506	3.33709851602271	3.69751127502621	4.55047756567649	3.738606107615	3.45440881278812	3.70872299392103	3.72645240299775	3.47834317722226	4.03175302926006	2.90293568922876	3.5365369099923	3.80632056445927	3.28589643697929	3.33854648601891	5.26343411031947	2.65011320261573	3.23770380194159	4.96357775096812	2.86586906570813	3.88716446979712
ANKRD55	0.945291174015179	0.826158598486383	1.93769383097195	1.47891575524691	0.977134478476446	1.31375310399855	1.0313551109461	0	0	1.6993968005753	0	2.59356016491288	0	0	0	1.65504368948392	2.41818949590385	0	0	0	0	1.44880992944782	2.72678966107747	1.43938787428923
ANKRD6	1.97895178983151	1.67081864250813	1.87428999611492	2.05532131709578	2.25181350431138	1.7491134998271	2.11046551869332	1.47053079893129	2.39421369430397	2.71298992550011	2.46073010497462	1.87493672121259	3.35474637424694	1.89771906366458	3.74343938307379	2.26168288685185	2.61240747888053	3.60725497984506	3.78546447056206	2.8569423976379	2.88876863526891	3.25598209897766	3.04921806761347	3.04544132325125
ANKRD7	0	0	0	0	0	0	0	0	0	0	0	0	0	1.52421936001259	0	0	0	0	0	0	0	0	0	0
ANKRD9	0.46315362886602	0	0.470865213579943	0.449442707452029	0	0.685005019380823	0	0	0.463829783702708	0	0	0	0	0	0.780380373654512	0	0.671160772300181	0.945104627282845	0	0	0	1.93731768832207	0.820606753873453	0.765716768183606
ANKS1A	5.60053632448641	5.4474063303467	5.55939947550191	5.49262018354912	5.52429564420622	5.52677353188494	5.74178098882107	5.33752138580789	5.48357270453922	5.73447566030547	5.67067628990367	5.71522143774829	5.56875108829977	5.8885488402242	5.61717146936044	5.56157017126628	5.83977369039856	5.18264646814609	6.01738616378061	6.16751238254488	5.83665313546214	6.20183822128965	5.86261332342556	6.21047384575109
ANKS1B	2.15578630803344	2.6215215627724	2.53156551739524	2.19390741508398	2.03559777119847	2.06019886015772	2.44756958343751	2.56182577082251	2.44656370137836	1.76465557439315	1.43350649864855	1.59201916334575	2.16516790912548	2.84325898482719	2.72585010054639	1.71941591900685	2.67989383013517	2.81441727608758	3.98719849239154	3.45363046143693	3.19964563262295	3.89152866562298	3.45845811560373	2.59046900036061
ANKS3	1.77719127123918	1.96204462210599	2.18131293569337	1.58933774599734	0.446678730840176	1.69015884830114	1.74281768125177	1.80959031404062	1.45256774459061	1.81822286184479	1.01729254715436	0.958600942730983	1.15315753217727	1.66409866201892	2.09995127411637	1.38439777557472	1.89271079935314	1.43050813461153	2.04649987850623	1.68181833112354	2.51227704770652	1.5579772610269	2.17293700245565	2.07292494442494
ANKS4B	0.705918297226199	0	0	0	0	0.591328840880956	0	0	0	0	0	0.894163082752315	0	0	0	0	0	0	1.53581530920591	1.22634720960123	0.96459277717309	0	0	0
ANKS6	2.40887169640561	2.55715499548372	2.73343146905374	2.66704822898527	2.69539497569116	2.07479804084301	2.71290130332057	2.44594267132565	2.77822353141627	2.64012752523582	2.47150935171739	2.8643433767868	3.27704674290139	2.27849279125191	3.59567417317381	3.26000257447451	2.76161803566065	3.61934066477214	4.21766718388066	3.34334919804178	3.60167848297848	3.99651439345833	3.93852708368781	3.56328120065371
ANKZF1	4.09552881483048	4.0275253355768	4.45730774819446	4.60355869739198	4.58042657406227	4.06955097097752	4.96606357483251	4.40514229877345	4.60219985885577	4.36055710496212	4.77641299576518	4.43805977823078	3.92617622250463	4.98919728949621	4.41550170735726	4.63685136398999	4.26226113248566	4.87845779299393	5.58774845841806	4.83393870234085	5.250571383529	5.41882740350674	5.76519297330965	5.12543478035252
ANLN	5.98491411331281	6.15571846496	6.60024187114263	5.96590226424112	7.18253611037585	6.36531355884128	6.1867639103938	6.67353009024324	6.79826644422117	5.97439892455176	6.65002699681429	6.62619453815458	5.83808638155852	5.31810335754813	4.96287725252092	6.26814686756555	5.49640321476367	6.45533310421561	5.83645219356497	5.90476409711983	5.53200249973137	5.74742841824821	5.88299022367849	5.94476596350423
ANO1	4.50796489215637	4.26046742026098	5.39644419794462	4.96312281225972	4.59913160641828	5.4449159742636	5.27887682770793	4.67553002832112	4.79614711756544	5.22173455709725	5.0688720092598	4.74896601008966	5.70551381257548	5.94182775077098	6.39793809128894	6.20187592564641	5.77857781923849	6.33553437737065	6.65190949367623	6.26662292767331	5.99665950266206	6.49073950701233	6.31973200777781	6.27204928270929
ANO10	4.85198683381067	5.40569862282498	5.42993368530436	5.10433848548164	5.33768249548772	4.69292043170419	4.82623790842942	5.03141461837058	5.2173131765991	5.31709763300162	5.21269675250828	5.02687048703436	5.70105562043205	5.65867228555623	5.72438377808928	6.03871951522466	5.76342670775993	5.3263422665736	5.3714831944308	5.88462893842338	5.62221180670515	5.27170070618302	4.58425467824248	5.57877971007945
ANO2	1.66954251297098	1.06549827139977	0.917991609014338	1.42481784214192	0.935808518921504	1.26339113377951	1.30803495034903	0	1.20846502239698	2.06280362240544	2.40436691407768	0.672067131695266	1.3446233544532	0.933201025549108	1.79939408124244	2.82332256399129	0	1.64736960602666	0	2.7127227468511	2.48628008166545	1.39536221513734	2.17999197577866	2.73298223214053
ANO3	0.765611478174745	0.369970030150187	1.2794767077789	0.420065026744132	1.83353105950854	0.357239137539469	0.839653414355421	1.17915768008179	0.433646168058438	1.43300416049673	1.44511542178676	1.27999968079705	0	0.790624720679677	1.86954967924387	1.78180856912878	1.06728988823496	1.83468728034608	0	2.44837319337691	1.63727790162558	1.20690017196052	1.64402336575503	2.08318795014099
ANO4	0.628585214515699	0	0	0	0	0.908119016576868	0.692318672816906	0.990030393987027	0	1.21785785438231	0	1.31351510238778	0	0	1.02509235799894	0	0.890991116551018	0	1.40234732164165	0	0	0	1.68270178017193	1.00722079706495
ANO5	0.777771799625991	0.37666243468233	0	0.756912677944149	0.805419434658519	0.363729081604557	0	1.19562231916758	0	0	0.768335731850281	0	0	0.803082313564412	1.23534170770552	1.41095421611042	2.29661581684249	2.16765962266075	2.40610433946087	1.71141512784287	2.08108599568108	2.11711788561482	0.784936436358006	1.86519701131347
ANO6	6.18129936227794	5.98949672646793	5.91777569957474	5.94173036596117	5.4478210842661	5.7529085737574	6.00355427043584	6.07525745388174	6.1093834221345	5.7789914917902	6.36701591562478	5.78352968799736	6.61565986029965	6.73737265182286	6.82564045798398	6.86311809657198	6.59870537975641	6.62937770637931	6.59585611007542	7.16054641386976	6.67805301784459	6.78930452711965	6.95873348574182	6.83774878875503
ANO7	0.564741501422748	0	0.983274652813698	0	0	0	0	0.899447336176017	0.565539069817017	0	0.958474811330015	0.723951649822063	1.42816084438824	0	0.932231511462738	1.68938231393626	1.32161089934853	1.11846741202285	0	1.01219524949818	0.784320350592456	1.48072035779605	1.55551442177108	0.915514502423611
ANO8	3.3600805155916	3.1275962682713	4.09749786206775	3.71227921086395	3.56550729788162	3.00028280402122	3.59312574109296	3.43915827383822	3.20031444950968	3.16081507639403	3.26098132725628	3.84275814453561	3.12046079604966	2.47161196039298	3.74429266266658	3.77186169352162	4.24144074313255	3.84058504867161	3.20217196829809	3.51281161472743	3.32774704117364	3.60972697716462	3.29675279574937	4.0113446358279
ANO9	3.63571049708542	3.71312232336097	4.02131519381778	4.13371892456451	3.64388868918824	3.66040988296241	4.19799452195133	3.50100821648162	3.53212133635873	3.89508132302687	3.56292578618487	3.69586659966554	4.60129109816558	4.1290972580588	4.44841872658712	4.61346164361919	4.5243289810864	5.05470412387362	4.47036889012511	2.24255968820085	4.28951324638887	4.42890886128878	4.36271613279361	4.570939951033
ANP32A	6.0932783561664	5.43587171444141	5.2571563169098	5.261829929347	5.14739315275936	4.82222690587482	5.29817892921132	4.86245524580564	5.10150072169189	4.90615428773877	5.40258202178782	4.90815507575409	6.27787646126757	5.62242560638618	6.43800879014826	6.24319745243138	5.54978155179187	5.65851062434804	6.76502267375017	6.06660643097681	6.28319356200975	6.24855161799498	6.24158445547702	6.19485548448074
ANP32B	7.82761314261831	8.19097281034859	8.18530578444217	8.15782598122335	7.74661522377098	7.89230652345311	8.3883892803873	8.19735463566202	8.39735987759495	7.93952979543548	8.31481684841594	8.43605246046577	8.53837414908578	8.66397359621554	8.70963453621752	8.79725301329863	8.76426873055165	8.39348379695233	8.59779152018665	8.81406386361978	8.6407541547799	8.65059340676392	8.63198724740695	8.63573359470003
ANP32C	0	0	0	3.08305779863885	0	0	0	2.99825325536053	2.28598370741018	0	2.26598031472443	0	0	0	0	4.24603430279396	0	0	4.60261246883917	3.20400946517726	2.7728556980458	0	0	3.02840515911223
ANP32D	2.61564038195874	0	0	0	0	0	0	0	0	0	0	2.16613290335208	0	0	2.55120213708774	0	0	0	0	2.68780349840204	0	0	2.62999182473029	0
ANP32E	6.28915527554115	6.68322396470112	6.42430630105531	6.41014765770189	6.47437114474884	6.18367710453806	6.90282858268221	6.97039982522446	6.82287706412124	7.09817712869636	6.88231733391546	6.69977822989626	6.92140716566192	7.06132901468684	6.6018381909203	6.93399411485962	7.23104554501321	7.27204114718176	7.26318181904246	7.42035219936484	7.60713764279816	7.36711205479502	7.39209473297049	7.30199489530739
ANPEP	6.08857534847583	4.88017831173275	5.26635107141977	5.98030479288935	5.19568952854396	5.42968678101773	5.03186662758605	5.69448453473633	4.91886861477598	5.55335146503323	5.74675213124628	5.81157280292563	4.02398608410652	3.15250085315372	4.28174932640477	4.39855943113298	4.16374410174769	3.82963961689199	4.35953981508181	4.436961874629	4.75945952119504	5.18472897287242	5.12626047769368	5.49217346130337
ANTXR1	6.9031934187758	6.95820500393418	7.34995884066926	7.30173720085574	7.08024656114668	7.3502845785805	7.13068691864777	7.20877049213858	7.22515316819542	6.85759016487503	7.32643790957659	6.93173135961409	8.06038933396464	7.5861772249581	7.49071374509553	7.9129384981412	7.32772012749106	7.89577622768666	8.09230844593657	7.80684330682868	7.59619702101256	8.04072430383093	7.88156325394325	7.78897992103393
ANTXR2	4.86178311794038	4.3945388944405	4.65409120075125	4.74380776584562	4.55669034345619	4.15765202455995	4.56992113838389	4.53322911607379	4.86415934937093	4.42762740104928	5.61558946241924	4.49216064942139	5.43734789976216	4.63632398569402	5.11214309139585	4.75234914029543	4.96737518083798	4.75414505535814	4.42684039669951	5.61538672412919	5.13368769338166	5.45263752541974	5.51370383363813	5.56643028790814
ANTXRL	0	0.794787114163927	0	0	0	0	0.994533509946879	0	0.911816287085203	0	0	1.1354362612949	2.03759029080793	0	0	0	0	0	0	0	0	1.40298402460578	0	0
ANXA1	9.67019584181967	8.8944372454476	7.33026422343785	8.69955969438864	8.20923264641769	8.36865920770841	9.31632424910104	9.32096101709835	8.92998335311324	9.8228985250219	9.27578149442949	8.77117108443847	8.767190965512	8.32368489621782	7.996487761952	8.05344373049398	8.68768892361054	8.12718698085352	8.84603244647583	8.88608474422377	8.77758433369708	8.67485513619788	8.91713138320037	8.9747235487223
ANXA10	0	1.80000874571529	1.33065786793003	0	2.03925689215341	1.75950311451473	0	0	1.31539464766542	0	0	1.59525385111589	0	0	0	0	0	0	2.45221807762828	0	1.69617544509721	0	0	0
ANXA11	4.7699193192094	4.26315542314628	4.36503882853056	4.33541525083513	4.17836232927078	4.06123586485578	4.73699947721892	4.55931431438893	4.06457091794246	4.17980209090905	4.73097265296904	4.97810656247643	4.75590486242942	3.91012309598761	5.10504917851205	4.633289714515	4.17413948771407	4.36366225374697	5.11939695682967	4.63294943471515	4.90647442002829	4.60656798840743	5.00619438688652	4.69492230809592
ANXA13	0	0	0	0	0	0	0	0	0	0	0	0	0	0	0	0	0	0	1.66010178087133	0	1.05809894576112	1.8809825442952	0	0
ANXA2	7.58819921043287	7.14338262890803	6.97709823334275	7.11600595384823	6.90579298916126	6.67580803519898	7.39219870008945	6.95484024176474	7.17102728380635	6.91470567367144	7.25741036390283	7.20502161132647	7.22825594842423	7.47134534605902	7.40115156209274	7.74487774403895	7.48823479638196	7.40809692873006	7.45561083033925	7.68766332990304	7.64402559219782	7.3884281553332	7.70428535793715	7.82305766745634
ANXA2P1	5.90528103048278	5.14775040404314	5.32388044207914	4.38654189464341	4.68188388787033	4.47811940489402	6.00329106673074	5.04141921841452	5.75836539541912	6.03122559098245	4.41304621915277	5.0471981669567	0	5.24266333794462	4.54490167212092	5.39421916968216	5.69264480412058	5.20999390659629	4.786783007253	6.65924497988548	5.3568108477247	5.80917112832495	5.60613758015398	5.07480042538723
ANXA2P2	7.9799078006673	7.48960781585788	7.33906089653685	7.4434248834172	7.2757679782723	6.6405737587426	7.64483139160283	7.60185830667277	7.7506961037009	7.70650919646371	7.53393423825112	7.67782433350398	7.15607430352409	7.44211546018319	7.84041038884137	8.16365447702673	7.62746375954359	8.07199061205878	7.82284131944587	8.21073256970742	7.82548749248638	7.82004722513749	8.11436684000552	8.0935497990996
ANXA2P3	4.66462627857429	4.41585102807665	3.58965809946599	4.27022542856287	5.00714694873305	4.75881210387557	5.45100251406473	4.92288182211016	4.50414644570496	4.77050951108627	4.48005837862063	4.74275156392355	4.89054527807252	4.16442164943002	4.42795277972557	4.31163303136005	4.47112196909375	5.09102978455663	5.3830931939547	5.14870389110676	5.75621361889418	4.97059410472316	5.08199675040078	5.80936256309902
ANXA3	3.72937674497927	3.29935123659484	2.3156075911421	2.79087293683222	2.64380239338447	2.45267894052486	2.59208500843192	2.59308770858908	2.59105759721543	4.10799756247494	2.92304928252122	2.47229329710234	3.14887143939274	2.76786750793222	3.24081307681065	4.52389106336808	3.62518940748841	2.34701431032669	4.51148228245605	4.03398680850854	3.35664679380304	3.22253740024452	3.47943017627914	3.20924365898363
ANXA4	5.42426854185963	6.05118069688975	6.14307135237735	5.85035575933178	6.00562663763952	6.11518515554589	6.37654054791256	5.66975174859362	5.8844906706225	5.88540272882488	6.206621577523	5.82540474698594	6.32621025102097	6.06263621807869	5.54938847994282	6.54281625098675	6.66352028076714	6.08616596020549	6.28939375047391	6.4837945397175	6.17807395759306	6.6850771500552	6.48989088216816	6.28765426128034
ANXA5	9.1572830751714	8.82781616908928	8.54985256673137	8.82101601127873	8.57262123789886	8.25268533720956	8.65811939402561	8.57657983959658	8.73845815514422	8.84818797497611	9.09151340467796	8.61867700273033	8.60551692573393	8.39030253231861	9.09648225888059	9.04864932028802	8.37658885329416	8.29184280228653	9.21276561155008	9.15800017402412	8.74791596666912	8.91344784790089	9.41482878434698	9.12054233283799
ANXA6	4.60944714098564	3.66074002622131	4.6939531487897	5.05412341700278	3.96295604526466	4.41889736620234	3.73980671943379	4.60824099165785	4.55169147803029	3.95558750237594	5.01702334432654	4.36792714713234	3.91304936735491	3.37108695917144	4.62088374289247	4.52209691511858	4.05210990409756	4.07281057792867	5.02145464530841	4.66203787559209	4.55623161783042	4.9000577622197	4.01092081435416	4.92993991271709
ANXA7	8.2577877138944	8.02103590688669	7.49840754596717	7.7698372160654	7.66196618417733	7.76532902544026	8.03507924844781	7.84559818645573	7.96728165179023	7.95841020510994	8.07362749454551	8.02436004130691	8.2148736962405	8.22479376095596	8.23363465627738	8.02252168097434	8.05826205741526	8.19134117782482	7.93594032540414	8.3788529678347	8.51025952168709	8.40745205681265	8.65920365689754	8.59696195791021
ANXA9	5.84522054080377	6.09145044094357	7.25581154383252	7.05773854978918	6.14689274739664	7.20964327722483	6.32479126973219	6.40046955842715	6.2563991772123	6.32158245384144	5.90630361524332	6.9588882319695	5.79116647173573	5.76910730438705	5.72568999502228	6.25787424829136	7.18630528704428	5.89675972155619	0	5.59199656561974	5.97574672816788	5.04404637748234	5.81843805744804	5.59976711962133
AOAH	4.11168641928082	4.04834904323445	3.02090211998464	3.77938878557498	3.42485178918373	2.58026787528347	4.33953568228863	4.78743612380678	3.90543239114652	4.3099606639358	3.72417596061481	3.65590322483496	0	2.08209236934251	1.97837943798032	2.20231423748136	2.21443720521744	0	2.50292998621882	2.10185279933434	1.11719017893916	3.04400442042755	2.51330528617982	1.95208263939684
AOC2	1.60338417926219	1.82928978165968	2.36644263888737	0.988533542728649	2.07032128591364	0.862468427815922	1.10408461709986	0	1.01508093109769	0	1.00240079002171	2.98769777456118	0	0	2.2822272201831	0	1.375707544644	1.80385043025115	0	3.27112669859636	2.02613904164489	2.26600266555559	2.35778055045987	2.25421546224847
AOC3	4.87516813166284	4.71063353146598	4.56995979686159	5.46254141808191	4.81450629672702	4.00070780217315	5.4092725205901	5.47811796253717	4.68767262980279	5.39266771550991	5.17106818592623	5.11419509585552	5.81627617008168	5.49226446348514	7.08651633834635	5.83347550676739	5.41029213019745	5.4019244487818	6.09084723397957	6.76205629561393	7.04363052182721	6.92614509502804	6.85480372942073	7.47886210147941
AOX1	4.98941729812901	4.84795013721875	4.20812926733127	5.28485509021786	3.53052031764667	3.47521083926227	4.2633041982319	5.54061344547304	4.99180068950743	4.98274615831407	5.38234758869885	5.24966189461177	3.54605617985521	4.52875194659194	4.52291124484442	4.46477819987403	4.25942921590215	3.06990058157602	4.14539103503177	4.55345893967123	4.20848648210144	4.67287326654394	2.83282061181159	4.94737297349538
AOX2P	2.18824261888038	0.672814710493866	0	0.754453367199839	1.69314282518436	1.44005256324217	0.84999030132204	1.19222717360784	0	1.44773282935691	0	0	0	0	1.88652711064855	0	0	0	0	0	0	0	0	0
AP1AR	4.79959072117814	4.26440410172444	4.56492045490041	4.83517521354992	4.4925746156867	4.23629302035828	4.53849650229308	3.79505493111299	4.15459296181564	4.83323292473315	4.29155745417987	3.98519029042552	4.70994218019148	4.45894104981423	4.68105151596999	4.05200274956251	4.3246413045697	4.03406654603857	4.31746861168695	4.23339891648291	4.31999332299752	4.78962865752855	4.4180453443817	4.8155870379755
AP1B1	6.42374886340012	5.83140690139185	5.86093670536465	6.00251354759087	5.92839844191268	5.64980227844118	5.80601404551771	5.6475382189918	5.2326884347887	5.62374842801561	5.39786961920373	5.22674489052035	5.14524192280075	5.31963891896159	5.58328867783545	4.91768105990128	5.26608339566534	5.7170901823553	5.64014399549068	5.37508535908622	5.23730453686241	5.07150872027283	5.24697236765922	5.18168810058377
AP1G1	6.82748228091149	6.75602994995393	6.77060946897288	6.51884783905817	6.68562470681925	6.82656058291549	6.91507015705174	6.68488698362438	6.90974752999047	7.03726189830398	6.79543664878554	6.74331935259291	7.00200435046987	7.12780387829619	6.96452890348311	7.27684467331268	7.03209321033999	7.08590506493784	7.18328118693122	7.36209837549536	6.94401438645844	7.17966893676762	7.32584860070488	7.10350986389182
AP1G2	5.45045696950824	5.28520010945196	5.9041977943638	6.20869146683581	5.69824031150322	5.5656902894901	5.98800508260454	5.35805102409677	5.46585613943029	5.43534922972294	5.44122315161302	5.79052130070944	5.10901599767595	5.45588836621466	5.20934292666297	5.55257953272609	5.42949405109169	5.85937714008849	6.10569392989797	5.00317006105356	5.83445455553069	6.13959446849023	5.27175079238224	5.96509726063368
AP1M1	2.44699897180687	2.02569160547367	1.57230234040088	2.35402820185265	1.59735972732728	1.26218125774846	2.23636842759571	1.4585520571731	1.73429534971783	2.25128779597109	1.44102922671639	1.86129692770904	1.24281682048467	1.93565405817072	2.43399245124512	1.2318656149549	1.33039620273431	1.27483038551068	2.88927254912838	1.61101404073703	2.17064517073923	2.20733977924275	2.40873599953661	2.30426748992059
AP1M2	4.93443846286319	3.62308962582036	4.77537669251505	4.69986123234728	3.79665192040662	4.62887669251913	3.89727741359222	4.39459876700641	4.09161143115791	3.99675379784651	3.04944046838433	3.67066204273962	3.8124343636828	4.43004178152283	4.4611215139898	4.18359126069659	4.59346876561082	2.00451647900724	4.28871260267067	4.06139896953049	3.98761138601785	3.35236970626194	2.5822229270517	4.57267776798566
AP1S1	5.30539124036067	4.30572643190273	4.67583040145644	4.50523057084362	4.01123958923047	3.79607684469132	3.56904323839343	2.76580332444858	2.54256510951565	3.13749897740124	3.39029440263841	2.91713377236984	3.62487284066825	4.61111162307568	4.26799064157897	3.99254371271622	4.00704711150051	3.1459063508513	3.41500601002369	3.48885471552071	4.65596125266448	4.46011562598388	2.90703761212834	3.30917193198519
AP1S2	2.70699289403192	2.78182489848109	2.61471347678608	3.04973960208356	2.64623140065231	1.93526146714369	3.48614338337363	3.19711937880368	3.00893091985633	2.55652410497382	3.23450847141291	3.20243031757373	3.30320747854643	3.52115006757453	4.10427842763005	2.77327976640768	2.86647872535385	3.06567997508468	3.09830918264482	3.7870174603418	2.96722097235084	3.82301659816137	3.93012005637565	2.71787092462917
AP1S3	3.28059701766673	3.11491600039137	2.82396859576448	3.09276048523295	2.53635816293111	2.43813158606915	3.68956665061651	2.93158111923229	3.06240704829178	3.95274775871568	3.1905456743181	2.72612533519463	0	1.95227270662933	1.45390193997643	2.3955537687383	2.40809680361572	3.61062314795615	4.34562646378722	3.13603927280484	2.85301188134102	3.1239093882213	2.90693248341972	2.3905132836031
AP2A1	3.19240612967601	3.2674438951956	4.05682329469437	3.14745542893654	2.97837983921275	3.39929769592866	3.62076443077552	3.68666685505691	3.29021319059527	3.22717700031827	3.01601345572268	3.73893660252721	2.43847257753448	3.03234741274513	3.61797704825409	3.16967452198342	2.88161351864716	3.64167601089597	2.7342431978407	3.62045869082751	2.9276333067625	3.20052942920771	3.39315269970812	2.63524296688111
AP2A2	3.52042536814985	3.83186692511673	3.68190016387946	3.54361038639007	3.21646948060885	3.39838455812715	3.52823987919145	3.27687915298557	3.69051405362413	3.31287344674738	3.18296516228676	3.12129112892922	4.08639751677919	3.46394977192002	3.79492264543941	3.68185011981273	3.74460764009	3.8225808762533	4.36430222558576	3.8895915641003	3.74166875816281	4.07666228696365	3.88279610833189	3.76214855495652
AP2B1	6.66741877329862	6.15466769889453	6.16447090535486	6.14488773971538	6.39450154237604	6.27535343250736	6.42858190036989	6.13885102603922	6.56950946956018	6.05455414205721	6.41895166291154	6.30793912285652	6.64322013100638	6.20350164462695	6.90978763305663	6.90119962101337	6.53421849457943	6.40038330164377	7.38880040543559	7.14349631717807	7.09243233144776	7.19748895727216	7.36357343006029	6.85000316512466
AP2M1	6.35568983551762	6.27907639506551	6.22302397187111	6.75373200045889	5.98725158400292	5.80220623080438	6.06615052278713	6.46010275050043	6.53840738971061	6.17099430120606	6.40227778635829	6.47867435937273	6.24643524849064	6.03547104945549	6.99044107295513	6.65705850498811	6.23865324445043	6.33871397139116	6.6846572030833	6.34646888484971	6.66286857923957	6.07635264396792	6.16650986646929	6.68477376164129
AP2S1	6.00109466726689	5.33947014230818	4.59764510488089	5.99022624190518	5.36871945099065	5.72828014362246	5.7103450705847	5.85640209676748	5.42975459567843	4.9434788734328	5.40513618179838	5.7389809338826	3.74012546119418	4.7311947931848	5.2295290213192	5.51525215412636	4.68169770951922	5.13946316907203	4.46483190940524	4.54252563080827	4.28401126799082	4.36728463366317	4.47685233308558	4.75039352717027
AP3B1	6.94387994808068	7.10507782617056	7.10586440855573	6.99010627987944	6.78047490240774	6.94395550474094	6.97441532984197	6.97431193438337	7.19363573278577	7.09928424585044	7.27797387805167	6.80686177624372	7.02178593365212	6.77505575301637	6.93586420382911	6.69030568800928	7.08427968657874	6.85793122476766	7.39390354216611	7.01724215448044	7.22526778979315	7.41192178683354	7.24720571752636	6.85539207663227
AP3B2	0.798416836313288	1.40389402130584	0.323319661665873	1.13063440532561	0	0.480837128481965	0.874774674347121	0.918420078108368	0.318250679520956	0.676579163984683	0	0.416999906569163	0	1.61112215256357	1.7378400863528	1.10053443044728	1.54981557737439	1.48896342230031	0	1.36120490122326	1.51461625406055	1.25186320526303	0.998096598229285	1.24324024114739
AP3D1	5.72670253311953	5.09044587728714	5.40401444699435	5.84772947235647	5.47338829893578	5.0350051558914	5.28078089664637	4.99537832591513	4.77290583056475	4.95434209057066	5.02220348847492	5.07678101846536	4.05777944760953	4.46834360065331	5.03685299964378	5.18235673309171	4.8706784794456	5.42010260031503	5.63294891482408	4.35759677069816	5.2023563629503	5.0431690157909	4.96046543654174	5.33132689512663
AP3M1	7.01675336857425	6.65964209997323	6.41895505596105	6.60425507630344	6.52060083466715	6.49025271045163	6.58760826129312	6.68906457231058	6.91969083726663	6.64336810463972	6.82433728078647	6.71002292219476	7.3527356372851	7.34821737435041	6.94002258281597	7.36339991423192	7.41411004961352	7.43697655466329	7.26630969040697	7.57206226602146	6.97776530595095	6.94093570198942	7.1467392363461	6.97782827725958
AP3M2	4.16638946145962	4.50999433373387	4.53372967606273	4.11868305510312	3.51903066898447	4.43226650760298	4.64547070274082	4.12846423830639	4.33359822280988	4.77581461075591	4.80538956406887	4.35861951490455	5.05416381793494	3.95451615348792	4.53928004230773	4.53674206171291	4.22406392260903	5.03923736681481	6.02486295262648	4.97514550418329	4.99116073166941	4.99443078554118	4.90869151086554	4.65110551759331
AP3S1	5.35959170727899	4.96997572166384	5.35367906801467	5.17313671105196	5.71880607741521	5.20524785772017	5.68465958404221	5.24853479609858	5.457000205141	5.60011701268402	5.12636596364542	5.37671555893041	5.55555450683454	6.10811076983812	5.43901733687085	5.83907805924892	6.02547242650673	5.85620668353627	5.68549536407436	6.17362673754488	5.97251157797515	5.16273282886394	6.06586844351691	6.19717481480359
AP3S2	4.43815602812995	4.26716902503892	4.44495619832292	4.65787158575333	4.41964350536551	4.30243826324215	4.43675468823557	3.94534455422589	4.25172764152376	4.00577324363334	4.18236701941318	4.09356191557532	4.58117458088644	4.84373446320614	5.77494732183735	4.96265360957178	4.56374526981893	4.86595645795421	5.15666994651628	4.26177768653441	4.74568695407911	4.1344099131756	5.10768605836257	4.85133289798943
AP4B1	4.29768175779843	4.15038690601132	4.06182681933972	4.31650002630484	3.49249641349517	4.18830197316617	4.23999073119687	4.08867186536222	3.81649577059654	4.41943022865809	3.58794104950987	3.96342226191344	4.12686871982749	4.9159601231628	3.64385539069016	3.10193374528873	4.15343317318108	4.64125938065426	5.05752079396068	5.11596414148455	4.63918250611196	4.45495838692631	5.24164515293155	4.55110190485072
AP4E1	5.766310404704	5.60637780522958	5.68119650269482	5.5167089854908	5.88848823414418	5.89895328805012	6.05058407968236	6.31117317550657	6.05341341458564	5.73495250588284	6.1448485842721	5.83338856570248	6.24116195045813	6.57558236285813	5.8037518060823	6.05488553345227	6.05760345797604	6.39985673390748	6.30676376604127	6.1832407909326	6.21477733820215	6.3598738279089	6.2917993394041	6.14982697866026
AP4M1	2.6324171116988	1.96177206611656	2.18102710894838	1.92209279436442	2.00841174048141	1.73080132928191	1.20382257839443	2.04648695453054	1.72915744568398	1.92845383188007	1.43638978496053	1.36287623419716	0	1.76958591133791	1.06720587746845	2.32928169731496	0.929193457216405	1.93545062595498	1.45365791719526	0	2.42103689612089	3.09755389393129	2.17265164646586	2.0726454257579
AP4S1	1.11715791992903	1.15088719761188	1.47923999742538	1.57318484190161	1.78532221240343	1.1197547071449	0.992068041777069	2.05919853363365	0.90949753473591	1.27478050260726	2.05830952502296	1.37313559798262	2.35800092287384	1.78144197240196	1.07598528016246	1.60230365021155	1.90469890466595	1.94783878627455	1.86353532694282	2.57613957806144	1.21532117487276	1.89971877366308	1.47235259194681	1.39067171284798
APAF1	4.1023885155215	4.68197284041041	4.49262145540999	4.54909611530896	4.83793247219718	3.97070116277485	4.53679563140898	3.90433305360616	4.49111239846904	3.59715170195026	4.27403055751631	4.33153003575139	5.10903856632335	4.77586937268399	4.56469816816174	4.67235974692075	4.86119565662549	5.10957205734733	5.12378118630195	5.04863978863004	4.50690102333841	5.57483129904864	5.62639228131933	4.75593281504972
APBA1	1.53950463670326	1.58045233349669	2.77241306433364	2.60014359548923	1.69818329806262	1.33951168808589	2.54580266987503	2.51997775356236	1.76032857195363	1.72917997439123	1.84037589773776	2.46967345567441	3.47192667319741	3.0797631761703	4.03236076855087	3.52569328437777	3.41925512001439	3.19492417956171	4.06883846065695	4.0604507879854	3.68462679380262	3.97280234129593	4.03894747152295	3.91736090078971
APBA2	0.482573964681748	0	0.855969592646521	0.821386162083694	0.872911745564625	0.711670448902759	0	1.28386449743542	0	1.55054098021967	0.833529869484042	1.39008891077057	0	0.870431631475925	0	0.942935999190388	0	1.55679280614899	2.53153171059434	0	1.99789527045149	0.80107425038927	0	0
APBA3	0.572985406899718	0.492825527799915	1.3169256979715	1.74588982746232	1.01469472091383	0	0	0	0.983212335705462	1.12702154180232	0.565568784129038	0.733987108036972	0	1.60085413334607	0.944328407141877	1.70688507172435	0	1.13216968924443	0	0	0	0	0	0.927456806198021
APBB1	1.35669900576614	0.520579237470148	2.88084391531451	1.8123045066393	1.06279455867488	1.62679912294317	2.17671149859027	0	1.35819942101257	2.26022490285638	1.01747812946678	0.772095238119864	2.70252581575743	1.0599461815952	2.98264647776442	2.20940282921944	1.78350340993143	0	4.18784828496878	0	2.86298550768253	3.13415632829551	1.63514060753959	2.76017126892761
APBB1IP	3.92603518536938	2.52194178718022	2.76362701586232	3.66158506323734	3.30973142754812	2.86176682660503	3.40732815769455	3.31855405260707	3.25319834757771	2.98126355832293	3.90479530281929	3.65411114322752	2.58783040063947	2.44388260163243	2.95038707492181	2.57199348456973	2.71262785760201	2.98954800290266	0	2.81317570958841	3.25744375492514	3.69406653809898	3.64339644576142	3.15056122606222
APBB2	5.33568308608653	4.52260850827469	5.2615517058295	5.11920109432208	5.01321528792168	4.92667540049822	5.10822679112949	5.28679931207483	5.30766774126338	5.16096793986596	5.42908248958156	5.24617598808032	5.88212657894767	5.55782198609452	5.90893576548309	5.95726621952291	5.65629350306017	5.80951111142773	6.31455831910224	6.11676428334605	6.15951986990641	6.43316057569894	6.43754011713705	6.21407385010037
APBB3	3.77334615676127	3.1848635791167	3.7182114018353	4.07351914254247	3.75297778789865	2.37541906227039	3.76690122373836	0	3.20393993066772	2.68509024349431	2.7804900276967	3.47774503459222	4.06932479636489	3.13287638930723	3.01186099018756	3.89235743385823	2.77249865362948	4.12110400020351	4.80340246758808	4.43105945572026	3.14846842582694	4.45284067405692	4.00795994953888	2.70398808201114
APC	6.46430444079176	6.11146169697274	6.34085946309279	5.85724405437375	6.23584329180412	6.2809909912621	6.45264262870427	6.17608347862372	6.47388739805569	6.2798531529063	6.3027469647917	6.09647956571496	6.59983475265223	6.45009191786344	6.67292479887876	6.81437019128461	6.95671643241998	6.9072080095037	7.09085724948424	6.90352412849319	6.87518676472078	6.81379435838115	6.84101993310808	7.02257517666338
APC2	0	0.623904512710177	0.287083140284284	0	0.538006838490213	0.230623772204545	0	0	0.282528217873196	0	0.278076986167222	0.371550045995611	0.817380524135011	0.536306681656731	0	0.586386551726307	0	0.611531544686619	0.722388901282611	0.938676572201203	0	0.489135615567524	0.523131913850254	0.484867723139753
APCDD1	6.37168983308499	6.44250366600204	6.96232488463109	7.07223854109064	7.10920861471838	7.09935063507901	7.45688549115734	7.08185836233831	7.22594867783312	7.03979176061649	7.29949617541271	7.08777401345444	7.58802844172741	7.47015554472574	7.57684446824193	8.05352442356367	7.79768062334103	7.83955061527926	8.05832042179836	7.57176592913716	8.05346297257348	8.0340728403441	7.72892607949347	8.15451010503558
APCDD1L	1.55796008592764	0.624105018348193	1.57643597506314	1.17094975402068	1.23660421065753	1.62336558164054	0	0	0	1.36395033766468	1.18648159047726	0.91194090655222	1.71699777675127	1.23345862968608	1.15612801672634	0	1.01019044338722	0	2.776424457036	1.24835150152864	1.97495362769563	1.14488844981965	2.91813221186215	1.13674725938549
APCS	0	0	0	0	0	0	0	0	0	0	0	0	0	0	0	0	0	0	0	0	0	0	0	0
APEH	5.22424736340455	5.39905121190973	4.56267398387452	5.22183809832119	4.63660957091195	4.84385866575185	5.50815540212104	5.15076563870403	5.27347283984239	5.08505088517924	4.62483135515035	4.70941452030781	4.36368536992627	3.79248435361261	5.64654936349077	5.08465994619995	4.65090895019193	4.96096774470108	4.93978086410253	4.89699047869069	4.59928718315911	4.28088111063772	4.69821829975822	4.70559953400909
APEX1	8.7792937924985	8.53884844132597	8.61967410382517	8.39345003648786	8.23971290063772	8.35455917642603	8.56202141668492	8.3559184186443	8.39755882412694	8.00826397853452	8.50840571051874	8.43204030469482	8.35668003817986	8.67319264005826	8.92606282440203	8.90106009245213	8.4774740339831	8.63329961271973	8.78382837230398	8.57663447714234	8.77933671194723	8.6383327165482	8.67244690521471	8.94662705863065
APEX2	5.08127266079933	4.96583466919718	5.10834339422237	5.3525040697281	3.99874473809762	4.66350547270856	5.05767517711081	4.57426329224959	4.80753525816038	4.55476588546988	4.9473265354211	4.83291896539405	4.23570072610144	4.21443412537291	4.21457910952787	4.05743380631094	3.8260001579857	4.28783078722413	4.22856208315077	3.75667868449113	3.90395615674807	4.52618270377114	4.17390331364928	4.86038468579197
APH1A	5.08736877620245	5.23811187652804	5.44137646728894	5.282809145295	5.08259928055789	5.39200659369251	5.25616688011224	5.18883279760411	4.98609719857602	4.79235339741275	5.19278831717065	5.26314146943144	5.31546632269325	4.85034810131864	5.46563936026266	5.48497986094941	3.97752967787634	4.98765773795509	5.96520609031785	5.29849540941547	5.19107783774345	5.17951396276039	5.78301716998365	5.61345309738429
APH1B	2.70362202579796	2.25332338645237	3.11542243879242	2.76732604919867	3.64855332884382	2.81470739471608	3.32863726987539	3.32971964828869	3.17545605711136	4.072590031797	3.56756705007251	3.93728034871642	3.92168457476747	3.05594787197116	3.83833062554778	3.78713376530649	4.12706826566148	3.25967797965433	4.7359129857695	3.78332493137244	4.13962176555201	4.49496844935781	4.92709217733673	3.98516937024109
API5	6.3464924059837	6.20945536083214	6.26606129131761	6.16606798370279	6.1618778913744	6.02332298604405	6.67580707321886	6.65251392649912	6.42982314260232	6.65429147129464	6.58057890170882	6.68849043495624	7.10497337348997	6.97456998704162	7.10630014839854	6.76320452278188	6.7724887806596	6.60112255448474	6.9195583519634	7.51418128197571	7.10939697377981	7.12050916707853	7.25721572558345	6.84477870747364
APIP	1.85403825907681	2.53719157058244	2.53582046349089	2.18111551585765	1.9016970743132	2.12383997687869	3.38384406436744	1.53070784301044	2.05084483106592	3.10778149928647	2.35578167947636	2.88805142444705	3.59405138702591	2.09471064782756	2.98915367975488	2.55044035231157	2.75037577073185	3.78499394070043	3.76469847594534	1.68720134207838	2.30518066844199	3.42959408580218	3.07206716452859	3.54125022845888
APLF	3.0491592824972	3.88303133969412	3.98537843360675	3.63975275898677	4.39505833007497	3.59308079205269	4.01076954000652	3.74973539431824	4.16039197997291	3.22819617990056	3.62184226744315	3.37539589336351	4.87717697780827	4.59445113250095	4.36479716446612	4.42335116864422	4.45791175542836	4.8623112969888	4.72021195009112	4.84003074408604	4.65825428330795	5.02220217467864	5.1960715036137	4.27948921945657
APLN	0.884668792174216	0	0	2.3465149975556	0.915051076695563	0.74789060212923	0	0	1.82511665540423	2.84110842705745	3.56441603877134	2.15496070059569	0	0	0	1.56819159290987	0	0	0	0	1.18641502299389	2.05779042976863	0	1.35923550943757
APLNR	5.20142722784254	4.29886488869167	4.74682132172082	4.19226424175595	3.83449887231706	3.48229828241163	4.15556949971052	4.73283447661866	4.18435343152386	4.11254031198438	4.47817405360872	4.47903118403658	4.77187879904487	3.74828004868144	5.00446020498312	4.65784112369174	4.38109577814391	4.99947074927999	5.58882910067137	4.80263988933016	5.20843475486985	4.8516946946833	6.36632728802586	6.18443273982365
APLP1	0	1.19393205138405	0.836778727663011	0	0	0.694986425062408	0	1.25853902979555	1.34746799320623	0	0	0	0	1.38267202855054	0	0	0	0	0	1.39864184378703	0	0	0	0
APLP2	8.55365924601306	8.57762665490124	8.79507776959348	8.98751674883237	8.42383250926637	8.42038501368684	8.54447537598185	8.27324738338777	8.56311531731662	8.33272680438074	8.61812360939335	8.80120156718855	8.40553006042752	8.48895066195013	9.54713344449067	9.26007634209905	8.6430021989326	8.8183601701404	9.07722522742824	8.78470832060697	8.81089933858461	9.05879653110165	8.92166440770634	8.94445506071486
APOA2	0	0	0	0	0	0	2.08972217449425	0	0	0	0	0	0	0	0	0	0	0	0	0	0	0	0	0
APOA4	0	0	0	0	0	0	0	0	0	0	0	0	0	0	0	0	0	0	0	0	0	0	0	0
APOA5	0	0	0	0	0	0	1.33587853050368	0	0	0	0	0	0	0	0	0	0	0	0	0	0	0	0	0
APOB	1.50597671473308	1.34297680074381	4.06687374778838	2.57893758096555	2.44065881290971	1.92842934197194	1.41164118001881	1.41239146835999	0.942349466893663	0	0.786222251107762	1.00086204227583	2.08657443607698	4.03091593427496	2.86370233915721	1.64918850768728	3.91737693172465	2.45893053151498	0.635793875987287	3.13944125702178	2.11399459435989	2.15027483034689	1.51710051521867	3.48689231667385
APOBEC2	3.38991715933437	0	1.77269039996025	1.71764000439169	3.44927275933119	4.32398106393086	3.54784496177051	4.18003542883801	3.68632310699444	2.75634008588941	3.36935527213179	4.09783311394865	3.22759028006623	4.37646685852361	2.45779965402666	4.52480761098444	3.98533425326323	4.20040059512058	5.45305965195555	2.59260669803364	4.23792784914001	5.18761677036469	4.33568740011521	4.77136046806351
APOBEC3A	4.44759218380463	2.28208641942448	1.12383384838418	2.71900342879624	1.14429537993615	1.51443536111784	2.29683659145657	3.22595055869545	1.11013081541567	1.92935535921507	1.71244864639926	1.36362361668044	0	3.04173553808682	1.67473174036509	2.6717352891939	1.49054728254027	0	0	0	1.4561228925658	0	0	0
APOBEC3B	2.75628574003871	3.037560741584	3.29327472465624	3.59890356242121	0	2.76038833817406	2.0862250007127	3.13713395595529	3.03702467561299	0	4.05162023349326	3.67186353515529	0	3.32215019978467	0	2.11832201471029	2.46045089052757	2.17562362196522	0	2.0195909959529	2.41657438534143	0	1.96814895761742	0
APOBEC3C	5.29218989343184	4.96181237790825	5.24126446992772	5.16493792517428	5.01424263839353	5.0931508177862	5.01913569452064	5.258450359476	5.1339772680417	4.70380965962523	4.87989695991108	4.92970038312326	4.91355986549918	5.31214857731132	5.32643439349193	5.81040135963795	4.91013047929077	5.18255213176221	4.85558417229682	4.02976368430502	5.07341917620877	5.72997157005662	4.81519076433154	4.18429214911011
APOBEC3D	0	1.88871860333656	1.07037801952313	3.05177787813123	1.70400373262253	2.63137255359568	2.21744952750083	1.56006225706103	2.08484730668698	1.8560048951616	2.39181946625283	1.30307871798026	2.26543796689346	2.45916670300669	0	1.80958887773799	1.42668869506397	0	2.90573179954921	0	0	2.81747329226941	1.67067250058338	0
APOBEC3F	2.51323741711178	2.02099363414306	2.98816515996575	2.59741078723001	2.09932519111222	1.42218266730267	2.78687481371739	2.51727581302238	1.6306200993847	2.26655898981023	2.35622680655371	2.39783120960365	0	1.0641147433598	3.15939711363026	1.77820725554842	0.862932610899616	1.18837457104528	3.58764457376607	2.44422467983973	1.75115655451796	2.55809437015464	2.65414359666516	1.96474600380357
APOBEC3G	1.33510639989432	1.82523365920526	1.84308950958122	2.29903594688742	2.23833353024794	1.3950079330134	1.71820410527543	2.70071028869032	1.60124693049375	2.23213122847912	2.90615393690913	2.15461375859196	0	2.0618593949017	0.972542958454782	2.18157746573759	2.71381017628041	1.16406993364278	2.8300493319346	1.05486481085259	0.819898398268325	1.53480884717544	2.02937138256887	0
APOBEC3H	0	0	0	3.23634412767222	0	0	1.79080022771779	0	0	0	1.65398451255782	1.98796535564974	0	0	0	0	0	0	2.91916027301052	0	0	0	0	0
APOBEC4	0.986087620436577	0.863209130417751	2.32186933685928	0	1.01887934401901	0	1.68368259667034	1.47064127867441	0.987306619239082	0	1.96213729719793	1.875062447853	0	2.34762144832256	0	1.71262929392383	1.34184561506179	0	2.78730800497285	1.62379365377642	1.30950951623608	2.22221437085647	0	1.49273254766376
APOC1	0	5.44542443115491	5.52971864737462	3.5485745369862	2.49543327959932	2.18851873397511	0	2.32290647422779	3.30472005308474	4.09997124160716	1.66988780075513	2.00539016627231	5.99064024066092	7.6748466102896	7.03621722467333	8.17614232080852	7.09032715001359	8.0283049464871	5.93159627048231	8.30481200251542	0	5.25864475851318	5.01804470737138	4.6780845702041
APOC1P1	0	1.77791306339913	0	0	0	1.73766282575036	0	0	2.77143086259015	0	0	0	0	4.26265938767518	2.70359354859014	0	2.47298236403125	0	0	0	3.2884400963698	0	2.78396350659641	0
APOC2	1.66011338652846	0	1.67923454920126	0	0	0	0	0	1.6617960035867	2.64300177769681	1.6446024106479	0	0	0	0	4.00453700768116	0	2.6509696995877	2.90721581172461	0	2.08978287786162	3.71291523053243	2.42557907497404	0
APOC3	0	0	0	0	0	0	0	0	0	0	0	0	0	2.94205365311638	0	0	0	0	0	0	0	0	0	0
APOC4	0	0	0	0	0	0	0	0	0	0	0	0	0	0	0	0	0	0	0	0	2.71009578321799	0	0	0
APOD	9.07530107632941	8.35176459933742	10.0124102512137	9.81595273422391	7.97122035269741	9.47704059796084	9.23410329138146	8.86579524332106	9.22841005639318	9.03704888608277	9.1670311289165	9.33785549205668	10.2072360638819	8.84425580073806	10.9275285284102	10.4754009103592	10.5771431527226	9.25559722685989	9.9599737868107	10.9926150990191	10.8597921019859	11.3081307935052	10.4105744634533	10.8002743814665
APOE	3.47691110824034	3.77553542602535	4.59971812992101	3.58594106520525	2.31519722017985	2.82797642265203	3.63576175294946	3.88044146536824	2.60304890982142	0	0	2.62506574948104	3.31352357615593	4.90940460346408	5.81324991630155	6.16185778054185	5.71527609940278	5.25389404136899	5.28993505743543	4.4925230551792	4.32887331445396	4.13523080869493	4.24386066071102	5.07912661204015
APOF	0	1.20295266890297	0	0	0	0	0	0	0	0	0	0	0	0	0	0	0	0	0	2.92961548910063	0	1.96865054946205	2.05507649050449	0
APOL1	5.73005810094137	6.91015247171882	5.30795943498001	6.22695782047484	6.91560825603857	6.42409883203722	6.95206548360205	6.25801106847218	6.20395139425458	5.77221402430461	5.85052357793261	6.031159282072	3.89964659059111	2.10108715700255	3.99617308024425	4.83213229052225	3.44331673261874	3.12352946393921	3.68631995222829	2.94475851381358	4.32426720760909	3.67780650013052	4.08490809301232	3.66407903167735
APOL2	6.2790922522476	7.05571044724167	7.13984968364428	7.33426968212312	7.58763049505037	7.05570359660305	7.03005562958917	6.40344878065017	6.62333839092144	6.29583339759853	6.41120341902684	6.71797789598115	5.12187282053737	5.35606168643736	6.34387977447292	5.10340482655113	5.31236756025635	5.74691177038733	6.56565310126888	5.43876117221763	5.6191797166251	6.12206013843039	6.56585532369636	5.06589652825845
APOL3	5.41331295933045	5.80306007707343	5.78694848409004	5.88364549062616	5.8842035389252	5.58906001385163	5.30717969120711	5.52662259540092	5.35169882534954	5.16225347095164	5.3271131963068	4.93360234713108	3.19534880277156	3.75839924755885	4.81619582974811	5.05365840624571	4.86881311694468	4.49026677962967	5.32062438385441	5.43307498779814	5.37259878181569	5.65129050326339	5.83669360298003	5.39419065383642
APOL4	3.45606084263774	4.00876459864625	3.77728882605389	3.70470076738576	3.67153236863401	4.17096939715185	3.12669054710359	3.61579929112554	3.45829757796513	4.37015844304331	3.66211706122003	3.77811320543175	3.29292179569071	2.29255431126537	3.21287549277821	1.96170952508854	1.97322413330257	2.82686106026278	3.61547818728338	3.16015513352847	1.93331608206336	3.90505212369076	3.29745578392732	2.48862427326029
APOL5	0	0	1.55313090365038	0	1.57801992115313	0	0	0	0	0	0	0	0	2.30922579270268	0	0	0	0	0	0	0	0	0	0
APOL6	5.19037194903255	6.36637030001344	5.80025494785131	6.10972881679656	6.52898666541298	5.814326376924	6.38469021573699	6.24629678634028	6.44434915242936	6.17191692855655	5.87384124686721	6.01776844011939	3.74832400324126	3.86446950139061	4.16659508978022	4.16970881522084	4.23395456933008	4.55647606866879	4.41930369729695	4.83898065681768	4.36574558864507	4.66218709078837	4.41284393119228	4.78540005352883
APOLD1	3.53909827652326	2.67512779559459	2.68166042065893	3.23674757819843	2.31343270478416	2.12111267096003	2.71449440919821	3.40525131282761	1.71394554806812	2.48728078024785	2.94919808345557	3.04013919384292	3.84723056952084	3.59403930154746	3.46857303303891	1.86528324811804	2.7944241865744	3.22460285739167	2.97298559668887	3.87695261103472	3.07660144015331	4.33250600850865	2.2749472088906	3.12442216793758
APOM	2.43606719271844	3.35198352191327	2.95356790149842	3.99176205749708	2.48966500540054	3.30053103822435	3.74841288763299	0	2.43807358025063	2.66824837955169	3.56761559089103	4.00015720421925	3.13509486109963	2.48517127299779	4.9197940867971	4.0326945880022	4.44027923218562	4.49617853179775	5.09557578072713	4.60941351147775	3.83806197537635	3.74065770714132	5.01124696556394	3.19539498964181
APOO	4.37017851599546	4.53827434255685	4.22526012402607	3.73287881665069	3.0476171170909	3.9009481035785	4.26902248209097	3.5178223261601	3.36135890927856	4.55396650990811	4.57234280588895	3.14945616769188	3.72875510672452	4.16152897840001	5.68573241679962	5.0556754399056	4.90611426407063	4.87271550812554	4.20317582791432	4.36861698993862	5.16605650323092	4.86425537578082	4.61056900245345	4.34142289469794
APOOL	5.68362512315453	5.45249129786101	6.26279247143767	5.28976751299501	5.83928469107765	5.74385276840441	5.58180360377396	6.06592104198004	5.83168827621163	5.9821240941237	6.09562140943742	5.75826420301914	6.66953352384821	6.92880904499339	6.94022802259055	6.62242189728545	7.09147403986096	7.01484615620208	6.58185423208705	7.14819792001225	6.66769749854551	6.76197771819429	6.53603979522918	6.25462669877968
APP	8.75970955307896	8.74201463971009	8.90220538915642	8.93874086769813	8.27503274629629	8.39072703961832	8.64585493002031	8.28330527793216	8.4716386145248	8.15104357077268	8.49492193574166	8.51304338818815	8.68890638826797	8.32938267881374	9.63991222398148	9.33775874456106	8.7760351108525	8.83333574574811	9.85594951939231	8.89203334355509	9.10503780259682	9.34820500642823	9.37451323579022	9.29162907004194
APPBP2	4.75136399781931	5.06551876479481	4.98456706122558	4.68786928041578	4.99509586833027	4.84205990084518	4.62348548875469	4.72318941347272	4.97270500673177	5.05132489522414	5.0225086242026	4.93764656797646	5.7172387325048	5.8422756149505	5.72180269992416	5.80986553728401	5.61237109765516	5.50811418587441	5.43779826628488	5.95194915451755	5.53401865249787	5.98619786666483	6.13420829595986	5.75686677751061
APPL1	6.67649208843186	6.57880796968961	6.52435699218326	6.31958550762994	6.46557982761439	6.66994974341513	6.84337436914907	6.4520558067891	6.65309653542447	6.89643994541334	6.86770632954932	6.55205676135821	7.48465550377945	7.17049528101757	6.75963136683598	6.45667697850574	7.2489629329277	7.3984901629416	7.1491319199506	7.29854835469528	7.37746967474205	7.3561230743311	7.32590155336247	7.28652241547762
APPL2	6.96441161202023	7.16857604631666	7.65966482209356	7.07247975651261	7.22605584693823	7.32436083341794	7.52570548017945	7.02039327192639	7.19554942163586	6.99234477094011	7.1056378130239	7.35461877828402	7.64198966957441	7.64403368376673	7.53929056866054	7.69852448205507	7.5491702633744	7.59767762783428	7.35760593180613	7.35559266200637	7.36024764174868	7.34309611714892	7.30724359274037	7.19790144857867
APRT	5.16764400648152	5.28771610997979	5.70360806252178	5.23547343979805	5.9026232364285	5.4489552655785	5.27419483803299	5.73160379083778	5.34228306457624	5.37791755217607	4.80317485200127	5.17514431446543	3.55143257324516	4.88304483685147	4.89720350642281	5.03349538845128	4.63071426524242	5.25311159867715	4.82949852851389	4.09793566848973	4.8320630335856	4.56773196122119	4.03334924226753	4.15876436674282
APTX	3.56495391275479	3.7910402069425	3.5905050783584	3.64084344015722	3.51392471437884	3.81199743795767	4.15004270461162	3.80122517104965	3.97309329199739	4.41749117575022	3.84975348821131	4.01905536628087	4.03734365105774	4.23673660239499	3.96121390853471	4.46609099860814	4.53291788407693	4.48273817460934	4.23887146801156	4.56234518023337	4.20062955144097	4.34123143935457	4.47384877492345	4.4388034661992
AQP1	7.19686466613739	7.16538886361862	7.3348797726462	7.61739496318549	6.96262218749169	6.94612000826671	7.582287688359	7.28446236580829	7.75058654839205	7.45031668706227	7.65684359684246	7.84410381400383	7.34548410734189	7.09180988474651	8.92351138361769	8.99846367581647	7.62747307913728	8.06408465853154	8.38489870281929	8.13054637099063	8.70644900170773	9.07529443701538	8.97495800491978	9.26928824456508
AQP10	0	0	1.14647620535563	0	0	0	0	0	0	0	0	0	2.37900069721874	0	0	0	0	0	0	0	0	0	0	0
AQP11	3.1217264836345	3.6775674844606	4.06258093318297	3.27481820261321	2.94828857991073	3.03820864950782	3.810885864796	4.10718483577745	4.34295317986396	2.85525366333398	3.47400603647496	3.52096723730707	4.81720540292728	4.30306079229524	3.05348175741022	4.2395885648654	4.7613079355421	4.06122074205496	4.99613528911269	5.18711483695228	5.31158482070801	5.1125716344746	5.1203556636868	4.32200171693615
AQP2	0	0	0	0	0	0	0	0	0	1.34414722839913	0	0.896791776575772	1.69444195993207	0	1.13828655637748	0	0	0	1.53954185419231	0	0	1.12716126783318	1.19060815045251	0
AQP3	11.6379947474418	11.0530366678375	11.2031032804796	11.1909680396746	11.7620714758859	10.222827518851	11.1959236825131	10.9414248669958	10.8992582326837	11.0011252625165	10.9937852499532	10.8874698492697	10.1989901267643	10.0972540627348	9.80533102384099	9.62378254591405	10.4101010068411	10.2900316222706	10.0053537474458	9.71186705479117	10.4969907984406	9.84659149895776	9.98049156954318	10.2401611821337
AQP4	0	0	1.26559876905828	0	0	0	0.602023151851192	0	0	0	0	0	0	2.27173176226762	2.16391764981721	2.662393174461	2.1991844452234	2.72496642505361	1.25201131818314	0.981516312002572	0	1.44156181944089	0.948023312463116	1.43216728750039
AQP5	5.47408174941	5.12373852977988	6.01105996502325	5.6820948177498	6.08074405978824	5.34075833389563	4.36472613153702	4.27132338868925	5.56757000980451	4.67915239385467	5.19539285217245	4.93308218420551	6.4577729431145	2.00706082918867	8.99123817399644	7.59021895370621	6.83686281252824	5.18595235439768	8.92126539070743	6.88041009499503	6.56807896003323	8.18300565003511	7.70815892817054	6.60647601989135
AQP6	0	0.530344410380046	0	0	0	0.513004080283931	0	0	0.616266600652575	0	1.03375444175031	0	0	0	0	1.16051416066405	0	0	1.37907792266603	1.09031439436075	1.38071453470259	0.995849663541888	2.08069276454124	0
AQP7	0	0	0.61313100957793	0	0	0	0	0	0	0	0	0	0	0	0	1.14156958406048	0.858226829401017	1.18250571031909	0	1.07213929610167	0.834351367003133	0.978770207871618	0	0
AQP7P1	0	0	0	0	1.90007842280457	0	0	0	0	0	0	0	0	0	0	0	0	0	0	0	0	0	0	2.54344760025872
AQP7P3	0	0	0	0	0	0	0	0	0	0	0	0	0	0	0	2.82510656751626	0	2.88890447382067	0	0	0	0	0	0
AQP8	0	2.0995542109387	0	0	0	0	0	0	0	0	1.55409463167809	0	0	0	0	0	0	0	0	0	0	0	0	0
AQP9	4.57128227166013	3.98112712899768	4.87664145076853	3.31592942055748	3.42073412462671	2.68172035018359	4.10203390102921	3.87877777282228	3.58300587940824	4.11985161898652	4.26797739485148	4.09270098279094	6.29279578031517	5.37319938140156	4.89625499726226	4.72587124132627	6.39489086996794	6.27211328115723	3.47942338741542	4.79985494703823	5.24314637226753	4.52788813494776	4.42525406254012	5.07739448523659
AQR	5.72260397819862	5.50622371399379	5.26637876586411	5.36501545683464	5.43647221443364	5.32097061534786	5.5207658365204	5.49284827693495	5.3535618162108	5.42405104517303	5.42611629604481	5.3599538702726	5.75649710927624	5.4934972769637	5.59597783854287	5.54722707752024	5.51801846870033	5.52951326631989	5.77617480395616	5.91905598921383	5.54327503897354	5.75904189987457	5.94114661832009	5.53822105752061
AR	1.74053897126623	2.44474633445209	3.48546444582713	2.23257638164022	2.19033052014819	2.53213905944339	3.70096973233388	1.88413341671429	1.99469036598558	2.62511915468035	2.375971340068	2.06523878073516	3.70278458187635	3.42816806162021	3.75586790974908	4.56917526889164	4.02880189982068	4.09850886371341	3.11895728895805	4.32028916231159	3.31982060292004	4.14643876041812	3.8435597353382	3.08429168825538
ARAF	4.92274546652201	4.96792787665657	5.05592599101094	5.53800893480417	5.02241561352229	4.78876334986882	5.29668025985229	4.85210778561997	5.22266472513186	5.33495543853004	4.82543175484812	5.06812069521108	5.18650250016682	4.45425873602249	5.85957303068003	5.13159134028676	4.96327954249383	4.00847266832591	5.76627440307737	5.00581782310054	5.16625486478113	5.21196943499115	5.01096446449356	5.54499382985433
ARAP1	2.54123041402316	2.81535150029816	3.3086428238405	2.49947535688594	2.59566640207555	2.13286503646872	1.75652978011085	1.66755426623739	2.11102931729717	2.21983150800108	2.6641678641765	2.46156606886181	2.06705225368865	1.528370258629	2.86446559068021	2.56015099264375	1.52902294813925	1.68235211995226	3.33165058683415	2.75614254858356	3.19785055440471	2.46071298885679	3.05617891064428	2.942592283025
ARAP2	6.05856705831961	6.40283460707718	6.04260574652618	5.88484245236529	6.30597247309696	6.41353311984084	6.11585219024695	6.23186612705048	6.21842738671854	6.53465928951648	6.55031844316114	6.35643437873585	6.32275790299972	6.11292757789394	6.09650099196497	5.97027565127486	6.38893166059081	6.03134892711576	5.73341938859153	6.10945052439985	6.28769343944022	6.16152013713097	5.72773801590616	6.23504293431292
ARAP3	3.15836006905217	2.22597153414225	3.03294426026985	3.04085313639347	2.8056495238581	2.48439992855018	2.31447329982961	2.52933405229003	2.31348924654721	2.89093447074701	2.90755043434122	2.37676483408236	2.50173257879147	2.22443162149848	3.92539919235084	3.73048165405825	3.21265902776704	2.67427676857224	3.36158369452788	2.24476205009427	3.61914888666603	3.20659485445686	4.23485146230502	3.89240253419971
ARC	0	1.33495355477972	0	0	1.54001663187414	0	0	0	1.90290443274214	2.44034513710925	0.924023550782528	0	0	1.53643066505244	0	0	0	0	0	1.55339892111886	0	0	0	0
ARCN1	8.62536713109977	8.45178619036427	8.42621059696751	8.34798836082249	8.34435905315655	8.38125336963386	8.71503465396624	8.55530958895465	8.56439934419146	8.81355600465746	8.67708928559321	8.37302546582368	8.88766398186795	8.51573737470156	8.57891509943847	8.9305438186648	8.94149047414977	8.70100805048606	8.84253475397809	9.26502666559702	8.78204128955961	8.93830009415616	8.76370311661828	8.90172909583223
ARF1	7.99707249578783	7.71933024605231	7.88696220186423	8.11075009278734	7.58183874858121	7.75452581052038	8.1933520392361	7.75349052857053	7.84082613657115	7.69343129592042	7.97910309254904	7.88439844679412	7.73020173795681	7.78925404462344	8.49987692911126	8.43746933457992	7.71778042190112	7.57027076334855	8.24715332926516	7.647242060156	7.96858763317681	7.9817977318863	8.08739055468108	7.94911005991285
ARF3	8.31368368179194	8.56404612686887	8.25633279001806	8.33415702292875	8.35622669236862	8.13603964751066	8.19007999554699	7.93377647388485	8.06796177733936	7.80572975614982	8.15721757802785	8.0198827316993	7.91219118684303	8.0676099706892	8.19594067902815	8.06552993758477	8.0101289105707	7.87449880698336	8.23040756524431	8.1300340574845	7.94683078442281	8.09611417917646	8.13804232644611	7.88938752657701
ARF4	6.6864165042938	6.86925190302516	6.20743376676413	6.28836260544336	6.11309354038999	6.41616292794823	6.93034787685579	7.02391053995174	7.06299838916108	7.36122167455704	7.01507374734757	6.98709019004057	7.11178926498736	6.70095673147942	6.65334366603775	6.97185165301267	6.37968219562933	7.01694091586285	6.72007900354961	7.29673756580573	7.05055657140385	6.76927681009524	6.65850190591466	6.53001868761644
ARF5	4.24347832058604	5.00965212978564	5.54625177612102	5.2129825395543	4.6128323109248	4.83805646126947	4.89081332859	5.46616775166354	5.61251953137753	5.07367207354437	4.61751980735959	5.23288705330349	5.02952903470968	5.57769113549615	4.56518798208194	5.29244664626508	5.6476202340499	5.98023887332621	4.80720848078401	5.50555417163972	5.45365991551056	5.42337525599336	5.43841299312421	5.81534973988917
ARF6	7.45060421751777	7.37202123583192	7.01685183843003	6.92294031315582	7.05415357597452	7.03339731782479	7.07067321020124	7.05816355156607	7.14329293993972	7.49621703114305	7.5070771349093	7.35600366520997	7.54994352118969	7.71062279624997	7.332491195031	7.30354936567912	7.62300388472771	7.37710744133121	7.2825937988062	7.90773615201621	7.56139482343428	7.50218052792792	7.6059861381909	7.2238451626658
ARFGAP1	3.1445658960159	2.70392419122022	2.95115815081206	2.95900299537871	2.00854294396717	2.79995274008367	3.15623743755632	2.45243246755271	2.57580759338555	2.5878835712255	2.55485832246679	2.12727803340446	2.77142099458638	2.97916429834495	2.85997388691237	2.94674268407762	2.08056091928833	3.47124215218329	4.46722624135817	2.42787571141057	3.68073613729056	2.49285939757932	3.34909268844317	3.63847158659607
ARFGAP2	3.93481070967632	4.36717278390429	4.43848993562177	4.53973819804944	3.99609403023449	3.40902104402945	4.14086027979976	3.84035189761513	4.47543192930137	3.85157667163961	3.8694436490604	4.16453343034737	4.24034852633932	4.33813904310493	4.45785984958556	4.0925482018497	4.13700417807288	4.62454811179533	5.41369836894653	4.05818688520355	4.08631440947279	4.60085620028242	4.4282338893373	4.58657608678549
ARFGAP3	5.44351309145786	5.50960593062311	4.81752740485306	5.52598865808962	5.01816999064839	5.04962795701655	5.30566349400922	5.32726893906905	5.52653964351205	5.3024963422588	5.00826645823953	5.26380367954973	6.16223721968673	5.63425257081	6.3780942886867	6.01981003347933	5.62255378845156	5.23575258738756	6.38877089102828	6.2006719904235	5.99634820483377	6.51360938409598	6.29671292506686	5.73957462810687
ARFGEF1	6.12083558353749	6.27123205422129	6.36634373879459	5.90885392988866	6.11189444062946	6.27879065757758	6.25052059907485	6.19360176902616	6.23162014816342	6.17591724031311	6.30751331517706	5.99452821068087	6.76794815565945	6.81543689704856	6.29717181611823	6.43244248722392	6.90119623747628	6.68545242703924	6.81223442975069	6.75270138909625	6.66428871616323	6.75461990434578	6.73963049473683	6.43201953114396
ARFGEF2	6.79121726149687	7.1329693241161	6.77534662714882	6.79086994918985	6.62407379202955	6.76527714759274	7.08303831279594	6.81079580690917	6.85840628570651	6.92544574539887	7.02820340987049	6.88945516575138	7.4173170284216	7.67431010000293	7.58528826251433	7.66595198367835	7.53431857568135	7.5889061667056	8.01346848255124	7.8344680264492	7.27364297543779	7.72213606462716	7.73773090672763	7.30470265350268
ARFIP1	5.17608997164901	5.72181213829029	5.3487332184926	5.10123512410421	5.04895344800327	4.89386578656695	5.1244334987999	5.55999319901463	5.36933530283907	5.47443148547297	4.87344645401323	5.26242657359172	6.51153187339161	6.0509062761376	5.82613771076151	6.11426289247309	5.78158698717769	6.33415695114291	6.01071617549997	6.38815154782434	6.11711216459697	6.27521521293846	6.41082134741514	5.99233225930324
ARFIP2	3.73639088321549	3.8377440441778	3.96932643169541	4.23688091295513	3.79705514057491	4.02284556324285	4.28831611997534	4.14562772277167	3.73866718913629	3.28268472184028	3.87303191725781	4.50203343020658	2.68680944736475	3.67588698367454	4.05131523732156	4.32804586645597	3.95122028433206	3.46529946153761	4.39891443918901	3.57325682414137	4.29164692570263	3.94486168735	3.85946351266534	3.93093663878805
ARFRP1	2.19457772070388	2.09977172512738	2.09850173675701	2.03875028904586	1.99816966514764	1.28439908970593	1.5933694668611	1.55505331176929	1.48121213037091	3.14059737991652	1.26821648641428	2.13957499420766	0	1.31718732834434	1.23653816205846	1.80417090665611	1.08380817100478	1.45890090671234	2.89916024787296	1.33269829100201	1.05563906879853	2.11871809681212	1.29167329837669	2.49370640248061
ARG1	9.25481232644444	10.1968659627638	10.8641319197942	9.26961276936754	10.3059153119878	10.7957315310608	10.0468817538661	10.4986552017482	10.2560898439002	10.446558115442	10.2667805259209	10.368866298354	7.03562108889186	7.57529639553611	7.31744451672529	6.48411518936716	8.56275018559546	7.86073348101343	5.1003644922208	6.56927241277622	8.38658820382741	6.17476144579078	6.37724026362451	8.26706457077605
ARG2	6.77760407068354	6.87930793795763	6.98244127087358	6.69574795624407	6.82669368870532	7.04845776505305	7.05581125812247	6.64751559107519	6.69927558689125	6.97437584632487	7.02632174260181	7.10326131856373	7.72672235320544	7.69860664841859	7.6459081936198	7.2365450087104	7.85134225865362	7.74265027953275	7.73553527098914	7.55954277754974	7.39651171323972	7.67368015989639	7.60309995765477	7.54397398978181
ARGFX	0	0	0	0	0	0	0	0	0	0	0	0	0	0	0	0	0	0	0	0	0	0	1.06639539190642	0
ARGFXP2	3.94262692822657	3.70107167055532	3.66964255120083	3.59750812843762	4.00393293002008	2.48948126995471	4.56684799848743	2.63064298632754	2.7570864542738	2.99678045494827	3.24652679133864	3.14106866007397	5.37823255068704	3.69926353009535	2.68936822663098	4.39438998826236	4.55432522060343	3.00507771297505	5.15428106406411	4.6674241223709	3.80769876738068	4.49149015668516	2.76959770281712	4.08365173014893
ARGLU1	5.1281233875763	5.27898730416946	4.96834719415046	5.40795501996223	5.04845436902229	4.93266141801139	5.17485708653224	5.38904339631936	4.94374036133657	5.3611537434727	5.40381616219164	5.48030542601909	6.42509667387244	6.38602157944363	5.39720815351931	5.68370991472559	6.07571436670199	6.06048856676453	6.64957642008866	6.0465273398249	6.46742045828873	6.49286658678487	6.14385017996316	6.21551314468745
ARHGAP1	6.04135140573422	6.03461131470718	6.04921768455448	6.52258238538058	5.94097329478719	5.85933501139372	6.18293801424155	6.27100434037576	6.1916388506507	6.25770821245012	6.16677846940849	6.10178308344908	5.53825831877737	5.56413597307142	6.16467877991919	6.27314214273556	5.87525041001952	5.97493945386254	5.80259499069948	5.8939399682256	6.07257266941591	6.14451285033503	5.73197064604301	6.19600486381442
ARHGAP10	3.6342152935789	3.61225866755741	3.82695701889631	4.10163268858554	3.07614461380756	3.93120976489721	3.88119531726687	3.74114213501005	3.97636713928334	3.80094602747967	3.99857421341189	3.70908240720382	5.20232132357391	4.5038188347589	4.43827645941781	4.22297800640329	4.46210165407536	4.54384123080387	4.15359417725393	4.74677183638922	4.51098645956132	5.01320320890546	4.59133672286979	5.28584528240856
ARHGAP11A	4.63534282095118	5.060464631888	4.53276397118745	4.83568646499625	4.74694844134347	4.75403258219936	5.05258407723075	5.24514184580069	4.86593607893877	4.80184274685247	4.86254351532797	4.69559432452784	4.13231503196405	4.08621059230668	3.18177306866366	4.37727174537407	4.19608365219872	4.81098560379706	4.5104383539664	4.3209308295975	3.65054294356431	3.69385871370684	4.43893159746236	3.49087984931302
ARHGAP11B	1.82785791985765	1.87263595483861	1.56066640458066	1.79171296812467	1.22295761389126	2.02515041921901	1.65862619449701	1.72372706441649	1.82962597522854	1.34944947092382	0.702702489198662	1.45117877739266	1.70048545897756	1.87121228020767	1.7727229557012	0	1.58264266631825	1.35521758792717	0	1.8900173007823	2.53738576813139	1.7582856911309	0	0
ARHGAP12	4.92501668259869	5.18066319141293	5.55044187990841	5.4880234955931	5.60158185921907	5.45095955234452	5.55705245487093	5.19579391678839	5.43645637491013	5.36215476159057	5.83369760005038	5.39952574302602	6.54459563751853	6.18551236060958	6.52933338410266	6.48344147477973	5.98854171442728	6.11786449216178	6.88786024000858	6.38925585443742	6.63324763078857	6.92017553620429	6.49490895524014	6.30594647633002
ARHGAP15	2.32425363655167	2.54468457783513	1.70936277533176	2.81147355414663	1.92452015471897	2.19365624512981	1.81207150194681	3.51808019308332	2.76538885346852	3.27077442840452	3.52619079702797	2.93795674471232	2.05088728872184	1.51450986271149	0.882986138274484	3.36559740012193	2.16488904655514	2.09280236749802	2.32789217007676	2.51761988903767	2.12325976655194	2.58347805253477	3.03748329685672	3.73945099368716
ARHGAP17	4.59363848417041	4.40930991460511	4.28836626018225	4.70088143400499	4.34467408929571	4.43083170444579	4.50803712817823	4.94760454841131	4.75190867470731	4.35076871129605	4.74233736812688	4.57661208799317	4.60522473003189	4.5128492920822	4.91880766120431	5.0440181234688	4.41034661281076	4.65800315256355	4.64656585276928	4.74055209671591	5.39648246399994	4.82233530657969	5.17520101247112	5.02674758912372
ARHGAP18	4.94065502663164	4.96670433875714	4.96764218961032	4.74514656545571	4.69331205898508	4.79230820210584	5.13668548403774	5.38480757814308	5.37417398831325	5.26742281026085	5.50631409920968	5.02331315072574	5.55884534677003	4.68805484068085	6.16916384743399	6.07108112921752	5.65190990849923	4.97737094087971	6.31619859481055	5.57490327926314	5.77469144391142	6.07962385172223	5.87591342052743	5.41840765126457
ARHGAP19	4.93754656500842	4.89824115722144	5.04558419060537	4.58913061030237	4.56600854100845	4.52475192643184	4.66974572752017	4.97115610705668	4.96060941483665	4.90736668938567	4.64120966409472	4.42370729988328	5.07868596726872	4.79452518818948	5.5062651669624	4.89570465178645	4.65718480863262	5.10966524901027	5.15462207692651	5.66603301310321	5.358255575495	5.61354861862573	4.75321933540974	4.88968847317098
ARHGAP20	2.83337343681752	2.27434474773277	1.90035631551822	1.98483161915007	1.13896340327391	2.13136808945683	2.628361364754	2.70783176835359	3.35145481262709	2.49821976756376	2.13512021752996	2.95823659725397	2.67955067192477	3.29027339268217	3.81423989686389	3.02047530132214	3.13591281264758	2.72610023771647	3.77374454749256	3.31347150314238	3.71409961898108	4.39508111436221	2.28551109678329	3.9229045267167
ARHGAP21	5.34422297853176	4.46194615873569	4.90331508487744	4.75369770333991	4.64723138217991	4.54725293447979	4.8919008154643	4.91435278800854	4.92602011110783	5.09849748762535	5.42264394452926	4.78736883446797	4.9641132708548	4.80875630906762	5.19771243597324	5.483277284679	5.52862138883629	5.66171228215653	5.54338930827171	5.44528568219769	5.60182385167683	5.69318975343153	5.98577421040239	5.62668580188481
ARHGAP22	1.3844616755608	0.742070126955026	1.40173051148458	1.11533106580073	1.17896853738579	0.404059282055148	1.70969445457356	0.788517527167632	0.853394899509758	0.983950761264239	0.481698632919338	1.40228324457266	0	0	1.33723473643956	1.52114818545778	0.704977113393517	0	0	0	0	1.32491127711213	0	0.803108204244658
ARHGAP23	4.98780048401592	4.81113385778519	5.37941820685364	5.34979282846851	4.32785857214426	5.12444004531326	5.47316354212834	5.20888552935346	4.99018378859972	5.27510810783372	5.42237933070203	5.12890505140611	4.99950592325454	5.4107741921305	5.12629138121094	5.84451967975189	5.16495277137823	5.58651197894001	5.11009678401496	4.99195745302105	5.36518652006874	5.18361723429581	5.29550463810656	5.72371374487252
ARHGAP24	3.75291295072255	3.68606866204556	4.44989813218895	4.14879943974606	3.52624396108368	3.78675831636431	3.48120043584848	4.2600054622009	3.99403223831439	3.47291573058454	4.25460404719516	3.56640392856763	4.07963165481953	4.45701498036646	4.90293223320296	4.22592448290607	4.84141268301366	4.29607854055016	4.91721576137579	4.78099837846826	5.34776091932339	4.39828899601291	4.59432072647182	4.83675878385935
ARHGAP25	4.28069675130362	4.85200568024683	4.06594148157255	4.90049128163463	4.2667611794504	3.78646079321145	4.48260476378383	4.31463410749059	4.24555971054869	4.65537617572861	4.6172670598543	3.64639017679563	4.21619365479492	4.0516662882429	4.17007391647218	4.0037956870192	2.69107875744774	3.84779649824323	4.12889140709981	2.65265805723687	3.6167694631203	3.90388376075329	4.01141496148352	3.21648023220858
ARHGAP26	3.79506744626642	3.3453391296378	4.09178898774294	4.20982215919228	3.34378258646041	3.76946664075922	3.66206015737769	3.9139842975626	3.65865277006062	3.60871700229943	3.82266673738017	3.61448283915115	4.4064058810286	3.53730155328959	4.36418665061401	4.07718463233987	4.40302612935318	3.82951454095599	5.08842416608661	4.40959602677414	4.09274080868096	4.91296584159953	4.79254404516216	4.54571719358737
ARHGAP27	3.30716407829378	3.98749492480248	3.78736225152836	4.50664717705986	3.79405555745049	3.69754320189827	4.17954515105312	4.13289317931631	3.97093228249185	3.84259794035723	3.76799829292941	3.89560893610861	3.70133071815889	3.57447093589822	4.07683386055802	4.01732575094507	3.59181300579293	4.19160703797086	4.25663783974995	4.14283263658466	4.5294326193348	4.36209629010579	4.47164463335734	4.65561595430493
ARHGAP28	2.89020799938101	2.94396849034696	2.91436459970768	2.37914714136737	2.85442739618984	3.32326851599807	3.40042815981962	3.6535216146933	2.65017878551501	1.68930313261734	2.82537011771961	2.4227688464042	4.03217531138644	4.46032765225251	3.56746274206399	2.98457922905451	3.20852024021358	3.54083091774586	3.31638578621742	4.04950881336918	2.78038365408834	2.51326451193637	3.2940168978681	3.58691713500943
ARHGAP29	4.14045214427722	4.55924316476344	5.43463909656643	4.47418156816508	4.37433648743032	4.98372478473924	4.96915565146393	4.74169405354326	4.84171256970417	4.84669253710419	5.10779581960346	5.11012297161071	5.5262363853064	4.94157921630429	5.14367463538413	5.39388690360031	5.36491838231227	5.44228950774037	5.36566465201529	5.34785157697739	5.54471540987063	5.63169198065827	5.66113358788252	5.71089275979005
ARHGAP30	5.12705059783709	5.19172625109025	5.01401541978402	6.05643669661005	5.31849821851255	4.72887165901764	5.65036614695309	5.20974972604588	5.35547482353954	4.692698979426	5.87806280218279	5.26221361563873	5.13879094161245	4.74623443052365	5.27767259831807	5.96139539532322	5.04611997303392	4.96777635046493	5.89182151261983	5.23259745496438	5.9523579170231	5.36739432439621	5.20895415206785	4.90224161935789
ARHGAP31	4.81098920063422	4.2653913652812	5.26274001375813	5.18638201913033	4.22238814734567	4.88286594872752	5.00850086786629	5.11464189197841	5.03483633776314	5.00457792722922	4.9845226559084	5.06462921782999	5.8711529588799	5.44235292656437	5.34794312100771	5.88582885032816	5.56861370832273	6.21502492385368	5.78952259726177	5.79104441725294	5.79213248910374	6.09712634832645	6.22187409369396	6.10519363577727
ARHGAP32	7.4549610438736	7.62398115704513	7.5392325313067	7.66600773041227	7.7931206629961	7.61058138029463	7.57784220172931	7.49674274861437	7.59082367697004	7.54506776717419	7.7038616378022	7.50955072226929	7.23835876043584	7.45577583675205	7.22139439116105	7.65345545957178	7.5713341994846	7.57821980197251	7.4820174758983	7.39903030279791	7.24675563662751	7.26951717684611	7.28772740282855	7.21328398144811
ARHGAP33	1.02679397730087	0.900272627716096	1.37106323665853	1.00126533417599	2.26297894321438	1.80665484538192	1.97284797975164	1.52297521790484	1.02804753872405	0	1.60526790518094	0.770275379761503	0	2.08564948500443	2.30256492861699	3.04047581895337	2.74029948592288	2.26425120652795	2.04344771178408	2.43411475150043	2.29574228724387	0.977824160306886	2.37838487857095	2.75642574554716
ARHGAP36	0	0	0	0	0	0	0	0	0	0	0	0	0	0	0	0	0	0	0	0	0	0	1.48452041858421	0
ARHGAP39	0	0.950361819112611	2.14232186336903	1.88556772411398	1.4607050048228	1.69615508927822	2.05243716137166	1.0059167569159	1.0829446358786	0	1.67715554604589	2.01334714932345	2.30464021215944	2.99696555342374	0	2.28949222125878	1.45786056802579	2.34867332116766	4.01074614890958	1.75264505313204	2.12634916689612	2.37103000533474	2.13401101599297	1.61594217568769
ARHGAP4	1.30275218502283	1.15386844824459	0.583558485951827	2.25617323266115	1.34204385436382	1.36177966712383	1.90983316494391	0.913175172910909	1.56526890066426	1.12926250346482	1.54862825116355	0	1.44672495731526	0	0	0	1.72051032037969	0	0	1.02710951238558	0.7967360215477	0.936511433516734	0	0.929417189863387
ARHGAP40	3.95590654455135	4.73743147704135	4.7613244193216	5.15515992299417	5.19955372749706	3.66146798660098	4.34090081331455	4.84621091680036	4.951486210046	4.44220659814964	4.80225543568925	5.20987277967826	4.46594559739377	4.36362307019495	2.90217911737521	3.89551252968121	4.09054654280061	4.45125351029715	3.79189322133127	4.25756524599911	2.89476508447958	4.81422541869534	3.71140166510973	4.6261775375862
ARHGAP42	2.64933815530937	2.61782184650803	3.35894719249153	2.53834968025498	3.11516583146987	2.92312634287427	2.79664409309158	2.76995958513258	2.89854736927588	2.74241465605735	3.22708624536929	2.31765591963855	3.62935006405465	3.7895348310582	3.8957620369866	3.72754221649319	4.09138475817817	3.79610018197506	3.99905864602407	3.8134992095224	3.74061562965698	4.16789681052942	4.27666801761618	4.1092259543784
ARHGAP44	2.43044192597367	2.4329438978089	2.19566994308017	1.93592512280665	1.6526337739723	2.38654891565712	2.40375619468419	2.06072687828345	2.17583260052728	1.94230786967179	2.0598375724148	1.37437027976283	2.62420319049734	1.501220842903	2.8285070831799	2.34432698180739	2.22162327388818	2.40406405787259	3.00846931197869	2.03789616892145	2.54937755462146	3.01997857668962	2.52085967940165	3.00692636321797
ARHGAP5	6.6144842092471	6.5533907293374	6.28836389920558	6.35009792776551	6.62667614447073	6.50965691186412	6.63874718167337	6.65216219319267	6.39390223298947	6.60219511539406	6.47281609245235	6.54499124780043	7.25029442786918	6.83772078535516	7.18403389256799	6.93126410113729	6.96936077558534	7.20365683225157	7.42795339113413	7.07731961929289	7.06182650776585	7.48363681752199	7.18035624028918	6.77440485448032
ARHGAP6	2.12931088297304	1.83282161344457	1.35843674610905	1.75277328611753	1.6993301196678	1.57058390344669	1.02728934672242	2.28662809192471	1.34298038327363	1.99289746441879	1.77239574008566	1.97136919417413	3.10105605923052	2.06989735425661	1.11319319056668	1.944850745071	2.27528723818344	2.24793057019754	2.89988588657814	2.77849753903494	3.22122161058747	1.95127476570268	2.57721410870023	3.75338117130132
ARHGAP8	2.09790896569459	2.3532796921761	1.41816832367405	1.8638968987953	1.10057725252	1.21209635665165	2.02988112568242	1.5729966613303	1.4023089565281	0	1.6567433305468	1.3147241535342	0	2.74424158176228	3.21604093789947	3.10746987017692	3.3801935058633	1.22442734980678	3.82425327659376	2.49636939171709	2.35660366126261	3.83646493991364	2.44009455654909	2.01233853114753
ARHGAP9	2.77915938350947	2.94081175732291	2.91121765216974	3.1245954695949	3.22779898941836	1.99839564639968	2.92874854214132	3.27294790819761	1.64901491766491	0	3.58745638486942	3.16621640341417	2.73227823834154	2.11592724250665	0	3.86970220513306	0.875189289461038	2.29560381783733	1.38098528398457	1.70631507644024	1.38262324583421	2.31775742570837	3.0964483708283	2.30586075121512
ARHGDIA	6.40120312205223	5.47871815168663	5.90746221324083	6.39902244096984	5.79760803077056	5.49775485720969	6.69715145136391	6.0843145869039	5.88246351641312	5.7551175546225	6.07318768032389	6.14384975653257	4.14963276311171	5.53952438345842	6.15307484269092	6.4051117916346	5.60061024395184	5.82471853573485	6.23384488529635	5.98753723975206	5.99893416479779	5.76055391167597	5.96501553049821	6.44329044686471
ARHGDIB	8.2992833017952	8.21835072406839	7.4765571472388	8.48017966094386	8.13266017598549	7.78709195594713	8.3037289142676	8.54173380684552	8.40219080792864	8.44378817721226	8.87019342537074	8.42079762838936	7.56717447960782	7.46366167401384	7.93171839323712	8.23833696586963	7.62605719835472	7.24078583612809	8.12140122354637	7.68097369177695	8.36345993846274	8.0401189852601	8.11295822992921	8.60381874112511
ARHGEF1	3.9592354088168	3.4647428141882	3.2793874944395	3.99723870393488	3.26427351076259	3.37804490496043	4.12229786131649	3.56773155274517	3.39342931996072	3.89044055568428	3.13523432338298	3.26411835946262	3.46601638785381	3.3554879473333	2.80686325894143	3.06129064131084	2.89456819293534	4.28994555548575	4.10325670545085	3.78240673633693	3.74429233792882	4.03336005472613	3.85273806559398	3.91129477714313
ARHGEF10	4.09650289883496	3.74417481678065	4.01241831918549	4.19006654671181	3.46041133302906	3.47254417340783	4.02928621600141	3.77897140470291	4.29684997937023	3.96970987918923	4.34505169844663	4.49608826098581	5.00400069711869	5.1119425958382	5.06352222834298	5.59507201883549	5.07408608964925	4.98909072012243	5.89042537751309	5.35981127362392	5.32472329694871	5.21788725002373	5.56532521844992	5.69324890081744
ARHGEF10L	3.73873776601125	3.57123160228125	3.97170167493837	3.93007067026172	4.10046392248951	4.08496756366502	4.075843371318	3.80851639180526	3.94790972970092	3.75443259213587	4.01753519913626	3.81405141878524	4.16597129645906	3.79433435565276	3.80793600809064	2.88222451143966	3.95359348350595	3.4676070224782	4.50336174429962	3.57558093480072	4.690588422741	3.9769083848568	4.44815845396004	4.41314317925954
ARHGEF11	4.80368804421377	4.83904541244047	5.10529612666355	5.10221978517329	4.54594348265594	4.96846833731974	5.08804744138904	4.66211401341996	4.79086008870342	4.28398078021296	4.67190297666966	4.87123814084431	4.95231192014646	4.92091950368071	5.53909600372597	5.43101296912654	5.08651265832319	5.5033545005788	5.79740318379352	4.9746822817374	5.28347811750811	5.17035510899772	5.42830167916411	5.15587380370759
ARHGEF12	6.98482586521345	7.04556266368899	7.5020330516823	7.10840058699143	6.97551382005668	7.24615414513529	7.35632436156742	6.93422080966712	7.14660020918831	7.15786350423131	7.23229045656682	7.20878366627741	7.87136889361309	7.79808447856464	7.6599007754895	7.73932682296708	7.75013737433261	7.61439093178783	7.9954994573709	7.8118904832255	7.92650151540326	7.89915200252294	7.95036149760218	7.88802500543078
ARHGEF15	2.73805401355808	2.97992221822484	2.51879989883659	2.90150087146008	1.88664448704548	1.40896365406109	2.34222081651518	2.71973117988266	3.36412478352992	1.80907939886269	2.47712969287185	3.23510575726141	3.33614856048789	2.40600738911462	4.05642965865489	3.40307122017842	3.79795722843932	4.11973294163928	4.04588623012872	4.21029341571616	3.66212182777018	4.80640924172077	4.8141386428295	3.84320385281754
ARHGEF16	0	0.892199352181275	0.606454397045538	1.31299569170732	0	0.866121934591295	0	0.945347603525641	0	1.1664373705064	0.58927672441258	0	0	0	0	0	0.849574502624672	1.17170248322427	0	0	1.3477932010468	1.54383092091964	0	1.53406049991131
ARHGEF17	2.76036851645484	2.29413670212981	3.14587764861781	2.98268258237678	2.24532352009315	2.70466079145307	3.22890134154357	3.07914377013265	3.0769982218991	2.50466805540317	3.05480034215184	3.01932326990046	2.28772373492781	3.34693393328725	4.05663466153238	3.84919967131071	3.38792840586323	3.28388359132701	3.65395811508381	4.21049974461413	4.03040061442593	4.12502664178774	3.66555020435278	4.38132564533286
ARHGEF18	3.62825262719553	4.0927549879579	4.45591150131235	4.74129449759841	3.58235916331146	4.31812819004553	4.44012867682267	3.85018106309698	4.10447425233522	3.53795574162377	4.00543705196501	4.52355150573492	3.89584630782987	3.96184893043779	4.44067907616338	4.34246842821046	4.17796791810159	3.54662358820922	4.70018257149702	3.98602187212937	4.42146285300677	4.57743999084315	4.6877357883641	4.29258316085881
ARHGEF19	3.47048373731236	4.64743550822272	4.03756929481435	4.02692011219037	3.5301723752394	3.58322803780661	3.96569415283772	2.63319561589668	3.94777403553665	3.28483109856929	3.35300877486377	3.55798001732924	3.1088698636959	4.46112065230392	4.33029795655346	4.39728906693062	4.06869237951365	5.6011195695292	4.01565963876219	3.72592168367263	4.50576384829398	5.22297077811984	3.81975000673186	3.36832521449451
ARHGEF2	3.62359905875138	2.99443576086391	3.10375859534265	3.6451429625798	2.91638977511265	3.03156986745039	3.33289684550884	3.09360405689366	3.27173369133559	2.76343853173445	3.20393887099239	3.57842955670348	3.23503144508912	3.27793800160482	4.5256938035718	3.32154698003966	3.60798802097909	3.05056834404893	3.94028910662334	3.47534593559482	3.2535050370901	4.23455416159919	4.11159096801285	3.29583916675626
ARHGEF25	2.89477524790787	2.51193693568521	2.753295674708	3.13248387855424	2.38131110107237	3.12937477480643	2.21109014221844	1.29472976720868	2.73166907764879	3.42895867802775	2.87510730996795	2.09878468130861	1.94110642455166	2.59287672076603	4.15205882860381	3.37054047168433	2.86702928584865	1.56895773530517	3.04697835712591	3.49156503175051	3.42011181033722	4.6474003446306	3.63224745849962	4.23731401433155
ARHGEF26	4.35710064945909	5.08644269848062	5.29349335768225	4.83335892823568	4.92078821447939	5.49609639168987	5.7087888469595	5.68803061929176	5.4113305193488	5.17791353472236	5.81007868854889	5.3129849207461	7.48525094097968	6.9779127221577	5.80617885907861	6.25634967703102	6.62595872192532	6.49490977744982	6.41341351806913	6.89196222360914	6.45373459201612	7.04200064801595	6.71693895931858	7.18220155466991
ARHGEF3	5.88485879123986	5.86232578921693	5.75165113851649	5.84524877176422	6.19134482386529	5.90571099012736	5.87193139748964	5.83810417694464	5.83571301466409	5.18056665292765	5.88261410427941	5.92660161173253	5.82401318644333	5.7718040242626	6.13373344234653	6.1759578607657	6.08483281410186	6.34210080262441	6.07001542053065	5.90710688871935	6.29579471462882	5.61704957497601	5.99962955263969	6.14656185006062
ARHGEF33	1.31517700776408	1.80150381397242	2.33523725454239	1.28514350569648	1.8462799207954	0.845131435237585	1.69519843664956	0.922983243573045	0	2.81223242800161	1.78313926395981	1.23242217126447	1.45995051640542	1.02457410442642	0.956373421005421	2.75706531058942	0.828880431165892	2.21351999607142	2.4539320729071	1.0377577659779	1.69762558854606	1.91898267219605	1.58887420423345	1.90803997963933
ARHGEF35	3.38025569944965	4.27360858141759	0	2.59671822260127	3.70469508179589	3.23184760512573	3.67760724065165	1.53052704067918	2.6411155250051	2.60392878938664	2.3555591924236	2.39715898849534	2.22996882246079	3.8158942258139	3.15866030906252	2.55021104647262	3.97532706876023	1.83043630276444	2.8668788788299	2.93728135363921	2.86917271658334	3.66988350465094	2.87774785127273	2.28363358867979
ARHGEF37	6.49317511011148	6.57900828617298	7.00050343175968	6.75349858388839	6.69929623544591	6.91722346806607	6.66497566536653	5.91937045578941	6.50383198808286	6.04489306956258	6.4540966767934	6.26009040154487	6.33924285788333	6.42313949352748	6.63786948441494	6.50271831323817	6.95745272025344	6.49771745926287	7.01816211196605	7.04611259254167	6.56874914336178	6.42101214348546	7.0814938828005	6.55983134132448
ARHGEF38	0	0.679185150141206	1.07107571940673	0.43036512767253	1.52778931029401	0.366187012864896	0	0	1.0578074851633	0	0	0	0	0	2.53021312879254	1.41782552561284	2.1308313618589	2.43284800758513	2.90688585867727	2.26914546904904	0.625423357512219	3.18160162297436	2.21497760721525	0.736258855518787
ARHGEF4	3.92034099860337	3.12588865476743	3.61718963608443	3.57564433882458	3.90592127300242	3.86989646042431	3.58726811254354	3.36275805503002	4.16973011103124	2.97594092440692	3.6887025982542	3.68818137107629	3.95593662036682	3.73648341545426	2.96772723974096	4.04637115313712	3.56831077727029	4.11601275057434	3.5646551606626	3.57462585317723	4.2048536142176	3.4712488367994	3.69687150826213	4.17953130491865
ARHGEF40	2.7357389658865	2.44611397183906	3.13889423551866	3.12378466688068	1.62796459647496	2.53884316723147	2.46127226528549	2.20433560697988	2.93948435949761	1.77650384058975	2.9788554466945	2.20900411769673	3.91682514908473	2.71243768410773	3.55225436023229	2.84522937420824	3.14014362221315	3.80979624619417	3.32471993137326	2.73434451556717	3.32711277618593	3.93678300346206	3.47370211384141	2.83987157789948
ARHGEF5	4.63915417646799	4.84839252378591	5.04596007656447	5.03116167483336	4.3319891508338	4.55991498445979	5.20828026286457	4.97700687653696	4.49892203972614	4.57154634137014	4.47483803492767	4.86138853120664	4.86492027057096	5.72313826139741	4.64406706945697	5.24900625091805	5.20788806145973	5.65235150814725	5.38995049544949	5.38593428278226	5.03630493974793	5.30620455223854	3.92959035089243	5.19249874168044
ARHGEF6	5.09112862388032	5.09775225502375	5.24392316607654	5.5054484165854	5.30047322475566	4.90917089131271	5.4642957094627	5.71024477984443	5.72208108807893	5.52966209174521	6.00230323703665	5.20408738082661	6.24431951229267	4.85919919837303	6.01566718076303	5.57952219380017	5.7217381803385	5.91632227671898	6.40963634371589	6.65616319680395	5.83574530816213	6.62329382905289	5.99499412378462	6.53606947272693
ARHGEF7	5.22508232802213	4.87137627595964	5.03018144526751	5.1758878406328	4.69994388350358	4.84452831864372	5.11835267619306	4.92193308377895	4.89726472420043	5.33678748878193	5.18495668976848	5.01001678112755	5.96293939566614	5.59621600744966	5.66295879466266	5.53069267723031	5.71481348184911	5.95910544799041	6.02673400559655	5.71908359543038	6.11914609581161	6.33511087940988	6.1192273273507	6.03918198449534
ARHGEF9	4.20546650433807	4.21325437242852	4.49922147404465	4.495572691817	4.04530410481305	4.27599180496519	4.48370660590395	4.19237817813584	4.13249600370218	3.46252774158962	4.10873691842948	3.78242938320687	4.81508286465164	4.68057884717803	5.40109788167329	4.99701587529648	4.97880884662811	5.20056190922316	5.66359453862805	4.79090075834911	5.13848806384169	5.57400211467881	5.00619839168275	4.97912848659795
ARID1A	5.66235337860849	5.69353509351243	5.61459725592577	5.66543218398826	5.53362757382124	5.27752925602201	5.59410816841223	5.21626864801549	5.48862861669217	5.33959690490842	5.53386853830792	5.6609947813361	5.37440689478394	5.38159693788101	5.51671459690926	5.94074060907367	5.65217937099555	5.94663961811477	5.86260622178701	5.68672066160445	5.76608191034091	5.74066447437812	5.77354767396249	6.06315788672063
ARID1B	4.24342377461747	4.21430203547507	4.59312807702355	4.32093627824501	4.34576839456524	4.3744284839479	4.53886163440124	3.98246763920019	4.46762700865296	4.47290656371696	4.55543139752895	4.59639198161098	4.8731098557751	4.84521111657476	4.99855965649285	4.80932959324734	4.87996817894536	4.96367095013288	5.15719354976755	4.90090795749243	5.17416216205793	4.98382169525287	5.16943037696623	4.83699631713358
ARID2	6.06930057280884	5.60585992861811	6.21324393544051	5.81683551331083	6.10934682243303	5.75745868235901	6.05401810650027	5.90989446736816	6.01735566166598	5.9635509495964	6.27101798759749	5.88359874930993	6.76250206356909	6.50629039854271	6.21298600790897	6.575417558548	6.63242131248156	6.66445920857035	6.90569862297098	6.69418619889916	6.82849992788345	6.84452409225746	6.55785061163833	6.69087322956558
ARID3A	2.96447952236342	2.59736616486166	3.41094856703991	3.05330899698025	2.30927489008733	2.54981647304282	2.88683270410681	3.20073632375032	3.4392052893522	3.58705857411948	3.41633956893777	3.68122817359523	3.17096070448357	3.49154031958978	3.15114065937507	3.00425998203083	3.46694733246623	3.59575366231083	3.164259965067	4.09171072049079	3.49303872117195	3.4452499770144	3.80820836558726	3.23144707973661
ARID3B	1.46739885381791	0.796663721533644	0.535973785694352	0.889249733543218	0.547742828160627	1.0445181960783	0.996740065669516	0	0.913891734249288	0	1.66540079392754	0.678309790352724	1.35477242346734	0.941180811084323	1.418505846889	1.01776540097575	1.6190171121288	2.67663617769598	2.31738995828975	1.52277066892197	0.735759549757824	1.79672232439315	0.920795237164329	0.860997787184503
ARID3C	0	0	0	0	0	0	0	0	0	0	0	0	0	0	0	0	0	0	0	0	0	2.22302961381651	0	0
ARID4A	5.20546459453998	5.38146578861987	5.61986951146348	5.02139772447083	5.32545146363852	5.13367366513197	5.88883979114322	5.54379379703676	5.27775329166392	5.2946061281898	5.38352740987401	5.03947697323678	6.1977004990681	5.70513317436365	5.57054241956417	5.94001468328416	6.41377661044247	6.45701852122504	6.49653993147254	6.5710545985718	6.350889742437	6.59757588370581	6.43056183328265	6.37477497858375
ARID4B	5.01325090111324	5.27273418237738	5.1967059257436	4.91960576498236	5.22335837232698	4.82250766189849	5.37775257636525	4.79200892658232	5.2767399530864	5.18211875963319	5.29738202713599	5.16424574275814	6.21055872292125	5.99276653169324	5.51862498538342	5.66628322143631	6.19192033708765	5.92201155967762	6.173781501135	6.04128045028003	5.87231838358594	6.53367191652298	6.30925025623511	6.09717614903795
ARID5A	2.27239070582824	0	0	1.31016870262019	1.76785286050722	0.691575079517792	0.898584546735479	1.25334200432603	1.34204744708609	2.23923595034881	1.32683552097028	1.62503115681731	0	3.16798196975845	1.29425157368652	1.47474044741402	1.76469682647291	0	1.72508299390262	3.63051664716443	2.15877830026512	3.02861389876407	0	2.73754792886783
ARID5B	6.8992243575873	6.75369438570894	6.92687973479286	6.88623943305132	6.78813714817128	6.69360314536827	6.94965092856263	6.89652850500129	6.75517471324402	7.16192261114979	7.11868353422652	6.86622145009808	6.79359084285217	6.21694281961337	6.76104482548691	6.89360399108746	6.9858532872072	6.3790319956442	6.68897401142137	7.07909854732257	6.81706625746707	6.88276304980965	6.91621467573754	7.03575322238461
ARIH1	5.13872353307438	5.02121521231904	5.57569394172256	5.18403892412236	5.04766478544853	5.28207806612193	5.43426877144252	4.84739735593065	5.1985675510421	5.34620658985226	5.05172345810491	5.11866017080953	5.91536847025698	5.68591575788114	5.57891840863327	5.56229675192962	5.86067226604591	5.44507454071546	5.77714955213478	5.52549446049328	5.45258276008243	5.89779705096426	5.74474951360638	5.55789309989685
ARIH2	5.07355450509723	5.09824450546145	4.91397002139195	4.68072627211751	4.61507436566556	4.25025325056391	4.85912699986439	4.60639457075946	4.37671538261521	4.94270762553537	4.59197321548112	4.77546538358103	4.95565277452838	5.51430103013178	4.47836822860954	4.53167671692788	5.06554270369089	5.0992162280342	5.12106387082109	5.00289674035185	4.70824698596689	5.29150743584652	4.96849584420286	4.99314072190388
ARL1	6.13162109450541	6.24415806783377	6.04057409327117	5.87423718975139	5.86491342916928	6.34569301350101	6.68158131946923	6.52158721916394	6.4125365210425	6.58990681905642	6.31058119909178	6.3614668391743	6.85967108877696	7.3226830111145	7.19657795203408	6.84887542409493	6.84805126940563	7.07468540900308	7.31357296478362	7.2627271129044	7.19013424583899	7.35080095402049	7.16104575597507	6.91478912735092
ARL10	1.85744606917899	2.19702786680254	2.29004421865751	2.36327590084389	1.90514717871643	1.63503018365773	2.33206112227128	1.19682967149493	1.76095062950695	2.16195696788199	2.17687942280169	2.3833685470459	2.59715703988926	2.45301460515081	1.70515491757526	1.91430639558701	1.69570225715229	2.50186542099322	2.40784268532021	2.01349766553036	1.65872417332526	2.32534893057319	2.13063125694562	2.75176219261051
ARL11	2.25425274197381	1.81527680618785	1.7253842661616	1.96819638599869	1.7517081096933	2.21167765923361	1.82857519507398	0	1.32821805096144	0	2.44738269894907	1.01850886464574	1.87255829133727	1.36311962134753	0	0	0	1.50766568678847	0	1.37895462185637	1.09553521397076	0	1.33706478143652	1.26003166784945
ARL13A	2.18604287961966	2.79289790729081	3.04259347269616	1.44048898145544	0	1.27796659369286	1.58607110626858	2.89000306217358	2.66332781832339	3.26635034779295	1.45812273122285	3.41398631200919	3.75824754906856	3.98234519013291	3.85408341737105	3.74064393397664	2.71278693915729	4.50445248127298	3.54662005781608	4.77490526320038	3.54905069326842	4.3859201950876	3.94222278867354	3.43979513921338
ARL13B	5.46756451369939	4.58398923061032	4.95713970464651	4.71745736542108	4.64384436757136	4.52926709360281	5.38023087952975	4.6247087011132	4.8363741040923	5.17024912225465	5.6068104033857	5.23050556454396	6.39678109684109	5.7982868830095	4.94540991108795	5.80167531630915	5.79038562680817	6.15942443269709	6.31980190695007	5.41707157642077	5.79002930000332	5.84134143461556	5.82531331058489	5.69787982128328
ARL14	0	0	0	0	0	0	0	2.27000703955764	0	0	0	0	0	0	0	0	0	0	0	0	0	0	0	0
ARL15	4.994411841511	4.60800864267662	4.32436187307182	4.39960009324012	4.8480723979631	4.51738789156821	4.2339925892647	4.60549369328456	4.89584370207561	4.66743010375336	4.90591071780757	4.72213832035794	5.28595325213744	5.7387255810248	5.92814022750029	5.76441025934497	6.16564835661509	5.43044753011153	6.5861957169775	6.15197889923238	6.24204002490249	6.19902519099904	6.20287115781242	5.75829927974252
ARL16	2.64463478360861	2.42951983187004	2.07503436811538	3.18838087496076	2.10379004224846	2.12875436637082	2.79185401124609	3.10275332283987	2.38124841406811	0	2.03657896417813	0	2.23520458724751	1.67382511355441	0	1.78233376295571	2.92149998318995	1.83522022371129	2.87261989125772	0	2.87491517505617	3.88219011442903	3.24881006754764	3.13320345604584
ARL2	4.99136138510825	4.05840639042294	4.4252555832954	4.35054691404712	3.908537464186	4.18611750693309	4.139063650027	3.95568299454542	4.09606632853558	4.10972006224749	4.28243318785095	4.39520635622343	0	4.15030914848619	5.08786814037741	3.36900421275003	3.52109176916292	3.43601890733911	4.65463253726763	4.56960990564658	4.6571850069142	4.83481105538691	4.66672295279524	4.68803202848779
ARL2BP	7.07792475855235	6.98532476524248	7.24481447705828	7.39918374895024	7.15746959310703	7.34396274269389	7.58782933278288	7.29190410703695	7.42913731801813	7.20175459054034	7.32144057640591	7.48932423515206	7.56497771381427	7.07781067125316	7.26719165088578	7.53374396289467	7.53254218834496	7.11000472764118	8.15559689525219	7.2482788726664	7.63689124632745	7.88438018579588	7.49998959946326	7.34868088488457
ARL3	3.86017078647941	3.93206534061769	4.55415019945034	4.56539356051375	3.51427404538751	3.63517733868199	4.5028937907845	3.1230577261832	4.23438732180234	4.6550870604381	4.50570786455729	4.34770977289622	5.17655933249498	4.71286931532206	5.22592852168729	3.44835022484503	4.85004577986946	4.66419362916134	5.2253708144108	5.33184596393606	5.18605504920521	5.4884085647917	5.36913530431032	5.55687770956916
ARL4A	3.95058153079052	4.02279110552796	4.29449721517647	4.03851461858659	4.38621541526857	4.17839543885765	4.64596734831034	4.43429336039684	4.86836000342972	4.64544881433178	4.30233690462335	3.74665686321477	6.09080870973046	5.16637041858383	4.75327950890082	4.6861611272092	5.15131476985192	5.91969493920845	5.234534337981	6.10543551117181	5.55137922674778	5.99069173599705	5.24678950289208	4.71925570345314
ARL4C	4.90856644225281	5.0505779641177	5.35500525176632	5.56346173857716	5.21084009112113	4.57067808836669	5.86092547014086	5.27820225545419	5.5750210066123	5.33460722727506	5.39948962053447	5.05074253126791	6.08170421304038	6.03912536516667	5.74089007354993	5.8830183014998	6.28782607827618	5.456596781578	6.96528657492794	6.12505420445959	6.53313076205156	6.08498371232485	5.79866464623833	5.806203274687
ARL4D	5.22157549710365	4.59123043788202	4.68260808703706	3.84365547647962	4.25507461425439	5.04101285360765	5.09401599534874	3.75405440773979	4.05214966136495	3.76522745167346	5.13101488975644	4.61587788404448	5.63875529590121	3.56261343015235	5.64865982946244	2.32634938343522	4.94313978683132	6.41843365045373	4.75590899975481	4.92420321470876	4.7584686170801	2.0812178339938	5.42611148065323	4.08680284223499
ARL5A	6.5788438698068	6.52671813052666	7.10855264306474	6.55310570088492	6.78373945741271	6.53246835573478	6.2497405197964	6.6436945283495	6.42618101710979	6.50326553094635	6.37372242146099	6.55108496694374	6.78004097024198	6.60725639889519	6.22650122506422	6.34222893071917	6.92721261534154	6.57403858483069	5.28078638120433	6.43147743786083	6.05498259610286	5.92933981414825	6.06032990493203	6.19162896059634
ARL5B	5.8505787772683	5.65134421983101	4.98417371789568	5.01047715663807	5.3929154803594	5.31447719079222	5.29282007879802	5.40053664224878	5.34502799157921	5.99642151901541	5.46203796962952	5.74949685966373	5.62508572105047	5.60307642927397	4.30422303285008	4.47307863099057	5.17528860637101	4.85334592206486	4.94379008435076	5.25388639200694	4.74503553158371	5.16391569672571	4.54448934732755	5.06093689051127
ARL5C	0	0	0	0	0	0	0	0	0	0	0	0	0	0	0	0	0	0	0	0	0	1.3172831084225	0	0
ARL6	2.37510219622697	2.6994657115406	2.94657216601372	2.334419244212	2.72992360284447	3.19587472300244	3.18539495376736	2.67863905212722	2.92446973881929	1.29441098573095	3.38158848671641	2.55640283157612	2.87468432611246	3.28261148487726	2.46888257626202	3.5985715682456	2.72612819124998	3.05515027327419	3.56101014815561	1.82360977026912	2.46187060562476	4.05771244560517	3.57253593088603	3.59286077303888
ARL6IP1	7.50768807236674	7.99579078143186	7.73392437339003	7.40163187164646	7.45238284409541	7.1177617677943	7.85225248094137	7.82509125207853	8.08022427263212	7.88050347433169	7.92223623639778	7.8485418382584	8.19634970286113	8.5012676216944	8.5933401082069	8.4217309198417	8.2393884834482	8.17834540946353	8.16583175717092	8.5709025595495	8.12731907611391	8.29209272427062	8.47748576469938	7.94489642080169
ARL6IP4	4.9734239435688	4.11997811549316	5.5853984538405	5.47828197132434	5.28497286450388	4.9135773855252	5.09588099647808	4.47670899077795	4.29820669988525	4.48823304157992	4.80955201806526	4.8592694414269	3.50954703908739	3.93730684980812	5.38948051537695	5.39269906988018	4.58673981535715	5.20847885257311	5.29960831685296	4.44797069851178	4.44011900312315	4.40400045087184	5.11927003027167	4.81879997034071
ARL6IP5	6.50314956325453	6.74322344461562	7.01655444427302	6.70204883493456	6.77347471667731	6.58722387368322	7.06066380115362	7.00341293231347	6.92936411104907	6.39211202243228	7.2415280257096	7.07296949723072	7.536778647669	7.4300217931792	8.24143818525658	7.74331187598925	7.65487336755303	7.85001143558195	8.41649533127577	7.78712007136386	7.39603482754761	7.93369165942531	7.65829012405795	7.33098293359506
ARL6IP6	4.32528596670565	4.31117971592045	5.06021672186924	3.93581374139531	4.10768912596291	4.29906833499991	5.17025610343693	4.79472074422	4.32762410587636	4.43005754397714	4.53733436749681	4.64316651264375	5.86455199590938	5.49580288224583	4.92688678031547	4.67647495182578	5.26794174842618	5.14921494920957	4.83787102024573	5.52105161232042	5.29586509660057	5.24469370037234	4.88529555710475	5.5035007461266
ARL8A	3.21558930535166	2.75890281295419	3.2404998534083	3.70108792088541	1.29025712861247	3.13136831519237	3.57382928833418	3.45695263556952	4.01998857844532	4.15176767709328	3.8678549428048	4.66844110356241	4.3578820754905	1.95623983418027	5.13116974649869	5.04797936755499	4.19337172771482	4.41024516776596	4.14005554214733	3.67016084142078	4.81123835577302	5.11130435567441	5.11077324342141	5.38847447479312
ARL8B	7.69503775217213	7.52468058108067	7.28121313465805	7.09767155410324	7.25153248320391	6.99568509457963	7.52454316434009	7.1714049440663	7.44650633935817	7.72895762558904	7.60102567231863	7.24524868145046	7.49382973481806	7.77603556132061	7.50677611712556	7.4893367449347	7.54248305165209	7.27831964730916	6.92384795664307	7.66909374653468	7.48897492020756	7.43939876696518	7.61227895920931	7.31279395203328
ARL9	1.144411942147	1.59545581273682	1.1597501937273	0	0	2.28887240546205	2.69186488845823	0	1.77621070546957	1.97808458025429	1.75840761615048	2.10205187789727	2.39851462831313	2.59643211522524	2.97896780957264	1.93020702902311	2.25958597094984	3.68216007057112	3.57645167433668	1.83572844396859	2.69483243728387	3.32908723116809	3.97271694089145	3.85151634682804
ARMC1	5.6112968969239	5.7455491514236	5.29430457401577	5.02652601994772	5.41806220489016	5.27779232658954	5.87303362778267	5.46735296821123	5.43862338225368	5.736778841429	5.76606022003804	5.43748473128811	5.91053079475279	6.30751341226449	5.83224354239919	5.77462549064014	5.98733344396079	6.03069434634314	5.93178072567253	6.10347381067294	6.24016203452417	6.29571248178902	6.17131077317422	6.07530245275724
ARMC10	3.02803687039713	2.9951250285818	3.5029619378196	3.88956437592395	3.68459823417612	3.26560104497248	3.71241662743298	3.26567312066622	3.88176072376736	3.65381462640652	3.91552629892335	3.88665851990213	3.23573590085202	4.10143055385929	4.16659508978022	3.21874901901265	4.60476000677735	3.96150550499341	4.10047624598018	4.32114478881435	4.10297933834826	3.9533094005804	4.42763237183779	3.9393786788538
ARMC2	1.1908302611447	2.24780379956783	2.09413375735466	3.17811638488502	1.59148966456954	2.20287536257819	2.60030085078607	2.16202988523572	2.07470306689615	0	2.05551884948159	1.85494136549139	2.96191337684679	3.17375738233392	3.71795332419803	3.07850112235747	3.58983039008259	3.37952240394611	3.65328896699418	3.72827107686464	4.12416968880329	3.69906483596908	3.50910421777587	3.6853202663992
ARMC4	0.517151644804084	0	0	0	0	0.428736683367259	0	0	0	0	1.18469135214988	0	0	0	0.861752865168692	0	0.743835807835955	0	0	1.90508512284595	0	0	0.905007934694748	0
ARMC5	2.97987306684675	2.6649979205058	2.32581861383505	2.39949971442549	3.03721136117838	2.41813806211347	2.58378693006947	2.44461437425882	1.79269598317531	1.76125479478449	1.29463908817375	3.46466049689349	2.16142289217921	2.02782407773899	2.501813695174	2.14667816302553	2.9873312070721	3.40908525600208	1.98616196968805	1.0317399725185	1.68950421591189	0.940853190192206	0	2.47276810718865
ARMC6	3.38232836348719	2.30349352746084	1.90541186942144	1.56101015479411	1.63876228300096	2.25810416370981	2.47432568369087	1.77924530130449	2.12853432877801	2.56212814324256	1.57946312619682	1.90606376989994	1.75561955894311	1.26543171940987	0	1.35824195056357	2.38263721790593	0	1.59768065034384	1.94810800527686	1.59946090201008	0	1.24054779913788	1.1670969906659
ARMC7	2.54123041402316	2.54377447098205	1.98147511870153	2.91010258709545	2.33220536151662	2.49658688644021	1.66673076603357	2.16440320454053	1.55170445404914	0	1.53514449630568	2.30286868436564	2.96457706599365	2.32782405507975	3.05497559032931	2.94800974648449	2.46627938712424	1.74709021267105	3.27871543118239	2.348534520234	2.42236299998969	2.67939329981897	2.77697429665281	2.19121131714544
ARMC8	5.01457890594717	5.30120159746899	4.93901104827659	4.91529911314875	4.85039923237198	5.02664939043109	5.49459229544935	5.02426321992724	4.97935907187199	5.46216022210798	5.06489261025682	5.34310992848839	5.96900122715896	6.18325744010099	5.40984126938379	5.46368098820356	5.68140271846489	5.92196350778107	5.67399978207002	5.76937574064603	5.84339323165687	6.08392067007194	5.90472687433811	5.52742451791029
ARMC9	2.61894654243499	1.65420133231808	1.75845690419661	2.33998615476797	1.97655708294046	1.93155317897452	2.30889525159277	1.82102938000535	1.83830504748735	1.43459870328685	1.9112678743172	1.82530476191239	1.79712405896946	1.2999540153731	1.47122099262572	2.08988345489336	1.67574126933494	2.47805681234667	3.77226484366861	2.313138196397	2.28586558977105	2.30221004766124	1.75088991729335	2.81840228159889
ARMCX1	4.03637833976856	4.79742872111466	4.69338027022082	4.8215070598189	3.71072297643808	4.50106412245776	4.30941862009342	4.96110645492813	4.99411652377512	5.14158360136156	4.71585049243802	4.56713330938324	4.56436970726048	4.48654128409421	5.63461869744068	5.4176664620356	4.86441842089448	4.70651477441154	5.783985315078	4.95328886685522	5.31158482070801	5.74940440450806	5.72725401303937	5.52755282274675
ARMCX2	3.81495152651137	2.76132661998014	3.48450287587767	3.41323197938952	2.72973173992059	2.03086459030499	3.39799855753227	1.25640744881607	2.98792092276543	3.08239777149127	2.01009639574441	3.38053089344822	2.6845178217115	2.53861088786031	4.3184362654277	4.7963817297799	3.70421480242244	3.61814485799468	5.24910590328123	3.81342726467064	3.51528207092764	4.18963264376164	4.93419396691504	3.02017567133301
ARMCX3	4.80915639012081	4.80103331064571	4.93222208640646	5.05827072948007	4.93721993850771	4.71792266691695	4.8002407364498	5.11747946622325	4.77801658969478	4.94013518183164	4.75373490192254	4.9017335951808	6.52159494249121	5.16564835858285	6.01009413263519	5.81520399406431	5.71064599337158	5.49364821931199	6.55434084202493	6.46666533742732	5.83999309868057	6.56733675338757	6.85353254262121	5.83188576819333
ARMCX4	1.78763832883087	1.83192749692318	2.68199918570912	2.9092056269184	2.07311777394925	2.39648721296219	2.65575013873167	2.11173801147315	2.87704171961882	2.8976036283442	1.77151655378923	2.83101751833944	3.80569401460896	3.64442466049744	2.92334144673682	3.18078221986231	4.00276767774152	4.28422645920365	4.5324464936775	4.09175649431789	3.86356401437648	3.84484346080481	3.87281420324388	3.90566833484317
ARMCX5	4.50263633967674	4.62432094647061	4.98132965183623	4.71227646092035	4.29315156804329	4.26940216989137	5.09647974624799	3.81203254234206	4.43247025274442	4.93937213045633	4.93232588007373	4.31422234191943	4.72753499409547	5.56488343260354	5.24269985421121	4.67321564294459	5.22940822820564	5.07017798829154	5.47490155996316	4.81375999063071	5.50436940763195	4.91048871124636	5.55778781746627	5.32385504331181
ARMCX6	2.92173854264567	0	2.12200444276564	3.07202430689037	3.34728408189488	2.83987917405015	3.07360595219342	0	3.2905848407438	2.66090307249624	2.08316050512381	1.31680235444493	3.12736944183971	2.47801196381592	3.95852398529832	3.48320323568158	2.14758144550078	3.84784553112074	3.8274819119973	3.90318137061281	4.26144796769924	3.73259118755671	2.93662216306697	4.26678849721506
ARMS2	0	1.92055004712979	0	0	2.16690001641749	1.8787172364972	0	0	0	3.18592012204313	2.09879585826899	0	0	0	0	0	3.51593035837848	0	0	0	3.4669123342507	2.85482291614329	0	0
ARNT	5.14064772188418	5.63715514011045	6.25739139623836	5.69113436104327	5.74672476339248	5.78154812509799	5.81673424388089	5.3484927287328	5.82094356589455	5.8966154510647	5.98828842038878	5.67459326387975	6.57128164100227	5.84464259444365	6.02620229177358	5.61913509722279	6.28191985494376	6.27696377369799	6.57349926565652	6.57459431895756	6.0319065103921	6.33767379455172	6.49299007348294	6.60403804556856
ARNT2	2.38737126944011	1.12305002962272	2.20022996214686	1.4343521866742	0.79750037394403	1.93763993403494	2.42639017144938	2.06516223440616	2.3893620548813	2.1458915400274	1.77823625220954	2.12363083114194	3.27992859877561	2.7829024114043	2.94208372712955	2.91678247944288	2.70454618843143	3.38993483965108	4.7831242316604	2.8049958227619	3.32741121140594	1.86252639997574	3.54923469524247	3.0313471919794
ARNTL	2.61250292505798	3.0973342647691	3.87189231787021	2.97070812992465	3.20720902136622	3.15324071410707	3.59644008621389	3.85835881919609	3.63590395229075	3.52500573520654	3.51835574069111	3.25761686352997	3.89614818419649	4.18819259749752	3.41916276770382	3.20540909878388	3.73500381262344	4.70095150069693	4.55464264175238	3.46245983257506	4.13833660395991	4.99496104059714	4.59073830872105	4.64501937754389
ARNTL2	6.41619542171535	6.74218767065258	5.68912383195648	5.97442706419353	6.01763438004005	6.25313137880141	6.12416782704098	6.37270359071165	6.51439344685056	6.35147598515803	6.40685580292123	6.3724344764194	5.70120758465521	4.57357394005891	4.39225113258504	4.18904740994247	5.13916805610876	4.10747375415826	3.20658487896053	5.0231284076933	4.71860686282719	4.56307405306717	4.58100220449456	4.07904320124286
ARPC1A	6.88996970986257	6.26940626483382	6.20449158742593	6.25313316774159	6.07403300275235	6.23349170603756	6.12009212140184	5.74156310727731	5.71756405073601	6.16173820561358	6.46182280028298	6.22283230028165	4.85708081937124	6.18246817654713	6.38641949636794	6.49158360924346	6.19707006119996	6.17108790495651	6.01402635030341	6.41177804981968	6.33410764687259	6.49028543331372	5.7678059291582	5.77534158377806
ARPC1B	5.02118421790495	4.61039066992375	3.51895793643519	4.94151054634959	4.12658628212118	3.64766381456903	4.16811468323268	3.86723053629786	4.28577384554033	4.38805473168658	4.65798240985848	4.07219554928802	3.41405693823469	2.74547212946813	4.25985047838944	3.59952545236197	4.34137359487899	3.66757602254367	4.12702976205034	3.48103454562911	3.03915435921642	4.58598080294155	4.02079507822127	4.57170708234042
ARPC2	9.05317705486727	9.18648449673148	8.60571465272992	8.63410090521725	8.56355970465844	8.73900254578373	8.87673684800495	8.57548977672017	8.55483025009058	8.64638010424324	8.65005779942731	8.3970676314768	8.78143821488332	8.68443099631614	8.34744600795071	8.3479953176189	8.63240926220227	8.71678450863292	8.48767625490414	8.6761006204181	8.42026462453537	8.48036766397288	8.31296814130104	8.41401565489521
ARPC3	5.408215317369	4.77333624923401	5.05161244145873	4.50838393002553	4.44307777463859	4.79552048388373	4.83039952596399	4.84183390902246	5.14210655625925	4.98394565221105	4.87746124658704	4.98425758024278	5.03628941392895	5.04220499519252	4.63936531989882	4.45498729413199	5.28852118989243	4.99312869554594	5.06839394591258	5.06724413806283	4.94933837290591	5.11659926459943	5.08060846941305	4.87506178679042
ARPC4	6.7899685886912	6.48250769373148	6.75718972309864	6.86262440086249	6.57249437294969	6.50527181824533	6.67954175367534	6.39780365066065	6.34519926858153	6.10748577022864	6.48522743930372	6.48325763613037	5.96327510031114	5.64038254145916	6.4192185911935	6.3224166237635	6.32710147616209	6.62900800789242	6.06614547497972	5.87746133709893	6.18635587857569	6.62240789655469	6.1267443468629	6.87168033241703
ARPC4-TTLL3	6.85141190446139	6.38217631917684	6.91558722784204	6.87340773561091	6.71833576635283	6.5617648332047	6.86734973485432	6.65551139336574	6.58342904801219	6.27956698273953	6.49775074255045	6.66777487345312	6.81320881300162	6.5161691505262	6.27977933184145	6.82384342960985	6.74885166571272	6.80686252632274	7.10447405635114	6.47532847382678	7.21216721765305	6.89525644073135	6.76621826487951	7.08828290802205
ARPC5	5.73514810571093	5.77357774786985	5.33779354105407	5.49294102623715	5.28800900123141	5.38972011204937	5.35325420444425	5.80905420139458	5.6809504663553	6.11766072485853	5.58222398805594	5.53306046308054	5.7400498135091	5.91393109837943	5.75321930172974	5.54878014938283	5.76343678124967	5.44580321459056	6.08917961342936	5.96466946736946	5.87156824314606	5.72010240070172	6.12856508159603	6.02187740024673
ARPC5L	5.55785663122279	5.91490117174533	5.5851569838118	5.76224663701583	5.06300673194772	5.7970850620208	5.83959075471584	5.29366755213188	5.5369279824488	5.65986499033335	5.31067128188503	5.36091890450273	4.92337903043058	5.39139700188294	4.49132273356753	4.77229586897479	5.27975443777872	4.53424676148908	5.03763164341564	5.52110373612433	4.57221414378193	4.87047600024262	4.83468638818619	4.92410604977236
ARPP19	7.74245843944629	7.37214859040664	6.9291033081354	6.93548292595239	7.22185706104285	7.04831710602716	7.40789450154584	7.24480385061511	7.21469303599175	7.47881279058204	7.45815168332646	7.11793190600946	7.71080570008847	7.74177178440258	7.76418843265165	7.47602437051206	7.56225045424859	7.52691681952113	7.99809170927925	7.94163754906917	7.83194152422627	7.85956204564297	7.90761692176866	7.68826833671638
ARPP21	0	0	0	0	0	0.283354317006783	0	0.98305738117126	0.345776022048675	0	0	0	0	0	0	0	0	0	0	0	0.493226224037542	0	0	0.585071724045544
ARR3	1.3663300738762	2.924022404825	2.89448070478784	2.01705236544782	2.10528327383042	1.18061326619369	2.66445306098211	0	1.36783688112553	2.27271515887166	2.03805061692304	0	3.60168428556841	0	3.31825444698656	4.5228108230313	2.57019741835913	3.12352946393921	3.93055439426167	0	3.39454523513653	1.98163764541398	0	0
ARRB1	3.68547916451807	3.8212612869447	3.67989058228826	4.17412887065333	3.77669127619241	3.96522161363378	3.74949286199935	3.7506055010415	3.52406809418892	3.70730748223077	3.50106865701316	3.57107772290081	2.77477951581244	2.15446874291061	3.51876913614004	4.08915621975874	3.75727257347105	3.55979826988538	3.56023094603333	4.07164980996095	3.22032399574967	3.56441686181675	3.66997878308987	3.72795906738844
ARRB2	4.66169897104841	4.55087185952776	3.94012563312417	4.41853176818091	4.0354314165013	3.49447599847579	4.1951863945335	4.59155076543473	3.97633983099678	3.74725293260268	3.95274631377972	4.13207718471488	3.86275883446676	3.17044501781644	2.54867496009225	4.11619360441233	3.17133300118328	3.37615510409893	4.195992223636	3.86587680379033	3.12360300299829	3.22800124162893	3.6614489799973	3.38778947327301
ARRDC1	1.65985315046549	1.13912250540943	2.2234218861865	2.85924256812092	2.46473305178151	2.76103715048071	2.7407374773828	2.6325568719715	2.75903124518882	1.45854218790179	3.24856864634765	3.14309229090426	2.60455220347516	2.80821887683103	1.89897008889006	2.11890787002113	2.1308313618589	3.29265898173779	3.27301359413243	0	2.90918965470069	3.38109799151652	1.96871558510051	3.36763745616218
ARRDC2	2.65442910109785	2.56416541202165	3.137346496154	3.25135339015342	1.50958791200314	2.10644403162571	1.21871053999258	2.65854733638569	2.35786757433152	2.402414625498	2.88197685829449	2.88814112098583	2.8541166965122	1.15501410573856	3.13883938140256	3.40123890479522	2.70591520412491	1.9548513987572	3.01499366351309	3.08646079513968	3.16731265382221	2.92571256066709	2.79799063436029	2.68756548266346
ARRDC3	7.70734378314071	7.22458006341381	7.4289468822338	7.21899817725517	7.678835084044	7.5079033661914	7.58782933278288	7.51493150462432	8.06028545707677	7.56793183181034	7.96846122099215	7.7903671985014	7.92175456364241	7.81902944311668	7.98964909506828	7.96651745056197	8.1082034429905	7.79288550324832	8.11759727846564	8.07971407757456	8.2588331312131	8.19252945823235	8.40933916756246	8.16755891544816
ARRDC4	5.70188550734948	6.14079742992214	6.42494440204304	5.96848365656151	6.02162112133402	6.37428212956932	6.33185713173201	6.54235307973635	6.49974640236728	7.07426209186814	6.49611197209794	6.3790768017936	7.77557271600473	7.74066664457153	7.15321479081297	7.17501157587235	7.5553630886069	7.20101832086008	7.53109506181896	7.30232288042115	7.48564097922563	7.75273188575816	7.27264441592674	6.8648676273181
ARRDC5	0	1.24302023473051	2.11688455668694	2.52139236923868	1.43979937838164	0	1.50901550726353	0	0	0	0	0	0	0	0	0	0	0	2.56705768529179	0	0	0	2.1086171269415	0
ARSA	2.93893220148047	2.18390804840294	2.71424126069008	3.1059160658236	2.44375921167186	2.66734246320339	3.2024117996402	3.28677092827173	2.21522434998498	3.06361881113985	2.19548210724739	2.75959368637193	3.2567827473336	2.87177994609112	2.48455496658954	2.38493561787581	2.93362110033168	2.4450708905298	3.33942424079317	3.65315225716278	2.21894647408799	3.75090163610037	3.06377267167946	3.47145405979869
ARSB	3.76249538157231	3.86504764106909	2.58536055393455	3.61473147147231	3.53458703702967	3.30160855428504	3.59294400339977	3.38051152158743	3.43676922491003	3.41678924967221	3.8359425631868	3.46067427609626	3.42488750892241	1.54490416340416	3.95704966413702	3.78829528948222	3.03507962798161	4.2470093696966	3.79894541945086	3.42792395521459	3.35679307877474	3.07888168230582	3.36575697659603	3.92400197791475
ARSD	3.42074469661019	3.93264087871805	4.13991015577422	4.1598017427569	4.59479810236398	3.84841405469367	4.30997345752539	3.76824323334608	4.53444693436312	4.16795443206558	4.27422894110003	4.69083020354156	4.60298324940396	4.46285573297647	5.12366216694791	4.81017191364571	4.79382852791252	4.83438977024596	5.2630340732898	4.93901989666738	4.86303241735201	5.4295124380152	5.72453172887269	5.08933816297715
ARSF	4.8807644861121	5.77446035216411	5.18289826679658	6.72990140568461	6.49744005194661	6.21921839806648	6.02686077572276	6.26659930881953	6.28269155480484	5.78372955504006	6.23465996277289	6.85120983383792	3.817893440893	4.25249376686422	3.91402894597176	4.7475006964615	3.86339888682597	3.71142356305913	0	4.46027930330034	2.24213450287393	2.98880084664653	1.80920429090689	0
ARSG	2.10900085605108	2.92082411690388	2.78921960602327	2.5359692349479	2.15956071807523	1.99729270395509	2.72390338165484	2.80432937831558	3.34039841077678	1.00427295769599	2.22337391971251	2.4614193954965	3.66633621969466	2.41097434986802	3.14606051632414	1.95820521322573	2.08440231929785	3.01577539595731	3.45590473662543	3.15596686976126	4.05413383351022	3.82385961414773	3.09514914706692	2.02322460999965
ARSH	1.06994705988419	0	0	0	0	0	0	1.5780045949518	0	0	0	0	0	1.71900477776403	0	0	0	0	0	0	0	0	0	0
ARSI	0.885284600788272	0	0.898140969380995	0.862312132639259	0	0.748434065353639	0	0	0.886413689192186	0	1.41562536838011	1.7244412406441	1.996349571298	0	1.38173688491438	1.56908188670646	1.21758899803287	1.61857387268314	2.60852807277503	0	1.18716811831312	1.3691671579256	0	2.04750352443815
ARSJ	2.98058985076678	2.84785417878668	2.55219971739497	3.11762884857128	2.71117810025079	1.64525866203949	3.55640826430747	1.95345645893761	2.88239123966902	2.89493111412732	2.96074425633086	1.95787962900388	3.08504530123843	1.68303489674411	3.00644774502753	2.23077761211453	3.21677997761216	1.84487349824246	3.94125524080614	3.61526790718078	2.32097148553222	2.79614517740804	3.26080137225313	2.56168068590134
ARSK	3.0994111482576	3.71345843297503	3.65279352499854	3.34161497548839	3.04649263649823	3.40892806622433	4.0578455090146	3.63164276751749	3.89755900223604	1.34030064946092	3.27713640834529	3.70197945444282	4.90433911615697	3.68238512989743	3.03130781232382	3.96811032105595	4.56717057431846	4.76640586797312	4.32094965873271	4.79609810926102	4.10166974754438	4.39536476252001	4.42153875421526	3.90724087621663
ART1	0	0	0	1.48332333950782	0	0	0	0	1.51760994799536	0	0	0	0	0	0	0	0	0	0	0	0	0	0	0
ART3	1.4137507786637	1.25692815982951	1.82585017889555	1.76995960530822	0	1.58679961185056	2.50914086483616	2.0021269446249	2.77293224554493	0	0.863246164864273	2.13607228441113	1.97709872692481	2.16025672963242	2.51910010109026	0	1.20296944747504	2.34146547017999	2.58703413425309	3.53577726256723	2.86241614022035	1.35344163385796	2.95171593608193	1.34439297363213
ART4	0.604288896708889	0.902186667270153	0.613892669627707	0.587182436649021	0.627030770810772	0.875897157913771	0	0	1.35803164296505	0	1.83206150995813	0	1.50391776399714	1.05980304648095	0.989972684920239	1.14277216400338	0	0	0	1.07329274179064	2.04858435046776	1.55803780738662	1.63495408734178	2.27772012196737
ARTN	0	0	0	0.993909973992932	0	0	1.10988068795827	0	0	1.80480477067851	0	0	0	1.65128203376305	0	0	0	0	0	0	0	0	0	1.53583683623496
ARV1	7.26492796717844	7.21897706488136	6.99981573711796	6.74986183975685	6.57071502993279	6.90119618076876	6.92130862499383	6.71920210998575	6.62577106648883	7.20509159561239	6.96426199073732	6.65182218688936	6.9988185681882	7.07529932265679	7.17600937558635	6.94546388298073	6.99529911583228	6.87199674592186	7.16971525602609	7.1292885220774	7.24779056009773	7.20346128915741	7.22042901839388	6.68832705445854
ARVCF	0.976932702509353	1.38804226862912	1.98605560481035	1.52097416396623	1.33333736264522	0.82961425646636	1.67093313403086	0	0.570428547827354	0	0.562244290143044	2.10185551023997	1.43762025765455	2.33273548457335	1.90812075570305	1.08694679400446	0.813585135515537	2.18595113955523	2.77146059254079	2.61779686362441	1.29847286847254	0.929650203142079	1.56544484146841	2.19600161688273
AS3MT	2.71558071887609	1.51608969778479	2.96582387239731	1.65567533517789	2.77127759026338	2.4514752178706	2.59085649569339	1.59048235588569	3.13902997549595	1.88928701077502	2.42899205854251	2.81956186976968	4.61969198673004	4.1088764069759	5.02978001122398	1.84246035106945	3.28001244991432	4.95167622127547	4.39986341402916	2.51800865494492	4.80027602173028	4.14172165167223	5.2119719215742	3.49828893641941
ASAH1	4.1294064411297	4.0877362768725	4.63683412989007	3.69962456435544	4.43361240805015	4.44584132758728	4.62146122341264	4.89928338423852	4.53712800966994	4.57510977663489	4.85526984035717	4.52121160822042	5.94827497715651	5.03628527792542	5.16912650464003	4.83825065630025	5.27650606373582	5.51327930368467	5.41450435290876	4.97757117788242	5.37122012175366	5.89954683451854	5.37779953144305	5.23874980041491
ASAH2	0.459446386472352	0	0.467105695422294	0	0	0	0	0	0	0	0	0	0	0	0	0	0	0	0	0	0	0	0	1.2554045763505
ASAH2B	0	0	0.515241020974715	0	0	0	0	0	0	0	0	0	0	0	0	0.983794683476624	0	0	0	0	0	0	0	0
ASAP1	6.89609804721528	6.83184583291891	6.64305968640394	6.76821181602557	6.62096013990516	6.38178768822829	6.65023616647521	6.86136002331543	6.51247662783959	6.49947596565098	6.95863960745527	6.54197444536649	6.8428667340213	6.81767477184489	6.48469730244513	6.98927594091658	7.25123483881865	7.04526116638893	6.86836722869865	6.94488493543389	7.05443661536946	6.81892674302025	6.80984806355371	6.91015507929289
ASAP2	4.9225633270284	4.46191115038202	5.0531155471758	4.78147842729332	3.95956324963087	4.54432204482199	4.77045516399244	5.3113680420944	5.18602323093529	5.29823747285843	5.33027441643743	4.81278940481221	6.44722543650117	5.67726745160419	5.6074332119379	5.85181562601186	6.27586415255061	5.94624706155287	6.32567927293182	6.24830350871793	6.18954239485247	6.39092942603164	6.29681532403481	6.08250486185475
ASAP3	4.64785947164204	4.23392422658889	5.32335971035821	4.39720384788498	4.39472770863176	4.49283906896766	4.091000059814	4.15348980067728	5.10542669656862	4.29260864447481	4.83097846651691	4.79631707643502	4.59506577601643	4.64103553958378	5.44344916388668	4.57683997584903	4.99166649635538	5.10555527545943	5.08430087709938	4.90824186876825	5.22051982580991	5.55477931092411	5.31287549801323	5.22600274594787
ASB1	3.40298423392118	3.16970223181844	3.57186784953405	3.54482897554126	2.98890934237388	3.54162027892633	3.91902600993347	3.05636557171	3.97823395933942	3.84985346340712	4.14408407483063	4.13219317969664	4.60900191656664	4.33637909604251	4.45609260834038	4.10879959244601	4.09932021101651	4.02750435351313	5.14435580681759	4.56533574344512	4.42944912440014	4.3417931025551	5.0140752180788	5.07498940838774
ASB11	0	0	1.47558261232061	0	0	0	0.989233129292396	0	0	0	0	0	0	1.49623433950565	2.57701515079315	0	0	1.64846955294321	2.64550085629198	0	1.21207485661443	0	1.46870500774442	2.08106943634933
ASB12	0	0	1.67609865411101	0	0	0	0	0	0	0	0	0	0	0	0	0	0	0	0	2.47798371911631	0	0	0	0
ASB13	4.19092175250432	4.47550279707437	4.47937768044962	4.51936545189685	4.2528877205095	4.20975909727647	4.67783298748021	4.85291917978374	4.39395750169128	3.83176720825312	4.48966304190822	4.4601156808392	4.73636245117941	5.20922596597002	4.83583674585647	5.50173238286794	5.07474305203285	5.00425368788675	4.82501084830597	4.80740030304669	4.23318852133881	4.16843821049107	4.63844984087638	4.80173920633332
ASB14	4.08755309275265	3.77181578135684	4.25024637710095	3.53244010214582	4.14925806927051	3.07652315493017	3.83774469381385	4.90206366736754	3.93933772171548	4.67474445424565	4.73869157763657	3.99018753757357	5.07450294250695	4.67705615544183	3.60582797000564	4.61279300630229	5.24406932026089	5.0847924647491	5.28602471031484	5.62246404567895	5.37941523976995	5.15487697281023	5.65617835137122	4.40945168965994
ASB15	0.637375828707447	0	0	0.619519186004043	0	0.531950978334361	0	1.00237348501878	0.638255106075792	1.23202026089057	0.62929339382233	0	1.56588698772995	1.10981422789026	0	0	0	1.2374730246569	0	0	1.81239511241948	0	0	0
ASB16	2.22213496737289	2.34534783439763	1.80388347075236	2.18255370006694	0	0	1.24987656077101	1.68121317192976	2.22406870705743	0	2.53886484180282	2.112421911855	0	1.82687654171311	3.35970119521817	1.94018010328242	2.75194652685924	2.80194873283456	3.5888287663145	0	2.22779706660938	3.34125340283859	3.07369268979819	1.70498415367548
ASB17	0	0	0	0	0	0	0	0	0	0	0	0	0	0	0	0	0	0	3.10490125641488	0	0	0	0	0
ASB18	0	0	0	0	0	0	0	0	0	0	0.569102630491394	0.738330965485425	0	0	0	0	0	0	0	0	0	0	0	0
ASB2	0.630836720520895	0	0	0.613127009295451	0.654369197981605	0	0	0	0.631708809338734	0	0	0.804067070657789	0	1.09997660847629	1.62261830409869	1.18498570578136	1.44172583296153	1.88022070424434	1.40630809098691	0	0	1.60883914519777	1.07726351646584	0
ASB3	3.24912547026354	3.01881554182648	3.91107137693793	3.53131064443559	3.2447288401882	3.02755335666836	3.20555883553298	3.89751117167817	3.12279814441008	3.3007746409951	3.86385868565885	3.37408334164901	3.46065962468552	4.0183121229268	3.23997480699745	4.00473785631562	4.12786622558902	4.07425121164648	4.7335825971782	3.79691795066961	3.65583440372986	4.7411293911501	4.48019008496229	3.61363300695759
ASB4	0	0	0.681641798335202	0	0	0	0	0	0	1.28603834311019	0	0	0	0	0	1.24831873076909	0	0	1.47654383920895	0	0.920712626988307	1.07529292170867	1.76464995602917	0
ASB5	0	0	0	0	0	0	0.790456577357076	1.73843739683795	0	0	0.710856027939452	0	0	0	1.15461876699165	0	1.0088120235196	0	0	0	0	0	0	1.13525463218103
ASB6	4.62140961172078	4.26613291226886	4.20588710860391	4.22268908659136	4.64919390876904	4.13627988212439	4.68011823188759	3.25246782825505	4.47825468288132	3.46403636587952	3.95679025480886	4.02297650854166	3.222562885796	3.26542583793047	3.73441412271909	4.43050143846836	4.13979183911817	5.3717450860696	4.59074185142686	4.11185831004173	4.48278427989238	3.93952035695208	3.93900907245132	5.21083472305694
ASB7	4.48986135663725	4.94867290524978	4.44927728427634	4.98188133224474	4.76606729362722	4.81145865866328	5.05684221248106	4.64407847301758	4.76096361907115	3.74556348057399	4.91570309921596	4.66305850878142	5.78460533391522	5.04319126104019	4.65673442749516	5.04653710128795	4.77587123913861	5.31230698009377	5.30226020781813	5.20181991278331	5.18772672928911	5.4590934445231	5.50733225462383	5.16928226425751
ASB8	5.55697256391207	5.61354614848323	5.70215914087026	5.62525041058655	5.24930541363572	5.72775573362231	5.70645016544407	5.26263934414257	5.49664075213808	5.25919834861537	5.6525144042476	5.18685001785783	5.78684543997788	5.82508204182051	6.35782735921394	5.97793366431624	6.03973485595361	6.28021931707104	6.23570623641347	6.13862832178599	6.50138465439948	6.24570479811641	5.98118861221032	6.40931589538724
ASB9	0	0.98463665516377	0	0	0	0	0	0	1.120405682978	0	0	0	3.74527629255711	2.55763895472561	3.30556017032857	0	0	0	2.17866201843725	1.80233339901527	2.18073326229952	0	2.52213845222344	0
ASB9P1	3.50113103470752	3.94180794402285	3.90997202408705	4.13846214242387	3.94508993179061	4.13515189502808	5.00212226443672	4.69256045697104	3.50337466198363	0	2.95866928295882	2.5059522182964	5.2262365379845	4.49326087281726	0	4.64215600541446	4.10035996097934	4.15555567546777	5.72180354776156	3.96412447201955	4.04975017019774	5.05108575322517	5.63655312813724	5.29233041419205
ASCC1	3.64738418766462	4.34046467640511	4.43895509360551	3.54696788258182	3.81057081179126	4.23037270986743	4.63978330024362	4.7895622215471	4.21384807254911	3.95980202868718	4.26005264521951	4.21458615199158	5.13689416322618	5.2304238858595	4.81266340273437	4.73902358265992	4.86527602827105	4.41233520032543	4.35279654811492	4.87728447663428	5.04368372964269	4.92161040300463	4.42869888689762	4.4808062038039
ASCC2	4.98812652799325	4.90861238483337	4.73804340188866	5.04926723984617	3.92949775369242	4.65923394182147	4.4612972006197	4.513637854304	4.82053087447809	4.27461818196786	4.7168112502565	5.16813290892988	4.48166690348861	5.15662482468247	5.14513810155361	5.12654222554368	4.71324209561105	4.68001007752264	5.49112723617806	3.89765978009578	5.04020869598712	4.9604996630395	5.156815018763	4.85609073736128
ASCC3	6.57292038220599	6.3264603158516	6.32560009507364	6.11424345906333	6.52785019121086	6.23827696650706	6.53636403380252	6.40972526098788	6.50677876284774	6.33345414074246	6.49655783948177	6.27140922729013	6.40490017385686	6.5109791620074	6.27198287244837	6.34835207622216	6.62799855269882	6.69126412075471	6.45613784163894	6.34827508130145	6.46450524731693	6.57487550904946	6.52866528651224	6.19535408680979
ASCL2	0	2.22994716828212	2.00150203997586	1.94304250226995	1.34581260998348	1.75069359208309	2.11219377147091	0	0	0	1.96368064748815	0	2.63227337008389	0	2.71933320753389	2.14446520465866	1.72484471718801	0	0	2.8588808920615	1.68753211188089	1.90824691248778	0	1.897333715316
ASCL3	0	0	0	0	0	0	0	0	0	0	0	0	0	0	0	0	0	0	0	0	0	0	0	0
ASCL4	0	0	1.15763282002018	1.1148727225977	1.17849323548697	0.977540302560094	0	1.66930285935216	1.77349620279818	0	1.12991526053123	0	2.39540754896392	1.814445713571	0	0	2.25655248056469	1.98229990510725	0	1.83296866269847	0	1.7032913038599	1.78389222954015	0
ASF1A	6.68972368984476	6.50421079200478	6.31175514470823	6.00208077669594	7.21706086903503	6.92036051632319	6.73869096594661	6.55875383234627	6.67735564900195	6.45970767334736	7.15067181759372	6.46672258960327	7.5752171137147	7.14599568869368	6.76662179597115	7.23159562542323	7.38858169130135	7.35138329328334	6.84777960536586	7.62833077993406	7.0189496258343	7.13799652593387	7.36844406034577	6.7835828174517
ASF1B	3.42693060925425	4.37741936184619	3.92672557205844	4.09986531052492	4.42060099534709	3.31449840734166	4.06331280962744	4.56392029114716	3.22892189809681	3.86159987117869	3.87947599867294	4.31869401218764	2.565233825864	3.65786956852968	1.86459072126302	2.08272499498435	2.42257525757099	3.48790513205027	4.92396806967014	2.78992187232398	3.23315887676305	1.84978305201188	2.73136949639145	1.83903437679736
ASGR1	0	1.14792211458041	0.800930747948024	0	0.817064034887972	0	0	0	0	0	0.779576374756927	0.992944702252358	0	1.33220322974215	0	0	0	1.47485334232384	0	0	0	1.89576864627928	0	0
ASGR2	1.67430178438224	1.90511936104586	2.12155808123336	1.639767888115	0	1.46423915662528	1.16089546200776	0	1.67599201905516	1.87226727998548	1.65872016461643	2.79953055991104	2.28322454757201	0	1.62163987376006	1.82564944454373	0	0	0	0	2.9274895151323	0	1.68608857583871	1.59787261750244
ASH1L	7.24464136357555	6.90928911035914	7.38811955188951	6.9774157039115	7.34321099586656	7.19843675386435	7.21086777944556	6.95418227294019	7.27506255622902	7.00985721348565	7.37722115634672	6.97663941084327	7.90245414231142	7.56073454524655	7.73743449486553	7.76198235009999	8.05116299609713	8.01639289028227	8.23207230358418	7.86389693646032	7.81268740741694	8.06080792659209	8.01026417199285	7.83311476034051
ASH2L	5.472336275395	5.48833766174338	5.41901320362018	5.80571334371377	5.43905177902438	5.61445011898715	5.95208121112376	5.53245800455667	5.65149212002956	4.67743646415501	5.48109643101375	5.66801358602118	6.42776707358634	5.78884261528478	6.26420330266424	5.77463412100166	5.88499065962291	5.93331852408801	6.53009804118634	6.05529620309183	6.14527101231794	6.34342845133845	6.21314505800696	6.1946040045516
ASIP	0	0	0	0	0	0	0	0	0	0	0	2.52869065949557	0	0	0	3.19286288206934	0	0	0	0	0	0	0	0
ASL	2.87460286666359	2.73712881338749	2.7082134250305	2.16824543790696	1.94133675192694	2.21149007590067	2.02209280001629	1.78719090875416	1.49201083192946	2.43153697203212	1.8766097105526	2.56636192313721	2.06820525628952	1.93729374694104	1.44108621110598	1.63283400769207	2.182623013834	0	1.89652075132546	2.5364506252565	2.69071378349082	2.13165974070114	2.22115809093087	2.37415922907718
ASMTL-AS1	1.60591951107848	2.14200634677208	0	1.57215948592087	0	1.40085640573806	0	0	0	2.57612377339353	0	0	0	2.39544756706808	0	0	0	0	0	0	0	0	2.36082178731992	2.25720189519404
ASNS	4.47104944014533	4.36089159831233	4.66858272559175	4.30990782784925	4.56951197329506	4.33882606166443	4.93278981165576	4.86710623318692	4.39900041788854	4.50168400562293	4.44933542001135	4.74275156392355	5.26202097091157	5.01671974606767	4.88381387561952	4.44006125724733	4.66778617744872	4.22571911182219	5.72774643562716	4.93421335231321	5.07749792822993	5.10140955789234	5.16856871054351	4.90035471998128
ASNSD1	5.77619422717826	5.65868593066458	5.96740625459681	5.69738337719255	5.62229847912431	5.28164091378158	6.1617177278594	6.13772733883042	5.83529466360773	6.08024681183372	5.75386506859562	5.92460706224975	5.31303864327799	5.39943954212991	5.41374690749446	5.7003206560843	5.66753197700145	6.03157758303485	6.20356500332156	6.28376928161772	5.9599006617077	5.81781234804722	5.70356448194326	5.80318071693332
ASPA	1.92636405432245	1.73946275820201	2.26528837066676	2.57488028473381	1.30188247920724	1.32125779816155	2.05629083639709	2.1284831925677	2.504934831757	1.09331106704537	2.89400946541306	2.06173373504648	4.12733403990202	4.05075369607283	3.30000294788522	2.90770656309078	3.0539541690817	4.35041320664837	4.99583639376268	2.98844009443546	3.12783034935578	4.13559655823465	4.01050402672489	3.26828174833008
ASPDH	0	0	0	0	0	0	0	0	0	0	0	0	0	0	2.02748817744142	0	0	0	0	0	0	0	2.09935815153315	0
ASPG	2.04315567196887	1.3159008762108	1.2411561415437	2.15202258546735	1.51929407507148	1.94988815565112	0	2.32968195258673	2.04501978260397	1.05857222207933	1.46246501681695	1.49550402830963	0	0	0.883849292250426	0	1.62915837139516	0	1.88126506875233	0	0.7417752077405	0.874516132899797	0	1.40580926518409
ASPH	6.2683901526915	6.49732831618705	6.57533404439583	6.34749238488205	6.10724862892269	6.02042474901627	6.33130266178466	6.14600394790838	6.17878501655265	6.11037533803818	6.63821886067533	6.19018217032742	7.11762053304025	7.35659047325059	7.50262949646538	7.27836789675524	7.46002688352911	7.30108255843852	7.36498967770492	7.74484176083183	7.11562269675126	7.48638901035856	7.31647837856418	7.56468843348677
ASPHD1	0	0	0	1.09730032873641	0	0	0	0	1.12578737389872	0	0	0	0	0	0	0	0	1.95785804376988	0	0	0	0	0	0
ASPHD2	2.73719355189229	2.51933189570609	3.44701405965266	2.29540709186009	2.60492582440047	2.63209039146988	2.8860673790536	3.82388175858193	2.33779177083549	4.22463868248006	2.53158060911984	2.10565958311765	2.74747231899287	2.60035723046873	3.11671398663945	3.37863856800662	4.4943177055619	3.15649992145452	3.05485912379285	3.26198360237496	1.1509431732215	3.09863373493956	2.09673018137215	1.32058256910442
ASPM	5.9576351293952	5.72526018786242	5.60058382744162	5.20211149712766	6.39005617594064	5.38662166199493	5.33231430364036	6.43539572829077	5.87621903354175	5.59896714914991	5.70221422488755	5.53406732728385	4.87302642818621	4.8686356814368	4.71026332057957	5.21259221699201	4.61640219496395	4.98317538074344	5.38288625408346	5.25683425345775	4.44483320471451	4.76703537424898	4.5115706631569	4.32233210988957
ASPN	4.30595991879481	4.84178638239331	5.211022725381	4.48109986024431	3.51145417029384	4.47774743738879	4.94968746553182	5.12592450569482	4.84119725180385	5.05274038129941	5.51045712777426	5.47817939308072	5.79663657450151	6.42994119195636	6.08767736799518	5.39383898722921	5.67609544330778	5.78152280269925	5.84592479469469	6.70282078660668	6.11434466335635	6.19496518803797	6.53398931371723	6.43998738265828
ASPRV1	7.66386936061267	8.08797778106541	9.6997393667179	8.82147523802179	8.26635365526078	9.14824274491029	7.62570279086088	7.62896252207934	8.02730901515532	7.89727979361075	7.55867341667188	8.61252869492209	8.05757629267237	6.64821001065072	6.72164302521321	6.26065982834715	8.39393606042909	7.17986837373678	4.31179230903313	6.97772365046383	6.83754659948033	6.00554327836849	5.76210248117655	7.05689258303325
ASPSCR1	0.537167335446919	0.957422291413538	1.25082578189478	0.903935410682358	0.557842147294841	0	1.18398062348501	0.493020359481974	0.537932790094216	0	0	0.386044908178071	0.844868959273728	0	1.19075209448357	1.03391157019812	0.770539911412699	1.40820727144508	0.747444004709613	0	1.23886952444511	1.1792947201863	0.542515428120184	0
ASRGL1	1.13091145133594	1.57894389257257	0	1.10365329569081	1.51995965516789	0	1.22783203119506	1.05284228218745	1.75873125526692	1.28974522556456	0	0.855428433639888	2.37849238800332	0	3.32521945553263	1.25195744041836	2.71943662244616	2.76924356117102	3.02898477198502	2.59732277062867	1.88394703759697	2.44570366433561	2.8116626579592	2.10489536940259
ASS1	4.56088226010123	5.24779380090476	5.24299203474015	5.09477479175528	5.05167447226548	4.25871702899467	5.58218177592133	4.84598019268413	5.35221927861798	5.4166662038737	4.59330074595737	4.87207025624224	5.40881418522527	5.64415539835062	6.00925221373227	5.74111329267666	4.80116166345989	5.63284726563849	5.47684127177368	5.36807065717483	6.13976721147999	5.31698687133858	5.00481390852494	5.4751188306984
ASTE1	4.43971552969094	4.29408853997487	4.9558081630998	4.76227347052789	4.95393061919561	5.09731299712722	5.09706565094372	4.40139910363049	4.81338422985524	4.59704851187748	4.78908011051053	4.43141880967063	5.6080058586514	4.86892175739263	5.15840617391148	5.77131538398751	5.39624727390963	5.79427933530784	5.92846425506443	5.37713807432151	4.7118285712408	5.4644500902996	5.31014089454078	5.58881348442504
ASTL	1.40582856870284	0	0	1.37455269868214	0	0	0	0	0	0	0	0	0	0	0	0	2.62359996182394	0	0	2.17044610846133	0	0	0	2.01844862880263
ASTN1	0.374683389159639	0.319219986081614	0	0.363272146231218	0	0.308054388951468	0	0.618814707621551	0	0.782532214825446	0.369512014260793	0	0	0	0	1.2493171354847	0.549960645190187	0	0	0	0.533123648512242	0	0.678248222048767	1.40361111428976
ASTN2	0.729694302426251	1.07003494503012	0.74082907464275	1.18347111302492	0	0	1.0797756281622	0.673079048629227	0.730671661893463	0	0	0.922502040508208	2.16513410181542	1.61293546233337	1.16854650876812	2.83077532105333	2.20328977943467	0.851643785249965	3.30960171479823	1.92392587906648	0.581290353958053	2.56587518373312	1.22175572833356	2.69586261388114
ASXL1	4.4691607594566	4.49145852965934	4.69020626688993	4.88320463628406	4.53174284807838	4.5497097721394	5.26135766292524	4.65211883696958	4.64287379462428	4.86300827074603	4.81263692554195	4.69861959912404	5.14995395692543	4.85153966700255	4.81919914619183	5.15979833477768	4.95286774402365	5.30481035782525	5.73439518001037	5.12430464756046	5.33633444750333	5.61770281279073	5.39875488807749	5.04908470846047
ASXL2	6.07930711778169	5.9535332397676	6.3154320383868	6.14361421897441	6.01975807441666	5.91326260029471	6.11665335635288	5.86703171860201	6.10789645519777	5.60227680689594	6.13399193092153	5.94473659857512	6.39203215410884	6.03344124335505	6.10907383796094	6.41432701640312	6.32896152881179	6.28786694091697	6.32997422761367	6.31828952005179	6.2466021833178	6.3633534806426	6.3790445194806	6.49005274641662
ASXL3	0	0.415991669940232	0.49366452214875	0.659587438914519	0.274283743077188	0.567401396235424	0.53743050526388	0.784770593368885	0.679273668517309	0	0.259390007561991	0.62700702046193	0	1.17095532471216	2.260974905992	0.948104849910768	1.67438385623531	0	1.14038952215736	0.510693786790812	1.32670004033574	2.12623977618994	1.77817513125032	1.51130083232856
ASZ1	0	0	0.935372130505804	0	0	0.781004355344192	0	1.38754186685331	0	0	0	0	0	0	0	0	0	0	0	0	0	0	0	0
ATAD1	5.87332066369885	5.84958579751224	5.65567636259555	5.48143703552937	5.91093010381033	5.67638737977634	6.03080475625369	5.45267773006487	5.66183486892681	6.08091989224246	5.66753880526979	5.72806885822628	6.72156534885572	6.2090387179161	6.53715784803561	6.48839555407717	6.23175511875371	6.43563646706921	6.71038078200766	6.58301908257972	6.56005707834929	6.68156820307045	6.63065005487387	6.51795966334206
ATAD2	5.49811274612253	5.50111607801428	5.64317449320479	4.75355539488159	5.44719142642358	4.90673305158998	5.7517248539033	5.65196309918772	5.78869209029962	5.45711848071484	5.36105266247222	5.63269058869058	6.07603755187823	5.59319134694992	5.19756867622027	5.48313280174556	5.40919139029798	5.79403702253234	5.79073853046008	5.97717786484577	5.73176841081424	5.55359442095733	5.70970362280999	5.58246968081501
ATAD2B	5.57021228101144	5.71227079531991	6.05958432221136	5.52072528091096	5.84690814211326	5.90748902379241	6.09606070106456	5.70471383772387	6.03454287035246	5.98796851534075	5.98079933701813	5.85557104403748	6.30292746025489	6.54905559857705	5.74694741274646	5.93873686770817	6.12339828799204	6.29441803946456	6.59099564156334	6.24809868304975	6.2518912331563	6.66567788971759	6.53964309187048	6.51348038205865
ATAD3A	2.91222005025287	2.13983578376576	1.80557574005968	3.01627719666561	2.14255020350789	2.48148054870183	2.48583684798477	1.30669194562883	1.39765249822556	2.31120210002521	2.07478606798745	1.07715944122407	2.75698763735543	0	2.49576164379826	2.25990618630046	0	2.31877832409102	1.7889498572636	1.4499386797428	1.79083911143729	2.01790747450688	1.40677348688653	2.00670305476961
ATAD3B	0.774012221582045	0.374590651094676	0	1.02030180664643	0.455746535476104	0.650685195129933	0.485848373202043	0.714741028577336	1.27647397396877	0	0.764610727585454	0.975090186688862	0	1.31054189580641	0.742399863624931	0.867409565576768	0	0.901325621877793	2.39877578344344	0.810268251435136	0.618407269873881	0	0	0
ATAD3C	0	0	0	0	0	0	0	0	0.754097648187247	2.11398389685762	0	0	1.77361703461377	0	0	0	1.0513830340242	0	0	0	0	0	0	0
ATAD5	4.90249666117285	4.70640122400752	3.8830408244997	4.23758837147794	4.43099920252432	4.31272646085066	5.22952634997533	4.81509193496878	4.78876251671395	4.90768770407435	4.78447404072787	4.97309123086187	5.18471757072922	5.30650859436998	4.69167062948386	4.93250466288507	5.01630457848764	4.56148357039856	5.79493489620621	5.44439664503492	5.21047814479179	5.87356649218989	5.3499884772218	5.10893416572156
ATAT1	4.94271513547998	4.66011526980545	4.24223920435647	4.57609407049612	3.85249664895827	4.11135288114777	4.53098586854108	4.27204969821356	4.10913584087384	3.64328500820558	4.39023041041017	4.27770139368873	4.88950843177542	4.46914351932142	4.24383445424117	4.31061405174333	4.53738360973636	5.22363589186247	5.75255179860944	4.39883460558076	4.41876644292492	5.32835404500877	5.19315012090911	3.88354831696393
ATCAY	0	0	0	0	0	0	0	0	0	0	0.59109974331676	0	0	0	0	0	0	0	0	0	0	0	0	0.964637835348128
ATE1	5.04099620371441	5.05135723217014	4.74575885881073	4.58464904087094	4.88910521243858	4.54655539803103	5.18718167659502	4.68423049062414	5.08712346073663	5.2446616161205	5.26334676611091	5.35665663634387	5.6231157648972	5.60110709983838	5.36951513741302	5.35775698426021	5.5296472364483	4.68771323846199	5.98916793148382	5.6263957588603	5.78748725945104	5.87691689763968	5.52740407310509	5.83884114698019
ATF1	5.80626518240982	5.71512486876585	5.70363836548586	5.5427847327019	5.14175306220647	5.54414398731681	5.44000176895742	5.29685766906563	5.95061855407194	4.97442867725937	5.62653993126804	5.80944823111683	6.58921691246907	5.67964746073535	5.98051031805915	6.13765356371026	6.1062754039522	5.96062799718848	5.47652977617533	5.81394522883704	5.69689248230804	6.15534931862649	6.44063042846256	6.6044563886692
ATF2	5.05584978658535	4.67614629918787	5.36276928475204	5.06721343987084	4.82307267026441	5.04396044987169	5.0255955069156	5.17528201803647	5.13829122676628	5.44724683427954	5.15220669167779	5.4245195699117	6.22266925373615	5.342291013762	6.24124271742463	5.80961912823609	5.38658210954891	5.53077491991736	6.57347913909277	5.89264252986829	5.65397960363038	6.09573021527354	6.13212478375757	5.5433665624398
ATF3	3.56149064391666	3.32545540928337	2.84743760218439	2.09107780684744	2.38971260846668	2.08839257164921	3.44665192113988	2.22018637769905	2.1318357909412	3.43838702129208	2.80394582685451	3.79300063238305	3.69140715919353	1.93218339106022	3.6464560493594	2.51225508107415	3.7742317705455	2.57356792616927	0	3.46402839633049	2.8296453189599	3.62764700535202	3.57718034737329	3.88188281815324
ATF4	6.67571616867947	6.29453819035376	6.41101988335188	6.77619100909428	6.20131635568743	6.14916458896574	6.67937265623252	6.53012169134418	6.23220846539449	6.52432701359464	6.36099110457656	6.53601689088605	5.5642593362209	6.30691983047413	6.17138849602569	6.69072950037504	6.32560319379629	6.3019861120172	6.79461135530125	5.72053218540869	6.51467790916729	6.31888903799467	6.63877110816225	6.7843806386233
ATF5	5.08841746025755	5.09139849830297	4.26876270988331	5.22651032809491	4.62616762600568	4.37088948207617	5.25721907197367	5.26639596568973	4.72889966084086	5.04773214737994	4.48291457208184	4.42851138065385	4.39095433236319	3.88459695277759	3.93621417209993	3.57950984614058	4.33577716328576	4.8417409751503	3.92572954382773	4.2497432695319	3.4536934672598	3.91710612531276	4.57981492182913	5.29992637620773
ATF6	5.98766863116866	5.92340546243067	6.28755768138935	5.73507475703013	5.87603315514083	6.25165959360418	6.32286342609129	6.17873451252415	6.19561862939525	5.73444341936774	6.26346999208193	6.07778234458291	6.17048947434158	6.10855494326705	5.98831654052875	6.45973056958242	6.46619378184049	6.27300373331623	6.23148275560559	6.46990671875191	6.32162016398582	6.62816527950001	6.15428741645926	6.62284541180763
ATF6B	6.13285889193292	6.30123445764519	6.58577160347281	6.78002661743435	6.37202907611445	6.26760432785537	6.34986052061211	6.01849877635356	6.50187613320873	6.40922029148631	6.62492882074776	6.61703231483155	6.12922887388794	5.63217815948025	6.50450397634069	6.74826949264203	6.4796338285199	7.09808670713787	6.32548296470445	6.05384544833647	6.48238407610914	6.52886977698758	6.76876174368868	6.93071358708962
ATF7	6.84287118149988	6.53300002334928	7.04431712161806	6.6672307681453	6.83283709819795	6.58762651243966	6.82707452633229	6.66675944753643	6.84531055591241	6.699011811095	6.64230986529431	6.83221282687281	7.63513698236473	7.20020010972888	7.3250654875138	7.73918656586852	7.82090819110654	7.58707058242752	7.69839154592187	7.5666894767536	7.37368859643564	7.8710010150634	7.92516173139186	7.63546813443591
ATF7IP	6.34467347305301	6.39704617258808	6.53201166331665	6.15208700508175	6.36457828294625	6.60213169812225	6.44851205390608	6.20678604832516	6.44643758773532	5.83966096259405	6.2545535941006	6.45867228848691	6.99234258732686	6.92296479149702	6.93749745188835	7.15707350856786	7.10448743866186	7.05516845708707	7.35316313651283	7.37602096149708	6.9992702688324	7.15496034623552	7.27302618389162	6.92986662075587
ATF7IP2	4.90843956303279	4.79394257984468	5.31250891939075	4.51403596152372	5.16381471406751	4.84591536692695	5.40642584929105	4.39567339704956	4.78218570675188	4.29734430396812	5.247295884466	5.29748618600326	5.97227663855393	6.17417279663772	5.02517728172896	5.41413482405064	5.65643215424833	6.03791735754003	5.99907255944717	5.61559185776591	5.54526323095991	6.0709837075518	6.05898402453815	5.19131474501635
ATG10	3.25081798154703	3.35145760789037	2.834067450513	3.27939289040701	3.14825284076234	2.97048955179353	2.9602276263422	3.4536374269298	2.00427030529423	3.71908514771275	3.15258935864599	2.14016009409684	4.87277048940673	4.05936410921769	4.01781540801496	3.78664215139595	4.3088521779777	4.36449894198837	3.86522117837096	3.54061139879385	3.71007280820285	3.81882449204105	2.60195169352729	3.36026910239481
ATG12	4.37117094808863	3.55990126051586	3.88793382317658	3.9869838131843	3.82807665153542	3.65639960571584	3.86156431310882	3.78483190851215	3.92405620432322	4.76312373174672	4.26113172667552	4.21566333173023	5.02222908123016	5.07557791650511	4.53395892226053	4.34296495872229	4.50262589895453	4.51183703696095	4.98006887991792	4.40928072747242	4.32335875335263	4.27825504617631	4.85928185988188	4.73412712913292
ATG13	5.42936234793844	5.25189507603172	5.75081440988069	5.73629263333558	5.7223490085197	5.64718639570266	5.71236499673549	5.63141838085826	5.28057673080123	5.65005370142076	5.56746520834993	5.68263596173105	5.30437456992574	5.58887867611388	6.21220472738271	6.00793813827537	5.82012730508654	5.57536396439714	5.81063311902023	5.46001610235943	5.78277447591319	5.70010781934872	5.39292452917025	5.49108316336221
ATG14	4.66875711158034	4.72215211904627	4.63255656326958	4.68044665710849	5.2880090012314	5.16464579303196	5.03769969731442	5.22060327298271	4.87206472365829	5.08600049919987	5.30322478655156	4.48666326773069	5.49440378728738	5.76049495722486	5.53263389070205	5.61222478041831	5.79129491818174	5.09520394200611	6.08747152956812	6.05954498893177	6.09009037969826	5.99818651868062	6.20032004983853	5.98352369382443
ATG16L1	4.47300259651143	4.28277999677652	4.27810200174781	4.23750835127725	3.92271988263851	4.11258862328725	4.66840260546941	3.89284134108323	4.47535267309186	3.57985908828284	4.29684545253144	4.40967703183628	4.6374347544417	4.43945279049499	4.53849339357022	4.64961818389161	4.72350366306386	3.93911774590362	5.33560782981884	4.40008405231962	4.74679536416951	5.48711441942513	5.26465243239839	5.10375427005381
ATG16L2	2.45526679275536	1.65069921080533	2.97407000708019	2.78157072967657	1.74251110482719	3.03537991740103	2.41550953673701	2.63376371711758	3.0105191039515	2.85247799392004	3.15090682825214	2.42133141951409	3.15595366946606	3.1721000121903	2.39233843105913	4.11794797144143	3.70362052200033	3.91578025836683	3.41131793970438	3.29838285475617	3.8111542735284	3.88439853748855	2.77277355374125	3.30551293947932
ATG2A	3.51732752506426	3.95841505388016	4.35987451072723	3.81942084218157	3.99506339653448	3.23085980605032	4.19277562509517	3.82906476635774	3.56281554023183	3.10655986013663	4.03829505243691	4.05624163001199	3.26397969970071	3.95658229269922	3.9567256615282	3.62349049176178	3.19791892897942	2.96568598904768	3.52147608197024	3.30345230062439	3.45648824780007	2.90887403554264	3.24187155784904	2.89596941001385
ATG2B	5.52889840019178	5.79039796919301	6.18992677893736	5.705747681674	6.13954216520029	6.04073275075501	6.27464389302711	5.90128989268701	6.1178311121437	6.13450899128486	6.33104884529181	5.98827588751542	6.81331224288745	6.98531050170157	6.05896972335265	6.48296878639165	6.67569328442848	6.96016670710469	7.16264420377679	6.7903951333212	7.08783933975998	7.11229497611586	7.0812828403991	6.79578499689597
ATG3	5.62148386935959	5.48008147437603	6.07624292569127	4.9627252783645	6.12298720845471	5.6876926122732	6.30509348637842	5.92330554798345	5.67531690706304	6.20279193087238	6.12053037061518	5.66703252394123	5.81163009977485	5.65385924274101	5.97262889225267	5.85888417637087	6.51010046434265	5.98235607821034	5.94200992611063	6.11372205789468	5.92876813701684	5.89296037591481	5.17988350600795	5.58750508574864
ATG4A	4.80912243895467	4.85928092516397	4.92897655019481	4.85316431870889	5.0527426168876	5.01913355155496	5.3559485409203	5.31197483559647	5.15181633467502	5.03090472558508	4.73843138249955	4.97416041896641	4.77197376602555	4.35305440546281	6.12758068026394	5.32068180421937	5.74184614794535	5.22725092070953	4.99368629139871	5.53948043021305	5.43161552539708	5.16369077512083	4.77683756405431	5.07734893273617
ATG4B	1.95509157311765	2.62039258432407	2.94584978945882	3.09441858493281	3.12805840623061	2.2108253123381	2.37089729537224	2.23636820433561	2.99998449051257	1.58323383087855	2.90188813046997	3.04763363804114	3.0450974703739	3.12321602414682	3.13619470862342	3.11041273246935	3.01353453103309	2.59070472270576	3.07422938500686	3.28170583200395	3.52787605217865	3.11808265834595	2.93649618997238	3.54161140158068
ATG4C	3.15073389873032	3.89669777600648	4.09337299906818	3.58395898886281	3.05842983916772	2.56563836791165	2.98433616003356	3.1550781420025	3.8234991391762	3.98961869089738	3.13056577144076	4.04300748472145	4.28864301718681	3.964013721311	3.99452300636202	4.27060453837861	4.89603715145637	3.791078686533	3.15476776904504	3.60314097917338	3.95614491246032	4.67516410832517	4.47685233308558	2.55071721861281
ATG4D	4.77356046082592	4.80777077612593	4.44361574122036	4.59281289710388	5.01504659891397	4.11641571991209	4.10532808291374	4.50040575505587	4.24775777608403	4.91108053185752	3.53749641897673	4.57346536451125	4.93513450885839	3.75347311703177	4.93155646120392	4.84873928170122	5.03840637623541	5.05341359711713	5.58080383292914	5.29044909628272	5.5834062514198	5.28748008364456	4.35006237610088	4.89737854598809
ATG5	4.65108464521633	5.07206003007092	4.83531892348642	4.48742205888617	4.43972173020513	4.62206724676831	5.18483867938552	5.09237427291859	4.85964368278751	5.26660063118099	4.95059359031602	4.99306545297147	5.79430835776784	5.1783268869268	5.16014095586912	5.11327885800882	5.30401605846669	5.18520783185915	5.47777618086168	5.78871392231864	5.45667457055934	5.71152576619999	5.49008300811504	5.16220617645646
ATG7	5.23879813486276	5.40175947855156	5.37945332986833	5.38760156247104	4.9720373735835	5.09701414346398	5.40807718215201	5.43970644739708	5.37630077328964	5.45149334560203	5.38357960759709	5.35462494415097	5.79477941774381	5.46440532514749	5.73106815118598	5.55180565034184	5.37864409423586	5.30414318352579	6.04604995239108	5.99878251589919	5.85333396891111	5.84744772033019	5.90132264765372	5.87556029880924
ATG9A	6.37538357680927	6.40822097906441	6.58209400281018	6.58211126584603	6.57425056543286	6.29325746176871	6.52678573595834	6.12624147464811	6.27377543314239	5.9381344153313	6.28089566041438	6.50087534599009	6.21704302001013	5.99145511789735	6.7589018907901	6.75892368000131	5.87884824936951	6.55742132692605	6.61976058188922	6.24387541742218	6.34177831309236	6.50140805586357	6.54460475997171	6.75275553210639
ATG9B	4.61364647732359	5.84132301155739	6.12461436573563	5.41400271374964	6.12519991157346	5.46531671380012	5.67470145143428	5.51489499165839	5.45178271626917	5.510381055384	5.36965809897102	5.71931417450981	4.81371748905602	5.08473149505129	5.86941459094011	6.1576782502728	5.40670066033233	5.41767542999695	4.03725032911082	5.35310920324806	5.13389113394169	4.81400768750958	4.75075122084541	5.6198048893893
ATIC	6.85177305076999	6.79513134931465	6.09899599869818	6.5992568522603	5.95511403369628	6.69086902365165	6.74688116703336	6.66035688823525	6.53315280726768	6.57642226859221	6.48557226736634	6.67088815930505	6.40727753872092	6.70873445581996	6.81938396594803	6.61458385825617	6.25738483844246	6.19322382478667	7.33427365382699	6.94584497239008	6.56014552376065	6.72762772834754	6.96446759767533	6.69443486550952
ATL1	3.0295002916914	3.4928672977553	4.25465924835321	3.68484305503475	2.89274312853385	3.44088560971398	3.50977303207542	3.35667844918006	3.4923111082052	2.36256845313313	3.28281117812536	3.70782037855487	5.30510286278728	4.57073182355587	5.16697299139296	4.48496006700785	5.02240065313699	4.91605529955083	4.94384378885969	5.13088710417066	4.68311209503971	4.92283105110771	5.09367957031895	4.67886446830326
ATL2	5.8536542697134	5.7429433890807	6.41396161462441	5.69453942719875	6.34172570535921	6.12897292064977	6.25204274238383	6.03265070513215	6.38883642253161	5.82991480442063	6.36393160279478	5.9318545028352	6.62638389492012	6.61379315785171	6.7879097366171	6.95692216566734	7.05830998178925	6.67274074997706	7.52932991167941	7.07229533674439	7.08984775860099	7.19673412340622	7.08715369408013	6.77593918528036
ATL3	5.93820283955726	5.38461619111568	5.52425746650151	5.51472602563793	5.6283300269329	5.61842314951347	5.80920477356602	5.59503879524593	5.5108133230851	5.61329203809152	5.59565158240828	5.61052085397683	6.14351548389572	6.11098887320885	5.92814022750029	6.26430858413771	5.90662774552774	6.13607820200875	6.3770604921247	6.54240949717383	6.33202047412261	6.10370953175858	6.47447513989742	6.44845106905501
ATM	4.45669091171191	4.26119942073224	4.75199974271534	4.4008895461076	4.52680922772844	4.19984748004488	4.28119285440919	4.37562740362861	4.5612619612372	4.12918215164753	4.69698555521846	4.3849103000354	5.73957588112275	4.93221618004904	5.06716404300589	4.765848650419	4.87235499300927	5.16607426936651	5.53601518439777	5.24444644755611	5.04943507884556	5.84263877434754	5.6556123217454	5.31349450727809
ATMIN	7.17854579010289	6.67024445919178	6.81453488314911	6.47532576047389	6.97200015722578	6.67917231988114	6.85257179221905	6.44001856769748	6.77214729841689	6.54074578180543	6.82568056900229	6.66124790592277	7.12390350625128	6.87458347920283	6.52202966121238	6.87551894823821	7.05897072111878	7.49205797930318	6.26855420195166	6.41287862465704	6.75652866588323	6.85648803363274	6.79816938682537	6.6231095734409
ATN1	6.60785960715593	6.37424184872074	6.65894264701401	7.08665234594995	6.40457065862461	5.99844898110294	6.49233115033672	6.13661494339538	6.29401990890366	5.98112279884088	6.4789808409758	6.41198309815809	6.73356184085234	6.41805023418263	7.15524158727168	7.3399060277716	6.49664626673736	6.80497177359082	7.8080463310238	6.48061648927712	7.0450058405507	6.84087922214192	6.86418305594147	7.381447477146
ATOH7	0	0	0	0	0	0	0	0	0	0	0	0	0	0	0	0	0	0	0	0	0	0	0	0
ATOH8	0.911172361125048	0.575554174788391	1.4831164615406	1.82811357554403	0.690913233585892	0.305216863018098	1.57839146313962	0	1.46683730086456	0.77634652016779	0.366176772686077	0.846794738174091	1.02572117475838	1.15313181252519	1.4164158931368	0	1.24969435413756	1.28390748282923	0	2.04094540460795	2.43959709519849	2.6972684024904	1.7554206847597	2.68467828472534
ATOX1	4.86416397360408	5.01418108815302	4.96654348093936	4.84090045875203	4.47607444363109	4.53336357153144	4.77791095088852	5.27153178889649	5.0135895595451	4.71672731394966	4.73519022685484	5.26852616636688	4.276661345514	4.50575009507778	4.37472899669974	3.83832226604216	4.30338339181719	4.97976865770859	4.52002440180284	4.04237570318177	4.19166135105404	4.13318882497858	4.32002932896544	4.03686152543997
ATP10A	0.481184742731887	1.28252731924981	0.742173462527102	0.711132228014732	0.186614833156161	1.11447189331072	1.02989327402572	1.13205341025834	1.63923918711246	1.37977723776781	1.73906087925536	1.17406726649203	1.51754017485843	1.90741110971138	1.45998084984079	0.689635378163487	1.16283293630033	2.37668003115601	2.62358650039174	2.52650714855917	1.48048194467586	2.07250620170998	1.76710980258623	1.97421225114403
ATP10B	6.44905873074897	6.71371017999028	6.92215782109435	6.99686817635299	7.34045221229034	6.67909217328428	6.53026399240253	6.44028807450619	6.65547660028582	5.86824915569583	6.62705847873472	6.7235776344738	4.98431243607816	5.1982297232131	4.73390672094138	5.01671723588867	5.68893273420884	5.13766491417397	2.76731730655183	4.31811215823098	5.25160081810329	4.8999861743956	4.66753963565497	4.45772518396535
ATP10D	7.07390799275869	6.50278987627974	7.12340139076155	6.46780593340631	6.95969981290733	6.82726212151103	6.95484180272318	6.69406713911775	6.79408451424502	7.02862212305121	6.6628649614465	7.00002085146597	7.18839070236411	6.89067322496678	6.55014012498164	6.19521406372186	6.61276546901591	6.97231339537395	6.59579458966368	6.83604239745499	6.65856497856653	7.05175341218032	6.98058321045192	7.00179361833057
ATP11A	4.62316724135697	4.81824186445395	4.77261226290181	4.69710243808893	4.07051834606284	4.38786963900888	4.74261671862216	4.94415962586595	4.51684421796886	4.34338793808433	4.82687242875552	4.6623808339483	5.05563321406404	4.73789499794401	4.56060269631505	4.81873740353948	4.69335064250463	5.04677552700758	5.38060969001205	4.46510975717549	4.97964309930368	4.95782493069323	5.01640024920621	5.01074236334037
ATP11B	7.31295256506694	7.37884232312141	7.4596003683653	7.15941070701423	7.49697783176367	7.5774633146942	7.61444217145572	7.28069305039988	7.71120075967069	7.52509942616673	7.70645043549335	7.37001456476606	7.68972261095144	7.26634324477594	6.82066842344004	7.08937083789956	7.53893897551518	7.2753063621993	6.98902915357745	7.23879152198992	7.35735338187868	7.1038124257811	7.15239532451972	7.36382797490061
ATP11C	4.82070167910374	4.93231306808852	4.60201943888521	4.80903574026529	3.85718350146836	4.31644841688314	4.69652149145855	5.01216608513315	4.30885112721125	4.84456919985878	4.77984635028298	4.32486028193741	5.17412227432371	5.15228128032496	4.50127647332115	5.17284306743094	5.44812454943566	5.40672498257144	5.63748847370259	5.78011451701075	4.95364960806723	5.60005429980699	5.41790768952475	5.47928686410638
ATP12A	5.70576048087074	7.16148493234238	7.38917808517303	7.68969837095703	5.21501495531906	8.10209256531825	7.15194448060081	7.47670758115136	6.93912837477506	7.71895038973191	6.60781455945567	6.60699114193155	5.24818063079941	5.63997013591118	4.30059854746165	2.75038103505999	5.80765797238068	4.56160067655664	1.51407494117035	4.89730560567933	2.4979821559465	1.7248223931199	2.24636120608284	1.09818763201397
ATP13A1	4.03051830484236	3.7591235604978	3.62236013366259	4.36045916694887	3.53469216526027	3.64715701136034	4.2509917070637	4.02933760393495	4.17017953164122	3.77431299983146	3.85752878790808	3.92677137079068	2.98415668626404	3.80023012417771	4.09492505026296	3.87225788732615	3.72889303005504	4.54483204592152	4.06332423785675	3.75185309803128	3.97844561447339	3.85014203658746	3.6883768670467	4.06166766554536
ATP13A2	3.95830772978414	3.27437083090907	2.97901510004462	3.3963449051433	2.55875431741237	2.77339284560961	2.77792292741316	2.50863654884897	2.95683885081184	2.59587503249445	2.61190667571088	3.62112223485327	2.70043224262212	3.56437214352242	3.67984561344755	2.81373931056933	2.5550438736182	3.1073930418252	4.05591385962287	3.29578039640223	2.69630244607579	3.2834866296679	2.64533833949585	3.85313434190475
ATP13A3	6.00916783694275	5.9669103354783	5.30047311207344	5.80382044833837	4.87953755882252	5.35718850738484	5.8667290451147	6.13256753740489	5.94554071191437	6.69328782822706	5.74109564166977	5.72258476549912	5.83159079211819	6.25010327345386	6.12274716061742	5.76931688234748	5.90574060898949	5.81647035765096	6.09870453155169	6.39275650772301	5.74845128024162	5.9493286603925	6.06247000959912	6.02180594874214
ATP13A4	4.77672019079362	5.59720757753833	4.66965815280222	5.83256201253915	5.41331714372583	5.65725811301746	5.2856633305855	5.83104687650396	5.36251698383333	5.99238690270942	5.82229835445359	5.81590497201178	5.0506901492656	5.16238580515716	4.65362341189799	4.55819717245783	5.38728271063824	4.11483712496364	4.91819098192595	4.55785765607834	5.38305293399438	5.22155835968832	4.90099718257754	5.0930116841704
ATP13A5	1.2135121656054	0.451196730637423	1.4818218564427	1.43194837759283	2.48564678841341	1.93481992763356	2.16069040750614	1.75800275100813	1.86494226086177	2.07144220678046	0.899629778152315	1.48239276224486	3.13076221804609	2.48115577518233	4.60504297472841	3.48669172987681	3.41032794828461	2.89692546448421	4.28721192142872	3.90675628325109	4.28973380980524	4.05419642425868	3.54574367535868	3.89001561212581
ATP1A1	9.9940326467524	9.82330229733388	9.92366771274205	10.089682276927	9.7728293614688	9.40233769516511	10.1488008365851	9.44259966028632	9.63144265447191	9.49616680192806	9.42137997955458	9.69215502162843	9.52256489158448	9.15515175599743	11.1232908497297	10.2771744084085	9.58691240859602	9.44432116988627	11.2322404907502	10.0029638601557	10.1310120895288	10.878494030113	10.4648349054314	10.0000328180882
ATP1A2	1.20147521796786	1.66487490340331	2.55059424196131	2.37385897929303	1.4923445217285	1.25763275466374	2.43239515213985	0	1.66445701940545	2.64626885375383	1.9946883118668	2.181363074155	3.88383015093741	3.04025891689251	3.82173886717179	3.3297856173662	3.39110807712518	3.77698346991849	3.81131497198901	3.69542590055096	4.05961740065899	4.10384440510963	3.63215719933686	3.29502881145885
ATP1A3	0	0.465566301123642	0.550861716122858	0	0.562898192057133	0	0	0	0.936346284294619	0	1.2306791393457	0	0	0	0	0	0	0	0	0	0.754898428775439	0.889346593098488	0	1.42608347612223
ATP1A4	0	0	0	0.506019784780904	0	0	0	0	0	0	0	0	0	0	1.40577844000728	0	1.60529791010338	1.64486152878776	0	0	0	0	1.46532149933195	0
ATP1B1	8.02792231441857	8.80218237216778	8.53882699001154	8.49408885698719	7.98947477546223	8.11756282397811	8.60281523583838	8.10967903983455	8.23608862797439	8.51734314136361	8.27785757754227	8.29094354741416	7.6868229214803	7.39057410554015	9.75180260911482	8.54128170259011	8.43152821830053	7.43690503110897	9.86497830551699	8.61159902649482	8.16345764278818	9.388572691636	8.80796359939278	7.81205139538763
ATP1B2	0	2.10067134379074	2.07461078769235	2.47597242487097	3.07355949850251	2.74209603514006	3.30514851431368	1.27660591758458	3.4928296287898	3.40111135491817	2.8486062365573	3.25873523673876	4.14412000955847	2.56728738132223	4.63753663607936	4.52041865061566	3.44104577573375	4.70215240932498	3.38987763892817	3.84556281133667	4.03888241626708	3.83282542967801	4.4412802607193	4.08977875976357
ATP1B3	8.52360547059878	8.94786772783577	8.37788071551969	8.32706080974753	8.78363674299269	8.63247054233372	8.98490888614173	8.77441913524337	8.73851604740102	8.84323144208859	8.80560022561518	8.49107057805148	8.67763139918228	8.46419517395901	8.67294364791551	8.12636998539999	8.65232032806066	8.78761921790232	9.47832819819984	8.37922827069535	8.97270064285175	9.04732944476547	9.12436275979821	8.42748379404798
ATP1B4	0.652302464711258	1.28228082344662	0.662508373494104	0	0	0	0	0	1.10117999702699	1.25594869989232	0.64406983925335	1.35342357306024	0	1.13218671692885	0	0	0.921854875546502	0	2.15084224405519	1.77688505483794	1.44551873747689	0	0	0
ATP2A1	0.678508871989586	0.586375938562229	0	1.11076534921512	1.81289223999362	0.567539042075065	0	1.6640692361526	1.76809504092402	1.96953065773715	1.47158947319021	0.86138076428476	0	1.17119062095843	0	0	1.52569946116179	1.97659726376091	1.48910004385389	1.18559981493318	1.4908116698176	1.69800169559971	1.147512989452	0
ATP2A2	7.97684603658223	7.91320730207046	7.46660595001804	7.62268652483581	7.22428233118016	7.53543025857761	7.94353232026895	7.93340028036175	7.88292719729695	8.04027350706931	7.99895853180512	7.84025736901582	7.86799505088307	7.89328556394081	7.53442388498783	7.54516766715592	7.6779091102289	7.72187475013382	7.78303585599948	7.74005270192035	7.75403117013449	7.80481503488085	7.84051534565817	7.88492977614889
ATP2A3	1.91493126933942	2.10627795869813	3.11569396337217	3.17417268570987	2.24125240021114	2.81497071180822	2.56345417622287	2.58608629174037	2.19179725981809	2.27652780171953	2.17214432899077	2.0808653695067	1.9238211828196	1.79741911907133	5.15045019037316	3.7938072314374	3.36336033476598	2.28405764240632	5.73923325306647	4.56597154014786	3.55354200423591	5.19026056899404	4.93748273645623	4.21514417356957
ATP2B1	5.34470567323591	5.43347910658599	5.54476488226227	5.2851775468928	5.03821773676411	4.8869201786424	6.01110655426665	5.83353715965665	6.0511663253718	6.36816353513062	6.23567904673921	5.84920272495453	6.69190810693654	6.54258691112712	5.22799630694782	6.29220275390179	6.33985737800363	6.7416585092776	6.40675979426612	6.54946930504102	6.25436664546293	6.64053254782258	6.62438273153098	6.93229161420527
ATP2B2	0.615313937506515	0.917145041829921	0.858704255142045	0	1.07941119268209	0.714050246106836	1.13738708533395	0.971337900068612	0.616168830680908	0.71880341928666	0.836211656599273	0.785321122852756	1.93203033169554	1.9154841949562	3.09793183285818	1.79504374261971	1.96829002844266	1.56082475759441	2.72300811347392	2.13321911459869	1.38054129643438	1.99355937789461	2.79091817476582	1.98241772550287
ATP2B3	0.445908680177592	0	0	0	0	0	0.494146726566476	0	0	0	0	0	1.18793493707083	0	0	0	0.647749389958977	0	0	1.34339671779036	0.62851863912489	1.59960700881542	0	1.22640477852027
ATP2B4	8.00105249489666	8.0536879822258	8.51707015344186	8.05069335301649	7.96747310291273	8.16619866629872	8.09414646567449	7.80852824432711	8.23615352880432	7.84920070069039	8.35633277566015	8.16750359152989	9.03162180082002	8.65689638744906	8.53904469040239	8.77510166846708	8.62211726447292	8.44007232007482	8.29097020648683	8.83686912211491	8.71397131889171	8.96096326404786	8.95405440719784	8.90349300795645
ATP2C1	6.18630646219306	6.52838223307076	6.29413569243438	5.98953156598747	6.1317021627742	6.50902801671736	6.29260991671055	6.44768670013739	6.34510448574769	6.42407958628426	6.49697604874486	6.38245619059786	7.13128479413332	7.08786486358082	6.58219707792899	6.87223242318754	7.06021563980887	6.78060085169993	7.0363586946556	7.07030989599613	6.73952033799609	7.12333962505357	7.08032329117246	6.79077943347262
ATP2C2	3.9167844945931	4.31515738792681	4.76066278106877	4.18594350441502	4.20762827657515	3.93539496179691	4.04336084999013	3.2800847467227	3.98830665430708	4.50018266899443	4.15423061769066	3.656592866657	4.172231422348	3.36255300713598	3.77225694459915	3.88648896774342	3.36345481914618	4.50924671000058	2.94514928121462	3.01612806777955	4.28268094929495	3.82567149334232	3.42825655892004	4.23641556885863
ATP4A	0	0	0	0	0	0	0	0	0	0	0	0	0	0	0	0	0	0	0	0	0	0	0	0
ATP4B	0	0	0	1.46279062706007	0	0	1.60961143483516	2.0994468159084	0	0	0	0	0	0	0	0	0	0	0	0	0	0	0	0
ATP6AP1	5.51262121948854	5.33251165063731	5.61387092672518	5.46317830220996	5.0728657083657	5.50207551643497	5.94607446029592	5.44266976221521	5.77786225096392	5.97258209646981	5.60688432512814	5.58560789144237	4.89764158542353	5.24940318212402	6.16974784143999	6.28412570722773	5.57231714668811	6.08528011091483	6.13663171741792	5.51858272472321	5.69115483427978	5.62807002868125	5.68735434870699	5.73873180327742
ATP6AP1L	0.811392544184456	0	0.823454681057468	1.06581535350896	0.839922775284913	0.932751584899314	0	0	0.462677050835472	0.938546674980584	0.455804606810086	1.01921609200342	1.22168870892547	2.05236779005747	0	0	0.669600889716923	2.22976074301988	1.09486414142227	0	1.71195679230765	1.63982541978652	1.71886308404141	1.26084513851422
ATP6AP2	5.17697721129292	5.07552269136016	5.12192659288675	4.97154266790364	4.96466625791522	5.19301965142208	5.48761994136926	5.08990784371526	5.29967275593209	5.31799612202744	5.38610071661632	5.20115666728053	5.14236152746787	5.70815600478425	5.32309835962011	5.56946934011316	5.4433868971818	5.13972025640277	4.87784491615763	5.64874047379267	5.09579067018262	5.26356140949352	5.39558758960555	5.22884522861183
ATP6V0A1	6.8122635779878	6.88008877540692	7.42494446947254	6.94549364701566	6.75682632231726	6.95745272858237	7.1162133865937	6.9023899113469	7.00654687960534	7.01755977071974	7.11544629574757	7.05309996668276	7.0765642406597	7.29650000493497	7.12624521415795	7.22920043664476	6.8566114256595	6.89998696362096	6.99167465797771	7.12806441014866	7.01545627231954	7.15401105609916	7.01548054344166	7.11538536287691
ATP6V0A2	4.08827528436757	4.1111954723001	4.21838449260917	4.29808565612693	4.00846804067547	3.98970106325804	4.61001346465791	3.9897764396188	3.93454603607664	4.33957815384648	4.63649339355352	4.08362182629666	4.64711424967518	4.61261509494527	4.15595081552553	4.5741787792788	4.43208790167052	4.622647609047	5.27372320767491	4.42784661594555	4.71859936268678	4.90842115121971	4.97621776725789	5.05536957436213
ATP6V0A4	4.5131188053234	4.6928939461442	5.93157092317216	5.2499485850203	4.44432120272689	3.88831525690642	3.85125349900115	3.82221904628765	4.239915107642	4.09314693719888	3.24287085592007	2.86783988988045	6.24273570838369	5.77609600108359	8.04648632631683	6.78248951664147	6.95656563346983	6.17315626698767	8.38166162379371	6.71320892008847	6.42259119738512	7.81259803195433	7.47378389314072	5.87087811214377
ATP6V0B	5.45823379761299	5.11971556742566	5.178451614384	5.20123289026605	4.95290053797539	5.06424052092901	4.68391930029492	4.66358273845994	4.971724608479	4.55476588546988	4.73912024462242	5.36124201405005	4.4471118075022	5.30891255333563	5.74678399422151	5.75001978555696	5.34149929703422	5.25041993632487	4.22856208315077	5.05250212695073	4.72241843434776	4.62153819187569	4.90614489796538	4.86038468579197
ATP6V0C	8.14128435378813	7.80138404527517	8.16907330864674	8.22253725891535	7.96013556041684	7.69150541735387	7.82676676589232	7.56177592343789	8.04174975485032	7.51961949164198	7.8839104872902	8.18952054665388	7.63105776787719	7.76786902827977	8.92724568464307	9.01009132759804	8.42938928242113	8.86826239783741	8.49405158834111	8.16647597497115	7.61198892342405	7.06878354022346	7.92362442651652	7.94802515978732
ATP6V0D1	6.0784338772466	5.99688794503956	6.06239534513576	6.38707189074537	6.03926232257983	5.8629008533005	5.99180789573131	5.43618679649266	5.83201620289163	5.68285079203793	5.95242248575733	5.95367069115845	4.31415115025336	4.62735467702638	5.56361210747709	5.68641841039414	5.43974575821289	5.80195750391896	5.43584524616508	5.32395597155987	5.36971496652286	5.37993960868477	5.61688265912421	5.18082777447072
ATP6V0D2	0	0	0	0	0.979064679683992	1.31609769508183	1.03335876910227	1.42021298153698	1.51569272866889	0	0.936272116839935	1.17784867937502	0	0	0	0	0	0	0	0	0	0	0	0
ATP6V0E1	8.21806210387447	7.93420998991867	8.29433335324069	8.20015764464759	7.92090120355291	8.00509931805875	8.14040975112255	7.79134154057698	8.14460516900856	7.69283630055622	8.24386325386617	8.18804661189995	8.49233984414	8.07529034104859	8.64246468770107	8.50499595175436	8.16787803291543	7.81279042809378	8.46412079145704	8.56587738964758	7.95988212227929	8.36901059313827	8.42718437576801	8.04708585311587
[truncated: 15,539 more rows]
